# Supplementary material for: Key parameters and sensitivity analysis of lower limb muscle strength in young men with different gait patterns
Source: PLoS One. 2025 Mar 19;20(3):e0318693. doi: 10.1371/journal.pone.0318693 (PMC11922288; doi:10.1371/journal.pone.0318693)
Supplement: S2 Dataset — (ZIP) [file pone.0318693.s002.zip]

Archive with 12 entries (11 files):
- All the data/
- All the data/1.xlsx
- All the data/10.xlsx
- All the data/11.xlsx
- All the data/2.xlsx
- All the data/3.xlsx
- All the data/4.xlsx
- All the data/5.xlsx
- All the data/6.xlsx
- All the data/7.xlsx
- All the data/8.xlsx
- All the data/9.xlsx
