# Supplementary material for: Key parameters and sensitivity analysis of lower limb muscle strength in young men with different gait patterns
Source: PLoS One. 2025 Mar 19;20(3):e0318693. doi: 10.1371/journal.pone.0318693 (PMC11922288; doi:10.1371/journal.pone.0318693)
Supplement: S2 Dataset — (ZIP) [file pone.0318693.s002.zip › All the data/10.xlsx]

## Sheet: Sheet1
Devices
2000
		Noraxon Ultium - Digital	Noraxon Ultium - EMG1	Noraxon Ultium - EMG2	Noraxon Ultium - EMG3	Noraxon Ultium - EMG4	Noraxon Ultium - EMG5	Noraxon Ultium - EMG6	Noraxon Ultium - EMG7	Noraxon Ultium - EMG8	Noraxon Ultium - EMG9	Noraxon Ultium - EMG10	Noraxon Ultium - EMG11	Noraxon Ultium - EMG12	Noraxon Ultium - EMG13	Noraxon Ultium - EMG14
Frame	Sub Frame	Sync	v	v	v	v	v	v	v	v	v	v	v	v	v	v
			V	V	V	V	V	V	V	V	V	V	V	V	V	V
1	0	0	1.83117e-06	6.10389e-07	2.44156e-06	-3.66233e-06	2.13636e-06	2.44156e-06	1.52597e-06	-1.70909e-05	1.22078e-06	-9.46103e-06	-3.66233e-06	-1.52597e-06	3.05194e-07	-2.44156e-06
1	1	0	0	-2.13636e-06	9.15583e-07	-1.83117e-06	6.10389e-07	5.1883e-06	1.83117e-06	-2.10584e-05	1.52597e-06	9.15583e-07	-3.35714e-06	-6.40908e-06	-3.66233e-06	-5.1883e-06
1	2	0	3.05194e-07	-6.10389e-07	0	4.57792e-06	0	7.93505e-06	1.83117e-06	-2.07532e-05	3.05194e-07	9.76622e-06	-3.96753e-06	-1.06818e-05	-7.62986e-06	-1.0987e-05
1	3	0	1.83117e-06	3.66233e-06	9.15583e-07	1.00714e-05	3.05194e-07	1.03766e-05	2.44156e-06	-1.83117e-05	0	1.31234e-05	-5.79869e-06	-9.76622e-06	-9.46103e-06	-1.2513e-05
1	4	0	2.13636e-06	6.71428e-06	2.44156e-06	1.06818e-05	6.10389e-07	1.06818e-05	3.05194e-06	-1.31234e-05	6.10389e-07	1.55649e-05	-6.40908e-06	-5.1883e-06	-7.93505e-06	-6.40908e-06
1	5	0	1.22078e-06	7.32467e-06	2.74675e-06	9.15583e-06	3.05194e-07	7.32467e-06	3.35714e-06	-4.27272e-06	9.15583e-07	1.92272e-05	-4.88311e-06	-2.44156e-06	-4.27272e-06	0
1	6	0	1.22078e-06	8.24025e-06	1.83117e-06	9.76622e-06	-6.10389e-07	2.44156e-06	2.74675e-06	5.4935e-06	0	2.16688e-05	-2.74675e-06	-3.96753e-06	-1.83117e-06	-1.52597e-06
1	7	0	3.05194e-06	9.76622e-06	9.15583e-07	1.19026e-05	-9.15583e-07	-1.22078e-06	2.13636e-06	1.34286e-05	-9.15583e-07	2.07532e-05	-1.22078e-06	-7.01947e-06	-2.74675e-06	-8.54544e-06
1	8	0	4.57792e-06	9.76622e-06	9.15583e-07	1.37337e-05	-6.10389e-07	-2.74675e-06	2.13636e-06	1.98376e-05	-3.05194e-07	1.92272e-05	-1.22078e-06	-8.85064e-06	-5.4935e-06	-1.40389e-05
1	9	0	4.57792e-06	7.93505e-06	2.44156e-06	1.58701e-05	-3.05194e-07	-2.74675e-06	2.13636e-06	2.62467e-05	6.10389e-07	2.01428e-05	-3.05194e-06	-8.24025e-06	-7.62986e-06	-1.49545e-05
1	10	0	3.66233e-06	6.71428e-06	3.96753e-06	2.16688e-05	0	-2.74675e-06	1.52597e-06	2.99091e-05	6.10389e-07	2.1974e-05	-5.79869e-06	-4.57792e-06	-7.93505e-06	-1.31234e-05
1	11	0	3.35714e-06	8.54544e-06	4.57792e-06	3.20454e-05	3.05194e-07	-3.66233e-06	1.83117e-06	2.74675e-05	-3.05194e-07	2.07532e-05	-7.93505e-06	6.10389e-07	-7.32467e-06	-8.24025e-06
1	12	0	2.74675e-06	1.2513e-05	3.96753e-06	4.60844e-05	3.05194e-07	-4.57792e-06	2.13636e-06	2.10584e-05	-6.10389e-07	1.61753e-05	-7.01947e-06	3.05194e-06	-5.1883e-06	-2.13636e-06
1	13	0	1.83117e-06	1.58701e-05	3.35714e-06	6.25649e-05	3.05194e-07	-3.96753e-06	1.52597e-06	1.58701e-05	-3.05194e-07	1.12922e-05	-4.27272e-06	9.15583e-07	-3.05194e-06	3.05194e-07
1	14	0	1.22078e-06	1.73961e-05	2.74675e-06	7.62986e-05	9.15583e-07	-1.52597e-06	3.05194e-07	1.28182e-05	0	7.01947e-06	-2.74675e-06	-2.13636e-06	-2.74675e-06	-2.13636e-06
1	15	0	1.52597e-06	1.58701e-05	1.83117e-06	7.6909e-05	2.13636e-06	-9.15583e-07	0	5.79869e-06	6.10389e-07	2.74675e-06	-4.27272e-06	-2.13636e-06	-5.1883e-06	-5.4935e-06
1	16	0	1.83117e-06	1.00714e-05	9.15583e-07	5.6461e-05	2.44156e-06	-3.96753e-06	3.05194e-07	-6.10389e-06	1.22078e-06	0	-7.01947e-06	0	-7.62986e-06	-4.88311e-06
1	17	0	1.22078e-06	1.83117e-06	6.10389e-07	2.10584e-05	1.83117e-06	-7.01947e-06	1.22078e-06	-1.80065e-05	1.52597e-06	-3.05194e-07	-7.62986e-06	0	-7.01947e-06	-1.83117e-06
1	18	0	9.15583e-07	-6.10389e-06	6.10389e-07	-1.00714e-05	6.10389e-07	-6.71428e-06	1.52597e-06	-2.0448e-05	1.52597e-06	1.52597e-06	-5.79869e-06	-6.10389e-07	-4.27272e-06	-3.05194e-07
1	19	0	1.22078e-06	-1.2513e-05	0	-2.28896e-05	9.15583e-07	-4.57792e-06	9.15583e-07	-1.22078e-05	1.52597e-06	3.35714e-06	-2.74675e-06	6.10389e-07	-2.44156e-06	-3.05194e-07
2	0	0	1.22078e-06	-1.70909e-05	-6.10389e-07	-1.83117e-05	1.83117e-06	-5.1883e-06	3.05194e-07	-1.83117e-06	1.83117e-06	4.27272e-06	-9.15583e-07	3.35714e-06	-3.35714e-06	9.15583e-07
2	1	0	1.52597e-06	-1.98376e-05	-9.15583e-07	-9.46103e-06	1.52597e-06	-7.93505e-06	9.15583e-07	0	2.44156e-06	3.96753e-06	-9.15583e-07	2.74675e-06	-4.57792e-06	2.74675e-06
2	2	0	1.83117e-06	-2.07532e-05	-6.10389e-07	-6.71428e-06	6.10389e-07	-8.85064e-06	2.44156e-06	-5.79869e-06	3.05194e-06	3.66233e-06	-2.44156e-06	0	-3.96753e-06	3.35714e-06
2	3	0	1.83117e-06	-2.0448e-05	-1.22078e-06	-1.19026e-05	3.05194e-07	-6.71428e-06	3.05194e-06	-1.06818e-05	3.05194e-06	3.05194e-06	-4.27272e-06	-1.52597e-06	-3.66233e-06	3.35714e-06
2	4	0	0	-1.98376e-05	-3.05194e-06	-2.01428e-05	6.10389e-07	-6.10389e-06	1.52597e-06	-6.71428e-06	2.74675e-06	1.83117e-06	-6.10389e-06	9.15583e-07	-5.79869e-06	5.1883e-06
2	5	0	-1.52597e-06	-1.61753e-05	-3.96753e-06	-2.35e-05	3.05194e-07	-8.54544e-06	0	2.13636e-06	1.52597e-06	6.10389e-07	-8.54544e-06	3.96753e-06	-9.76622e-06	7.01947e-06
2	6	0	-1.22078e-06	-8.24025e-06	-3.05194e-06	-1.89221e-05	-6.10389e-07	-9.46103e-06	-3.05194e-07	8.54544e-06	0	3.05194e-07	-1.15974e-05	4.27272e-06	-1.37337e-05	5.79869e-06
2	7	0	3.05194e-07	9.15583e-07	-1.83117e-06	-1.06818e-05	-1.52597e-06	-5.4935e-06	0	1.0987e-05	-6.10389e-07	0	-1.49545e-05	3.96753e-06	-1.58701e-05	2.13636e-06
2	8	0	1.52597e-06	4.88311e-06	-1.22078e-06	-5.79869e-06	-2.13636e-06	0	-3.05194e-07	1.19026e-05	-1.22078e-06	-1.52597e-06	-1.58701e-05	6.10389e-06	-1.43441e-05	6.10389e-07
2	9	0	9.15583e-07	3.05194e-06	-9.15583e-07	-4.88311e-06	-2.44156e-06	2.74675e-06	-1.22078e-06	8.54544e-06	-2.74675e-06	-3.66233e-06	-1.31234e-05	1.06818e-05	-9.76622e-06	3.35714e-06
2	10	0	0	3.05194e-07	0	-2.13636e-06	-2.74675e-06	2.44156e-06	-6.10389e-07	-3.05194e-06	-3.66233e-06	-4.88311e-06	-7.32467e-06	1.34286e-05	-3.66233e-06	7.62986e-06
2	11	0	9.15583e-07	9.15583e-07	1.22078e-06	4.57792e-06	-2.13636e-06	2.74675e-06	6.10389e-07	-1.86169e-05	-3.35714e-06	-5.1883e-06	-6.10389e-07	1.15974e-05	6.10389e-07	8.54544e-06
2	12	0	1.83117e-06	2.74675e-06	1.22078e-06	1.06818e-05	-6.10389e-07	5.79869e-06	1.22078e-06	-2.65519e-05	-2.74675e-06	-6.40908e-06	3.35714e-06	6.71428e-06	3.05194e-06	5.4935e-06
2	13	0	9.15583e-07	5.1883e-06	1.22078e-06	1.00714e-05	0	9.15583e-06	0	-2.28896e-05	-3.66233e-06	-8.85064e-06	3.96753e-06	3.35714e-06	3.96753e-06	1.83117e-06
2	14	0	0	1.00714e-05	1.52597e-06	3.66233e-06	-1.52597e-06	1.12922e-05	-9.15583e-07	-1.52597e-05	-5.4935e-06	-1.06818e-05	2.74675e-06	5.1883e-06	3.35714e-06	1.83117e-06
2	15	0	6.10389e-07	1.73961e-05	2.44156e-06	-2.13636e-06	-3.96753e-06	1.2513e-05	-3.05194e-07	-1.0987e-05	-6.10389e-06	-1.03766e-05	1.52597e-06	1.19026e-05	1.52597e-06	6.10389e-06
2	16	0	2.74675e-06	2.31948e-05	3.35714e-06	-2.13636e-06	-4.88311e-06	1.31234e-05	9.15583e-07	-8.24025e-06	-4.88311e-06	-1.06818e-05	9.15583e-07	1.73961e-05	3.05194e-07	1.0987e-05
2	17	0	3.66233e-06	2.56363e-05	3.96753e-06	8.24025e-06	-3.66233e-06	1.15974e-05	1.22078e-06	-4.27272e-06	-3.35714e-06	-1.28182e-05	6.10389e-07	1.92272e-05	1.52597e-06	1.31234e-05
2	18	0	2.44156e-06	2.86883e-05	4.27272e-06	2.86883e-05	-2.74675e-06	7.32467e-06	9.15583e-07	0	-1.52597e-06	-1.34286e-05	3.05194e-07	2.07532e-05	4.57792e-06	1.40389e-05
2	19	0	1.83117e-06	3.2961e-05	4.57792e-06	4.79155e-05	-2.74675e-06	6.10389e-07	1.52597e-06	1.52597e-06	0	-7.01947e-06	1.52597e-06	2.59415e-05	7.62986e-06	1.73961e-05
3	0	0	2.74675e-06	3.23506e-05	4.88311e-06	5.24934e-05	-3.66233e-06	-4.88311e-06	2.13636e-06	3.66233e-06	1.22078e-06	3.66233e-06	5.1883e-06	2.99091e-05	1.00714e-05	2.07532e-05
3	1	0	3.96753e-06	2.25844e-05	5.1883e-06	4.05909e-05	-3.66233e-06	-7.01947e-06	1.83117e-06	8.85064e-06	9.15583e-07	1.15974e-05	9.46103e-06	2.25844e-05	1.28182e-05	1.61753e-05
3	2	0	3.96753e-06	9.15583e-06	4.88311e-06	2.25844e-05	-3.35714e-06	-4.27272e-06	9.15583e-07	1.67857e-05	-6.10389e-07	1.15974e-05	1.28182e-05	4.88311e-06	1.67857e-05	0
3	3	0	3.66233e-06	3.05194e-07	4.57792e-06	8.54544e-06	-3.66233e-06	0	6.10389e-07	2.35e-05	-1.52597e-06	7.01947e-06	1.43441e-05	-1.06818e-05	2.0448e-05	-1.80065e-05
3	4	0	3.66233e-06	-3.66233e-06	4.27272e-06	-1.52597e-06	-4.57792e-06	1.83117e-06	3.05194e-07	2.56363e-05	-1.52597e-06	2.74675e-06	1.49545e-05	-1.37337e-05	2.22792e-05	-2.44156e-05
3	5	0	3.35714e-06	-8.24025e-06	4.57792e-06	-1.0987e-05	-5.1883e-06	1.52597e-06	-6.10389e-07	2.31948e-05	-1.22078e-06	1.22078e-06	1.40389e-05	-5.79869e-06	2.16688e-05	-1.64805e-05
3	6	0	2.44156e-06	-1.37337e-05	4.57792e-06	-1.73961e-05	-5.1883e-06	1.83117e-06	-1.83117e-06	1.83117e-05	6.10389e-07	2.13636e-06	1.15974e-05	3.35714e-06	1.98376e-05	-2.74675e-06
3	7	0	6.10389e-07	-1.83117e-05	3.96753e-06	-1.98376e-05	-4.57792e-06	5.1883e-06	-1.83117e-06	1.52597e-05	5.79869e-06	6.10389e-06	7.93505e-06	8.24025e-06	1.83117e-05	7.93505e-06
3	8	0	0	-2.0448e-05	3.35714e-06	-2.0448e-05	-3.66233e-06	9.15583e-06	-9.15583e-07	1.55649e-05	1.15974e-05	1.0987e-05	3.96753e-06	7.93505e-06	1.64805e-05	1.37337e-05
3	9	0	-3.05194e-07	-2.16688e-05	2.74675e-06	-2.1974e-05	-3.35714e-06	1.03766e-05	-9.15583e-07	1.70909e-05	1.31234e-05	1.37337e-05	3.05194e-07	9.15583e-07	1.37337e-05	1.37337e-05
3	10	0	-6.10389e-07	-2.13636e-05	1.83117e-06	-2.22792e-05	-3.35714e-06	8.85064e-06	-9.15583e-07	1.73961e-05	1.03766e-05	1.43441e-05	-3.35714e-06	-1.22078e-05	8.24025e-06	4.27272e-06
3	11	0	-9.15583e-07	-1.86169e-05	9.15583e-07	-1.98376e-05	-3.35714e-06	6.10389e-06	9.15583e-07	1.77013e-05	8.24025e-06	1.55649e-05	-7.62986e-06	-2.71623e-05	1.52597e-06	-1.28182e-05
3	12	0	-9.15583e-07	-1.49545e-05	6.10389e-07	-1.64805e-05	-2.44156e-06	3.35714e-06	3.96753e-06	1.80065e-05	9.15583e-06	1.73961e-05	-1.15974e-05	-3.4487e-05	-2.44156e-06	-2.83831e-05
3	13	0	-1.22078e-06	-1.22078e-05	1.52597e-06	-1.31234e-05	-6.10389e-07	1.22078e-06	5.1883e-06	1.2513e-05	1.06818e-05	1.61753e-05	-1.43441e-05	-3.2961e-05	-9.15583e-07	-3.26558e-05
3	14	0	-1.52597e-06	-1.00714e-05	1.83117e-06	-7.93505e-06	0	3.05194e-07	3.96753e-06	-9.15583e-07	9.15583e-06	1.06818e-05	-1.43441e-05	-2.89935e-05	6.40908e-06	-2.71623e-05
3	15	0	-1.52597e-06	-6.40908e-06	0	-2.74675e-06	-6.10389e-07	9.15583e-07	3.05194e-06	-1.70909e-05	6.10389e-06	5.4935e-06	-1.06818e-05	-2.89935e-05	1.70909e-05	-2.13636e-05
3	16	0	-9.15583e-07	-3.05194e-06	-1.52597e-06	-1.83117e-06	-1.52597e-06	1.83117e-06	3.96753e-06	-2.53311e-05	5.4935e-06	3.96753e-06	-4.88311e-06	-2.86883e-05	2.44156e-05	-1.89221e-05
3	17	0	-3.05194e-07	-3.05194e-06	-1.83117e-06	-6.10389e-06	-9.15583e-07	2.13636e-06	5.79869e-06	-2.16688e-05	6.10389e-06	3.96753e-06	-9.15583e-07	-2.07532e-05	2.44156e-05	-1.34286e-05
3	18	0	-3.05194e-07	-5.1883e-06	-1.22078e-06	-1.12922e-05	0	2.13636e-06	7.01947e-06	-1.06818e-05	5.79869e-06	1.83117e-06	-6.10389e-07	-6.71428e-06	1.92272e-05	-6.10389e-07
3	19	0	-3.05194e-07	-5.4935e-06	-1.52597e-06	-1.43441e-05	3.05194e-07	2.44156e-06	8.54544e-06	1.22078e-06	5.1883e-06	-3.05194e-07	-1.52597e-06	1.83117e-06	1.58701e-05	1.40389e-05
4	0	0	0	-3.96753e-06	-1.52597e-06	-1.77013e-05	-3.05194e-07	2.44156e-06	1.00714e-05	1.19026e-05	6.10389e-06	0	-1.22078e-06	-1.83117e-06	1.67857e-05	1.92272e-05
4	1	0	3.05194e-07	-4.27272e-06	0	-2.13636e-05	-9.15583e-07	3.05194e-06	1.03766e-05	1.95324e-05	7.01947e-06	2.44156e-06	-6.10389e-07	-1.19026e-05	1.77013e-05	1.12922e-05
4	2	0	9.15583e-07	-6.40908e-06	1.83117e-06	-2.0448e-05	-1.22078e-06	4.57792e-06	8.85064e-06	2.28896e-05	6.10389e-06	4.27272e-06	-1.83117e-06	-1.46493e-05	1.2513e-05	9.15583e-07
4	3	0	1.52597e-06	-5.4935e-06	9.15583e-07	-1.28182e-05	-1.83117e-06	7.01947e-06	7.62986e-06	2.35e-05	3.66233e-06	5.4935e-06	-3.96753e-06	-6.71428e-06	3.96753e-06	0
4	4	0	1.83117e-06	0	-1.22078e-06	-3.96753e-06	-2.44156e-06	7.93505e-06	7.01947e-06	2.59415e-05	2.13636e-06	7.32467e-06	-3.66233e-06	2.13636e-06	-1.22078e-06	6.10389e-06
4	5	0	2.44156e-06	6.71428e-06	-2.13636e-06	3.05194e-07	-2.74675e-06	6.40908e-06	6.40908e-06	3.11298e-05	2.13636e-06	7.93505e-06	-9.15583e-07	4.88311e-06	-4.27272e-06	8.24025e-06
4	6	0	2.74675e-06	9.76622e-06	-9.15583e-07	0	-1.83117e-06	3.35714e-06	4.57792e-06	3.41818e-05	1.22078e-06	2.74675e-06	3.05194e-07	6.40908e-06	-9.15583e-06	3.35714e-06
4	7	0	3.35714e-06	9.46103e-06	0	-1.22078e-06	-6.10389e-07	2.44156e-06	2.44156e-06	2.59415e-05	-9.15583e-07	-5.79869e-06	-3.05194e-07	1.46493e-05	-1.22078e-05	2.13636e-06
4	8	0	3.35714e-06	7.62986e-06	-6.10389e-07	-3.66233e-06	-3.05194e-07	3.66233e-06	1.22078e-06	7.93505e-06	-3.35714e-06	-1.00714e-05	-1.52597e-06	2.50259e-05	-6.10389e-06	1.15974e-05
4	9	0	2.13636e-06	4.27272e-06	-2.13636e-06	-7.01947e-06	-3.05194e-07	5.4935e-06	3.05194e-07	-7.62986e-06	-3.96753e-06	-5.79869e-06	-1.22078e-06	2.41104e-05	3.35714e-06	2.22792e-05
4	10	0	1.52597e-06	3.05194e-07	-2.13636e-06	-8.85064e-06	-6.10389e-07	4.88311e-06	-9.15583e-07	-1.0987e-05	-3.35714e-06	-1.52597e-06	-6.10389e-07	7.93505e-06	-2.74675e-06	1.98376e-05
4	11	0	2.74675e-06	-9.15583e-07	-9.15583e-07	-8.24025e-06	-9.15583e-07	6.10389e-07	-2.13636e-06	-9.15583e-06	-2.74675e-06	-7.62986e-06	-2.13636e-06	-1.03766e-05	-3.57077e-05	3.96753e-06
4	12	0	5.1883e-06	1.22078e-06	-3.05194e-07	-6.10389e-06	-1.22078e-06	-6.71428e-06	-2.44156e-06	-1.98376e-05	-2.44156e-06	-2.25844e-05	-5.4935e-06	-1.73961e-05	-7.6909e-05	-1.12922e-05
4	13	0	6.10389e-06	5.1883e-06	0	-3.35714e-06	-1.22078e-06	-1.49545e-05	-2.74675e-06	-4.60844e-05	-1.83117e-06	-3.38766e-05	-7.93505e-06	-1.31234e-05	-9.64414e-05	-1.73961e-05
4	14	0	6.10389e-06	8.24025e-06	9.15583e-07	3.35714e-06	-9.15583e-07	-1.92272e-05	-3.66233e-06	-6.71428e-05	-1.22078e-06	-3.1435e-05	-7.93505e-06	-6.71428e-06	-8.51492e-05	-1.55649e-05
4	15	0	7.32467e-06	1.00714e-05	2.44156e-06	1.49545e-05	-1.22078e-06	-1.83117e-05	-5.1883e-06	-6.25649e-05	-1.22078e-06	-1.92272e-05	-6.10389e-06	-1.52597e-06	-6.01233e-05	-8.85064e-06
4	16	0	9.46103e-06	1.03766e-05	3.05194e-06	2.65519e-05	-1.52597e-06	-1.43441e-05	-6.10389e-06	-3.47922e-05	-1.22078e-06	-7.93505e-06	-3.96753e-06	3.05194e-06	-4.2422e-05	1.52597e-06
4	17	0	1.00714e-05	7.93505e-06	3.05194e-06	3.02142e-05	-1.83117e-06	-1.12922e-05	-6.71428e-06	-1.22078e-06	-1.22078e-06	-1.52597e-06	-2.74675e-06	6.40908e-06	-3.54026e-05	1.2513e-05
4	18	0	9.15583e-06	4.57792e-06	2.74675e-06	2.59415e-05	-1.52597e-06	-8.85064e-06	-7.32467e-06	2.80779e-05	-1.22078e-06	3.66233e-06	-1.83117e-06	3.35714e-06	-2.99091e-05	1.49545e-05
4	19	0	8.24025e-06	4.57792e-06	2.74675e-06	2.16688e-05	-1.52597e-06	-4.88311e-06	-7.93505e-06	5.40194e-05	-1.83117e-06	1.12922e-05	-1.83117e-06	-4.88311e-06	-2.07532e-05	7.32467e-06
5	0	0	8.24025e-06	1.06818e-05	3.66233e-06	2.47207e-05	-1.52597e-06	6.10389e-07	-7.32467e-06	7.29415e-05	-2.13636e-06	1.80065e-05	-1.52597e-06	-1.15974e-05	-1.00714e-05	-1.52597e-06
5	1	0	7.62986e-06	1.86169e-05	4.27272e-06	3.32662e-05	-1.22078e-06	5.4935e-06	-6.40908e-06	7.81298e-05	-1.83117e-06	1.92272e-05	0	-1.22078e-05	-2.13636e-06	-3.96753e-06
5	2	0	6.10389e-06	2.1974e-05	4.57792e-06	3.78441e-05	-3.05194e-07	7.01947e-06	-6.10389e-06	7.11103e-05	-2.13636e-06	1.46493e-05	2.13636e-06	-8.24025e-06	2.74675e-06	-6.10389e-07
5	3	0	5.79869e-06	1.89221e-05	3.66233e-06	3.1435e-05	0	5.79869e-06	-6.40908e-06	5.95129e-05	-4.27272e-06	9.15583e-06	3.96753e-06	-4.57792e-06	6.40908e-06	2.44156e-06
5	4	0	7.32467e-06	1.28182e-05	2.74675e-06	1.67857e-05	0	3.35714e-06	-6.40908e-06	4.51688e-05	-6.71428e-06	6.71428e-06	3.35714e-06	-3.96753e-06	8.24025e-06	2.74675e-06
5	5	0	7.62986e-06	7.01947e-06	2.44156e-06	2.74675e-06	-9.15583e-07	2.13636e-06	-6.10389e-06	2.44156e-05	-8.24025e-06	7.32467e-06	1.52597e-06	-6.71428e-06	9.15583e-06	6.10389e-07
5	6	0	5.79869e-06	3.05194e-06	2.74675e-06	-5.79869e-06	-1.83117e-06	3.05194e-06	-6.10389e-06	-2.13636e-06	-7.32467e-06	7.62986e-06	9.15583e-07	-9.76622e-06	1.12922e-05	-1.83117e-06
5	7	0	4.88311e-06	6.10389e-07	2.44156e-06	-1.03766e-05	-1.83117e-06	6.10389e-06	-5.79869e-06	-3.20454e-05	-5.1883e-06	1.22078e-06	2.13636e-06	-8.24025e-06	1.58701e-05	-4.27272e-06
5	8	0	6.71428e-06	-2.44156e-06	2.13636e-06	-1.37337e-05	-1.22078e-06	9.15583e-06	-5.4935e-06	-6.65324e-05	-3.05194e-06	-1.2513e-05	3.05194e-06	-3.05194e-06	2.01428e-05	-4.57792e-06
5	9	0	8.24025e-06	-6.40908e-06	2.44156e-06	-1.64805e-05	-9.15583e-07	1.03766e-05	-5.1883e-06	-0.000101325	-1.83117e-06	-2.71623e-05	2.13636e-06	6.10389e-07	2.10584e-05	-3.35714e-06
5	10	0	6.40908e-06	-1.00714e-05	2.74675e-06	-1.86169e-05	-1.22078e-06	9.46103e-06	-5.79869e-06	-0.0001175	-1.83117e-06	-2.99091e-05	3.05194e-07	1.52597e-06	1.98376e-05	-2.44156e-06
5	11	0	3.05194e-06	-1.19026e-05	2.13636e-06	-2.0448e-05	-2.13636e-06	8.24025e-06	-5.79869e-06	-9.8883e-05	-3.66233e-06	-1.77013e-05	0	2.44156e-06	1.95324e-05	-1.52597e-06
5	12	0	1.83117e-06	-1.19026e-05	9.15583e-07	-1.92272e-05	-2.13636e-06	7.93505e-06	-5.4935e-06	-5.79869e-05	-6.10389e-06	-1.83117e-06	1.22078e-06	5.79869e-06	2.10584e-05	1.52597e-06
5	13	0	2.44156e-06	-1.19026e-05	3.05194e-07	-1.28182e-05	-9.15583e-07	8.24025e-06	-5.1883e-06	-2.44156e-05	-7.62986e-06	4.27272e-06	2.44156e-06	7.93505e-06	2.07532e-05	5.4935e-06
5	14	0	2.13636e-06	-1.06818e-05	6.10389e-07	-3.05194e-06	0	8.54544e-06	-5.4935e-06	-1.0987e-05	-8.54544e-06	-1.52597e-06	2.44156e-06	4.57792e-06	1.77013e-05	5.79869e-06
5	15	0	0	-7.01947e-06	3.05194e-07	4.57792e-06	9.15583e-07	8.54544e-06	-5.79869e-06	-7.01947e-06	-9.76622e-06	-1.12922e-05	2.13636e-06	0	1.37337e-05	2.44156e-06
5	16	0	-1.83117e-06	-1.83117e-06	-3.05194e-07	9.76622e-06	1.22078e-06	7.93505e-06	-6.10389e-06	-5.4935e-06	-1.19026e-05	-1.61753e-05	2.13636e-06	-3.05194e-07	7.62986e-06	-3.05194e-07
5	17	0	-2.44156e-06	6.10389e-07	-1.22078e-06	1.40389e-05	1.83117e-06	7.32467e-06	-6.71428e-06	-1.43441e-05	-1.34286e-05	-1.43441e-05	1.22078e-06	2.13636e-06	-6.40908e-06	0
5	18	0	-2.13636e-06	0	-1.22078e-06	1.83117e-05	3.35714e-06	8.54544e-06	-7.62986e-06	-3.54026e-05	-1.31234e-05	-1.03766e-05	-6.10389e-07	3.96753e-06	-2.89935e-05	6.10389e-07
5	19	0	-2.13636e-06	-2.13636e-06	-6.10389e-07	2.07532e-05	4.88311e-06	1.0987e-05	-8.24025e-06	-5.37142e-05	-1.2513e-05	-7.32467e-06	-2.74675e-06	6.40908e-06	-4.97467e-05	2.13636e-06
6	0	0	-2.74675e-06	-2.74675e-06	0	2.01428e-05	5.79869e-06	1.22078e-05	-7.93505e-06	-5.55454e-05	-1.34286e-05	-6.40908e-06	-2.74675e-06	1.37337e-05	-5.6461e-05	7.62986e-06
6	1	0	-3.05194e-06	-2.13636e-06	0	1.89221e-05	4.88311e-06	1.15974e-05	-7.62986e-06	-4.33376e-05	-1.52597e-05	-6.40908e-06	-1.22078e-06	2.38052e-05	-4.66947e-05	1.64805e-05
6	2	0	-3.96753e-06	-2.44156e-06	-1.52597e-06	1.98376e-05	3.66233e-06	1.15974e-05	-7.62986e-06	-2.59415e-05	-1.58701e-05	-6.10389e-06	3.05194e-07	2.68571e-05	-2.83831e-05	2.1974e-05
6	3	0	-5.4935e-06	-2.74675e-06	-3.66233e-06	2.1974e-05	3.05194e-06	1.2513e-05	-8.24025e-06	-9.15583e-06	-1.46493e-05	-8.24025e-06	1.22078e-06	1.98376e-05	-1.22078e-05	1.95324e-05
6	4	0	-7.01947e-06	0	-5.4935e-06	2.41104e-05	3.96753e-06	1.2513e-05	-8.54544e-06	9.15583e-07	-1.40389e-05	-1.40389e-05	1.22078e-06	9.15583e-06	-3.66233e-06	1.12922e-05
6	5	0	-7.93505e-06	5.79869e-06	-4.88311e-06	2.41104e-05	5.4935e-06	7.93505e-06	-9.76622e-06	9.15583e-07	-1.49545e-05	-2.10584e-05	9.15583e-07	-6.10389e-07	-4.27272e-06	3.05194e-06
6	6	0	-7.32467e-06	1.12922e-05	-3.96753e-06	1.73961e-05	6.40908e-06	2.13636e-06	-1.12922e-05	-3.05194e-06	-1.52597e-05	-2.38052e-05	3.05194e-07	-8.85064e-06	-9.76622e-06	-3.05194e-06
6	7	0	-6.10389e-06	1.2513e-05	-4.27272e-06	2.44156e-06	5.79869e-06	-6.10389e-07	-1.0987e-05	-2.44156e-06	-1.34286e-05	-2.1974e-05	3.05194e-07	-1.43441e-05	-1.19026e-05	-7.32467e-06
6	8	0	-5.4935e-06	9.76622e-06	-5.1883e-06	-1.43441e-05	3.96753e-06	1.22078e-06	-8.85064e-06	3.05194e-07	-1.12922e-05	-2.10584e-05	1.22078e-06	-1.2513e-05	-5.79869e-06	-7.93505e-06
6	9	0	-5.1883e-06	8.24025e-06	-4.88311e-06	-2.28896e-05	2.13636e-06	4.27272e-06	-6.40908e-06	-2.74675e-06	-1.03766e-05	-2.31948e-05	2.74675e-06	-5.79869e-06	3.35714e-06	-4.57792e-06
6	10	0	-4.88311e-06	1.15974e-05	-4.27272e-06	-1.77013e-05	2.13636e-06	5.1883e-06	-6.10389e-06	-8.85064e-06	-1.06818e-05	-2.22792e-05	2.74675e-06	-1.22078e-06	7.32467e-06	-6.10389e-07
6	11	0	-3.66233e-06	1.86169e-05	-4.27272e-06	-1.83117e-06	3.05194e-06	4.27272e-06	-6.71428e-06	-5.4935e-06	-1.03766e-05	-1.49545e-05	1.22078e-06	-2.74675e-06	3.35714e-06	0
6	12	0	-3.35714e-06	2.47207e-05	-5.1883e-06	1.58701e-05	3.35714e-06	2.44156e-06	-6.10389e-06	5.1883e-06	-9.15583e-06	-7.01947e-06	3.05194e-07	-4.57792e-06	-1.83117e-06	0
6	13	0	-4.57792e-06	2.50259e-05	-4.27272e-06	2.56363e-05	2.74675e-06	0	-3.66233e-06	1.19026e-05	-7.32467e-06	-6.40908e-06	1.52597e-06	-2.13636e-06	-3.05194e-06	9.15583e-07
6	14	0	-6.40908e-06	1.92272e-05	-1.83117e-06	1.98376e-05	6.10389e-07	-2.74675e-06	-1.83117e-06	1.46493e-05	-5.4935e-06	-9.76622e-06	3.96753e-06	1.83117e-06	3.05194e-07	3.66233e-06
6	15	0	-6.40908e-06	1.00714e-05	-3.05194e-07	3.05194e-06	-6.10389e-07	-4.88311e-06	-1.52597e-06	2.53311e-05	-4.27272e-06	-8.85064e-06	5.79869e-06	4.27272e-06	4.88311e-06	5.4935e-06
6	16	0	-5.1883e-06	6.10389e-07	0	-1.0987e-05	-1.22078e-06	-5.79869e-06	-1.22078e-06	4.36428e-05	-4.27272e-06	-3.66233e-06	6.10389e-06	5.1883e-06	8.85064e-06	5.79869e-06
6	17	0	-3.35714e-06	-7.32467e-06	0	-1.34286e-05	-9.15583e-07	-6.71428e-06	-6.10389e-07	5.79869e-05	-4.88311e-06	0	5.4935e-06	6.71428e-06	1.0987e-05	4.88311e-06
6	18	0	-3.05194e-06	-1.34286e-05	1.22078e-06	-7.32467e-06	-6.10389e-07	-9.46103e-06	0	6.98895e-05	-3.96753e-06	6.10389e-07	4.57792e-06	5.4935e-06	9.46103e-06	2.44156e-06
6	19	0	-3.35714e-06	-1.86169e-05	1.22078e-06	-6.10389e-07	0	-1.31234e-05	9.15583e-07	8.4844e-05	-1.83117e-06	3.66233e-06	3.66233e-06	-3.05194e-07	4.88311e-06	-1.83117e-06
7	0	0	-4.27272e-06	-2.31948e-05	-3.05194e-07	5.4935e-06	-3.05194e-07	-1.43441e-05	1.52597e-06	8.57596e-05	-3.05194e-07	9.15583e-06	2.13636e-06	-6.40908e-06	2.44156e-06	-5.79869e-06
7	1	0	-5.1883e-06	-2.62467e-05	-2.44156e-06	1.37337e-05	-1.22078e-06	-1.12922e-05	1.22078e-06	4.15064e-05	0	1.0987e-05	9.15583e-07	-5.79869e-06	4.57792e-06	-5.4935e-06
7	2	0	-5.4935e-06	-2.65519e-05	-1.83117e-06	1.95324e-05	-2.44156e-06	-5.4935e-06	1.22078e-06	-4.18116e-05	0	8.54544e-06	1.22078e-06	-1.83117e-06	7.93505e-06	-2.44156e-06
7	3	0	-4.88311e-06	-2.41104e-05	1.22078e-06	1.77013e-05	-3.35714e-06	-1.52597e-06	2.44156e-06	-0.00011048	2.13636e-06	8.24025e-06	1.83117e-06	-2.13636e-06	7.93505e-06	-1.22078e-06
7	4	0	-3.66233e-06	-2.13636e-05	3.35714e-06	9.46103e-06	-3.96753e-06	-2.44156e-06	5.1883e-06	-0.000119026	4.27272e-06	1.28182e-05	2.44156e-06	-7.62986e-06	5.79869e-06	-4.57792e-06
7	5	0	-2.44156e-06	-1.98376e-05	3.05194e-06	-5.79869e-06	-4.57792e-06	-5.4935e-06	7.32467e-06	-7.78246e-05	4.88311e-06	1.83117e-05	2.74675e-06	-1.12922e-05	5.4935e-06	-9.15583e-06
7	6	0	-2.44156e-06	-1.98376e-05	9.15583e-07	-3.23506e-05	-5.4935e-06	-6.40908e-06	6.71428e-06	-2.96039e-05	4.27272e-06	2.07532e-05	2.44156e-06	-8.85064e-06	8.24025e-06	-1.03766e-05
7	7	0	-3.66233e-06	-2.16688e-05	0	-6.47012e-05	-5.1883e-06	-4.27272e-06	5.1883e-06	0	4.27272e-06	1.98376e-05	2.44156e-06	-4.57792e-06	1.06818e-05	-7.93505e-06
7	8	0	-4.88311e-06	-2.31948e-05	0	-8.05713e-05	-3.66233e-06	-3.05194e-06	4.88311e-06	1.55649e-05	5.1883e-06	1.67857e-05	2.13636e-06	-2.74675e-06	1.12922e-05	-4.57792e-06
7	9	0	-5.79869e-06	-2.13636e-05	6.10389e-07	-6.50064e-05	-1.52597e-06	-3.66233e-06	5.4935e-06	2.80779e-05	6.10389e-06	1.15974e-05	1.83117e-06	-1.22078e-06	1.0987e-05	-1.52597e-06
7	10	0	-5.1883e-06	-1.2513e-05	3.05194e-07	-3.1435e-05	-9.15583e-07	-4.57792e-06	5.79869e-06	3.87597e-05	6.10389e-06	6.10389e-06	2.13636e-06	4.57792e-06	1.15974e-05	2.13636e-06
7	11	0	-4.57792e-06	9.15583e-07	0	-6.10389e-06	-1.52597e-06	-3.96753e-06	4.88311e-06	4.2422e-05	6.10389e-06	3.96753e-06	3.05194e-06	1.34286e-05	1.28182e-05	7.93505e-06
7	12	0	-4.27272e-06	1.40389e-05	3.05194e-07	1.22078e-06	-1.52597e-06	-3.35714e-06	4.57792e-06	3.20454e-05	6.40908e-06	3.35714e-06	4.57792e-06	1.73961e-05	1.34286e-05	1.2513e-05
7	13	0	-4.27272e-06	2.13636e-05	3.05194e-06	9.15583e-07	-9.15583e-07	-4.88311e-06	5.1883e-06	9.76622e-06	7.32467e-06	-6.10389e-07	4.88311e-06	1.46493e-05	1.37337e-05	1.15974e-05
7	14	0	-3.66233e-06	2.35e-05	4.88311e-06	0	-6.10389e-07	-6.71428e-06	5.1883e-06	-7.62986e-06	8.24025e-06	-6.71428e-06	3.66233e-06	9.46103e-06	1.34286e-05	6.40908e-06
7	15	0	-3.05194e-06	2.22792e-05	4.88311e-06	-1.52597e-06	-6.10389e-07	-6.71428e-06	3.66233e-06	-4.27272e-06	9.15583e-06	-3.96753e-06	2.13636e-06	7.93505e-06	1.15974e-05	2.44156e-06
7	16	0	-3.05194e-06	2.0448e-05	4.27272e-06	-3.05194e-06	0	-5.1883e-06	2.74675e-06	1.40389e-05	9.46103e-06	1.0987e-05	1.83117e-06	9.15583e-06	8.54544e-06	3.35714e-06
7	17	0	-3.05194e-06	1.98376e-05	4.57792e-06	-6.10389e-07	3.05194e-07	-3.35714e-06	3.05194e-06	2.50259e-05	9.46103e-06	2.68571e-05	2.74675e-06	8.54544e-06	6.10389e-06	6.40908e-06
7	18	0	-2.74675e-06	2.07532e-05	5.4935e-06	3.05194e-06	6.10389e-07	-2.44156e-06	3.35714e-06	1.70909e-05	1.03766e-05	3.23506e-05	3.05194e-06	1.52597e-06	5.79869e-06	4.27272e-06
7	19	0	-2.44156e-06	2.10584e-05	5.79869e-06	2.13636e-06	0	-3.05194e-06	3.35714e-06	3.35714e-06	1.12922e-05	3.05194e-05	1.52597e-06	-1.12922e-05	6.10389e-06	-5.1883e-06
8	0	0	-2.13636e-06	1.77013e-05	4.88311e-06	-6.10389e-07	-6.10389e-07	-4.88311e-06	3.96753e-06	-2.13636e-06	1.15974e-05	3.08246e-05	3.05194e-07	-2.28896e-05	6.40908e-06	-1.67857e-05
8	1	0	-1.52597e-06	1.06818e-05	4.27272e-06	1.83117e-06	-9.15583e-07	-5.79869e-06	5.79869e-06	-3.05194e-06	1.12922e-05	3.4487e-05	1.22078e-06	-2.44156e-05	7.01947e-06	-2.1974e-05
8	2	0	-3.05194e-07	3.05194e-06	4.88311e-06	1.12922e-05	-1.52597e-06	-4.57792e-06	7.01947e-06	-5.1883e-06	1.0987e-05	3.38766e-05	3.66233e-06	-1.49545e-05	8.54544e-06	-1.67857e-05
8	3	0	3.05194e-07	-1.83117e-06	5.1883e-06	1.95324e-05	-2.44156e-06	-3.35714e-06	6.40908e-06	-2.13636e-06	1.03766e-05	2.65519e-05	4.57792e-06	-1.83117e-06	1.06818e-05	-5.1883e-06
8	4	0	0	-5.4935e-06	3.96753e-06	2.25844e-05	-3.05194e-06	-4.57792e-06	5.4935e-06	1.43441e-05	9.15583e-06	1.77013e-05	3.66233e-06	7.62986e-06	1.12922e-05	5.79869e-06
8	5	0	-2.44156e-06	-9.46103e-06	2.74675e-06	2.16688e-05	-2.44156e-06	-6.10389e-06	6.10389e-06	3.99805e-05	8.54544e-06	1.31234e-05	2.13636e-06	1.34286e-05	1.00714e-05	1.2513e-05
8	6	0	-4.27272e-06	-1.31234e-05	1.52597e-06	1.80065e-05	-1.83117e-06	-4.88311e-06	7.32467e-06	6.22597e-05	1.00714e-05	1.37337e-05	2.13636e-06	1.86169e-05	9.46103e-06	1.55649e-05
8	7	0	-4.27272e-06	-1.43441e-05	3.05194e-07	1.12922e-05	-2.13636e-06	-1.83117e-06	7.01947e-06	7.3857e-05	1.2513e-05	1.58701e-05	3.66233e-06	2.10584e-05	1.06818e-05	1.58701e-05
8	8	0	-3.96753e-06	-1.19026e-05	-1.22078e-06	4.57792e-06	-2.74675e-06	-2.13636e-06	5.1883e-06	7.66038e-05	1.34286e-05	1.46493e-05	5.1883e-06	1.73961e-05	1.2513e-05	1.28182e-05
8	9	0	-4.57792e-06	-7.93505e-06	-2.13636e-06	9.15583e-07	-2.74675e-06	-6.71428e-06	4.57792e-06	7.62986e-05	1.28182e-05	6.10389e-06	5.4935e-06	8.85064e-06	1.34286e-05	6.10389e-06
8	10	0	-6.10389e-06	-4.27272e-06	-1.83117e-06	0	-2.13636e-06	-1.03766e-05	5.79869e-06	7.72142e-05	1.2513e-05	-7.01947e-06	5.1883e-06	6.10389e-07	1.31234e-05	-9.15583e-07
8	11	0	-6.40908e-06	-2.74675e-06	-9.15583e-07	1.52597e-06	-9.15583e-07	-8.85064e-06	7.32467e-06	7.66038e-05	1.37337e-05	-1.86169e-05	4.88311e-06	-3.05194e-06	1.28182e-05	-4.88311e-06
8	12	0	-6.10389e-06	-2.44156e-06	-6.10389e-07	7.32467e-06	0	-4.88311e-06	7.62986e-06	6.22597e-05	1.52597e-05	-2.50259e-05	5.4935e-06	-3.05194e-06	1.34286e-05	-4.57792e-06
8	13	0	-5.79869e-06	-3.05194e-06	-9.15583e-07	1.00714e-05	6.10389e-07	-2.74675e-06	7.32467e-06	2.59415e-05	1.55649e-05	-3.02142e-05	6.40908e-06	2.13636e-06	1.34286e-05	-9.15583e-07
8	14	0	-5.79869e-06	-5.4935e-06	-9.15583e-07	-4.88311e-06	-3.05194e-07	-2.13636e-06	7.01947e-06	-1.86169e-05	1.52597e-05	-3.50974e-05	7.01947e-06	1.31234e-05	1.31234e-05	5.1883e-06
8	15	0	-5.4935e-06	-1.12922e-05	-9.15583e-07	-3.81493e-05	-1.83117e-06	0	7.62986e-06	-4.2422e-05	1.52597e-05	-3.08246e-05	6.40908e-06	2.35e-05	1.31234e-05	1.40389e-05
8	16	0	-4.88311e-06	-1.77013e-05	-9.15583e-07	-6.65324e-05	-2.44156e-06	4.57792e-06	8.54544e-06	-3.69285e-05	1.46493e-05	-1.06818e-05	5.4935e-06	2.62467e-05	1.37337e-05	2.13636e-05
8	17	0	-4.57792e-06	-2.0448e-05	-1.52597e-06	-6.80584e-05	-9.15583e-07	8.54544e-06	8.54544e-06	-2.65519e-05	1.43441e-05	1.19026e-05	4.57792e-06	2.41104e-05	1.28182e-05	2.31948e-05
8	18	0	-4.88311e-06	-1.83117e-05	-1.83117e-06	-4.82207e-05	0	9.76622e-06	7.93505e-06	-3.47922e-05	1.43441e-05	1.58701e-05	3.35714e-06	2.74675e-05	1.03766e-05	2.16688e-05
8	19	0	-5.4935e-06	-1.37337e-05	-2.13636e-06	-2.99091e-05	-3.05194e-07	8.24025e-06	7.32467e-06	-4.60844e-05	1.46493e-05	-2.13636e-06	1.22078e-06	3.57077e-05	8.24025e-06	2.16688e-05
9	0	0	-5.79869e-06	-1.06818e-05	-2.74675e-06	-2.31948e-05	-1.52597e-06	5.1883e-06	7.62986e-06	-2.96039e-05	1.34286e-05	-2.10584e-05	-6.10389e-07	3.35714e-05	7.62986e-06	2.0448e-05
9	1	0	-5.4935e-06	-9.15583e-06	-3.66233e-06	-2.0448e-05	-1.22078e-06	2.74675e-06	8.85064e-06	6.40908e-06	1.0987e-05	-2.10584e-05	-6.10389e-07	6.71428e-06	7.32467e-06	7.62986e-06
9	2	0	-4.27272e-06	-8.24025e-06	-4.27272e-06	-1.64805e-05	0	2.74675e-06	9.46103e-06	1.34286e-05	8.54544e-06	-8.24025e-06	0	-3.38766e-05	6.71428e-06	-1.86169e-05
9	3	0	-2.74675e-06	-6.40908e-06	-3.66233e-06	-1.52597e-05	9.15583e-07	4.27272e-06	9.15583e-06	-3.26558e-05	7.01947e-06	-6.10389e-07	6.10389e-07	-6.28701e-05	6.10389e-06	-4.51688e-05
9	4	0	-2.13636e-06	-4.57792e-06	-3.35714e-06	-1.73961e-05	6.10389e-07	4.27272e-06	8.54544e-06	-9.09479e-05	5.79869e-06	-2.44156e-06	3.05194e-07	-6.28701e-05	5.1883e-06	-5.43246e-05
9	5	0	-2.13636e-06	-2.44156e-06	-3.05194e-06	-1.73961e-05	0	2.74675e-06	8.54544e-06	-0.000106208	5.79869e-06	-2.74675e-06	0	-4.27272e-05	2.44156e-06	-4.51688e-05
9	6	0	-2.44156e-06	0	-2.74675e-06	-1.2513e-05	3.05194e-07	3.05194e-06	8.54544e-06	-7.90453e-05	7.32467e-06	3.35714e-06	-3.05194e-07	-2.22792e-05	-2.44156e-06	-3.08246e-05
9	7	0	-1.52597e-06	1.83117e-06	-1.52597e-06	-5.79869e-06	6.10389e-07	6.10389e-06	8.54544e-06	-5.98181e-05	9.46103e-06	7.62986e-06	-9.15583e-07	-1.03766e-05	-6.40908e-06	-2.1974e-05
9	8	0	0	4.88311e-06	0	3.05194e-07	0	7.62986e-06	7.93505e-06	-7.62986e-05	9.15583e-06	2.44156e-06	-1.52597e-06	-3.05194e-06	-5.79869e-06	-1.73961e-05
9	9	0	1.52597e-06	9.46103e-06	1.52597e-06	7.01947e-06	-3.05194e-07	4.27272e-06	6.71428e-06	-0.000102851	7.32467e-06	-7.01947e-06	-6.10389e-07	5.4935e-06	-2.74675e-06	-1.0987e-05
9	10	0	3.35714e-06	1.34286e-05	3.35714e-06	1.12922e-05	-9.15583e-07	-3.05194e-07	5.1883e-06	-0.000103766	5.4935e-06	-1.12922e-05	9.15583e-07	1.2513e-05	-6.10389e-07	-2.13636e-06
9	11	0	4.57792e-06	1.40389e-05	4.88311e-06	9.46103e-06	-1.52597e-06	-6.10389e-07	3.35714e-06	-8.08765e-05	4.57792e-06	-7.62986e-06	1.83117e-06	1.0987e-05	0	3.35714e-06
9	12	0	5.79869e-06	9.46103e-06	5.1883e-06	3.96753e-06	-2.13636e-06	2.74675e-06	1.83117e-06	-6.01233e-05	2.44156e-06	-2.44156e-06	9.15583e-07	3.05194e-07	1.22078e-06	3.05194e-06
9	13	0	7.01947e-06	3.96753e-06	4.27272e-06	3.05194e-07	-3.05194e-06	4.57792e-06	0	-5.1883e-05	0	-6.10389e-07	0	-1.15974e-05	3.35714e-06	-1.22078e-06
9	14	0	9.15583e-06	1.52597e-06	3.66233e-06	-1.83117e-06	-3.35714e-06	2.74675e-06	-1.52597e-06	-4.69999e-05	-6.10389e-07	-2.74675e-06	0	-1.89221e-05	3.35714e-06	-7.01947e-06
9	15	0	1.19026e-05	3.05194e-06	5.1883e-06	-4.57792e-06	-3.66233e-06	6.10389e-07	-2.74675e-06	-3.96753e-05	1.22078e-06	-6.10389e-06	0	-2.07532e-05	3.05194e-07	-1.0987e-05
9	16	0	1.34286e-05	5.79869e-06	7.62986e-06	-4.88311e-06	-3.96753e-06	3.05194e-07	-3.05194e-06	-3.2961e-05	2.74675e-06	-8.85064e-06	-9.15583e-07	-1.86169e-05	-2.44156e-06	-1.0987e-05
9	17	0	1.34286e-05	7.62986e-06	7.32467e-06	1.52597e-06	-3.66233e-06	0	-3.66233e-06	-2.92987e-05	6.10389e-07	-9.15583e-06	-2.74675e-06	-1.19026e-05	-3.66233e-06	-6.10389e-06
9	18	0	1.19026e-05	7.32467e-06	4.27272e-06	1.0987e-05	-2.74675e-06	-6.10389e-07	-5.4935e-06	-2.35e-05	-2.44156e-06	-7.32467e-06	-4.57792e-06	0	-3.66233e-06	3.96753e-06
9	19	0	1.0987e-05	4.88311e-06	2.44156e-06	1.46493e-05	-1.52597e-06	-3.05194e-07	-7.32467e-06	-1.46493e-05	-3.96753e-06	-5.4935e-06	-4.88311e-06	1.19026e-05	-3.35714e-06	1.64805e-05
10	0	0	1.0987e-05	9.15583e-07	3.66233e-06	1.12922e-05	-1.52597e-06	2.13636e-06	-7.62986e-06	-6.10389e-06	-3.35714e-06	-4.27272e-06	-3.96753e-06	1.43441e-05	-2.44156e-06	2.35e-05
10	1	0	1.0987e-05	-2.13636e-06	5.1883e-06	7.93505e-06	-2.44156e-06	3.66233e-06	-6.10389e-06	0	-2.74675e-06	-1.83117e-06	-2.44156e-06	4.27272e-06	-3.05194e-07	2.01428e-05
10	2	0	9.76622e-06	-3.66233e-06	4.27272e-06	8.24025e-06	-2.74675e-06	2.13636e-06	-4.57792e-06	4.57792e-06	-3.05194e-06	1.52597e-06	-2.13636e-06	-1.12922e-05	3.05194e-07	7.62986e-06
10	3	0	7.93505e-06	-3.05194e-06	1.83117e-06	9.46103e-06	-1.22078e-06	-9.15583e-07	-4.57792e-06	8.85064e-06	-3.35714e-06	4.88311e-06	-3.05194e-06	-2.1974e-05	-6.10389e-07	-5.1883e-06
10	4	0	6.10389e-06	-1.83117e-06	3.05194e-07	8.85064e-06	3.05194e-07	-3.66233e-06	-4.88311e-06	1.15974e-05	-3.96753e-06	6.10389e-06	-3.66233e-06	-2.35e-05	-9.15583e-07	-1.28182e-05
10	5	0	4.57792e-06	-1.22078e-06	0	5.1883e-06	1.22078e-06	-4.88311e-06	-3.96753e-06	1.34286e-05	-4.27272e-06	5.79869e-06	-3.05194e-06	-1.86169e-05	6.10389e-07	-1.40389e-05
10	6	0	2.74675e-06	-9.15583e-07	-2.44156e-06	1.22078e-06	9.15583e-07	-5.1883e-06	-1.83117e-06	1.43441e-05	-4.27272e-06	5.4935e-06	-1.22078e-06	-9.15583e-06	3.66233e-06	-1.06818e-05
10	7	0	0	1.22078e-06	-6.40908e-06	1.22078e-06	1.22078e-06	-3.35714e-06	-6.10389e-07	1.55649e-05	-3.05194e-06	5.1883e-06	0	3.96753e-06	5.4935e-06	-3.05194e-06
10	8	0	-2.74675e-06	8.24025e-06	-8.85064e-06	1.06818e-05	2.44156e-06	3.05194e-07	-9.15583e-07	1.77013e-05	-2.13636e-06	3.66233e-06	1.22078e-06	1.92272e-05	6.71428e-06	7.93505e-06
10	9	0	-3.96753e-06	1.83117e-05	-9.15583e-06	2.83831e-05	3.66233e-06	3.05194e-06	-1.22078e-06	2.13636e-05	-2.13636e-06	9.15583e-07	3.05194e-06	2.83831e-05	8.85064e-06	1.67857e-05
10	10	0	-3.05194e-06	2.56363e-05	-9.15583e-06	4.30324e-05	3.96753e-06	1.52597e-06	-3.05194e-07	2.56363e-05	-2.44156e-06	-3.35714e-06	5.4935e-06	2.62467e-05	1.00714e-05	1.86169e-05
10	11	0	-1.83117e-06	2.53311e-05	-1.0987e-05	4.21168e-05	3.96753e-06	-1.52597e-06	9.15583e-07	2.96039e-05	-1.83117e-06	-7.62986e-06	7.01947e-06	1.80065e-05	9.76622e-06	1.43441e-05
10	12	0	-2.13636e-06	1.92272e-05	-1.2513e-05	2.89935e-05	4.27272e-06	-2.13636e-06	1.22078e-06	3.4487e-05	-9.15583e-07	-8.24025e-06	7.01947e-06	1.43441e-05	7.93505e-06	1.0987e-05
10	13	0	-3.05194e-06	1.31234e-05	-1.15974e-05	1.73961e-05	3.96753e-06	1.22078e-06	0	3.84545e-05	-1.52597e-06	-5.4935e-06	5.4935e-06	1.73961e-05	7.01947e-06	1.12922e-05
10	14	0	-3.66233e-06	9.76622e-06	-9.15583e-06	1.52597e-05	3.66233e-06	4.57792e-06	-1.22078e-06	3.84545e-05	-3.05194e-06	-3.66233e-06	3.05194e-06	1.70909e-05	4.27272e-06	1.15974e-05
10	15	0	-2.13636e-06	7.32467e-06	-7.01947e-06	1.83117e-05	3.35714e-06	3.96753e-06	-1.22078e-06	3.69285e-05	-3.05194e-06	-5.4935e-06	-1.83117e-06	5.79869e-06	-3.05194e-06	7.32467e-06
10	16	0	-3.05194e-07	4.88311e-06	-6.40908e-06	1.92272e-05	3.05194e-06	6.10389e-07	-6.10389e-07	4.30324e-05	-2.13636e-06	-6.40908e-06	-9.46103e-06	-8.24025e-06	-1.34286e-05	0
10	17	0	9.15583e-07	3.66233e-06	-6.71428e-06	1.58701e-05	2.74675e-06	-1.83117e-06	-1.22078e-06	5.43246e-05	-2.44156e-06	-2.13636e-06	-1.67857e-05	-1.37337e-05	-2.13636e-05	-4.88311e-06
10	18	0	1.22078e-06	3.05194e-06	-6.10389e-06	1.0987e-05	1.52597e-06	-3.05194e-06	-2.74675e-06	5.03571e-05	-3.96753e-06	2.74675e-06	-1.98376e-05	-9.76622e-06	-2.31948e-05	-5.1883e-06
10	19	0	9.15583e-07	1.52597e-06	-4.57792e-06	4.57792e-06	1.22078e-06	-3.05194e-06	-3.96753e-06	1.86169e-05	-5.1883e-06	6.10389e-07	-1.86169e-05	-6.71428e-06	-2.0448e-05	-5.1883e-06
11	0	0	1.22078e-06	-2.44156e-06	-2.74675e-06	-2.13636e-06	2.13636e-06	-3.35714e-06	-3.96753e-06	-2.28896e-05	-4.88311e-06	-7.62986e-06	-1.52597e-05	-1.03766e-05	-1.52597e-05	-9.76622e-06
11	1	0	1.52597e-06	-6.71428e-06	-1.52597e-06	-7.01947e-06	3.35714e-06	-3.05194e-06	-2.74675e-06	-4.3948e-05	-3.35714e-06	-1.37337e-05	-1.0987e-05	-1.2513e-05	-8.54544e-06	-1.67857e-05
11	2	0	1.52597e-06	-8.54544e-06	-6.10389e-07	-8.85064e-06	3.35714e-06	-1.52597e-06	-2.44156e-06	-3.17402e-05	-3.05194e-06	-1.15974e-05	-6.10389e-06	-6.10389e-06	-2.13636e-06	-1.77013e-05
11	3	0	2.13636e-06	-8.85064e-06	0	-8.85064e-06	2.44156e-06	3.05194e-07	-2.44156e-06	3.05194e-07	-3.05194e-06	-4.57792e-06	-1.22078e-06	4.27272e-06	6.10389e-07	-9.15583e-06
11	4	0	3.96753e-06	-9.76622e-06	1.52597e-06	-1.00714e-05	2.13636e-06	1.52597e-06	-2.74675e-06	3.47922e-05	-3.05194e-06	3.66233e-06	1.22078e-06	7.62986e-06	0	1.22078e-06
11	5	0	5.4935e-06	-1.03766e-05	2.74675e-06	-1.31234e-05	1.83117e-06	1.52597e-06	-2.13636e-06	6.07337e-05	-3.05194e-06	1.15974e-05	6.10389e-07	6.10389e-07	-2.13636e-06	3.35714e-06
11	6	0	5.1883e-06	-9.76622e-06	3.66233e-06	-1.61753e-05	1.52597e-06	9.15583e-07	-1.52597e-06	7.17207e-05	-3.35714e-06	1.67857e-05	-2.13636e-06	-8.54544e-06	-3.66233e-06	-2.74675e-06
11	7	0	3.35714e-06	-8.24025e-06	3.96753e-06	-1.80065e-05	1.22078e-06	1.22078e-06	-1.52597e-06	6.86687e-05	-3.66233e-06	1.58701e-05	-4.27272e-06	-1.19026e-05	-3.66233e-06	-8.24025e-06
11	8	0	2.44156e-06	-6.71428e-06	3.35714e-06	-1.73961e-05	2.13636e-06	2.74675e-06	-2.13636e-06	6.07337e-05	-4.27272e-06	1.03766e-05	-3.96753e-06	-8.85064e-06	-2.13636e-06	-6.71428e-06
11	9	0	2.74675e-06	-4.27272e-06	2.44156e-06	-1.37337e-05	3.35714e-06	2.74675e-06	-3.35714e-06	5.58506e-05	-4.88311e-06	5.1883e-06	-1.22078e-06	-3.96753e-06	-6.10389e-07	-1.83117e-06
11	10	0	2.44156e-06	0	9.15583e-07	-8.54544e-06	3.35714e-06	-3.05194e-07	-4.57792e-06	5.27986e-05	-5.79869e-06	3.96753e-06	6.10389e-07	-3.05194e-07	-9.15583e-07	1.22078e-06
11	11	0	1.22078e-06	5.79869e-06	6.10389e-07	-4.88311e-06	1.83117e-06	-5.4935e-06	-4.88311e-06	5.12727e-05	-6.71428e-06	5.79869e-06	-3.05194e-07	2.13636e-06	-4.88311e-06	2.74675e-06
11	12	0	9.15583e-07	8.85064e-06	2.13636e-06	-4.88311e-06	1.22078e-06	-8.54544e-06	-4.88311e-06	5.37142e-05	-6.71428e-06	1.15974e-05	-4.57792e-06	3.96753e-06	-9.76622e-06	3.96753e-06
11	13	0	2.44156e-06	7.62986e-06	4.27272e-06	-7.62986e-06	1.52597e-06	-7.62986e-06	-4.27272e-06	5.24934e-05	-6.40908e-06	1.92272e-05	-9.46103e-06	3.96753e-06	-1.2513e-05	2.74675e-06
11	14	0	3.96753e-06	3.66233e-06	4.88311e-06	-8.85064e-06	2.13636e-06	-5.1883e-06	-3.05194e-06	3.38766e-05	-6.10389e-06	1.92272e-05	-1.19026e-05	3.35714e-06	-1.31234e-05	-1.83117e-06
11	15	0	3.66233e-06	6.10389e-07	3.35714e-06	-6.71428e-06	1.22078e-06	-4.57792e-06	-1.22078e-06	4.57792e-06	-5.4935e-06	4.27272e-06	-1.12922e-05	5.4935e-06	-1.15974e-05	-4.88311e-06
11	16	0	1.22078e-06	6.10389e-07	1.52597e-06	-3.66233e-06	6.10389e-07	-8.24025e-06	9.15583e-07	-5.79869e-06	-4.57792e-06	-1.64805e-05	-7.93505e-06	1.22078e-05	-7.01947e-06	0
11	17	0	-1.22078e-06	2.13636e-06	9.15583e-07	-3.05194e-06	2.13636e-06	-1.31234e-05	2.44156e-06	1.55649e-05	-3.05194e-06	-2.38052e-05	-1.52597e-06	1.73961e-05	1.83117e-06	7.32467e-06
11	18	0	-3.35714e-06	2.74675e-06	1.52597e-06	-3.96753e-06	4.57792e-06	-1.61753e-05	2.44156e-06	4.79155e-05	-1.52597e-06	-1.03766e-05	6.71428e-06	1.43441e-05	1.31234e-05	7.62986e-06
11	19	0	-4.57792e-06	2.13636e-06	1.22078e-06	-9.15583e-07	5.1883e-06	-1.52597e-05	9.15583e-07	7.29415e-05	-6.10389e-07	1.19026e-05	1.46493e-05	4.27272e-06	2.1974e-05	0
12	0	0	-4.88311e-06	1.83117e-06	0	9.46103e-06	4.27272e-06	-1.06818e-05	0	0.000102545	0	2.92987e-05	2.01428e-05	-2.44156e-06	2.71623e-05	-5.4935e-06
12	1	0	-4.88311e-06	3.05194e-06	-2.44156e-06	2.47207e-05	3.35714e-06	-5.4935e-06	0	0.000137948	0	3.50974e-05	2.28896e-05	1.52597e-06	2.92987e-05	-1.22078e-06
12	2	0	-4.88311e-06	4.57792e-06	-5.79869e-06	3.66233e-05	3.96753e-06	-2.13636e-06	0	0.000143136	0	2.56363e-05	2.25844e-05	1.43441e-05	2.71623e-05	7.93505e-06
12	3	0	-6.40908e-06	4.27272e-06	-7.93505e-06	3.81493e-05	4.57792e-06	-6.10389e-07	3.05194e-07	9.33895e-05	3.05194e-07	6.10389e-07	1.77013e-05	2.50259e-05	1.92272e-05	1.28182e-05
12	4	0	-7.93505e-06	2.13636e-06	-8.24025e-06	2.92987e-05	4.57792e-06	0	3.05194e-07	2.80779e-05	1.22078e-06	-2.71623e-05	8.85064e-06	2.62467e-05	8.54544e-06	1.0987e-05
12	5	0	-8.85064e-06	0	-6.40908e-06	1.64805e-05	4.27272e-06	1.83117e-06	0	3.35714e-06	2.13636e-06	-3.63181e-05	0	1.92272e-05	6.10389e-07	6.10389e-06
12	6	0	-9.46103e-06	-1.52597e-06	-4.27272e-06	6.71428e-06	4.27272e-06	4.27272e-06	-6.10389e-07	1.58701e-05	2.13636e-06	-2.01428e-05	-4.57792e-06	7.32467e-06	-2.13636e-06	0
12	7	0	-1.06818e-05	-2.13636e-06	-3.35714e-06	1.83117e-06	4.57792e-06	5.4935e-06	-1.52597e-06	1.55649e-05	1.52597e-06	2.74675e-06	-4.57792e-06	-6.71428e-06	-2.44156e-06	-8.24025e-06
12	8	0	-1.12922e-05	-2.74675e-06	-2.74675e-06	-3.05194e-07	4.88311e-06	6.40908e-06	-1.52597e-06	-1.40389e-05	1.22078e-06	1.28182e-05	-9.15583e-07	-2.07532e-05	0	-1.73961e-05
12	9	0	-1.12922e-05	-3.66233e-06	-3.05194e-06	-2.44156e-06	5.4935e-06	7.32467e-06	0	-4.3948e-05	2.13636e-06	1.00714e-05	3.35714e-06	-2.83831e-05	5.79869e-06	-2.16688e-05
12	10	0	-1.2513e-05	-5.1883e-06	-3.96753e-06	-3.96753e-06	6.10389e-06	8.54544e-06	6.10389e-07	-5.27986e-05	3.05194e-06	4.88311e-06	6.40908e-06	-2.71623e-05	9.76622e-06	-1.86169e-05
12	11	0	-1.46493e-05	-6.71428e-06	-5.79869e-06	-3.66233e-06	5.4935e-06	1.00714e-05	-3.05194e-07	-4.57792e-05	2.44156e-06	0	5.4935e-06	-2.13636e-05	6.40908e-06	-1.19026e-05
12	12	0	-1.58701e-05	-7.93505e-06	-6.10389e-06	-2.13636e-06	3.66233e-06	1.12922e-05	-2.13636e-06	-2.38052e-05	1.22078e-06	-6.10389e-06	3.05194e-07	-1.64805e-05	-2.13636e-06	-6.40908e-06
12	13	0	-1.40389e-05	-7.93505e-06	-3.66233e-06	-1.22078e-06	1.83117e-06	1.0987e-05	-2.44156e-06	1.77013e-05	9.15583e-07	-9.46103e-06	-5.1883e-06	-1.06818e-05	-9.46103e-06	-2.13636e-06
12	14	0	-1.03766e-05	-7.01947e-06	0	-3.05194e-06	6.10389e-07	9.15583e-06	-9.15583e-07	6.19545e-05	1.52597e-06	-1.83117e-06	-7.93505e-06	1.22078e-06	-1.06818e-05	3.96753e-06
12	15	0	-7.62986e-06	-7.93505e-06	1.83117e-06	-8.54544e-06	0	7.32467e-06	0	8.27077e-05	2.13636e-06	1.40389e-05	-7.01947e-06	1.55649e-05	-8.54544e-06	1.15974e-05
12	16	0	-3.96753e-06	-1.0987e-05	3.05194e-06	-1.61753e-05	-1.52597e-06	7.01947e-06	-6.10389e-07	9.06427e-05	2.13636e-06	2.89935e-05	-3.96753e-06	1.98376e-05	-5.4935e-06	1.34286e-05
12	17	0	1.52597e-06	-1.43441e-05	4.88311e-06	-2.10584e-05	-2.44156e-06	8.24025e-06	-1.22078e-06	0.000119941	2.13636e-06	3.75389e-05	-1.22078e-06	9.76622e-06	-2.13636e-06	6.71428e-06
12	18	0	4.57792e-06	-1.34286e-05	8.24025e-06	-1.98376e-05	-1.83117e-06	8.54544e-06	-9.15583e-07	0.000158701	2.44156e-06	4.18116e-05	6.10389e-07	-2.13636e-06	6.10389e-07	-1.22078e-06
12	19	0	9.15583e-07	-7.62986e-06	1.06818e-05	-1.49545e-05	-3.05194e-07	7.01947e-06	-6.10389e-07	0.000151682	2.44156e-06	4.33376e-05	1.83117e-06	-5.1883e-06	1.52597e-06	-3.96753e-06
13	0	0	-5.1883e-06	0	1.15974e-05	-1.06818e-05	1.22078e-06	4.88311e-06	-1.83117e-06	7.59934e-05	2.13636e-06	3.75389e-05	2.74675e-06	-4.27272e-06	3.05194e-07	-4.88311e-06
13	1	0	-5.1883e-06	6.10389e-06	1.22078e-05	-6.71428e-06	1.52597e-06	4.27272e-06	-3.96753e-06	-2.25844e-05	2.13636e-06	2.1974e-05	2.44156e-06	-1.0987e-05	-9.15583e-07	-1.2513e-05
13	2	0	1.52597e-06	8.24025e-06	1.28182e-05	-1.22078e-06	9.15583e-07	3.66233e-06	-4.88311e-06	-9.36947e-05	1.22078e-06	0	-6.10389e-07	-2.44156e-05	-4.57792e-06	-2.35e-05
13	3	0	7.62986e-06	7.01947e-06	1.0987e-05	3.35714e-06	9.15583e-07	2.13636e-06	-4.27272e-06	-0.000135506	-6.10389e-07	-2.0448e-05	-8.24025e-06	-3.17402e-05	-1.28182e-05	-2.62467e-05
13	4	0	7.01947e-06	2.74675e-06	6.10389e-06	2.74675e-06	1.52597e-06	1.22078e-06	-3.66233e-06	-0.000169383	-3.05194e-06	-3.2961e-05	-1.64805e-05	-2.74675e-05	-2.28896e-05	-1.61753e-05
13	5	0	3.66233e-06	-2.74675e-06	1.83117e-06	-2.13636e-06	2.13636e-06	2.74675e-06	-4.27272e-06	-0.000191662	-3.66233e-06	-3.54026e-05	-2.0448e-05	-1.98376e-05	-2.71623e-05	-4.88311e-06
13	6	0	3.66233e-06	-8.54544e-06	1.52597e-06	-5.4935e-06	1.83117e-06	5.4935e-06	-4.88311e-06	-0.000186169	-2.44156e-06	-3.20454e-05	-1.92272e-05	-1.67857e-05	-2.31948e-05	-3.05194e-06
13	7	0	7.01947e-06	-1.28182e-05	4.27272e-06	-5.79869e-06	1.22078e-06	5.79869e-06	-4.57792e-06	-0.000160532	-1.52597e-06	-3.08246e-05	-1.55649e-05	-1.61753e-05	-1.61753e-05	-8.85064e-06
13	8	0	1.06818e-05	-1.55649e-05	5.1883e-06	-8.24025e-06	1.83117e-06	3.35714e-06	-3.35714e-06	-0.000141305	-2.44156e-06	-3.20454e-05	-1.0987e-05	-1.64805e-05	-9.76622e-06	-1.40389e-05
13	9	0	1.28182e-05	-1.70909e-05	2.74675e-06	-1.58701e-05	3.35714e-06	0	-3.05194e-06	-0.000141305	-3.35714e-06	-2.77727e-05	-3.96753e-06	-1.98376e-05	-3.35714e-06	-1.67857e-05
13	10	0	1.37337e-05	-1.89221e-05	-6.10389e-07	-2.25844e-05	4.57792e-06	-1.52597e-06	-3.96753e-06	-0.00014924	-2.44156e-06	-1.55649e-05	4.57792e-06	-2.38052e-05	3.35714e-06	-1.98376e-05
13	11	0	1.31234e-05	-2.22792e-05	-3.35714e-06	-2.31948e-05	5.1883e-06	-2.13636e-06	-4.27272e-06	-0.000145578	-1.83117e-06	-4.57792e-06	1.0987e-05	-1.89221e-05	9.46103e-06	-2.10584e-05
13	12	0	1.2513e-05	-2.77727e-05	-3.96753e-06	-2.13636e-05	5.1883e-06	-1.22078e-06	-3.96753e-06	-0.000122383	-3.35714e-06	-2.44156e-06	1.2513e-05	-3.35714e-06	1.2513e-05	-1.73961e-05
13	13	0	1.64805e-05	-3.2961e-05	-2.44156e-06	-2.50259e-05	4.57792e-06	1.83117e-06	-4.27272e-06	-8.72856e-05	-5.1883e-06	-4.27272e-06	1.0987e-05	8.54544e-06	1.28182e-05	-1.06818e-05
13	14	0	2.83831e-05	-3.38766e-05	9.15583e-07	-3.23506e-05	3.05194e-06	5.79869e-06	-6.40908e-06	-5.73766e-05	-4.88311e-06	-1.52597e-06	6.71428e-06	6.10389e-06	8.54544e-06	-5.4935e-06
13	15	0	4.2422e-05	-2.96039e-05	4.88311e-06	-3.57077e-05	1.52597e-06	7.62986e-06	-8.24025e-06	-4.5474e-05	-3.66233e-06	5.1883e-06	-3.05194e-07	-1.52597e-06	0	0
13	16	0	4.94415e-05	-2.31948e-05	6.40908e-06	-3.17402e-05	3.05194e-07	7.62986e-06	-7.01947e-06	-5.21882e-05	-3.66233e-06	7.32467e-06	-7.32467e-06	2.13636e-06	-6.71428e-06	1.15974e-05
13	17	0	4.63895e-05	-1.70909e-05	5.1883e-06	-2.62467e-05	-9.15583e-07	8.54544e-06	-3.96753e-06	-7.20259e-05	-4.88311e-06	3.66233e-06	-6.10389e-06	1.80065e-05	-3.96753e-06	2.77727e-05
13	18	0	3.72337e-05	-1.06818e-05	4.27272e-06	-2.41104e-05	-4.27272e-06	1.0987e-05	-2.74675e-06	-9.70518e-05	-5.1883e-06	1.83117e-06	3.05194e-06	2.99091e-05	5.79869e-06	3.72337e-05
13	19	0	2.56363e-05	-6.10389e-07	4.57792e-06	-2.01428e-05	-8.24025e-06	1.12922e-05	-3.66233e-06	-0.000112617	-4.57792e-06	6.71428e-06	1.12922e-05	2.65519e-05	1.12922e-05	3.26558e-05
14	0	0	1.31234e-05	1.0987e-05	5.79869e-06	-6.71428e-06	-1.12922e-05	7.62986e-06	-3.96753e-06	-0.00010224	-4.57792e-06	1.06818e-05	1.00714e-05	1.46493e-05	8.24025e-06	1.83117e-05
14	1	0	1.83117e-06	1.92272e-05	7.01947e-06	1.52597e-05	-1.28182e-05	3.05194e-06	-2.44156e-06	-7.08051e-05	-4.88311e-06	7.01947e-06	4.27272e-06	6.40908e-06	2.74675e-06	7.01947e-06
14	2	0	-4.27272e-06	2.13636e-05	8.85064e-06	3.41818e-05	-1.37337e-05	9.15583e-07	-6.10389e-07	-4.63895e-05	-3.66233e-06	3.05194e-07	9.15583e-07	5.1883e-06	3.05194e-07	7.01947e-06
14	3	0	-5.1883e-06	2.0448e-05	1.06818e-05	3.90649e-05	-1.49545e-05	-3.05194e-07	-9.15583e-07	-4.88311e-05	-1.22078e-06	-1.83117e-06	-6.10389e-07	6.40908e-06	-1.52597e-06	1.52597e-05
14	4	0	-4.27272e-06	2.28896e-05	9.76622e-06	3.66233e-05	-1.52597e-05	-3.96753e-06	-2.44156e-06	-6.31752e-05	-3.05194e-07	0	-4.27272e-06	4.27272e-06	-5.4935e-06	1.92272e-05
14	5	0	-4.88311e-06	3.08246e-05	5.1883e-06	4.48636e-05	-1.31234e-05	-8.85064e-06	-2.44156e-06	-6.47012e-05	-2.13636e-06	-1.83117e-06	-6.10389e-06	-1.52597e-06	-6.71428e-06	1.15974e-05
14	6	0	-5.79869e-06	4.05909e-05	3.05194e-07	6.83635e-05	-1.06818e-05	-1.22078e-05	-1.52597e-06	-5.37142e-05	-3.66233e-06	-1.12922e-05	0	-8.85064e-06	-9.15583e-07	-3.35714e-06
14	7	0	-3.66233e-06	4.30324e-05	-9.15583e-07	8.27077e-05	-9.76622e-06	-1.46493e-05	-1.22078e-06	-4.57792e-05	-2.13636e-06	-2.10584e-05	8.85064e-06	-1.28182e-05	6.40908e-06	-1.49545e-05
14	8	0	3.05194e-07	3.38766e-05	0	6.07337e-05	-9.46103e-06	-1.92272e-05	-2.13636e-06	-3.96753e-05	0	-2.31948e-05	1.15974e-05	-1.34286e-05	9.76622e-06	-1.83117e-05
14	9	0	4.57792e-06	1.83117e-05	6.10389e-07	8.85064e-06	-7.32467e-06	-2.59415e-05	-2.44156e-06	-2.41104e-05	6.10389e-07	-1.83117e-05	8.85064e-06	-1.34286e-05	1.03766e-05	-1.86169e-05
14	10	0	8.54544e-06	4.88311e-06	3.05194e-07	-3.60129e-05	-5.4935e-06	-3.05194e-05	-2.44156e-06	-3.96753e-06	-9.15583e-07	-1.28182e-05	8.54544e-06	-1.49545e-05	1.2513e-05	-1.92272e-05
14	11	0	1.43441e-05	-4.88311e-06	1.52597e-06	-4.69999e-05	-6.71428e-06	-3.02142e-05	-2.44156e-06	7.93505e-06	-3.05194e-06	-7.62986e-06	1.03766e-05	-1.58701e-05	1.19026e-05	-1.70909e-05
14	12	0	2.1974e-05	-1.58701e-05	5.79869e-06	-3.05194e-05	-1.0987e-05	-2.65519e-05	-2.74675e-06	1.52597e-05	-3.66233e-06	1.22078e-06	7.62986e-06	-1.19026e-05	4.57792e-06	-1.03766e-05
14	13	0	2.92987e-05	-2.59415e-05	1.00714e-05	-7.32467e-06	-1.40389e-05	-2.07532e-05	-2.44156e-06	2.92987e-05	-4.57792e-06	1.49545e-05	3.05194e-07	-2.44156e-06	-3.05194e-06	-2.44156e-06
14	14	0	3.26558e-05	-2.53311e-05	1.12922e-05	1.22078e-05	-1.40389e-05	-1.28182e-05	-2.44156e-06	3.93701e-05	-5.4935e-06	2.59415e-05	-9.15583e-07	8.85064e-06	-1.83117e-06	3.96753e-06
14	15	0	3.1435e-05	-8.85064e-06	9.15583e-06	3.20454e-05	-1.28182e-05	-4.57792e-06	-2.44156e-06	2.0448e-05	-5.79869e-06	2.31948e-05	5.79869e-06	1.67857e-05	5.4935e-06	1.0987e-05
14	16	0	2.65519e-05	1.34286e-05	5.79869e-06	4.97467e-05	-1.22078e-05	-1.22078e-06	-2.13636e-06	-2.31948e-05	-4.27272e-06	7.01947e-06	1.0987e-05	1.80065e-05	6.40908e-06	1.73961e-05
14	17	0	1.98376e-05	2.71623e-05	3.35714e-06	5.73766e-05	-1.19026e-05	-3.35714e-06	-1.22078e-06	-5.24934e-05	-1.52597e-06	-1.15974e-05	3.96753e-06	1.34286e-05	-3.96753e-06	1.86169e-05
14	18	0	1.28182e-05	2.89935e-05	1.52597e-06	5.31038e-05	-1.00714e-05	-5.4935e-06	-9.15583e-07	-4.12012e-05	0	-2.1974e-05	-1.0987e-05	8.54544e-06	-1.77013e-05	1.34286e-05
14	19	0	7.32467e-06	2.65519e-05	6.10389e-07	4.51688e-05	-7.62986e-06	-1.83117e-06	-2.13636e-06	-5.79869e-06	-1.83117e-06	-2.16688e-05	-2.38052e-05	8.85064e-06	-2.80779e-05	9.15583e-06
15	0	0	3.96753e-06	2.65519e-05	3.05194e-07	4.12012e-05	-7.32467e-06	6.10389e-06	-4.27272e-06	2.31948e-05	-4.57792e-06	-1.52597e-05	-3.20454e-05	1.2513e-05	-3.75389e-05	1.0987e-05
15	1	0	2.13636e-06	2.80779e-05	0	3.99805e-05	-7.93505e-06	1.37337e-05	-5.4935e-06	3.69285e-05	-5.79869e-06	-8.85064e-06	-3.81493e-05	1.43441e-05	-4.66947e-05	1.55649e-05
15	2	0	6.10389e-07	2.65519e-05	0	3.2961e-05	-7.62986e-06	1.55649e-05	-5.79869e-06	4.2422e-05	-5.1883e-06	-5.4935e-06	-3.90649e-05	1.22078e-05	-4.63895e-05	1.58701e-05
15	3	0	-2.13636e-06	2.1974e-05	-9.15583e-07	1.64805e-05	-5.79869e-06	1.0987e-05	-6.10389e-06	4.30324e-05	-4.88311e-06	-5.79869e-06	-2.77727e-05	8.24025e-06	-2.92987e-05	1.19026e-05
15	4	0	-5.79869e-06	1.58701e-05	-1.22078e-06	-1.52597e-06	-3.35714e-06	2.74675e-06	-6.71428e-06	3.81493e-05	-5.4935e-06	-6.40908e-06	-7.32467e-06	3.35714e-06	-2.74675e-06	7.01947e-06
15	5	0	-8.85064e-06	9.15583e-06	-2.13636e-06	-8.85064e-06	-1.52597e-06	-4.57792e-06	-5.79869e-06	3.54026e-05	-4.88311e-06	-3.35714e-06	1.03766e-05	-2.13636e-06	1.67857e-05	1.52597e-06
15	6	0	-1.0987e-05	6.10389e-07	-3.66233e-06	-6.71428e-06	0	-9.76622e-06	-3.66233e-06	4.15064e-05	-2.13636e-06	3.05194e-06	1.80065e-05	-8.24025e-06	2.35e-05	-4.57792e-06
15	7	0	-1.28182e-05	-9.76622e-06	-5.79869e-06	-1.28182e-05	1.52597e-06	-1.28182e-05	-1.83117e-06	5.09675e-05	3.05194e-07	8.24025e-06	1.89221e-05	-1.00714e-05	2.28896e-05	-8.85064e-06
15	8	0	-1.40389e-05	-2.1974e-05	-7.62986e-06	-3.90649e-05	2.13636e-06	-1.40389e-05	-1.52597e-06	5.4935e-05	6.10389e-07	9.15583e-06	1.92272e-05	-7.01947e-06	2.22792e-05	-8.24025e-06
15	9	0	-1.49545e-05	-3.2961e-05	-7.93505e-06	-6.98895e-05	2.74675e-06	-1.37337e-05	-1.83117e-06	5.46298e-05	3.05194e-07	8.54544e-06	1.89221e-05	-3.35714e-06	2.1974e-05	-4.27272e-06
15	10	0	-1.52597e-05	-3.84545e-05	-6.71428e-06	-7.96557e-05	4.27272e-06	-1.0987e-05	-1.22078e-06	5.73766e-05	9.15583e-07	8.54544e-06	1.55649e-05	-9.15583e-07	1.89221e-05	-1.22078e-06
15	11	0	-1.64805e-05	-3.81493e-05	-5.79869e-06	-6.31752e-05	5.4935e-06	-8.24025e-06	-1.22078e-06	6.25649e-05	9.15583e-07	7.01947e-06	1.03766e-05	1.83117e-06	1.49545e-05	1.22078e-06
15	12	0	-1.95324e-05	-3.41818e-05	-5.79869e-06	-3.90649e-05	5.79869e-06	-8.24025e-06	-1.52597e-06	6.4396e-05	-3.05194e-07	1.83117e-06	7.32467e-06	7.62986e-06	1.19026e-05	5.79869e-06
15	13	0	-2.38052e-05	-2.80779e-05	-7.93505e-06	-2.1974e-05	5.1883e-06	-9.76622e-06	-2.74675e-06	6.31752e-05	-1.52597e-06	-1.83117e-06	7.32467e-06	1.12922e-05	9.15583e-06	1.06818e-05
15	14	0	-2.96039e-05	-1.77013e-05	-1.03766e-05	-7.01947e-06	6.10389e-06	-9.76622e-06	-3.35714e-06	6.13441e-05	-1.22078e-06	-9.15583e-07	6.10389e-06	9.15583e-06	4.88311e-06	1.15974e-05
15	15	0	-3.66233e-05	-4.57792e-06	-1.2513e-05	1.00714e-05	8.24025e-06	-7.62986e-06	-3.96753e-06	5.89025e-05	-6.10389e-07	3.66233e-06	1.83117e-06	3.66233e-06	3.05194e-07	8.54544e-06
15	16	0	-4.36428e-05	4.88311e-06	-1.40389e-05	1.89221e-05	1.03766e-05	-6.10389e-06	-4.27272e-06	5.40194e-05	-1.83117e-06	7.32467e-06	-1.83117e-06	0	-1.22078e-06	4.57792e-06
15	17	0	-5.00519e-05	5.79869e-06	-1.46493e-05	1.00714e-05	1.12922e-05	-7.01947e-06	-3.96753e-06	5.24934e-05	-3.66233e-06	9.15583e-06	-2.74675e-06	-6.10389e-07	-9.15583e-07	1.83117e-06
15	18	0	-5.58506e-05	3.05194e-07	-1.46493e-05	-6.40908e-06	1.0987e-05	-7.01947e-06	-3.05194e-06	5.92077e-05	-3.35714e-06	1.15974e-05	-1.22078e-06	9.15583e-07	0	1.22078e-06
15	19	0	-5.98181e-05	-3.96753e-06	-1.46493e-05	-1.31234e-05	1.12922e-05	-4.27272e-06	-1.52597e-06	6.83635e-05	-9.15583e-07	1.31234e-05	0	5.4935e-06	0	3.05194e-06
16	0	0	-6.04285e-05	-4.57792e-06	-1.49545e-05	-7.32467e-06	1.19026e-05	-6.10389e-07	-9.15583e-07	7.26363e-05	6.10389e-07	1.0987e-05	0	1.19026e-05	0	7.62986e-06
16	1	0	-5.61558e-05	-3.66233e-06	-1.61753e-05	-1.83117e-06	1.31234e-05	9.15583e-07	-1.22078e-06	7.59934e-05	3.05194e-07	6.71428e-06	0	1.61753e-05	1.22078e-06	1.22078e-05
16	2	0	-5.06623e-05	-3.96753e-06	-1.83117e-05	-3.96753e-06	1.34286e-05	6.10389e-07	-1.83117e-06	8.69804e-05	-3.05194e-07	5.4935e-06	6.10389e-07	1.67857e-05	1.83117e-06	1.34286e-05
16	3	0	-4.85259e-05	-5.1883e-06	-2.0448e-05	-1.00714e-05	1.28182e-05	3.05194e-07	-1.52597e-06	9.7357e-05	-3.05194e-07	7.01947e-06	1.22078e-06	1.61753e-05	9.15583e-07	1.2513e-05
16	4	0	-4.91363e-05	-6.10389e-06	-2.16688e-05	-1.46493e-05	1.12922e-05	3.05194e-07	-9.15583e-07	8.85064e-05	0	5.79869e-06	1.22078e-06	1.83117e-05	-1.22078e-06	1.22078e-05
16	5	0	-4.94415e-05	-5.1883e-06	-2.10584e-05	-1.52597e-05	1.00714e-05	0	-3.05194e-07	5.85973e-05	0	1.52597e-06	3.05194e-07	2.07532e-05	-3.96753e-06	1.28182e-05
16	6	0	-4.94415e-05	-2.44156e-06	-1.73961e-05	-9.76622e-06	9.76622e-06	0	-6.10389e-07	3.23506e-05	-9.15583e-07	3.05194e-07	-6.10389e-07	1.70909e-05	-5.79869e-06	1.31234e-05
16	7	0	-5.03571e-05	1.83117e-06	-1.0987e-05	2.74675e-06	8.85064e-06	6.10389e-07	-1.52597e-06	3.05194e-05	-1.83117e-06	5.1883e-06	-1.22078e-06	5.1883e-06	-4.88311e-06	1.0987e-05
16	8	0	-5.00519e-05	7.32467e-06	-3.96753e-06	2.01428e-05	7.62986e-06	6.10389e-07	-1.22078e-06	4.51688e-05	-2.13636e-06	9.46103e-06	0	-8.54544e-06	-2.44156e-06	7.01947e-06
16	9	0	-4.36428e-05	1.12922e-05	0	3.23506e-05	6.40908e-06	-3.05194e-07	6.10389e-07	5.09675e-05	-9.15583e-07	6.71428e-06	1.83117e-06	-1.58701e-05	-3.05194e-07	2.13636e-06
16	10	0	-3.4487e-05	1.40389e-05	-2.13636e-06	3.41818e-05	5.79869e-06	-1.83117e-06	3.35714e-06	3.78441e-05	9.15583e-07	-3.05194e-07	3.05194e-06	-1.22078e-05	-3.05194e-07	-6.10389e-07
16	11	0	-3.02142e-05	1.52597e-05	-7.62986e-06	2.77727e-05	5.1883e-06	-1.52597e-06	4.88311e-06	2.0448e-05	1.83117e-06	-6.71428e-06	2.13636e-06	-2.74675e-06	-2.44156e-06	-9.15583e-07
16	12	0	-3.20454e-05	1.37337e-05	-1.22078e-05	1.92272e-05	3.96753e-06	3.05194e-07	3.96753e-06	1.55649e-05	9.15583e-07	-9.15583e-06	9.15583e-07	2.74675e-06	-3.96753e-06	6.10389e-07
16	13	0	-3.02142e-05	9.76622e-06	-1.2513e-05	1.22078e-05	1.83117e-06	2.13636e-06	2.44156e-06	2.28896e-05	0	-8.54544e-06	0	2.13636e-06	-4.57792e-06	6.10389e-07
16	14	0	-1.98376e-05	6.40908e-06	-1.00714e-05	7.62986e-06	9.15583e-07	2.44156e-06	1.22078e-06	2.99091e-05	0	-5.4935e-06	-1.83117e-06	1.52597e-06	-5.1883e-06	0
16	15	0	-8.24025e-06	4.88311e-06	-8.85064e-06	5.4935e-06	1.22078e-06	2.44156e-06	9.15583e-07	3.1435e-05	6.10389e-07	-6.10389e-07	-3.96753e-06	9.15583e-06	-7.01947e-06	3.05194e-06
16	16	0	-3.05194e-06	4.57792e-06	-9.76622e-06	3.96753e-06	2.13636e-06	2.44156e-06	1.52597e-06	3.38766e-05	3.05194e-07	3.05194e-06	-4.27272e-06	2.16688e-05	-8.24025e-06	1.0987e-05
16	17	0	-9.15583e-07	3.05194e-06	-1.06818e-05	1.52597e-06	2.74675e-06	3.05194e-06	2.13636e-06	4.36428e-05	0	3.66233e-06	-1.52597e-06	2.50259e-05	-7.62986e-06	1.52597e-05
16	18	0	6.71428e-06	3.05194e-07	-9.76622e-06	-1.83117e-06	3.05194e-06	4.57792e-06	3.05194e-06	5.52402e-05	-6.10389e-07	6.10389e-07	-6.10389e-07	1.12922e-05	-7.01947e-06	7.93505e-06
16	19	0	1.95324e-05	-1.52597e-06	-7.32467e-06	-4.88311e-06	2.44156e-06	7.62986e-06	3.96753e-06	5.95129e-05	-3.05194e-07	-4.88311e-06	-4.27272e-06	-1.03766e-05	-8.85064e-06	-5.79869e-06
17	0	0	3.2961e-05	-2.74675e-06	-3.96753e-06	-6.10389e-06	1.52597e-06	1.12922e-05	4.27272e-06	5.73766e-05	0	-1.12922e-05	-1.00714e-05	-2.35e-05	-1.31234e-05	-1.43441e-05
17	1	0	4.76103e-05	-3.35714e-06	6.10389e-07	-6.40908e-06	1.52597e-06	1.37337e-05	3.96753e-06	5.27986e-05	0	-1.37337e-05	-1.34286e-05	-1.92272e-05	-1.67857e-05	-1.15974e-05
17	2	0	6.53116e-05	-3.66233e-06	6.40908e-06	-6.71428e-06	2.44156e-06	1.28182e-05	3.35714e-06	4.08961e-05	6.10389e-07	-1.00714e-05	-1.22078e-05	-3.66233e-06	-1.70909e-05	-3.96753e-06
17	3	0	8.14869e-05	-3.35714e-06	9.15583e-06	-6.71428e-06	3.05194e-06	9.76622e-06	2.74675e-06	9.76622e-06	9.15583e-07	-7.01947e-06	-9.15583e-06	1.12922e-05	-1.43441e-05	-1.22078e-06
17	4	0	9.00324e-05	-1.83117e-06	8.24025e-06	-5.79869e-06	2.44156e-06	6.40908e-06	1.52597e-06	-3.50974e-05	-3.05194e-07	-1.31234e-05	-5.4935e-06	1.86169e-05	-9.46103e-06	-5.4935e-06
17	5	0	9.36947e-05	0	7.62986e-06	-3.35714e-06	1.83117e-06	4.88311e-06	0	-6.7448e-05	-2.74675e-06	-2.59415e-05	0	1.77013e-05	-3.96753e-06	-1.15974e-05
17	6	0	9.7357e-05	6.10389e-07	1.19026e-05	-2.13636e-06	1.22078e-06	5.79869e-06	-1.22078e-06	-6.56168e-05	-3.96753e-06	-3.20454e-05	5.4935e-06	1.2513e-05	0	-1.43441e-05
17	7	0	9.76622e-05	0	2.01428e-05	-3.05194e-06	3.05194e-07	7.62986e-06	-1.83117e-06	-4.08961e-05	-3.96753e-06	-2.47207e-05	8.54544e-06	8.24025e-06	1.83117e-06	-1.31234e-05
17	8	0	8.51492e-05	-3.05194e-07	2.68571e-05	-5.4935e-06	-6.10389e-07	8.24025e-06	-1.83117e-06	-1.86169e-05	-3.35714e-06	-9.76622e-06	7.32467e-06	6.40908e-06	2.44156e-06	-1.0987e-05
17	9	0	6.19545e-05	0	2.83831e-05	-7.32467e-06	-1.83117e-06	7.62986e-06	-1.22078e-06	-5.79869e-06	-3.05194e-06	3.05194e-06	4.57792e-06	4.88311e-06	3.05194e-06	-1.15974e-05
17	10	0	3.72337e-05	3.05194e-07	2.65519e-05	-8.54544e-06	-1.83117e-06	6.40908e-06	-1.52597e-06	1.15974e-05	-2.74675e-06	1.37337e-05	2.74675e-06	2.13636e-06	2.44156e-06	-1.55649e-05
17	11	0	1.55649e-05	-3.05194e-07	2.28896e-05	-1.15974e-05	-2.44156e-06	6.71428e-06	-1.83117e-06	3.57077e-05	-2.74675e-06	2.47207e-05	1.52597e-06	2.44156e-06	-6.10389e-07	-1.67857e-05
17	12	0	-4.57792e-06	-2.13636e-06	1.73961e-05	-1.61753e-05	-3.66233e-06	7.93505e-06	-2.74675e-06	4.2422e-05	-3.66233e-06	3.17402e-05	-3.05194e-07	1.12922e-05	-4.88311e-06	-1.00714e-05
17	13	0	-1.89221e-05	-2.74675e-06	9.76622e-06	-1.86169e-05	-3.96753e-06	8.24025e-06	-3.05194e-06	1.73961e-05	-4.57792e-06	2.92987e-05	-1.22078e-06	2.41104e-05	-6.71428e-06	1.22078e-06
17	14	0	-1.80065e-05	-1.22078e-06	2.13636e-06	-1.70909e-05	-1.52597e-06	7.32467e-06	-2.74675e-06	-1.2513e-05	-4.57792e-06	2.13636e-05	0	2.77727e-05	-4.88311e-06	8.24025e-06
17	15	0	-3.35714e-06	0	-2.74675e-06	-1.40389e-05	2.44156e-06	5.79869e-06	-1.22078e-06	-7.32467e-06	-3.66233e-06	1.83117e-05	2.74675e-06	1.70909e-05	-1.83117e-06	5.79869e-06
17	16	0	9.76622e-06	-3.05194e-07	-6.10389e-06	-1.2513e-05	5.79869e-06	5.1883e-06	3.05194e-07	3.4487e-05	-2.44156e-06	2.22792e-05	4.57792e-06	5.1883e-06	-3.05194e-07	-1.22078e-06
17	17	0	1.19026e-05	-1.52597e-06	-8.85064e-06	-1.03766e-05	7.62986e-06	5.4935e-06	1.52597e-06	6.56168e-05	-2.13636e-06	2.50259e-05	5.1883e-06	6.71428e-06	-3.05194e-07	-4.27272e-06
17	18	0	7.62986e-06	-3.05194e-07	-9.76622e-06	-6.40908e-06	1.06818e-05	6.10389e-06	1.52597e-06	4.33376e-05	-1.52597e-06	2.07532e-05	4.27272e-06	1.58701e-05	-1.83117e-06	-9.15583e-07
17	19	0	2.13636e-06	1.52597e-06	-8.24025e-06	-2.74675e-06	1.43441e-05	5.79869e-06	1.52597e-06	-2.01428e-05	-1.22078e-06	1.12922e-05	6.10389e-07	9.76622e-06	-6.40908e-06	3.96753e-06
18	0	0	-7.93505e-06	1.52597e-06	-6.71428e-06	-3.66233e-06	1.64805e-05	3.96753e-06	1.83117e-06	-7.87402e-05	-9.15583e-07	0	-5.79869e-06	-2.07532e-05	-1.37337e-05	6.71428e-06
18	1	0	-2.28896e-05	0	-7.62986e-06	-6.40908e-06	1.55649e-05	1.52597e-06	1.83117e-06	-0.000105597	-3.05194e-07	-1.15974e-05	-1.28182e-05	-5.67662e-05	-2.01428e-05	7.62986e-06
18	2	0	-3.02142e-05	6.10389e-07	-9.76622e-06	-3.96753e-06	1.34286e-05	-6.10389e-07	9.15583e-07	-0.000107734	3.05194e-07	-1.95324e-05	-1.52597e-05	-7.14155e-05	-2.16688e-05	7.93505e-06
18	3	0	-2.28896e-05	6.40908e-06	-1.19026e-05	4.88311e-06	1.28182e-05	-1.22078e-06	0	-9.85778e-05	0	-2.07532e-05	-1.12922e-05	-5.98181e-05	-1.73961e-05	8.24025e-06
18	4	0	-9.46103e-06	1.15974e-05	-1.58701e-05	1.37337e-05	1.37337e-05	-1.22078e-06	6.10389e-07	-8.11817e-05	-1.52597e-06	-1.61753e-05	-3.96753e-06	-3.96753e-05	-9.15583e-06	7.32467e-06
18	5	0	-1.83117e-06	1.0987e-05	-2.28896e-05	1.77013e-05	1.46493e-05	-1.22078e-06	2.74675e-06	-5.82921e-05	-2.13636e-06	-1.06818e-05	2.13636e-06	-2.68571e-05	0	5.4935e-06
18	6	0	8.24025e-06	5.79869e-06	-2.77727e-05	1.86169e-05	1.40389e-05	-1.22078e-06	4.27272e-06	-3.60129e-05	-3.05194e-07	-4.88311e-06	7.01947e-06	-2.31948e-05	7.93505e-06	2.44156e-06
18	7	0	3.57077e-05	2.13636e-06	-2.31948e-05	1.92272e-05	1.34286e-05	-6.10389e-07	3.96753e-06	-1.37337e-05	1.52597e-06	4.57792e-06	1.12922e-05	-2.25844e-05	1.2513e-05	-2.74675e-06
18	8	0	7.04999e-05	1.83117e-06	-9.15583e-06	1.70909e-05	1.46493e-05	6.10389e-07	2.44156e-06	1.2513e-05	9.15583e-07	1.58701e-05	1.43441e-05	-2.31948e-05	1.2513e-05	-1.06818e-05
18	9	0	8.36233e-05	2.44156e-06	4.27272e-06	1.06818e-05	1.64805e-05	2.74675e-06	2.74675e-06	3.38766e-05	-1.52597e-06	2.10584e-05	1.40389e-05	-2.59415e-05	1.00714e-05	-1.64805e-05
18	10	0	6.19545e-05	2.74675e-06	8.24025e-06	4.88311e-06	1.67857e-05	4.57792e-06	3.35714e-06	3.60129e-05	-2.44156e-06	1.73961e-05	9.15583e-06	-2.77727e-05	6.40908e-06	-1.70909e-05
18	11	0	2.53311e-05	4.27272e-06	3.05194e-06	4.88311e-06	1.46493e-05	3.96753e-06	3.05194e-06	2.86883e-05	-1.22078e-06	1.0987e-05	2.74675e-06	-2.47207e-05	1.52597e-06	-1.22078e-05
18	12	0	-9.15583e-07	7.32467e-06	-3.05194e-06	9.46103e-06	1.0987e-05	1.22078e-06	1.52597e-06	3.72337e-05	-9.15583e-07	6.71428e-06	-2.44156e-06	-1.67857e-05	-3.35714e-06	-4.57792e-06
18	13	0	-1.61753e-05	8.85064e-06	-6.40908e-06	1.22078e-05	7.62986e-06	-1.52597e-06	3.05194e-07	6.19545e-05	-2.74675e-06	3.05194e-06	-6.10389e-06	-8.85064e-06	-7.62986e-06	1.22078e-06
18	14	0	-3.2961e-05	7.32467e-06	-7.62986e-06	1.00714e-05	4.57792e-06	-9.15583e-07	9.15583e-07	7.26363e-05	-3.96753e-06	-2.44156e-06	-1.03766e-05	-5.4935e-06	-1.15974e-05	3.35714e-06
18	15	0	-4.94415e-05	5.1883e-06	-9.15583e-06	5.79869e-06	1.52597e-06	2.74675e-06	2.13636e-06	5.73766e-05	-3.05194e-06	-6.40908e-06	-1.49545e-05	-7.01947e-06	-1.70909e-05	0
18	16	0	-5.12727e-05	4.57792e-06	-9.76622e-06	3.35714e-06	-1.22078e-06	6.40908e-06	2.74675e-06	3.93701e-05	-1.22078e-06	-5.1883e-06	-1.80065e-05	-1.03766e-05	-2.28896e-05	-6.40908e-06
18	17	0	-3.66233e-05	3.66233e-06	-7.32467e-06	3.05194e-06	-4.27272e-06	7.01947e-06	2.74675e-06	3.84545e-05	0	-1.83117e-06	-1.83117e-05	-1.06818e-05	-2.50259e-05	-1.03766e-05
18	18	0	-1.92272e-05	1.52597e-06	-1.52597e-06	3.05194e-06	-7.62986e-06	4.88311e-06	2.44156e-06	3.96753e-05	3.05194e-07	-1.83117e-06	-1.64805e-05	-7.62986e-06	-2.1974e-05	-7.62986e-06
18	19	0	-1.00714e-05	-1.22078e-06	4.57792e-06	6.10389e-07	-1.19026e-05	3.05194e-06	2.44156e-06	2.0448e-05	1.22078e-06	-4.88311e-06	-1.34286e-05	-3.66233e-06	-1.61753e-05	-9.15583e-07
19	0	0	-3.96753e-06	-3.35714e-06	8.85064e-06	-3.35714e-06	-1.67857e-05	3.35714e-06	3.05194e-06	-1.49545e-05	9.15583e-07	-9.15583e-06	-9.76622e-06	-9.15583e-07	-1.0987e-05	3.66233e-06
19	1	0	4.88311e-06	-4.27272e-06	1.15974e-05	-6.71428e-06	-2.0448e-05	4.88311e-06	4.27272e-06	-4.79155e-05	-3.05194e-07	-1.49545e-05	-4.27272e-06	1.22078e-06	-5.1883e-06	4.57792e-06
19	2	0	1.46493e-05	-4.88311e-06	1.55649e-05	-6.71428e-06	-2.1974e-05	6.10389e-06	5.1883e-06	-7.17207e-05	-9.15583e-07	-2.16688e-05	2.74675e-06	4.57792e-06	2.74675e-06	3.35714e-06
19	3	0	1.67857e-05	-4.88311e-06	2.16688e-05	-4.27272e-06	-2.22792e-05	4.88311e-06	4.27272e-06	-8.4844e-05	-3.05194e-07	-2.1974e-05	9.15583e-06	6.40908e-06	1.06818e-05	9.15583e-07
19	4	0	1.00714e-05	-3.05194e-06	2.65519e-05	-1.52597e-06	-2.41104e-05	1.52597e-06	2.74675e-06	-7.96557e-05	0	-1.06818e-05	1.22078e-05	1.22078e-06	1.46493e-05	-3.96753e-06
19	5	0	-1.52597e-06	-3.05194e-07	2.65519e-05	1.52597e-06	-2.86883e-05	-3.05194e-07	2.13636e-06	-5.79869e-05	-3.05194e-07	5.4935e-06	1.2513e-05	-7.93505e-06	1.46493e-05	-1.06818e-05
19	6	0	-1.2513e-05	1.83117e-06	2.44156e-05	7.01947e-06	-3.2961e-05	0	3.66233e-06	-3.63181e-05	-6.10389e-07	1.70909e-05	1.12922e-05	-1.12922e-05	1.37337e-05	-1.31234e-05
19	7	0	-1.70909e-05	3.35714e-06	2.53311e-05	1.2513e-05	-3.57077e-05	1.22078e-06	6.40908e-06	-2.44156e-05	3.05194e-07	1.98376e-05	9.46103e-06	-4.57792e-06	1.2513e-05	-7.32467e-06
19	8	0	-1.40389e-05	4.88311e-06	3.08246e-05	1.37337e-05	-3.63181e-05	-1.22078e-06	8.54544e-06	-1.31234e-05	2.44156e-06	1.86169e-05	8.54544e-06	5.79869e-06	1.03766e-05	1.52597e-06
19	9	0	-1.19026e-05	6.10389e-06	3.50974e-05	9.76622e-06	-3.75389e-05	-8.54544e-06	9.46103e-06	4.57792e-06	3.66233e-06	1.64805e-05	8.24025e-06	1.12922e-05	8.54544e-06	6.10389e-06
19	10	0	-2.0448e-05	6.40908e-06	3.2961e-05	5.79869e-06	-4.05909e-05	-1.43441e-05	1.00714e-05	2.10584e-05	4.57792e-06	1.2513e-05	7.93505e-06	1.19026e-05	8.85064e-06	4.57792e-06
19	11	0	-3.84545e-05	5.1883e-06	2.65519e-05	4.57792e-06	-4.30324e-05	-1.37337e-05	1.06818e-05	2.65519e-05	6.10389e-06	7.32467e-06	6.40908e-06	1.31234e-05	8.85064e-06	1.52597e-06
19	12	0	-5.27986e-05	3.05194e-06	2.07532e-05	2.44156e-06	-4.2422e-05	-8.54544e-06	1.00714e-05	1.64805e-05	7.32467e-06	3.05194e-06	3.35714e-06	1.55649e-05	6.40908e-06	9.15583e-07
19	13	0	-5.37142e-05	6.10389e-07	1.70909e-05	-2.44156e-06	-3.87597e-05	-3.96753e-06	8.54544e-06	-1.46493e-05	6.71428e-06	-1.52597e-06	3.05194e-07	1.52597e-05	1.52597e-06	1.52597e-06
19	14	0	-4.36428e-05	-1.83117e-06	1.49545e-05	-7.93505e-06	-3.41818e-05	-6.10389e-07	6.40908e-06	-6.4396e-05	4.27272e-06	-8.54544e-06	-2.13636e-06	1.28182e-05	-2.13636e-06	3.05194e-07
19	15	0	-2.89935e-05	-3.66233e-06	1.49545e-05	-9.46103e-06	-2.96039e-05	1.83117e-06	5.79869e-06	-9.7357e-05	2.74675e-06	-1.46493e-05	-3.35714e-06	1.28182e-05	-2.74675e-06	-2.74675e-06
19	16	0	-1.15974e-05	-4.27272e-06	1.80065e-05	-7.93505e-06	-2.50259e-05	3.96753e-06	5.1883e-06	-7.11103e-05	2.13636e-06	-1.12922e-05	-2.13636e-06	1.52597e-05	-6.10389e-07	-7.01947e-06
19	17	0	3.96753e-06	-4.27272e-06	2.16688e-05	-6.71428e-06	-2.01428e-05	3.35714e-06	3.05194e-06	8.85064e-06	1.52597e-06	1.52597e-06	1.83117e-06	1.28182e-05	2.74675e-06	-9.46103e-06
19	18	0	1.0987e-05	-3.96753e-06	2.28896e-05	-6.40908e-06	-1.58701e-05	6.10389e-07	0	9.27791e-05	3.05194e-07	1.49545e-05	5.79869e-06	3.96753e-06	6.71428e-06	-7.93505e-06
19	19	0	7.01947e-06	-3.05194e-06	2.07532e-05	-5.79869e-06	-1.31234e-05	0	-1.52597e-06	0.000140695	-3.05194e-07	2.10584e-05	6.71428e-06	-3.35714e-06	9.46103e-06	-2.13636e-06
20	0	0	-6.10389e-07	-2.44156e-06	1.64805e-05	-5.4935e-06	-1.15974e-05	1.52597e-06	0	0.00014863	-6.10389e-07	2.13636e-05	5.79869e-06	-2.44156e-06	1.0987e-05	3.66233e-06
20	1	0	-4.88311e-06	-2.74675e-06	1.00714e-05	-7.01947e-06	-1.06818e-05	3.05194e-06	2.13636e-06	0.000107734	-9.15583e-07	2.10584e-05	6.40908e-06	1.83117e-06	1.2513e-05	6.40908e-06
20	2	0	-3.96753e-06	-3.05194e-06	3.35714e-06	-8.54544e-06	-1.03766e-05	2.44156e-06	2.74675e-06	1.52597e-06	-6.10389e-07	1.77013e-05	8.54544e-06	2.74675e-06	1.34286e-05	7.32467e-06
20	3	0	3.05194e-07	-2.74675e-06	6.10389e-07	-8.54544e-06	-9.46103e-06	1.52597e-06	1.83117e-06	-0.000140389	0	8.24025e-06	6.71428e-06	3.05194e-06	9.46103e-06	1.19026e-05
20	4	0	8.85064e-06	-1.52597e-06	3.35714e-06	-7.62986e-06	-7.32467e-06	3.35714e-06	9.15583e-07	-0.000238967	0	-4.88311e-06	-2.44156e-06	1.2513e-05	-1.52597e-06	2.0448e-05
20	5	0	1.86169e-05	-1.22078e-06	8.85064e-06	-7.62986e-06	-4.27272e-06	5.79869e-06	1.22078e-06	-0.000246292	-3.05194e-07	-1.43441e-05	-1.34286e-05	3.2961e-05	-1.40389e-05	2.53311e-05
20	6	0	2.28896e-05	-2.13636e-06	1.0987e-05	-7.32467e-06	-9.15583e-07	6.10389e-06	1.83117e-06	-0.00019685	-1.22078e-06	-1.86169e-05	-1.73961e-05	5.06623e-05	-1.86169e-05	1.77013e-05
20	7	0	1.92272e-05	-2.44156e-06	8.24025e-06	-5.4935e-06	1.22078e-06	3.66233e-06	2.74675e-06	-0.000145578	-1.22078e-06	-2.35e-05	-1.28182e-05	5.06623e-05	-1.31234e-05	0
20	8	0	1.31234e-05	-1.52597e-06	3.96753e-06	-4.27272e-06	3.66233e-06	9.15583e-07	4.57792e-06	-0.000104071	0	-3.32662e-05	-5.4935e-06	3.41818e-05	-4.57792e-06	-1.73961e-05
20	9	0	1.00714e-05	-9.15583e-07	6.10389e-07	-4.57792e-06	6.10389e-06	6.10389e-07	6.10389e-06	-6.10389e-05	3.05194e-07	-4.18116e-05	-2.13636e-06	1.83117e-05	0	-2.31948e-05
20	10	0	5.4935e-06	-2.44156e-06	-1.52597e-06	-5.1883e-06	8.24025e-06	2.44156e-06	6.71428e-06	-3.08246e-05	0	-4.21168e-05	-2.74675e-06	1.92272e-05	3.05194e-07	-1.64805e-05
20	11	0	-4.57792e-06	-4.57792e-06	-3.66233e-06	-4.57792e-06	9.15583e-06	5.1883e-06	7.62986e-06	-3.47922e-05	-3.05194e-07	-3.32662e-05	-3.96753e-06	3.4487e-05	6.10389e-07	-6.71428e-06
20	12	0	-1.58701e-05	-5.1883e-06	-6.40908e-06	-3.35714e-06	8.85064e-06	6.10389e-06	9.76622e-06	-5.98181e-05	0	-2.35e-05	-3.96753e-06	4.79155e-05	9.15583e-07	-2.13636e-06
20	13	0	-2.01428e-05	-3.96753e-06	-8.54544e-06	-2.74675e-06	8.24025e-06	4.88311e-06	1.0987e-05	-7.66038e-05	3.05194e-07	-2.07532e-05	-3.35714e-06	4.97467e-05	0	-3.66233e-06
20	14	0	-1.86169e-05	-2.74675e-06	-1.00714e-05	-1.52597e-06	7.62986e-06	3.05194e-06	9.76622e-06	-7.8435e-05	6.10389e-07	-2.28896e-05	-1.83117e-06	4.66947e-05	-3.05194e-07	-5.1883e-06
20	15	0	-2.16688e-05	-1.52597e-06	-1.12922e-05	0	7.93505e-06	2.74675e-06	7.62986e-06	-7.04999e-05	9.15583e-07	-2.28896e-05	0	5.00519e-05	3.05194e-07	-3.35714e-06
20	16	0	-3.47922e-05	0	-1.22078e-05	1.22078e-06	8.54544e-06	3.35714e-06	7.93505e-06	-4.88311e-05	1.83117e-06	-1.67857e-05	1.22078e-06	5.73766e-05	2.44156e-06	9.15583e-07
20	17	0	-5.40194e-05	3.35714e-06	-1.46493e-05	2.44156e-06	1.00714e-05	2.44156e-06	9.76622e-06	-1.46493e-05	2.13636e-06	-9.15583e-06	2.13636e-06	6.22597e-05	4.27272e-06	4.57792e-06
20	18	0	-6.95843e-05	7.01947e-06	-1.86169e-05	8.85064e-06	1.12922e-05	0	1.00714e-05	1.00714e-05	1.52597e-06	-5.4935e-06	3.05194e-06	6.80584e-05	5.4935e-06	7.62986e-06
20	19	0	-7.5383e-05	1.03766e-05	-2.35e-05	2.0448e-05	1.19026e-05	-2.13636e-06	7.93505e-06	1.52597e-05	6.10389e-07	-3.66233e-06	4.57792e-06	8.05713e-05	7.93505e-06	9.15583e-06
21	0	0	-6.92791e-05	1.22078e-05	-2.65519e-05	2.62467e-05	1.19026e-05	-3.05194e-06	6.71428e-06	2.59415e-05	6.10389e-07	2.74675e-06	6.10389e-06	8.82012e-05	9.76622e-06	6.71428e-06
21	1	0	-5.40194e-05	1.0987e-05	-2.68571e-05	1.61753e-05	1.28182e-05	-3.05194e-06	7.93505e-06	6.50064e-05	1.83117e-06	1.58701e-05	6.40908e-06	7.08051e-05	1.00714e-05	3.05194e-07
21	2	0	-3.72337e-05	7.62986e-06	-2.59415e-05	-3.66233e-06	1.40389e-05	-3.35714e-06	9.15583e-06	0.000116584	3.05194e-06	2.62467e-05	6.40908e-06	3.02142e-05	8.24025e-06	-5.4935e-06
21	3	0	-2.62467e-05	5.1883e-06	-2.38052e-05	-1.58701e-05	1.49545e-05	-3.96753e-06	8.24025e-06	0.000154123	3.05194e-06	2.62467e-05	6.10389e-06	-5.79869e-06	6.10389e-06	-6.40908e-06
21	4	0	-2.13636e-05	6.40908e-06	-2.10584e-05	-1.06818e-05	1.52597e-05	-4.57792e-06	5.79869e-06	0.000177013	1.83117e-06	1.95324e-05	3.96753e-06	-1.73961e-05	2.74675e-06	-3.35714e-06
21	5	0	-1.49545e-05	9.15583e-06	-1.67857e-05	3.35714e-06	1.40389e-05	-5.4935e-06	4.57792e-06	0.000190441	0	1.58701e-05	-9.15583e-07	-1.19026e-05	-2.13636e-06	6.10389e-07
21	6	0	-1.22078e-06	9.15583e-06	-1.12922e-05	1.19026e-05	1.19026e-05	-6.40908e-06	4.88311e-06	0.000171519	0	1.73961e-05	-6.71428e-06	-7.01947e-06	-7.62986e-06	5.4935e-06
21	7	0	1.70909e-05	4.57792e-06	-3.96753e-06	8.85064e-06	9.46103e-06	-6.10389e-06	5.79869e-06	0.000102545	6.10389e-07	1.55649e-05	-7.93505e-06	-7.01947e-06	-8.54544e-06	1.12922e-05
21	8	0	3.05194e-05	0	3.05194e-06	6.10389e-07	7.32467e-06	-3.96753e-06	5.79869e-06	1.73961e-05	2.44156e-06	7.01947e-06	-3.66233e-06	-6.10389e-06	-3.05194e-06	1.31234e-05
21	9	0	3.32662e-05	-6.10389e-07	6.71428e-06	-4.27272e-06	5.1883e-06	-2.74675e-06	5.1883e-06	-2.07532e-05	3.05194e-06	3.05194e-07	3.05194e-06	-2.44156e-06	4.57792e-06	8.85064e-06
21	10	0	2.96039e-05	2.13636e-06	5.4935e-06	-2.74675e-06	3.35714e-06	-3.96753e-06	5.4935e-06	1.83117e-06	3.05194e-06	4.88311e-06	8.85064e-06	1.83117e-06	1.12922e-05	3.66233e-06
21	11	0	2.92987e-05	5.1883e-06	3.35714e-06	2.44156e-06	2.44156e-06	-6.40908e-06	6.10389e-06	3.99805e-05	3.66233e-06	1.34286e-05	1.0987e-05	6.71428e-06	1.49545e-05	3.05194e-06
21	12	0	3.75389e-05	4.88311e-06	3.66233e-06	6.71428e-06	3.66233e-06	-7.32467e-06	6.40908e-06	4.02857e-05	4.57792e-06	9.15583e-06	1.00714e-05	8.54544e-06	1.43441e-05	3.66233e-06
21	13	0	4.97467e-05	1.52597e-06	7.01947e-06	5.4935e-06	5.1883e-06	-6.10389e-06	6.40908e-06	-6.71428e-06	4.57792e-06	-1.31234e-05	7.32467e-06	2.74675e-06	9.76622e-06	-3.05194e-07
21	14	0	5.85973e-05	-1.83117e-06	9.76622e-06	3.05194e-07	4.27272e-06	-5.1883e-06	5.4935e-06	-7.29415e-05	3.05194e-06	-4.21168e-05	4.57792e-06	-9.46103e-06	4.27272e-06	-5.1883e-06
21	15	0	6.10389e-05	-3.05194e-06	1.00714e-05	-3.66233e-06	1.83117e-06	-4.88311e-06	3.66233e-06	-0.000119941	2.13636e-06	-6.10389e-05	3.35714e-06	-2.31948e-05	1.52597e-06	-6.10389e-07
21	16	0	5.82921e-05	-2.13636e-06	9.15583e-06	-4.57792e-06	3.05194e-07	-4.27272e-06	2.44156e-06	-0.000120552	2.13636e-06	-6.40908e-05	3.96753e-06	-3.99805e-05	2.74675e-06	1.0987e-05
21	17	0	5.21882e-05	-1.83117e-06	9.15583e-06	-4.57792e-06	1.22078e-06	-1.52597e-06	2.13636e-06	-7.75194e-05	2.44156e-06	-5.3409e-05	4.27272e-06	-6.13441e-05	4.27272e-06	1.67857e-05
21	18	0	4.57792e-05	-3.96753e-06	9.46103e-06	-7.62986e-06	1.52597e-06	2.74675e-06	2.44156e-06	-2.22792e-05	1.83117e-06	-3.4487e-05	3.66233e-06	-7.26363e-05	4.27272e-06	1.06818e-05
21	19	0	4.18116e-05	-7.62986e-06	9.15583e-06	-1.28182e-05	9.15583e-07	6.40908e-06	2.44156e-06	1.00714e-05	6.10389e-07	-1.67857e-05	3.05194e-06	-5.55454e-05	3.35714e-06	2.13636e-06
22	0	0	3.96753e-05	-1.00714e-05	7.01947e-06	-1.61753e-05	1.22078e-06	7.62986e-06	1.52597e-06	2.74675e-06	1.22078e-06	-9.76622e-06	2.13636e-06	-1.92272e-05	2.74675e-06	-1.52597e-06
22	1	0	3.57077e-05	-1.00714e-05	3.96753e-06	-1.55649e-05	3.66233e-06	6.10389e-06	0	-4.27272e-05	2.74675e-06	-1.64805e-05	0	2.74675e-06	9.15583e-07	-6.10389e-06
22	2	0	2.92987e-05	-7.93505e-06	9.15583e-07	-1.19026e-05	6.40908e-06	3.35714e-06	0	-0.000112006	3.66233e-06	-2.77727e-05	-2.44156e-06	-6.10389e-07	-1.22078e-06	-1.46493e-05
22	3	0	2.56363e-05	-6.40908e-06	0	-8.85064e-06	7.01947e-06	1.52597e-06	1.52597e-06	-0.000169688	3.35714e-06	-3.2961e-05	-3.05194e-06	-8.24025e-06	-2.44156e-06	-1.86169e-05
22	4	0	2.71623e-05	-6.71428e-06	0	-9.15583e-06	6.71428e-06	2.13636e-06	2.74675e-06	-0.000170909	2.44156e-06	-2.86883e-05	-1.22078e-06	-6.40908e-06	-1.22078e-06	-8.85064e-06
22	5	0	2.74675e-05	-7.93505e-06	3.05194e-07	-1.2513e-05	7.93505e-06	4.27272e-06	1.83117e-06	-0.000104987	2.44156e-06	-1.61753e-05	0	-1.55649e-05	3.05194e-07	8.54544e-06
22	6	0	2.01428e-05	-8.24025e-06	-1.52597e-06	-1.55649e-05	9.76622e-06	6.71428e-06	0	-1.70909e-05	1.83117e-06	3.66233e-06	6.10389e-07	-5.37142e-05	6.10389e-07	2.07532e-05
22	7	0	7.62986e-06	-7.01947e-06	-5.4935e-06	-1.55649e-05	9.76622e-06	8.54544e-06	0	3.11298e-05	9.15583e-07	2.65519e-05	0	-9.82726e-05	3.05194e-07	2.38052e-05
22	8	0	-3.66233e-06	-5.1883e-06	-9.15583e-06	-1.31234e-05	7.62986e-06	8.54544e-06	6.10389e-07	2.13636e-05	3.05194e-07	3.90649e-05	-1.22078e-06	-0.000116584	-6.10389e-07	2.38052e-05
22	9	0	-1.22078e-05	-4.57792e-06	-1.15974e-05	-1.2513e-05	4.88311e-06	7.32467e-06	0	-1.52597e-05	9.15583e-07	3.17402e-05	-4.57792e-06	-0.000105597	-3.66233e-06	2.35e-05
22	10	0	-1.70909e-05	-4.57792e-06	-1.28182e-05	-1.58701e-05	2.74675e-06	6.40908e-06	-2.13636e-06	-4.08961e-05	9.15583e-07	1.0987e-05	-8.85064e-06	-8.66752e-05	-8.24025e-06	2.13636e-05
22	11	0	-1.37337e-05	-4.27272e-06	-1.2513e-05	-1.95324e-05	9.15583e-07	6.71428e-06	-2.44156e-06	-4.27272e-05	-3.05194e-07	-4.57792e-06	-1.03766e-05	-7.01947e-05	-1.0987e-05	1.70909e-05
22	12	0	-3.05194e-06	-3.66233e-06	-1.03766e-05	-2.01428e-05	9.15583e-07	7.01947e-06	0	-2.92987e-05	-2.13636e-06	-4.88311e-06	-7.32467e-06	-5.70714e-05	-8.54544e-06	1.46493e-05
22	13	0	2.44156e-06	-3.96753e-06	-8.24025e-06	-1.92272e-05	3.05194e-06	5.4935e-06	2.13636e-06	-1.34286e-05	-2.44156e-06	5.1883e-06	-3.05194e-06	-5.79869e-05	-3.66233e-06	1.43441e-05
22	14	0	-3.96753e-06	-5.1883e-06	-7.93505e-06	-1.83117e-05	4.27272e-06	2.74675e-06	2.13636e-06	-3.66233e-06	-1.83117e-06	1.64805e-05	-1.22078e-06	-8.14869e-05	-1.22078e-06	1.19026e-05
22	15	0	-1.43441e-05	-4.57792e-06	-9.46103e-06	-1.49545e-05	3.66233e-06	1.52597e-06	1.52597e-06	-1.22078e-06	-6.10389e-07	2.25844e-05	-1.22078e-06	-0.000110175	-1.52597e-06	6.10389e-06
22	16	0	-1.52597e-05	-1.83117e-06	-1.00714e-05	-5.4935e-06	2.74675e-06	1.22078e-06	2.13636e-06	-6.10389e-07	0	2.16688e-05	-3.05194e-07	-0.000115974	-9.15583e-07	6.10389e-07
22	17	0	-9.76622e-06	1.22078e-06	-8.54544e-06	5.1883e-06	5.1883e-06	9.15583e-07	4.27272e-06	6.40908e-06	1.22078e-06	1.46493e-05	2.13636e-06	-9.43051e-05	2.13636e-06	-3.35714e-06
22	18	0	-9.76622e-06	3.66233e-06	-7.32467e-06	1.06818e-05	8.54544e-06	0	5.1883e-06	2.47207e-05	1.52597e-06	7.32467e-06	3.96753e-06	-6.28701e-05	6.10389e-06	-8.24025e-06
22	19	0	-1.28182e-05	6.71428e-06	-7.32467e-06	1.40389e-05	1.00714e-05	-1.22078e-06	4.57792e-06	4.91363e-05	9.15583e-07	6.10389e-06	3.35714e-06	-3.26558e-05	7.01947e-06	-1.43441e-05
23	0	0	-7.01947e-06	1.22078e-05	-6.10389e-06	2.56363e-05	9.76622e-06	-2.74675e-06	3.96753e-06	6.4396e-05	3.05194e-07	1.03766e-05	9.15583e-07	-1.52597e-06	4.27272e-06	-1.95324e-05
23	1	0	7.01947e-06	1.83117e-05	-1.83117e-06	4.33376e-05	1.03766e-05	-6.40908e-06	4.27272e-06	5.15779e-05	1.83117e-06	1.2513e-05	-9.15583e-07	2.53311e-05	6.10389e-07	-2.50259e-05
23	2	0	1.46493e-05	1.95324e-05	1.83117e-06	4.66947e-05	1.22078e-05	-1.0987e-05	4.27272e-06	1.12922e-05	3.66233e-06	7.62986e-06	-9.15583e-07	3.35714e-05	-3.05194e-07	-3.41818e-05
23	3	0	1.06818e-05	1.28182e-05	3.05194e-06	2.28896e-05	1.19026e-05	-1.43441e-05	3.35714e-06	-2.99091e-05	3.96753e-06	9.15583e-07	0	2.1974e-05	3.05194e-07	-4.60844e-05
23	4	0	5.1883e-06	2.13636e-06	2.44156e-06	-9.76622e-06	9.76622e-06	-1.52597e-05	1.52597e-06	-4.18116e-05	2.44156e-06	-1.52597e-06	0	6.71428e-06	6.10389e-07	-5.27986e-05
23	5	0	2.74675e-06	-5.1883e-06	2.13636e-06	-2.38052e-05	7.93505e-06	-1.55649e-05	-9.15583e-07	-2.44156e-05	6.10389e-07	-6.10389e-07	-2.44156e-06	5.1883e-06	-1.83117e-06	-4.5474e-05
23	6	0	-7.62986e-06	-6.71428e-06	3.05194e-07	-1.28182e-05	7.62986e-06	-1.58701e-05	-3.96753e-06	-5.79869e-06	0	-3.05194e-07	-5.79869e-06	1.83117e-05	-6.10389e-06	-2.41104e-05
23	7	0	-3.32662e-05	-4.88311e-06	-6.71428e-06	2.13636e-06	7.01947e-06	-1.46493e-05	-7.32467e-06	-3.05194e-06	-6.10389e-07	-9.15583e-07	-6.71428e-06	3.93701e-05	-8.24025e-06	4.27272e-06
23	8	0	-6.19545e-05	-3.96753e-06	-1.73961e-05	3.96753e-06	6.10389e-06	-1.15974e-05	-9.15583e-06	-5.79869e-06	-1.52597e-06	0	-4.88311e-06	5.85973e-05	-6.10389e-06	2.77727e-05
23	9	0	-8.08765e-05	-4.88311e-06	-2.38052e-05	-3.35714e-06	7.32467e-06	-9.15583e-06	-9.76622e-06	1.22078e-06	-1.83117e-06	1.22078e-06	-2.13636e-06	6.77532e-05	-1.52597e-06	3.63181e-05
23	10	0	-9.06427e-05	-6.10389e-06	-2.47207e-05	-7.62986e-06	1.03766e-05	-7.93505e-06	-9.76622e-06	1.61753e-05	-1.22078e-06	2.44156e-06	-3.05194e-07	6.56168e-05	1.22078e-06	2.62467e-05
23	11	0	-9.67466e-05	-4.88311e-06	-2.47207e-05	-3.96753e-06	1.15974e-05	-7.01947e-06	-9.15583e-06	2.62467e-05	-6.10389e-07	3.66233e-06	9.15583e-07	5.73766e-05	1.83117e-06	6.71428e-06
23	12	0	-9.12531e-05	-1.83117e-06	-2.68571e-05	3.96753e-06	1.00714e-05	-5.1883e-06	-8.24025e-06	2.77727e-05	-6.10389e-07	7.01947e-06	2.13636e-06	4.05909e-05	2.13636e-06	-8.85064e-06
23	13	0	-6.53116e-05	9.15583e-07	-2.65519e-05	1.46493e-05	9.46103e-06	-3.35714e-06	-7.01947e-06	2.74675e-05	-3.05194e-07	1.00714e-05	2.44156e-06	-3.05194e-07	3.96753e-06	-1.55649e-05
23	14	0	-2.68571e-05	1.83117e-06	-2.0448e-05	2.62467e-05	1.22078e-05	-2.74675e-06	-5.1883e-06	2.96039e-05	6.10389e-07	9.76622e-06	2.13636e-06	-7.32467e-05	6.10389e-06	-1.73961e-05
23	15	0	3.66233e-06	1.52597e-06	-1.2513e-05	3.26558e-05	1.49545e-05	-2.44156e-06	-3.35714e-06	3.4487e-05	2.44156e-06	8.85064e-06	1.83117e-06	-0.000147714	6.40908e-06	-1.89221e-05
23	16	0	1.80065e-05	2.44156e-06	-9.46103e-06	3.02142e-05	1.49545e-05	-2.13636e-06	-1.83117e-06	3.90649e-05	3.66233e-06	1.22078e-05	2.74675e-06	-0.000176708	5.79869e-06	-1.92272e-05
23	17	0	2.65519e-05	4.57792e-06	-9.46103e-06	2.13636e-05	1.19026e-05	-2.74675e-06	-1.52597e-06	4.12012e-05	3.96753e-06	1.73961e-05	3.35714e-06	-0.000148019	6.10389e-06	-1.67857e-05
23	18	0	4.12012e-05	6.40908e-06	-5.1883e-06	1.34286e-05	9.76622e-06	-4.57792e-06	-2.13636e-06	4.15064e-05	3.96753e-06	1.77013e-05	3.66233e-06	-9.5831e-05	7.01947e-06	-1.46493e-05
23	19	0	6.04285e-05	5.79869e-06	5.1883e-06	9.15583e-06	9.15583e-06	-6.40908e-06	-2.74675e-06	4.63895e-05	3.05194e-06	1.46493e-05	3.96753e-06	-5.89025e-05	5.79869e-06	-1.28182e-05
24	0	0	7.5383e-05	3.66233e-06	1.52597e-05	7.01947e-06	7.62986e-06	-6.71428e-06	-3.05194e-06	5.95129e-05	1.83117e-06	1.61753e-05	3.05194e-06	-4.21168e-05	1.22078e-06	-5.79869e-06
24	1	0	8.39285e-05	3.05194e-06	1.70909e-05	5.4935e-06	3.96753e-06	-5.1883e-06	-2.74675e-06	7.14155e-05	9.15583e-07	2.25844e-05	0	-2.71623e-05	-2.74675e-06	9.46103e-06
24	2	0	9.03375e-05	4.57792e-06	1.19026e-05	5.4935e-06	0	-4.88311e-06	-3.05194e-06	7.08051e-05	1.52597e-06	2.31948e-05	-3.35714e-06	-5.4935e-06	-3.35714e-06	2.68571e-05
24	3	0	9.67466e-05	5.1883e-06	7.32467e-06	5.4935e-06	-3.05194e-06	-5.4935e-06	-3.66233e-06	6.13441e-05	2.44156e-06	1.31234e-05	-3.66233e-06	1.22078e-05	-9.15583e-07	3.84545e-05
24	4	0	9.52207e-05	4.57792e-06	7.93505e-06	5.1883e-06	-4.88311e-06	-5.4935e-06	-4.27272e-06	5.79869e-05	2.13636e-06	1.83117e-06	-9.15583e-07	1.67857e-05	0	4.36428e-05
24	5	0	7.8435e-05	3.66233e-06	1.12922e-05	5.4935e-06	-6.10389e-06	-3.96753e-06	-4.57792e-06	6.10389e-05	0	3.05194e-07	1.22078e-06	1.12922e-05	-1.52597e-06	4.27272e-05
24	6	0	4.97467e-05	3.96753e-06	1.22078e-05	5.4935e-06	-7.93505e-06	-2.74675e-06	-4.88311e-06	5.52402e-05	-1.83117e-06	2.44156e-06	0	3.96753e-06	-2.74675e-06	3.47922e-05
24	7	0	2.28896e-05	4.27272e-06	9.46103e-06	4.27272e-06	-1.06818e-05	-3.66233e-06	-5.79869e-06	3.47922e-05	-2.74675e-06	-4.88311e-06	-3.05194e-06	0	-3.05194e-06	2.53311e-05
24	8	0	7.01947e-06	2.74675e-06	5.4935e-06	1.52597e-06	-1.37337e-05	-4.88311e-06	-6.71428e-06	1.52597e-05	-1.83117e-06	-2.0448e-05	-4.88311e-06	0	-4.57792e-06	2.92987e-05
24	9	0	-1.83117e-06	9.15583e-07	3.96753e-06	6.10389e-07	-1.55649e-05	-3.96753e-06	-5.79869e-06	1.06818e-05	-9.15583e-07	-2.96039e-05	-5.4935e-06	1.00714e-05	-8.85064e-06	5.1883e-05
24	10	0	-1.2513e-05	3.05194e-07	4.57792e-06	1.52597e-06	-1.61753e-05	-1.83117e-06	-4.57792e-06	1.34286e-05	-9.15583e-07	-2.62467e-05	-6.71428e-06	4.05909e-05	-1.40389e-05	7.59934e-05
24	11	0	-2.53311e-05	3.05194e-07	4.57792e-06	1.22078e-06	-1.67857e-05	-6.10389e-07	-3.66233e-06	8.85064e-06	-1.52597e-06	-1.92272e-05	-9.15583e-06	9.00324e-05	-1.58701e-05	8.42337e-05
24	12	0	-3.38766e-05	-6.10389e-07	3.05194e-06	-2.44156e-06	-1.67857e-05	-6.10389e-07	-3.35714e-06	-1.52597e-06	-1.22078e-06	-1.61753e-05	-1.12922e-05	0.000137643	-1.46493e-05	8.4844e-05
24	13	0	-3.47922e-05	-3.05194e-06	1.22078e-06	-5.79869e-06	-1.58701e-05	0	-1.83117e-06	-6.10389e-06	0	-1.22078e-05	-1.19026e-05	0.000160227	-1.22078e-05	9.49155e-05
24	14	0	-3.05194e-05	-3.66233e-06	9.15583e-07	-5.79869e-06	-1.34286e-05	2.13636e-06	0	-1.83117e-06	2.13636e-06	-6.10389e-07	-1.0987e-05	0.000155344	-7.93505e-06	0.000110175
24	15	0	-2.47207e-05	-3.05194e-06	3.05194e-07	-4.88311e-06	-1.12922e-05	4.27272e-06	9.15583e-07	6.10389e-06	3.35714e-06	1.43441e-05	-7.93505e-06	0.000145273	-1.22078e-06	0.000112922
24	16	0	-1.95324e-05	-3.35714e-06	-2.74675e-06	-6.71428e-06	-9.76622e-06	4.57792e-06	0	1.67857e-05	3.96753e-06	2.38052e-05	-2.44156e-06	0.000146493	7.01947e-06	0.00010224
24	17	0	-1.49545e-05	-4.57792e-06	-7.32467e-06	-1.00714e-05	-8.24025e-06	4.27272e-06	-6.10389e-07	3.02142e-05	4.27272e-06	2.56363e-05	4.27272e-06	0.00014924	1.43441e-05	9.46103e-05
24	18	0	-1.15974e-05	-4.57792e-06	-9.15583e-06	-9.46103e-06	-6.40908e-06	4.57792e-06	0	3.99805e-05	4.57792e-06	2.25844e-05	1.06818e-05	0.000138863	1.83117e-05	9.5831e-05
24	19	0	-9.46103e-06	-2.44156e-06	-7.62986e-06	-3.96753e-06	-5.4935e-06	4.27272e-06	2.13636e-06	3.87597e-05	4.88311e-06	1.58701e-05	1.37337e-05	0.000121467	1.89221e-05	9.79674e-05
25	0	0	-6.10389e-06	0	-5.79869e-06	3.35714e-06	-5.4935e-06	3.35714e-06	2.44156e-06	3.17402e-05	6.10389e-06	7.01947e-06	1.34286e-05	0.00011048	1.70909e-05	9.91882e-05
25	1	0	-3.05194e-07	1.52597e-06	-6.10389e-06	1.0987e-05	-4.88311e-06	2.44156e-06	9.15583e-07	2.99091e-05	7.32467e-06	2.44156e-06	1.06818e-05	9.94934e-05	1.37337e-05	0.000103766
25	2	0	7.01947e-06	2.44156e-06	-7.01947e-06	1.49545e-05	-3.05194e-06	3.05194e-06	-3.05194e-07	3.35714e-05	7.01947e-06	6.40908e-06	7.32467e-06	7.11103e-05	9.76622e-06	9.91882e-05
25	3	0	1.46493e-05	2.74675e-06	-7.01947e-06	1.28182e-05	-1.22078e-06	4.27272e-06	-9.15583e-07	3.32662e-05	4.88311e-06	1.28182e-05	4.88311e-06	2.83831e-05	6.10389e-06	6.68376e-05
25	4	0	1.86169e-05	2.13636e-06	-6.10389e-06	5.79869e-06	-6.10389e-07	4.88311e-06	-1.83117e-06	2.47207e-05	3.05194e-06	1.22078e-05	3.05194e-06	-7.93505e-06	2.74675e-06	1.58701e-05
25	5	0	1.89221e-05	3.05194e-07	-5.4935e-06	0	-9.15583e-07	4.27272e-06	-2.74675e-06	1.34286e-05	2.74675e-06	6.71428e-06	1.83117e-06	-3.66233e-05	6.10389e-07	-2.1974e-05
25	6	0	1.92272e-05	-1.83117e-06	-3.96753e-06	-2.13636e-06	-6.10389e-07	3.66233e-06	-3.05194e-06	4.57792e-06	3.66233e-06	7.01947e-06	3.05194e-07	-7.90453e-05	-6.10389e-07	-3.93701e-05
25	7	0	2.22792e-05	-3.66233e-06	0	-4.27272e-06	0	3.35714e-06	-3.05194e-06	3.05194e-07	3.96753e-06	1.31234e-05	-1.83117e-06	-0.000135201	-2.74675e-06	-6.07337e-05
25	8	0	2.38052e-05	-4.57792e-06	4.88311e-06	-8.24025e-06	-6.10389e-07	2.13636e-06	-3.35714e-06	3.66233e-06	3.35714e-06	1.49545e-05	-5.1883e-06	-0.000169078	-6.10389e-06	-9.97986e-05
25	9	0	1.92272e-05	-3.35714e-06	7.62986e-06	-9.46103e-06	-1.52597e-06	6.10389e-07	-3.35714e-06	1.43441e-05	2.74675e-06	8.24025e-06	-7.93505e-06	-0.000153818	-8.85064e-06	-0.000136727
25	10	0	1.06818e-05	0	7.93505e-06	-6.10389e-06	-2.44156e-06	-3.05194e-07	-2.44156e-06	2.47207e-05	2.13636e-06	1.22078e-06	-8.24025e-06	-0.000110786	-8.54544e-06	-0.00015687
25	11	0	4.27272e-06	2.13636e-06	8.24025e-06	-4.57792e-06	-2.44156e-06	-6.10389e-07	-6.10389e-07	2.96039e-05	1.83117e-06	6.10389e-07	-6.10389e-06	-7.81298e-05	-5.4935e-06	-0.000178234
25	12	0	2.74675e-06	9.15583e-07	9.76622e-06	-9.76622e-06	-2.44156e-06	-3.05194e-07	3.05194e-07	3.4487e-05	1.52597e-06	1.52597e-06	-3.66233e-06	-6.50064e-05	-9.15583e-07	-0.000213636
25	13	0	3.05194e-07	-9.15583e-07	1.15974e-05	-1.55649e-05	-2.44156e-06	1.22078e-06	0	4.63895e-05	1.52597e-06	3.05194e-07	-2.13636e-06	-5.46298e-05	3.05194e-06	-0.000235
25	14	0	-6.71428e-06	0	1.22078e-05	-1.61753e-05	-2.74675e-06	3.05194e-06	-1.52597e-06	5.52402e-05	1.52597e-06	3.05194e-07	9.15583e-07	-4.57792e-05	7.01947e-06	-0.000206617
25	15	0	-1.34286e-05	9.15583e-07	1.22078e-05	-2.22792e-05	-3.66233e-06	4.27272e-06	-2.44156e-06	4.63895e-05	1.52597e-06	4.27272e-06	5.1883e-06	-5.46298e-05	8.54544e-06	-0.000136727
25	16	0	-1.34286e-05	-3.66233e-06	1.12922e-05	-4.2422e-05	-3.66233e-06	4.57792e-06	-3.35714e-06	2.22792e-05	1.83117e-06	6.71428e-06	7.01947e-06	-7.99609e-05	6.10389e-06	-6.4396e-05
25	17	0	-7.93505e-06	-1.31234e-05	9.15583e-06	-6.19545e-05	-2.74675e-06	4.27272e-06	-3.66233e-06	2.74675e-06	1.83117e-06	6.40908e-06	3.66233e-06	-9.64414e-05	1.52597e-06	-6.71428e-06
25	18	0	-4.27272e-06	-1.58701e-05	5.1883e-06	-5.55454e-05	-6.10389e-07	3.35714e-06	-3.35714e-06	-2.13636e-06	1.83117e-06	9.76622e-06	-1.22078e-06	-8.75908e-05	-9.15583e-07	4.42532e-05
25	19	0	-6.10389e-06	-7.62986e-06	1.52597e-06	-2.25844e-05	3.05194e-07	3.05194e-07	-3.66233e-06	-1.22078e-06	9.15583e-07	1.83117e-05	-3.05194e-06	-6.4396e-05	-6.10389e-07	8.7896e-05
26	0	0	-1.03766e-05	3.05194e-06	0	1.00714e-05	0	-4.88311e-06	-4.57792e-06	0	0	2.10584e-05	-1.83117e-06	-5.03571e-05	-3.05194e-07	0.000104376
26	1	0	-1.2513e-05	6.71428e-06	0	2.25844e-05	-6.10389e-07	-8.54544e-06	-5.1883e-06	5.79869e-06	-3.05194e-07	1.28182e-05	-1.52597e-06	-5.43246e-05	-1.83117e-06	8.72856e-05
26	2	0	-1.0987e-05	4.27272e-06	0	2.28896e-05	0	-6.71428e-06	-4.57792e-06	1.43441e-05	0	2.74675e-06	-2.74675e-06	-6.7448e-05	-2.74675e-06	4.88311e-05
26	3	0	-7.01947e-06	3.35714e-06	9.15583e-07	2.53311e-05	2.44156e-06	-9.15583e-07	-3.35714e-06	1.61753e-05	3.05194e-07	0	-2.74675e-06	-7.5383e-05	-6.10389e-07	3.05194e-07
26	4	0	-3.35714e-06	6.40908e-06	1.83117e-06	2.86883e-05	4.27272e-06	3.05194e-06	-3.05194e-06	9.76622e-06	1.52597e-06	-3.05194e-07	-1.22078e-06	-6.77532e-05	2.13636e-06	-4.79155e-05
26	5	0	-1.83117e-06	8.24025e-06	2.13636e-06	2.62467e-05	5.1883e-06	3.05194e-06	-3.96753e-06	4.27272e-06	2.74675e-06	-3.35714e-06	0	-4.60844e-05	2.13636e-06	-6.95843e-05
26	6	0	-2.44156e-06	6.71428e-06	6.10389e-07	2.07532e-05	5.4935e-06	9.15583e-07	-5.1883e-06	1.83117e-06	3.35714e-06	-2.13636e-06	-6.10389e-07	-2.16688e-05	0	-3.60129e-05
26	7	0	-4.88311e-06	4.27272e-06	-3.05194e-07	1.95324e-05	5.4935e-06	-3.05194e-07	-6.10389e-06	-7.01947e-06	2.74675e-06	7.01947e-06	-1.83117e-06	0	-2.13636e-06	3.84545e-05
26	8	0	-7.62986e-06	1.52597e-06	-3.05194e-07	1.89221e-05	5.79869e-06	-1.52597e-06	-6.71428e-06	-1.86169e-05	1.83117e-06	1.34286e-05	-3.35714e-06	3.05194e-05	-3.35714e-06	9.67466e-05
26	9	0	-9.15583e-06	-1.52597e-06	-3.05194e-07	1.12922e-05	6.10389e-06	-2.74675e-06	-5.79869e-06	-1.03766e-05	1.83117e-06	6.71428e-06	-4.27272e-06	8.30129e-05	-3.96753e-06	9.39999e-05
26	10	0	-8.85064e-06	-3.96753e-06	-1.22078e-06	0	6.71428e-06	-4.27272e-06	-4.57792e-06	2.25844e-05	1.83117e-06	-5.1883e-06	-4.57792e-06	0.000150461	-3.35714e-06	4.69999e-05
26	11	0	-7.62986e-06	-3.35714e-06	-2.44156e-06	-7.01947e-06	7.62986e-06	-4.88311e-06	-3.96753e-06	5.31038e-05	1.52597e-06	-7.93505e-06	-1.83117e-06	0.000209974	-6.10389e-07	1.0987e-05
26	12	0	-6.40908e-06	-6.10389e-07	-3.05194e-06	-8.54544e-06	8.24025e-06	-5.4935e-06	-4.57792e-06	5.52402e-05	1.22078e-06	-3.35714e-06	1.83117e-06	0.000246292	2.44156e-06	2.50259e-05
26	13	0	-6.71428e-06	0	-3.05194e-06	-9.15583e-06	7.62986e-06	-7.01947e-06	-4.88311e-06	3.69285e-05	1.83117e-06	-1.22078e-06	5.1883e-06	0.00025911	4.57792e-06	7.93505e-05
26	14	0	-7.93505e-06	-2.13636e-06	-2.74675e-06	-1.06818e-05	6.71428e-06	-8.24025e-06	-4.57792e-06	2.10584e-05	2.44156e-06	-2.74675e-06	6.40908e-06	0.00025087	4.57792e-06	0.000124519
26	15	0	-8.24025e-06	-2.74675e-06	-2.13636e-06	-8.24025e-06	6.71428e-06	-7.32467e-06	-3.96753e-06	8.54544e-06	1.83117e-06	-2.74675e-06	5.79869e-06	0.000221571	3.05194e-06	0.000112617
26	16	0	-7.32467e-06	3.05194e-07	-9.15583e-07	0	7.01947e-06	-3.35714e-06	-3.96753e-06	-1.2513e-05	1.22078e-06	0	3.35714e-06	0.000179149	0	5.06623e-05
26	17	0	-6.10389e-06	4.88311e-06	-3.05194e-07	6.40908e-06	7.01947e-06	2.13636e-06	-3.96753e-06	-3.78441e-05	1.22078e-06	6.71428e-06	0	0.000142831	-3.35714e-06	5.1883e-06
26	18	0	-5.4935e-06	5.4935e-06	-1.22078e-06	4.88311e-06	6.10389e-06	7.32467e-06	-3.66233e-06	-4.91363e-05	1.52597e-06	2.22792e-05	-1.83117e-06	0.000127571	-5.4935e-06	3.23506e-05
26	19	0	-5.4935e-06	1.83117e-06	-2.13636e-06	-4.27272e-06	5.4935e-06	1.0987e-05	-3.35714e-06	-4.48636e-05	9.15583e-07	4.15064e-05	-1.52597e-06	0.000132454	-6.10389e-06	0.000108344
27	0	0	-5.79869e-06	-2.44156e-06	-2.13636e-06	-1.37337e-05	5.4935e-06	1.15974e-05	-3.96753e-06	-3.90649e-05	0	4.82207e-05	-2.13636e-06	0.000148935	-7.32467e-06	0.000160532
27	1	0	-6.40908e-06	-6.71428e-06	-1.83117e-06	-1.80065e-05	6.40908e-06	9.15583e-06	-4.57792e-06	-3.50974e-05	9.15583e-07	3.84545e-05	-5.79869e-06	0.000176708	-9.46103e-06	0.000161143
27	2	0	-7.01947e-06	-1.03766e-05	-1.52597e-06	-1.95324e-05	6.40908e-06	5.79869e-06	-4.57792e-06	-2.31948e-05	2.44156e-06	2.99091e-05	-7.93505e-06	0.000223402	-7.32467e-06	0.00015687
27	3	0	-6.71428e-06	-1.46493e-05	-1.52597e-06	-2.59415e-05	5.4935e-06	3.96753e-06	-3.96753e-06	-4.57792e-06	2.44156e-06	3.35714e-05	-3.66233e-06	0.000283831	-3.05194e-07	0.000200818
27	4	0	-5.1883e-06	-1.92272e-05	-6.10389e-07	-3.93701e-05	4.88311e-06	4.27272e-06	-3.66233e-06	4.57792e-06	9.15583e-07	3.17402e-05	3.96753e-06	0.000326253	6.40908e-06	0.000291461
27	5	0	-3.35714e-06	-2.16688e-05	-3.05194e-07	-5.00519e-05	4.88311e-06	3.96753e-06	-4.57792e-06	-6.10389e-06	3.05194e-07	6.10389e-06	7.62986e-06	0.000302142	6.71428e-06	0.000386071
27	6	0	-2.44156e-06	-1.95324e-05	-1.22078e-06	-4.73051e-05	4.57792e-06	2.13636e-06	-5.1883e-06	-3.1435e-05	1.52597e-06	-3.2961e-05	5.4935e-06	0.000180065	2.44156e-06	0.000434597
27	7	0	-2.74675e-06	-1.40389e-05	-1.52597e-06	-3.35714e-05	3.96753e-06	1.52597e-06	-5.4935e-06	-6.56168e-05	2.13636e-06	-6.37856e-05	2.74675e-06	-2.53311e-05	-3.05194e-07	0.00039309
27	8	0	-3.35714e-06	-8.85064e-06	-3.05194e-07	-2.01428e-05	3.96753e-06	4.88311e-06	-4.57792e-06	-0.000104682	6.10389e-07	-8.20973e-05	3.05194e-06	-0.000260026	0	0.000245681
27	9	0	-4.27272e-06	-6.40908e-06	9.15583e-07	-1.28182e-05	5.1883e-06	1.00714e-05	-3.35714e-06	-0.000137337	-3.05194e-07	-9.39999e-05	4.27272e-06	-0.000461759	0	2.53311e-05
27	10	0	-6.10389e-06	-5.1883e-06	6.10389e-07	-7.01947e-06	6.10389e-06	1.28182e-05	-2.44156e-06	-0.000144967	0	-9.00324e-05	4.27272e-06	-0.000588415	-9.15583e-07	-0.000216688
27	11	0	-7.62986e-06	-1.22078e-06	-6.10389e-07	2.44156e-06	5.4935e-06	1.2513e-05	-2.13636e-06	-0.000123909	3.05194e-07	-5.95129e-05	4.27272e-06	-0.00061985	-6.10389e-07	-0.000463285
27	12	0	-7.62986e-06	4.57792e-06	-9.15583e-07	1.55649e-05	3.96753e-06	1.2513e-05	-2.74675e-06	-9.27791e-05	-6.10389e-07	-1.73961e-05	5.4935e-06	-0.000557285	6.10389e-07	-0.000711103
27	13	0	-5.1883e-06	9.46103e-06	3.05194e-07	2.83831e-05	2.74675e-06	1.43441e-05	-3.66233e-06	-7.04999e-05	-2.13636e-06	6.71428e-06	5.79869e-06	-0.000428798	0	-0.00090307
27	14	0	-1.52597e-06	1.15974e-05	9.15583e-07	4.18116e-05	3.05194e-06	1.49545e-05	-4.57792e-06	-5.89025e-05	-2.13636e-06	7.01947e-06	3.66233e-06	-0.000281694	-3.66233e-06	-0.000942746
27	15	0	1.83117e-06	1.37337e-05	6.10389e-07	5.61558e-05	4.57792e-06	1.22078e-05	-5.79869e-06	-5.1883e-05	-9.15583e-07	9.15583e-07	9.15583e-07	-0.000155649	-6.40908e-06	-0.000812733
27	16	0	4.27272e-06	1.77013e-05	1.22078e-06	6.68376e-05	5.79869e-06	7.93505e-06	-6.40908e-06	-4.97467e-05	-9.15583e-07	-9.15583e-07	0	-6.13441e-05	-6.10389e-06	-0.000618019
27	17	0	4.27272e-06	2.01428e-05	2.74675e-06	6.71428e-05	5.4935e-06	3.66233e-06	-6.10389e-06	-5.37142e-05	-1.83117e-06	-4.88311e-06	-3.05194e-07	5.4935e-06	-6.10389e-06	-0.000483733
27	18	0	3.05194e-06	1.92272e-05	2.74675e-06	5.6461e-05	4.27272e-06	-3.05194e-07	-5.1883e-06	-5.79869e-05	-2.13636e-06	-1.2513e-05	-1.52597e-06	4.33376e-05	-7.62986e-06	-0.000440701
27	19	0	2.74675e-06	1.67857e-05	9.15583e-07	4.27272e-05	3.05194e-06	-3.05194e-06	-4.88311e-06	-5.52402e-05	-1.83117e-06	-1.77013e-05	-2.74675e-06	4.51688e-05	-9.76622e-06	-0.000444668
28	0	0	3.66233e-06	1.55649e-05	3.05194e-07	3.2961e-05	2.44156e-06	-2.74675e-06	-5.79869e-06	-4.57792e-05	-1.83117e-06	-1.80065e-05	-3.05194e-06	1.89221e-05	-1.03766e-05	-0.000452909
28	1	0	4.27272e-06	1.43441e-05	1.22078e-06	2.77727e-05	2.44156e-06	1.22078e-06	-5.79869e-06	-3.41818e-05	-2.74675e-06	-1.73961e-05	-3.35714e-06	-1.12922e-05	-9.46103e-06	-0.000440701
28	2	0	3.66233e-06	9.15583e-06	1.52597e-06	2.25844e-05	2.44156e-06	6.40908e-06	-5.1883e-06	-2.22792e-05	-3.05194e-06	-1.34286e-05	-4.27272e-06	-2.65519e-05	-7.93505e-06	-0.000386071
28	3	0	2.13636e-06	3.05194e-07	9.15583e-07	1.28182e-05	2.44156e-06	1.03766e-05	-4.57792e-06	-9.76622e-06	-2.44156e-06	-1.52597e-06	-3.96753e-06	-2.56363e-05	-4.27272e-06	-0.000294207
28	4	0	1.83117e-06	-6.40908e-06	9.15583e-07	0	3.05194e-06	1.37337e-05	-5.1883e-06	3.05194e-07	-2.74675e-06	1.22078e-05	-1.83117e-06	-1.80065e-05	3.05194e-07	-0.0002115
28	5	0	2.74675e-06	-8.24025e-06	2.44156e-06	-1.0987e-05	3.05194e-06	1.77013e-05	-5.79869e-06	6.10389e-06	-3.05194e-06	1.52597e-05	1.22078e-06	-1.0987e-05	3.66233e-06	-0.000174571
28	6	0	3.66233e-06	-7.32467e-06	3.66233e-06	-1.46493e-05	2.44156e-06	1.86169e-05	-5.79869e-06	8.24025e-06	-2.13636e-06	7.01947e-06	3.66233e-06	-7.01947e-06	4.57792e-06	-0.000161448
28	7	0	2.74675e-06	-6.40908e-06	3.35714e-06	-1.0987e-05	1.52597e-06	1.37337e-05	-4.88311e-06	1.0987e-05	0	0	4.88311e-06	-5.79869e-06	4.57792e-06	-0.000128487
28	8	0	-3.05194e-07	-7.01947e-06	1.83117e-06	-5.4935e-06	1.22078e-06	4.27272e-06	-3.66233e-06	1.46493e-05	9.15583e-07	6.10389e-07	4.88311e-06	-2.44156e-06	4.57792e-06	-7.17207e-05
28	9	0	-6.10389e-06	-9.15583e-06	6.10389e-07	-2.74675e-06	1.22078e-06	-3.96753e-06	-2.44156e-06	1.80065e-05	0	2.74675e-06	4.57792e-06	7.62986e-06	4.88311e-06	-1.86169e-05
28	10	0	-1.2513e-05	-1.31234e-05	-6.10389e-07	-3.35714e-06	0	-7.01947e-06	-1.83117e-06	2.01428e-05	-3.05194e-07	1.52597e-06	4.88311e-06	2.38052e-05	3.66233e-06	2.56363e-05
28	11	0	-1.67857e-05	-1.86169e-05	-2.44156e-06	-2.74675e-06	-2.13636e-06	-6.40908e-06	-1.83117e-06	2.16688e-05	3.05194e-07	3.05194e-07	4.88311e-06	3.63181e-05	1.83117e-06	7.5383e-05
28	12	0	-1.80065e-05	-2.31948e-05	-2.74675e-06	1.22078e-06	-3.35714e-06	-6.10389e-06	-2.74675e-06	2.1974e-05	1.52597e-06	1.52597e-06	3.96753e-06	3.87597e-05	-3.05194e-07	0.000126961
28	13	0	-1.80065e-05	-2.50259e-05	-1.22078e-06	7.32467e-06	-2.74675e-06	-6.71428e-06	-3.35714e-06	2.10584e-05	1.52597e-06	3.35714e-06	1.52597e-06	3.26558e-05	-3.05194e-06	0.000157175
28	14	0	-1.86169e-05	-2.38052e-05	3.05194e-07	1.12922e-05	-2.13636e-06	-6.71428e-06	-2.44156e-06	1.86169e-05	9.15583e-07	3.66233e-06	-9.15583e-07	2.41104e-05	-5.4935e-06	0.00015748
28	15	0	-1.83117e-05	-2.0448e-05	1.22078e-06	9.46103e-06	-3.05194e-06	-4.57792e-06	-1.52597e-06	1.61753e-05	1.22078e-06	4.27272e-06	-2.13636e-06	1.83117e-05	-6.10389e-06	0.000142526
28	16	0	-1.43441e-05	-1.61753e-05	6.10389e-07	2.44156e-06	-4.88311e-06	-1.83117e-06	-1.83117e-06	1.52597e-05	1.83117e-06	6.71428e-06	-2.74675e-06	1.70909e-05	-6.40908e-06	0.000131844
28	17	0	-7.01947e-06	-1.28182e-05	0	-5.79869e-06	-6.10389e-06	-1.52597e-06	-3.05194e-06	1.46493e-05	1.52597e-06	8.24025e-06	-4.88311e-06	2.22792e-05	-1.00714e-05	0.000136422
28	18	0	-6.10389e-07	-9.46103e-06	-3.05194e-07	-1.12922e-05	-5.79869e-06	-2.44156e-06	-3.35714e-06	1.2513e-05	3.05194e-07	6.71428e-06	-8.85064e-06	2.96039e-05	-1.61753e-05	0.000155954
28	19	0	1.22078e-06	-5.4935e-06	-6.10389e-07	-1.22078e-05	-5.4935e-06	-2.74675e-06	-2.44156e-06	8.54544e-06	0	4.88311e-06	-1.22078e-05	3.05194e-05	-1.89221e-05	0.000175792
29	0	0	9.15583e-07	-1.22078e-06	0	-1.12922e-05	-5.4935e-06	-1.83117e-06	-1.52597e-06	7.32467e-06	0	6.40908e-06	-1.22078e-05	2.0448e-05	-1.58701e-05	0.00017976
29	1	0	2.13636e-06	-6.10389e-07	3.05194e-07	-1.19026e-05	-5.79869e-06	-1.52597e-06	-1.83117e-06	1.22078e-05	3.05194e-07	1.15974e-05	-9.76622e-06	8.54544e-06	-1.0987e-05	0.000175487
29	2	0	6.10389e-06	-2.44156e-06	6.10389e-07	-1.31234e-05	-5.4935e-06	-6.10389e-07	-2.74675e-06	1.86169e-05	0	1.55649e-05	-7.01947e-06	9.15583e-06	-9.15583e-06	0.000193493
29	3	0	1.22078e-05	0	1.22078e-06	-1.03766e-05	-4.88311e-06	1.52597e-06	-2.74675e-06	1.73961e-05	0	1.0987e-05	-4.88311e-06	2.53311e-05	-7.93505e-06	0.000244766
29	4	0	1.77013e-05	1.0987e-05	1.83117e-06	0	-4.57792e-06	4.88311e-06	-1.83117e-06	8.85064e-06	0	-2.13636e-06	-2.74675e-06	4.51688e-05	-2.74675e-06	0.000295428
29	5	0	2.01428e-05	2.65519e-05	1.83117e-06	1.67857e-05	-4.57792e-06	5.1883e-06	-9.15583e-07	3.66233e-06	0	-1.52597e-05	0	5.55454e-05	5.4935e-06	0.000302142
29	6	0	1.73961e-05	3.72337e-05	6.10389e-07	3.4487e-05	-5.4935e-06	2.13636e-06	-1.22078e-06	9.15583e-06	0	-1.55649e-05	4.57792e-06	5.73766e-05	1.22078e-05	0.000249344
29	7	0	1.06818e-05	3.87597e-05	-6.10389e-07	4.51688e-05	-6.40908e-06	-3.05194e-07	-2.44156e-06	1.73961e-05	6.10389e-07	-1.83117e-06	9.15583e-06	5.85973e-05	1.43441e-05	0.000150766
29	8	0	4.27272e-06	3.26558e-05	0	4.30324e-05	-6.10389e-06	-3.05194e-07	-3.35714e-06	1.86169e-05	6.10389e-07	1.12922e-05	1.12922e-05	6.31752e-05	1.2513e-05	3.38766e-05
29	9	0	1.83117e-06	2.28896e-05	1.83117e-06	2.71623e-05	-5.1883e-06	6.10389e-07	-3.35714e-06	1.37337e-05	0	1.0987e-05	9.76622e-06	7.08051e-05	9.15583e-06	-5.58506e-05
29	10	0	1.83117e-06	1.15974e-05	4.27272e-06	4.57792e-06	-4.88311e-06	6.10389e-07	-3.66233e-06	1.0987e-05	0	-1.22078e-06	5.79869e-06	7.96557e-05	5.1883e-06	-6.68376e-05
29	11	0	9.15583e-07	1.83117e-06	5.4935e-06	-1.03766e-05	-5.1883e-06	-1.52597e-06	-4.27272e-06	1.2513e-05	9.15583e-07	-1.37337e-05	2.44156e-06	8.75908e-05	2.44156e-06	1.52597e-05
29	12	0	-3.66233e-06	-3.66233e-06	5.79869e-06	-9.76622e-06	-5.1883e-06	-3.66233e-06	-4.88311e-06	1.49545e-05	1.83117e-06	-1.86169e-05	1.52597e-06	8.7896e-05	2.13636e-06	0.000138863
29	13	0	-1.03766e-05	-6.10389e-06	4.27272e-06	9.15583e-07	-4.57792e-06	-5.79869e-06	-4.88311e-06	1.83117e-05	6.10389e-07	-1.55649e-05	1.83117e-06	7.78246e-05	3.96753e-06	0.000224013
29	14	0	-1.52597e-05	-7.62986e-06	3.05194e-07	9.76622e-06	-4.27272e-06	-7.32467e-06	-4.57792e-06	2.44156e-05	-9.15583e-07	-9.46103e-06	2.44156e-06	6.80584e-05	6.10389e-06	0.000235
29	15	0	-1.64805e-05	-7.62986e-06	-3.05194e-06	9.46103e-06	-4.57792e-06	-7.62986e-06	-4.27272e-06	3.05194e-05	-1.22078e-06	-3.66233e-06	4.88311e-06	7.08051e-05	8.54544e-06	0.000200513
29	16	0	-1.64805e-05	-6.10389e-06	-4.57792e-06	2.74675e-06	-5.1883e-06	-6.71428e-06	-3.96753e-06	3.32662e-05	-3.05194e-07	3.05194e-07	8.85064e-06	8.08765e-05	1.19026e-05	0.000175792
29	17	0	-1.83117e-05	-4.88311e-06	-4.27272e-06	-4.57792e-06	-4.57792e-06	-6.40908e-06	-3.96753e-06	3.54026e-05	-3.05194e-07	3.05194e-06	1.2513e-05	8.02661e-05	1.55649e-05	0.000189221
29	18	0	-2.22792e-05	-6.10389e-06	-5.1883e-06	-1.15974e-05	-3.35714e-06	-6.71428e-06	-4.27272e-06	3.99805e-05	-1.83117e-06	6.40908e-06	1.37337e-05	6.31752e-05	1.61753e-05	0.000221876
29	19	0	-2.56363e-05	-8.54544e-06	-7.93505e-06	-1.52597e-05	-3.66233e-06	-7.01947e-06	-4.88311e-06	4.33376e-05	-2.74675e-06	9.46103e-06	1.19026e-05	4.63895e-05	1.37337e-05	0.000225233
30	0	0	-2.71623e-05	-8.54544e-06	-8.85064e-06	-1.34286e-05	-6.10389e-06	-5.4935e-06	-4.57792e-06	3.93701e-05	-3.05194e-06	1.03766e-05	8.85064e-06	4.27272e-05	8.85064e-06	0.000167247
30	1	0	-2.62467e-05	-6.40908e-06	-7.32467e-06	-9.15583e-06	-8.54544e-06	-4.27272e-06	-3.05194e-06	3.17402e-05	-3.05194e-06	8.54544e-06	4.57792e-06	3.84545e-05	2.13636e-06	7.20259e-05
30	2	0	-2.41104e-05	-5.4935e-06	-5.1883e-06	-9.76622e-06	-8.24025e-06	-4.88311e-06	-9.15583e-07	2.56363e-05	-2.74675e-06	6.71428e-06	-1.52597e-06	1.40389e-05	-7.01947e-06	6.10389e-06
30	3	0	-2.0448e-05	-6.10389e-06	-4.57792e-06	-1.77013e-05	-6.40908e-06	-6.71428e-06	-3.05194e-07	1.89221e-05	-2.44156e-06	7.01947e-06	-1.03766e-05	-1.83117e-05	-1.80065e-05	1.89221e-05
30	4	0	-1.61753e-05	-5.79869e-06	-4.57792e-06	-2.53311e-05	-6.10389e-06	-6.71428e-06	-2.13636e-06	7.62986e-06	-3.35714e-06	7.93505e-06	-1.89221e-05	-2.47207e-05	-2.44156e-05	9.5831e-05
30	5	0	-1.31234e-05	-2.74675e-06	-3.66233e-06	-2.41104e-05	-8.24025e-06	-5.4935e-06	-4.27272e-06	0	-4.88311e-06	8.24025e-06	-2.16688e-05	3.96753e-06	-2.28896e-05	0.000185253
30	6	0	-9.76622e-06	6.10389e-07	-2.44156e-06	-1.52597e-05	-1.03766e-05	-4.88311e-06	-4.57792e-06	4.88311e-06	-5.4935e-06	1.06818e-05	-1.64805e-05	3.1435e-05	-1.37337e-05	0.0002585
30	7	0	-3.35714e-06	3.05194e-06	0	-6.40908e-06	-1.03766e-05	-4.27272e-06	-2.13636e-06	1.83117e-05	-4.57792e-06	1.52597e-05	-6.40908e-06	1.58701e-05	-2.44156e-06	0.000331136
30	8	0	6.40908e-06	4.57792e-06	3.96753e-06	-2.74675e-06	-9.76622e-06	-3.66233e-06	0	2.89935e-05	-3.05194e-06	1.64805e-05	2.74675e-06	-3.93701e-05	7.01947e-06	0.00041659
30	9	0	1.70909e-05	5.4935e-06	9.15583e-06	-2.74675e-06	-9.15583e-06	-3.05194e-06	6.10389e-07	3.35714e-05	-1.83117e-06	9.76622e-06	7.32467e-06	-9.43051e-05	1.2513e-05	0.000483428
30	10	0	2.35e-05	4.88311e-06	1.2513e-05	-2.44156e-06	-8.85064e-06	-3.05194e-06	0	3.50974e-05	-1.22078e-06	0	7.93505e-06	-0.000114753	1.2513e-05	0.000480071
30	11	0	2.47207e-05	3.35714e-06	1.37337e-05	-1.52597e-06	-7.62986e-06	-2.74675e-06	-6.10389e-07	2.83831e-05	-3.05194e-07	-3.96753e-06	6.10389e-06	-9.8883e-05	7.62986e-06	0.000402857
30	12	0	2.31948e-05	3.05194e-06	1.40389e-05	-1.83117e-06	-6.40908e-06	-1.52597e-06	-6.10389e-07	7.62986e-06	3.05194e-07	-2.13636e-06	2.44156e-06	-6.40908e-05	2.13636e-06	0.000309467
30	13	0	1.98376e-05	3.66233e-06	1.55649e-05	-3.35714e-06	-6.40908e-06	-6.10389e-07	-6.10389e-07	-1.70909e-05	0	-1.83117e-06	-9.15583e-07	-2.89935e-05	9.15583e-07	0.00025087
30	14	0	1.43441e-05	2.74675e-06	1.61753e-05	-5.4935e-06	-7.32467e-06	0	-1.22078e-06	-2.86883e-05	-6.10389e-07	-5.1883e-06	-1.83117e-06	-4.27272e-06	4.27272e-06	0.000216688
30	15	0	9.46103e-06	3.05194e-07	1.43441e-05	-7.32467e-06	-7.32467e-06	1.22078e-06	-2.44156e-06	-2.62467e-05	-9.15583e-07	-7.32467e-06	0	1.0987e-05	7.32467e-06	0.000169993
30	16	0	7.93505e-06	-1.83117e-06	1.19026e-05	-8.54544e-06	-6.71428e-06	3.05194e-06	-2.74675e-06	-2.59415e-05	-6.10389e-07	-5.4935e-06	2.13636e-06	3.26558e-05	6.10389e-06	0.000112006
30	17	0	9.76622e-06	-1.52597e-06	1.0987e-05	-8.85064e-06	-7.32467e-06	3.96753e-06	-2.13636e-06	-3.26558e-05	-9.15583e-07	-4.27272e-06	1.52597e-06	6.77532e-05	3.35714e-06	6.40908e-05
30	18	0	1.28182e-05	-3.05194e-07	1.15974e-05	-7.93505e-06	-1.03766e-05	2.13636e-06	-1.83117e-06	-3.90649e-05	-2.44156e-06	-8.54544e-06	0	9.18635e-05	3.66233e-06	0
30	19	0	1.43441e-05	3.05194e-07	1.19026e-05	-6.71428e-06	-1.28182e-05	0	-2.13636e-06	-4.36428e-05	-3.05194e-06	-1.40389e-05	1.22078e-06	7.14155e-05	5.79869e-06	-0.00013276
31	0	0	1.37337e-05	0	1.12922e-05	-5.79869e-06	-1.34286e-05	0	-1.83117e-06	-5.37142e-05	-2.44156e-06	-1.31234e-05	2.74675e-06	1.43441e-05	5.4935e-06	-0.000299396
31	1	0	1.28182e-05	-3.05194e-07	1.00714e-05	-4.88311e-06	-1.2513e-05	1.52597e-06	-9.15583e-07	-6.65324e-05	-1.83117e-06	-7.01947e-06	6.10389e-07	-2.68571e-05	9.15583e-07	-0.000373863
31	2	0	1.2513e-05	3.05194e-07	8.85064e-06	-3.35714e-06	-1.2513e-05	9.15583e-07	-3.05194e-07	-6.71428e-05	-1.83117e-06	-2.44156e-06	-3.96753e-06	-1.80065e-05	-2.44156e-06	-0.000299091
31	3	0	1.2513e-05	1.83117e-06	7.93505e-06	-1.83117e-06	-1.31234e-05	-2.13636e-06	-6.10389e-07	-5.00519e-05	-2.13636e-06	-3.66233e-06	-5.79869e-06	1.55649e-05	-3.05194e-07	-0.00019563
31	4	0	1.19026e-05	2.44156e-06	6.71428e-06	-1.52597e-06	-1.22078e-05	-4.27272e-06	-9.15583e-07	-2.41104e-05	-2.13636e-06	-4.88311e-06	-2.13636e-06	2.99091e-05	5.79869e-06	-0.000226149
31	5	0	9.76622e-06	1.22078e-06	5.4935e-06	-1.83117e-06	-9.46103e-06	-3.35714e-06	-3.05194e-07	5.4935e-06	-2.44156e-06	0	3.35714e-06	2.41104e-05	1.12922e-05	-0.000378136
31	6	0	7.32467e-06	-3.05194e-07	4.88311e-06	-1.22078e-06	-7.62986e-06	-1.22078e-06	6.10389e-07	4.05909e-05	-2.44156e-06	1.06818e-05	6.71428e-06	3.02142e-05	1.28182e-05	-0.000481292
31	7	0	5.1883e-06	0	3.96753e-06	0	-8.24025e-06	-1.22078e-06	1.52597e-06	7.08051e-05	-2.13636e-06	2.16688e-05	6.71428e-06	5.4935e-05	1.0987e-05	-0.000437344
31	8	0	3.96753e-06	1.52597e-06	3.35714e-06	0	-8.85064e-06	-2.44156e-06	1.22078e-06	7.75194e-05	-1.83117e-06	2.74675e-05	5.1883e-06	7.26363e-05	7.32467e-06	-0.00033785
31	9	0	3.05194e-06	2.74675e-06	2.44156e-06	-9.15583e-07	-7.62986e-06	-2.74675e-06	1.22078e-06	6.07337e-05	-1.52597e-06	2.41104e-05	2.13636e-06	7.14155e-05	2.44156e-06	-0.000314045
31	10	0	2.13636e-06	2.13636e-06	1.52597e-06	-1.83117e-06	-4.88311e-06	-1.52597e-06	1.22078e-06	4.27272e-05	-1.52597e-06	1.22078e-05	-9.15583e-07	7.26363e-05	-1.22078e-06	-0.000352805
31	11	0	2.13636e-06	9.15583e-07	9.15583e-07	-6.10389e-07	-3.05194e-06	-3.05194e-07	1.83117e-06	3.57077e-05	-9.15583e-07	-5.79869e-06	-2.13636e-06	9.30843e-05	-1.83117e-06	-0.000332662
31	12	0	2.13636e-06	0	9.15583e-07	-3.05194e-07	-3.35714e-06	0	2.44156e-06	2.99091e-05	-6.10389e-07	-2.16688e-05	-6.10389e-07	0.000116889	1.83117e-06	-0.000207227
31	13	0	6.10389e-07	-3.05194e-07	9.15583e-07	-2.13636e-06	-3.35714e-06	0	3.35714e-06	1.86169e-05	-9.15583e-07	-2.83831e-05	1.83117e-06	0.000118415	6.71428e-06	-7.04999e-05
31	14	0	-3.05194e-07	-9.15583e-07	3.05194e-07	-4.88311e-06	-1.83117e-06	0	4.57792e-06	1.28182e-05	-1.83117e-06	-2.59415e-05	3.66233e-06	9.52207e-05	1.00714e-05	-4.02857e-05
31	15	0	3.05194e-07	-1.22078e-06	-3.05194e-07	-6.10389e-06	-6.10389e-07	0	4.88311e-06	1.86169e-05	-2.13636e-06	-1.98376e-05	5.1883e-06	5.73766e-05	1.0987e-05	-0.000122383
31	16	0	3.05194e-06	-1.52597e-06	-1.22078e-06	-5.1883e-06	-9.15583e-07	6.10389e-07	4.88311e-06	2.25844e-05	-1.52597e-06	-1.31234e-05	7.32467e-06	1.0987e-05	1.03766e-05	-0.000210889
31	17	0	5.1883e-06	-2.13636e-06	-1.22078e-06	-4.57792e-06	-1.22078e-06	1.83117e-06	4.88311e-06	1.22078e-05	-1.52597e-06	-4.27272e-06	7.93505e-06	-3.96753e-05	8.54544e-06	-0.00020448
31	18	0	5.1883e-06	-2.13636e-06	-6.10389e-07	-4.57792e-06	0	2.13636e-06	5.4935e-06	-3.05194e-06	-2.44156e-06	3.96753e-06	5.79869e-06	-8.17921e-05	6.40908e-06	-0.00011048
31	19	0	3.96753e-06	-6.10389e-07	0	-3.66233e-06	1.52597e-06	1.22078e-06	6.40908e-06	-8.54544e-06	-2.44156e-06	7.32467e-06	3.05194e-06	-0.000103766	5.1883e-06	-3.60129e-05
32	0	0	3.05194e-06	6.10389e-07	6.10389e-07	-3.05194e-06	2.74675e-06	0	6.71428e-06	-7.62986e-06	-2.44156e-06	8.54544e-06	2.44156e-06	-0.000108344	5.1883e-06	-7.23311e-05
32	1	0	2.13636e-06	6.10389e-07	6.10389e-07	-3.96753e-06	2.44156e-06	0	5.79869e-06	-9.76622e-06	-3.05194e-06	1.49545e-05	3.35714e-06	-0.000102545	4.88311e-06	-0.000193188
32	2	0	1.22078e-06	-3.05194e-07	-3.05194e-07	-5.79869e-06	2.13636e-06	9.15583e-07	4.88311e-06	-7.01947e-06	-4.27272e-06	2.1974e-05	3.96753e-06	-8.17921e-05	4.27272e-06	-0.000279253
32	3	0	9.15583e-07	-6.10389e-07	-1.52597e-06	-6.10389e-06	2.44156e-06	9.15583e-07	4.57792e-06	1.58701e-05	-4.57792e-06	1.67857e-05	3.35714e-06	-4.2422e-05	4.57792e-06	-0.000250259
32	4	0	1.22078e-06	0	-2.13636e-06	-4.27272e-06	2.13636e-06	6.10389e-07	5.1883e-06	5.00519e-05	-3.35714e-06	4.57792e-06	3.66233e-06	3.35714e-06	6.71428e-06	-0.000140084
32	5	0	1.52597e-06	0	-1.83117e-06	-2.74675e-06	1.22078e-06	0	5.79869e-06	6.31752e-05	-2.13636e-06	3.66233e-06	5.1883e-06	3.78441e-05	8.54544e-06	-3.50974e-05
32	6	0	1.83117e-06	0	-1.52597e-06	-2.44156e-06	1.22078e-06	0	5.79869e-06	3.99805e-05	-2.44156e-06	1.34286e-05	6.40908e-06	5.46298e-05	8.24025e-06	3.05194e-05
32	7	0	3.05194e-06	1.22078e-06	-1.52597e-06	-9.15583e-07	2.13636e-06	-1.22078e-06	5.4935e-06	3.05194e-07	-3.66233e-06	1.0987e-05	5.79869e-06	6.10389e-05	6.10389e-06	8.14869e-05
32	8	0	4.88311e-06	3.05194e-06	-1.52597e-06	1.52597e-06	1.83117e-06	-2.74675e-06	5.1883e-06	-2.77727e-05	-3.96753e-06	-7.32467e-06	3.35714e-06	6.19545e-05	3.66233e-06	0.000133675
32	9	0	6.10389e-06	2.74675e-06	-1.22078e-06	2.44156e-06	6.10389e-07	-2.74675e-06	5.4935e-06	-4.33376e-05	-3.35714e-06	-1.46493e-05	9.15583e-07	5.55454e-05	0	0.000166941
32	10	0	5.79869e-06	3.05194e-07	-1.22078e-06	-3.05194e-07	0	-9.15583e-07	4.88311e-06	-6.77532e-05	-3.66233e-06	2.44156e-06	-1.83117e-06	4.2422e-05	-4.27272e-06	0.000169383
32	11	0	5.1883e-06	-1.52597e-06	-1.52597e-06	-4.27272e-06	3.05194e-07	1.22078e-06	3.96753e-06	-0.000108344	-4.57792e-06	2.01428e-05	-5.1883e-06	2.96039e-05	-8.54544e-06	0.00015626
32	12	0	4.57792e-06	-1.52597e-06	-1.52597e-06	-5.4935e-06	1.52597e-06	2.44156e-06	3.66233e-06	-0.000142221	-4.27272e-06	1.80065e-05	-8.54544e-06	2.31948e-05	-1.06818e-05	0.000131539
32	13	0	3.96753e-06	-6.10389e-07	-9.15583e-07	-4.27272e-06	1.52597e-06	2.44156e-06	4.88311e-06	-0.000143136	-2.74675e-06	1.58701e-05	-1.03766e-05	2.07532e-05	-1.15974e-05	7.3857e-05
32	14	0	3.35714e-06	-6.10389e-07	0	-3.05194e-06	9.15583e-07	2.13636e-06	6.10389e-06	-0.000116584	-1.83117e-06	2.53311e-05	-1.06818e-05	1.37337e-05	-1.22078e-05	-1.61753e-05
32	15	0	3.66233e-06	-6.10389e-07	0	-2.74675e-06	9.15583e-07	1.52597e-06	6.40908e-06	-9.36947e-05	-2.13636e-06	6.40908e-06	-1.03766e-05	4.27272e-06	-1.15974e-05	-8.45388e-05
32	16	0	3.66233e-06	-6.10389e-07	-6.10389e-07	-1.83117e-06	1.52597e-06	9.15583e-07	5.79869e-06	-8.9422e-05	-3.35714e-06	-7.08051e-05	-9.46103e-06	6.10389e-06	-7.62986e-06	-8.20973e-05
32	17	0	3.05194e-06	-9.15583e-07	-9.15583e-07	-1.22078e-06	1.83117e-06	3.05194e-07	5.79869e-06	-8.85064e-05	-3.66233e-06	-0.000150156	-6.71428e-06	3.02142e-05	-1.83117e-06	-3.50974e-05
32	18	0	1.52597e-06	-1.83117e-06	-6.10389e-07	-1.83117e-06	1.22078e-06	0	6.40908e-06	-7.41622e-05	-3.35714e-06	-0.000145273	-2.44156e-06	5.6461e-05	1.83117e-06	-1.28182e-05
32	19	0	6.10389e-07	-1.52597e-06	-3.05194e-07	-2.44156e-06	1.22078e-06	0	6.71428e-06	-5.37142e-05	-2.74675e-06	-5.92077e-05	9.15583e-07	4.15064e-05	2.13636e-06	-3.17402e-05
33	0	0	-3.05194e-07	-6.10389e-07	-3.05194e-07	-2.13636e-06	1.22078e-06	0	7.01947e-06	-3.99805e-05	-2.13636e-06	1.46493e-05	2.13636e-06	-3.08246e-05	1.22078e-06	-4.18116e-05
33	1	0	-1.83117e-06	-6.10389e-07	-1.22078e-06	-1.83117e-06	1.22078e-06	9.15583e-07	8.24025e-06	-2.74675e-05	-2.13636e-06	1.95324e-05	2.13636e-06	-0.000112922	1.83117e-06	-5.4935e-06
33	2	0	-5.4935e-06	-2.13636e-06	-2.13636e-06	-3.05194e-06	1.22078e-06	2.13636e-06	8.85064e-06	-4.88311e-06	-2.44156e-06	-7.62986e-06	2.44156e-06	-0.000130928	3.05194e-06	5.89025e-05
33	3	0	-1.00714e-05	-2.74675e-06	-2.74675e-06	-3.96753e-06	1.22078e-06	2.74675e-06	8.54544e-06	1.64805e-05	-3.05194e-06	-1.40389e-05	3.66233e-06	-6.65324e-05	4.27272e-06	0.000137032
33	4	0	-1.46493e-05	-1.22078e-06	-2.74675e-06	-2.74675e-06	1.22078e-06	1.52597e-06	7.01947e-06	1.80065e-05	-3.05194e-06	-1.52597e-06	3.96753e-06	2.44156e-05	4.88311e-06	0.000253617
33	5	0	-1.67857e-05	6.10389e-07	-3.05194e-06	6.10389e-07	9.15583e-07	-6.10389e-07	6.40908e-06	3.66233e-06	-3.05194e-06	2.44156e-06	2.44156e-06	7.78246e-05	4.88311e-06	0.000418422
33	6	0	-1.58701e-05	1.22078e-06	-4.27272e-06	3.66233e-06	1.52597e-06	-2.74675e-06	7.01947e-06	-2.44156e-06	-3.35714e-06	-1.52597e-06	0	8.91168e-05	2.74675e-06	0.000569188
33	7	0	-1.2513e-05	1.22078e-06	-5.1883e-06	4.27272e-06	2.74675e-06	-3.35714e-06	8.24025e-06	4.88311e-06	-3.96753e-06	-1.52597e-06	-2.13636e-06	9.76622e-05	-3.05194e-07	0.000625649
33	8	0	-8.54544e-06	1.83117e-06	-4.27272e-06	3.35714e-06	3.96753e-06	-3.05194e-06	8.54544e-06	6.71428e-06	-3.96753e-06	1.22078e-06	-3.66233e-06	0.000120552	-2.13636e-06	0.000571324
33	9	0	-5.4935e-06	2.44156e-06	-2.44156e-06	2.44156e-06	3.66233e-06	-2.74675e-06	8.85064e-06	-6.40908e-06	-3.66233e-06	1.22078e-06	-3.66233e-06	0.00012513	-9.15583e-07	0.000442837
33	10	0	-4.27272e-06	2.13636e-06	-1.52597e-06	1.83117e-06	2.74675e-06	-3.35714e-06	8.54544e-06	-1.86169e-05	-3.66233e-06	3.05194e-06	-1.52597e-06	6.50064e-05	1.22078e-06	0.000273759
33	11	0	-4.57792e-06	1.83117e-06	-2.74675e-06	1.22078e-06	3.66233e-06	-4.27272e-06	7.62986e-06	-1.55649e-05	-3.96753e-06	1.34286e-05	6.10389e-07	-6.86687e-05	2.13636e-06	0.000100104
33	12	0	-4.57792e-06	2.44156e-06	-4.57792e-06	0	5.1883e-06	-3.66233e-06	6.40908e-06	-8.85064e-06	-3.35714e-06	2.62467e-05	1.83117e-06	-0.000237441	2.44156e-06	-6.40908e-06
33	13	0	-2.13636e-06	3.05194e-06	-3.66233e-06	-1.52597e-06	5.4935e-06	-1.83117e-06	6.71428e-06	-1.58701e-05	-1.83117e-06	3.1435e-05	2.13636e-06	-0.000382409	3.35714e-06	6.10389e-06
33	14	0	3.05194e-06	2.74675e-06	0	-3.35714e-06	5.1883e-06	-3.05194e-07	7.93505e-06	-3.32662e-05	-9.15583e-07	2.35e-05	2.13636e-06	-0.000462675	4.57792e-06	8.85064e-05
33	15	0	8.54544e-06	2.13636e-06	3.05194e-06	-3.96753e-06	5.79869e-06	-6.10389e-07	8.24025e-06	-4.36428e-05	-1.22078e-06	5.79869e-06	1.83117e-06	-0.000468473	4.57792e-06	0.000119941
33	16	0	1.22078e-05	2.74675e-06	3.96753e-06	-3.96753e-06	7.01947e-06	-2.13636e-06	7.32467e-06	-3.93701e-05	-1.52597e-06	-4.27272e-06	9.15583e-07	-0.000411402	2.13636e-06	4.12012e-05
33	17	0	1.46493e-05	3.96753e-06	2.74675e-06	-4.27272e-06	7.01947e-06	-2.44156e-06	7.01947e-06	-2.41104e-05	-9.15583e-07	1.61753e-05	-6.10389e-07	-0.000314961	0	-9.06427e-05
33	18	0	1.80065e-05	4.27272e-06	1.52597e-06	-4.88311e-06	5.4935e-06	-6.10389e-07	8.24025e-06	-2.13636e-06	-6.10389e-07	6.04285e-05	-1.83117e-06	-0.000218519	-1.52597e-06	-0.000189831
33	19	0	2.10584e-05	3.35714e-06	3.05194e-07	-3.66233e-06	3.96753e-06	1.22078e-06	9.15583e-06	2.13636e-05	-2.13636e-06	8.39285e-05	-1.83117e-06	-0.000160837	-2.13636e-06	-0.000225539
34	0	0	1.92272e-05	2.74675e-06	-9.15583e-07	-1.22078e-06	3.66233e-06	1.22078e-06	8.85064e-06	3.93701e-05	-3.66233e-06	5.82921e-05	-1.52597e-06	-0.000145578	-2.13636e-06	-0.0002115
34	1	0	1.34286e-05	2.13636e-06	-2.44156e-06	-6.10389e-07	3.66233e-06	6.10389e-07	8.24025e-06	4.73051e-05	-3.05194e-06	1.19026e-05	-1.52597e-06	-0.000132149	-1.52597e-06	-0.000159006
34	2	0	9.15583e-06	1.52597e-06	-2.44156e-06	-1.83117e-06	2.44156e-06	1.22078e-06	9.15583e-06	5.06623e-05	-9.15583e-07	-1.12922e-05	-1.83117e-06	-8.42337e-05	0	-7.87402e-05
34	3	0	8.54544e-06	6.10389e-07	-6.10389e-07	-2.74675e-06	1.83117e-06	3.05194e-06	1.00714e-05	5.61558e-05	3.05194e-07	-8.54544e-06	-6.10389e-07	-1.64805e-05	2.13636e-06	7.93505e-06
34	4	0	8.54544e-06	0	6.10389e-07	-9.15583e-07	2.44156e-06	3.66233e-06	1.00714e-05	6.34804e-05	3.05194e-07	-3.05194e-07	9.15583e-07	3.11298e-05	3.05194e-06	8.05713e-05
34	5	0	5.79869e-06	3.05194e-07	1.83117e-06	2.74675e-06	2.74675e-06	2.44156e-06	9.76622e-06	7.32467e-05	0	1.22078e-05	1.83117e-06	5.4935e-05	2.74675e-06	0.000111701
34	6	0	2.44156e-06	1.52597e-06	3.05194e-06	7.62986e-06	2.13636e-06	9.15583e-07	1.03766e-05	8.91168e-05	3.05194e-07	3.60129e-05	1.22078e-06	8.45388e-05	1.83117e-06	5.1883e-05
34	7	0	1.22078e-06	3.05194e-06	3.96753e-06	1.34286e-05	1.83117e-06	6.10389e-07	1.12922e-05	0.000111396	0	5.6461e-05	9.15583e-07	0.000121773	9.15583e-07	-0.000129097
34	8	0	1.83117e-06	4.57792e-06	3.05194e-06	1.98376e-05	2.74675e-06	6.10389e-07	1.06818e-05	0.000131234	-2.13636e-06	6.37856e-05	1.22078e-06	0.000129708	3.05194e-07	-0.000361045
34	9	0	1.52597e-06	5.79869e-06	0	2.50259e-05	3.96753e-06	-6.10389e-07	9.15583e-06	0.000143136	-3.66233e-06	7.17207e-05	9.15583e-07	9.00324e-05	0	-0.000490142
34	10	0	6.10389e-07	6.10389e-06	-1.52597e-06	2.77727e-05	4.27272e-06	-3.05194e-06	8.24025e-06	0.000153513	-3.05194e-06	8.05713e-05	-3.05194e-07	2.89935e-05	3.05194e-07	-0.000426967
34	11	0	9.15583e-07	6.40908e-06	-1.22078e-06	2.86883e-05	4.27272e-06	-5.79869e-06	7.93505e-06	0.000160227	-1.83117e-06	5.37142e-05	-1.83117e-06	-2.77727e-05	6.10389e-07	-0.000248733
34	12	0	2.44156e-06	7.01947e-06	-3.05194e-07	2.77727e-05	4.57792e-06	-8.54544e-06	7.62986e-06	0.000144357	-1.83117e-06	-1.34286e-05	-1.83117e-06	-8.88116e-05	-3.05194e-07	-0.00010163
34	13	0	2.44156e-06	7.01947e-06	-3.05194e-07	2.41104e-05	4.57792e-06	-1.03766e-05	6.71428e-06	8.88116e-05	-2.74675e-06	-5.4935e-05	-1.83117e-06	-0.000150156	-2.13636e-06	-3.05194e-05
34	14	0	9.15583e-07	3.96753e-06	-9.15583e-07	1.61753e-05	3.66233e-06	-9.15583e-06	6.71428e-06	7.93505e-06	-3.05194e-06	-2.38052e-05	-2.74675e-06	-0.000165721	-3.35714e-06	3.87597e-05
34	15	0	0	-3.05194e-07	-6.10389e-07	7.01947e-06	2.74675e-06	-5.1883e-06	7.01947e-06	-6.19545e-05	-1.83117e-06	1.43441e-05	-3.35714e-06	-0.000103766	-3.66233e-06	0.000158091
34	16	0	0	-3.66233e-06	-3.05194e-07	1.22078e-06	3.05194e-06	-1.22078e-06	7.32467e-06	-9.61362e-05	-9.15583e-07	-3.02142e-05	-2.44156e-06	-5.4935e-06	-3.66233e-06	0.000267961
34	17	0	3.05194e-07	-4.57792e-06	-1.22078e-06	0	3.05194e-06	0	6.40908e-06	-9.67466e-05	-1.83117e-06	-0.000131234	-9.15583e-07	5.82921e-05	-3.35714e-06	0.000275285
34	18	0	-6.10389e-07	-4.88311e-06	-2.13636e-06	0	2.74675e-06	0	5.4935e-06	-8.14869e-05	-3.35714e-06	-0.000176402	-1.52597e-06	7.59934e-05	-2.74675e-06	0.000171519
34	19	0	-2.13636e-06	-6.10389e-06	-1.52597e-06	-1.52597e-06	2.13636e-06	9.15583e-07	5.1883e-06	-6.40908e-05	-3.35714e-06	-0.000130318	-3.05194e-06	9.52207e-05	-2.13636e-06	3.96753e-05
35	0	0	-2.74675e-06	-7.62986e-06	0	-3.35714e-06	3.35714e-06	3.05194e-06	5.4935e-06	-4.63895e-05	-2.13636e-06	-6.56168e-05	-3.96753e-06	0.000148324	-2.44156e-06	-3.50974e-05
35	1	0	-2.74675e-06	-7.62986e-06	0	-4.27272e-06	4.57792e-06	4.27272e-06	5.79869e-06	-1.89221e-05	-9.15583e-07	-3.57077e-05	-3.35714e-06	0.000214552	-3.96753e-06	-3.05194e-05
35	2	0	-2.13636e-06	-6.40908e-06	-9.15583e-07	-4.27272e-06	3.96753e-06	4.57792e-06	5.79869e-06	2.47207e-05	-9.15583e-07	-1.64805e-05	-3.66233e-06	0.000256058	-6.40908e-06	3.11298e-05
35	3	0	-9.15583e-07	-5.79869e-06	-1.22078e-06	-4.88311e-06	1.83117e-06	5.1883e-06	5.4935e-06	7.3857e-05	-2.13636e-06	1.73961e-05	-4.57792e-06	0.000260636	-7.62986e-06	0.00012635
35	4	0	-3.05194e-07	-5.1883e-06	0	-4.27272e-06	9.15583e-07	4.88311e-06	5.4935e-06	0.000102545	-2.74675e-06	4.36428e-05	-4.88311e-06	0.000242935	-7.01947e-06	0.000241714
35	5	0	-1.22078e-06	-2.74675e-06	-3.05194e-07	-1.52597e-06	1.83117e-06	1.83117e-06	5.1883e-06	0.000100104	-2.13636e-06	4.63895e-05	-3.96753e-06	0.000232863	-4.27272e-06	0.000356467
35	6	0	-3.35714e-06	9.15583e-07	-1.83117e-06	2.44156e-06	2.13636e-06	-3.05194e-06	4.88311e-06	8.24025e-05	-1.52597e-06	5.03571e-05	-3.05194e-06	0.000257279	-9.15583e-07	0.000433071
35	7	0	-3.96753e-06	3.35714e-06	-3.05194e-06	5.1883e-06	1.52597e-06	-6.40908e-06	4.57792e-06	6.71428e-05	-2.13636e-06	6.16493e-05	-2.44156e-06	0.000314961	2.44156e-06	0.00044009
35	8	0	-2.44156e-06	1.83117e-06	-2.44156e-06	3.96753e-06	1.52597e-06	-6.71428e-06	4.57792e-06	4.63895e-05	-3.35714e-06	4.42532e-05	0	0.000364707	5.4935e-06	0.000387902
35	9	0	-1.52597e-06	-1.22078e-06	-1.22078e-06	6.10389e-07	3.96753e-06	-5.1883e-06	4.27272e-06	-1.22078e-06	-3.35714e-06	-1.58701e-05	3.66233e-06	0.000355857	7.62986e-06	0.000318928
35	10	0	-2.44156e-06	-3.05194e-06	-9.15583e-07	-1.22078e-06	5.79869e-06	-4.57792e-06	4.27272e-06	-7.32467e-05	-2.13636e-06	-7.32467e-05	6.10389e-06	0.000271928	7.93505e-06	0.000252396
35	11	0	-3.66233e-06	-1.52597e-06	-9.15583e-07	-1.22078e-06	5.1883e-06	-4.88311e-06	3.96753e-06	-0.000136117	-6.10389e-07	-8.27077e-05	4.88311e-06	0.000140084	6.10389e-06	0.000162669
35	12	0	-3.35714e-06	1.52597e-06	-9.15583e-07	0	3.35714e-06	-4.88311e-06	3.66233e-06	-0.000158701	0	-5.70714e-05	1.83117e-06	4.57792e-06	2.74675e-06	3.60129e-05
35	13	0	-2.13636e-06	3.05194e-06	-3.05194e-07	0	2.74675e-06	-4.57792e-06	4.27272e-06	-0.000142526	0	-3.41818e-05	0	-9.15583e-05	3.05194e-07	-6.68376e-05
35	14	0	-6.10389e-07	1.52597e-06	-3.05194e-07	-2.44156e-06	3.35714e-06	-3.66233e-06	5.1883e-06	-0.000111701	0	-2.28896e-05	6.10389e-07	-0.000129097	-6.10389e-07	-6.62272e-05
35	15	0	3.05194e-07	-9.15583e-07	-6.10389e-07	-5.79869e-06	3.35714e-06	-1.83117e-06	5.4935e-06	-8.42337e-05	-3.05194e-07	-1.2513e-05	9.15583e-07	-0.00013337	-3.05194e-07	1.64805e-05
35	16	0	1.22078e-06	-2.74675e-06	-9.15583e-07	-7.93505e-06	1.83117e-06	0	4.88311e-06	-6.25649e-05	-3.05194e-07	-3.96753e-06	6.10389e-07	-0.000159617	0	4.66947e-05
35	17	0	9.15583e-07	-3.05194e-06	-1.83117e-06	-7.93505e-06	9.15583e-07	1.22078e-06	3.96753e-06	-4.3948e-05	0	-3.35714e-06	0	-0.000232253	0	-8.72856e-05
35	18	0	0	-2.13636e-06	-2.13636e-06	-6.10389e-06	1.52597e-06	2.13636e-06	3.35714e-06	-2.89935e-05	1.22078e-06	-5.4935e-06	-9.15583e-07	-0.000314961	-3.05194e-07	-0.000362571
35	19	0	-6.10389e-07	-1.52597e-06	-9.15583e-07	-4.88311e-06	2.74675e-06	2.74675e-06	3.66233e-06	-2.10584e-05	2.13636e-06	-4.57792e-06	-3.05194e-07	-0.000360435	0	-0.000663187
36	0	0	0	-1.52597e-06	9.15583e-07	-5.4935e-06	3.35714e-06	3.96753e-06	3.96753e-06	-2.10584e-05	1.83117e-06	-3.05194e-06	9.15583e-07	-0.000362266	3.05194e-07	-0.000890252
36	1	0	6.10389e-07	-1.52597e-06	2.13636e-06	-8.24025e-06	3.66233e-06	5.4935e-06	2.74675e-06	-2.50259e-05	1.22078e-06	-3.35714e-06	2.44156e-06	-0.000334798	1.52597e-06	-0.000990966
36	2	0	6.10389e-07	-1.22078e-06	1.83117e-06	-1.12922e-05	3.66233e-06	6.71428e-06	2.13636e-06	-2.83831e-05	1.52597e-06	-6.10389e-07	2.74675e-06	-0.000275896	2.13636e-06	-0.000933285
36	3	0	6.10389e-07	-9.15583e-07	1.52597e-06	-1.37337e-05	3.05194e-06	7.32467e-06	3.05194e-06	-2.77727e-05	1.83117e-06	5.1883e-06	1.52597e-06	-0.000188	1.22078e-06	-0.00072209
36	4	0	9.15583e-07	-6.10389e-07	1.83117e-06	-1.40389e-05	2.44156e-06	6.10389e-06	4.88311e-06	-2.25844e-05	1.52597e-06	8.54544e-06	0	-0.00011048	-6.10389e-07	-0.00043185
36	5	0	9.15583e-07	-6.10389e-07	2.13636e-06	-1.2513e-05	2.44156e-06	4.27272e-06	5.1883e-06	-1.49545e-05	1.22078e-06	1.15974e-05	0	-7.96557e-05	-2.44156e-06	-0.000165415
36	6	0	3.05194e-07	-1.22078e-06	1.22078e-06	-1.03766e-05	2.13636e-06	3.66233e-06	3.35714e-06	-6.71428e-06	1.52597e-06	2.10584e-05	3.05194e-07	-7.17207e-05	-1.83117e-06	2.10584e-05
36	7	0	0	-2.13636e-06	3.05194e-07	-8.54544e-06	1.22078e-06	5.1883e-06	1.22078e-06	-1.22078e-06	1.52597e-06	3.26558e-05	6.10389e-07	-4.60844e-05	-6.10389e-07	0.000128487
36	8	0	0	-3.66233e-06	0	-7.32467e-06	0	7.01947e-06	9.15583e-07	6.10389e-07	1.22078e-06	3.90649e-05	0	-2.25844e-05	-1.22078e-06	0.000166636
36	9	0	-1.52597e-06	-4.57792e-06	-1.52597e-06	-6.10389e-06	-6.10389e-07	6.71428e-06	1.83117e-06	9.15583e-07	3.05194e-07	4.69999e-05	-1.52597e-06	-6.16493e-05	-3.35714e-06	0.000147714
36	10	0	-4.27272e-06	-4.88311e-06	-3.05194e-06	-4.88311e-06	-6.10389e-07	4.88311e-06	1.83117e-06	1.83117e-06	0	6.47012e-05	-2.13636e-06	-0.000162363	-4.27272e-06	0.000114753
36	11	0	-6.40908e-06	-4.27272e-06	-3.05194e-06	-3.66233e-06	-1.22078e-06	4.27272e-06	0	2.13636e-06	0	7.59934e-05	-1.83117e-06	-0.000251785	-3.05194e-06	0.000124519
36	12	0	-6.10389e-06	-3.35714e-06	-1.22078e-06	-2.74675e-06	-2.44156e-06	4.88311e-06	-1.52597e-06	1.22078e-06	-3.05194e-07	5.70714e-05	-2.13636e-06	-0.000283831	-2.13636e-06	0.000190136
36	13	0	-5.1883e-06	-2.13636e-06	0	-2.13636e-06	-3.35714e-06	4.88311e-06	-2.13636e-06	1.22078e-06	-1.22078e-06	1.64805e-05	-3.35714e-06	-0.000291461	-3.96753e-06	0.000267656
36	14	0	-5.4935e-06	-9.15583e-07	-9.15583e-07	-2.13636e-06	-2.74675e-06	3.66233e-06	-2.13636e-06	3.66233e-06	-1.52597e-06	-1.19026e-05	-5.1883e-06	-0.000312519	-6.71428e-06	0.000296649
36	15	0	-6.40908e-06	-1.22078e-06	-2.13636e-06	-3.05194e-06	-1.83117e-06	3.05194e-06	-2.74675e-06	7.93505e-06	-1.22078e-06	-1.52597e-05	-5.79869e-06	-0.000321065	-7.32467e-06	0.000244766
36	16	0	-5.79869e-06	-4.27272e-06	-1.52597e-06	-4.88311e-06	-1.83117e-06	4.27272e-06	-3.66233e-06	1.19026e-05	-9.15583e-07	-1.12922e-05	-4.57792e-06	-0.000270097	-5.4935e-06	0.000123604
36	17	0	-3.96753e-06	-7.01947e-06	-3.05194e-07	-5.1883e-06	-2.74675e-06	6.10389e-06	-3.96753e-06	1.61753e-05	-3.05194e-07	-1.34286e-05	-2.44156e-06	-0.000164805	-3.05194e-06	-5.4935e-06
36	18	0	-3.05194e-06	-4.88311e-06	0	-2.44156e-06	-3.96753e-06	6.71428e-06	-3.96753e-06	2.1974e-05	3.05194e-07	-1.31234e-05	-1.22078e-06	-5.70714e-05	-1.52597e-06	-6.34804e-05
36	19	0	-3.05194e-06	1.83117e-06	6.10389e-07	1.22078e-06	-4.88311e-06	6.10389e-06	-3.66233e-06	2.65519e-05	9.15583e-07	-5.1883e-06	-9.15583e-07	1.55649e-05	-1.22078e-06	-2.25844e-05
37	0	0	-2.13636e-06	8.24025e-06	4.27272e-06	3.05194e-06	-4.27272e-06	4.27272e-06	-3.66233e-06	2.68571e-05	6.10389e-07	1.22078e-06	-9.15583e-07	5.43246e-05	-1.52597e-06	6.13441e-05
37	1	0	3.05194e-07	1.03766e-05	8.24025e-06	2.74675e-06	-2.44156e-06	6.10389e-07	-3.66233e-06	2.68571e-05	0	9.15583e-07	-9.15583e-07	7.41622e-05	-1.83117e-06	0.000110175
37	2	0	2.74675e-06	9.46103e-06	9.76622e-06	3.96753e-06	-3.05194e-07	-3.05194e-06	-4.27272e-06	3.38766e-05	3.05194e-07	1.52597e-06	-9.15583e-07	8.91168e-05	-9.15583e-07	9.46103e-05
37	3	0	3.66233e-06	1.00714e-05	8.24025e-06	7.93505e-06	6.10389e-07	-5.1883e-06	-5.1883e-06	4.79155e-05	9.15583e-07	4.88311e-06	-6.10389e-07	0.000106818	0	4.08961e-05
37	4	0	2.74675e-06	1.22078e-05	6.71428e-06	1.06818e-05	9.15583e-07	-4.88311e-06	-5.79869e-06	6.34804e-05	9.15583e-07	2.13636e-06	-3.05194e-07	0.000119026	0	-7.32467e-06
37	5	0	9.15583e-07	1.37337e-05	5.1883e-06	1.0987e-05	1.52597e-06	-4.57792e-06	-5.4935e-06	7.93505e-05	6.10389e-07	-2.74675e-06	-9.15583e-07	0.00010926	-1.83117e-06	-1.52597e-05
37	6	0	-3.05194e-07	1.34286e-05	2.74675e-06	1.15974e-05	2.74675e-06	-6.40908e-06	-5.1883e-06	0.000101935	6.10389e-07	6.71428e-06	-3.05194e-06	7.72142e-05	-3.35714e-06	1.83117e-05
37	7	0	-1.52597e-06	1.28182e-05	0	1.61753e-05	3.35714e-06	-1.00714e-05	-4.57792e-06	0.00013276	9.15583e-07	3.20454e-05	-3.96753e-06	4.60844e-05	-3.05194e-06	3.99805e-05
37	8	0	-2.44156e-06	1.0987e-05	-6.10389e-07	2.44156e-05	3.35714e-06	-1.22078e-05	-4.88311e-06	0.000162058	9.15583e-07	4.94415e-05	-3.66233e-06	3.47922e-05	-2.13636e-06	-8.24025e-06
37	9	0	-3.35714e-06	6.71428e-06	-9.15583e-07	3.20454e-05	3.35714e-06	-1.0987e-05	-6.10389e-06	0.000176097	3.05194e-07	4.27272e-05	-2.44156e-06	3.78441e-05	-2.44156e-06	-8.97272e-05
37	10	0	-5.4935e-06	6.10389e-07	-3.35714e-06	3.69285e-05	3.66233e-06	-7.93505e-06	-7.62986e-06	0.000171824	6.10389e-07	2.31948e-05	-2.13636e-06	4.85259e-05	-2.74675e-06	-8.05713e-05
37	11	0	-8.24025e-06	-2.44156e-06	-7.32467e-06	3.78441e-05	3.96753e-06	-4.88311e-06	-8.54544e-06	0.000154428	1.22078e-06	9.46103e-06	-1.52597e-06	7.78246e-05	-2.13636e-06	7.41622e-05
37	12	0	-1.00714e-05	-2.74675e-06	-1.03766e-05	3.2961e-05	3.05194e-06	-2.44156e-06	-7.93505e-06	0.00012635	6.10389e-07	4.57792e-06	-6.10389e-07	0.000131539	-1.52597e-06	0.000275896
37	13	0	-1.03766e-05	-2.44156e-06	-1.22078e-05	2.22792e-05	2.74675e-06	-9.15583e-07	-6.10389e-06	8.14869e-05	0	2.44156e-06	0	0.000185558	-1.83117e-06	0.000396753
37	14	0	-1.00714e-05	-3.96753e-06	-1.40389e-05	1.0987e-05	4.27272e-06	0	-4.57792e-06	1.70909e-05	9.15583e-07	0	-3.05194e-07	0.000202344	-2.44156e-06	0.000436733
37	15	0	-1.03766e-05	-5.4935e-06	-1.61753e-05	4.57792e-06	5.4935e-06	0	-4.57792e-06	-4.97467e-05	2.44156e-06	-4.57792e-06	-9.15583e-07	0.000171824	-2.13636e-06	0.000480376
37	16	0	-1.15974e-05	-5.1883e-06	-1.67857e-05	2.44156e-06	4.88311e-06	-6.10389e-07	-5.4935e-06	-8.9422e-05	3.05194e-06	-1.73961e-05	0	0.000122383	-1.22078e-06	0.000546298
37	17	0	-1.28182e-05	-4.27272e-06	-1.67857e-05	9.15583e-07	2.74675e-06	-6.10389e-07	-6.10389e-06	-8.54544e-05	2.74675e-06	-3.35714e-05	1.52597e-06	8.60648e-05	-9.15583e-07	0.000564915
37	18	0	-1.37337e-05	-4.88311e-06	-1.98376e-05	-1.22078e-06	1.83117e-06	6.10389e-07	-4.88311e-06	-5.76817e-05	3.35714e-06	-3.96753e-05	1.22078e-06	7.56882e-05	-1.83117e-06	0.000489227
37	19	0	-1.43441e-05	-6.40908e-06	-2.50259e-05	-3.35714e-06	3.66233e-06	3.05194e-06	-3.35714e-06	-4.36428e-05	4.57792e-06	-3.08246e-05	-3.05194e-07	8.57596e-05	-2.74675e-06	0.000339987
38	0	0	-1.46493e-05	-6.10389e-06	-2.80779e-05	-4.57792e-06	5.1883e-06	4.27272e-06	-3.35714e-06	-5.73766e-05	5.4935e-06	-1.73961e-05	-1.83117e-06	0.000102545	-3.96753e-06	0.000155649
38	1	0	-1.43441e-05	-4.57792e-06	-2.74675e-05	-5.4935e-06	3.35714e-06	4.27272e-06	-3.66233e-06	-7.72142e-05	5.4935e-06	-9.76622e-06	-2.44156e-06	0.000110175	-5.79869e-06	-2.56363e-05
38	2	0	-1.31234e-05	-3.05194e-06	-2.65519e-05	-6.71428e-06	0	3.96753e-06	-3.35714e-06	-7.99609e-05	5.79869e-06	-5.4935e-06	-3.35714e-06	0.000101325	-7.62986e-06	-0.000137948
38	3	0	-1.12922e-05	-2.74675e-06	-2.71623e-05	-6.71428e-06	-1.52597e-06	4.88311e-06	-1.22078e-06	-6.98895e-05	7.32467e-06	2.13636e-06	-3.66233e-06	9.39999e-05	-8.54544e-06	-0.000122383
38	4	0	-1.00714e-05	-3.05194e-06	-2.71623e-05	-6.40908e-06	-6.10389e-07	7.01947e-06	3.05194e-07	-6.22597e-05	8.24025e-06	1.61753e-05	-3.05194e-06	0.000122078	-7.32467e-06	-2.13636e-05
38	5	0	-1.00714e-05	-3.05194e-06	-2.44156e-05	-7.62986e-06	6.10389e-07	8.54544e-06	1.52597e-06	-5.58506e-05	8.24025e-06	3.32662e-05	-1.22078e-06	0.000195019	-5.1883e-06	3.20454e-05
38	6	0	-8.85064e-06	-3.96753e-06	-2.01428e-05	-1.00714e-05	3.05194e-07	8.54544e-06	2.44156e-06	-3.69285e-05	8.54544e-06	4.66947e-05	0	0.000269792	-2.74675e-06	-4.33376e-05
38	7	0	-4.57792e-06	-4.88311e-06	-1.43441e-05	-1.06818e-05	0	7.32467e-06	4.27272e-06	-9.15583e-06	1.03766e-05	4.45584e-05	3.05194e-07	0.000288409	-3.05194e-07	-0.000177318
38	8	0	3.96753e-06	-3.96753e-06	-5.4935e-06	-9.76622e-06	1.22078e-06	6.10389e-06	6.10389e-06	2.74675e-06	1.28182e-05	1.89221e-05	1.22078e-06	0.000245987	9.15583e-07	-0.000220656
38	9	0	1.52597e-05	-2.13636e-06	6.71428e-06	-8.85064e-06	3.96753e-06	5.79869e-06	7.01947e-06	-1.49545e-05	1.40389e-05	-1.67857e-05	2.74675e-06	0.000192578	1.83117e-06	-0.000115669
38	10	0	2.62467e-05	-1.22078e-06	1.98376e-05	-8.24025e-06	4.88311e-06	5.4935e-06	7.32467e-06	-4.88311e-05	1.34286e-05	-3.57077e-05	4.27272e-06	0.000160837	2.13636e-06	3.4487e-05
38	11	0	3.38766e-05	-1.83117e-06	2.89935e-05	-7.01947e-06	3.35714e-06	4.27272e-06	7.01947e-06	-6.86687e-05	1.15974e-05	-2.68571e-05	4.57792e-06	0.000122383	1.83117e-06	8.45388e-05
38	12	0	3.60129e-05	-1.52597e-06	3.38766e-05	-4.57792e-06	6.10389e-07	1.83117e-06	6.71428e-06	-5.76817e-05	9.15583e-06	-3.96753e-06	3.35714e-06	4.66947e-05	0	6.71428e-06
38	13	0	3.2961e-05	3.05194e-07	3.57077e-05	-3.35714e-06	-1.22078e-06	-3.05194e-07	5.4935e-06	-2.35e-05	7.32467e-06	1.15974e-05	6.10389e-07	-2.71623e-05	-2.74675e-06	-9.00324e-05
38	14	0	2.71623e-05	1.52597e-06	3.69285e-05	-3.96753e-06	-3.05194e-06	-1.22078e-06	3.66233e-06	1.00714e-05	6.71428e-06	1.22078e-05	-2.13636e-06	-3.66233e-05	-5.4935e-06	-0.000118721
38	15	0	2.31948e-05	6.10389e-07	3.96753e-05	-4.57792e-06	-5.1883e-06	-1.22078e-06	2.13636e-06	2.13636e-05	6.40908e-06	9.15583e-07	-4.88311e-06	3.35714e-06	-6.71428e-06	-0.000120857
38	16	0	2.25844e-05	-9.15583e-07	4.42532e-05	-5.4935e-06	-7.62986e-06	-1.22078e-06	6.10389e-07	5.1883e-06	5.4935e-06	-1.40389e-05	-6.40908e-06	2.44156e-06	-6.71428e-06	-0.000173961
38	17	0	2.41104e-05	-1.52597e-06	4.82207e-05	-6.71428e-06	-9.76622e-06	-2.44156e-06	-1.52597e-06	-2.22792e-05	3.35714e-06	-2.28896e-05	-6.40908e-06	-8.82012e-05	-5.79869e-06	-0.000250565
38	18	0	2.38052e-05	-2.13636e-06	4.79155e-05	-8.85064e-06	-1.06818e-05	-3.35714e-06	-5.4935e-06	-4.08961e-05	9.15583e-07	-1.98376e-05	-3.96753e-06	-0.000202344	-3.66233e-06	-0.000257584
38	19	0	1.95324e-05	-4.57792e-06	4.36428e-05	-1.22078e-05	-9.76622e-06	-2.74675e-06	-9.15583e-06	-4.27272e-05	-9.15583e-07	-1.06818e-05	0	-0.000235915	0	-0.000184948
39	0	0	1.31234e-05	-7.32467e-06	3.81493e-05	-1.58701e-05	-6.71428e-06	-9.15583e-07	-1.12922e-05	-3.47922e-05	-3.05194e-06	-4.57792e-06	4.27272e-06	-0.000169688	3.35714e-06	-0.000114448
39	1	0	7.01947e-06	-7.32467e-06	3.35714e-05	-1.89221e-05	-2.74675e-06	9.15583e-07	-1.2513e-05	-2.50259e-05	-4.88311e-06	-4.27272e-06	6.10389e-06	-7.72142e-05	4.88311e-06	-8.54544e-05
39	2	0	3.35714e-06	-4.88311e-06	2.83831e-05	-1.92272e-05	-3.05194e-07	2.44156e-06	-1.37337e-05	-1.55649e-05	-6.40908e-06	-4.88311e-06	5.1883e-06	-2.86883e-05	4.88311e-06	-5.85973e-05
39	3	0	2.13636e-06	-3.96753e-06	2.25844e-05	-1.61753e-05	6.10389e-07	3.35714e-06	-1.58701e-05	-6.71428e-06	-7.93505e-06	-6.71428e-06	3.35714e-06	-2.13636e-05	3.96753e-06	-2.0448e-05
39	4	0	1.52597e-06	-5.79869e-06	1.73961e-05	-1.2513e-05	1.83117e-06	3.96753e-06	-1.83117e-05	3.05194e-07	-1.03766e-05	-8.85064e-06	1.83117e-06	-1.03766e-05	2.13636e-06	-1.58701e-05
39	5	0	6.10389e-07	-7.32467e-06	1.46493e-05	-1.06818e-05	3.66233e-06	3.35714e-06	-1.98376e-05	7.32467e-06	-1.2513e-05	-3.35714e-06	6.10389e-07	1.55649e-05	0	-4.88311e-05
39	6	0	0	-5.4935e-06	1.22078e-05	-1.0987e-05	5.4935e-06	1.52597e-06	-2.01428e-05	1.46493e-05	-1.28182e-05	1.34286e-05	-9.15583e-07	2.47207e-05	-2.13636e-06	-4.88311e-05
39	7	0	-1.22078e-06	-2.74675e-06	7.93505e-06	-1.15974e-05	6.40908e-06	-3.05194e-07	-2.0448e-05	1.98376e-05	-1.19026e-05	2.86883e-05	-2.13636e-06	0	-2.74675e-06	2.25844e-05
39	8	0	-3.05194e-06	-1.22078e-06	2.13636e-06	-1.19026e-05	7.01947e-06	-1.52597e-06	-2.01428e-05	1.95324e-05	-1.06818e-05	2.56363e-05	-2.13636e-06	-2.0448e-05	-2.74675e-06	0.000125435
39	9	0	-5.4935e-06	9.15583e-07	-2.13636e-06	-7.93505e-06	8.24025e-06	-1.22078e-06	-1.95324e-05	1.52597e-05	-9.46103e-06	7.01947e-06	-2.13636e-06	6.71428e-06	-3.35714e-06	0.000221876
39	10	0	-7.62986e-06	6.71428e-06	-4.27272e-06	3.35714e-06	8.85064e-06	-3.05194e-07	-1.86169e-05	1.19026e-05	-8.54544e-06	-6.71428e-06	-3.05194e-06	5.95129e-05	-5.79869e-06	0.000308552
39	11	0	-8.54544e-06	1.31234e-05	-6.10389e-06	1.89221e-05	7.62986e-06	3.05194e-07	-1.80065e-05	1.06818e-05	-8.24025e-06	-6.10389e-06	-5.79869e-06	6.86687e-05	-9.76622e-06	0.000345785
39	12	0	-8.85064e-06	1.52597e-05	-9.15583e-06	2.62467e-05	5.4935e-06	6.10389e-07	-1.80065e-05	1.03766e-05	-9.76622e-06	-3.05194e-07	-1.00714e-05	1.28182e-05	-1.49545e-05	0.000270707
39	13	0	-9.46103e-06	1.34286e-05	-1.34286e-05	1.92272e-05	3.96753e-06	6.10389e-07	-1.86169e-05	1.00714e-05	-1.19026e-05	9.15583e-07	-1.46493e-05	-5.09675e-05	-2.0448e-05	0.000131844
39	14	0	-1.06818e-05	1.31234e-05	-1.70909e-05	9.76622e-06	3.35714e-06	3.05194e-07	-1.95324e-05	1.06818e-05	-1.2513e-05	3.05194e-07	-1.73961e-05	-6.19545e-05	-2.31948e-05	8.08765e-05
39	15	0	-1.0987e-05	1.67857e-05	-1.83117e-05	1.15974e-05	3.05194e-06	3.05194e-07	-1.95324e-05	1.15974e-05	-1.03766e-05	1.22078e-06	-1.58701e-05	-2.07532e-05	-1.95324e-05	0.000161448
39	16	0	-9.76622e-06	2.0448e-05	-1.73961e-05	2.13636e-05	2.74675e-06	3.05194e-07	-1.83117e-05	1.22078e-05	-7.01947e-06	1.22078e-06	-9.15583e-06	3.66233e-05	-8.85064e-06	0.000226149
39	17	0	-8.24025e-06	1.92272e-05	-1.58701e-05	2.31948e-05	3.35714e-06	3.05194e-07	-1.61753e-05	1.2513e-05	-4.57792e-06	-9.15583e-07	0	8.72856e-05	3.05194e-06	0.00014924
39	18	0	-7.62986e-06	1.55649e-05	-1.46493e-05	1.28182e-05	4.57792e-06	0	-1.43441e-05	1.34286e-05	-3.05194e-06	-2.44156e-06	8.85064e-06	0.000113838	1.19026e-05	5.1883e-06
39	19	0	-7.32467e-06	1.37337e-05	-1.34286e-05	2.44156e-06	4.57792e-06	-9.15583e-07	-1.34286e-05	1.43441e-05	-2.44156e-06	-3.05194e-07	1.46493e-05	0.000103156	1.58701e-05	-7.47726e-05
40	0	0	-6.71428e-06	1.34286e-05	-1.15974e-05	9.15583e-07	3.35714e-06	-1.83117e-06	-1.43441e-05	1.49545e-05	-2.74675e-06	1.22078e-06	1.61753e-05	7.81298e-05	1.77013e-05	-0.000126961
40	1	0	-5.4935e-06	1.22078e-05	-1.03766e-05	3.05194e-06	2.44156e-06	-2.74675e-06	-1.49545e-05	1.49545e-05	-3.35714e-06	6.10389e-07	1.40389e-05	8.69804e-05	1.80065e-05	-0.000286578
40	2	0	-5.1883e-06	1.12922e-05	-1.06818e-05	4.27272e-06	2.74675e-06	-4.88311e-06	-1.37337e-05	1.52597e-05	-2.13636e-06	-1.52597e-06	1.03766e-05	0.000131234	1.61753e-05	-0.000548129
40	3	0	-4.88311e-06	1.31234e-05	-1.0987e-05	7.32467e-06	3.05194e-06	-7.32467e-06	-1.0987e-05	1.49545e-05	3.05194e-07	-2.44156e-06	7.32467e-06	0.000151071	1.06818e-05	-0.000739486
40	4	0	-4.27272e-06	1.40389e-05	-1.03766e-05	1.46493e-05	1.83117e-06	-8.85064e-06	-8.54544e-06	1.37337e-05	2.74675e-06	-2.74675e-06	3.66233e-06	0.000112922	4.57792e-06	-0.000734908
40	5	0	-3.35714e-06	7.62986e-06	-9.15583e-06	1.83117e-05	3.05194e-07	-7.93505e-06	-7.93505e-06	1.2513e-05	3.66233e-06	-2.44156e-06	-3.05194e-07	5.43246e-05	1.83117e-06	-0.000587499
40	6	0	-2.74675e-06	-5.4935e-06	-9.15583e-06	1.03766e-05	6.10389e-07	-5.79869e-06	-7.32467e-06	1.31234e-05	3.66233e-06	-6.10389e-07	-2.74675e-06	2.74675e-06	3.66233e-06	-0.000432766
40	7	0	-2.74675e-06	-1.61753e-05	-1.03766e-05	-2.13636e-06	9.15583e-07	-3.96753e-06	-5.1883e-06	1.49545e-05	4.27272e-06	2.13636e-06	-3.05194e-07	-7.72142e-05	7.62986e-06	-0.000347616
40	8	0	-3.05194e-06	-1.70909e-05	-1.12922e-05	-7.62986e-06	0	-3.35714e-06	-2.74675e-06	1.61753e-05	5.1883e-06	3.96753e-06	5.1883e-06	-0.000198987	1.06818e-05	-0.000323201
40	9	0	-3.05194e-06	-1.15974e-05	-1.12922e-05	-3.35714e-06	-1.83117e-06	-2.13636e-06	-1.83117e-06	1.64805e-05	5.1883e-06	4.27272e-06	9.15583e-06	-0.000281694	1.06818e-05	-0.000312824
40	10	0	-2.44156e-06	-7.93505e-06	-1.0987e-05	6.10389e-07	-3.05194e-06	-9.15583e-07	-1.22078e-06	1.67857e-05	4.27272e-06	4.57792e-06	7.32467e-06	-0.000245987	7.32467e-06	-0.000279558
40	11	0	-1.83117e-06	-8.54544e-06	-1.12922e-05	-9.15583e-07	-2.44156e-06	-3.05194e-07	-6.10389e-07	1.80065e-05	3.96753e-06	5.4935e-06	2.13636e-06	-0.000133065	2.74675e-06	-0.000222182
40	12	0	-9.15583e-07	-9.46103e-06	-1.12922e-05	-5.1883e-06	-1.52597e-06	-9.15583e-07	0	1.83117e-05	4.57792e-06	5.1883e-06	-1.52597e-06	-4.33376e-05	-3.05194e-07	-0.000172435
40	13	0	-6.10389e-07	-7.93505e-06	-1.0987e-05	-5.79869e-06	-1.83117e-06	-1.22078e-06	-6.10389e-07	1.67857e-05	5.4935e-06	3.66233e-06	-3.05194e-06	-3.05194e-07	-1.83117e-06	-0.000154734
40	14	0	-6.10389e-07	-4.88311e-06	-1.06818e-05	-2.74675e-06	-2.44156e-06	-6.10389e-07	-3.05194e-07	1.52597e-05	5.1883e-06	1.83117e-06	-3.35714e-06	4.27272e-05	-2.13636e-06	-0.00015626
40	15	0	0	-2.13636e-06	-9.46103e-06	1.22078e-06	-2.44156e-06	0	1.83117e-06	1.55649e-05	4.27272e-06	1.22078e-06	-4.27272e-06	9.43051e-05	-3.66233e-06	-0.000147714
40	16	0	2.13636e-06	-9.15583e-07	-7.01947e-06	4.57792e-06	-2.13636e-06	-3.05194e-07	4.57792e-06	1.77013e-05	3.35714e-06	1.22078e-06	-6.71428e-06	0.000119636	-5.4935e-06	-0.000123909
40	17	0	5.1883e-06	-6.10389e-07	-4.27272e-06	5.4935e-06	-2.74675e-06	-1.22078e-06	3.35714e-06	1.70909e-05	2.13636e-06	1.52597e-06	-8.54544e-06	0.00012635	-7.01947e-06	-9.79674e-05
40	18	0	7.32467e-06	-3.05194e-07	-2.74675e-06	3.35714e-06	-2.74675e-06	-2.13636e-06	-9.15583e-07	1.19026e-05	9.15583e-07	1.52597e-06	-8.85064e-06	0.000159617	-6.71428e-06	-7.72142e-05
40	19	0	6.71428e-06	3.05194e-07	-3.35714e-06	3.05194e-07	-1.22078e-06	-3.05194e-06	-4.57792e-06	3.96753e-06	6.10389e-07	-3.05194e-07	-6.10389e-06	0.000215162	-3.96753e-06	-5.98181e-05
41	0	0	4.88311e-06	1.52597e-06	-4.27272e-06	-9.15583e-07	1.22078e-06	-4.57792e-06	-5.4935e-06	-3.05194e-06	2.44156e-06	-6.40908e-06	-1.22078e-06	0.00023622	9.15583e-07	-5.00519e-05
41	1	0	3.05194e-06	1.83117e-06	-5.1883e-06	-6.10389e-07	3.35714e-06	-5.4935e-06	-5.1883e-06	-1.0987e-05	5.1883e-06	-1.37337e-05	3.66233e-06	0.00020448	7.32467e-06	-5.46298e-05
41	2	0	1.83117e-06	6.10389e-07	-7.01947e-06	-9.15583e-07	3.66233e-06	-4.57792e-06	-5.1883e-06	-2.25844e-05	7.32467e-06	-1.86169e-05	7.32467e-06	0.000163889	1.2513e-05	-7.01947e-05
41	3	0	9.15583e-07	-6.10389e-07	-8.85064e-06	-1.83117e-06	2.74675e-06	-3.05194e-06	-3.66233e-06	-3.32662e-05	8.54544e-06	-1.95324e-05	9.15583e-06	0.000152597	1.34286e-05	-8.17921e-05
41	4	0	6.10389e-07	-9.15583e-07	-9.15583e-06	-2.44156e-06	1.83117e-06	-2.44156e-06	-6.10389e-07	-3.47922e-05	1.03766e-05	-1.95324e-05	8.85064e-06	0.000169383	1.06818e-05	-7.26363e-05
41	5	0	6.10389e-07	-9.15583e-07	-7.62986e-06	-2.74675e-06	1.83117e-06	-3.05194e-06	2.13636e-06	-2.74675e-05	1.34286e-05	-2.01428e-05	7.32467e-06	0.000199597	7.32467e-06	-3.32662e-05
41	6	0	6.10389e-07	-1.22078e-06	-7.01947e-06	-3.96753e-06	2.74675e-06	-2.74675e-06	4.27272e-06	-2.16688e-05	1.58701e-05	-2.07532e-05	5.4935e-06	0.000217298	5.4935e-06	2.65519e-05
41	7	0	3.05194e-07	-1.83117e-06	-7.93505e-06	-7.01947e-06	3.05194e-06	-9.15583e-07	7.01947e-06	-2.38052e-05	1.49545e-05	-1.86169e-05	3.96753e-06	0.00018098	5.1883e-06	8.05713e-05
41	8	0	-6.10389e-07	-2.74675e-06	-9.76622e-06	-9.46103e-06	2.74675e-06	1.22078e-06	1.00714e-05	-2.44156e-05	1.12922e-05	-1.22078e-05	2.74675e-06	9.03375e-05	5.1883e-06	0.000108039
41	9	0	0	-3.66233e-06	-9.46103e-06	-9.76622e-06	2.44156e-06	2.13636e-06	1.0987e-05	-1.22078e-05	7.32467e-06	-2.74675e-06	1.83117e-06	2.50259e-05	5.1883e-06	0.000114753
41	10	0	0	-3.96753e-06	-7.62986e-06	-9.15583e-06	2.44156e-06	1.52597e-06	7.93505e-06	1.0987e-05	5.1883e-06	6.40908e-06	9.15583e-07	4.91363e-05	4.57792e-06	0.000119026
41	11	0	0	-3.35714e-06	-6.40908e-06	-9.76622e-06	1.52597e-06	3.05194e-07	4.27272e-06	3.1435e-05	4.27272e-06	1.28182e-05	0	9.24739e-05	3.66233e-06	0.000129402
41	12	0	0	-1.83117e-06	-6.40908e-06	-1.0987e-05	0	-3.05194e-07	2.44156e-06	3.69285e-05	2.74675e-06	1.40389e-05	-3.05194e-07	2.68571e-05	2.13636e-06	0.000151682
41	13	0	0	-6.10389e-07	-7.62986e-06	-1.03766e-05	-1.22078e-06	-9.15583e-07	4.27272e-06	2.80779e-05	2.13636e-06	9.76622e-06	-3.05194e-07	-0.000149545	9.15583e-07	0.000200513
41	14	0	0	3.05194e-07	-7.93505e-06	-8.24025e-06	-1.83117e-06	-9.15583e-07	7.32467e-06	1.49545e-05	2.74675e-06	4.57792e-06	0	-0.000296954	9.15583e-07	0.000276506
41	15	0	0	1.22078e-06	-7.62986e-06	-6.71428e-06	-2.74675e-06	-3.05194e-07	9.76622e-06	1.0987e-05	4.27272e-06	3.35714e-06	6.10389e-07	-0.000318318	1.52597e-06	0.000339071
41	16	0	0	9.15583e-07	-7.62986e-06	-6.71428e-06	-4.27272e-06	6.10389e-07	9.46103e-06	2.0448e-05	4.88311e-06	8.85064e-06	1.22078e-06	-0.000265214	3.05194e-06	0.000334798
41	17	0	0	0	-8.24025e-06	-7.62986e-06	-6.10389e-06	2.44156e-06	5.79869e-06	3.57077e-05	3.96753e-06	1.67857e-05	1.83117e-06	-0.000229506	5.79869e-06	0.000257279
41	18	0	0	-1.52597e-06	-9.46103e-06	-7.62986e-06	-6.71428e-06	3.35714e-06	9.15583e-07	4.18116e-05	2.74675e-06	1.92272e-05	1.83117e-06	-0.000223402	8.54544e-06	0.000155649
41	19	0	0	-1.22078e-06	-9.76622e-06	-7.62986e-06	-6.10389e-06	3.05194e-06	-3.05194e-07	3.35714e-05	1.83117e-06	1.34286e-05	1.22078e-06	-0.0002115	8.85064e-06	8.69804e-05
42	0	0	0	0	-8.85064e-06	-7.93505e-06	-6.40908e-06	2.74675e-06	0	2.0448e-05	3.05194e-07	4.88311e-06	6.10389e-07	-0.000186169	6.71428e-06	7.50778e-05
42	1	0	0	9.15583e-07	-7.01947e-06	-7.32467e-06	-7.01947e-06	3.35714e-06	-2.13636e-06	1.43441e-05	-6.10389e-07	3.05194e-07	0	-0.000155344	4.27272e-06	0.000104071
42	2	0	0	1.52597e-06	-5.1883e-06	-5.4935e-06	-7.01947e-06	3.35714e-06	-7.32467e-06	1.52597e-05	0	0	-6.10389e-07	-0.000112922	3.66233e-06	0.000127266
42	3	0	0	2.74675e-06	-3.35714e-06	-2.44156e-06	-6.40908e-06	6.10389e-07	-9.15583e-06	1.55649e-05	2.44156e-06	0	-9.15583e-07	-7.17207e-05	3.96753e-06	9.09479e-05
42	4	0	0	5.1883e-06	-2.13636e-06	1.22078e-06	-5.79869e-06	-4.27272e-06	-3.35714e-06	1.19026e-05	5.79869e-06	-2.74675e-06	0	-7.3857e-05	3.96753e-06	-8.24025e-06
42	5	0	0	6.40908e-06	-2.13636e-06	5.79869e-06	-5.79869e-06	-6.40908e-06	6.10389e-06	7.32467e-06	7.01947e-06	-5.79869e-06	1.52597e-06	-0.000116889	3.66233e-06	-0.000106208
42	6	0	0	4.57792e-06	-3.05194e-06	1.03766e-05	-5.1883e-06	-3.96753e-06	1.22078e-05	2.13636e-06	6.10389e-06	-8.85064e-06	2.13636e-06	-0.000129708	4.27272e-06	-0.000135506
42	7	0	0	2.74675e-06	-3.96753e-06	1.58701e-05	-3.05194e-06	-9.15583e-07	1.28182e-05	-3.35714e-06	4.88311e-06	-1.12922e-05	9.15583e-07	-7.14155e-05	5.1883e-06	-0.000105902
42	8	0	0	3.35714e-06	-3.66233e-06	2.62467e-05	-2.74675e-06	-1.22078e-06	1.12922e-05	-7.32467e-06	4.27272e-06	-1.19026e-05	0	-1.52597e-06	4.88311e-06	-8.30129e-05
42	9	0	0	5.1883e-06	-2.13636e-06	4.12012e-05	-5.1883e-06	-3.96753e-06	9.76622e-06	-6.10389e-06	3.66233e-06	-7.32467e-06	0	1.43441e-05	3.35714e-06	-8.66752e-05
42	10	0	0	3.96753e-06	-1.22078e-06	4.91363e-05	-8.54544e-06	-3.96753e-06	8.24025e-06	-2.74675e-06	3.05194e-06	0	0	1.43441e-05	2.13636e-06	-7.11103e-05
42	11	0	0	0	-3.05194e-07	3.54026e-05	-1.03766e-05	-1.83117e-06	6.71428e-06	-5.1883e-06	2.74675e-06	2.44156e-06	-1.22078e-06	7.29415e-05	2.44156e-06	-7.93505e-06
42	12	0	0	-3.96753e-06	3.05194e-07	6.10389e-07	-9.46103e-06	-1.83117e-06	5.79869e-06	-1.49545e-05	3.35714e-06	-3.35714e-06	-3.35714e-06	0.00016511	2.74675e-06	6.19545e-05
42	13	0	0	-5.1883e-06	2.13636e-06	-3.20454e-05	-8.54544e-06	-4.27272e-06	5.4935e-06	-2.56363e-05	4.27272e-06	-1.19026e-05	-4.27272e-06	0.000198682	2.44156e-06	9.12531e-05
42	14	0	0	-4.27272e-06	3.05194e-06	-4.21168e-05	-8.54544e-06	-5.79869e-06	5.4935e-06	-3.05194e-05	4.57792e-06	-1.43441e-05	-3.05194e-06	0.000163584	9.15583e-07	9.5831e-05
42	15	0	0	-3.05194e-06	2.74675e-06	-2.99091e-05	-8.54544e-06	-3.96753e-06	4.57792e-06	-3.1435e-05	4.57792e-06	-1.00714e-05	-1.83117e-06	0.000146188	0	0.000124519
42	16	0	0	-2.44156e-06	1.52597e-06	-1.52597e-05	-7.93505e-06	-1.52597e-06	1.22078e-06	-3.50974e-05	4.57792e-06	-5.4935e-06	-1.52597e-06	0.000186474	-6.10389e-07	0.000184948
42	17	0	0	-2.74675e-06	6.10389e-07	-9.46103e-06	-7.01947e-06	-9.15583e-07	-4.88311e-06	-4.3948e-05	3.35714e-06	-4.27272e-06	-6.10389e-07	0.000211805	-3.05194e-07	0.000248123
42	18	0	0	-3.05194e-06	0	-9.15583e-06	-6.10389e-06	-1.52597e-06	-1.34286e-05	-5.21882e-05	1.22078e-06	-4.88311e-06	6.10389e-07	0.000151682	0	0.000296954
42	19	0	0	-2.74675e-06	-9.15583e-07	-7.62986e-06	-4.88311e-06	-1.52597e-06	-2.01428e-05	-5.27986e-05	-1.52597e-06	-5.79869e-06	3.05194e-07	3.47922e-05	3.05194e-07	0.000323811
43	0	0	0	-1.52597e-06	-2.13636e-06	-4.27272e-06	-3.05194e-06	-1.83117e-06	-2.53311e-05	-4.63895e-05	-4.27272e-06	-6.71428e-06	-2.44156e-06	-6.86687e-05	-3.05194e-07	0.000301837
43	1	0	0	0	-2.44156e-06	-1.83117e-06	-1.83117e-06	-2.44156e-06	-3.1435e-05	-3.90649e-05	-6.40908e-06	-7.32467e-06	-6.10389e-06	-0.000138253	-2.13636e-06	0.000215467
43	2	0	0	0	-1.83117e-06	-9.15583e-07	-1.22078e-06	-2.13636e-06	-3.84545e-05	-3.38766e-05	-7.93505e-06	-3.96753e-06	-6.10389e-06	-0.000184337	-4.27272e-06	0.000115974
43	3	0	0	-1.22078e-06	-9.15583e-07	-1.22078e-06	-9.15583e-07	-3.05194e-07	-4.33376e-05	-2.86883e-05	-8.54544e-06	2.74675e-06	-3.05194e-06	-0.00019685	-5.4935e-06	8.36233e-05
43	4	0	0	-2.44156e-06	0	-3.35714e-06	0	1.83117e-06	-4.45584e-05	-2.0448e-05	-7.32467e-06	8.54544e-06	0	-0.00017213	-5.1883e-06	0.000117195
43	5	0	0	-3.05194e-06	3.05194e-07	-5.79869e-06	1.83117e-06	2.44156e-06	-4.15064e-05	-1.0987e-05	-3.96753e-06	9.76622e-06	0	-0.000154734	-3.05194e-06	0.000120247
43	6	0	0	-2.44156e-06	6.10389e-07	-6.71428e-06	2.44156e-06	1.83117e-06	-3.23506e-05	-2.74675e-06	-1.22078e-06	8.24025e-06	-6.10389e-07	-0.000182506	-1.22078e-06	3.2961e-05
43	7	0	0	-2.44156e-06	3.05194e-07	-5.4935e-06	2.13636e-06	1.22078e-06	-1.49545e-05	4.27272e-06	3.05194e-07	7.32467e-06	-6.10389e-07	-0.000218214	-9.15583e-07	-8.02661e-05
43	8	0	0	-3.05194e-06	-9.15583e-07	-4.27272e-06	1.52597e-06	9.15583e-07	7.32467e-06	1.19026e-05	2.44156e-06	6.40908e-06	0	-0.000190441	-1.52597e-06	-0.000120552
43	9	0	-7.32467e-06	-3.66233e-06	-2.13636e-06	-3.66233e-06	1.52597e-06	6.10389e-07	2.59415e-05	1.73961e-05	7.01947e-06	5.1883e-06	-6.10389e-07	-9.85778e-05	-2.13636e-06	-9.39999e-05
43	10	0	-8.85064e-06	-3.35714e-06	-2.44156e-06	-2.44156e-06	2.44156e-06	6.10389e-07	3.87597e-05	1.92272e-05	1.49545e-05	5.4935e-06	-1.83117e-06	-1.67857e-05	-3.05194e-06	-9.91882e-05
43	11	0	-1.00714e-05	-2.13636e-06	-2.13636e-06	-6.10389e-07	3.96753e-06	1.22078e-06	4.94415e-05	1.95324e-05	2.1974e-05	8.85064e-06	-2.13636e-06	1.22078e-06	-4.88311e-06	-0.000192272
43	12	0	-1.00714e-05	-1.52597e-06	-1.83117e-06	-3.05194e-07	5.4935e-06	1.52597e-06	5.76817e-05	2.0448e-05	2.38052e-05	1.31234e-05	-6.10389e-07	-2.35e-05	-5.79869e-06	-0.00032259
43	13	0	-9.15583e-06	-1.83117e-06	-2.13636e-06	-1.52597e-06	5.79869e-06	1.22078e-06	5.40194e-05	1.92272e-05	1.86169e-05	1.31234e-05	1.22078e-06	-4.97467e-05	-3.66233e-06	-0.000409266
43	14	0	-7.01947e-06	-2.44156e-06	-1.52597e-06	-1.52597e-06	4.57792e-06	6.10389e-07	3.38766e-05	1.2513e-05	9.76622e-06	8.24025e-06	2.44156e-06	-6.83635e-05	0	-0.00043185
43	15	0	-4.57792e-06	-2.44156e-06	6.10389e-07	0	2.13636e-06	3.05194e-07	7.32467e-06	3.35714e-06	1.83117e-06	2.13636e-06	3.05194e-06	-9.18635e-05	1.83117e-06	-0.000419032
43	16	0	-1.83117e-06	-2.13636e-06	4.27272e-06	3.05194e-07	3.05194e-07	9.15583e-07	-1.22078e-05	-1.83117e-06	-3.96753e-06	-6.10389e-07	4.27272e-06	-0.000116889	1.22078e-06	-0.000392175
43	17	0	6.10389e-07	-1.52597e-06	7.62986e-06	-9.15583e-07	-6.10389e-07	2.44156e-06	-2.25844e-05	-4.57792e-06	-9.46103e-06	6.10389e-07	5.4935e-06	-0.000127266	1.52597e-06	-0.000349448
43	18	0	3.35714e-06	-3.05194e-07	1.00714e-05	-1.22078e-06	-1.83117e-06	3.96753e-06	-2.99091e-05	-1.06818e-05	-1.49545e-05	5.4935e-06	6.40908e-06	-0.000112006	3.66233e-06	-0.00029024
43	19	0	4.88311e-06	1.83117e-06	1.12922e-05	3.35714e-06	-3.66233e-06	3.96753e-06	-3.47922e-05	-2.07532e-05	-1.70909e-05	8.85064e-06	5.4935e-06	-7.08051e-05	4.88311e-06	-0.000224318
44	0	0	5.4935e-06	3.35714e-06	1.19026e-05	1.15974e-05	-4.88311e-06	1.83117e-06	-3.2961e-05	-2.56363e-05	-1.37337e-05	8.85064e-06	3.66233e-06	-8.54544e-06	3.35714e-06	-0.000152902
44	1	0	5.4935e-06	3.05194e-06	1.22078e-05	1.64805e-05	-5.4935e-06	0	-2.16688e-05	-2.1974e-05	-7.32467e-06	6.71428e-06	1.22078e-06	6.28701e-05	-3.05194e-07	-6.65324e-05
44	2	0	5.79869e-06	9.15583e-07	1.22078e-05	1.34286e-05	-6.10389e-06	-3.05194e-07	-1.22078e-06	-1.37337e-05	-1.52597e-06	5.4935e-06	-9.15583e-07	0.000126656	-3.66233e-06	2.99091e-05
44	3	0	6.10389e-06	0	1.2513e-05	5.79869e-06	-5.79869e-06	6.10389e-07	2.96039e-05	-5.4935e-06	3.35714e-06	7.93505e-06	-3.35714e-06	0.000171214	-6.40908e-06	0.000101935
44	4	0	5.79869e-06	0	1.22078e-05	0	-4.88311e-06	1.52597e-06	6.71428e-05	5.4935e-06	1.03766e-05	1.49545e-05	-6.10389e-06	0.000191967	-8.54544e-06	0.000112312
44	5	0	3.96753e-06	6.10389e-07	1.06818e-05	0	-3.05194e-06	1.22078e-06	9.55259e-05	2.13636e-05	1.83117e-05	2.28896e-05	-7.93505e-06	0.000185558	-1.00714e-05	6.56168e-05
44	6	0	1.22078e-06	6.10389e-07	7.93505e-06	2.74675e-06	-1.52597e-06	0	0.000100409	3.63181e-05	2.22792e-05	2.47207e-05	-8.24025e-06	0.000151376	-1.03766e-05	1.43441e-05
44	7	0	-1.22078e-06	9.15583e-07	4.27272e-06	4.88311e-06	-6.10389e-07	-1.22078e-06	8.54544e-05	4.45584e-05	2.01428e-05	1.34286e-05	-6.71428e-06	0.000105597	-9.76622e-06	7.93505e-06
44	8	0	-3.35714e-06	1.52597e-06	1.22078e-06	4.88311e-06	3.05194e-07	-2.74675e-06	6.95843e-05	4.94415e-05	1.55649e-05	-6.10389e-06	-3.96753e-06	7.81298e-05	-7.93505e-06	4.30324e-05
44	9	0	-4.88311e-06	1.52597e-06	0	3.96753e-06	1.83117e-06	-3.35714e-06	6.19545e-05	5.52402e-05	1.34286e-05	-1.86169e-05	-9.15583e-07	8.54544e-05	-5.1883e-06	7.81298e-05
44	10	0	-5.79869e-06	0	0	3.35714e-06	2.74675e-06	-2.13636e-06	5.55454e-05	5.52402e-05	1.40389e-05	-1.55649e-05	3.05194e-07	0.000113838	-1.83117e-06	9.55259e-05
44	11	0	-6.10389e-06	-2.44156e-06	9.15583e-07	1.52597e-06	3.35714e-06	0	4.21168e-05	3.84545e-05	1.22078e-05	-1.06818e-05	3.05194e-07	0.000140695	0	0.000124214
44	12	0	-5.4935e-06	-3.96753e-06	9.15583e-07	-1.22078e-06	3.96753e-06	1.22078e-06	2.59415e-05	9.15583e-06	6.10389e-06	-2.01428e-05	-3.05194e-07	0.000162669	-6.10389e-07	0.000194714
44	13	0	-4.57792e-06	-5.1883e-06	-6.10389e-07	-4.27272e-06	3.66233e-06	1.52597e-06	1.2513e-05	-1.2513e-05	-6.10389e-07	-3.93701e-05	-1.52597e-06	0.000190136	-2.74675e-06	0.000278337
44	14	0	-3.05194e-06	-6.10389e-06	-1.83117e-06	-6.10389e-06	1.52597e-06	3.05194e-06	-1.83117e-06	-1.70909e-05	-5.4935e-06	-4.73051e-05	-1.52597e-06	0.000212415	-3.35714e-06	0.000303668
44	15	0	-9.15583e-07	-5.79869e-06	-1.52597e-06	-6.71428e-06	-6.10389e-07	4.88311e-06	-2.10584e-05	-1.86169e-05	-7.32467e-06	-4.02857e-05	-6.10389e-07	0.000193493	-2.13636e-06	0.000229201
44	16	0	1.22078e-06	-3.96753e-06	0	-6.40908e-06	-1.83117e-06	5.1883e-06	-3.63181e-05	-3.69285e-05	-8.54544e-06	-3.90649e-05	3.05194e-07	0.0001175	-9.15583e-07	9.09479e-05
44	17	0	2.44156e-06	-2.74675e-06	6.10389e-07	-4.88311e-06	-1.52597e-06	2.74675e-06	-3.35714e-05	-7.04999e-05	-9.15583e-06	-5.61558e-05	1.22078e-06	2.35e-05	-6.10389e-07	-2.62467e-05
44	18	0	2.13636e-06	-2.74675e-06	6.10389e-07	-2.13636e-06	-1.52597e-06	6.10389e-07	-1.67857e-05	-9.85778e-05	-6.71428e-06	-7.35519e-05	1.22078e-06	-2.71623e-05	-9.15583e-07	-6.68376e-05
44	19	0	2.44156e-06	-3.05194e-06	1.22078e-06	-3.05194e-07	-2.13636e-06	9.15583e-07	-5.4935e-06	-0.000107123	-1.22078e-06	-6.62272e-05	1.52597e-06	-2.1974e-05	-1.52597e-06	-3.84545e-05
45	0	0	3.96753e-06	-2.44156e-06	2.44156e-06	-9.15583e-07	-2.13636e-06	2.13636e-06	-1.15974e-05	-0.000101935	4.57792e-06	-3.66233e-05	2.74675e-06	-5.4935e-06	-1.22078e-06	1.98376e-05
45	1	0	4.27272e-06	-1.83117e-06	3.05194e-06	-2.13636e-06	-3.05194e-07	3.05194e-06	-2.50259e-05	-9.03375e-05	6.10389e-06	-7.62986e-06	4.27272e-06	-1.46493e-05	-6.10389e-07	8.05713e-05
45	2	0	1.83117e-06	-1.83117e-06	2.13636e-06	-2.44156e-06	9.15583e-07	3.35714e-06	-3.17402e-05	-6.95843e-05	9.15583e-07	6.71428e-06	4.27272e-06	-2.86883e-05	0	0.000121162
45	3	0	0	-1.52597e-06	1.52597e-06	-1.22078e-06	6.10389e-07	3.96753e-06	-3.32662e-05	-3.69285e-05	-7.62986e-06	1.2513e-05	3.05194e-06	-5.79869e-06	9.15583e-07	0.000104071
45	4	0	9.15583e-07	0	3.05194e-06	-6.10389e-07	-9.15583e-07	3.66233e-06	-4.18116e-05	-6.71428e-06	-1.55649e-05	1.52597e-05	1.83117e-06	5.46298e-05	6.10389e-07	6.10389e-06
45	5	0	5.1883e-06	2.74675e-06	6.71428e-06	0	-2.74675e-06	2.13636e-06	-5.3409e-05	0	-1.86169e-05	1.2513e-05	1.83117e-06	0.000118415	0	-0.000117195
45	6	0	8.24025e-06	4.88311e-06	1.0987e-05	3.05194e-07	-3.35714e-06	3.05194e-07	-4.79155e-05	-1.64805e-05	-1.58701e-05	4.27272e-06	1.83117e-06	0.000168162	-3.05194e-07	-0.000153208
45	7	0	7.93505e-06	5.4935e-06	1.40389e-05	6.10389e-07	-3.05194e-06	3.05194e-07	-1.86169e-05	-3.78441e-05	-9.15583e-06	-3.05194e-07	9.15583e-07	0.000213636	-1.52597e-06	-5.27986e-05
45	8	0	6.71428e-06	4.88311e-06	1.58701e-05	0	-3.96753e-06	9.15583e-07	7.62986e-06	-5.06623e-05	-1.83117e-06	2.74675e-06	3.05194e-07	0.000249344	-2.44156e-06	0.000102851
45	9	0	7.01947e-06	2.44156e-06	1.67857e-05	-2.13636e-06	-5.79869e-06	1.83117e-06	6.10389e-07	-6.01233e-05	2.74675e-06	6.71428e-06	9.15583e-07	0.000238967	-3.35714e-06	0.000202039
45	10	0	6.40908e-06	6.10389e-07	1.67857e-05	-3.96753e-06	-6.10389e-06	2.44156e-06	-3.20454e-05	-6.95843e-05	3.66233e-06	3.96753e-06	2.44156e-06	0.000166026	-3.05194e-06	0.000236831
45	11	0	3.66233e-06	6.10389e-07	1.55649e-05	-3.96753e-06	-2.13636e-06	2.74675e-06	-5.03571e-05	-6.71428e-05	1.22078e-06	-1.83117e-06	3.96753e-06	6.86687e-05	-2.44156e-06	0.000275591
45	12	0	6.10389e-07	1.83117e-06	1.31234e-05	-2.44156e-06	2.13636e-06	2.44156e-06	-3.11298e-05	-4.36428e-05	-1.83117e-06	-2.44156e-06	4.88311e-06	6.10389e-07	-9.15583e-07	0.000313129
45	13	0	-6.10389e-07	9.15583e-07	1.06818e-05	-9.15583e-07	0	2.13636e-06	3.05194e-06	-1.22078e-05	-4.27272e-06	1.52597e-06	4.57792e-06	-2.71623e-05	3.05194e-07	0.000236526
45	14	0	-6.10389e-07	-2.74675e-06	9.76622e-06	0	-1.22078e-05	2.44156e-06	1.40389e-05	3.05194e-06	-4.57792e-06	3.35714e-06	3.66233e-06	-4.88311e-05	9.15583e-07	-2.0448e-05
45	15	0	-3.05194e-07	-6.10389e-06	1.06818e-05	-6.10389e-07	-2.62467e-05	3.66233e-06	-9.15583e-06	6.10389e-07	-3.96753e-06	1.22078e-06	1.52597e-06	-9.97986e-05	3.05194e-07	-0.000354941
45	16	0	0	-6.71428e-06	1.15974e-05	-1.83117e-06	-3.23506e-05	4.57792e-06	-4.76103e-05	-9.15583e-07	-5.1883e-06	0	0	-0.000190747	-3.05194e-07	-0.000581395
45	17	0	6.10389e-07	-5.1883e-06	1.19026e-05	-3.05194e-06	-2.92987e-05	4.57792e-06	-7.93505e-05	7.93505e-06	-1.03766e-05	1.52597e-06	-3.05194e-07	-0.000307941	-6.10389e-07	-0.000614051
45	18	0	1.52597e-06	-3.35714e-06	1.28182e-05	-3.35714e-06	-2.41104e-05	3.66233e-06	-9.76622e-05	1.73961e-05	-1.73961e-05	1.52597e-06	-3.05194e-07	-0.000413233	-6.10389e-07	-0.000509369
45	19	0	1.83117e-06	-2.44156e-06	1.46493e-05	-2.44156e-06	-2.01428e-05	2.44156e-06	-0.000104071	1.55649e-05	-2.22792e-05	-2.44156e-06	-9.15583e-07	-0.000454434	-9.15583e-07	-0.000358909
46	0	0	1.52597e-06	-2.13636e-06	1.55649e-05	-9.15583e-07	-1.58701e-05	9.15583e-07	-0.000106818	5.4935e-06	-2.28896e-05	-7.01947e-06	-9.15583e-07	-0.000400415	-6.10389e-07	-0.000208143
46	1	0	9.15583e-07	-2.74675e-06	1.34286e-05	0	-9.46103e-06	0	-0.000113838	-3.96753e-06	-2.07532e-05	-9.15583e-06	3.05194e-07	-0.000267961	6.10389e-07	-8.33181e-05
46	2	0	6.10389e-07	-3.05194e-06	8.24025e-06	9.15583e-07	-2.74675e-06	0	-0.000121467	-1.34286e-05	-1.86169e-05	-1.15974e-05	2.74675e-06	-0.000111091	1.83117e-06	-2.01428e-05
46	3	0	0	-1.22078e-06	3.66233e-06	2.13636e-06	2.13636e-06	3.05194e-07	-0.000113532	-2.38052e-05	-1.52597e-05	-1.58701e-05	3.35714e-06	6.71428e-06	9.15583e-07	-1.92272e-05
46	4	0	-9.15583e-07	1.22078e-06	2.13636e-06	2.44156e-06	6.40908e-06	6.10389e-07	-8.9422e-05	-3.08246e-05	-9.15583e-06	-1.67857e-05	1.52597e-06	2.89935e-05	-6.10389e-07	-1.52597e-05
46	5	0	-1.52597e-06	1.83117e-06	2.74675e-06	1.52597e-06	1.03766e-05	9.15583e-07	-6.98895e-05	-2.92987e-05	-1.22078e-06	-1.00714e-05	-9.15583e-07	-7.26363e-05	-1.52597e-06	6.31752e-05
46	6	0	-1.83117e-06	3.05194e-07	2.74675e-06	-3.05194e-07	1.31234e-05	1.83117e-06	-5.92077e-05	-2.31948e-05	3.05194e-06	-3.05194e-07	-3.96753e-06	-0.000255448	-2.44156e-06	0.000206311
46	7	0	-1.83117e-06	-9.15583e-07	1.83117e-06	-1.83117e-06	1.34286e-05	2.13636e-06	-1.86169e-05	-1.92272e-05	3.96753e-06	4.57792e-06	-8.24025e-06	-0.000404688	-5.79869e-06	0.000331746
46	8	0	-2.13636e-06	-9.15583e-07	6.10389e-07	-2.13636e-06	1.31234e-05	1.52597e-06	8.20973e-05	-1.77013e-05	6.71428e-06	4.57792e-06	-1.40389e-05	-0.000423305	-1.12922e-05	0.000381188
46	9	0	-2.74675e-06	-1.22078e-06	6.10389e-07	-1.22078e-06	1.34286e-05	3.05194e-07	0.000198071	-1.40389e-05	1.61753e-05	3.96753e-06	-1.92272e-05	-0.000319539	-1.58701e-05	0.000375389
46	10	0	-2.74675e-06	-2.13636e-06	1.83117e-06	3.05194e-07	1.43441e-05	0	0.000242935	-9.46103e-06	2.77727e-05	5.79869e-06	-2.10584e-05	-0.000181285	-1.80065e-05	0.000368064
46	11	0	-1.83117e-06	-2.44156e-06	3.35714e-06	1.22078e-06	1.46493e-05	0	0.000199292	-7.62986e-06	3.17402e-05	8.54544e-06	-1.83117e-05	-7.17207e-05	-1.80065e-05	0.000372642
46	12	0	-3.05194e-07	-1.22078e-06	4.88311e-06	6.10389e-07	1.43441e-05	0	0.000140695	-7.93505e-06	2.68571e-05	1.31234e-05	-1.31234e-05	9.15583e-06	-1.64805e-05	0.000357993
46	13	0	3.05194e-07	-3.05194e-07	6.10389e-06	0	1.49545e-05	-3.05194e-07	0.000133675	-3.66233e-06	2.1974e-05	1.95324e-05	-7.01947e-06	6.5922e-05	-1.19026e-05	0.000304279
46	14	0	-3.05194e-07	-1.22078e-06	6.71428e-06	-3.05194e-07	1.64805e-05	0	0.000162058	6.40908e-06	2.41104e-05	2.59415e-05	-1.22078e-06	7.26363e-05	-4.57792e-06	0.000242935
46	15	0	-2.44156e-06	-1.83117e-06	6.71428e-06	9.15583e-07	1.80065e-05	6.10389e-07	0.000172435	1.73961e-05	3.02142e-05	2.86883e-05	3.96753e-06	2.0448e-05	1.83117e-06	0.000228285
46	16	0	-2.74675e-06	-6.10389e-07	6.71428e-06	2.74675e-06	1.89221e-05	9.15583e-07	0.000152292	2.13636e-05	3.1435e-05	2.89935e-05	9.15583e-06	-4.27272e-05	6.71428e-06	0.000276811
46	17	0	-9.15583e-07	3.05194e-07	7.32467e-06	3.35714e-06	2.0448e-05	3.05194e-07	0.000122688	1.73961e-05	2.44156e-05	2.99091e-05	1.43441e-05	-5.95129e-05	1.12922e-05	0.000329
46	18	0	1.52597e-06	0	7.93505e-06	3.05194e-06	2.28896e-05	-6.10389e-07	9.33895e-05	1.06818e-05	1.31234e-05	2.99091e-05	1.89221e-05	-2.28896e-05	1.64805e-05	0.000300006
46	19	0	3.66233e-06	-3.05194e-07	7.32467e-06	3.35714e-06	2.53311e-05	-1.52597e-06	6.40908e-05	6.71428e-06	2.44156e-06	2.68571e-05	2.13636e-05	2.44156e-05	1.95324e-05	0.000174876
47	0	0	3.66233e-06	6.10389e-07	5.79869e-06	4.27272e-06	2.41104e-05	-2.44156e-06	4.60844e-05	7.62986e-06	-3.96753e-06	2.28896e-05	2.0448e-05	4.05909e-05	1.83117e-05	4.02857e-05
47	1	0	2.44156e-06	1.83117e-06	4.27272e-06	4.27272e-06	1.98376e-05	-2.44156e-06	4.51688e-05	1.2513e-05	-4.88311e-06	1.98376e-05	1.83117e-05	1.70909e-05	1.55649e-05	-1.46493e-05
47	2	0	3.05194e-07	9.15583e-07	3.66233e-06	3.05194e-06	1.58701e-05	-1.52597e-06	4.3948e-05	1.92272e-05	-3.35714e-06	1.37337e-05	1.46493e-05	-1.86169e-05	1.22078e-05	-1.55649e-05
47	3	0	-1.83117e-06	3.05194e-07	2.74675e-06	3.35714e-06	1.49545e-05	-6.10389e-07	2.96039e-05	2.68571e-05	-3.96753e-06	1.22078e-06	7.32467e-06	-2.68571e-05	4.88311e-06	-7.35519e-05
47	4	0	-3.35714e-06	1.22078e-06	2.13636e-06	4.88311e-06	1.49545e-05	-1.52597e-06	1.67857e-05	3.20454e-05	-7.62986e-06	-1.0987e-05	-6.10389e-06	1.15974e-05	-9.15583e-06	-0.000233779
47	5	0	-2.74675e-06	3.05194e-06	2.74675e-06	5.79869e-06	1.19026e-05	-3.35714e-06	1.70909e-05	2.99091e-05	-1.03766e-05	-1.19026e-05	-2.1974e-05	7.44674e-05	-2.62467e-05	-0.000405298
47	6	0	3.05194e-07	3.66233e-06	5.4935e-06	4.88311e-06	7.32467e-06	-3.96753e-06	1.43441e-05	2.16688e-05	-1.0987e-05	-1.83117e-06	-3.2961e-05	0.00012635	-3.75389e-05	-0.000476714
47	7	0	3.35714e-06	2.74675e-06	8.85064e-06	3.35714e-06	6.71428e-06	-3.96753e-06	-3.66233e-06	1.67857e-05	-1.15974e-05	7.32467e-06	-3.60129e-05	0.000167857	-3.96753e-05	-0.000448331
47	8	0	3.35714e-06	2.44156e-06	1.00714e-05	3.05194e-06	1.03766e-05	-3.35714e-06	-2.65519e-05	2.28896e-05	-1.37337e-05	9.46103e-06	-3.32662e-05	0.000224318	-3.57077e-05	-0.000399805
47	9	0	0	2.13636e-06	7.62986e-06	2.74675e-06	1.46493e-05	-2.74675e-06	-5.09675e-05	3.35714e-05	-1.55649e-05	9.15583e-06	-2.83831e-05	0.000292071	-3.02142e-05	-0.000364402
47	10	0	-3.05194e-06	6.10389e-07	3.66233e-06	6.10389e-07	1.58701e-05	-1.22078e-06	-9.82726e-05	3.63181e-05	-2.01428e-05	1.03766e-05	-2.0448e-05	0.000335714	-2.1974e-05	-0.000304279
47	11	0	-4.57792e-06	-9.15583e-07	0	-1.22078e-06	1.73961e-05	0	-0.000168773	2.77727e-05	-3.4487e-05	9.46103e-06	-9.15583e-06	0.000340902	-9.46103e-06	-0.000193493
47	12	0	-4.88311e-06	-1.22078e-06	-3.96753e-06	-1.52597e-06	2.10584e-05	-3.05194e-07	-0.000229506	1.83117e-05	-5.82921e-05	4.27272e-06	3.35714e-06	0.000326253	4.57792e-06	-6.25649e-05
47	13	0	-6.10389e-06	-3.05194e-07	-7.32467e-06	-1.22078e-06	2.50259e-05	-1.52597e-06	-0.000271013	1.49545e-05	-7.99609e-05	3.05194e-07	1.28182e-05	0.000297259	1.64805e-05	4.48636e-05
47	14	0	-8.54544e-06	-6.10389e-07	-9.15583e-06	-2.74675e-06	2.56363e-05	-6.10389e-07	-0.000325032	1.46493e-05	-9.06427e-05	1.52597e-06	1.77013e-05	0.00024263	2.35e-05	0.000102851
47	15	0	-1.06818e-05	-3.05194e-06	-1.03766e-05	-4.88311e-06	2.25844e-05	2.13636e-06	-0.00039248	1.37337e-05	-9.24739e-05	4.88311e-06	1.89221e-05	0.000182506	2.65519e-05	8.14869e-05
47	16	0	-1.31234e-05	-4.88311e-06	-1.31234e-05	-4.88311e-06	1.92272e-05	3.96753e-06	-0.000424831	1.46493e-05	-9.03375e-05	6.40908e-06	1.77013e-05	0.000164195	2.56363e-05	-3.93701e-05
47	17	0	-1.64805e-05	-4.57792e-06	-1.80065e-05	-3.35714e-06	1.70909e-05	3.35714e-06	-0.000415675	1.89221e-05	-8.08765e-05	7.01947e-06	1.40389e-05	0.000187084	2.0448e-05	-0.000216383
47	18	0	-1.80065e-05	-3.35714e-06	-2.22792e-05	-2.74675e-06	1.40389e-05	2.44156e-06	-0.000423305	2.22792e-05	-6.19545e-05	8.85064e-06	8.54544e-06	0.000185863	1.15974e-05	-0.00034609
47	19	0	-1.49545e-05	-3.05194e-06	-2.25844e-05	-3.96753e-06	9.15583e-06	2.74675e-06	-0.000437954	2.10584e-05	-3.84545e-05	1.06818e-05	3.35714e-06	0.000113227	4.27272e-06	-0.000363181
48	0	0	-8.54544e-06	-3.96753e-06	-1.83117e-05	-4.27272e-06	3.96753e-06	3.66233e-06	-0.000322285	1.89221e-05	-9.76622e-06	1.06818e-05	6.10389e-07	-3.05194e-07	1.52597e-06	-0.000303974
48	1	0	-3.35714e-06	-3.66233e-06	-1.31234e-05	-2.74675e-06	0	2.74675e-06	5.1883e-06	1.95324e-05	3.4487e-05	1.15974e-05	1.83117e-06	-0.000100104	3.66233e-06	-0.000247818
48	2	0	-1.83117e-06	-2.13636e-06	-9.46103e-06	-9.15583e-07	-3.35714e-06	9.15583e-07	0.000395837	2.01428e-05	9.49155e-05	1.40389e-05	6.40908e-06	-0.0001645	7.32467e-06	-0.000223707
48	3	0	-1.83117e-06	-9.15583e-07	-7.62986e-06	-1.22078e-06	-7.62986e-06	0	0.000600623	1.70909e-05	0.000142831	1.52597e-05	1.19026e-05	-0.000188	1.06818e-05	-0.000206617
48	4	0	-1.22078e-06	-6.10389e-07	-6.40908e-06	-1.22078e-06	-1.28182e-05	3.05194e-07	0.000542941	1.34286e-05	0.00014863	1.34286e-05	1.49545e-05	-0.000158701	1.34286e-05	-0.000182811
48	5	0	-3.05194e-07	-3.05194e-07	-5.1883e-06	0	-1.61753e-05	9.15583e-07	0.000356162	1.37337e-05	0.000113838	1.19026e-05	1.49545e-05	-9.15583e-05	1.37337e-05	-0.000168467
48	6	0	0	3.05194e-07	-3.66233e-06	1.52597e-06	-1.73961e-05	6.10389e-07	0.000185558	1.73961e-05	6.53116e-05	1.2513e-05	1.34286e-05	-3.50974e-05	1.12922e-05	-0.000165415
48	7	0	3.05194e-07	9.15583e-07	-1.52597e-06	1.83117e-06	-1.89221e-05	0	7.23311e-05	2.0448e-05	1.86169e-05	1.34286e-05	1.28182e-05	-6.40908e-06	7.32467e-06	-0.000134896
48	8	0	1.22078e-06	6.10389e-07	1.83117e-06	1.52597e-06	-2.35e-05	-6.10389e-07	3.35714e-06	2.22792e-05	-2.74675e-05	1.34286e-05	1.28182e-05	3.23506e-05	5.1883e-06	-4.30324e-05
48	9	0	1.83117e-06	0	5.1883e-06	2.13636e-06	-2.80779e-05	-9.15583e-07	-4.33376e-05	2.38052e-05	-7.04999e-05	1.31234e-05	1.19026e-05	9.7357e-05	4.57792e-06	7.59934e-05
48	10	0	0	-9.15583e-07	6.10389e-06	2.44156e-06	-2.74675e-05	-3.05194e-07	-0.000106208	2.31948e-05	-9.70518e-05	1.06818e-05	9.46103e-06	0.000130623	1.22078e-06	0.000138863
48	11	0	-2.44156e-06	-6.10389e-07	3.05194e-06	1.22078e-06	-1.98376e-05	6.10389e-07	-0.000189221	1.89221e-05	-0.000104071	3.35714e-06	4.88311e-06	7.56882e-05	-5.79869e-06	0.000104987
48	12	0	-5.1883e-06	3.05194e-07	-9.15583e-07	0	-1.0987e-05	1.83117e-06	-0.000217298	1.2513e-05	-9.79674e-05	-7.01947e-06	-1.22078e-06	-3.78441e-05	-1.28182e-05	3.57077e-05
48	13	0	-7.01947e-06	1.52597e-06	-3.05194e-06	9.15583e-07	-6.40908e-06	2.13636e-06	-0.000121162	7.62986e-06	-7.81298e-05	-1.28182e-05	-7.01947e-06	-0.000132149	-1.46493e-05	2.59415e-05
48	14	0	-7.62986e-06	2.44156e-06	-3.05194e-06	3.35714e-06	-5.1883e-06	1.22078e-06	4.79155e-05	3.66233e-06	-3.66233e-05	-1.15974e-05	-9.15583e-06	-0.000165721	-1.12922e-05	9.09479e-05
48	15	0	-7.62986e-06	2.13636e-06	-3.66233e-06	4.57792e-06	-5.1883e-06	0	0.000183422	-9.15583e-07	2.13636e-05	-8.54544e-06	-7.01947e-06	-0.000142831	-7.32467e-06	0.000157786
48	16	0	-7.93505e-06	1.22078e-06	-7.01947e-06	3.66233e-06	-5.79869e-06	-9.15583e-07	0.000263078	-3.96753e-06	7.41622e-05	-9.15583e-06	-4.27272e-06	-7.47726e-05	-5.4935e-06	0.000173045
48	17	0	-9.15583e-06	6.10389e-07	-9.76622e-06	2.44156e-06	-8.85064e-06	-1.22078e-06	0.000326558	-1.52597e-06	0.000104071	-1.12922e-05	-3.96753e-06	6.40908e-06	-4.88311e-06	0.00015748
48	18	0	-1.03766e-05	3.05194e-07	-8.54544e-06	1.83117e-06	-1.34286e-05	-9.15583e-07	0.000354026	3.96753e-06	0.00010987	-1.06818e-05	-5.1883e-06	3.05194e-05	-3.05194e-06	0.000139779
48	19	0	-8.54544e-06	3.05194e-07	-4.88311e-06	1.52597e-06	-1.86169e-05	-1.22078e-06	0.000285357	7.93505e-06	9.64414e-05	-8.85064e-06	-5.4935e-06	-5.52402e-05	-1.83117e-06	9.64414e-05
49	0	0	-3.96753e-06	0	-1.83117e-06	3.05194e-07	-2.25844e-05	-2.44156e-06	0.000150461	9.15583e-06	6.7448e-05	-9.15583e-06	-5.1883e-06	-0.000209363	-3.05194e-06	1.0987e-05
49	1	0	-3.05194e-07	0	-6.10389e-07	3.05194e-07	-2.53311e-05	-3.05194e-06	5.46298e-05	9.46103e-06	3.2961e-05	-1.03766e-05	-6.10389e-06	-0.000318928	-5.79869e-06	-6.19545e-05
49	2	0	0	6.10389e-07	-6.10389e-07	1.22078e-06	-2.65519e-05	-2.74675e-06	3.57077e-05	1.03766e-05	9.15583e-06	-9.46103e-06	-6.71428e-06	-0.000300616	-7.62986e-06	-6.22597e-05
49	3	0	-6.10389e-07	9.15583e-07	-1.83117e-06	2.13636e-06	-2.80779e-05	-2.74675e-06	3.90649e-05	1.00714e-05	6.10389e-07	-7.01947e-06	-3.96753e-06	-0.000163279	-6.40908e-06	-1.95324e-05
49	4	0	3.05194e-07	6.10389e-07	-3.66233e-06	1.52597e-06	-2.99091e-05	-3.66233e-06	3.23506e-05	9.15583e-06	-1.52597e-06	-6.71428e-06	1.22078e-06	1.22078e-05	-2.44156e-06	-1.40389e-05
49	5	0	3.35714e-06	0	-3.96753e-06	9.15583e-07	-3.05194e-05	-3.96753e-06	3.99805e-05	9.46103e-06	-3.66233e-06	-7.93505e-06	7.01947e-06	0.000132149	2.44156e-06	-4.94415e-05
49	6	0	4.57792e-06	0	-2.13636e-06	1.22078e-06	-2.83831e-05	-2.44156e-06	6.47012e-05	1.0987e-05	-3.35714e-06	-7.93505e-06	1.06818e-05	0.000154123	6.71428e-06	-4.60844e-05
49	7	0	2.44156e-06	0	-1.83117e-06	2.13636e-06	-2.53311e-05	-9.15583e-07	8.33181e-05	1.06818e-05	3.05194e-07	-5.79869e-06	1.12922e-05	0.000120552	8.54544e-06	3.96753e-05
49	8	0	-6.10389e-07	0	-5.4935e-06	1.22078e-06	-2.44156e-05	-1.22078e-06	0.000114753	8.85064e-06	5.79869e-06	-3.96753e-06	9.76622e-06	0.00010224	7.01947e-06	0.000159311
49	9	0	-2.44156e-06	-3.05194e-07	-1.0987e-05	-3.05194e-07	-2.38052e-05	-1.83117e-06	0.000186779	6.71428e-06	1.37337e-05	-4.27272e-06	6.40908e-06	9.64414e-05	2.74675e-06	0.00024385
49	10	0	-2.44156e-06	-1.52597e-06	-1.34286e-05	-1.83117e-06	-2.10584e-05	-1.52597e-06	0.000246902	5.79869e-06	2.62467e-05	-4.88311e-06	3.05194e-06	2.38052e-05	-9.15583e-07	0.000279253
49	11	0	-1.52597e-06	-2.74675e-06	-1.15974e-05	-1.52597e-06	-1.89221e-05	0	0.00021211	5.4935e-06	3.63181e-05	-4.27272e-06	1.22078e-06	-0.000145883	-3.35714e-06	0.000289324
49	12	0	-3.05194e-07	-2.44156e-06	-9.46103e-06	0	-2.62467e-05	9.15583e-07	0.000101325	5.1883e-06	2.99091e-05	-2.44156e-06	0	-0.000312519	-5.1883e-06	0.000290545
49	13	0	-3.05194e-07	3.05194e-07	-9.15583e-06	3.05194e-06	-4.42532e-05	0	1.0987e-05	5.4935e-06	3.35714e-06	-9.15583e-07	-1.22078e-06	-0.000347311	-7.01947e-06	0.000285967
49	14	0	-1.22078e-06	4.88311e-06	-9.76622e-06	6.40908e-06	-6.13441e-05	-1.52597e-06	-3.17402e-05	6.40908e-06	-2.92987e-05	-3.05194e-07	-2.13636e-06	-0.00025087	-7.01947e-06	0.000259415
49	15	0	-2.13636e-06	7.93505e-06	-8.85064e-06	8.85064e-06	-6.5922e-05	-2.13636e-06	-8.08765e-05	6.71428e-06	-5.40194e-05	-9.15583e-07	-3.05194e-07	-0.000152292	-4.27272e-06	0.000179454
49	16	0	-2.44156e-06	7.93505e-06	-7.62986e-06	8.85064e-06	-5.79869e-05	-2.44156e-06	-0.000145883	5.79869e-06	-6.71428e-05	-1.52597e-06	3.05194e-06	-0.000151682	3.05194e-07	4.5474e-05
49	17	0	-2.74675e-06	5.79869e-06	-7.32467e-06	7.62986e-06	-4.48636e-05	-2.13636e-06	-0.000180065	4.88311e-06	-7.35519e-05	-2.13636e-06	5.79869e-06	-0.000223402	3.35714e-06	-6.80584e-05
49	18	0	-4.27272e-06	4.27272e-06	-7.32467e-06	6.40908e-06	-3.11298e-05	-2.13636e-06	-0.000185253	4.88311e-06	-7.87402e-05	-2.74675e-06	5.79869e-06	-0.000273759	4.57792e-06	-7.96557e-05
49	19	0	-5.4935e-06	3.96753e-06	-6.40908e-06	6.71428e-06	-1.70909e-05	-2.74675e-06	-0.000205091	5.4935e-06	-8.08765e-05	-4.88311e-06	4.88311e-06	-0.000256974	4.88311e-06	-1.19026e-05
50	0	0	-3.96753e-06	3.96753e-06	-3.66233e-06	6.71428e-06	-3.66233e-06	-4.27272e-06	-0.000217604	7.01947e-06	-7.08051e-05	-8.24025e-06	3.66233e-06	-0.000199597	5.79869e-06	1.80065e-05
50	1	0	-3.05194e-07	4.57792e-06	-9.15583e-07	6.10389e-06	7.01947e-06	-5.79869e-06	-0.000168773	8.85064e-06	-4.12012e-05	-1.03766e-05	2.74675e-06	-0.000146493	5.79869e-06	-5.37142e-05
50	2	0	1.52597e-06	5.79869e-06	6.10389e-07	5.4935e-06	1.80065e-05	-5.79869e-06	-0.000112617	9.76622e-06	-3.05194e-06	-1.0987e-05	1.83117e-06	-0.000113838	4.57792e-06	-0.000159922
50	3	0	6.10389e-07	6.71428e-06	3.05194e-07	5.79869e-06	3.02142e-05	-4.88311e-06	-0.000159006	1.00714e-05	2.16688e-05	-1.06818e-05	2.13636e-06	-9.30843e-05	4.27272e-06	-0.000190747
50	4	0	0	6.10389e-06	0	6.10389e-06	4.15064e-05	-4.27272e-06	-0.000271013	1.03766e-05	2.50259e-05	-1.00714e-05	3.66233e-06	-7.6909e-05	5.79869e-06	-0.000112006
50	5	0	1.22078e-06	4.57792e-06	6.10389e-07	5.1883e-06	4.76103e-05	-4.57792e-06	-0.000274675	1.03766e-05	2.16688e-05	-9.15583e-06	4.88311e-06	-5.82921e-05	7.62986e-06	3.32662e-05
50	6	0	3.96753e-06	3.96753e-06	3.05194e-06	3.66233e-06	5.06623e-05	-5.1883e-06	-0.000116889	8.85064e-06	2.56363e-05	-8.54544e-06	4.88311e-06	-1.95324e-05	7.93505e-06	0.000186169
50	7	0	4.57792e-06	3.96753e-06	4.88311e-06	3.05194e-06	5.46298e-05	-4.57792e-06	4.08961e-05	5.1883e-06	3.05194e-05	-9.15583e-06	3.96753e-06	4.85259e-05	7.01947e-06	0.000296649
50	8	0	3.05194e-06	3.66233e-06	3.96753e-06	3.35714e-06	5.89025e-05	-3.35714e-06	5.3409e-05	2.74675e-06	2.56363e-05	-1.03766e-05	2.44156e-06	0.000113838	5.1883e-06	0.000335714
50	9	0	1.22078e-06	3.05194e-06	9.15583e-07	3.35714e-06	6.07337e-05	-2.74675e-06	-3.02142e-05	2.13636e-06	1.70909e-05	-1.00714e-05	1.22078e-06	0.0001175	3.05194e-06	0.000326253
50	10	0	3.05194e-07	2.44156e-06	-9.15583e-07	2.13636e-06	6.01233e-05	-3.05194e-06	-9.21687e-05	6.10389e-07	1.58701e-05	-8.24025e-06	1.22078e-06	4.63895e-05	1.83117e-06	0.000322285
50	11	0	3.05194e-07	3.35714e-06	-3.05194e-07	1.52597e-06	5.98181e-05	-3.66233e-06	-0.000113838	-3.05194e-06	1.86169e-05	-7.62986e-06	3.96753e-06	-3.4487e-05	2.44156e-06	0.000335409
50	12	0	1.83117e-06	4.88311e-06	2.44156e-06	2.13636e-06	5.82921e-05	-3.96753e-06	-0.000125435	-8.54544e-06	1.55649e-05	-8.85064e-06	7.93505e-06	-5.15779e-05	4.88311e-06	0.000319539
50	13	0	4.88311e-06	5.1883e-06	7.62986e-06	2.74675e-06	5.27986e-05	-3.66233e-06	-0.000101935	-1.31234e-05	1.37337e-05	-9.15583e-06	1.06818e-05	-3.05194e-06	7.01947e-06	0.00025087
50	14	0	8.85064e-06	4.27272e-06	1.19026e-05	1.83117e-06	4.42532e-05	-2.74675e-06	-1.77013e-05	-1.64805e-05	3.08246e-05	-8.24025e-06	1.2513e-05	5.58506e-05	6.40908e-06	0.000175487
50	15	0	1.03766e-05	3.05194e-06	1.34286e-05	3.05194e-07	3.84545e-05	-1.52597e-06	7.29415e-05	-1.77013e-05	6.56168e-05	-7.01947e-06	1.49545e-05	9.27791e-05	4.27272e-06	0.000138558
50	16	0	8.85064e-06	1.52597e-06	1.03766e-05	-3.05194e-07	3.84545e-05	-6.10389e-07	0.000114753	-1.55649e-05	9.27791e-05	-6.71428e-06	1.92272e-05	0.00011811	4.57792e-06	0.000119636
50	17	0	5.79869e-06	6.10389e-07	4.88311e-06	-1.22078e-06	4.02857e-05	-3.05194e-07	0.000136117	-1.15974e-05	8.91168e-05	-6.10389e-06	2.50259e-05	0.000139779	9.15583e-06	8.33181e-05
50	18	0	2.74675e-06	0	9.15583e-07	-3.05194e-06	3.78441e-05	-1.22078e-06	0.000171214	-9.76622e-06	5.3409e-05	-4.88311e-06	3.23506e-05	0.000146188	1.61753e-05	5.37142e-05
50	19	0	1.22078e-06	9.15583e-07	1.52597e-06	-5.4935e-06	2.99091e-05	-2.13636e-06	0.000171519	-1.03766e-05	0	-3.66233e-06	3.69285e-05	0.000138558	1.89221e-05	7.20259e-05
51	0	0	1.83117e-06	1.52597e-06	4.88311e-06	-6.40908e-06	1.89221e-05	-2.13636e-06	9.09479e-05	-1.00714e-05	-5.12727e-05	-2.74675e-06	2.99091e-05	0.000136727	9.15583e-06	0.000113838
51	1	0	4.57792e-06	9.15583e-07	7.32467e-06	-6.40908e-06	8.24025e-06	-9.15583e-07	-1.00714e-05	-7.32467e-06	-8.05713e-05	-9.15583e-07	4.57792e-06	0.000143441	-1.61753e-05	0.000112617
51	2	0	7.32467e-06	3.05194e-07	6.10389e-06	-6.71428e-06	9.15583e-07	6.10389e-07	-4.79155e-05	-4.88311e-06	-7.81298e-05	1.52597e-06	-3.2961e-05	0.000139474	-5.00519e-05	4.97467e-05
51	3	0	7.32467e-06	3.05194e-07	1.52597e-06	-6.40908e-06	-2.13636e-06	1.83117e-06	-3.99805e-05	-1.83117e-06	-5.43246e-05	4.88311e-06	-6.56168e-05	0.000128182	-7.72142e-05	-3.81493e-05
51	4	0	4.57792e-06	6.10389e-07	-3.05194e-06	-4.88311e-06	-3.35714e-06	2.44156e-06	-3.75389e-05	7.93505e-06	-2.59415e-05	1.0987e-05	-7.81298e-05	0.000139169	-8.57596e-05	-0.000122993
51	5	0	1.83117e-06	0	-6.40908e-06	-2.74675e-06	-4.57792e-06	2.74675e-06	5.4935e-06	2.38052e-05	0	1.95324e-05	-6.89739e-05	0.000178844	-7.41622e-05	-0.000198071
51	6	0	3.05194e-07	-3.05194e-07	-8.24025e-06	-3.05194e-06	-5.4935e-06	3.05194e-06	0.000159922	3.4487e-05	2.41104e-05	2.59415e-05	-4.82207e-05	0.000213941	-5.09675e-05	-0.000236526
51	7	0	-9.15583e-07	-3.05194e-07	-8.54544e-06	-5.79869e-06	-5.1883e-06	3.35714e-06	0.000341513	3.20454e-05	3.81493e-05	2.38052e-05	-2.68571e-05	0.000222487	-2.74675e-05	-0.000209058
51	8	0	-3.05194e-06	3.05194e-07	-7.62986e-06	-7.01947e-06	-5.1883e-06	3.05194e-06	0.000363487	2.35e-05	3.26558e-05	1.70909e-05	-1.12922e-05	0.000222487	-1.12922e-05	-0.000145578
51	9	0	-4.57792e-06	0	-6.40908e-06	-5.1883e-06	-6.40908e-06	2.74675e-06	0.000189831	1.98376e-05	1.49545e-05	1.46493e-05	-3.05194e-06	0.000224318	-3.05194e-06	-0.000115669
51	10	0	-5.4935e-06	-1.52597e-06	-7.32467e-06	-2.74675e-06	-7.93505e-06	3.05194e-06	2.74675e-06	1.92272e-05	3.96753e-06	1.95324e-05	1.52597e-06	0.000202039	3.66233e-06	-0.000132149
51	11	0	-6.10389e-06	-1.52597e-06	-1.00714e-05	-2.13636e-06	-7.93505e-06	3.66233e-06	-2.77727e-05	1.37337e-05	7.62986e-06	2.22792e-05	9.46103e-06	0.000143136	1.64805e-05	-0.000143441
51	12	0	-5.79869e-06	-6.10389e-07	-1.00714e-05	-2.74675e-06	-9.15583e-06	3.96753e-06	5.46298e-05	6.10389e-06	1.34286e-05	1.86169e-05	2.16688e-05	8.66752e-05	3.38766e-05	-0.000130928
51	13	0	-3.35714e-06	-3.05194e-07	-5.4935e-06	-2.13636e-06	-1.40389e-05	3.96753e-06	0.000105597	6.40908e-06	1.22078e-05	1.52597e-05	2.92987e-05	6.77532e-05	4.48636e-05	-0.000140084
51	14	0	1.22078e-06	-9.15583e-07	6.10389e-07	-1.22078e-06	-2.16688e-05	4.27272e-06	8.66752e-05	1.34286e-05	7.93505e-06	1.83117e-05	2.41104e-05	5.95129e-05	3.78441e-05	-0.000171824
51	15	0	4.88311e-06	-6.10389e-07	3.66233e-06	-1.83117e-06	-2.77727e-05	5.1883e-06	7.04999e-05	1.40389e-05	7.01947e-06	2.10584e-05	7.62986e-06	2.47207e-05	1.40389e-05	-0.000136422
51	16	0	5.79869e-06	3.05194e-07	2.74675e-06	-3.66233e-06	-3.08246e-05	6.40908e-06	8.9422e-05	3.35714e-06	2.44156e-06	1.49545e-05	-6.71428e-06	-7.62986e-06	-1.06818e-05	1.28182e-05
51	17	0	6.10389e-06	-3.05194e-07	2.13636e-06	-4.57792e-06	-3.32662e-05	7.32467e-06	9.18635e-05	-7.93505e-06	-1.2513e-05	4.88311e-06	-8.24025e-06	1.83117e-05	-1.98376e-05	0.000155039
51	18	0	7.32467e-06	-3.66233e-06	3.66233e-06	-4.57792e-06	-3.47922e-05	8.24025e-06	4.42532e-05	-1.19026e-05	-3.1435e-05	3.05194e-06	-1.52597e-06	8.88116e-05	-1.37337e-05	0.000121162
51	19	0	8.85064e-06	-6.71428e-06	5.79869e-06	-5.79869e-06	-3.32662e-05	9.15583e-06	-1.34286e-05	-1.19026e-05	-3.93701e-05	9.15583e-06	0	0.000130623	-7.01947e-06	-7.96557e-05
52	0	0	9.46103e-06	-6.71428e-06	7.32467e-06	-7.01947e-06	-2.86883e-05	1.00714e-05	-3.41818e-05	-1.61753e-05	-2.92987e-05	1.00714e-05	-9.46103e-06	0.000121773	-9.15583e-06	-0.0002585
52	1	0	1.06818e-05	-5.4935e-06	1.00714e-05	-6.10389e-06	-2.41104e-05	9.46103e-06	-1.03766e-05	-2.41104e-05	-7.32467e-06	6.10389e-07	-1.92272e-05	0.00011811	-1.15974e-05	-0.000283526
52	2	0	1.28182e-05	-5.1883e-06	1.15974e-05	-3.35714e-06	-2.10584e-05	7.93505e-06	4.94415e-05	-2.92987e-05	1.83117e-05	-8.85064e-06	-1.64805e-05	0.000150156	0	-0.000217604
52	3	0	1.31234e-05	-5.1883e-06	7.01947e-06	-1.52597e-06	-1.64805e-05	6.40908e-06	0.000137643	-2.99091e-05	4.21168e-05	-8.85064e-06	-3.66233e-06	0.000168773	2.44156e-05	-0.000181591
52	4	0	8.24025e-06	-4.57792e-06	-3.96753e-06	-1.52597e-06	-8.54544e-06	5.79869e-06	0.00020448	-2.89935e-05	5.46298e-05	-2.13636e-06	6.40908e-06	0.000122688	4.60844e-05	-0.000175487
52	5	0	6.10389e-07	-4.27272e-06	-1.58701e-05	-1.83117e-06	3.05194e-07	5.1883e-06	0.000174571	-2.68571e-05	4.82207e-05	1.22078e-06	8.85064e-06	3.41818e-05	5.37142e-05	-0.000114753
52	6	0	-4.57792e-06	-4.57792e-06	-2.13636e-05	-1.52597e-06	5.4935e-06	3.96753e-06	3.84545e-05	-2.25844e-05	2.56363e-05	-6.10389e-07	8.24025e-06	-3.99805e-05	5.06623e-05	1.03766e-05
52	7	0	-4.88311e-06	-3.96753e-06	-2.10584e-05	-1.52597e-06	4.27272e-06	2.44156e-06	-0.000119636	-1.80065e-05	1.22078e-06	-4.27272e-06	9.76622e-06	-8.51492e-05	4.45584e-05	0.000106513
52	8	0	-1.52597e-06	-2.13636e-06	-1.95324e-05	-2.13636e-06	-3.05194e-07	1.52597e-06	-0.000225233	-1.58701e-05	-1.40389e-05	-5.4935e-06	9.15583e-06	-0.000120247	3.47922e-05	9.61362e-05
52	9	0	1.52597e-06	-1.22078e-06	-1.77013e-05	-2.13636e-06	-4.88311e-06	1.52597e-06	-0.000288409	-1.80065e-05	-2.38052e-05	-3.96753e-06	2.74675e-06	-0.000152597	2.0448e-05	4.57792e-06
52	10	0	3.96753e-06	-1.52597e-06	-1.37337e-05	-6.10389e-07	-7.62986e-06	1.22078e-06	-0.000336324	-2.13636e-05	-3.4487e-05	-6.10389e-07	-4.27272e-06	-0.000176402	7.32467e-06	-7.78246e-05
52	11	0	5.79869e-06	-1.22078e-06	-9.15583e-06	6.10389e-07	-9.46103e-06	1.22078e-06	-0.000329	-2.1974e-05	-4.08961e-05	3.66233e-06	-5.79869e-06	-0.000193493	3.05194e-07	-8.11817e-05
52	12	0	7.01947e-06	6.10389e-07	-6.40908e-06	0	-1.2513e-05	9.15583e-07	-0.000216688	-1.89221e-05	-3.05194e-05	6.71428e-06	-3.66233e-06	-0.000199902	-2.44156e-06	6.10389e-06
52	13	0	7.32467e-06	2.13636e-06	-5.79869e-06	-6.10389e-07	-1.67857e-05	6.10389e-07	-4.08961e-05	-1.43441e-05	-1.52597e-06	7.32467e-06	-3.66233e-06	-0.000173045	-5.79869e-06	0.00014161
52	14	0	7.32467e-06	1.52597e-06	-4.27272e-06	0	-2.01428e-05	6.10389e-07	9.94934e-05	-9.76622e-06	2.83831e-05	7.62986e-06	-6.10389e-06	-0.000106208	-8.24025e-06	0.000263383
52	15	0	7.62986e-06	3.05194e-07	-9.15583e-07	1.52597e-06	-2.07532e-05	1.22078e-06	0.000170298	-2.74675e-06	3.99805e-05	1.03766e-05	-6.40908e-06	-3.05194e-05	-6.71428e-06	0.000341818
52	16	0	7.32467e-06	1.22078e-06	1.22078e-06	3.05194e-06	-1.92272e-05	1.52597e-06	0.000207532	9.15583e-06	2.74675e-05	1.61753e-05	-4.27272e-06	2.07532e-05	-3.05194e-06	0.000402857
52	17	0	5.4935e-06	2.44156e-06	1.22078e-06	3.05194e-06	-1.67857e-05	1.83117e-06	0.000221266	2.47207e-05	0	2.22792e-05	-3.96753e-06	4.73051e-05	-2.13636e-06	0.000488311
52	18	0	3.05194e-06	2.74675e-06	1.22078e-06	3.05194e-06	-1.43441e-05	1.52597e-06	0.00018037	3.50974e-05	-3.1435e-05	2.56363e-05	-7.01947e-06	5.85973e-05	-3.35714e-06	0.000599402
52	19	0	2.44156e-06	2.74675e-06	3.66233e-06	3.66233e-06	-1.12922e-05	9.15583e-07	0.000100714	3.4487e-05	-5.4935e-05	2.50259e-05	-9.15583e-06	5.03571e-05	-3.35714e-06	0.000686687
53	0	0	5.1883e-06	4.57792e-06	8.54544e-06	4.27272e-06	-7.62986e-06	6.10389e-07	6.62272e-05	2.65519e-05	-6.10389e-05	2.22792e-05	-7.62986e-06	3.38766e-05	0	0.000686077
53	1	0	8.85064e-06	6.71428e-06	1.34286e-05	3.96753e-06	-3.66233e-06	9.15583e-07	0.000116584	1.86169e-05	-4.97467e-05	1.80065e-05	-3.66233e-06	4.94415e-05	3.96753e-06	0.000568272
53	2	0	1.0987e-05	6.10389e-06	1.61753e-05	3.66233e-06	-9.15583e-07	1.22078e-06	0.000178844	1.34286e-05	-3.32662e-05	1.22078e-05	0	0.000114753	7.32467e-06	0.000377525
53	3	0	1.0987e-05	4.27272e-06	1.67857e-05	3.66233e-06	0	1.22078e-06	0.000155344	8.24025e-06	-2.65519e-05	6.10389e-06	3.96753e-06	0.000184032	1.00714e-05	0.000216383
53	4	0	1.00714e-05	4.27272e-06	1.61753e-05	4.27272e-06	0	6.10389e-07	5.40194e-05	3.05194e-06	-3.11298e-05	3.05194e-06	9.76622e-06	0.000200818	1.34286e-05	0.000150156
53	5	0	9.15583e-06	5.79869e-06	1.58701e-05	4.88311e-06	0	-9.15583e-07	-1.80065e-05	-1.52597e-06	-3.11298e-05	3.96753e-06	1.55649e-05	0.000160837	1.67857e-05	0.000115974
53	6	0	7.62986e-06	7.01947e-06	1.67857e-05	4.88311e-06	-6.10389e-07	-2.13636e-06	1.86169e-05	-7.62986e-06	-1.2513e-05	4.27272e-06	1.80065e-05	8.69804e-05	1.95324e-05	-1.58701e-05
53	7	0	5.4935e-06	7.01947e-06	1.80065e-05	4.57792e-06	-1.83117e-06	-1.52597e-06	0.000130013	-1.58701e-05	1.83117e-05	-6.10389e-07	1.58701e-05	-2.16688e-05	1.95324e-05	-0.000273454
53	8	0	3.35714e-06	7.32467e-06	1.77013e-05	3.66233e-06	-3.05194e-06	0	0.000207837	-2.1974e-05	4.08961e-05	-1.00714e-05	1.2513e-05	-0.000165721	1.67857e-05	-0.000532259
53	9	0	9.15583e-07	7.01947e-06	1.46493e-05	2.44156e-06	-1.83117e-06	0	0.000178234	-1.98376e-05	3.87597e-05	-1.46493e-05	1.15974e-05	-0.000286272	1.37337e-05	-0.000679973
53	10	0	-3.05194e-06	5.4935e-06	1.00714e-05	9.15583e-07	3.35714e-06	-9.15583e-07	6.19545e-05	-1.03766e-05	1.34286e-05	-1.03766e-05	1.31234e-05	-0.000304584	1.2513e-05	-0.000758103
53	11	0	-8.85064e-06	3.35714e-06	5.1883e-06	6.10389e-07	9.76622e-06	-1.52597e-06	-6.71428e-05	-1.22078e-06	-2.10584e-05	-3.35714e-06	1.34286e-05	-0.000216078	1.12922e-05	-0.000868278
53	12	0	-1.34286e-05	2.74675e-06	3.05194e-07	1.83117e-06	1.40389e-05	-6.10389e-07	-0.000166026	1.83117e-06	-5.46298e-05	-2.13636e-06	1.06818e-05	-0.000101935	8.54544e-06	-0.000989745
53	13	0	-1.46493e-05	3.96753e-06	-4.27272e-06	2.44156e-06	1.52597e-05	0	-0.000244461	1.52597e-06	-8.637e-05	-5.79869e-06	9.15583e-06	-3.96753e-05	6.40908e-06	-0.000986388
53	14	0	-1.46493e-05	4.27272e-06	-8.24025e-06	1.52597e-06	1.70909e-05	0	-0.000323811	2.74675e-06	-0.000115974	-6.40908e-06	1.19026e-05	-3.93701e-05	7.32467e-06	-0.000783739
53	15	0	-1.64805e-05	3.35714e-06	-1.22078e-05	-3.05194e-07	2.22792e-05	3.05194e-07	-0.000408655	8.54544e-06	-0.000137643	-9.15583e-07	1.58701e-05	-6.65324e-05	9.15583e-06	-0.000458402
53	16	0	-2.01428e-05	2.13636e-06	-1.67857e-05	-1.83117e-06	2.92987e-05	1.52597e-06	-0.000504181	1.73961e-05	-0.000144357	6.71428e-06	1.64805e-05	-9.12531e-05	8.24025e-06	-0.000150461
53	17	0	-2.25844e-05	2.13636e-06	-2.01428e-05	-1.52597e-06	3.66233e-05	2.44156e-06	-0.000616188	2.47207e-05	-0.000135812	1.15974e-05	1.52597e-05	-0.000104071	6.71428e-06	4.76103e-05
53	18	0	-2.13636e-05	1.83117e-06	-2.10584e-05	-6.10389e-07	4.33376e-05	2.13636e-06	-0.000709577	2.56363e-05	-0.000115669	1.28182e-05	1.80065e-05	-0.000115974	1.00714e-05	0.000111701
53	19	0	-1.67857e-05	6.10389e-07	-2.01428e-05	-3.05194e-07	4.73051e-05	2.13636e-06	-0.000708967	1.89221e-05	-8.36233e-05	1.0987e-05	2.53311e-05	-0.000143747	1.83117e-05	6.80584e-05
54	0	0	-1.03766e-05	-6.10389e-07	-2.28896e-05	-1.22078e-06	4.63895e-05	2.44156e-06	-0.000582006	9.76622e-06	-3.78441e-05	7.93505e-06	3.11298e-05	-0.000182201	2.35e-05	-1.49545e-05
54	1	0	-3.96753e-06	-6.10389e-07	-3.20454e-05	-1.83117e-06	3.93701e-05	2.74675e-06	-0.000406214	5.1883e-06	1.40389e-05	5.1883e-06	2.71623e-05	-0.000195019	1.92272e-05	-6.25649e-05
54	2	0	9.15583e-07	0	-4.33376e-05	-2.13636e-06	3.08246e-05	2.44156e-06	-0.000301227	6.40908e-06	5.85973e-05	4.57792e-06	1.00714e-05	-0.000158396	2.13636e-06	-5.15779e-05
54	3	0	4.27272e-06	3.05194e-07	-4.85259e-05	-1.83117e-06	2.41104e-05	2.13636e-06	-0.00028963	8.85064e-06	9.03375e-05	5.1883e-06	-2.01428e-05	-0.000101935	-2.86883e-05	-1.89221e-05
54	4	0	7.01947e-06	3.05194e-07	-4.42532e-05	-1.22078e-06	1.89221e-05	2.44156e-06	-0.000263688	7.93505e-06	0.000118415	5.4935e-06	-5.70714e-05	-6.95843e-05	-6.68376e-05	-1.83117e-06
54	5	0	1.06818e-05	0	-3.50974e-05	-1.22078e-06	1.15974e-05	3.05194e-06	-0.000112922	5.4935e-06	0.000148324	4.88311e-06	-8.36233e-05	-5.52402e-05	-9.15583e-05	-3.05194e-06
54	6	0	1.37337e-05	-3.05194e-07	-2.62467e-05	-2.13636e-06	1.83117e-06	2.74675e-06	0.000131539	4.88311e-06	0.000166026	4.88311e-06	-8.24025e-05	-1.28182e-05	-8.30129e-05	-1.03766e-05
54	7	0	1.52597e-05	-1.52597e-06	-1.89221e-05	-3.05194e-06	-7.93505e-06	2.13636e-06	0.000309772	7.32467e-06	0.00014985	7.32467e-06	-5.58506e-05	6.56168e-05	-4.51688e-05	-1.61753e-05
54	8	0	1.52597e-05	-2.13636e-06	-1.28182e-05	-3.35714e-06	-1.64805e-05	1.83117e-06	0.000302753	1.0987e-05	9.94934e-05	1.0987e-05	-2.31948e-05	0.000130623	-3.35714e-06	-6.40908e-06
54	9	0	1.55649e-05	-2.13636e-06	-7.01947e-06	-2.13636e-06	-2.44156e-05	1.22078e-06	0.000165415	1.40389e-05	4.05909e-05	1.28182e-05	-2.13636e-06	0.000136422	1.95324e-05	3.50974e-05
54	10	0	1.67857e-05	-1.83117e-06	-1.22078e-06	-9.15583e-07	-3.20454e-05	0	5.79869e-05	1.67857e-05	2.44156e-06	1.0987e-05	5.4935e-06	9.46103e-05	2.44156e-05	0.000101325
54	11	0	1.83117e-05	-1.83117e-06	7.62986e-06	-3.05194e-07	-3.75389e-05	0	6.19545e-05	1.86169e-05	-8.54544e-06	7.32467e-06	6.10389e-06	4.51688e-05	2.25844e-05	0.000154734
54	12	0	2.07532e-05	-2.44156e-06	2.0448e-05	-9.15583e-07	-3.90649e-05	1.83117e-06	0.000125435	1.83117e-05	-8.85064e-06	4.57792e-06	2.13636e-06	1.12922e-05	1.80065e-05	0.000168162
54	13	0	2.41104e-05	-3.35714e-06	3.32662e-05	-1.52597e-06	-3.78441e-05	3.96753e-06	0.000187389	1.58701e-05	-1.06818e-05	3.66233e-06	-3.96753e-06	-4.57792e-06	1.0987e-05	0.00014924
54	14	0	2.80779e-05	-4.57792e-06	4.18116e-05	-1.22078e-06	-3.60129e-05	3.96753e-06	0.00026735	1.22078e-05	-8.24025e-06	3.05194e-06	-7.01947e-06	-5.4935e-06	5.4935e-06	0.000123299
54	15	0	3.02142e-05	-5.79869e-06	4.60844e-05	-6.10389e-07	-3.47922e-05	2.44156e-06	0.000375389	9.46103e-06	9.76622e-06	1.52597e-06	-3.66233e-06	-3.05194e-07	5.79869e-06	0.000106208
54	16	0	2.92987e-05	-5.79869e-06	4.73051e-05	-6.10389e-07	-3.23506e-05	6.10389e-07	0.000425746	7.62986e-06	3.99805e-05	-6.10389e-07	-3.05194e-07	-3.96753e-06	8.54544e-06	9.55259e-05
54	17	0	2.59415e-05	-4.88311e-06	4.57792e-05	-1.83117e-06	-2.74675e-05	0	0.000335103	5.79869e-06	5.85973e-05	-2.44156e-06	-2.13636e-06	-2.0448e-05	6.71428e-06	8.20973e-05
54	18	0	2.16688e-05	-4.27272e-06	4.21168e-05	-2.74675e-06	-2.01428e-05	0	0.000166636	4.57792e-06	4.66947e-05	-3.35714e-06	-4.57792e-06	-3.54026e-05	3.35714e-06	6.01233e-05
54	19	0	1.67857e-05	-4.27272e-06	3.90649e-05	-2.44156e-06	-1.31234e-05	-3.05194e-07	6.80584e-05	4.57792e-06	9.46103e-06	-3.35714e-06	-6.10389e-07	-3.90649e-05	6.40908e-06	3.47922e-05
55	0	0	1.28182e-05	-4.57792e-06	3.93701e-05	-9.15583e-07	-7.32467e-06	-6.10389e-07	7.6909e-05	4.88311e-06	-2.99091e-05	-2.74675e-06	5.79869e-06	-4.05909e-05	1.40389e-05	1.58701e-05
55	1	0	9.46103e-06	-4.57792e-06	4.2422e-05	0	-3.05194e-06	0	0.000100409	4.57792e-06	-5.27986e-05	-2.13636e-06	6.10389e-06	-4.97467e-05	1.67857e-05	6.71428e-06
55	2	0	6.10389e-06	-4.27272e-06	4.45584e-05	-6.10389e-07	-1.83117e-06	0	8.14869e-05	3.05194e-06	-5.31038e-05	-2.74675e-06	-3.05194e-07	-5.89025e-05	1.06818e-05	9.15583e-07
55	3	0	3.35714e-06	-3.96753e-06	4.51688e-05	-1.52597e-06	-3.96753e-06	0	7.59934e-05	2.13636e-06	-3.4487e-05	-4.88311e-06	-4.88311e-06	-5.92077e-05	3.96753e-06	-9.15583e-07
55	4	0	1.52597e-06	-4.57792e-06	4.45584e-05	-1.52597e-06	-7.93505e-06	-9.15583e-07	0.000130318	2.13636e-06	-5.79869e-06	-7.01947e-06	-3.35714e-06	-5.61558e-05	2.74675e-06	1.12922e-05
55	5	0	1.52597e-06	-4.27272e-06	4.18116e-05	-9.15583e-07	-1.0987e-05	-1.83117e-06	0.000189221	1.83117e-06	1.83117e-05	-7.62986e-06	-1.22078e-06	-5.4935e-05	3.35714e-06	3.93701e-05
55	6	0	1.52597e-06	-3.35714e-06	3.38766e-05	-3.05194e-07	-1.2513e-05	-3.05194e-06	0.000184032	9.15583e-07	2.83831e-05	-7.62986e-06	-2.13636e-06	-4.36428e-05	9.15583e-07	6.40908e-05
55	7	0	6.10389e-07	-2.44156e-06	2.25844e-05	0	-1.40389e-05	-4.27272e-06	0.000131234	0	2.68571e-05	-8.85064e-06	-3.66233e-06	-8.24025e-06	-3.05194e-06	6.83635e-05
55	8	0	3.05194e-07	-3.05194e-06	1.28182e-05	-3.05194e-07	-1.55649e-05	-4.57792e-06	7.96557e-05	0	2.31948e-05	-1.0987e-05	-2.44156e-06	4.45584e-05	-4.88311e-06	6.13441e-05
55	9	0	3.05194e-07	-3.96753e-06	5.79869e-06	-9.15583e-07	-1.61753e-05	-4.88311e-06	2.22792e-05	-3.05194e-07	1.73961e-05	-1.2513e-05	-3.05194e-07	9.24739e-05	-4.27272e-06	6.5922e-05
55	10	0	0	-4.27272e-06	-2.74675e-06	-1.22078e-06	-1.52597e-05	-5.1883e-06	-5.46298e-05	-1.22078e-06	6.71428e-06	-1.2513e-05	9.15583e-07	0.000121162	-3.96753e-06	9.06427e-05
55	11	0	-2.44156e-06	-3.96753e-06	-1.61753e-05	-9.15583e-07	-1.46493e-05	-5.1883e-06	-8.66752e-05	-3.35714e-06	3.05194e-07	-1.31234e-05	4.88311e-06	0.000132454	-3.05194e-06	0.000122078
55	12	0	-6.10389e-06	-4.57792e-06	-2.99091e-05	-6.10389e-07	-1.49545e-05	-4.88311e-06	1.19026e-05	-5.79869e-06	1.52597e-05	-1.52597e-05	1.19026e-05	0.000129708	9.15583e-07	0.000139169
55	13	0	-8.24025e-06	-5.1883e-06	-3.75389e-05	-3.05194e-07	-1.61753e-05	-4.57792e-06	0.000213636	-7.62986e-06	4.91363e-05	-1.77013e-05	1.61753e-05	0.000113227	3.96753e-06	0.00013276
55	14	0	-9.15583e-06	-4.57792e-06	-3.81493e-05	0	-1.55649e-05	-4.88311e-06	0.000376915	-7.62986e-06	7.8435e-05	-1.89221e-05	1.19026e-05	9.00324e-05	3.05194e-07	0.000111091
55	15	0	-1.0987e-05	-3.05194e-06	-3.38766e-05	6.10389e-07	-1.2513e-05	-5.4935e-06	0.000405603	-7.93505e-06	8.72856e-05	-2.0448e-05	2.13636e-06	6.95843e-05	-7.32467e-06	9.00324e-05
55	16	0	-1.31234e-05	-1.83117e-06	-2.77727e-05	1.52597e-06	-8.24025e-06	-4.88311e-06	0.000343954	-9.76622e-06	8.36233e-05	-2.1974e-05	-3.35714e-06	5.40194e-05	-1.12922e-05	7.56882e-05
55	17	0	-1.55649e-05	-2.74675e-06	-2.22792e-05	1.52597e-06	-9.46103e-06	-3.66233e-06	0.000291461	-1.28182e-05	7.90453e-05	-2.35e-05	-2.74675e-06	3.50974e-05	-7.93505e-06	5.82921e-05
55	18	0	-1.73961e-05	-3.96753e-06	-2.01428e-05	9.15583e-07	-2.10584e-05	-3.96753e-06	0.000269792	-1.31234e-05	6.80584e-05	-2.35e-05	3.05194e-07	1.06818e-05	-3.35714e-06	2.86883e-05
55	19	0	-1.95324e-05	-3.96753e-06	-2.0448e-05	9.15583e-07	-3.93701e-05	-5.4935e-06	0.000224013	-1.06818e-05	4.15064e-05	-2.35e-05	1.22078e-06	-6.71428e-06	-2.44156e-06	-1.83117e-06
56	0	0	-2.07532e-05	-3.35714e-06	-1.80065e-05	2.13636e-06	-5.09675e-05	-6.10389e-06	0.000129708	-8.54544e-06	9.15583e-06	-2.41104e-05	6.10389e-07	-3.05194e-06	-3.66233e-06	-1.49545e-05
56	1	0	-2.0448e-05	-2.44156e-06	-9.46103e-06	3.35714e-06	-4.66947e-05	-4.88311e-06	3.17402e-05	-9.46103e-06	-1.15974e-05	-2.47207e-05	3.05194e-07	1.92272e-05	-3.96753e-06	-3.05194e-06
56	2	0	-1.80065e-05	-1.83117e-06	1.83117e-06	3.96753e-06	-3.50974e-05	-3.96753e-06	-2.92987e-05	-1.06818e-05	-2.10584e-05	-2.41104e-05	-9.15583e-07	4.36428e-05	-6.40908e-06	2.86883e-05
56	3	0	-1.37337e-05	-1.83117e-06	1.15974e-05	4.27272e-06	-3.26558e-05	-3.96753e-06	-7.6909e-05	-9.46103e-06	-3.32662e-05	-2.38052e-05	-5.4935e-06	5.55454e-05	-1.34286e-05	7.3857e-05
56	4	0	-6.71428e-06	-1.83117e-06	1.80065e-05	4.27272e-06	-4.45584e-05	-4.57792e-06	-0.000137948	-7.01947e-06	-5.3409e-05	-2.50259e-05	-1.15974e-05	5.67662e-05	-2.07532e-05	0.000117805
56	5	0	1.52597e-06	-2.13636e-06	2.22792e-05	3.96753e-06	-5.76817e-05	-4.88311e-06	-0.000171519	-7.62986e-06	-6.83635e-05	-2.59415e-05	-1.55649e-05	5.6461e-05	-2.25844e-05	0.000139169
56	6	0	7.01947e-06	-1.83117e-06	2.25844e-05	3.35714e-06	-5.79869e-05	-5.4935e-06	-0.000114448	-1.00714e-05	-6.7448e-05	-2.41104e-05	-1.58701e-05	5.43246e-05	-1.95324e-05	0.000135201
56	7	0	6.71428e-06	-1.52597e-06	1.83117e-05	2.44156e-06	-4.5474e-05	-6.40908e-06	4.88311e-06	-1.0987e-05	-5.82921e-05	-2.07532e-05	-1.22078e-05	4.73051e-05	-1.55649e-05	0.000133675
56	8	0	4.27272e-06	-1.83117e-06	1.37337e-05	1.83117e-06	-3.02142e-05	-6.40908e-06	7.3857e-05	-9.46103e-06	-5.46298e-05	-1.98376e-05	-5.79869e-06	4.18116e-05	-1.12922e-05	0.000153208
56	9	0	5.1883e-06	-2.44156e-06	1.55649e-05	1.83117e-06	-1.58701e-05	-5.1883e-06	3.38766e-05	-1.03766e-05	-5.82921e-05	-2.31948e-05	1.83117e-06	5.12727e-05	-4.57792e-06	0.000173961
56	10	0	8.54544e-06	-2.44156e-06	2.1974e-05	2.74675e-06	-3.05194e-07	-4.88311e-06	-4.88311e-05	-1.52597e-05	-5.85973e-05	-2.83831e-05	7.62986e-06	7.5383e-05	2.74675e-06	0.000171824
56	11	0	7.62986e-06	-1.22078e-06	2.41104e-05	3.35714e-06	1.77013e-05	-5.79869e-06	-8.7896e-05	-2.01428e-05	-4.91363e-05	-3.11298e-05	8.54544e-06	9.39999e-05	5.4935e-06	0.000154734
56	12	0	9.15583e-07	0	1.73961e-05	3.35714e-06	3.38766e-05	-5.79869e-06	-9.70518e-05	-2.16688e-05	-3.57077e-05	-3.05194e-05	5.79869e-06	8.42337e-05	3.05194e-06	0.000134896
56	13	0	-4.57792e-06	0	5.1883e-06	2.74675e-06	4.42532e-05	-4.88311e-06	-0.000146799	-2.13636e-05	-2.89935e-05	-2.89935e-05	2.44156e-06	4.21168e-05	9.15583e-07	8.88116e-05
56	14	0	-5.4935e-06	0	-7.32467e-06	2.13636e-06	5.03571e-05	-4.27272e-06	-0.000245376	-2.22792e-05	-3.1435e-05	-2.80779e-05	1.52597e-06	-1.64805e-05	1.83117e-06	-3.05194e-06
56	15	0	-4.27272e-06	-6.10389e-07	-1.98376e-05	1.83117e-06	5.70714e-05	-5.4935e-06	-0.000331441	-2.44156e-05	-3.66233e-05	-2.68571e-05	3.05194e-06	-6.83635e-05	4.27272e-06	-9.7357e-05
56	16	0	-7.01947e-06	-6.10389e-07	-3.08246e-05	1.83117e-06	6.62272e-05	-6.71428e-06	-0.000367759	-2.44156e-05	-3.75389e-05	-2.47207e-05	6.40908e-06	-9.55259e-05	6.10389e-06	-0.00012635
56	17	0	-1.19026e-05	-3.05194e-07	-3.60129e-05	1.52597e-06	7.47726e-05	-6.10389e-06	-0.000375084	-2.1974e-05	-3.35714e-05	-2.28896e-05	1.22078e-05	-9.46103e-05	8.54544e-06	-9.61362e-05
56	18	0	-1.46493e-05	-3.05194e-07	-3.32662e-05	1.52597e-06	7.90453e-05	-4.27272e-06	-0.00036959	-1.83117e-05	-2.62467e-05	-2.13636e-05	2.07532e-05	-7.81298e-05	1.46493e-05	-8.05713e-05
56	19	0	-1.40389e-05	-3.05194e-07	-2.53311e-05	1.83117e-06	7.8435e-05	-3.66233e-06	-0.000339071	-1.49545e-05	-1.80065e-05	-2.01428e-05	3.08246e-05	-5.85973e-05	2.13636e-05	-0.000119026
57	0	0	-1.2513e-05	-3.05194e-07	-1.61753e-05	1.52597e-06	7.56882e-05	-4.57792e-06	-0.000294818	-1.34286e-05	-1.34286e-05	-1.89221e-05	3.78441e-05	-3.84545e-05	2.31948e-05	-0.000173045
57	1	0	-1.06818e-05	0	-7.01947e-06	9.15583e-07	7.23311e-05	-5.4935e-06	-0.000285052	-1.31234e-05	-1.83117e-05	-1.73961e-05	3.54026e-05	-1.86169e-05	1.61753e-05	-0.00020448
57	2	0	-7.32467e-06	3.05194e-07	6.10389e-07	3.05194e-07	6.71428e-05	-5.1883e-06	-0.000315876	-1.2513e-05	-2.77727e-05	-1.55649e-05	1.95324e-05	-7.93505e-06	0	-0.000230727
57	3	0	-3.96753e-06	9.15583e-07	5.1883e-06	3.05194e-07	6.04285e-05	-3.96753e-06	-0.000303363	-1.06818e-05	-2.56363e-05	-1.40389e-05	-5.1883e-06	-8.85064e-06	-2.25844e-05	-0.000275591
57	4	0	-1.83117e-06	6.10389e-07	7.93505e-06	6.10389e-07	5.46298e-05	-2.74675e-06	-0.000158091	-8.54544e-06	-2.44156e-06	-1.2513e-05	-2.65519e-05	-6.71428e-06	-4.08961e-05	-0.000313129
57	5	0	9.15583e-07	0	1.31234e-05	9.15583e-07	5.15779e-05	-2.13636e-06	9.70518e-05	-7.62986e-06	2.86883e-05	-1.15974e-05	-3.4487e-05	1.12922e-05	-4.5474e-05	-0.000301837
57	6	0	7.01947e-06	3.05194e-07	2.25844e-05	1.52597e-06	4.73051e-05	-2.13636e-06	0.000329	-8.24025e-06	4.51688e-05	-1.12922e-05	-3.11298e-05	3.02142e-05	-3.69285e-05	-0.000243545
57	7	0	1.43441e-05	9.15583e-07	3.26558e-05	1.52597e-06	3.84545e-05	-2.44156e-06	0.000415064	-8.85064e-06	3.78441e-05	-1.0987e-05	-2.83831e-05	2.47207e-05	-2.77727e-05	-0.00017213
57	8	0	1.80065e-05	1.22078e-06	3.75389e-05	9.15583e-07	2.96039e-05	-1.52597e-06	0.000348837	-7.93505e-06	1.61753e-05	-9.76622e-06	-3.38766e-05	1.52597e-06	-2.92987e-05	-0.000105292
57	9	0	1.73961e-05	9.15583e-07	3.69285e-05	0	2.68571e-05	-1.22078e-06	0.000225844	-6.40908e-06	-8.24025e-06	-7.93505e-06	-4.30324e-05	-8.54544e-06	-3.93701e-05	-4.36428e-05
57	10	0	1.49545e-05	9.15583e-07	3.32662e-05	0	2.99091e-05	-2.13636e-06	0.000144357	-6.10389e-06	-3.20454e-05	-6.40908e-06	-4.60844e-05	4.27272e-06	-4.66947e-05	4.57792e-06
57	11	0	1.15974e-05	9.15583e-07	2.65519e-05	3.05194e-07	3.02142e-05	-3.96753e-06	0.00012635	-6.40908e-06	-5.03571e-05	-5.79869e-06	-3.69285e-05	1.92272e-05	-4.33376e-05	2.47207e-05
57	12	0	4.88311e-06	1.52597e-06	1.67857e-05	3.05194e-07	2.44156e-05	-3.96753e-06	0.000132149	-5.79869e-06	-5.55454e-05	-5.1883e-06	-1.80065e-05	1.67857e-05	-2.96039e-05	1.2513e-05
57	13	0	-3.66233e-06	2.13636e-06	4.88311e-06	-3.05194e-07	1.86169e-05	-2.13636e-06	0.000124519	-4.57792e-06	-4.18116e-05	-5.1883e-06	4.57792e-06	-3.35714e-06	-1.00714e-05	-2.28896e-05
57	14	0	-1.12922e-05	2.74675e-06	-5.4935e-06	-1.22078e-06	2.0448e-05	-6.10389e-07	0.000101019	-4.27272e-06	-1.40389e-05	-5.1883e-06	2.25844e-05	-3.90649e-05	1.00714e-05	-7.29415e-05
57	15	0	-1.55649e-05	2.13636e-06	-1.37337e-05	-1.22078e-06	2.89935e-05	-1.22078e-06	6.16493e-05	-6.10389e-06	1.86169e-05	-4.88311e-06	3.17402e-05	-9.24739e-05	2.53311e-05	-0.000130928
57	16	0	-1.86169e-05	9.15583e-07	-1.83117e-05	-6.10389e-07	3.84545e-05	-1.52597e-06	-3.66233e-06	-9.46103e-06	4.82207e-05	-3.35714e-06	3.35714e-05	-0.000152597	3.1435e-05	-0.000186779
57	17	0	-2.16688e-05	0	-2.01428e-05	-6.10389e-07	4.5474e-05	-9.15583e-07	-7.78246e-05	-1.2513e-05	6.68376e-05	-2.13636e-06	3.38766e-05	-0.000192578	3.23506e-05	-0.000225844
57	18	0	-2.28896e-05	0	-2.07532e-05	-6.10389e-07	5.03571e-05	-6.10389e-07	-0.000104987	-1.40389e-05	6.92791e-05	-1.52597e-06	3.41818e-05	-0.000193798	3.2961e-05	-0.000227065
57	19	0	-2.16688e-05	1.52597e-06	-2.28896e-05	-3.05194e-07	5.15779e-05	-1.52597e-06	-6.31752e-05	-1.2513e-05	5.70714e-05	-1.52597e-06	3.11298e-05	-0.000156565	3.38766e-05	-0.000173045
58	0	0	-1.95324e-05	2.44156e-06	-2.50259e-05	0	4.79155e-05	-2.44156e-06	-1.73961e-05	-9.15583e-06	4.02857e-05	-3.05194e-07	2.28896e-05	-8.97272e-05	3.08246e-05	-7.56882e-05
58	1	0	-1.80065e-05	2.13636e-06	-2.47207e-05	0	4.02857e-05	-2.44156e-06	-4.18116e-05	-6.40908e-06	2.68571e-05	1.22078e-06	1.28182e-05	-3.66233e-06	2.25844e-05	2.56363e-05
58	2	0	-1.67857e-05	1.52597e-06	-2.25844e-05	0	3.17402e-05	-1.83117e-06	-0.000114143	-4.88311e-06	1.61753e-05	1.83117e-06	5.1883e-06	8.08765e-05	1.40389e-05	0.000105292
58	3	0	-1.58701e-05	1.52597e-06	-2.1974e-05	1.22078e-06	2.53311e-05	-1.52597e-06	-0.000145578	-3.96753e-06	3.66233e-06	1.52597e-06	-9.15583e-07	0.000144967	7.01947e-06	0.000174571
58	4	0	-1.58701e-05	1.52597e-06	-2.35e-05	2.13636e-06	2.07532e-05	-1.22078e-06	-0.000113838	-2.74675e-06	-1.28182e-05	1.22078e-06	-9.15583e-06	0.000186779	-1.52597e-06	0.000244461
58	5	0	-1.70909e-05	1.52597e-06	-2.38052e-05	1.22078e-06	1.83117e-05	-3.05194e-07	-9.7357e-05	-1.52597e-06	-3.23506e-05	2.44156e-06	-1.86169e-05	0.000210279	-1.2513e-05	0.000282
58	6	0	-1.73961e-05	1.52597e-06	-2.28896e-05	-3.05194e-07	1.86169e-05	3.05194e-07	-0.0001645	-1.83117e-06	-5.15779e-05	3.96753e-06	-2.31948e-05	0.000198987	-2.10584e-05	0.000244461
58	7	0	-1.55649e-05	2.13636e-06	-2.1974e-05	-9.15583e-07	2.01428e-05	3.05194e-07	-0.000288714	-1.83117e-06	-6.86687e-05	4.57792e-06	-2.0448e-05	0.000131234	-2.10584e-05	0.000145273
58	8	0	-1.2513e-05	2.13636e-06	-1.92272e-05	0	1.98376e-05	0	-0.000395837	-3.05194e-07	-8.36233e-05	4.88311e-06	-1.34286e-05	2.16688e-05	-1.28182e-05	4.69999e-05
58	9	0	-8.54544e-06	9.15583e-07	-1.22078e-05	6.10389e-07	1.49545e-05	3.05194e-07	-0.000449551	2.13636e-06	-9.55259e-05	6.40908e-06	-7.93505e-06	-7.78246e-05	-2.13636e-06	-1.03766e-05
58	10	0	-3.66233e-06	6.10389e-07	-5.4935e-06	3.05194e-07	7.01947e-06	1.22078e-06	-0.000459928	3.35714e-06	-9.82726e-05	7.93505e-06	-6.10389e-06	-0.000123604	6.71428e-06	-3.66233e-05
58	11	0	9.15583e-07	1.52597e-06	-7.01947e-06	0	3.05194e-07	2.13636e-06	-0.000442837	3.96753e-06	-8.57596e-05	9.46103e-06	-5.4935e-06	-0.000113227	1.2513e-05	-4.66947e-05
58	12	0	3.05194e-06	2.44156e-06	-1.80065e-05	3.05194e-07	-3.35714e-06	2.74675e-06	-0.000396142	6.40908e-06	-5.85973e-05	1.03766e-05	-2.44156e-06	-7.23311e-05	1.49545e-05	-3.66233e-05
58	13	0	1.52597e-06	2.13636e-06	-3.05194e-05	6.10389e-07	-7.62986e-06	2.74675e-06	-0.000293902	9.46103e-06	-2.25844e-05	1.06818e-05	3.66233e-06	-2.71623e-05	1.52597e-05	-7.32467e-06
58	14	0	-3.05194e-07	1.22078e-06	-3.78441e-05	9.15583e-07	-1.64805e-05	2.74675e-06	-0.000101325	1.03766e-05	2.07532e-05	1.03766e-05	1.03766e-05	1.37337e-05	1.58701e-05	2.38052e-05
58	15	0	-9.15583e-07	1.22078e-06	-4.2422e-05	9.15583e-07	-2.96039e-05	2.74675e-06	0.000176097	9.76622e-06	7.26363e-05	1.00714e-05	1.40389e-05	5.95129e-05	1.61753e-05	5.21882e-05
58	16	0	-1.22078e-06	2.13636e-06	-4.76103e-05	1.83117e-06	-4.05909e-05	3.35714e-06	0.000453824	1.0987e-05	0.000117195	1.06818e-05	1.34286e-05	0.000116279	1.40389e-05	8.7896e-05
58	17	0	-3.05194e-06	2.13636e-06	-5.00519e-05	2.13636e-06	-4.45584e-05	3.35714e-06	0.000610389	1.40389e-05	0.000124519	1.15974e-05	7.93505e-06	0.000162974	8.54544e-06	0.000123909
58	18	0	-3.35714e-06	1.22078e-06	-4.60844e-05	1.52597e-06	-4.36428e-05	2.13636e-06	0.000592077	1.34286e-05	8.17921e-05	1.03766e-05	-6.10389e-07	0.000159922	2.13636e-06	0.000130013
58	19	0	6.10389e-07	3.05194e-07	-3.78441e-05	3.05194e-07	-4.3948e-05	1.52597e-06	0.000459928	7.32467e-06	1.98376e-05	6.40908e-06	-7.32467e-06	0.000101019	-1.22078e-06	9.70518e-05
59	0	0	8.24025e-06	0	-2.99091e-05	-6.10389e-07	-4.69999e-05	2.74675e-06	0.000327474	1.22078e-06	-9.15583e-06	2.44156e-06	-7.32467e-06	2.92987e-05	-1.22078e-06	5.21882e-05
59	1	0	1.40389e-05	0	-2.1974e-05	-9.15583e-07	-5.21882e-05	4.57792e-06	0.00026613	1.22078e-06	1.46493e-05	1.83117e-06	0	-1.06818e-05	6.10389e-07	2.07532e-05
59	2	0	1.55649e-05	0	-1.2513e-05	-9.15583e-07	-5.95129e-05	5.1883e-06	0.000268266	3.96753e-06	6.01233e-05	3.66233e-06	8.54544e-06	-2.44156e-05	1.22078e-06	2.13636e-06
59	3	0	1.52597e-05	0	-2.74675e-06	-3.05194e-07	-6.98895e-05	4.57792e-06	0.000276506	3.35714e-06	8.02661e-05	4.88311e-06	1.03766e-05	-3.60129e-05	-3.05194e-07	-9.46103e-06
59	4	0	1.46493e-05	3.05194e-07	4.57792e-06	0	-7.8435e-05	4.57792e-06	0.000241714	-9.15583e-07	6.07337e-05	4.88311e-06	4.57792e-06	-4.08961e-05	-4.88311e-06	-8.54544e-06
59	5	0	1.28182e-05	-6.10389e-07	9.15583e-06	0	-7.6909e-05	5.79869e-06	0.000168467	-4.57792e-06	2.41104e-05	5.1883e-06	-1.83117e-06	-1.98376e-05	-9.76622e-06	-6.10389e-07
59	6	0	7.93505e-06	-2.13636e-06	1.28182e-05	-6.10389e-07	-6.31752e-05	6.40908e-06	9.76622e-05	-3.96753e-06	-4.57792e-06	7.01947e-06	-3.96753e-06	1.15974e-05	-1.2513e-05	-7.32467e-06
59	7	0	3.66233e-06	-2.13636e-06	1.67857e-05	-1.22078e-06	-4.63895e-05	5.4935e-06	4.97467e-05	-1.83117e-06	-2.01428e-05	8.54544e-06	-1.83117e-06	1.37337e-05	-1.31234e-05	-3.54026e-05
59	8	0	3.96753e-06	-1.83117e-06	2.1974e-05	-2.13636e-06	-3.72337e-05	4.88311e-06	6.40908e-06	-6.10389e-07	-2.92987e-05	8.54544e-06	-2.13636e-06	-2.31948e-05	-1.40389e-05	-6.19545e-05
59	9	0	8.24025e-06	-2.13636e-06	2.83831e-05	-2.44156e-06	-3.57077e-05	6.10389e-06	-4.36428e-05	-3.05194e-07	-3.4487e-05	7.32467e-06	-6.10389e-06	-6.62272e-05	-1.70909e-05	-7.01947e-05
59	10	0	9.15583e-06	-3.66233e-06	3.4487e-05	-2.13636e-06	-3.38766e-05	7.62986e-06	-7.90453e-05	-1.52597e-06	-3.35714e-05	5.4935e-06	-1.00714e-05	-8.45388e-05	-2.07532e-05	-7.32467e-05
59	11	0	3.96753e-06	-3.96753e-06	3.78441e-05	-1.83117e-06	-2.80779e-05	7.01947e-06	-8.51492e-05	-5.4935e-06	-2.99091e-05	2.13636e-06	-8.85064e-06	-7.99609e-05	-2.07532e-05	-8.27077e-05
59	12	0	-2.74675e-06	-2.74675e-06	3.84545e-05	-2.44156e-06	-2.1974e-05	5.1883e-06	-8.51492e-05	-1.06818e-05	-2.99091e-05	-1.22078e-06	-3.35714e-06	-6.80584e-05	-1.52597e-05	-8.57596e-05
59	13	0	-5.79869e-06	-2.44156e-06	3.69285e-05	-3.66233e-06	-1.73961e-05	4.27272e-06	-9.79674e-05	-1.37337e-05	-3.57077e-05	-2.13636e-06	1.22078e-06	-5.46298e-05	-7.32467e-06	-6.98895e-05
59	14	0	-6.71428e-06	-3.96753e-06	2.89935e-05	-4.27272e-06	-1.22078e-05	3.96753e-06	-9.85778e-05	-1.43441e-05	-4.21168e-05	0	3.05194e-06	-3.4487e-05	-3.05194e-07	-4.45584e-05
59	15	0	-1.06818e-05	-5.1883e-06	1.03766e-05	-4.57792e-06	-3.66233e-06	3.96753e-06	-6.13441e-05	-1.46493e-05	-4.76103e-05	3.66233e-06	3.05194e-06	-1.52597e-06	3.66233e-06	-2.0448e-05
59	16	0	-1.73961e-05	-3.96753e-06	-1.2513e-05	-4.88311e-06	6.40908e-06	3.66233e-06	-1.64805e-05	-1.52597e-05	-5.58506e-05	7.32467e-06	3.05194e-06	4.21168e-05	4.27272e-06	1.0987e-05
59	17	0	-2.16688e-05	-2.13636e-06	-2.77727e-05	-5.4935e-06	1.61753e-05	3.66233e-06	-2.35e-05	-1.37337e-05	-7.04999e-05	1.15974e-05	2.13636e-06	7.75194e-05	2.13636e-06	5.00519e-05
59	18	0	-2.10584e-05	-1.83117e-06	-3.23506e-05	-4.57792e-06	2.53311e-05	3.66233e-06	-0.000103156	-8.24025e-06	-8.82012e-05	1.61753e-05	9.15583e-07	7.90453e-05	-9.15583e-07	6.92791e-05
59	19	0	-1.89221e-05	-2.13636e-06	-3.60129e-05	-2.44156e-06	3.38766e-05	3.05194e-06	-0.000224013	-1.52597e-06	-0.000103461	1.80065e-05	1.52597e-06	4.63895e-05	-2.74675e-06	5.4935e-05
60	0	0	-1.92272e-05	-9.15583e-07	-4.3948e-05	-9.15583e-07	3.87597e-05	1.52597e-06	-0.000331441	3.35714e-06	-0.000111091	1.64805e-05	6.40908e-06	1.15974e-05	0	3.72337e-05
60	1	0	-2.0448e-05	3.05194e-07	-4.60844e-05	-9.15583e-07	3.90649e-05	6.10389e-07	-0.000382714	8.54544e-06	-0.000105902	1.58701e-05	1.22078e-05	1.22078e-06	7.01947e-06	5.31038e-05
60	2	0	-1.95324e-05	0	-3.17402e-05	-2.74675e-06	3.81493e-05	1.52597e-06	-0.000377525	1.37337e-05	-8.54544e-05	2.01428e-05	1.2513e-05	7.32467e-06	1.37337e-05	8.637e-05
60	3	0	-1.52597e-05	-1.22078e-06	-7.01947e-06	-3.35714e-06	3.90649e-05	3.05194e-06	-0.000367454	1.67857e-05	-5.52402e-05	2.62467e-05	2.74675e-06	7.01947e-06	1.2513e-05	9.06427e-05
60	4	0	-8.24025e-06	-1.83117e-06	1.15974e-05	-3.35714e-06	4.02857e-05	3.66233e-06	-0.000390344	1.46493e-05	-2.41104e-05	2.83831e-05	-1.31234e-05	6.10389e-07	6.10389e-07	5.67662e-05
60	5	0	0	-6.10389e-07	2.01428e-05	-3.66233e-06	3.90649e-05	3.05194e-06	-0.000397363	9.15583e-06	9.15583e-06	2.53311e-05	-2.77727e-05	3.35714e-06	-1.49545e-05	2.10584e-05
60	6	0	7.32467e-06	3.05194e-07	2.62467e-05	-3.96753e-06	3.57077e-05	2.13636e-06	-0.000300922	3.66233e-06	5.55454e-05	2.16688e-05	-3.1435e-05	1.73961e-05	-2.35e-05	1.00714e-05
60	7	0	1.03766e-05	6.10389e-07	3.41818e-05	-3.66233e-06	3.17402e-05	1.83117e-06	-0.000104682	3.05194e-07	0.000112922	2.07532e-05	-2.10584e-05	3.08246e-05	-1.70909e-05	1.12922e-05
60	8	0	8.54544e-06	9.15583e-07	4.08961e-05	-1.83117e-06	2.80779e-05	1.52597e-06	8.11817e-05	-1.22078e-06	0.000160532	2.07532e-05	9.15583e-07	3.57077e-05	1.22078e-06	3.96753e-06
60	9	0	5.79869e-06	1.22078e-06	4.33376e-05	-6.10389e-07	2.41104e-05	9.15583e-07	0.000169383	-1.22078e-06	0.000178844	1.92272e-05	2.86883e-05	2.86883e-05	2.50259e-05	-9.15583e-06
60	10	0	6.10389e-06	1.22078e-06	4.69999e-05	-9.15583e-07	2.10584e-05	6.10389e-07	0.00015626	-3.05194e-07	0.000167857	1.73961e-05	5.15779e-05	5.4935e-06	4.63895e-05	-1.70909e-05
60	11	0	8.24025e-06	3.05194e-07	5.4935e-05	-1.22078e-06	2.07532e-05	1.22078e-06	4.91363e-05	0	0.000134591	1.70909e-05	5.82921e-05	-2.77727e-05	5.67662e-05	-1.77013e-05
60	12	0	9.46103e-06	0	6.40908e-05	-9.15583e-07	2.01428e-05	1.83117e-06	-0.000159006	-9.15583e-07	7.62986e-05	1.73961e-05	4.33376e-05	-4.76103e-05	4.76103e-05	-1.92272e-05
60	13	0	1.00714e-05	3.05194e-07	6.98895e-05	-9.15583e-07	1.67857e-05	1.52597e-06	-0.000411707	-1.52597e-06	-6.10389e-06	1.55649e-05	1.52597e-05	-3.96753e-05	1.89221e-05	-2.74675e-05
60	14	0	1.12922e-05	0	7.47726e-05	-2.44156e-06	1.31234e-05	1.22078e-06	-0.000590551	-3.05194e-07	-8.51492e-05	1.19026e-05	-1.19026e-05	-2.44156e-05	-1.61753e-05	-4.27272e-05
60	15	0	1.31234e-05	-1.22078e-06	8.36233e-05	-3.96753e-06	1.40389e-05	2.44156e-06	-0.000650064	9.15583e-07	-0.000117805	1.00714e-05	-3.02142e-05	-2.99091e-05	-4.18116e-05	-5.85973e-05
60	16	0	1.55649e-05	-2.74675e-06	9.46103e-05	-4.57792e-06	1.80065e-05	4.57792e-06	-0.000641824	2.44156e-06	-8.45388e-05	1.19026e-05	-4.05909e-05	-5.03571e-05	-5.21882e-05	-6.25649e-05
60	17	0	1.83117e-05	-3.05194e-06	0.00010163	-4.27272e-06	1.86169e-05	5.79869e-06	-0.000560032	5.1883e-06	-3.05194e-06	1.58701e-05	-4.33376e-05	-5.40194e-05	-4.85259e-05	-5.03571e-05
60	18	0	2.22792e-05	-2.13636e-06	9.91882e-05	-3.96753e-06	1.34286e-05	5.4935e-06	-0.000316487	1.28182e-05	9.49155e-05	1.92272e-05	-3.47922e-05	-3.38766e-05	-3.20454e-05	-3.38766e-05
60	19	0	2.62467e-05	-6.10389e-07	8.85064e-05	-4.57792e-06	5.1883e-06	5.79869e-06	5.21882e-05	2.38052e-05	0.000186169	2.07532e-05	-1.37337e-05	-1.52597e-05	-3.66233e-06	-2.80779e-05
61	0	0	2.83831e-05	-3.05194e-07	7.20259e-05	-5.4935e-06	-4.27272e-06	7.62986e-06	0.000311603	3.26558e-05	0.000252396	2.13636e-05	1.00714e-05	-2.07532e-05	2.83831e-05	-3.20454e-05
61	1	0	2.65519e-05	-6.10389e-07	5.15779e-05	-5.79869e-06	-1.52597e-05	1.00714e-05	0.000303058	3.50974e-05	0.000271318	2.13636e-05	2.62467e-05	-4.12012e-05	5.12727e-05	-3.41818e-05
61	2	0	2.01428e-05	-9.15583e-07	2.86883e-05	-5.4935e-06	-2.38052e-05	1.06818e-05	0.000160532	3.17402e-05	0.000230422	1.92272e-05	3.23506e-05	-5.52402e-05	5.89025e-05	-3.23506e-05
61	3	0	1.06818e-05	-6.10389e-07	6.10389e-06	-4.57792e-06	-2.44156e-05	9.46103e-06	9.64414e-05	2.65519e-05	0.000145578	1.55649e-05	3.02142e-05	-5.3409e-05	5.40194e-05	-3.08246e-05
61	4	0	1.83117e-06	-3.05194e-07	-1.00714e-05	-4.27272e-06	-2.0448e-05	7.93505e-06	8.637e-05	2.22792e-05	5.27986e-05	1.28182e-05	1.77013e-05	-3.78441e-05	3.78441e-05	-2.96039e-05
61	5	0	-1.83117e-06	0	-1.64805e-05	-3.96753e-06	-2.0448e-05	6.40908e-06	-2.86883e-05	1.95324e-05	-1.55649e-05	1.28182e-05	-6.40908e-06	-1.70909e-05	1.00714e-05	-2.35e-05
61	6	0	-3.05194e-07	9.15583e-07	-1.43441e-05	-3.66233e-06	-2.86883e-05	4.27272e-06	-0.000203259	1.83117e-05	-4.94415e-05	1.46493e-05	-3.11298e-05	-2.74675e-06	-2.10584e-05	-1.67857e-05
61	7	0	3.35714e-06	3.05194e-06	-7.32467e-06	-2.13636e-06	-3.75389e-05	2.13636e-06	-0.000198071	1.86169e-05	-4.91363e-05	1.55649e-05	-3.99805e-05	-3.96753e-06	-3.93701e-05	-1.83117e-05
61	8	0	7.93505e-06	5.79869e-06	6.10389e-07	0	-4.12012e-05	9.15583e-07	4.69999e-05	1.89221e-05	-1.37337e-05	1.43441e-05	-2.74675e-05	-1.73961e-05	-3.41818e-05	-2.80779e-05
61	9	0	1.2513e-05	7.62986e-06	9.76622e-06	1.83117e-06	-4.12012e-05	9.15583e-07	0.000287798	1.80065e-05	5.21882e-05	1.31234e-05	-5.4935e-06	-2.86883e-05	-1.34286e-05	-3.78441e-05
61	10	0	1.64805e-05	8.54544e-06	1.73961e-05	2.13636e-06	-4.15064e-05	9.15583e-07	0.000305194	1.55649e-05	0.000122383	1.28182e-05	1.2513e-05	-3.11298e-05	8.24025e-06	-4.36428e-05
61	11	0	1.73961e-05	8.54544e-06	2.07532e-05	1.83117e-06	-3.93701e-05	0	0.000192272	1.43441e-05	0.000156565	1.22078e-05	2.31948e-05	-2.65519e-05	2.53311e-05	-4.5474e-05
61	12	0	1.52597e-05	8.85064e-06	1.70909e-05	1.83117e-06	-3.1435e-05	-1.22078e-06	0.000186779	1.40389e-05	0.000138558	1.0987e-05	2.56363e-05	-1.61753e-05	3.75389e-05	-3.75389e-05
61	13	0	1.40389e-05	8.85064e-06	8.85064e-06	2.44156e-06	-2.13636e-05	-1.52597e-06	0.000333577	1.28182e-05	9.30843e-05	1.00714e-05	2.0448e-05	2.44156e-06	4.12012e-05	-1.37337e-05
61	14	0	1.37337e-05	8.85064e-06	-1.22078e-06	3.05194e-06	-1.73961e-05	-6.10389e-07	0.000453519	8.85064e-06	5.09675e-05	1.00714e-05	1.15974e-05	2.41104e-05	3.47922e-05	1.64805e-05
61	15	0	1.19026e-05	8.85064e-06	-1.2513e-05	3.05194e-06	-2.0448e-05	-3.05194e-07	0.000396448	3.66233e-06	1.15974e-05	1.03766e-05	8.54544e-06	3.38766e-05	2.47207e-05	3.78441e-05
61	16	0	6.10389e-06	9.46103e-06	-2.28896e-05	3.05194e-06	-2.47207e-05	-1.83117e-06	0.000203259	3.05194e-07	-3.93701e-05	9.46103e-06	1.34286e-05	2.89935e-05	2.10584e-05	4.69999e-05
61	17	0	1.22078e-06	1.03766e-05	-3.02142e-05	3.96753e-06	-2.77727e-05	-3.66233e-06	9.76622e-06	-6.10389e-07	-9.03375e-05	8.24025e-06	1.86169e-05	2.47207e-05	2.16688e-05	5.46298e-05
61	18	0	1.22078e-06	1.00714e-05	-3.2961e-05	4.57792e-06	-3.05194e-05	-4.57792e-06	-0.000103156	-1.52597e-06	-0.000102851	7.01947e-06	1.61753e-05	3.23506e-05	1.70909e-05	6.37856e-05
61	19	0	4.57792e-06	9.76622e-06	-3.47922e-05	4.27272e-06	-3.1435e-05	-4.27272e-06	-0.000126045	-4.57792e-06	-6.16493e-05	5.1883e-06	9.46103e-06	4.27272e-05	7.01947e-06	6.4396e-05
62	0	0	5.4935e-06	9.76622e-06	-3.93701e-05	3.05194e-06	-2.68571e-05	-4.27272e-06	-5.55454e-05	-1.03766e-05	2.44156e-06	2.13636e-06	4.57792e-06	3.50974e-05	1.22078e-06	4.94415e-05
62	1	0	1.52597e-06	1.00714e-05	-4.5474e-05	1.83117e-06	-1.83117e-05	-6.40908e-06	0.000107734	-1.52597e-05	4.85259e-05	0	-1.83117e-06	7.62986e-06	9.15583e-07	2.80779e-05
62	2	0	-4.27272e-06	9.46103e-06	-4.91363e-05	2.44156e-06	-1.2513e-05	-8.85064e-06	0.000315571	-1.55649e-05	6.07337e-05	3.05194e-07	-1.70909e-05	-2.13636e-05	-3.05194e-06	1.31234e-05
62	3	0	-9.46103e-06	8.24025e-06	-4.97467e-05	4.27272e-06	-1.31234e-05	-9.76622e-06	0.000477019	-1.15974e-05	4.69999e-05	9.15583e-07	-3.50974e-05	-3.32662e-05	-1.55649e-05	5.1883e-06
62	4	0	-1.28182e-05	7.32467e-06	-5.09675e-05	5.1883e-06	-1.58701e-05	-8.24025e-06	0.000528902	-7.93505e-06	2.25844e-05	0	-3.90649e-05	-2.74675e-05	-2.44156e-05	-9.15583e-07
62	5	0	-1.40389e-05	7.32467e-06	-5.46298e-05	5.1883e-06	-1.64805e-05	-7.62986e-06	0.000469999	-7.93505e-06	6.10389e-07	-2.13636e-06	-2.28896e-05	-1.61753e-05	-1.67857e-05	-6.40908e-06
62	6	0	-1.52597e-05	7.62986e-06	-5.85973e-05	5.1883e-06	-1.64805e-05	-8.54544e-06	0.000326253	-1.03766e-05	-1.52597e-05	-2.74675e-06	-1.52597e-06	-7.62986e-06	3.05194e-07	-8.54544e-06
62	7	0	-1.73961e-05	7.32467e-06	-5.98181e-05	6.10389e-06	-1.80065e-05	-9.76622e-06	0.000123299	-1.19026e-05	-3.81493e-05	-2.13636e-06	7.32467e-06	-2.74675e-06	1.06818e-05	-7.32467e-06
62	8	0	-1.98376e-05	6.10389e-06	-5.70714e-05	6.40908e-06	-1.92272e-05	-9.15583e-06	-9.09479e-05	-1.12922e-05	-8.14869e-05	-2.44156e-06	4.27272e-06	6.10389e-07	7.32467e-06	-5.4935e-06
62	9	0	-1.92272e-05	4.88311e-06	-5.09675e-05	5.4935e-06	-1.86169e-05	-7.01947e-06	-0.000249344	-1.03766e-05	-0.000137643	-3.96753e-06	4.27272e-06	3.96753e-06	1.83117e-06	-3.35714e-06
62	10	0	-1.55649e-05	3.66233e-06	-4.45584e-05	3.35714e-06	-1.67857e-05	-4.88311e-06	-0.000314961	-1.12922e-05	-0.000182201	-5.1883e-06	1.40389e-05	5.4935e-06	4.88311e-06	-1.22078e-06
62	11	0	-1.31234e-05	1.52597e-06	-4.15064e-05	1.83117e-06	-1.49545e-05	-4.27272e-06	-0.000301532	-1.22078e-05	-0.000194409	-5.1883e-06	2.38052e-05	6.10389e-06	1.28182e-05	3.05194e-07
62	12	0	-1.52597e-05	3.05194e-07	-4.2422e-05	9.15583e-07	-1.03766e-05	-4.57792e-06	-0.000221571	-1.22078e-05	-0.000169078	-4.57792e-06	2.07532e-05	6.40908e-06	1.46493e-05	0
62	13	0	-1.95324e-05	0	-4.45584e-05	9.15583e-07	-2.74675e-06	-4.88311e-06	-7.75194e-05	-1.15974e-05	-0.00011048	-3.66233e-06	7.32467e-06	7.32467e-06	5.79869e-06	-9.15583e-07
62	14	0	-2.13636e-05	9.15583e-07	-4.36428e-05	1.52597e-06	3.96753e-06	-4.88311e-06	7.35519e-05	-1.06818e-05	-4.3948e-05	-3.05194e-06	-5.1883e-06	6.71428e-06	-7.01947e-06	-2.13636e-06
62	15	0	-2.0448e-05	9.15583e-07	-4.02857e-05	2.13636e-06	5.79869e-06	-5.1883e-06	0.000128182	-9.15583e-06	-1.31234e-05	-2.74675e-06	-1.00714e-05	4.88311e-06	-1.40389e-05	-2.13636e-06
62	16	0	-1.89221e-05	3.05194e-07	-3.84545e-05	1.83117e-06	3.96753e-06	-4.88311e-06	6.71428e-05	-8.24025e-06	-3.78441e-05	-3.66233e-06	-9.76622e-06	3.05194e-06	-1.00714e-05	-9.15583e-07
62	17	0	-1.86169e-05	-3.05194e-07	-3.96753e-05	6.10389e-07	4.88311e-06	-4.57792e-06	7.01947e-06	-9.76622e-06	-7.81298e-05	-5.4935e-06	-7.93505e-06	2.74675e-06	3.05194e-07	6.10389e-07
62	18	0	-1.86169e-05	-6.10389e-07	-4.18116e-05	0	9.15583e-06	-5.1883e-06	3.50974e-05	-1.28182e-05	-8.05713e-05	-6.40908e-06	-3.66233e-06	3.66233e-06	9.46103e-06	1.83117e-06
62	19	0	-1.86169e-05	-9.15583e-07	-4.30324e-05	9.15583e-07	1.31234e-05	-5.79869e-06	7.41622e-05	-1.49545e-05	-5.4935e-05	-6.40908e-06	3.35714e-06	4.27272e-06	1.43441e-05	9.15583e-07
63	0	0	-1.95324e-05	-1.22078e-06	-4.36428e-05	1.83117e-06	1.43441e-05	-5.79869e-06	1.70909e-05	-1.40389e-05	-5.09675e-05	-6.40908e-06	9.76622e-06	4.27272e-06	1.80065e-05	0
63	1	0	-1.95324e-05	-2.13636e-06	-4.18116e-05	1.22078e-06	1.43441e-05	-4.27272e-06	-7.11103e-05	-1.12922e-05	-6.53116e-05	-7.01947e-06	9.76622e-06	4.27272e-06	2.0448e-05	3.05194e-07
63	2	0	-1.61753e-05	-3.66233e-06	-3.41818e-05	0	1.31234e-05	-2.44156e-06	-3.50974e-05	-9.46103e-06	-3.17402e-05	-7.32467e-06	1.83117e-06	3.66233e-06	1.58701e-05	2.13636e-06
63	3	0	-9.15583e-06	-4.88311e-06	-2.16688e-05	-6.10389e-07	7.62986e-06	-1.83117e-06	0.000122688	-8.24025e-06	6.92791e-05	-7.01947e-06	-9.76622e-06	2.74675e-06	1.22078e-06	2.13636e-06
63	4	0	-1.22078e-06	-4.88311e-06	-1.15974e-05	-6.10389e-07	-2.74675e-06	-1.83117e-06	0.000238662	-7.62986e-06	0.000154428	-6.10389e-06	-1.95324e-05	1.83117e-06	-1.40389e-05	0
63	5	0	3.05194e-06	-4.27272e-06	-8.54544e-06	-9.15583e-07	-1.31234e-05	-1.22078e-06	0.000240188	-7.32467e-06	0.000131234	-6.40908e-06	-2.22792e-05	1.52597e-06	-1.98376e-05	-1.22078e-06
63	6	0	2.74675e-06	-4.88311e-06	-1.00714e-05	-1.83117e-06	-1.64805e-05	0	0.000241104	-8.24025e-06	1.77013e-05	-7.01947e-06	-1.64805e-05	1.83117e-06	-1.61753e-05	-9.15583e-07
63	7	0	0	-6.40908e-06	-1.03766e-05	-2.44156e-06	-1.40389e-05	1.22078e-06	0.000331746	-9.15583e-06	-9.12531e-05	-7.32467e-06	-6.10389e-06	2.74675e-06	-1.15974e-05	-3.05194e-07
63	8	0	0	-8.24025e-06	-7.62986e-06	-2.74675e-06	-1.19026e-05	2.13636e-06	0.000426662	-9.46103e-06	-0.000141305	-7.01947e-06	3.66233e-06	3.35714e-06	-8.85064e-06	-6.10389e-07
63	9	0	4.57792e-06	-7.62986e-06	-3.05194e-06	-3.05194e-06	-1.37337e-05	2.74675e-06	0.000403467	-8.85064e-06	-0.000155039	-6.40908e-06	9.46103e-06	2.44156e-06	-5.1883e-06	-1.22078e-06
63	10	0	1.15974e-05	-6.40908e-06	0	-3.96753e-06	-1.58701e-05	3.35714e-06	0.000285662	-7.93505e-06	-0.000169078	-5.1883e-06	1.0987e-05	1.22078e-06	-6.10389e-07	-9.15583e-07
63	11	0	1.43441e-05	-6.71428e-06	9.15583e-07	-4.57792e-06	-1.43441e-05	3.35714e-06	0.000182811	-7.01947e-06	-0.000184032	-4.57792e-06	9.46103e-06	6.10389e-07	-6.10389e-07	-9.15583e-07
63	12	0	1.19026e-05	-8.54544e-06	-6.10389e-07	-3.66233e-06	-9.76622e-06	3.05194e-06	0.000128487	-6.10389e-06	-0.000184643	-4.27272e-06	5.4935e-06	1.52597e-06	-6.10389e-06	-2.44156e-06
63	13	0	7.62986e-06	-9.46103e-06	-2.44156e-06	-2.44156e-06	-4.57792e-06	2.44156e-06	7.47726e-05	-5.1883e-06	-0.000167552	-3.96753e-06	6.10389e-07	1.22078e-06	-1.00714e-05	-4.57792e-06
63	14	0	7.01947e-06	-7.93505e-06	-1.52597e-06	-2.13636e-06	0	1.83117e-06	3.35714e-06	-4.27272e-06	-0.000138558	-3.66233e-06	-3.05194e-06	-1.52597e-06	-9.46103e-06	-6.71428e-06
63	15	0	9.76622e-06	-5.79869e-06	2.74675e-06	-3.05194e-06	3.66233e-06	2.13636e-06	-4.88311e-05	-2.44156e-06	-0.000104682	-2.74675e-06	-1.83117e-06	-4.57792e-06	-7.93505e-06	-8.54544e-06
63	16	0	1.2513e-05	-5.4935e-06	6.40908e-06	-3.96753e-06	7.93505e-06	2.74675e-06	-5.61558e-05	0	-7.26363e-05	-1.83117e-06	6.40908e-06	-5.4935e-06	-7.01947e-06	-1.06818e-05
63	17	0	1.22078e-05	-6.10389e-06	6.71428e-06	-3.66233e-06	1.28182e-05	2.74675e-06	-3.47922e-05	2.13636e-06	-3.84545e-05	-6.10389e-07	1.86169e-05	-6.40908e-06	-3.05194e-06	-1.31234e-05
63	18	0	9.46103e-06	-5.79869e-06	5.4935e-06	-3.05194e-06	1.92272e-05	2.13636e-06	-2.71623e-05	3.35714e-06	1.03766e-05	3.05194e-07	2.68571e-05	-8.54544e-06	2.44156e-06	-1.61753e-05
63	19	0	7.62986e-06	-4.57792e-06	6.10389e-06	-2.74675e-06	2.62467e-05	1.52597e-06	-7.96557e-05	4.57792e-06	7.44674e-05	9.15583e-07	2.74675e-05	-7.93505e-06	3.05194e-06	-1.64805e-05
64	0	0	8.24025e-06	-4.57792e-06	8.85064e-06	-3.35714e-06	3.17402e-05	1.52597e-06	-0.000195324	5.4935e-06	0.000126961	6.10389e-07	2.53311e-05	-3.05194e-07	-2.13636e-06	-9.15583e-06
64	1	0	1.00714e-05	-5.4935e-06	1.0987e-05	-3.66233e-06	3.4487e-05	1.22078e-06	-0.000275896	5.4935e-06	0.000145273	0	2.68571e-05	9.76622e-06	-4.57792e-06	7.93505e-06
64	2	0	1.2513e-05	-5.79869e-06	1.22078e-05	-3.66233e-06	3.47922e-05	0	-0.000198987	3.96753e-06	0.000140695	-9.15583e-07	2.99091e-05	1.52597e-05	6.10389e-07	2.68571e-05
64	3	0	1.34286e-05	-3.96753e-06	1.28182e-05	-3.05194e-06	3.41818e-05	-2.13636e-06	1.52597e-06	3.35714e-06	0.000134896	-9.15583e-07	2.62467e-05	1.43441e-05	5.79869e-06	3.2961e-05
64	4	0	1.22078e-05	-1.83117e-06	1.19026e-05	-2.44156e-06	3.26558e-05	-2.13636e-06	0.00011811	4.57792e-06	0.000127266	-3.05194e-07	1.49545e-05	1.28182e-05	9.15583e-07	2.47207e-05
64	5	0	8.85064e-06	-1.52597e-06	7.32467e-06	-1.83117e-06	2.92987e-05	-3.05194e-07	2.56363e-05	6.40908e-06	0.000106818	3.05194e-07	7.62986e-06	1.28182e-05	-8.24025e-06	1.52597e-05
64	6	0	4.27272e-06	-2.44156e-06	1.83117e-06	-2.13636e-06	2.53311e-05	1.52597e-06	-0.000119941	7.32467e-06	8.66752e-05	1.52597e-06	1.43441e-05	1.12922e-05	-7.93505e-06	1.86169e-05
64	7	0	1.22078e-06	-3.05194e-06	-6.10389e-07	-3.66233e-06	2.35e-05	2.74675e-06	-7.99609e-05	7.93505e-06	8.82012e-05	2.44156e-06	3.05194e-05	5.79869e-06	3.05194e-06	3.1435e-05
64	8	0	1.22078e-06	-3.05194e-06	0	-4.88311e-06	2.38052e-05	3.66233e-06	0.000130318	8.85064e-06	0.000100409	2.74675e-06	4.15064e-05	-3.05194e-07	1.43441e-05	3.93701e-05
64	9	0	3.66233e-06	-2.44156e-06	1.52597e-06	-4.27272e-06	2.44156e-05	4.88311e-06	0.000267045	9.46103e-06	9.09479e-05	2.44156e-06	3.66233e-05	-6.71428e-06	1.37337e-05	3.4487e-05
64	10	0	7.32467e-06	-2.13636e-06	4.57792e-06	-2.74675e-06	2.28896e-05	5.79869e-06	0.000216078	8.54544e-06	5.92077e-05	2.13636e-06	1.70909e-05	-1.34286e-05	-9.15583e-07	2.41104e-05
64	11	0	1.34286e-05	-1.52597e-06	1.0987e-05	-1.83117e-06	1.98376e-05	5.4935e-06	0.000151071	6.71428e-06	4.45584e-05	2.44156e-06	-7.01947e-06	-1.73961e-05	-2.44156e-05	1.64805e-05
64	12	0	2.25844e-05	-3.05194e-07	2.01428e-05	-3.05194e-06	1.73961e-05	5.1883e-06	0.000267045	6.71428e-06	7.3857e-05	3.05194e-06	-2.22792e-05	-1.40389e-05	-4.42532e-05	9.76622e-06
64	13	0	3.4487e-05	6.10389e-07	2.89935e-05	-3.66233e-06	1.49545e-05	5.79869e-06	0.000508149	7.62986e-06	0.000130013	3.05194e-06	-1.89221e-05	-4.57792e-06	-4.3948e-05	6.10389e-07
64	14	0	4.5474e-05	9.15583e-07	3.57077e-05	-2.44156e-06	7.62986e-06	6.40908e-06	0.000671428	8.24025e-06	0.000181896	2.13636e-06	-1.52597e-06	4.88311e-06	-1.92272e-05	-6.71428e-06
64	15	0	5.1883e-05	0	3.99805e-05	-9.15583e-07	-4.27272e-06	5.79869e-06	0.000674174	7.62986e-06	0.000215162	9.15583e-07	8.85064e-06	1.12922e-05	1.12922e-05	-9.15583e-06
64	16	0	5.12727e-05	-6.10389e-07	4.12012e-05	-3.05194e-07	-1.43441e-05	3.96753e-06	0.000598486	5.79869e-06	0.000224623	9.15583e-07	-3.35714e-06	1.67857e-05	2.13636e-05	-8.54544e-06
64	17	0	4.48636e-05	0	3.81493e-05	-1.22078e-06	-1.46493e-05	2.44156e-06	0.000524934	4.88311e-06	0.000202344	1.83117e-06	-2.96039e-05	2.13636e-05	4.27272e-06	-1.0987e-05
64	18	0	3.57077e-05	1.22078e-06	3.08246e-05	-1.83117e-06	-9.46103e-06	2.13636e-06	0.000460233	4.88311e-06	0.000150461	2.13636e-06	-4.48636e-05	2.47207e-05	-1.98376e-05	-1.37337e-05
64	19	0	2.86883e-05	2.13636e-06	2.38052e-05	-2.13636e-06	-9.15583e-06	2.13636e-06	0.000403162	5.79869e-06	9.21687e-05	1.52597e-06	-3.75389e-05	2.74675e-05	-2.92987e-05	-8.85064e-06
65	0	0	2.44156e-05	1.22078e-06	1.92272e-05	-2.44156e-06	-1.67857e-05	3.05194e-06	0.00036898	6.40908e-06	4.91363e-05	0	-2.07532e-05	2.99091e-05	-2.25844e-05	2.74675e-06
65	1	0	1.98376e-05	0	1.49545e-05	-2.74675e-06	-2.22792e-05	3.96753e-06	0.00032961	6.40908e-06	2.31948e-05	-6.10389e-07	-1.19026e-05	2.86883e-05	-1.40389e-05	1.0987e-05
65	2	0	1.37337e-05	-3.05194e-07	9.46103e-06	-2.74675e-06	-1.73961e-05	4.27272e-06	0.000222487	6.40908e-06	3.05194e-06	-6.10389e-07	-1.37337e-05	2.59415e-05	-1.28182e-05	9.15583e-06
65	3	0	7.62986e-06	-3.05194e-07	4.88311e-06	-2.74675e-06	-6.10389e-06	3.35714e-06	3.72337e-05	6.71428e-06	-1.70909e-05	-3.05194e-07	-1.64805e-05	2.83831e-05	-1.40389e-05	1.52597e-06
65	4	0	4.88311e-06	-3.05194e-07	3.66233e-06	-3.05194e-06	3.35714e-06	2.44156e-06	-0.000162974	7.32467e-06	-3.96753e-05	-9.15583e-07	-1.28182e-05	3.54026e-05	-9.15583e-06	-4.88311e-06
65	5	0	4.57792e-06	0	5.1883e-06	-2.44156e-06	1.15974e-05	1.83117e-06	-0.000318318	7.93505e-06	-6.56168e-05	-1.52597e-06	-4.27272e-06	3.1435e-05	1.52597e-06	-7.93505e-06
65	6	0	3.35714e-06	1.22078e-06	5.79869e-06	-9.15583e-07	2.01428e-05	9.15583e-07	-0.000420863	7.93505e-06	-8.72856e-05	-2.13636e-06	2.74675e-06	3.66233e-06	9.46103e-06	-8.24025e-06
65	7	0	1.52597e-06	2.44156e-06	5.79869e-06	0	2.38052e-05	-3.05194e-07	-0.000483123	7.93505e-06	-9.33895e-05	-2.44156e-06	5.4935e-06	-3.26558e-05	7.32467e-06	-8.24025e-06
65	8	0	6.10389e-07	2.44156e-06	7.01947e-06	3.05194e-07	1.49545e-05	-2.44156e-06	-0.000496246	7.62986e-06	-8.39285e-05	-3.05194e-06	3.96753e-06	-5.24934e-05	-3.05194e-06	-1.40389e-05
65	9	0	6.10389e-07	2.13636e-06	9.46103e-06	6.10389e-07	0	-3.66233e-06	-0.000437344	6.71428e-06	-7.04999e-05	-3.05194e-06	2.13636e-06	-4.69999e-05	-1.46493e-05	-2.86883e-05
65	10	0	9.15583e-07	2.74675e-06	1.19026e-05	2.44156e-06	0	-3.66233e-06	-0.000288714	6.40908e-06	-5.89025e-05	-2.44156e-06	3.66233e-06	-2.89935e-05	-2.01428e-05	-4.05909e-05
65	11	0	2.13636e-06	5.1883e-06	1.49545e-05	4.27272e-06	0	-3.96753e-06	-6.77532e-05	7.62986e-06	-4.05909e-05	-1.52597e-06	9.15583e-06	-8.85064e-06	-1.86169e-05	-3.63181e-05
65	12	0	4.27272e-06	7.32467e-06	1.98376e-05	4.88311e-06	0	-5.1883e-06	0.000134896	8.54544e-06	-1.03766e-05	-1.52597e-06	2.0448e-05	8.54544e-06	-1.12922e-05	-1.95324e-05
65	13	0	5.4935e-06	7.01947e-06	2.38052e-05	4.57792e-06	0	-7.01947e-06	0.00018861	7.32467e-06	1.73961e-05	-3.05194e-06	3.78441e-05	1.37337e-05	-2.44156e-06	-7.01947e-06
65	14	0	3.66233e-06	5.79869e-06	2.10584e-05	4.57792e-06	0	-8.54544e-06	5.09675e-05	4.88311e-06	2.68571e-05	-4.57792e-06	5.55454e-05	-3.66233e-06	2.74675e-06	-3.05194e-07
65	15	0	0	5.79869e-06	1.19026e-05	5.79869e-06	0	-8.85064e-06	-0.000162669	3.66233e-06	1.64805e-05	-5.79869e-06	6.19545e-05	-3.32662e-05	1.83117e-06	1.73961e-05
65	16	0	-3.96753e-06	6.71428e-06	9.15583e-07	6.71428e-06	0	-8.54544e-06	-0.000312824	4.57792e-06	-6.71428e-06	-4.88311e-06	5.46298e-05	-5.03571e-05	-2.13636e-06	4.79155e-05
65	17	0	-7.93505e-06	6.71428e-06	-5.4935e-06	6.71428e-06	0	-7.93505e-06	-0.000404383	5.79869e-06	-3.87597e-05	-2.74675e-06	4.45584e-05	-4.45584e-05	-1.83117e-06	6.34804e-05
65	18	0	-1.22078e-05	4.88311e-06	-7.62986e-06	5.79869e-06	0	-7.62986e-06	-0.000522798	5.79869e-06	-7.56882e-05	-9.15583e-07	4.30324e-05	-2.62467e-05	1.52597e-06	4.45584e-05
65	19	0	-1.55649e-05	3.05194e-06	-7.01947e-06	4.57792e-06	0	-7.32467e-06	-0.000620155	5.79869e-06	-0.000104376	-9.15583e-07	4.48636e-05	-3.66233e-06	0	1.28182e-05
66	0	0	-1.49545e-05	3.05194e-06	-5.79869e-06	3.35714e-06	0	-6.71428e-06	-0.000516694	6.71428e-06	-0.000108039	-2.44156e-06	3.57077e-05	2.22792e-05	-1.22078e-05	2.13636e-06
66	1	0	-1.2513e-05	3.96753e-06	-4.27272e-06	2.74675e-06	0	-5.79869e-06	-0.000167857	7.01947e-06	-8.02661e-05	-3.35714e-06	1.2513e-05	3.87597e-05	-2.83831e-05	1.00714e-05
66	2	0	-1.2513e-05	3.05194e-06	-3.66233e-06	2.13636e-06	0	-4.57792e-06	0.000205091	6.10389e-06	-3.26558e-05	-3.05194e-06	-1.49545e-05	2.50259e-05	-3.66233e-05	3.96753e-06
66	3	0	-1.67857e-05	3.05194e-07	-4.88311e-06	1.52597e-06	0	-3.35714e-06	0.000346396	5.1883e-06	1.03766e-05	-2.13636e-06	-3.54026e-05	-1.55649e-05	-3.41818e-05	-2.74675e-05
66	4	0	-1.98376e-05	-3.05194e-06	-5.79869e-06	6.10389e-07	0	-2.74675e-06	0.000249954	5.4935e-06	3.1435e-05	-2.13636e-06	-4.18116e-05	-5.21882e-05	-2.56363e-05	-6.13441e-05
66	5	0	-1.92272e-05	-5.4935e-06	-6.10389e-06	3.05194e-07	0	-1.83117e-06	0.00011811	5.4935e-06	3.32662e-05	-3.05194e-06	-3.35714e-05	-6.28701e-05	-1.46493e-05	-7.47726e-05
66	6	0	-1.80065e-05	-7.62986e-06	-7.32467e-06	0	0	-3.05194e-07	9.76622e-05	5.1883e-06	3.54026e-05	-3.35714e-06	-1.86169e-05	-5.58506e-05	-2.13636e-06	-7.20259e-05
66	7	0	-2.01428e-05	-9.76622e-06	-1.03766e-05	-1.22078e-06	0	6.10389e-07	0.000150461	5.1883e-06	4.79155e-05	-2.44156e-06	-1.34286e-05	-4.88311e-05	8.24025e-06	-6.86687e-05
66	8	0	-2.25844e-05	-1.15974e-05	-1.31234e-05	-2.74675e-06	0	6.10389e-07	0.000161143	5.4935e-06	5.27986e-05	-1.52597e-06	-2.44156e-05	-4.33376e-05	1.55649e-05	-6.86687e-05
66	9	0	-2.0448e-05	-1.22078e-05	-1.12922e-05	-3.66233e-06	0	-3.05194e-07	6.83635e-05	5.1883e-06	2.50259e-05	-1.52597e-06	-3.90649e-05	-3.26558e-05	2.38052e-05	-6.4396e-05
66	10	0	-1.37337e-05	-1.12922e-05	-4.27272e-06	-3.05194e-06	0	-1.22078e-06	-0.000105597	3.66233e-06	-3.72337e-05	-2.13636e-06	-4.69999e-05	-1.34286e-05	3.17402e-05	-4.51688e-05
66	11	0	-7.93505e-06	-9.76622e-06	1.83117e-06	-1.83117e-06	0	-1.52597e-06	-0.000292987	3.35714e-06	-0.000108039	-2.74675e-06	-5.73766e-05	1.43441e-05	2.44156e-05	-6.10389e-06
66	12	0	-7.32467e-06	-8.85064e-06	3.05194e-06	-1.83117e-06	0	-9.15583e-07	-0.000432155	4.88311e-06	-0.000158701	-3.05194e-06	-7.96557e-05	4.73051e-05	-6.10389e-06	4.27272e-05
66	13	0	-1.00714e-05	-9.46103e-06	0	-1.83117e-06	0	0	-0.00050998	6.10389e-06	-0.000177318	-2.13636e-06	-9.55259e-05	6.98895e-05	-3.87597e-05	7.14155e-05
66	14	0	-1.12922e-05	-1.03766e-05	-6.10389e-07	-1.22078e-06	0	9.15583e-07	-0.000537753	5.1883e-06	-0.000164195	-6.10389e-07	-7.66038e-05	6.65324e-05	-3.90649e-05	5.1883e-05
66	15	0	-9.46103e-06	-9.76622e-06	2.74675e-06	-6.10389e-07	0	1.83117e-06	-0.000473357	3.35714e-06	-0.000122993	0	-3.20454e-05	4.42532e-05	-3.96753e-06	-9.46103e-06
66	16	0	-6.71428e-06	-6.71428e-06	6.71428e-06	-1.22078e-06	0	2.13636e-06	-0.000238967	3.05194e-06	-6.10389e-05	0	-1.83117e-06	2.1974e-05	2.83831e-05	-7.23311e-05
66	17	0	-5.79869e-06	-3.96753e-06	5.79869e-06	-2.13636e-06	0	1.83117e-06	0.000143136	4.27272e-06	7.62986e-06	-6.10389e-07	-4.88311e-06	1.22078e-06	2.74675e-05	-9.82726e-05
66	18	0	-6.71428e-06	-3.66233e-06	1.22078e-06	-1.83117e-06	0	1.83117e-06	0.000497467	4.57792e-06	6.68376e-05	-1.52597e-06	-1.77013e-05	-3.1435e-05	2.74675e-06	-8.33181e-05
66	19	0	-6.40908e-06	-5.79869e-06	-3.05194e-07	-9.15583e-07	0	3.05194e-06	0.000655558	3.66233e-06	9.85778e-05	-2.13636e-06	-1.28182e-05	-6.53116e-05	-1.49545e-05	-5.12727e-05
67	0	0	-3.66233e-06	-7.01947e-06	2.74675e-06	-9.15583e-07	0	4.57792e-06	0.000624123	2.44156e-06	9.33895e-05	-2.44156e-06	3.05194e-07	-6.01233e-05	-1.61753e-05	-2.59415e-05
67	1	0	3.05194e-07	-3.96753e-06	7.01947e-06	-1.22078e-06	0	6.10389e-06	0.00052646	2.44156e-06	5.6461e-05	-2.13636e-06	-2.44156e-06	-4.27272e-06	-1.15974e-05	-7.62986e-06
67	2	0	3.05194e-06	6.10389e-07	7.93505e-06	-6.10389e-07	0	6.71428e-06	0.000429409	2.74675e-06	6.71428e-06	-1.52597e-06	-2.65519e-05	5.85973e-05	-1.0987e-05	2.41104e-05
67	3	0	1.83117e-06	3.96753e-06	5.1883e-06	1.22078e-06	0	7.32467e-06	0.000321065	2.74675e-06	-3.81493e-05	-6.10389e-07	-5.1883e-05	8.637e-05	-1.34286e-05	8.91168e-05
67	4	0	-1.83117e-06	4.27272e-06	1.52597e-06	3.05194e-06	0	8.24025e-06	0.000211805	3.05194e-06	-7.08051e-05	0	-6.22597e-05	0.000101019	-1.52597e-05	0.000177318
67	5	0	-5.4935e-06	3.66233e-06	-1.52597e-06	3.66233e-06	0	9.15583e-06	0.000134286	2.74675e-06	-8.54544e-05	9.15583e-07	-5.6461e-05	0.00015748	-1.49545e-05	0.000253617
67	6	0	-8.24025e-06	5.1883e-06	-3.96753e-06	3.05194e-06	0	8.54544e-06	6.10389e-05	2.44156e-06	-7.72142e-05	1.22078e-06	-4.33376e-05	0.000257279	-8.85064e-06	0.000291461
67	7	0	-8.85064e-06	7.32467e-06	-4.27272e-06	2.44156e-06	0	7.01947e-06	-6.07337e-05	1.83117e-06	-5.3409e-05	6.10389e-07	-3.08246e-05	0.000326558	2.74675e-06	0.000295428
67	8	0	-8.54544e-06	8.85064e-06	-2.44156e-06	1.22078e-06	0	4.57792e-06	-0.00019685	1.83117e-06	-3.60129e-05	-3.05194e-07	-2.28896e-05	0.000288714	1.19026e-05	0.000277727
67	9	0	-7.93505e-06	8.85064e-06	-9.15583e-07	3.05194e-07	2.13636e-05	1.83117e-06	-0.000249039	2.13636e-06	-3.78441e-05	-6.10389e-07	-1.73961e-05	0.000144357	1.15974e-05	0.000229811
67	10	0	-7.32467e-06	8.85064e-06	-6.10389e-07	9.15583e-07	2.47207e-05	-9.15583e-07	-0.000209974	1.52597e-06	-4.88311e-05	3.05194e-07	-1.46493e-05	-3.47922e-05	6.71428e-06	0.000137948
67	11	0	-7.62986e-06	9.15583e-06	-3.05194e-07	2.74675e-06	2.59415e-05	-4.57792e-06	-0.000188305	3.05194e-07	-5.31038e-05	9.15583e-07	-2.01428e-05	-0.000171519	3.66233e-06	2.25844e-05
67	12	0	-8.54544e-06	1.03766e-05	0	5.1883e-06	2.59415e-05	-8.24025e-06	-0.000251175	-6.10389e-07	-5.21882e-05	-3.05194e-07	-3.63181e-05	-0.000232558	3.05194e-07	-6.53116e-05
67	13	0	-9.15583e-06	1.2513e-05	-1.22078e-06	7.01947e-06	2.31948e-05	-1.0987e-05	-0.000329305	-1.52597e-06	-5.55454e-05	-2.44156e-06	-5.27986e-05	-0.000229506	-5.1883e-06	-9.55259e-05
67	14	0	-8.24025e-06	1.37337e-05	-3.35714e-06	7.62986e-06	1.70909e-05	-1.19026e-05	-0.000323506	-2.44156e-06	-6.13441e-05	-3.05194e-06	-5.79869e-05	-0.000189831	-3.96753e-06	-8.24025e-05
67	15	0	-5.79869e-06	1.31234e-05	-3.35714e-06	7.32467e-06	8.85064e-06	-1.12922e-05	-0.000239272	-2.44156e-06	-6.25649e-05	-1.83117e-06	-5.4935e-05	-0.000135201	9.15583e-06	-6.13441e-05
67	16	0	-4.57792e-06	1.00714e-05	-1.22078e-06	6.10389e-06	6.10389e-07	-9.46103e-06	-0.000170298	-1.22078e-06	-6.25649e-05	-3.05194e-07	-5.1883e-05	-8.05713e-05	2.31948e-05	-4.88311e-05
67	17	0	-4.57792e-06	6.71428e-06	3.05194e-07	4.27272e-06	-4.88311e-06	-5.79869e-06	-0.000191967	0	-7.17207e-05	0	-4.02857e-05	-3.84545e-05	2.59415e-05	-4.27272e-05
67	18	0	-4.88311e-06	4.88311e-06	0	2.13636e-06	-6.10389e-06	-1.83117e-06	-0.000307026	3.05194e-07	-9.09479e-05	0	-2.74675e-06	-1.43441e-05	2.56363e-05	-3.78441e-05
67	19	0	-4.88311e-06	4.27272e-06	-1.22078e-06	9.15583e-07	-2.44156e-06	0	-0.000469694	0	-0.000116584	-3.05194e-07	5.73766e-05	-2.44156e-06	3.69285e-05	-3.38766e-05
68	0	0	-7.62986e-06	3.66233e-06	-1.83117e-06	0	3.96753e-06	-9.15583e-07	-0.000642129	-6.10389e-07	-0.000150461	-6.10389e-07	0.00011048	4.88311e-06	5.4935e-05	-3.20454e-05
68	1	0	-1.46493e-05	3.05194e-06	-4.57792e-06	-3.05194e-07	1.0987e-05	-1.22078e-06	-0.000833486	-1.52597e-06	-0.000191967	-9.15583e-07	0.000131539	8.85064e-06	6.04285e-05	-3.38766e-05
68	2	0	-2.16688e-05	3.35714e-06	-9.76622e-06	3.05194e-07	1.83117e-05	3.05194e-07	-0.0010691	-2.44156e-06	-0.000221571	-6.10389e-07	0.00012513	4.88311e-06	5.06623e-05	-3.87597e-05
68	3	0	-2.28896e-05	3.96753e-06	-1.19026e-05	1.83117e-06	2.41104e-05	3.35714e-06	-0.00128365	-3.05194e-06	-0.000216688	-3.05194e-07	0.000112006	-2.74675e-06	3.99805e-05	-4.27272e-05
68	4	0	-1.86169e-05	3.96753e-06	-9.46103e-06	2.13636e-06	2.59415e-05	4.88311e-06	-0.00129189	-3.05194e-06	-0.000171519	-9.15583e-07	0.000104071	-3.96753e-06	3.69285e-05	-3.87597e-05
68	5	0	-1.49545e-05	1.83117e-06	-1.43441e-05	6.10389e-07	2.25844e-05	5.1883e-06	-0.000939388	-3.05194e-06	-9.27791e-05	-2.13636e-06	0.000100104	3.35714e-06	3.50974e-05	-2.77727e-05
68	6	0	-1.40389e-05	-1.83117e-06	-3.66233e-05	-1.52597e-06	1.70909e-05	6.10389e-06	-0.000300311	-3.35714e-06	1.55649e-05	-2.44156e-06	9.55259e-05	1.12922e-05	3.05194e-05	-1.83117e-05
68	7	0	-1.2513e-05	-7.93505e-06	-6.89739e-05	-3.05194e-06	1.00714e-05	8.54544e-06	0.000341818	-3.66233e-06	0.000137643	-1.83117e-06	8.66752e-05	1.22078e-05	2.99091e-05	-1.64805e-05
68	8	0	-8.85064e-06	-1.43441e-05	-9.18635e-05	-3.66233e-06	0	1.06818e-05	0.000722395	-3.05194e-06	0.000228591	-1.52597e-06	6.71428e-05	6.71428e-06	3.63181e-05	-1.89221e-05
68	9	0	-5.79869e-06	-1.80065e-05	-9.70518e-05	-3.96753e-06	-1.49545e-05	1.0987e-05	0.000773057	-1.83117e-06	0.000241714	-2.74675e-06	3.66233e-05	-3.05194e-07	4.12012e-05	-2.07532e-05
68	10	0	-5.79869e-06	-1.92272e-05	-9.30843e-05	-5.4935e-06	-3.23506e-05	1.06818e-05	0.000591772	-1.22078e-06	0.000179149	-4.27272e-06	6.10389e-06	-6.71428e-06	3.81493e-05	-2.0448e-05
68	11	0	-6.40908e-06	-2.1974e-05	-8.7896e-05	-7.32467e-06	-4.85259e-05	1.0987e-05	0.000323506	-9.15583e-07	9.24739e-05	-4.88311e-06	-1.06818e-05	-1.03766e-05	2.77727e-05	-1.92272e-05
68	12	0	-5.1883e-06	-3.08246e-05	-7.96557e-05	-7.93505e-06	-6.16493e-05	1.2513e-05	0.00010163	-3.05194e-07	3.02142e-05	-3.96753e-06	-1.34286e-05	-1.00714e-05	1.52597e-05	-1.64805e-05
68	13	0	-4.88311e-06	-4.48636e-05	-6.37856e-05	-8.54544e-06	-6.89739e-05	1.34286e-05	2.92987e-05	3.05194e-07	6.40908e-06	-2.44156e-06	-1.73961e-05	-7.32467e-06	2.74675e-06	-1.34286e-05
68	14	0	-8.24025e-06	-5.79869e-05	-4.69999e-05	-1.00714e-05	-6.77532e-05	1.37337e-05	0.000139779	0	1.83117e-05	-2.13636e-06	-4.30324e-05	-6.71428e-06	-7.32467e-06	-1.22078e-05
68	15	0	-1.19026e-05	-6.7448e-05	-3.63181e-05	-1.15974e-05	-6.16493e-05	1.28182e-05	0.000362876	-1.52597e-06	6.04285e-05	-2.44156e-06	-9.39999e-05	-8.85064e-06	-1.43441e-05	-1.34286e-05
68	16	0	-1.12922e-05	-7.32467e-05	-2.74675e-05	-1.22078e-05	-5.6461e-05	1.12922e-05	0.000567356	-3.66233e-06	0.000114448	-3.35714e-06	-0.000146799	-9.46103e-06	-1.95324e-05	-1.31234e-05
68	17	0	-6.40908e-06	-7.59934e-05	-1.28182e-05	-1.12922e-05	-5.46298e-05	1.00714e-05	0.000648233	-3.66233e-06	0.000148935	-3.96753e-06	-0.000168467	-6.10389e-06	-2.1974e-05	-9.46103e-06
68	18	0	-3.96753e-06	-7.29415e-05	3.96753e-06	-8.85064e-06	-5.03571e-05	9.76622e-06	0.000586889	-2.44156e-06	0.000143747	-4.27272e-06	-0.000148324	-2.44156e-06	-1.61753e-05	-6.40908e-06
68	19	0	-7.01947e-06	-6.50064e-05	1.15974e-05	-6.10389e-06	-4.33376e-05	8.85064e-06	0.000441921	-2.74675e-06	0.000108039	-4.88311e-06	-0.000108649	-2.13636e-06	-3.05194e-07	-6.40908e-06
69	0	0	-1.22078e-05	-5.70714e-05	9.15583e-06	-3.66233e-06	-4.08961e-05	6.10389e-06	0.000293292	-3.96753e-06	6.37856e-05	-5.79869e-06	-7.96557e-05	-4.88311e-06	1.12922e-05	-8.85064e-06
69	1	0	-1.43441e-05	-5.43246e-05	1.52597e-05	-2.44156e-06	-4.88311e-05	1.83117e-06	0.000189221	-4.57792e-06	2.89935e-05	-5.79869e-06	-7.04999e-05	-8.24025e-06	4.88311e-06	-1.00714e-05
69	2	0	-1.2513e-05	-5.31038e-05	4.48636e-05	-2.74675e-06	-5.73766e-05	-1.22078e-06	0.000137337	-3.05194e-06	1.52597e-05	-4.57792e-06	-6.95843e-05	-1.06818e-05	-1.22078e-05	-1.00714e-05
69	3	0	-5.79869e-06	-4.85259e-05	9.21687e-05	-3.66233e-06	-5.24934e-05	-2.44156e-06	0.000130013	-1.22078e-06	2.38052e-05	-3.35714e-06	-6.47012e-05	-1.0987e-05	-1.64805e-05	-1.00714e-05
69	4	0	5.4935e-06	-3.81493e-05	0.00013276	-4.27272e-06	-3.50974e-05	-2.44156e-06	0.000167247	-1.22078e-06	3.81493e-05	-3.05194e-06	-5.37142e-05	-8.85064e-06	1.22078e-06	-9.15583e-06
69	5	0	1.98376e-05	-2.59415e-05	0.000151071	-4.27272e-06	-1.92272e-05	-2.44156e-06	0.000244156	-1.83117e-06	3.63181e-05	-3.35714e-06	-3.90649e-05	-4.88311e-06	2.50259e-05	-7.01947e-06
69	6	0	2.89935e-05	-1.28182e-05	0.000151071	-2.74675e-06	-1.31234e-05	-3.35714e-06	0.000326863	-1.22078e-06	1.73961e-05	-2.44156e-06	-2.50259e-05	-2.13636e-06	3.47922e-05	-4.27272e-06
69	7	0	2.68571e-05	2.13636e-06	0.000146493	0	-1.22078e-05	-5.1883e-06	0.000357688	0	5.79869e-06	-6.10389e-07	-1.64805e-05	-1.22078e-06	2.83831e-05	-2.74675e-06
69	8	0	1.43441e-05	2.0448e-05	0.000140695	3.96753e-06	-1.12922e-05	-7.01947e-06	0.000297259	0	1.52597e-05	-6.10389e-07	-1.73961e-05	-1.22078e-06	1.40389e-05	-2.74675e-06
69	9	0	3.05194e-07	3.75389e-05	0.00012635	7.01947e-06	-1.0987e-05	-7.93505e-06	0.000167857	-1.22078e-06	3.17402e-05	-2.44156e-06	-2.50259e-05	-6.10389e-07	-3.35714e-06	-2.44156e-06
69	10	0	-7.32467e-06	5.00519e-05	0.00010163	8.24025e-06	-1.06818e-05	-7.01947e-06	5.00519e-05	-2.44156e-06	3.57077e-05	-3.66233e-06	-3.2961e-05	-1.22078e-06	-2.28896e-05	-1.83117e-06
69	11	0	-9.15583e-06	5.82921e-05	7.44674e-05	7.32467e-06	-3.66233e-06	-5.4935e-06	1.28182e-05	-3.05194e-06	2.56363e-05	-2.74675e-06	-3.78441e-05	-3.35714e-06	-4.18116e-05	-1.22078e-06
69	12	0	-7.62986e-06	6.7448e-05	5.61558e-05	6.71428e-06	1.34286e-05	-5.1883e-06	3.84545e-05	-3.35714e-06	1.03766e-05	-1.52597e-06	-3.57077e-05	-5.1883e-06	-5.55454e-05	-1.52597e-06
69	13	0	-4.88311e-06	7.8435e-05	4.82207e-05	7.01947e-06	3.38766e-05	-6.10389e-06	4.5474e-05	-4.27272e-06	-5.79869e-06	-2.74675e-06	-2.0448e-05	-5.79869e-06	-6.22597e-05	-1.83117e-06
69	14	0	0	8.85064e-05	4.76103e-05	7.32467e-06	4.79155e-05	-6.40908e-06	-1.28182e-05	-4.57792e-06	-2.16688e-05	-4.57792e-06	8.85064e-06	-5.79869e-06	-5.67662e-05	-1.83117e-06
69	15	0	1.00714e-05	9.52207e-05	5.4935e-05	7.01947e-06	5.27986e-05	-5.79869e-06	-9.61362e-05	-3.66233e-06	-3.23506e-05	-3.96753e-06	4.33376e-05	-6.71428e-06	-3.20454e-05	-1.52597e-06
69	16	0	2.62467e-05	9.82726e-05	7.50778e-05	7.32467e-06	5.40194e-05	-5.1883e-06	-0.000144662	-2.44156e-06	-3.75389e-05	-2.13636e-06	6.71428e-05	-7.01947e-06	4.88311e-06	-1.52597e-06
69	17	0	4.3948e-05	9.8883e-05	0.000103461	1.03766e-05	5.43246e-05	-4.88311e-06	-0.000155039	-1.83117e-06	-4.3948e-05	-1.22078e-06	7.29415e-05	-4.88311e-06	3.05194e-05	-1.22078e-06
69	18	0	5.58506e-05	9.5831e-05	0.000127876	1.40389e-05	5.21882e-05	-4.88311e-06	-0.000151987	-2.13636e-06	-4.82207e-05	-2.74675e-06	6.16493e-05	-1.22078e-06	2.38052e-05	6.10389e-07
69	19	0	5.58506e-05	8.60648e-05	0.000135812	1.58701e-05	4.85259e-05	-3.96753e-06	-0.000121162	-2.74675e-06	-3.78441e-05	-3.96753e-06	3.93701e-05	1.22078e-06	-6.10389e-06	3.66233e-06
70	0	0	4.36428e-05	7.08051e-05	0.000123909	1.52597e-05	4.57792e-05	-2.44156e-06	-3.26558e-05	-2.74675e-06	-1.03766e-05	-3.96753e-06	1.64805e-05	2.13636e-06	-2.77727e-05	5.4935e-06
70	1	0	2.50259e-05	5.6461e-05	9.30843e-05	1.37337e-05	4.30324e-05	-6.10389e-07	8.66752e-05	-2.13636e-06	1.64805e-05	-3.35714e-06	4.88311e-06	6.10389e-07	-2.07532e-05	3.35714e-06
70	2	0	4.88311e-06	4.88311e-05	4.57792e-05	1.28182e-05	3.54026e-05	6.10389e-07	0.000166026	-1.52597e-06	2.77727e-05	-3.05194e-06	7.93505e-06	-1.83117e-06	4.27272e-06	0
70	3	0	-1.40389e-05	4.66947e-05	-8.85064e-06	1.0987e-05	2.1974e-05	1.52597e-06	0.000169688	-1.83117e-06	2.62467e-05	-2.44156e-06	1.67857e-05	-5.1883e-06	2.41104e-05	-1.83117e-06
70	4	0	-3.1435e-05	4.57792e-05	-5.55454e-05	8.54544e-06	7.01947e-06	1.52597e-06	0.000122078	-2.74675e-06	2.10584e-05	-1.83117e-06	2.10584e-05	-7.32467e-06	2.59415e-05	-1.52597e-06
70	5	0	-4.30324e-05	4.33376e-05	-8.05713e-05	6.40908e-06	-2.44156e-06	3.05194e-07	4.97467e-05	-3.05194e-06	8.24025e-06	-1.83117e-06	1.83117e-05	-7.62986e-06	1.52597e-05	-1.22078e-06
70	6	0	-4.69999e-05	4.21168e-05	-8.51492e-05	6.10389e-06	-6.40908e-06	-6.10389e-07	-4.08961e-05	-3.05194e-06	-1.67857e-05	-2.44156e-06	1.15974e-05	-6.40908e-06	2.74675e-06	-2.44156e-06
70	7	0	-4.5474e-05	4.30324e-05	-8.14869e-05	7.62986e-06	-5.1883e-06	-1.52597e-06	-0.00013398	-3.35714e-06	-4.63895e-05	-3.05194e-06	1.52597e-06	-4.88311e-06	-5.1883e-06	-3.05194e-06
70	8	0	-4.33376e-05	4.3948e-05	-7.87402e-05	8.85064e-06	9.15583e-07	-2.74675e-06	-0.000197461	-3.66233e-06	-6.47012e-05	-2.74675e-06	-8.24025e-06	-3.05194e-06	-6.71428e-06	-1.22078e-06
70	9	0	-4.18116e-05	4.05909e-05	-7.59934e-05	9.76622e-06	1.06818e-05	-3.35714e-06	-0.000224318	-3.05194e-06	-6.65324e-05	-2.44156e-06	-9.76622e-06	-9.15583e-07	-3.35714e-06	1.83117e-06
70	10	0	-3.93701e-05	3.38766e-05	-6.86687e-05	1.00714e-05	1.83117e-05	-2.74675e-06	-0.000235915	-1.22078e-06	-5.40194e-05	-2.74675e-06	1.83117e-06	0	6.10389e-07	4.27272e-06
70	11	0	-3.75389e-05	2.71623e-05	-5.95129e-05	9.46103e-06	2.07532e-05	-1.22078e-06	-0.00023561	0	-2.89935e-05	-3.35714e-06	1.77013e-05	1.22078e-06	4.27272e-06	3.96753e-06
70	12	0	-3.87597e-05	2.25844e-05	-5.43246e-05	8.24025e-06	2.01428e-05	-3.05194e-07	-0.000202039	-1.22078e-06	1.22078e-06	-2.74675e-06	2.35e-05	2.13636e-06	7.62986e-06	3.05194e-06
70	13	0	-4.05909e-05	1.95324e-05	-5.12727e-05	7.01947e-06	1.95324e-05	-6.10389e-07	-0.000141915	-3.66233e-06	2.07532e-05	-1.52597e-06	1.98376e-05	2.74675e-06	1.03766e-05	2.13636e-06
70	14	0	-3.81493e-05	1.55649e-05	-4.48636e-05	6.71428e-06	1.89221e-05	-1.52597e-06	-0.000103766	-4.27272e-06	1.86169e-05	-9.15583e-07	1.83117e-05	3.05194e-06	1.2513e-05	2.13636e-06
70	15	0	-3.17402e-05	1.06818e-05	-3.41818e-05	6.10389e-06	1.58701e-05	-1.22078e-06	-0.000113838	-3.05194e-06	4.57792e-06	-2.13636e-06	2.62467e-05	3.05194e-06	1.52597e-05	2.74675e-06
70	16	0	-2.74675e-05	6.10389e-06	-2.71623e-05	4.27272e-06	1.31234e-05	3.05194e-07	-0.000143747	-2.74675e-06	-1.52597e-06	-3.96753e-06	3.78441e-05	2.44156e-06	2.13636e-05	3.66233e-06
70	17	0	-2.74675e-05	2.44156e-06	-2.83831e-05	1.83117e-06	1.40389e-05	1.83117e-06	-0.000155954	-3.96753e-06	4.57792e-06	-4.27272e-06	4.60844e-05	1.83117e-06	2.89935e-05	3.66233e-06
70	18	0	-2.71623e-05	-9.15583e-07	-3.1435e-05	9.15583e-07	1.64805e-05	2.13636e-06	-0.000154428	-5.4935e-06	1.46493e-05	-3.05194e-06	5.09675e-05	1.52597e-06	3.20454e-05	2.74675e-06
70	19	0	-2.16688e-05	-4.88311e-06	-2.80779e-05	1.22078e-06	1.55649e-05	2.13636e-06	-0.000159311	-5.1883e-06	2.50259e-05	-2.44156e-06	5.46298e-05	2.13636e-06	3.11298e-05	1.83117e-06
71	0	0	-1.43441e-05	-8.54544e-06	-1.83117e-05	1.22078e-06	1.22078e-05	3.05194e-06	-0.000167857	-4.27272e-06	3.96753e-05	-3.35714e-06	5.55454e-05	2.44156e-06	3.2961e-05	1.22078e-06
71	1	0	-1.06818e-05	-1.0987e-05	-1.0987e-05	6.10389e-07	1.06818e-05	4.57792e-06	-0.000167552	-4.88311e-06	5.46298e-05	-4.27272e-06	5.09675e-05	2.44156e-06	3.93701e-05	9.15583e-07
71	2	0	-1.0987e-05	-1.2513e-05	-1.06818e-05	0	1.19026e-05	5.79869e-06	-0.000167552	-5.79869e-06	5.52402e-05	-4.27272e-06	4.12012e-05	2.13636e-06	4.15064e-05	3.05194e-07
71	3	0	-1.06818e-05	-1.37337e-05	-1.43441e-05	-3.05194e-07	1.2513e-05	6.71428e-06	-0.000182811	-5.79869e-06	3.75389e-05	-3.35714e-06	3.17402e-05	2.74675e-06	3.69285e-05	0
71	4	0	-8.54544e-06	-1.58701e-05	-1.70909e-05	-9.15583e-07	1.12922e-05	7.62986e-06	-0.000203259	-4.88311e-06	1.77013e-05	-3.66233e-06	2.80779e-05	3.35714e-06	3.72337e-05	-9.15583e-07
71	5	0	-6.71428e-06	-1.89221e-05	-1.80065e-05	-2.13636e-06	1.00714e-05	8.24025e-06	-0.000206922	-4.27272e-06	1.12922e-05	-4.27272e-06	3.32662e-05	2.74675e-06	5.06623e-05	-3.05194e-06
71	6	0	-6.40908e-06	-2.10584e-05	-1.70909e-05	-2.74675e-06	1.03766e-05	8.24025e-06	-0.000197156	-4.88311e-06	1.73961e-05	-4.57792e-06	4.60844e-05	3.05194e-07	6.10389e-05	-5.79869e-06
71	7	0	-5.4935e-06	-2.13636e-05	-1.49545e-05	-3.05194e-06	9.46103e-06	7.62986e-06	-0.00019685	-5.4935e-06	2.56363e-05	-3.96753e-06	6.19545e-05	-1.52597e-06	4.42532e-05	-7.32467e-06
71	8	0	-1.83117e-06	-2.13636e-05	-1.2513e-05	-3.35714e-06	7.62986e-06	7.01947e-06	-0.000208448	-5.4935e-06	3.11298e-05	-3.66233e-06	7.32467e-05	-1.52597e-06	2.44156e-06	-6.10389e-06
71	9	0	1.83117e-06	-2.22792e-05	-1.06818e-05	-4.27272e-06	6.40908e-06	7.32467e-06	-0.000203565	-4.88311e-06	3.17402e-05	-3.35714e-06	7.20259e-05	-9.15583e-07	-3.75389e-05	-4.57792e-06
71	10	0	5.4935e-06	-2.41104e-05	-9.46103e-06	-4.27272e-06	6.40908e-06	7.32467e-06	-0.000164195	-4.57792e-06	2.10584e-05	-2.74675e-06	5.89025e-05	-2.44156e-06	-6.19545e-05	-5.4935e-06
71	11	0	7.32467e-06	-2.44156e-05	-7.62986e-06	-2.74675e-06	4.88311e-06	7.01947e-06	-0.000103461	-5.1883e-06	-4.88311e-06	-2.13636e-06	4.48636e-05	-5.79869e-06	-8.27077e-05	-9.15583e-06
71	12	0	7.62986e-06	-2.31948e-05	-5.4935e-06	-1.83117e-06	-3.05194e-07	7.01947e-06	-4.57792e-05	-6.10389e-06	-3.20454e-05	-2.44156e-06	4.30324e-05	-7.62986e-06	-0.000108649	-1.22078e-05
71	13	0	7.32467e-06	-2.25844e-05	-4.57792e-06	-3.35714e-06	-8.24025e-06	7.93505e-06	6.10389e-07	-6.10389e-06	-3.90649e-05	-2.13636e-06	5.40194e-05	-5.4935e-06	-0.000127266	-1.15974e-05
71	14	0	6.10389e-06	-2.41104e-05	-5.1883e-06	-5.4935e-06	-1.55649e-05	8.24025e-06	3.78441e-05	-5.79869e-06	-2.28896e-05	-9.15583e-07	6.5922e-05	-2.13636e-06	-0.000123604	-8.24025e-06
71	15	0	4.57792e-06	-2.62467e-05	-7.32467e-06	-6.10389e-06	-1.98376e-05	7.62986e-06	6.04285e-05	-5.4935e-06	-4.27272e-06	-3.05194e-07	7.04999e-05	-3.05194e-07	-0.000107428	-5.4935e-06
71	16	0	1.52597e-06	-2.65519e-05	-1.15974e-05	-4.88311e-06	-1.95324e-05	6.40908e-06	5.70714e-05	-5.4935e-06	-1.22078e-06	-9.15583e-07	6.95843e-05	9.15583e-07	-9.85778e-05	-3.96753e-06
71	17	0	-1.52597e-06	-2.56363e-05	-1.80065e-05	-3.96753e-06	-1.46493e-05	6.71428e-06	2.89935e-05	-4.88311e-06	-1.2513e-05	-2.13636e-06	6.37856e-05	3.66233e-06	-0.000100104	-2.13636e-06
71	18	0	-3.05194e-06	-2.47207e-05	-2.31948e-05	-4.57792e-06	-7.93505e-06	7.93505e-06	-1.28182e-05	-3.05194e-06	-2.22792e-05	-2.13636e-06	4.36428e-05	7.01947e-06	-0.00010163	1.83117e-06
71	19	0	-9.15583e-07	-2.47207e-05	-2.22792e-05	-5.1883e-06	-4.27272e-06	8.54544e-06	-5.89025e-05	-1.83117e-06	-2.01428e-05	-1.83117e-06	7.32467e-06	9.15583e-06	-0.000100714	6.10389e-06
72	0	0	2.44156e-06	-2.41104e-05	-1.61753e-05	-4.57792e-06	-4.27272e-06	7.62986e-06	-0.00010224	-3.05194e-06	-7.62986e-06	-1.83117e-06	-2.13636e-05	9.15583e-06	-9.76622e-05	7.01947e-06
72	1	0	4.88311e-06	-2.35e-05	-1.28182e-05	-4.57792e-06	-2.13636e-06	6.40908e-06	-0.000134591	-5.1883e-06	8.54544e-06	-2.44156e-06	-1.61753e-05	7.32467e-06	-8.05713e-05	3.96753e-06
72	2	0	4.27272e-06	-2.41104e-05	-1.64805e-05	-5.79869e-06	5.1883e-06	6.10389e-06	-0.000148935	-5.79869e-06	2.59415e-05	-1.83117e-06	1.64805e-05	3.35714e-06	-3.66233e-05	-9.15583e-07
72	3	0	2.74675e-06	-2.62467e-05	-2.44156e-05	-6.71428e-06	1.49545e-05	7.01947e-06	-0.000142221	-4.57792e-06	4.60844e-05	-9.15583e-07	4.12012e-05	-1.52597e-06	1.83117e-05	-5.79869e-06
72	4	0	1.83117e-06	-2.71623e-05	-3.05194e-05	-5.4935e-06	2.07532e-05	7.93505e-06	-0.000110175	-3.35714e-06	7.01947e-05	-6.10389e-07	3.41818e-05	-5.4935e-06	4.69999e-05	-9.15583e-06
72	5	0	1.83117e-06	-2.59415e-05	-3.32662e-05	-3.66233e-06	2.16688e-05	8.54544e-06	-4.76103e-05	-3.35714e-06	9.09479e-05	-1.22078e-06	8.54544e-06	-6.71428e-06	3.2961e-05	-9.76622e-06
72	6	0	1.83117e-06	-2.44156e-05	-3.60129e-05	-2.74675e-06	2.10584e-05	8.54544e-06	2.89935e-05	-2.74675e-06	9.18635e-05	-1.52597e-06	-1.43441e-05	-4.88311e-06	-6.10389e-07	-7.62986e-06
72	7	0	2.74675e-06	-2.44156e-05	-3.99805e-05	-2.74675e-06	2.13636e-05	8.85064e-06	7.90453e-05	-9.15583e-07	6.86687e-05	-6.10389e-07	-3.78441e-05	-3.05194e-06	-2.56363e-05	-4.27272e-06
72	8	0	3.96753e-06	-2.47207e-05	-4.30324e-05	-3.05194e-06	2.13636e-05	8.54544e-06	7.62986e-05	6.10389e-07	3.81493e-05	0	-7.78246e-05	-2.44156e-06	-4.05909e-05	-3.05194e-06
72	9	0	5.1883e-06	-2.38052e-05	-4.27272e-05	-3.66233e-06	2.10584e-05	7.62986e-06	4.15064e-05	1.22078e-06	2.01428e-05	6.10389e-07	-0.000130318	-1.83117e-06	-5.58506e-05	-3.66233e-06
72	10	0	6.10389e-06	-2.25844e-05	-4.02857e-05	-4.57792e-06	2.07532e-05	7.01947e-06	1.64805e-05	3.05194e-07	1.55649e-05	1.22078e-06	-0.00017274	-1.83117e-06	-6.7448e-05	-3.96753e-06
72	11	0	6.71428e-06	-2.1974e-05	-3.87597e-05	-4.88311e-06	2.0448e-05	6.10389e-06	1.2513e-05	-3.05194e-07	1.19026e-05	1.83117e-06	-0.000186779	-3.05194e-06	-6.34804e-05	-4.27272e-06
72	12	0	7.93505e-06	-2.22792e-05	-3.72337e-05	-3.96753e-06	1.80065e-05	5.1883e-06	9.76622e-06	-6.10389e-07	4.57792e-06	1.83117e-06	-0.000170298	-6.10389e-06	-4.42532e-05	-5.79869e-06
72	13	0	9.76622e-06	-2.16688e-05	-3.26558e-05	-3.05194e-06	1.49545e-05	3.66233e-06	0	-3.05194e-07	-9.15583e-07	1.83117e-06	-0.000128792	-8.54544e-06	-1.86169e-05	-9.46103e-06
72	14	0	1.19026e-05	-1.98376e-05	-2.28896e-05	-3.05194e-06	1.43441e-05	2.74675e-06	-4.27272e-06	3.05194e-07	-4.57792e-06	1.83117e-06	-7.20259e-05	-8.85064e-06	1.58701e-05	-1.22078e-05
72	15	0	1.34286e-05	-1.80065e-05	-1.12922e-05	-2.74675e-06	1.77013e-05	2.74675e-06	1.22078e-06	6.10389e-07	-6.71428e-06	1.83117e-06	-2.01428e-05	-7.62986e-06	6.34804e-05	-1.12922e-05
72	16	0	1.46493e-05	-1.73961e-05	-1.52597e-06	-6.10389e-07	2.0448e-05	2.44156e-06	5.79869e-06	3.05194e-07	0	1.83117e-06	1.03766e-05	-5.79869e-06	0.000105292	-7.01947e-06
72	17	0	1.52597e-05	-1.70909e-05	4.27272e-06	1.22078e-06	1.95324e-05	6.10389e-07	7.62986e-06	-3.05194e-07	2.10584e-05	2.74675e-06	2.07532e-05	-3.35714e-06	0.000107428	-2.74675e-06
72	18	0	1.40389e-05	-1.61753e-05	7.32467e-06	6.10389e-07	1.64805e-05	-6.10389e-07	1.55649e-05	-6.10389e-07	4.30324e-05	3.96753e-06	2.59415e-05	3.05194e-07	6.01233e-05	3.05194e-07
72	19	0	1.12922e-05	-1.49545e-05	8.54544e-06	-1.52597e-06	1.46493e-05	-3.05194e-07	2.53311e-05	0	4.63895e-05	4.88311e-06	3.26558e-05	4.27272e-06	-2.13636e-06	3.96753e-06
73	0	0	8.85064e-06	-1.37337e-05	7.62986e-06	-2.74675e-06	1.12922e-05	0	2.01428e-05	1.22078e-06	3.20454e-05	5.1883e-06	3.66233e-05	6.40908e-06	-3.47922e-05	8.54544e-06
73	1	0	8.54544e-06	-1.2513e-05	6.10389e-06	-1.52597e-06	2.44156e-06	-6.10389e-07	3.96753e-06	1.83117e-06	1.49545e-05	4.27272e-06	3.75389e-05	7.01947e-06	-2.22792e-05	1.12922e-05
73	2	0	1.15974e-05	-1.15974e-05	7.32467e-06	-3.05194e-07	-1.19026e-05	-2.44156e-06	-9.15583e-07	6.10389e-07	-3.05194e-07	3.35714e-06	4.57792e-05	7.32467e-06	1.34286e-05	1.0987e-05
73	3	0	1.52597e-05	-1.12922e-05	1.31234e-05	-6.10389e-07	-2.47207e-05	-3.66233e-06	5.4935e-06	0	-1.92272e-05	1.83117e-06	6.7448e-05	6.40908e-06	4.33376e-05	8.54544e-06
73	4	0	1.77013e-05	-1.0987e-05	2.10584e-05	-9.15583e-07	-2.89935e-05	-3.35714e-06	0	0	-3.87597e-05	9.15583e-07	9.30843e-05	4.57792e-06	5.52402e-05	5.79869e-06
73	5	0	1.92272e-05	-1.06818e-05	2.71623e-05	0	-2.50259e-05	-3.35714e-06	-2.83831e-05	1.22078e-06	-5.43246e-05	1.52597e-06	0.000107734	2.74675e-06	5.37142e-05	4.27272e-06
73	6	0	2.0448e-05	-1.06818e-05	2.89935e-05	-3.05194e-07	-1.73961e-05	-3.96753e-06	-6.65324e-05	3.35714e-06	-7.75194e-05	3.66233e-06	0.000104376	3.05194e-06	4.63895e-05	3.96753e-06
73	7	0	2.13636e-05	-1.0987e-05	2.77727e-05	-1.83117e-06	-8.24025e-06	-3.96753e-06	-0.000106818	4.27272e-06	-0.000112617	4.57792e-06	8.54544e-05	4.27272e-06	3.2961e-05	3.35714e-06
73	8	0	2.22792e-05	-1.06818e-05	2.56363e-05	-2.44156e-06	3.05194e-06	-4.57792e-06	-0.000153208	3.66233e-06	-0.000128487	3.66233e-06	5.82921e-05	3.05194e-06	1.28182e-05	2.13636e-06
73	9	0	2.28896e-05	-8.85064e-06	2.44156e-05	-1.22078e-06	1.58701e-05	-6.71428e-06	-0.000192883	2.44156e-06	-9.00324e-05	2.44156e-06	3.32662e-05	0	-6.71428e-06	3.05194e-07
73	10	0	2.41104e-05	-6.10389e-06	2.38052e-05	3.05194e-07	2.65519e-05	-9.76622e-06	-0.000203259	2.44156e-06	-1.89221e-05	2.74675e-06	1.86169e-05	-2.44156e-06	-1.58701e-05	-6.10389e-07
73	11	0	2.53311e-05	-4.57792e-06	2.16688e-05	9.15583e-07	3.20454e-05	-1.15974e-05	-0.000198987	2.74675e-06	2.35e-05	3.66233e-06	1.58701e-05	-2.44156e-06	-1.22078e-05	-1.52597e-06
73	12	0	2.53311e-05	-3.66233e-06	1.80065e-05	1.52597e-06	3.38766e-05	-1.2513e-05	-0.000225844	2.44156e-06	1.49545e-05	4.27272e-06	2.13636e-05	-6.10389e-07	-3.35714e-06	-1.83117e-06
73	13	0	2.35e-05	-2.44156e-06	1.40389e-05	3.66233e-06	3.63181e-05	-1.37337e-05	-0.000292681	1.22078e-06	-5.4935e-06	3.35714e-06	3.20454e-05	3.05194e-07	4.27272e-06	-1.83117e-06
73	14	0	2.13636e-05	-9.15583e-07	1.15974e-05	5.4935e-06	3.96753e-05	-1.55649e-05	-0.000354026	-3.05194e-07	-1.52597e-06	1.52597e-06	4.69999e-05	1.22078e-06	1.12922e-05	-6.10389e-07
73	15	0	2.16688e-05	0	1.22078e-05	4.88311e-06	4.15064e-05	-1.55649e-05	-0.000376915	-1.83117e-06	1.37337e-05	0	6.22597e-05	2.74675e-06	2.07532e-05	6.10389e-07
73	16	0	2.38052e-05	-3.05194e-07	1.43441e-05	2.74675e-06	4.18116e-05	-1.40389e-05	-0.000386987	-2.44156e-06	1.58701e-05	0	7.17207e-05	3.66233e-06	3.41818e-05	2.13636e-06
73	17	0	2.53311e-05	-2.13636e-06	1.55649e-05	1.22078e-06	4.27272e-05	-1.28182e-05	-0.000414149	-1.83117e-06	1.15974e-05	9.15583e-07	7.8435e-05	3.96753e-06	5.27986e-05	2.44156e-06
73	18	0	2.44156e-05	-3.66233e-06	1.43441e-05	6.10389e-07	4.57792e-05	-1.2513e-05	-0.000420863	-9.15583e-07	2.38052e-05	1.52597e-06	8.91168e-05	3.05194e-06	7.17207e-05	1.52597e-06
73	19	0	2.25844e-05	-4.88311e-06	1.03766e-05	-3.05194e-07	4.69999e-05	-1.15974e-05	-0.000329915	-3.05194e-07	5.46298e-05	9.15583e-07	0.000103766	1.83117e-06	7.96557e-05	0
74	0	0	2.22792e-05	-6.10389e-06	6.71428e-06	-2.13636e-06	4.33376e-05	-8.85064e-06	-0.000122993	-3.05194e-07	8.91168e-05	3.05194e-07	0.000112312	9.15583e-07	7.23311e-05	-6.10389e-07
74	1	0	2.50259e-05	-6.40908e-06	6.10389e-06	-3.05194e-06	3.4487e-05	-7.01947e-06	0.000116584	0	0.000114143	1.22078e-06	0.000111091	6.10389e-07	6.28701e-05	-3.05194e-07
74	2	0	2.74675e-05	-6.10389e-06	8.24025e-06	-3.05194e-06	2.41104e-05	-7.62986e-06	0.000265214	1.22078e-06	0.000122688	3.05194e-06	0.000106513	9.15583e-07	6.92791e-05	0
74	3	0	2.65519e-05	-4.57792e-06	9.46103e-06	-3.05194e-06	1.58701e-05	-8.85064e-06	0.000271928	2.74675e-06	0.000111091	4.27272e-06	0.000105597	1.22078e-06	9.12531e-05	-9.15583e-07
74	4	0	2.25844e-05	-2.74675e-06	6.71428e-06	-2.74675e-06	1.15974e-05	-8.85064e-06	0.000205701	3.05194e-06	9.21687e-05	3.96753e-06	0.000105902	9.15583e-07	0.000110175	-2.74675e-06
74	5	0	1.77013e-05	-3.05194e-07	0	-9.15583e-07	1.06818e-05	-8.85064e-06	0.000185253	2.13636e-06	8.7896e-05	4.27272e-06	0.000101325	1.22078e-06	0.000112006	-3.35714e-06
74	6	0	1.40389e-05	1.83117e-06	-5.4935e-06	1.52597e-06	9.15583e-06	-1.0987e-05	0.000260941	6.10389e-07	9.97986e-05	4.88311e-06	9.33895e-05	3.35714e-06	0.000100104	-6.10389e-07
74	7	0	1.2513e-05	2.44156e-06	-7.62986e-06	3.05194e-06	2.13636e-06	-1.46493e-05	0.000383324	-3.05194e-07	0.00010224	3.96753e-06	8.69804e-05	6.10389e-06	8.08765e-05	2.74675e-06
74	8	0	1.28182e-05	0	-7.32467e-06	3.05194e-06	-8.85064e-06	-1.73961e-05	0.000474882	-9.15583e-07	7.50778e-05	2.44156e-06	7.72142e-05	7.62986e-06	6.01233e-05	3.66233e-06
74	9	0	1.34286e-05	-4.27272e-06	-7.01947e-06	2.74675e-06	-1.77013e-05	-1.83117e-05	0.000481597	-9.15583e-07	2.53311e-05	1.52597e-06	5.00519e-05	7.93505e-06	4.94415e-05	3.35714e-06
74	10	0	1.2513e-05	-8.85064e-06	-7.93505e-06	2.74675e-06	-2.01428e-05	-1.77013e-05	0.000363792	-9.15583e-07	-3.08246e-05	1.83117e-06	0	8.54544e-06	6.19545e-05	3.05194e-06
74	11	0	9.76622e-06	-1.19026e-05	-9.76622e-06	2.44156e-06	-2.01428e-05	-1.67857e-05	0.000115669	-1.52597e-06	-9.00324e-05	1.22078e-06	-6.34804e-05	8.54544e-06	8.7896e-05	2.74675e-06
74	12	0	6.71428e-06	-1.34286e-05	-1.15974e-05	6.10389e-07	-2.1974e-05	-1.58701e-05	-0.000162363	-1.52597e-06	-0.000143136	0	-0.00012574	5.79869e-06	8.97272e-05	-3.05194e-07
74	13	0	5.4935e-06	-1.43441e-05	-1.40389e-05	-1.22078e-06	-2.47207e-05	-1.46493e-05	-0.000300922	0	-0.000162669	-9.15583e-07	-0.000175792	1.22078e-06	3.99805e-05	-5.4935e-06
74	14	0	7.01947e-06	-1.37337e-05	-1.55649e-05	-2.13636e-06	-2.74675e-05	-1.37337e-05	-0.000235	9.15583e-07	-0.00012513	0	-0.000206617	-1.22078e-06	-4.05909e-05	-8.54544e-06
74	15	0	1.03766e-05	-1.06818e-05	-1.28182e-05	-1.52597e-06	-3.23506e-05	-1.22078e-05	-7.8435e-05	6.10389e-07	-4.5474e-05	9.15583e-07	-0.000211805	-1.22078e-06	-0.00010163	-8.24025e-06
74	16	0	1.46493e-05	-6.71428e-06	-6.10389e-06	-3.05194e-07	-4.12012e-05	-1.0987e-05	4.66947e-05	-9.15583e-07	2.77727e-05	9.15583e-07	-0.000185863	-3.05194e-07	-0.000115669	-7.62986e-06
74	17	0	1.77013e-05	-3.05194e-06	0	0	-4.91363e-05	-1.12922e-05	0.000166331	-1.83117e-06	5.12727e-05	9.15583e-07	-0.000133065	-1.22078e-06	-9.94934e-05	-9.15583e-06
74	18	0	1.86169e-05	-3.05194e-07	6.10389e-07	6.10389e-07	-5.3409e-05	-1.34286e-05	0.000347006	-3.05194e-07	2.41104e-05	1.52597e-06	-6.83635e-05	-1.83117e-06	-7.29415e-05	-1.12922e-05
74	19	0	1.86169e-05	2.13636e-06	0	1.52597e-06	-5.85973e-05	-1.61753e-05	0.00052585	1.52597e-06	-8.24025e-06	1.83117e-06	-1.0987e-05	-6.10389e-07	-2.71623e-05	-1.0987e-05
75	0	0	2.01428e-05	4.88311e-06	1.52597e-06	2.74675e-06	-6.71428e-05	-1.77013e-05	0.000587804	1.52597e-06	0	1.52597e-06	2.96039e-05	9.15583e-07	4.33376e-05	-8.54544e-06
75	1	0	2.25844e-05	7.01947e-06	5.4935e-06	3.35714e-06	-7.26363e-05	-1.67857e-05	0.000546603	0	4.73051e-05	9.15583e-07	5.76817e-05	2.44156e-06	9.64414e-05	-6.10389e-06
75	2	0	2.28896e-05	7.93505e-06	7.32467e-06	2.44156e-06	-7.11103e-05	-1.52597e-05	0.000500519	-2.13636e-06	8.17921e-05	1.22078e-06	8.14869e-05	3.66233e-06	7.47726e-05	-4.88311e-06
75	3	0	2.22792e-05	9.15583e-06	7.01947e-06	6.10389e-07	-7.35519e-05	-1.49545e-05	0.000444363	-2.74675e-06	6.31752e-05	9.15583e-07	0.000101019	6.10389e-06	-8.54544e-06	-3.66233e-06
75	4	0	2.35e-05	1.0987e-05	1.03766e-05	-6.10389e-07	-9.39999e-05	-1.49545e-05	0.000304889	-1.83117e-06	9.15583e-06	0	0.000102851	7.32467e-06	-6.56168e-05	-2.44156e-06
75	5	0	2.80779e-05	1.31234e-05	1.70909e-05	-9.15583e-07	-0.00012574	-1.46493e-05	0.000145578	-3.05194e-07	-3.35714e-05	-9.15583e-07	7.14155e-05	4.57792e-06	-3.66233e-05	-3.35714e-06
75	6	0	2.96039e-05	1.46493e-05	2.01428e-05	0	-0.000144967	-1.31234e-05	0.000138253	3.05194e-07	-4.88311e-05	0	6.40908e-06	-6.10389e-07	3.78441e-05	-6.10389e-06
75	7	0	2.35e-05	1.58701e-05	1.31234e-05	1.22078e-06	-0.000139169	-1.15974e-05	0.000300616	0	-5.1883e-05	9.15583e-07	-7.6909e-05	-5.1883e-06	7.35519e-05	-8.85064e-06
75	8	0	1.28182e-05	1.46493e-05	6.10389e-07	1.52597e-06	-0.000119636	-1.06818e-05	0.000446805	-6.10389e-07	-4.60844e-05	9.15583e-07	-0.000163279	-6.71428e-06	4.69999e-05	-1.0987e-05
75	9	0	3.96753e-06	7.01947e-06	-7.93505e-06	-3.05194e-07	-0.000102851	-9.76622e-06	0.000476714	-6.10389e-07	-1.89221e-05	0	-0.000239578	-6.40908e-06	2.74675e-06	-1.22078e-05
75	10	0	-3.05194e-07	-8.54544e-06	-9.76622e-06	-3.96753e-06	-9.09479e-05	-7.62986e-06	0.000520356	0	1.77013e-05	-3.05194e-07	-0.000288104	-4.88311e-06	-2.56363e-05	-1.22078e-05
75	11	0	-3.05194e-06	-2.71623e-05	-9.15583e-06	-6.40908e-06	-7.81298e-05	-5.1883e-06	0.00069096	0	3.02142e-05	0	-0.000285967	-1.83117e-06	-5.09675e-05	-9.76622e-06
75	12	0	-5.79869e-06	-4.05909e-05	-9.46103e-06	-6.10389e-06	-6.65324e-05	-3.96753e-06	0.000853934	-9.15583e-07	1.43441e-05	0	-0.000229201	2.44156e-06	-8.85064e-05	-5.1883e-06
75	13	0	-7.01947e-06	-4.51688e-05	-1.03766e-05	-4.57792e-06	-6.01233e-05	-3.66233e-06	0.000803577	-1.22078e-06	1.12922e-05	6.10389e-07	-0.000143441	7.32467e-06	-0.000116279	-6.10389e-07
75	14	0	-5.79869e-06	-4.27272e-05	-1.06818e-05	-3.66233e-06	-5.61558e-05	-2.44156e-06	0.000555759	-3.05194e-07	4.30324e-05	1.52597e-06	-6.83635e-05	1.0987e-05	-9.5831e-05	2.44156e-06
75	15	0	-4.88311e-06	-3.66233e-05	-1.06818e-05	-3.66233e-06	-4.76103e-05	-9.15583e-07	0.000301837	0	6.47012e-05	2.74675e-06	-2.47207e-05	1.37337e-05	-2.1974e-05	5.1883e-06
75	16	0	-5.1883e-06	-2.83831e-05	-1.19026e-05	-3.96753e-06	-3.60129e-05	-3.05194e-07	0.000142526	-1.22078e-06	2.0448e-05	2.74675e-06	-6.10389e-06	1.55649e-05	6.5922e-05	7.62986e-06
75	17	0	-4.88311e-06	-2.07532e-05	-1.28182e-05	-4.88311e-06	-2.77727e-05	-1.52597e-06	3.50974e-05	-2.44156e-06	-7.14155e-05	1.52597e-06	3.96753e-06	1.49545e-05	0.000119026	7.62986e-06
75	18	0	-3.05194e-06	-1.67857e-05	-1.22078e-05	-6.71428e-06	-2.47207e-05	-1.22078e-06	-2.44156e-05	-1.83117e-06	-0.000135812	9.15583e-07	2.01428e-05	1.0987e-05	0.000126961	3.66233e-06
75	19	0	-1.83117e-06	-1.58701e-05	-9.46103e-06	-8.24025e-06	-2.25844e-05	9.15583e-07	3.84545e-05	0	-0.000138863	1.52597e-06	5.12727e-05	5.79869e-06	0.000121162	-1.83117e-06
76	0	0	-2.74675e-06	-1.43441e-05	-7.01947e-06	-8.24025e-06	-1.86169e-05	2.13636e-06	0.000208753	6.10389e-07	-0.000119331	2.74675e-06	9.39999e-05	3.35714e-06	0.00011811	-5.4935e-06
76	1	0	-4.27272e-06	-9.76622e-06	-6.71428e-06	-7.01947e-06	-1.43441e-05	3.05194e-07	0.000325032	3.05194e-07	-0.000115363	3.66233e-06	0.000129402	3.66233e-06	9.18635e-05	-5.4935e-06
76	2	0	-3.96753e-06	-1.52597e-06	-7.32467e-06	-6.40908e-06	-1.12922e-05	-1.83117e-06	0.000269181	-3.05194e-07	-0.00010987	3.35714e-06	0.000135812	4.27272e-06	3.41818e-05	-4.88311e-06
76	3	0	-9.15583e-07	8.85064e-06	-5.4935e-06	-5.4935e-06	-8.24025e-06	-6.10389e-07	0.000119331	-3.05194e-07	-7.96557e-05	3.05194e-06	0.000109565	3.96753e-06	7.93505e-06	-5.1883e-06
76	4	0	2.74675e-06	2.25844e-05	-3.05194e-07	-3.66233e-06	-4.27272e-06	1.83117e-06	3.63181e-05	9.15583e-07	-4.63895e-05	3.05194e-06	5.92077e-05	3.35714e-06	7.01947e-05	-4.57792e-06
76	5	0	6.71428e-06	3.78441e-05	5.4935e-06	-1.52597e-06	-3.05194e-06	2.74675e-06	6.62272e-05	3.05194e-06	-3.81493e-05	3.96753e-06	-8.54544e-06	4.57792e-06	0.000154734	-2.74675e-06
76	6	0	8.85064e-06	4.97467e-05	9.15583e-06	-6.10389e-07	-7.32467e-06	1.52597e-06	0.000130623	4.88311e-06	-3.23506e-05	3.96753e-06	-9.15583e-05	6.71428e-06	0.000131234	-1.83117e-06
76	7	0	9.15583e-06	5.67662e-05	1.03766e-05	0	-1.61753e-05	1.22078e-06	0.000162974	5.1883e-06	3.35714e-06	3.05194e-06	-0.00017274	8.85064e-06	-6.40908e-06	-2.74675e-06
76	8	0	7.32467e-06	6.22597e-05	1.0987e-05	3.35714e-06	-2.50259e-05	2.13636e-06	0.000162058	3.66233e-06	3.84545e-05	1.83117e-06	-0.000220961	1.06818e-05	-0.000116889	-3.96753e-06
76	9	0	5.4935e-06	6.98895e-05	1.03766e-05	9.46103e-06	-2.92987e-05	9.15583e-07	0.000130928	2.44156e-06	1.22078e-05	1.52597e-06	-0.000216078	1.12922e-05	-0.000108954	-3.35714e-06
76	10	0	4.27272e-06	7.8435e-05	7.93505e-06	1.43441e-05	-2.80779e-05	-3.35714e-06	5.3409e-05	3.05194e-06	-6.53116e-05	2.74675e-06	-0.000162669	1.00714e-05	-5.89025e-05	-1.83117e-06
76	11	0	3.96753e-06	8.39285e-05	4.27272e-06	1.55649e-05	-2.56363e-05	-7.62986e-06	-4.97467e-05	5.4935e-06	-0.0001175	3.96753e-06	-8.14869e-05	8.24025e-06	-5.6461e-05	-1.22078e-06
76	12	0	4.27272e-06	8.4844e-05	9.15583e-07	1.49545e-05	-2.62467e-05	-9.76622e-06	-0.000116279	7.32467e-06	-0.000107123	4.27272e-06	6.40908e-06	8.54544e-06	-4.88311e-05	-1.52597e-06
76	13	0	4.57792e-06	8.27077e-05	-2.13636e-06	1.55649e-05	-3.05194e-05	-1.0987e-05	-0.000118415	7.01947e-06	-7.93505e-05	4.88311e-06	8.36233e-05	1.03766e-05	5.55454e-05	-1.22078e-06
76	14	0	3.96753e-06	7.81298e-05	-6.71428e-06	1.67857e-05	-3.38766e-05	-1.2513e-05	-9.76622e-05	5.4935e-06	-7.44674e-05	4.88311e-06	0.000137337	9.46103e-06	0.000209974	-1.52597e-06
76	15	0	1.83117e-06	6.95843e-05	-1.19026e-05	1.73961e-05	-3.2961e-05	-1.2513e-05	-8.88116e-05	4.27272e-06	-6.77532e-05	4.27272e-06	0.000166026	4.57792e-06	0.000278032	-4.57792e-06
76	16	0	-1.83117e-06	5.76817e-05	-1.67857e-05	1.58701e-05	-2.86883e-05	-9.76622e-06	-6.31752e-05	3.66233e-06	-3.23506e-05	2.74675e-06	0.000176402	9.15583e-07	0.000227065	-8.24025e-06
76	17	0	-7.01947e-06	4.5474e-05	-2.1974e-05	1.37337e-05	-2.41104e-05	-5.4935e-06	9.15583e-06	2.74675e-06	1.22078e-06	2.13636e-06	0.000168773	2.44156e-06	0.000142831	-8.24025e-06
76	18	0	-1.2513e-05	3.69285e-05	-2.99091e-05	1.0987e-05	-2.13636e-05	-3.05194e-06	8.72856e-05	1.83117e-06	-7.32467e-06	2.74675e-06	0.000141	6.40908e-06	7.59934e-05	-4.27272e-06
76	19	0	-1.83117e-05	3.08246e-05	-3.93701e-05	7.93505e-06	-2.01428e-05	-1.83117e-06	0.000102851	2.44156e-06	-4.12012e-05	3.05194e-06	0.000104987	5.79869e-06	-8.54544e-06	-6.10389e-07
77	0	0	-2.35e-05	2.44156e-05	-4.5474e-05	5.1883e-06	-1.95324e-05	0	4.94415e-05	3.96753e-06	-5.61558e-05	2.74675e-06	8.45388e-05	-3.05194e-07	-0.00012574	-9.15583e-07
77	1	0	-2.50259e-05	1.67857e-05	-4.51688e-05	3.96753e-06	-1.77013e-05	1.52597e-06	-3.05194e-05	4.88311e-06	-4.82207e-05	2.74675e-06	8.66752e-05	-6.10389e-06	-0.000214246	-3.05194e-06
77	2	0	-2.1974e-05	1.03766e-05	-4.02857e-05	3.66233e-06	-1.22078e-05	3.35714e-06	-0.000122383	4.88311e-06	-4.15064e-05	3.35714e-06	8.85064e-05	-7.01947e-06	-0.00022798	-4.57792e-06
77	3	0	-1.73961e-05	7.01947e-06	-3.38766e-05	3.05194e-06	-4.27272e-06	4.88311e-06	-0.000234389	3.96753e-06	-3.20454e-05	3.66233e-06	6.22597e-05	-4.88311e-06	-0.000209669	-4.57792e-06
77	4	0	-1.58701e-05	6.10389e-06	-2.86883e-05	1.83117e-06	0	6.71428e-06	-0.000327168	3.05194e-06	4.88311e-06	3.05194e-06	7.32467e-06	-3.66233e-06	-0.000239883	-4.88311e-06
77	5	0	-1.73961e-05	5.4935e-06	-2.65519e-05	6.10389e-07	-2.44156e-06	8.24025e-06	-0.000318623	2.44156e-06	6.56168e-05	3.05194e-06	-5.4935e-05	-3.66233e-06	-0.000354636	-4.57792e-06
77	6	0	-1.89221e-05	4.57792e-06	-2.53311e-05	3.05194e-07	-9.46103e-06	8.85064e-06	-0.000187084	2.44156e-06	0.000114753	3.96753e-06	-0.000107428	-1.83117e-06	-0.000521272	-2.74675e-06
77	7	0	-1.80065e-05	3.96753e-06	-2.0448e-05	0	-1.46493e-05	8.54544e-06	-2.25844e-05	2.74675e-06	0.00013337	4.88311e-06	-0.000147409	3.05194e-07	-0.00066685	-6.10389e-07
77	8	0	-1.64805e-05	3.66233e-06	-1.06818e-05	-9.15583e-07	-1.55649e-05	8.85064e-06	6.31752e-05	2.74675e-06	0.000128792	4.27272e-06	-0.000174876	2.74675e-06	-0.000720564	0
77	9	0	-1.58701e-05	3.05194e-06	0	-2.44156e-06	-1.37337e-05	9.46103e-06	4.66947e-05	2.13636e-06	0.000107123	2.74675e-06	-0.000187389	4.27272e-06	-0.00066685	-6.10389e-07
77	10	0	-1.61753e-05	3.35714e-06	7.62986e-06	-2.44156e-06	-1.15974e-05	9.46103e-06	-1.15974e-05	1.52597e-06	7.23311e-05	2.44156e-06	-0.000185558	6.71428e-06	-0.000556675	-6.10389e-07
77	11	0	-1.61753e-05	6.10389e-06	1.37337e-05	-3.05194e-07	-9.76622e-06	8.54544e-06	-5.00519e-05	9.15583e-07	3.93701e-05	2.74675e-06	-0.000173045	9.15583e-06	-0.000453519	1.22078e-06
77	12	0	-1.46493e-05	1.0987e-05	2.22792e-05	1.52597e-06	-8.24025e-06	7.62986e-06	-6.10389e-05	9.15583e-07	2.62467e-05	2.44156e-06	-0.00014924	9.46103e-06	-0.000371116	3.35714e-06
77	13	0	-1.15974e-05	1.43441e-05	3.08246e-05	2.13636e-06	-4.88311e-06	6.71428e-06	-6.83635e-05	9.15583e-07	2.74675e-05	1.52597e-06	-0.000115363	7.62986e-06	-0.000285967	2.74675e-06
77	14	0	-5.79869e-06	1.40389e-05	3.60129e-05	1.52597e-06	3.05194e-06	4.88311e-06	-8.51492e-05	3.05194e-07	2.47207e-05	2.13636e-06	-8.60648e-05	5.1883e-06	-0.000192883	0
77	15	0	9.15583e-07	1.15974e-05	4.15064e-05	9.15583e-07	1.40389e-05	2.44156e-06	-0.000104071	0	1.46493e-05	3.05194e-06	-7.90453e-05	2.74675e-06	-0.000113532	-2.74675e-06
77	16	0	6.40908e-06	8.85064e-06	5.27986e-05	6.10389e-07	2.22792e-05	2.13636e-06	-0.000121162	-6.10389e-07	7.62986e-06	3.05194e-06	-9.30843e-05	3.05194e-07	-6.53116e-05	-3.66233e-06
77	17	0	8.54544e-06	6.10389e-06	6.53116e-05	0	2.53311e-05	3.66233e-06	-0.000149545	-9.15583e-07	4.27272e-06	2.13636e-06	-0.000107123	-3.35714e-06	-4.48636e-05	-4.88311e-06
77	18	0	7.62986e-06	2.13636e-06	6.5922e-05	-1.52597e-06	2.71623e-05	5.4935e-06	-0.000194714	-9.15583e-07	-4.27272e-06	1.52597e-06	-0.000108344	-9.46103e-06	-3.47922e-05	-8.85064e-06
77	19	0	4.57792e-06	-1.52597e-06	5.12727e-05	-2.13636e-06	2.99091e-05	5.79869e-06	-0.000235	-3.05194e-07	-1.58701e-05	1.83117e-06	-0.000102851	-1.67857e-05	-1.15974e-05	-1.46493e-05
78	0	0	6.10389e-07	-4.27272e-06	2.99091e-05	-1.22078e-06	3.08246e-05	5.4935e-06	-0.000248733	0	-1.95324e-05	1.83117e-06	-9.5831e-05	-2.1974e-05	3.78441e-05	-1.86169e-05
78	1	0	-3.96753e-06	-6.10389e-06	1.2513e-05	-6.10389e-07	3.1435e-05	5.1883e-06	-0.000246902	0	-1.67857e-05	1.52597e-06	-7.81298e-05	-2.31948e-05	9.67466e-05	-1.92272e-05
78	2	0	-8.85064e-06	-7.93505e-06	-1.83117e-06	-9.15583e-07	3.69285e-05	5.4935e-06	-0.000256363	-6.10389e-07	-1.43441e-05	1.52597e-06	-4.73051e-05	-2.07532e-05	0.00012635	-1.70909e-05
78	3	0	-1.22078e-05	-9.76622e-06	-1.61753e-05	-1.52597e-06	4.76103e-05	5.79869e-06	-0.000273454	-1.83117e-06	-9.46103e-06	1.83117e-06	-2.38052e-05	-1.61753e-05	0.000115669	-1.34286e-05
78	4	0	-1.46493e-05	-1.19026e-05	-2.71623e-05	-6.10389e-07	5.15779e-05	6.71428e-06	-0.000278032	-2.74675e-06	7.32467e-06	1.52597e-06	-2.77727e-05	-1.0987e-05	9.39999e-05	-8.54544e-06
78	5	0	-1.77013e-05	-1.43441e-05	-2.80779e-05	6.10389e-07	4.3948e-05	7.32467e-06	-0.000279863	-3.05194e-06	3.17402e-05	6.10389e-07	-5.43246e-05	-4.27272e-06	8.27077e-05	-2.44156e-06
78	6	0	-2.13636e-05	-1.70909e-05	-2.01428e-05	6.10389e-07	3.54026e-05	7.01947e-06	-0.000300311	-2.74675e-06	4.94415e-05	3.05194e-07	-8.27077e-05	3.05194e-06	7.20259e-05	2.44156e-06
78	7	0	-2.47207e-05	-1.83117e-05	-1.03766e-05	0	3.96753e-05	5.4935e-06	-0.000309162	-1.83117e-06	5.55454e-05	1.52597e-06	-0.000100104	8.85064e-06	5.06623e-05	6.40908e-06
78	8	0	-2.71623e-05	-1.64805e-05	-3.05194e-06	-9.15583e-07	5.40194e-05	3.05194e-06	-0.000249344	-1.52597e-06	5.61558e-05	2.74675e-06	-0.000107123	1.03766e-05	2.83831e-05	9.76622e-06
78	9	0	-2.96039e-05	-1.31234e-05	0	-3.05194e-07	6.56168e-05	1.52597e-06	-0.000136422	-2.44156e-06	5.3409e-05	2.74675e-06	-0.000102545	8.85064e-06	5.4935e-06	1.22078e-05
78	10	0	-3.1435e-05	-1.15974e-05	-1.52597e-06	0	6.98895e-05	6.10389e-07	-6.65324e-05	-3.05194e-06	4.18116e-05	2.44156e-06	-8.60648e-05	6.40908e-06	-3.4487e-05	1.15974e-05
78	11	0	-3.17402e-05	-1.15974e-05	-6.40908e-06	-6.10389e-07	7.20259e-05	0	-9.09479e-05	-3.05194e-06	1.73961e-05	3.05194e-06	-6.25649e-05	4.57792e-06	-7.99609e-05	8.24025e-06
78	12	0	-2.99091e-05	-1.15974e-05	-7.62986e-06	-1.52597e-06	7.14155e-05	-6.10389e-07	-0.000150156	-2.13636e-06	-2.10584e-05	3.66233e-06	-3.38766e-05	3.05194e-06	-7.66038e-05	4.88311e-06
78	13	0	-2.62467e-05	-1.12922e-05	0	-2.44156e-06	6.31752e-05	-6.10389e-07	-0.000175182	-1.52597e-06	-6.7448e-05	3.35714e-06	4.88311e-06	1.52597e-06	-3.05194e-07	4.27272e-06
78	14	0	-2.16688e-05	-1.2513e-05	1.64805e-05	-2.44156e-06	5.15779e-05	3.05194e-07	-0.000181896	-1.22078e-06	-9.94934e-05	2.13636e-06	4.76103e-05	9.15583e-07	9.33895e-05	4.88311e-06
78	15	0	-1.58701e-05	-1.49545e-05	3.57077e-05	-2.74675e-06	4.66947e-05	1.52597e-06	-0.000206617	-1.22078e-06	-8.97272e-05	1.83117e-06	7.14155e-05	3.05194e-07	0.000134591	4.57792e-06
78	16	0	-1.00714e-05	-1.77013e-05	5.31038e-05	-3.05194e-06	5.09675e-05	2.13636e-06	-0.00022035	-1.52597e-06	-4.36428e-05	3.05194e-06	6.92791e-05	-6.10389e-07	0.000127876	2.44156e-06
78	17	0	-6.71428e-06	-1.98376e-05	6.4396e-05	-4.27272e-06	5.55454e-05	2.13636e-06	-0.000177013	-2.13636e-06	-3.05194e-06	3.35714e-06	7.20259e-05	-1.52597e-06	0.000134286	9.15583e-07
78	18	0	-7.62986e-06	-2.10584e-05	6.34804e-05	-5.4935e-06	5.70714e-05	3.05194e-06	-0.000104071	-2.44156e-06	2.44156e-06	1.52597e-06	0.000107428	-6.10389e-07	0.000174571	1.22078e-06
78	19	0	-1.0987e-05	-2.13636e-05	4.79155e-05	-6.10389e-06	6.13441e-05	4.57792e-06	-6.56168e-05	-1.52597e-06	-3.96753e-06	0	0.000153513	2.13636e-06	0.000207227	3.96753e-06
79	0	0	-1.28182e-05	-2.07532e-05	2.65519e-05	-5.79869e-06	7.20259e-05	6.10389e-06	-7.23311e-05	-1.22078e-06	1.31234e-05	-3.05194e-07	0.000161753	5.79869e-06	0.000201123	7.93505e-06
79	1	0	-1.03766e-05	-1.92272e-05	1.06818e-05	-4.88311e-06	8.30129e-05	6.40908e-06	-0.000105292	-2.44156e-06	4.3948e-05	0	0.000122688	8.24025e-06	0.000180675	1.15974e-05
79	2	0	-5.1883e-06	-1.86169e-05	3.96753e-06	-4.27272e-06	9.00324e-05	5.79869e-06	-0.000200208	-3.96753e-06	3.66233e-05	3.05194e-07	7.32467e-05	1.00714e-05	0.000181285	1.34286e-05
79	3	0	-2.44156e-06	-1.89221e-05	9.15583e-07	-4.27272e-06	9.5831e-05	4.88311e-06	-0.000415064	-3.35714e-06	-2.86883e-05	-3.05194e-07	4.57792e-05	1.03766e-05	0.000199597	1.2513e-05
79	4	0	-4.88311e-06	-1.92272e-05	-2.74675e-06	-4.27272e-06	0.000102851	4.88311e-06	-0.000713239	-1.22078e-06	-0.000106513	-9.15583e-07	3.87597e-05	9.15583e-06	0.000210889	9.15583e-06
79	5	0	-1.03766e-05	-1.89221e-05	-7.01947e-06	-3.96753e-06	0.000106208	5.79869e-06	-0.000954648	3.05194e-07	-0.000130013	-6.10389e-07	4.36428e-05	5.4935e-06	0.000216078	5.1883e-06
79	6	0	-1.40389e-05	-1.80065e-05	-1.0987e-05	-3.66233e-06	0.000101325	6.40908e-06	-0.00100775	9.15583e-07	-7.59934e-05	0	6.47012e-05	2.13636e-06	0.00023622	2.44156e-06
79	7	0	-1.15974e-05	-1.67857e-05	-1.46493e-05	-4.27272e-06	9.09479e-05	5.79869e-06	-0.000821889	9.15583e-07	2.80779e-05	0	9.5831e-05	0	0.000271928	1.83117e-06
79	8	0	-3.66233e-06	-1.58701e-05	-1.31234e-05	-4.57792e-06	7.8435e-05	4.88311e-06	-0.000413538	1.22078e-06	0.000137032	-6.10389e-07	0.000114448	0	0.000296649	2.44156e-06
79	9	0	5.1883e-06	-1.55649e-05	-1.22078e-06	-4.27272e-06	6.47012e-05	5.1883e-06	0.000127876	6.10389e-07	0.000210584	-1.52597e-06	0.000111701	3.05194e-07	0.000296649	3.35714e-06
79	10	0	1.12922e-05	-1.43441e-05	1.67857e-05	-3.66233e-06	4.88311e-05	7.32467e-06	0.000610999	-3.05194e-07	0.000228896	-2.13636e-06	0.000106513	1.22078e-06	0.00029787	3.35714e-06
79	11	0	1.28182e-05	-1.22078e-05	2.92987e-05	-3.35714e-06	3.38766e-05	9.15583e-06	0.00083196	-6.10389e-07	0.000197156	-3.35714e-06	0.000115363	2.44156e-06	0.000323201	2.74675e-06
79	12	0	1.0987e-05	-8.85064e-06	2.77727e-05	-3.96753e-06	2.44156e-05	8.85064e-06	0.000756272	0	0.000136727	-3.66233e-06	0.00012635	3.96753e-06	0.000343344	3.05194e-06
79	13	0	8.85064e-06	-5.4935e-06	1.83117e-05	-3.66233e-06	1.95324e-05	7.62986e-06	0.000553012	9.15583e-07	6.4396e-05	-2.74675e-06	0.000122078	4.57792e-06	0.000294513	3.35714e-06
79	14	0	7.32467e-06	-2.44156e-06	1.2513e-05	-2.44156e-06	1.67857e-05	7.01947e-06	0.000408655	9.15583e-07	-1.40389e-05	-9.15583e-07	0.000104376	3.05194e-06	0.000159006	3.05194e-06
79	15	0	7.01947e-06	0	1.40389e-05	-1.83117e-06	1.49545e-05	7.32467e-06	0.000348532	3.05194e-07	-8.85064e-05	6.10389e-07	8.45388e-05	9.15583e-07	-6.10389e-07	1.52597e-06
79	16	0	8.54544e-06	1.52597e-06	1.92272e-05	-1.83117e-06	1.55649e-05	8.24025e-06	0.000287798	3.05194e-07	-0.000130623	6.10389e-07	6.77532e-05	-3.05194e-07	-0.000105292	0
79	17	0	1.19026e-05	2.74675e-06	2.47207e-05	-1.83117e-06	1.80065e-05	8.54544e-06	0.000192272	9.15583e-07	-0.000120247	0	6.10389e-05	0	-0.000143441	0
79	18	0	1.61753e-05	4.57792e-06	3.17402e-05	-1.52597e-06	2.10584e-05	8.24025e-06	0.000111396	9.15583e-07	-7.44674e-05	-1.22078e-06	7.8435e-05	1.22078e-06	-0.000164195	3.05194e-07
79	19	0	2.07532e-05	7.01947e-06	3.93701e-05	-1.52597e-06	2.25844e-05	7.01947e-06	8.39285e-05	0	-3.38766e-05	-1.83117e-06	0.000122078	1.52597e-06	-0.000203259	2.13636e-06
80	0	0	2.41104e-05	9.15583e-06	4.2422e-05	-2.44156e-06	2.22792e-05	6.40908e-06	8.91168e-05	-3.05194e-07	-2.35e-05	-2.13636e-06	0.000170298	6.10389e-07	-0.000240493	5.4935e-06
80	1	0	2.59415e-05	8.54544e-06	3.93701e-05	-3.05194e-06	2.16688e-05	6.71428e-06	8.57596e-05	-6.10389e-07	-3.72337e-05	-2.74675e-06	0.000198071	6.10389e-07	-0.000236831	8.85064e-06
80	2	0	2.50259e-05	4.57792e-06	3.32662e-05	-2.74675e-06	2.31948e-05	8.54544e-06	4.57792e-05	-6.10389e-07	-6.10389e-05	-2.74675e-06	0.000204175	1.22078e-06	-0.000178844	9.46103e-06
80	3	0	2.0448e-05	6.10389e-07	2.59415e-05	-2.74675e-06	2.77727e-05	9.76622e-06	-5.73766e-05	0	-9.36947e-05	-2.13636e-06	0.000201123	3.05194e-07	-8.36233e-05	5.79869e-06
80	4	0	1.34286e-05	-1.22078e-06	1.52597e-05	-4.27272e-06	3.1435e-05	9.76622e-06	-0.000229201	9.15583e-07	-0.00013337	-1.83117e-06	0.000188915	-3.96753e-06	1.70909e-05	0
80	5	0	5.4935e-06	-1.83117e-06	-9.15583e-07	-5.79869e-06	3.26558e-05	9.76622e-06	-0.000421168	1.83117e-06	-0.000163584	-2.13636e-06	0.000161753	-1.03766e-05	9.21687e-05	-6.40908e-06
80	6	0	-1.22078e-06	-3.66233e-06	-1.89221e-05	-5.1883e-06	3.41818e-05	1.03766e-05	-0.000558201	2.44156e-06	-0.000169993	-2.44156e-06	0.000126045	-1.49545e-05	0.000127266	-1.03766e-05
80	7	0	-6.40908e-06	-7.01947e-06	-3.05194e-05	-4.27272e-06	3.99805e-05	1.12922e-05	-0.000599097	2.44156e-06	-0.00015626	-2.44156e-06	9.67466e-05	-1.55649e-05	0.000139779	-1.0987e-05
80	8	0	-1.03766e-05	-1.06818e-05	-3.57077e-05	-5.1883e-06	4.57792e-05	1.0987e-05	-0.000540499	2.13636e-06	-0.000134286	-2.44156e-06	7.99609e-05	-1.31234e-05	0.000155954	-7.62986e-06
80	9	0	-1.2513e-05	-1.2513e-05	-4.15064e-05	-7.01947e-06	4.48636e-05	1.06818e-05	-0.000375694	2.44156e-06	-0.000100104	-2.44156e-06	6.98895e-05	-8.54544e-06	0.000169688	-1.83117e-06
80	10	0	-1.12922e-05	-1.28182e-05	-5.1883e-05	-7.32467e-06	3.66233e-05	1.12922e-05	-0.000115974	2.74675e-06	-4.94415e-05	-1.83117e-06	5.95129e-05	-2.74675e-06	0.000157175	3.35714e-06
80	11	0	-6.40908e-06	-1.28182e-05	-6.01233e-05	-6.10389e-06	2.59415e-05	1.15974e-05	0.000154428	3.35714e-06	-1.52597e-06	-1.22078e-06	3.60129e-05	3.05194e-06	0.00012574	7.62986e-06
80	12	0	-3.05194e-07	-1.34286e-05	-5.73766e-05	-5.79869e-06	1.55649e-05	1.06818e-05	0.000318928	3.05194e-06	1.61753e-05	-9.15583e-07	-1.80065e-05	8.85064e-06	0.000115974	1.22078e-05
80	13	0	3.05194e-06	-1.40389e-05	-4.45584e-05	-6.71428e-06	4.57792e-06	9.15583e-06	0.000329915	3.05194e-06	1.43441e-05	-1.83117e-06	-0.000107123	1.22078e-05	0.000137337	1.52597e-05
80	14	0	2.44156e-06	-1.31234e-05	-3.05194e-05	-7.01947e-06	-4.88311e-06	8.24025e-06	0.000230727	3.35714e-06	3.57077e-05	-3.05194e-06	-0.000199597	1.12922e-05	0.000150156	1.43441e-05
80	15	0	0	-1.19026e-05	-2.13636e-05	-5.79869e-06	-8.24025e-06	7.93505e-06	7.56882e-05	3.96753e-06	9.43051e-05	-2.74675e-06	-0.000245071	6.10389e-06	0.000127571	9.15583e-06
80	16	0	-2.74675e-06	-1.12922e-05	-1.61753e-05	-4.88311e-06	-3.66233e-06	6.71428e-06	-0.000107123	3.96753e-06	0.000146799	-2.13636e-06	-0.00021974	0	8.88116e-05	3.96753e-06
80	17	0	-6.40908e-06	-1.15974e-05	-1.37337e-05	-4.57792e-06	5.1883e-06	5.4935e-06	-0.00028322	3.35714e-06	0.000143747	-2.13636e-06	-0.000146188	-3.96753e-06	4.82207e-05	1.52597e-06
80	18	0	-1.2513e-05	-1.0987e-05	-1.49545e-05	-3.96753e-06	1.49545e-05	6.10389e-06	-0.000417506	3.35714e-06	9.43051e-05	-2.74675e-06	-6.80584e-05	-4.27272e-06	-1.06818e-05	1.22078e-06
80	19	0	-1.98376e-05	-9.15583e-06	-1.92272e-05	-2.44156e-06	2.35e-05	7.32467e-06	-0.000519746	3.96753e-06	5.09675e-05	-3.35714e-06	-1.70909e-05	-2.74675e-06	-7.81298e-05	1.22078e-06
81	0	0	-2.44156e-05	-7.32467e-06	-2.25844e-05	-9.15583e-07	2.77727e-05	7.01947e-06	-0.00058811	4.27272e-06	4.91363e-05	-3.66233e-06	1.83117e-06	-3.05194e-07	-9.18635e-05	2.74675e-06
81	1	0	-2.44156e-05	-6.40908e-06	-2.28896e-05	0	2.56363e-05	5.1883e-06	-0.000517915	3.96753e-06	7.75194e-05	-3.66233e-06	4.88311e-06	3.35714e-06	-2.92987e-05	7.01947e-06
81	2	0	-2.22792e-05	-4.88311e-06	-2.22792e-05	3.05194e-07	1.86169e-05	3.96753e-06	-0.000194714	3.96753e-06	0.000102545	-3.66233e-06	9.46103e-06	6.71428e-06	3.60129e-05	1.12922e-05
81	3	0	-1.95324e-05	-3.66233e-06	-2.25844e-05	1.52597e-06	1.22078e-05	4.57792e-06	0.000280779	5.1883e-06	9.97986e-05	-3.05194e-06	1.43441e-05	6.40908e-06	4.45584e-05	1.12922e-05
81	4	0	-1.52597e-05	-3.35714e-06	-2.1974e-05	2.13636e-06	5.79869e-06	4.88311e-06	0.000604895	6.10389e-06	6.31752e-05	-2.74675e-06	-2.44156e-06	1.83117e-06	5.52402e-05	7.62986e-06
81	5	0	-8.24025e-06	-3.66233e-06	-1.77013e-05	1.83117e-06	-4.57792e-06	3.05194e-06	0.000590551	6.10389e-06	5.4935e-06	-3.66233e-06	-5.76817e-05	-2.74675e-06	0.000153208	4.27272e-06
81	6	0	-9.15583e-07	-2.13636e-06	-1.06818e-05	1.52597e-06	-1.83117e-05	9.15583e-07	0.000376	4.57792e-06	-4.91363e-05	-3.96753e-06	-0.000133065	-5.4935e-06	0.000294207	3.35714e-06
81	7	0	2.74675e-06	1.22078e-06	-5.4935e-06	2.13636e-06	-2.77727e-05	0	0.000220045	3.05194e-06	-7.47726e-05	-3.35714e-06	-0.000188	-7.32467e-06	0.00035311	1.83117e-06
81	8	0	2.13636e-06	4.57792e-06	-3.05194e-06	3.66233e-06	-2.86883e-05	-1.22078e-06	0.000188	1.83117e-06	-4.94415e-05	-2.13636e-06	-0.000198376	-1.03766e-05	0.0003055	-1.52597e-06
81	9	0	3.05194e-07	5.79869e-06	-1.52597e-06	5.4935e-06	-2.38052e-05	-3.05194e-06	0.000171214	1.22078e-06	4.27272e-05	-2.74675e-06	-0.000171214	-1.28182e-05	0.000254532	-4.88311e-06
81	10	0	-6.10389e-07	4.57792e-06	-6.10389e-07	6.10389e-06	-1.92272e-05	-3.66233e-06	0.000140389	1.83117e-06	0.000189221	-4.27272e-06	-0.000129097	-1.22078e-05	0.000272539	-5.1883e-06
81	11	0	-3.05194e-07	3.66233e-06	-9.15583e-07	5.1883e-06	-1.67857e-05	-1.22078e-06	0.000208448	2.74675e-06	0.000318928	-4.57792e-06	-9.39999e-05	-9.46103e-06	0.000317097	-2.13636e-06
81	12	0	3.05194e-07	3.35714e-06	-1.52597e-06	3.96753e-06	-1.70909e-05	1.83117e-06	0.000419642	4.27272e-06	0.000335714	-3.66233e-06	-8.14869e-05	-7.62986e-06	0.000321675	1.22078e-06
81	13	0	2.13636e-06	2.74675e-06	0	3.35714e-06	-2.1974e-05	2.44156e-06	0.000615882	5.79869e-06	0.000208143	-3.05194e-06	-9.21687e-05	-6.40908e-06	0.000277422	3.05194e-06
81	14	0	3.66233e-06	3.05194e-07	3.05194e-06	3.35714e-06	-3.02142e-05	1.52597e-06	0.000590856	7.01947e-06	2.0448e-05	-4.27272e-06	-0.000106513	-4.57792e-06	0.000201734	4.27272e-06
81	15	0	3.66233e-06	-1.52597e-06	5.1883e-06	2.74675e-06	-3.69285e-05	1.52597e-06	0.00032137	6.71428e-06	-0.00010224	-5.4935e-06	-0.000102851	-3.05194e-06	9.97986e-05	6.10389e-06
81	16	0	1.83117e-06	-2.44156e-06	4.88311e-06	9.15583e-07	-3.75389e-05	3.35714e-06	-1.67857e-05	4.88311e-06	-0.000112312	-4.88311e-06	-8.42337e-05	-3.96753e-06	-1.28182e-05	7.93505e-06
81	17	0	-3.05194e-07	-2.44156e-06	3.66233e-06	-9.15583e-07	-3.38766e-05	5.1883e-06	-0.000244766	3.35714e-06	-5.95129e-05	-3.35714e-06	-7.08051e-05	-5.4935e-06	-0.000124825	8.85064e-06
81	18	0	-2.13636e-06	-1.83117e-06	2.44156e-06	-1.22078e-06	-3.02142e-05	5.1883e-06	-0.000327779	3.35714e-06	-6.10389e-06	-2.44156e-06	-6.71428e-05	-5.1883e-06	-0.000262772	8.24025e-06
81	19	0	-3.66233e-06	-6.10389e-07	3.05194e-07	0	-2.77727e-05	5.1883e-06	-0.000324422	5.1883e-06	3.99805e-05	-2.13636e-06	-5.55454e-05	-3.96753e-06	-0.000441616	7.01947e-06
82	0	0	-4.57792e-06	3.05194e-07	-1.52597e-06	6.10389e-07	-2.77727e-05	6.10389e-06	-0.000247818	6.10389e-06	9.49155e-05	-2.13636e-06	-2.50259e-05	-4.88311e-06	-0.000575291	5.4935e-06
82	1	0	-3.05194e-06	1.52597e-06	-6.10389e-07	3.05194e-07	-3.11298e-05	6.40908e-06	-5.73766e-05	6.10389e-06	0.000143441	-2.13636e-06	1.46493e-05	-7.01947e-06	-0.000537142	3.96753e-06
82	2	0	0	1.83117e-06	3.35714e-06	0	-3.63181e-05	5.79869e-06	0.000209669	5.79869e-06	0.000152902	-2.44156e-06	4.94415e-05	-7.01947e-06	-0.000340292	2.74675e-06
82	3	0	1.22078e-06	2.13636e-06	6.71428e-06	0	-3.87597e-05	3.96753e-06	0.000402246	5.79869e-06	0.00012513	-3.05194e-06	7.20259e-05	-4.27272e-06	-0.0001645	2.13636e-06
82	4	0	-9.15583e-07	2.74675e-06	4.57792e-06	3.05194e-07	-3.63181e-05	2.74675e-06	0.000412623	5.1883e-06	0.00010163	-3.66233e-06	7.41622e-05	-2.44156e-06	-0.000160837	2.13636e-06
82	5	0	-4.57792e-06	4.27272e-06	-6.10389e-07	9.15583e-07	-3.38766e-05	2.74675e-06	0.000317097	3.96753e-06	0.000113532	-3.96753e-06	5.15779e-05	-4.27272e-06	-0.000296954	9.15583e-07
82	6	0	-6.10389e-06	5.4935e-06	-2.74675e-06	1.52597e-06	-3.50974e-05	3.05194e-06	0.000268876	3.35714e-06	0.000148019	-3.96753e-06	1.73961e-05	-8.54544e-06	-0.00042361	-1.83117e-06
82	7	0	-5.1883e-06	5.79869e-06	0	1.22078e-06	-3.96753e-05	3.05194e-06	0.000298785	3.05194e-06	0.000173045	-3.35714e-06	-5.79869e-06	-1.22078e-05	-0.000418116	-4.27272e-06
82	8	0	-4.27272e-06	4.27272e-06	2.44156e-06	6.10389e-07	-4.33376e-05	2.13636e-06	0.000319844	2.74675e-06	0.000175182	-2.74675e-06	-1.70909e-05	-1.37337e-05	-0.000237136	-4.57792e-06
82	9	0	-5.4935e-06	2.44156e-06	1.22078e-06	6.10389e-07	-4.45584e-05	6.10389e-07	0.000301837	1.52597e-06	0.000153818	-2.44156e-06	-3.05194e-05	-1.40389e-05	8.60648e-05	-3.96753e-06
82	10	0	-6.71428e-06	1.83117e-06	-1.52597e-06	1.52597e-06	-4.51688e-05	0	0.000311603	6.10389e-07	9.49155e-05	-2.44156e-06	-4.69999e-05	-1.37337e-05	0.000429714	-4.27272e-06
82	11	0	-5.4935e-06	2.13636e-06	-2.44156e-06	2.13636e-06	-4.69999e-05	3.05194e-07	0.000368675	0	-1.64805e-05	-2.74675e-06	-4.91363e-05	-1.28182e-05	0.000632973	-4.57792e-06
82	12	0	-3.35714e-06	2.74675e-06	-6.10389e-07	1.52597e-06	-5.00519e-05	1.22078e-06	0.00038424	-3.05194e-07	-0.000159311	-3.35714e-06	-3.57077e-05	-1.03766e-05	0.000621986	-3.66233e-06
82	13	0	-2.44156e-06	2.74675e-06	1.22078e-06	3.05194e-07	-5.37142e-05	1.83117e-06	0.000293292	0	-0.000268571	-4.27272e-06	-2.89935e-05	-8.54544e-06	0.000472746	-2.13636e-06
82	14	0	-2.44156e-06	2.74675e-06	3.05194e-06	0	-5.58506e-05	1.83117e-06	0.000161753	0	-0.000288714	-3.96753e-06	-4.21168e-05	-8.85064e-06	0.000307331	-2.44156e-06
82	15	0	-3.05194e-06	2.74675e-06	4.88311e-06	6.10389e-07	-5.40194e-05	2.44156e-06	8.91168e-05	0	-0.000225844	-2.74675e-06	-5.92077e-05	-1.19026e-05	0.000169688	-5.1883e-06
82	16	0	-3.35714e-06	3.35714e-06	5.4935e-06	6.10389e-07	-4.88311e-05	2.74675e-06	7.99609e-05	0	-0.000139169	-1.83117e-06	-6.22597e-05	-1.52597e-05	2.13636e-05	-7.62986e-06
82	17	0	-4.27272e-06	4.27272e-06	4.27272e-06	3.05194e-07	-4.30324e-05	1.83117e-06	6.62272e-05	3.05194e-07	-9.03375e-05	-2.13636e-06	-4.85259e-05	-1.58701e-05	-0.000166026	-7.93505e-06
82	18	0	-4.57792e-06	4.27272e-06	2.13636e-06	9.15583e-07	-3.87597e-05	9.15583e-07	1.86169e-05	1.22078e-06	-9.70518e-05	-2.74675e-06	-1.31234e-05	-1.40389e-05	-0.000342428	-7.01947e-06
82	19	0	-3.66233e-06	3.35714e-06	2.13636e-06	2.44156e-06	-3.41818e-05	1.52597e-06	-3.38766e-05	1.83117e-06	-0.000127876	-2.44156e-06	5.24934e-05	-1.19026e-05	-0.000401331	-5.1883e-06
83	0	0	-2.44156e-06	2.74675e-06	4.27272e-06	3.05194e-06	-2.96039e-05	2.74675e-06	-7.47726e-05	1.52597e-06	-0.000131844	-1.52597e-06	0.00013337	-9.46103e-06	-0.000295123	-1.83117e-06
83	1	0	-2.74675e-06	3.96753e-06	5.1883e-06	2.74675e-06	-2.71623e-05	3.05194e-06	-0.000122078	1.52597e-06	-8.51492e-05	-1.83117e-06	0.000178539	-5.1883e-06	-0.000153208	3.66233e-06
83	2	0	-4.57792e-06	5.1883e-06	2.44156e-06	2.74675e-06	-2.89935e-05	2.13636e-06	-0.000187084	2.44156e-06	-1.34286e-05	-2.44156e-06	0.00015687	0	-0.000226759	1.03766e-05
83	3	0	-6.10389e-06	4.57792e-06	-1.52597e-06	3.05194e-06	-3.2961e-05	1.52597e-06	-0.000241104	3.66233e-06	3.54026e-05	-2.44156e-06	9.61362e-05	4.88311e-06	-0.000618019	1.49545e-05
83	4	0	-5.1883e-06	3.05194e-06	-3.96753e-06	3.05194e-06	-3.50974e-05	1.52597e-06	-0.000245071	2.74675e-06	3.93701e-05	-2.13636e-06	5.00519e-05	6.71428e-06	-0.00108924	1.67857e-05
83	5	0	-3.66233e-06	2.44156e-06	-4.27272e-06	2.44156e-06	-3.50974e-05	9.15583e-07	-0.000196545	3.05194e-07	1.95324e-05	-2.74675e-06	4.33376e-05	6.40908e-06	-0.00126564	1.67857e-05
83	6	0	-2.44156e-06	3.05194e-06	-3.66233e-06	1.83117e-06	-3.50974e-05	0	-0.000128182	-3.05194e-07	5.1883e-06	-3.05194e-06	6.62272e-05	5.4935e-06	-0.00103491	1.55649e-05
83	7	0	-6.10389e-07	2.74675e-06	-2.74675e-06	1.22078e-06	-3.60129e-05	6.10389e-07	-6.89739e-05	-3.05194e-07	1.83117e-06	-2.44156e-06	0.000104682	4.57792e-06	-0.00063511	1.34286e-05
83	8	0	2.13636e-06	1.52597e-06	0	9.15583e-07	-3.60129e-05	3.05194e-06	-2.07532e-05	-6.10389e-07	-6.10389e-07	-1.52597e-06	0.000146188	3.35714e-06	-0.000327779	1.0987e-05
83	9	0	3.96753e-06	9.15583e-07	3.66233e-06	9.15583e-07	-3.38766e-05	3.66233e-06	1.19026e-05	-1.83117e-06	-7.01947e-06	-1.52597e-06	0.000171214	2.74675e-06	-0.000130928	1.0987e-05
83	10	0	2.13636e-06	2.13636e-06	6.40908e-06	1.52597e-06	-3.02142e-05	1.22078e-06	0	-1.83117e-06	-1.55649e-05	-2.44156e-06	0.000166941	3.96753e-06	5.52402e-05	1.2513e-05
83	11	0	-6.10389e-07	2.44156e-06	5.1883e-06	1.52597e-06	-2.59415e-05	-6.10389e-07	-7.20259e-05	0	-2.92987e-05	-2.44156e-06	0.000147409	3.35714e-06	0.000209363	1.12922e-05
83	12	0	-1.52597e-06	9.15583e-07	1.83117e-06	9.15583e-07	-2.1974e-05	-3.05194e-07	-0.000160837	6.10389e-07	-5.09675e-05	-1.52597e-06	0.000135506	-2.74675e-06	0.00022798	4.88311e-06
83	13	0	0	0	3.05194e-07	3.05194e-07	-1.98376e-05	9.15583e-07	-0.000210889	-6.10389e-07	-7.17207e-05	-1.52597e-06	0.000131234	-1.22078e-05	0.00012513	-3.05194e-06
83	14	0	1.22078e-06	3.05194e-07	3.66233e-06	9.15583e-07	-1.89221e-05	9.15583e-07	-0.000241104	-1.83117e-06	-8.39285e-05	-2.74675e-06	0.000115058	-1.77013e-05	3.57077e-05	-7.01947e-06
83	15	0	2.13636e-06	1.22078e-06	9.46103e-06	1.52597e-06	-1.92272e-05	6.10389e-07	-0.000309467	-1.22078e-06	-9.5831e-05	-3.05194e-06	8.51492e-05	-1.58701e-05	2.31948e-05	-4.57792e-06
83	16	0	3.66233e-06	0	1.40389e-05	1.52597e-06	-1.95324e-05	6.10389e-07	-0.00038485	3.05194e-07	-0.000115669	-2.44156e-06	6.31752e-05	-1.12922e-05	1.73961e-05	-1.22078e-06
83	17	0	5.4935e-06	-1.52597e-06	1.58701e-05	3.05194e-07	-1.86169e-05	9.15583e-07	-0.000340902	0	-0.000127571	-1.52597e-06	6.28701e-05	-1.00714e-05	-3.87597e-05	-2.74675e-06
83	18	0	4.88311e-06	-1.22078e-06	1.52597e-05	-6.10389e-07	-1.55649e-05	3.05194e-07	-0.000129708	-2.13636e-06	-0.000103766	-1.52597e-06	6.62272e-05	-1.28182e-05	-9.27791e-05	-7.01947e-06
83	19	0	2.13636e-06	0	1.2513e-05	-9.15583e-07	-1.06818e-05	-9.15583e-07	0.000112312	-3.35714e-06	-4.5474e-05	-1.52597e-06	4.42532e-05	-1.40389e-05	-6.98895e-05	-7.32467e-06
84	0	0	3.05194e-07	0	9.15583e-06	-3.05194e-07	-6.71428e-06	-1.83117e-06	0.0002115	-2.74675e-06	9.15583e-06	-1.22078e-06	-1.03766e-05	-1.06818e-05	1.49545e-05	-2.74675e-06
84	1	0	3.05194e-07	-1.52597e-06	6.71428e-06	0	-5.4935e-06	-1.22078e-06	0.000151376	-2.74675e-06	2.74675e-05	-1.22078e-06	-8.05713e-05	-5.79869e-06	9.18635e-05	1.22078e-06
84	2	0	0	-2.13636e-06	5.79869e-06	6.10389e-07	-4.57792e-06	-9.15583e-07	5.1883e-05	-3.96753e-06	1.98376e-05	-1.83117e-06	-0.000137948	-4.27272e-06	0.000128487	1.22078e-06
84	3	0	-2.44156e-06	-9.15583e-07	3.05194e-06	6.10389e-07	-1.83117e-06	-1.22078e-06	-8.54544e-06	-5.1883e-06	1.58701e-05	-2.44156e-06	-0.000165721	-6.40908e-06	0.000142221	-3.05194e-07
84	4	0	-5.1883e-06	0	-3.35714e-06	0	1.52597e-06	-2.44156e-06	-5.31038e-05	-5.1883e-06	1.98376e-05	-1.83117e-06	-0.000164805	-7.93505e-06	0.000152597	-9.15583e-07
84	5	0	-5.4935e-06	6.10389e-07	-9.15583e-06	-9.15583e-07	2.74675e-06	-3.66233e-06	-0.000106818	-5.79869e-06	1.22078e-05	-6.10389e-07	-0.00014985	-7.01947e-06	0.000162669	-1.52597e-06
84	6	0	-5.79869e-06	1.22078e-06	-9.76622e-06	-3.05194e-07	1.83117e-06	-4.57792e-06	-0.000138253	-7.93505e-06	-8.24025e-06	0	-0.000139169	-4.57792e-06	0.000171824	-3.05194e-06
84	7	0	-8.85064e-06	1.52597e-06	-7.62986e-06	6.10389e-07	2.44156e-06	-4.57792e-06	-0.00012635	-9.15583e-06	-1.55649e-05	-3.05194e-07	-0.000140084	-2.13636e-06	0.000178234	-3.66233e-06
84	8	0	-1.40389e-05	6.10389e-07	-9.15583e-06	6.10389e-07	4.57792e-06	-3.96753e-06	-0.000108344	-7.93505e-06	3.66233e-06	-6.10389e-07	-0.000143441	0	0.000175182	-1.52597e-06
84	9	0	-1.77013e-05	-9.15583e-07	-1.70909e-05	-6.10389e-07	5.79869e-06	-3.96753e-06	-0.000119026	-6.40908e-06	2.22792e-05	-6.10389e-07	-0.000136117	2.13636e-06	0.000167552	1.83117e-06
84	10	0	-1.80065e-05	-1.22078e-06	-2.50259e-05	-2.44156e-06	4.88311e-06	-4.88311e-06	-0.00013276	-7.62986e-06	7.32467e-06	-9.15583e-07	-0.000115974	3.66233e-06	0.000169993	2.44156e-06
84	11	0	-1.64805e-05	6.10389e-07	-2.80779e-05	-3.35714e-06	2.74675e-06	-6.10389e-06	-0.000104682	-1.12922e-05	-3.05194e-05	-1.52597e-06	-9.52207e-05	2.13636e-06	0.000179454	9.15583e-07
84	12	0	-1.55649e-05	1.83117e-06	-2.83831e-05	-3.35714e-06	6.10389e-07	-6.10389e-06	-4.08961e-05	-1.31234e-05	-5.27986e-05	-1.22078e-06	-8.45388e-05	-6.10389e-07	0.000166331	0
84	13	0	-1.61753e-05	1.52597e-06	-3.05194e-05	-3.05194e-06	3.05194e-07	-5.4935e-06	9.15583e-06	-1.2513e-05	-4.51688e-05	-3.05194e-07	-8.27077e-05	-3.05194e-06	0.000117195	0
84	14	0	-1.83117e-05	3.05194e-07	-3.38766e-05	-2.44156e-06	3.35714e-06	-5.1883e-06	1.52597e-05	-1.12922e-05	-3.11298e-05	-6.10389e-07	-7.78246e-05	-2.74675e-06	6.40908e-05	0
84	15	0	-1.92272e-05	0	-3.47922e-05	-1.83117e-06	7.32467e-06	-4.88311e-06	-6.71428e-06	-1.19026e-05	-3.17402e-05	-1.22078e-06	-6.22597e-05	-1.52597e-06	5.06623e-05	0
84	16	0	-1.73961e-05	0	-3.2961e-05	-1.83117e-06	4.27272e-06	-4.27272e-06	-2.71623e-05	-1.28182e-05	-3.75389e-05	-1.22078e-06	-3.84545e-05	-9.15583e-07	7.99609e-05	0
84	17	0	-1.31234e-05	-3.05194e-07	-3.17402e-05	-2.74675e-06	-1.00714e-05	-4.57792e-06	-3.35714e-05	-1.19026e-05	-3.1435e-05	-6.10389e-07	-1.34286e-05	-9.15583e-07	0.000120552	0
84	18	0	-1.06818e-05	-3.05194e-07	-3.2961e-05	-3.66233e-06	-2.68571e-05	-5.4935e-06	-3.54026e-05	-1.0987e-05	-1.73961e-05	0	5.4935e-06	6.10389e-07	0.000148324	1.52597e-06
84	19	0	-1.19026e-05	0	-3.47922e-05	-3.66233e-06	-3.23506e-05	-5.79869e-06	-4.18116e-05	-1.0987e-05	-1.12922e-05	-3.05194e-07	1.46493e-05	6.10389e-06	0.000162058	6.10389e-06
85	0	0	-1.46493e-05	-3.05194e-07	-3.60129e-05	-3.66233e-06	-2.77727e-05	-3.66233e-06	-5.12727e-05	-1.0987e-05	-1.89221e-05	-3.05194e-07	1.22078e-05	1.2513e-05	0.00016511	1.37337e-05
85	1	0	-1.43441e-05	-2.13636e-06	-3.84545e-05	-3.96753e-06	-2.71623e-05	-1.52597e-06	-5.52402e-05	-9.46103e-06	-3.2961e-05	3.05194e-07	2.44156e-06	1.61753e-05	0.00015687	1.86169e-05
85	2	0	-8.85064e-06	-2.44156e-06	-3.99805e-05	-3.96753e-06	-3.81493e-05	-1.52597e-06	-5.12727e-05	-7.93505e-06	-4.63895e-05	9.15583e-07	-8.85064e-06	1.43441e-05	0.000142831	1.61753e-05
85	3	0	9.15583e-07	-9.15583e-07	-3.54026e-05	-2.74675e-06	-4.97467e-05	-3.05194e-06	-4.63895e-05	-7.93505e-06	-5.27986e-05	3.05194e-07	-2.1974e-05	9.46103e-06	0.000130013	1.00714e-05
85	4	0	1.22078e-05	3.05194e-07	-2.28896e-05	-2.13636e-06	-5.00519e-05	-3.66233e-06	-4.73051e-05	-9.15583e-06	-4.63895e-05	-3.05194e-07	-3.54026e-05	6.40908e-06	0.000115058	6.10389e-06
85	5	0	2.13636e-05	-9.15583e-07	-8.54544e-06	-2.74675e-06	-4.15064e-05	-2.44156e-06	-5.27986e-05	-8.85064e-06	-2.89935e-05	0	-4.21168e-05	6.10389e-06	9.43051e-05	5.4935e-06
85	6	0	2.50259e-05	-2.74675e-06	3.05194e-06	-3.66233e-06	-3.23506e-05	-1.83117e-06	-5.67662e-05	-6.10389e-06	-1.28182e-05	2.13636e-06	-3.57077e-05	5.1883e-06	7.62986e-05	3.66233e-06
85	7	0	2.50259e-05	-2.44156e-06	1.61753e-05	-3.05194e-06	-2.31948e-05	-2.74675e-06	-5.70714e-05	-3.96753e-06	-7.32467e-06	3.05194e-06	-2.1974e-05	2.44156e-06	7.08051e-05	-3.05194e-07
85	8	0	2.62467e-05	-9.15583e-07	3.60129e-05	-1.83117e-06	-9.15583e-06	-4.27272e-06	-5.61558e-05	-3.66233e-06	-7.93505e-06	2.44156e-06	-1.34286e-05	9.15583e-07	7.26363e-05	-2.13636e-06
85	9	0	3.2961e-05	-3.05194e-07	6.07337e-05	-2.13636e-06	9.15583e-06	-5.1883e-06	-5.58506e-05	-5.1883e-06	-5.1883e-06	2.13636e-06	-1.15974e-05	3.05194e-06	6.95843e-05	6.10389e-07
85	10	0	4.3948e-05	-1.22078e-06	7.96557e-05	-3.96753e-06	2.74675e-05	-5.1883e-06	-5.58506e-05	-6.10389e-06	3.05194e-07	2.74675e-06	-3.35714e-06	6.71428e-06	6.56168e-05	4.57792e-06
85	11	0	5.46298e-05	-1.52597e-06	8.72856e-05	-4.57792e-06	4.3948e-05	-4.88311e-06	-5.52402e-05	-6.10389e-06	1.52597e-06	3.35714e-06	1.86169e-05	7.32467e-06	7.44674e-05	3.66233e-06
85	12	0	6.04285e-05	-1.22078e-06	8.75908e-05	-3.05194e-06	6.01233e-05	-4.27272e-06	-5.43246e-05	-5.1883e-06	-1.52597e-06	3.05194e-06	4.33376e-05	4.57792e-06	9.21687e-05	-6.10389e-07
85	13	0	6.01233e-05	-1.52597e-06	8.66752e-05	-9.15583e-07	7.5383e-05	-3.96753e-06	-5.1883e-05	-4.88311e-06	-2.44156e-06	2.74675e-06	5.37142e-05	2.74675e-06	9.91882e-05	-2.13636e-06
85	14	0	5.52402e-05	-2.44156e-06	8.57596e-05	-1.22078e-06	8.66752e-05	-4.88311e-06	-4.88311e-05	-5.4935e-06	1.52597e-06	3.35714e-06	4.63895e-05	5.1883e-06	8.637e-05	1.22078e-06
85	15	0	4.94415e-05	-2.74675e-06	8.14869e-05	-2.74675e-06	9.33895e-05	-5.1883e-06	-4.69999e-05	-6.10389e-06	5.4935e-06	4.27272e-06	3.08246e-05	9.15583e-06	6.53116e-05	5.79869e-06
85	16	0	4.3948e-05	-2.74675e-06	7.20259e-05	-3.66233e-06	9.70518e-05	-4.57792e-06	-4.57792e-05	-6.10389e-06	6.40908e-06	4.27272e-06	1.52597e-05	1.12922e-05	4.85259e-05	7.62986e-06
85	17	0	3.72337e-05	-3.05194e-06	5.6461e-05	-2.44156e-06	9.8883e-05	-3.05194e-06	-4.42532e-05	-5.79869e-06	6.40908e-06	4.27272e-06	2.13636e-06	1.0987e-05	3.50974e-05	7.62986e-06
85	18	0	2.83831e-05	-3.35714e-06	3.81493e-05	-1.22078e-06	9.94934e-05	-3.66233e-06	-4.18116e-05	-6.10389e-06	7.32467e-06	4.27272e-06	-8.24025e-06	1.0987e-05	2.13636e-05	7.62986e-06
85	19	0	2.10584e-05	-2.44156e-06	2.68571e-05	-3.05194e-07	0.00010163	-5.1883e-06	-3.99805e-05	-7.01947e-06	6.71428e-06	3.96753e-06	-1.64805e-05	1.22078e-05	1.12922e-05	7.62986e-06
86	0	0	2.01428e-05	-6.10389e-07	3.17402e-05	0	0.000104376	-5.79869e-06	-3.93701e-05	-7.93505e-06	3.05194e-06	3.35714e-06	-2.13636e-05	1.34286e-05	7.32467e-06	6.40908e-06
86	1	0	2.28896e-05	0	4.94415e-05	3.05194e-07	0.000102545	-5.1883e-06	-3.72337e-05	-7.32467e-06	6.10389e-07	3.35714e-06	-2.25844e-05	1.34286e-05	4.88311e-06	3.96753e-06
86	2	0	2.22792e-05	-1.22078e-06	6.5922e-05	0	9.30843e-05	-4.88311e-06	-3.23506e-05	-5.79869e-06	3.05194e-06	4.27272e-06	-2.0448e-05	1.2513e-05	0	3.35714e-06
86	3	0	1.52597e-05	-1.83117e-06	7.20259e-05	-6.10389e-07	7.90453e-05	-5.79869e-06	-2.65519e-05	-4.57792e-06	8.85064e-06	4.88311e-06	-1.46493e-05	1.15974e-05	-3.96753e-06	4.27272e-06
86	4	0	7.32467e-06	-9.15583e-07	7.01947e-05	-6.10389e-07	6.53116e-05	-6.10389e-06	-2.28896e-05	-3.96753e-06	1.31234e-05	4.27272e-06	-2.44156e-06	1.0987e-05	-1.22078e-06	4.27272e-06
86	5	0	3.35714e-06	3.05194e-07	6.62272e-05	0	5.27986e-05	-4.88311e-06	-2.0448e-05	-3.35714e-06	1.43441e-05	3.66233e-06	1.98376e-05	9.76622e-06	1.00714e-05	2.13636e-06
86	6	0	3.05194e-07	1.22078e-06	5.82921e-05	6.10389e-07	4.02857e-05	-4.27272e-06	-1.86169e-05	-2.13636e-06	1.28182e-05	4.27272e-06	4.76103e-05	6.71428e-06	2.99091e-05	-9.15583e-07
86	7	0	-5.1883e-06	1.22078e-06	4.2422e-05	1.22078e-06	2.89935e-05	-5.79869e-06	-1.77013e-05	-9.15583e-07	1.00714e-05	5.4935e-06	6.5922e-05	1.22078e-06	5.6461e-05	-4.27272e-06
86	8	0	-1.19026e-05	9.15583e-07	2.22792e-05	1.52597e-06	2.01428e-05	-7.32467e-06	-1.70909e-05	-3.05194e-07	7.32467e-06	5.79869e-06	6.50064e-05	-3.96753e-06	8.02661e-05	-6.10389e-06
86	9	0	-1.49545e-05	9.15583e-07	6.71428e-06	1.83117e-06	1.15974e-05	-7.01947e-06	-1.49545e-05	0	6.10389e-06	4.88311e-06	5.37142e-05	-5.1883e-06	8.7896e-05	-6.10389e-06
86	10	0	-1.40389e-05	9.15583e-07	-3.66233e-06	1.52597e-06	2.44156e-06	-5.79869e-06	-1.19026e-05	0	7.93505e-06	3.66233e-06	5.1883e-05	-9.15583e-07	7.72142e-05	-3.05194e-06
86	11	0	-1.37337e-05	6.10389e-07	-1.40389e-05	6.10389e-07	-4.27272e-06	-5.4935e-06	-1.00714e-05	-3.05194e-07	9.76622e-06	2.13636e-06	6.13441e-05	4.57792e-06	6.16493e-05	3.05194e-07
86	12	0	-1.52597e-05	0	-2.53311e-05	9.15583e-07	-5.1883e-06	-6.71428e-06	-9.15583e-06	-1.22078e-06	8.54544e-06	6.10389e-07	6.34804e-05	6.10389e-06	5.37142e-05	6.10389e-07
86	13	0	-1.61753e-05	3.05194e-07	-3.38766e-05	3.05194e-06	-6.10389e-07	-7.62986e-06	-6.71428e-06	-2.44156e-06	7.62986e-06	0	4.76103e-05	3.96753e-06	4.91363e-05	-1.52597e-06
86	14	0	-1.46493e-05	1.22078e-06	-3.69285e-05	4.88311e-06	3.96753e-06	-7.01947e-06	-2.74675e-06	-3.35714e-06	1.0987e-05	0	2.86883e-05	3.96753e-06	3.75389e-05	-2.13636e-06
86	15	0	-1.2513e-05	2.74675e-06	-3.81493e-05	4.57792e-06	5.79869e-06	-6.10389e-06	0	-3.66233e-06	1.61753e-05	0	2.56363e-05	8.54544e-06	1.89221e-05	1.83117e-06
86	16	0	-1.0987e-05	3.05194e-06	-3.90649e-05	2.74675e-06	4.88311e-06	-5.4935e-06	0	-3.35714e-06	1.55649e-05	-9.15583e-07	3.32662e-05	1.37337e-05	1.22078e-06	7.32467e-06
86	17	0	-9.15583e-06	2.13636e-06	-3.81493e-05	1.83117e-06	2.74675e-06	-5.1883e-06	-9.15583e-07	-3.35714e-06	6.71428e-06	-1.83117e-06	3.17402e-05	1.52597e-05	-1.61753e-05	8.85064e-06
86	18	0	-7.01947e-06	1.83117e-06	-3.4487e-05	2.13636e-06	6.10389e-07	-5.79869e-06	-1.83117e-06	-3.96753e-06	-3.05194e-06	-1.22078e-06	1.55649e-05	1.28182e-05	-3.90649e-05	6.71428e-06
86	19	0	-6.10389e-06	3.05194e-06	-3.11298e-05	2.74675e-06	0	-6.40908e-06	-3.35714e-06	-4.27272e-06	-8.24025e-06	-9.15583e-07	-1.22078e-06	1.06818e-05	-6.07337e-05	4.57792e-06
87	0	0	-7.01947e-06	3.96753e-06	-2.99091e-05	3.05194e-06	0	-5.4935e-06	-3.96753e-06	-2.74675e-06	-7.62986e-06	-1.52597e-06	-1.0987e-05	1.15974e-05	-6.83635e-05	5.1883e-06
87	1	0	-8.24025e-06	3.05194e-06	-3.05194e-05	3.66233e-06	0	-4.57792e-06	-3.05194e-07	-6.10389e-07	-3.66233e-06	-2.44156e-06	-1.98376e-05	1.52597e-05	-6.4396e-05	6.40908e-06
87	2	0	-7.32467e-06	1.52597e-06	-3.05194e-05	4.27272e-06	-9.15583e-07	-5.1883e-06	7.93505e-06	-1.52597e-06	1.83117e-06	-3.05194e-06	-2.89935e-05	1.77013e-05	-6.7448e-05	6.71428e-06
87	3	0	-5.79869e-06	2.13636e-06	-3.08246e-05	4.57792e-06	-1.52597e-06	-7.62986e-06	1.73961e-05	-4.57792e-06	4.57792e-06	-3.66233e-06	-2.13636e-05	1.64805e-05	-7.90453e-05	4.57792e-06
87	4	0	-4.57792e-06	3.66233e-06	-3.05194e-05	4.27272e-06	-2.13636e-06	-9.46103e-06	2.31948e-05	-6.40908e-06	0	-4.27272e-06	1.55649e-05	9.76622e-06	-7.66038e-05	-3.05194e-07
87	5	0	-3.96753e-06	4.27272e-06	-2.89935e-05	4.27272e-06	-4.27272e-06	-9.15583e-06	2.41104e-05	-5.1883e-06	-9.76622e-06	-4.27272e-06	6.71428e-05	0	-4.51688e-05	-8.85064e-06
87	6	0	-3.05194e-06	2.74675e-06	-2.62467e-05	4.88311e-06	-6.71428e-06	-8.24025e-06	1.95324e-05	-4.57792e-06	-1.95324e-05	-3.05194e-06	9.85778e-05	-9.46103e-06	-4.88311e-06	-1.77013e-05
87	7	0	-2.44156e-06	1.52597e-06	-2.44156e-05	4.88311e-06	-8.24025e-06	-7.93505e-06	1.06818e-05	-7.93505e-06	-2.47207e-05	-2.44156e-06	8.88116e-05	-1.64805e-05	1.2513e-05	-2.25844e-05
87	8	0	-2.13636e-06	1.52597e-06	-2.44156e-05	3.66233e-06	-9.46103e-06	-7.32467e-06	5.4935e-06	-1.34286e-05	-2.44156e-05	-3.35714e-06	5.06623e-05	-2.07532e-05	2.13636e-06	-2.41104e-05
87	9	0	-1.52597e-06	1.83117e-06	-2.41104e-05	1.52597e-06	-1.34286e-05	-6.10389e-06	1.2513e-05	-1.61753e-05	-1.49545e-05	-4.27272e-06	1.34286e-05	-2.22792e-05	-1.22078e-05	-2.47207e-05
87	10	0	-6.10389e-07	1.22078e-06	-2.28896e-05	9.15583e-07	-1.89221e-05	-6.10389e-06	3.1435e-05	-1.49545e-05	7.32467e-06	-3.96753e-06	-1.83117e-06	-2.16688e-05	-1.0987e-05	-2.56363e-05
87	11	0	-6.10389e-07	3.05194e-07	-2.16688e-05	2.13636e-06	-2.16688e-05	-7.32467e-06	4.76103e-05	-1.22078e-05	3.63181e-05	-3.05194e-06	2.13636e-06	-1.86169e-05	4.27272e-06	-2.28896e-05
87	12	0	-1.83117e-06	-3.05194e-07	-2.25844e-05	3.96753e-06	-2.0448e-05	-8.24025e-06	4.76103e-05	-9.76622e-06	5.58506e-05	-3.05194e-06	1.19026e-05	-1.31234e-05	1.77013e-05	-1.40389e-05
87	13	0	-2.74675e-06	-6.10389e-07	-2.50259e-05	4.57792e-06	-1.89221e-05	-7.01947e-06	3.17402e-05	-7.01947e-06	5.79869e-05	-3.66233e-06	1.73961e-05	-4.27272e-06	1.73961e-05	-6.10389e-07
87	14	0	-1.83117e-06	-3.05194e-07	-2.56363e-05	4.27272e-06	-1.98376e-05	-5.1883e-06	1.52597e-05	-3.96753e-06	5.03571e-05	-2.74675e-06	2.25844e-05	5.4935e-06	5.4935e-06	1.06818e-05
87	15	0	0	0	-2.35e-05	3.66233e-06	-2.07532e-05	-4.88311e-06	1.00714e-05	-2.13636e-06	4.36428e-05	-1.52597e-06	3.20454e-05	1.19026e-05	-2.13636e-06	1.55649e-05
87	16	0	0	9.15583e-07	-2.10584e-05	3.66233e-06	-1.92272e-05	-5.1883e-06	1.64805e-05	-1.22078e-06	4.33376e-05	-6.10389e-07	4.33376e-05	1.15974e-05	8.85064e-06	1.40389e-05
87	17	0	-1.52597e-06	1.52597e-06	-2.01428e-05	2.74675e-06	-1.77013e-05	-4.57792e-06	2.53311e-05	0	4.94415e-05	0	4.85259e-05	7.62986e-06	3.57077e-05	1.0987e-05
87	18	0	-3.66233e-06	1.52597e-06	-2.0448e-05	1.83117e-06	-1.77013e-05	-3.35714e-06	3.26558e-05	2.44156e-06	5.76817e-05	1.22078e-06	4.60844e-05	5.79869e-06	5.6461e-05	1.03766e-05
87	19	0	-4.27272e-06	1.83117e-06	-2.0448e-05	1.83117e-06	-1.77013e-05	-2.13636e-06	4.2422e-05	4.88311e-06	6.16493e-05	3.05194e-06	3.99805e-05	8.54544e-06	5.40194e-05	1.15974e-05
88	0	0	-3.05194e-06	1.22078e-06	-1.95324e-05	2.74675e-06	-1.61753e-05	-9.15583e-07	5.76817e-05	5.4935e-06	5.82921e-05	3.96753e-06	3.1435e-05	1.15974e-05	3.38766e-05	1.15974e-05
88	1	0	-1.52597e-06	0	-1.73961e-05	3.35714e-06	-1.46493e-05	0	7.29415e-05	5.1883e-06	5.12727e-05	4.57792e-06	1.89221e-05	1.2513e-05	1.49545e-05	1.00714e-05
88	2	0	-6.10389e-07	-6.10389e-07	-1.52597e-05	2.44156e-06	-1.46493e-05	9.15583e-07	8.24025e-05	6.10389e-06	4.60844e-05	5.79869e-06	5.79869e-06	1.22078e-05	6.71428e-06	1.00714e-05
88	3	0	-3.05194e-07	0	-1.46493e-05	9.15583e-07	-1.43441e-05	9.15583e-07	8.9422e-05	7.62986e-06	3.96753e-05	7.01947e-06	-1.52597e-06	1.22078e-05	3.66233e-06	1.19026e-05
88	4	0	-9.15583e-07	1.22078e-06	-1.49545e-05	3.05194e-07	-1.19026e-05	1.52597e-06	0.000100714	9.15583e-06	2.71623e-05	7.01947e-06	-2.13636e-06	1.06818e-05	-2.74675e-06	1.12922e-05
88	5	0	-1.83117e-06	1.52597e-06	-1.64805e-05	3.05194e-07	-8.85064e-06	2.74675e-06	0.000108344	9.46103e-06	1.2513e-05	6.40908e-06	-2.13636e-06	5.1883e-06	-1.67857e-05	5.4935e-06
88	6	0	-1.83117e-06	0	-1.70909e-05	0	-7.93505e-06	3.66233e-06	9.49155e-05	9.46103e-06	4.88311e-06	6.40908e-06	-3.66233e-06	-1.52597e-06	-3.32662e-05	-1.83117e-06
88	7	0	-6.10389e-07	-1.52597e-06	-1.61753e-05	-3.05194e-07	-8.85064e-06	3.05194e-06	5.4935e-05	9.15583e-06	3.66233e-06	7.01947e-06	-3.05194e-06	-6.40908e-06	-4.48636e-05	-7.62986e-06
88	8	0	6.10389e-07	-1.52597e-06	-1.37337e-05	-9.15583e-07	-9.15583e-06	2.44156e-06	3.35714e-06	9.46103e-06	1.22078e-06	7.01947e-06	1.83117e-06	-7.93505e-06	-4.66947e-05	-1.06818e-05
88	9	0	3.05194e-07	-3.05194e-07	-1.15974e-05	-9.15583e-07	-8.24025e-06	3.05194e-06	-4.27272e-05	9.15583e-06	-4.57792e-06	6.40908e-06	7.32467e-06	-8.54544e-06	-3.84545e-05	-1.28182e-05
88	10	0	-1.83117e-06	-3.05194e-07	-1.03766e-05	-6.10389e-07	-6.40908e-06	3.96753e-06	-7.41622e-05	8.54544e-06	-9.15583e-06	6.40908e-06	9.76622e-06	-8.85064e-06	-2.41104e-05	-1.15974e-05
88	11	0	-4.57792e-06	-1.52597e-06	-1.06818e-05	0	-3.96753e-06	3.66233e-06	-7.20259e-05	7.93505e-06	-9.46103e-06	7.01947e-06	1.0987e-05	-8.24025e-06	-1.19026e-05	-5.79869e-06
88	12	0	-5.4935e-06	-2.13636e-06	-1.2513e-05	0	-1.52597e-06	2.74675e-06	-1.2513e-05	8.24025e-06	-5.1883e-06	6.40908e-06	1.37337e-05	-6.40908e-06	-8.85064e-06	6.10389e-07
88	13	0	-4.57792e-06	-9.15583e-07	-1.49545e-05	-3.05194e-07	-9.15583e-07	3.35714e-06	9.61362e-05	9.15583e-06	8.24025e-06	4.88311e-06	1.83117e-05	-3.96753e-06	-7.32467e-06	3.96753e-06
88	14	0	-3.35714e-06	-6.10389e-07	-1.58701e-05	-1.22078e-06	-3.96753e-06	5.1883e-06	0.000194409	9.15583e-06	3.17402e-05	4.27272e-06	2.35e-05	-1.22078e-06	1.55649e-05	3.96753e-06
88	15	0	-2.13636e-06	-1.83117e-06	-1.34286e-05	-1.52597e-06	-1.00714e-05	6.10389e-06	0.000222487	7.01947e-06	5.15779e-05	5.79869e-06	2.77727e-05	2.44156e-06	6.56168e-05	5.4935e-06
88	16	0	0	-2.13636e-06	-8.85064e-06	-9.15583e-07	-1.55649e-05	5.4935e-06	0.000183727	3.66233e-06	5.09675e-05	6.40908e-06	2.89935e-05	7.32467e-06	0.000105902	9.46103e-06
88	17	0	3.66233e-06	-6.10389e-07	-4.27272e-06	0	-1.95324e-05	4.27272e-06	0.000135506	1.22078e-06	3.20454e-05	4.88311e-06	2.53311e-05	1.12922e-05	9.39999e-05	1.19026e-05
88	18	0	7.01947e-06	9.15583e-07	-1.22078e-06	6.10389e-07	-2.1974e-05	2.74675e-06	0.000116279	-3.05194e-07	1.37337e-05	1.52597e-06	1.95324e-05	1.22078e-05	4.88311e-05	1.12922e-05
88	19	0	7.93505e-06	9.15583e-07	0	6.10389e-07	-2.35e-05	1.22078e-06	0.000115058	-2.74675e-06	5.79869e-06	0	1.73961e-05	1.2513e-05	3.60129e-05	1.28182e-05
89	0	0	6.40908e-06	0	3.05194e-07	6.10389e-07	-2.31948e-05	6.10389e-07	0.000108039	-4.88311e-06	6.10389e-07	-6.10389e-07	1.86169e-05	1.43441e-05	8.05713e-05	1.83117e-05
89	1	0	5.4935e-06	-3.05194e-07	-3.05194e-07	3.05194e-07	-2.10584e-05	9.15583e-07	9.52207e-05	-4.88311e-06	-6.10389e-06	-9.15583e-07	1.70909e-05	1.77013e-05	0.000125435	2.31948e-05
89	2	0	5.79869e-06	3.05194e-07	-2.74675e-06	-3.05194e-07	-1.73961e-05	1.83117e-06	8.75908e-05	-3.66233e-06	-7.62986e-06	-1.52597e-06	7.01947e-06	1.83117e-05	0.000107123	2.13636e-05
89	3	0	6.40908e-06	3.05194e-07	-4.57792e-06	-6.10389e-07	-1.40389e-05	2.13636e-06	8.24025e-05	-2.74675e-06	1.22078e-06	-1.83117e-06	-1.06818e-05	1.22078e-05	3.38766e-05	1.2513e-05
89	4	0	5.79869e-06	-3.05194e-07	-5.4935e-06	0	-1.12922e-05	1.22078e-06	7.11103e-05	-2.74675e-06	1.22078e-05	-1.52597e-06	-3.05194e-05	2.13636e-06	-4.88311e-05	9.15583e-07
89	5	0	4.57792e-06	-3.05194e-07	-5.4935e-06	1.22078e-06	-9.15583e-06	0	5.70714e-05	-2.44156e-06	1.55649e-05	-1.22078e-06	-4.36428e-05	-8.54544e-06	-0.000132454	-1.00714e-05
89	6	0	3.05194e-06	9.15583e-07	-6.71428e-06	9.15583e-07	-8.24025e-06	-6.10389e-07	4.94415e-05	-1.52597e-06	1.22078e-05	-1.52597e-06	-4.3948e-05	-1.83117e-05	-0.000234694	-2.13636e-05
89	7	0	1.22078e-06	1.52597e-06	-8.54544e-06	0	-7.93505e-06	-6.10389e-07	4.79155e-05	0	7.93505e-06	-1.83117e-06	-3.2961e-05	-2.71623e-05	-0.000336935	-3.1435e-05
89	8	0	0	9.15583e-07	-9.15583e-06	-9.15583e-07	-7.62986e-06	-3.05194e-07	4.48636e-05	9.15583e-07	4.57792e-06	-1.22078e-06	-1.98376e-05	-3.32662e-05	-0.000386071	-3.75389e-05
89	9	0	0	0	-9.46103e-06	-9.15583e-07	-7.01947e-06	-3.05194e-07	3.99805e-05	1.52597e-06	-6.10389e-07	-3.05194e-07	-1.40389e-05	-3.35714e-05	-0.000363181	-3.63181e-05
89	10	0	0	0	-9.76622e-06	-9.15583e-07	-8.54544e-06	-9.15583e-07	3.90649e-05	1.83117e-06	-7.62986e-06	-3.05194e-07	-1.67857e-05	-2.86883e-05	-0.000305194	-2.99091e-05
89	11	0	-6.10389e-07	3.05194e-07	-1.06818e-05	-1.22078e-06	-1.43441e-05	-1.52597e-06	4.08961e-05	2.13636e-06	-1.22078e-05	-1.22078e-06	-2.10584e-05	-2.1974e-05	-0.000251175	-2.1974e-05
89	12	0	-2.44156e-06	0	-1.0987e-05	-1.22078e-06	-2.1974e-05	-9.15583e-07	4.05909e-05	3.05194e-06	-1.12922e-05	-1.52597e-06	-2.0448e-05	-1.58701e-05	-0.000206006	-1.49545e-05
89	13	0	-3.05194e-06	-3.05194e-07	-1.06818e-05	-9.15583e-07	-2.74675e-05	3.05194e-07	3.78441e-05	5.1883e-06	-4.27272e-06	-6.10389e-07	-1.46493e-05	-8.54544e-06	-0.000161143	-7.32467e-06
89	14	0	-3.05194e-06	0	-1.06818e-05	-9.15583e-07	-2.77727e-05	2.13636e-06	3.81493e-05	6.71428e-06	5.79869e-06	6.10389e-07	-1.00714e-05	3.05194e-07	-0.000121467	3.66233e-06
89	15	0	-3.66233e-06	-3.05194e-07	-1.00714e-05	-1.22078e-06	-2.59415e-05	2.74675e-06	4.21168e-05	6.71428e-06	1.43441e-05	9.15583e-07	-1.31234e-05	9.15583e-06	-9.55259e-05	1.49545e-05
89	16	0	-5.4935e-06	-1.52597e-06	-8.54544e-06	-1.22078e-06	-2.41104e-05	2.44156e-06	4.48636e-05	6.10389e-06	1.55649e-05	3.05194e-07	-2.13636e-05	1.22078e-05	-8.14869e-05	1.89221e-05
89	17	0	-6.71428e-06	-3.05194e-06	-7.32467e-06	-1.52597e-06	-2.31948e-05	2.13636e-06	4.27272e-05	5.79869e-06	1.00714e-05	0	-2.44156e-05	7.62986e-06	-7.20259e-05	1.15974e-05
89	18	0	-6.71428e-06	-3.66233e-06	-6.71428e-06	-2.13636e-06	-2.22792e-05	2.44156e-06	3.66233e-05	7.01947e-06	3.96753e-06	3.05194e-07	-1.89221e-05	-2.44156e-06	-5.98181e-05	-9.15583e-07
89	19	0	-7.01947e-06	-3.35714e-06	-5.1883e-06	-2.13636e-06	-2.10584e-05	3.35714e-06	3.02142e-05	9.15583e-06	0	2.13636e-06	-1.43441e-05	-1.28182e-05	-4.21168e-05	-9.46103e-06
90	0	0	-8.24025e-06	-3.05194e-06	-1.83117e-06	-1.52597e-06	-2.01428e-05	3.66233e-06	2.44156e-05	1.0987e-05	-3.05194e-06	3.05194e-06	-2.16688e-05	-1.70909e-05	-2.53311e-05	-1.03766e-05
90	1	0	-1.00714e-05	-2.74675e-06	2.13636e-06	-3.05194e-07	-1.89221e-05	3.35714e-06	1.95324e-05	1.31234e-05	-5.4935e-06	2.74675e-06	-3.35714e-05	-1.28182e-05	-2.50259e-05	-4.57792e-06
90	2	0	-1.0987e-05	-2.74675e-06	4.88311e-06	0	-1.64805e-05	3.05194e-06	1.49545e-05	1.49545e-05	-7.32467e-06	1.83117e-06	-3.41818e-05	-2.74675e-06	-4.42532e-05	4.27272e-06
90	3	0	-1.0987e-05	-2.13636e-06	6.10389e-06	-9.15583e-07	-1.22078e-05	2.44156e-06	1.0987e-05	1.52597e-05	-7.93505e-06	1.83117e-06	-2.31948e-05	7.01947e-06	-6.31752e-05	1.34286e-05
90	4	0	-1.00714e-05	-1.83117e-06	7.01947e-06	-1.22078e-06	-7.01947e-06	2.44156e-06	8.54544e-06	1.52597e-05	-8.85064e-06	2.13636e-06	-1.55649e-05	1.2513e-05	-6.28701e-05	1.80065e-05
90	5	0	-6.40908e-06	-9.15583e-07	7.93505e-06	-6.10389e-07	-1.83117e-06	3.05194e-06	7.93505e-06	1.49545e-05	-8.85064e-06	2.44156e-06	-1.67857e-05	1.22078e-05	-5.09675e-05	1.64805e-05
90	6	0	6.10389e-07	-3.05194e-07	1.06818e-05	3.05194e-07	2.13636e-06	3.05194e-06	8.54544e-06	1.49545e-05	-6.40908e-06	2.74675e-06	-1.67857e-05	7.32467e-06	-4.85259e-05	1.06818e-05
90	7	0	8.54544e-06	0	1.70909e-05	1.22078e-06	5.1883e-06	2.13636e-06	7.93505e-06	1.43441e-05	-2.74675e-06	3.35714e-06	-1.03766e-05	6.10389e-07	-5.85973e-05	6.10389e-06
90	8	0	1.34286e-05	0	2.77727e-05	1.22078e-06	7.93505e-06	9.15583e-07	6.10389e-06	1.40389e-05	-9.15583e-07	3.96753e-06	-8.54544e-06	-3.35714e-06	-6.71428e-05	4.27272e-06
90	9	0	1.49545e-05	6.10389e-07	3.66233e-05	3.05194e-07	9.76622e-06	1.52597e-06	4.57792e-06	1.43441e-05	-1.22078e-06	3.96753e-06	-1.55649e-05	-3.35714e-06	-6.53116e-05	3.96753e-06
90	10	0	1.43441e-05	9.15583e-07	3.84545e-05	0	8.85064e-06	3.05194e-06	3.96753e-06	1.55649e-05	-2.74675e-06	3.96753e-06	-1.46493e-05	-1.83117e-06	-5.12727e-05	3.35714e-06
90	11	0	1.28182e-05	3.05194e-07	3.35714e-05	0	6.40908e-06	3.66233e-06	3.35714e-06	1.61753e-05	-3.66233e-06	4.57792e-06	5.4935e-06	-3.05194e-06	-2.13636e-05	1.52597e-06
90	12	0	1.03766e-05	-3.05194e-07	2.59415e-05	0	5.1883e-06	2.74675e-06	1.22078e-06	1.64805e-05	-4.88311e-06	5.79869e-06	2.83831e-05	-7.01947e-06	1.86169e-05	-2.44156e-06
90	13	0	7.32467e-06	-3.05194e-07	1.55649e-05	-6.10389e-07	7.62986e-06	2.13636e-06	-1.52597e-06	1.70909e-05	-7.01947e-06	6.71428e-06	2.71623e-05	-9.76622e-06	4.3948e-05	-7.01947e-06
90	14	0	4.57792e-06	0	1.52597e-06	-1.22078e-06	1.22078e-05	3.05194e-06	-4.27272e-06	1.70909e-05	-9.15583e-06	5.79869e-06	5.4935e-06	-9.76622e-06	3.50974e-05	-8.85064e-06
90	15	0	2.44156e-06	0	-1.06818e-05	-9.15583e-07	1.34286e-05	4.88311e-06	-5.79869e-06	1.61753e-05	-1.00714e-05	4.27272e-06	-6.71428e-06	-9.15583e-06	1.46493e-05	-6.40908e-06
90	16	0	6.10389e-07	-3.05194e-07	-1.34286e-05	-3.05194e-07	1.03766e-05	5.1883e-06	-7.01947e-06	1.46493e-05	-1.06818e-05	3.05194e-06	1.83117e-06	-7.32467e-06	2.50259e-05	-3.05194e-06
90	17	0	3.05194e-07	-1.22078e-06	-7.01947e-06	-9.15583e-07	7.01947e-06	4.27272e-06	-7.62986e-06	1.34286e-05	-1.0987e-05	3.05194e-06	1.0987e-05	-2.13636e-06	6.92791e-05	-6.10389e-07
90	18	0	1.22078e-06	-1.52597e-06	0	-3.05194e-06	6.71428e-06	3.35714e-06	-7.93505e-06	1.28182e-05	-1.06818e-05	3.96753e-06	-6.10389e-07	5.79869e-06	0.000104376	3.05194e-06
90	19	0	1.83117e-06	-1.83117e-06	3.05194e-06	-4.27272e-06	9.15583e-06	3.05194e-06	-7.32467e-06	1.19026e-05	-9.46103e-06	4.27272e-06	-2.50259e-05	1.0987e-05	9.91882e-05	9.15583e-06
91	0	0	9.15583e-07	-2.13636e-06	4.57792e-06	-3.66233e-06	1.0987e-05	3.05194e-06	-6.71428e-06	1.03766e-05	-7.32467e-06	3.66233e-06	-4.12012e-05	1.06818e-05	6.92791e-05	1.34286e-05
91	1	0	-1.22078e-06	-2.44156e-06	5.1883e-06	-2.74675e-06	1.12922e-05	3.05194e-06	-6.71428e-06	9.15583e-06	-6.10389e-06	1.83117e-06	-4.76103e-05	8.85064e-06	4.02857e-05	1.28182e-05
91	2	0	-4.27272e-06	-1.83117e-06	1.22078e-06	-3.05194e-06	1.12922e-05	3.05194e-06	-7.01947e-06	9.76622e-06	-7.01947e-06	3.05194e-07	-5.79869e-05	9.15583e-06	1.06818e-05	1.19026e-05
91	3	0	-7.01947e-06	-6.10389e-07	-5.79869e-06	-3.66233e-06	1.06818e-05	3.35714e-06	-7.62986e-06	1.06818e-05	-1.00714e-05	3.05194e-07	-6.92791e-05	8.24025e-06	-2.44156e-05	1.31234e-05
91	4	0	-8.85064e-06	-3.05194e-07	-9.15583e-06	-3.05194e-06	9.15583e-06	3.05194e-06	-8.24025e-06	1.12922e-05	-1.28182e-05	1.52597e-06	-6.28701e-05	9.15583e-07	-3.96753e-05	1.19026e-05
91	5	0	-9.46103e-06	0	-5.79869e-06	-9.15583e-07	7.01947e-06	2.44156e-06	-8.54544e-06	1.0987e-05	-1.28182e-05	2.44156e-06	-3.4487e-05	-7.32467e-06	-7.32467e-06	2.44156e-06
91	6	0	-1.06818e-05	0	-3.05194e-06	0	5.1883e-06	2.44156e-06	-8.85064e-06	1.03766e-05	-1.0987e-05	2.13636e-06	-8.24025e-06	-9.46103e-06	4.63895e-05	-7.62986e-06
91	7	0	-1.31234e-05	1.52597e-06	-6.71428e-06	-3.05194e-07	3.66233e-06	1.83117e-06	-1.00714e-05	9.76622e-06	-1.00714e-05	3.05194e-07	-3.05194e-06	-5.79869e-06	6.31752e-05	-9.15583e-06
91	8	0	-1.64805e-05	2.13636e-06	-1.03766e-05	-1.22078e-06	2.13636e-06	3.05194e-07	-1.22078e-05	8.54544e-06	-1.15974e-05	-6.10389e-07	-4.57792e-06	-4.88311e-06	3.02142e-05	-4.57792e-06
91	9	0	-1.89221e-05	1.52597e-06	-7.93505e-06	-1.52597e-06	9.15583e-07	-1.22078e-06	-1.43441e-05	6.71428e-06	-1.40389e-05	-3.05194e-07	1.31234e-05	-1.0987e-05	-1.83117e-06	-4.27272e-06
91	10	0	-2.0448e-05	3.05194e-07	-4.27272e-06	-1.22078e-06	1.83117e-06	-6.10389e-07	-1.55649e-05	4.57792e-06	-1.46493e-05	0	4.73051e-05	-1.83117e-05	3.35714e-06	-1.12922e-05
91	11	0	-2.16688e-05	0	-9.76622e-06	-6.10389e-07	3.35714e-06	1.52597e-06	-1.46493e-05	3.35714e-06	-1.28182e-05	-3.05194e-07	6.65324e-05	-2.10584e-05	1.61753e-05	-1.77013e-05
91	12	0	-2.01428e-05	6.10389e-07	-2.16688e-05	0	3.35714e-06	2.74675e-06	-1.28182e-05	3.05194e-06	-1.00714e-05	-2.13636e-06	5.40194e-05	-2.0448e-05	-1.12922e-05	-1.98376e-05
91	13	0	-1.28182e-05	9.15583e-07	-2.68571e-05	0	1.52597e-06	1.52597e-06	-1.0987e-05	2.74675e-06	-8.24025e-06	-3.66233e-06	2.86883e-05	-1.95324e-05	-6.89739e-05	-1.98376e-05
91	14	0	-2.13636e-06	9.15583e-07	-1.95324e-05	-6.10389e-07	9.15583e-07	-3.05194e-07	-1.00714e-05	1.83117e-06	-6.71428e-06	-3.66233e-06	1.67857e-05	-1.70909e-05	-0.000101019	-1.92272e-05
91	15	0	6.10389e-06	1.52597e-06	-6.10389e-06	-6.10389e-07	2.74675e-06	-3.05194e-07	-9.76622e-06	9.15583e-07	-4.88311e-06	-2.44156e-06	1.80065e-05	-1.2513e-05	-8.82012e-05	-1.46493e-05
91	16	0	9.76622e-06	2.74675e-06	3.66233e-06	3.05194e-07	5.79869e-06	9.15583e-07	-9.15583e-06	6.10389e-07	-4.27272e-06	-1.52597e-06	1.55649e-05	-8.24025e-06	-6.50064e-05	-7.93505e-06
91	17	0	1.03766e-05	2.74675e-06	7.62986e-06	1.52597e-06	7.93505e-06	9.15583e-07	-9.15583e-06	1.22078e-06	-6.10389e-06	-2.13636e-06	7.01947e-06	-7.01947e-06	-6.25649e-05	-4.27272e-06
91	18	0	1.22078e-05	2.13636e-06	7.32467e-06	1.22078e-06	9.46103e-06	0	-1.00714e-05	2.44156e-06	-9.15583e-06	-2.74675e-06	3.96753e-06	-6.10389e-06	-6.89739e-05	-4.88311e-06
91	19	0	1.43441e-05	1.22078e-06	4.88311e-06	-3.05194e-07	1.15974e-05	-6.10389e-07	-1.15974e-05	2.74675e-06	-1.00714e-05	-2.44156e-06	9.76622e-06	-2.74675e-06	-5.85973e-05	-3.66233e-06
92	0	0	1.40389e-05	6.10389e-07	5.1883e-06	-2.13636e-06	1.15974e-05	0	-1.2513e-05	1.83117e-06	-7.93505e-06	-1.22078e-06	1.31234e-05	1.52597e-06	-2.92987e-05	1.52597e-06
92	1	0	8.85064e-06	0	1.03766e-05	-3.05194e-06	6.40908e-06	6.10389e-07	-1.34286e-05	3.05194e-07	-6.10389e-06	-9.15583e-07	5.4935e-06	3.05194e-06	7.01947e-06	6.10389e-06
92	2	0	6.10389e-07	-1.83117e-06	1.80065e-05	-2.74675e-06	-3.35714e-06	9.15583e-07	-1.49545e-05	-3.05194e-07	-6.71428e-06	-1.22078e-06	-6.10389e-06	3.05194e-07	4.42532e-05	4.88311e-06
92	3	0	-6.40908e-06	-2.44156e-06	1.92272e-05	-1.83117e-06	-1.2513e-05	6.10389e-07	-1.70909e-05	0	-9.76622e-06	-1.83117e-06	-1.15974e-05	-5.1883e-06	7.59934e-05	6.10389e-07
92	4	0	-9.76622e-06	-1.52597e-06	1.06818e-05	-6.10389e-07	-1.64805e-05	3.05194e-07	-1.92272e-05	0	-1.2513e-05	-1.83117e-06	-1.0987e-05	-1.00714e-05	9.12531e-05	-4.27272e-06
92	5	0	-8.85064e-06	-6.10389e-07	-1.52597e-06	-6.10389e-07	-1.61753e-05	-3.05194e-07	-2.0448e-05	0	-1.34286e-05	-1.22078e-06	-1.12922e-05	-1.15974e-05	9.03375e-05	-1.00714e-05
92	6	0	-6.40908e-06	-9.15583e-07	-7.93505e-06	-1.22078e-06	-1.43441e-05	-1.22078e-06	-2.01428e-05	-3.05194e-07	-1.28182e-05	-3.05194e-07	-1.49545e-05	-1.00714e-05	8.7896e-05	-1.49545e-05
92	7	0	-4.88311e-06	-9.15583e-07	-3.66233e-06	-6.10389e-07	-1.19026e-05	-1.52597e-06	-1.89221e-05	-3.05194e-07	-1.0987e-05	3.05194e-07	-1.80065e-05	-8.24025e-06	9.09479e-05	-1.64805e-05
92	8	0	-3.05194e-06	9.15583e-07	5.4935e-06	1.52597e-06	-8.24025e-06	-1.83117e-06	-1.64805e-05	0	-8.54544e-06	1.22078e-06	-1.86169e-05	-8.85064e-06	8.66752e-05	-1.52597e-05
92	9	0	-9.15583e-07	3.05194e-06	1.28182e-05	4.27272e-06	-4.27272e-06	-2.44156e-06	-1.31234e-05	6.10389e-07	-6.40908e-06	2.44156e-06	-1.77013e-05	-1.0987e-05	6.71428e-05	-1.52597e-05
92	10	0	6.10389e-07	3.35714e-06	1.61753e-05	5.1883e-06	-3.35714e-06	-3.05194e-06	-1.00714e-05	9.15583e-07	-5.4935e-06	2.74675e-06	-1.49545e-05	-1.06818e-05	5.09675e-05	-1.70909e-05
92	11	0	0	2.13636e-06	1.83117e-05	4.27272e-06	-7.32467e-06	-2.74675e-06	-9.15583e-06	3.05194e-07	-3.66233e-06	2.13636e-06	-1.06818e-05	-6.10389e-06	5.70714e-05	-1.61753e-05
92	12	0	0	1.52597e-06	2.10584e-05	3.05194e-06	-1.37337e-05	-1.52597e-06	-1.03766e-05	0	3.05194e-07	1.22078e-06	-6.71428e-06	0	7.35519e-05	-1.00714e-05
92	13	0	3.96753e-06	1.52597e-06	2.56363e-05	2.74675e-06	-1.95324e-05	-6.10389e-07	-1.19026e-05	1.22078e-06	4.88311e-06	6.10389e-07	-6.71428e-06	5.1883e-06	7.47726e-05	-2.74675e-06
92	14	0	1.31234e-05	1.83117e-06	3.35714e-05	3.66233e-06	-2.22792e-05	-3.05194e-07	-1.34286e-05	3.66233e-06	7.32467e-06	6.10389e-07	-1.00714e-05	7.62986e-06	5.98181e-05	1.83117e-06
92	15	0	2.31948e-05	1.83117e-06	4.57792e-05	4.27272e-06	-2.16688e-05	0	-1.52597e-05	6.10389e-06	5.4935e-06	6.10389e-07	-1.31234e-05	6.40908e-06	4.85259e-05	5.1883e-06
92	16	0	3.1435e-05	1.83117e-06	6.13441e-05	4.57792e-06	-1.80065e-05	6.10389e-07	-1.83117e-05	6.40908e-06	9.15583e-07	1.22078e-06	-1.52597e-05	2.74675e-06	4.76103e-05	6.71428e-06
92	17	0	3.81493e-05	1.52597e-06	7.44674e-05	3.96753e-06	-1.2513e-05	3.05194e-07	-2.16688e-05	6.40908e-06	-3.66233e-06	1.83117e-06	-1.77013e-05	-1.52597e-06	4.5474e-05	3.66233e-06
92	18	0	4.08961e-05	1.83117e-06	8.17921e-05	3.96753e-06	-7.93505e-06	-1.22078e-06	-2.28896e-05	7.32467e-06	-7.32467e-06	2.44156e-06	-1.98376e-05	-4.88311e-06	3.54026e-05	-2.13636e-06
92	19	0	3.84545e-05	3.05194e-06	8.33181e-05	4.57792e-06	-6.71428e-06	-2.74675e-06	-2.22792e-05	9.15583e-06	-8.54544e-06	2.13636e-06	-1.98376e-05	-7.32467e-06	2.56363e-05	-7.32467e-06
93	0	0	3.08246e-05	4.88311e-06	7.96557e-05	5.79869e-06	-8.85064e-06	-3.66233e-06	-2.1974e-05	9.76622e-06	-8.54544e-06	1.52597e-06	-1.89221e-05	-9.46103e-06	2.1974e-05	-8.54544e-06
93	1	0	2.22792e-05	5.4935e-06	6.89739e-05	5.4935e-06	-1.0987e-05	-3.35714e-06	-2.28896e-05	9.15583e-06	-9.15583e-06	9.15583e-07	-2.0448e-05	-1.00714e-05	1.80065e-05	-9.15583e-06
93	2	0	1.58701e-05	4.88311e-06	5.12727e-05	4.57792e-06	-1.03766e-05	-3.05194e-06	-2.38052e-05	9.76622e-06	-1.22078e-05	1.52597e-06	-2.38052e-05	-7.01947e-06	1.2513e-05	-1.0987e-05
93	3	0	1.03766e-05	4.57792e-06	3.26558e-05	3.66233e-06	-7.32467e-06	-2.44156e-06	-2.38052e-05	1.22078e-05	-1.61753e-05	2.74675e-06	-2.44156e-05	-1.22078e-06	1.31234e-05	-1.03766e-05
93	4	0	3.05194e-06	5.79869e-06	1.67857e-05	3.96753e-06	-3.05194e-06	-2.13636e-06	-2.31948e-05	1.28182e-05	-1.95324e-05	4.27272e-06	-2.10584e-05	3.05194e-06	2.16688e-05	-5.4935e-06
93	5	0	-5.4935e-06	7.01947e-06	-2.44156e-06	3.96753e-06	6.10389e-07	-1.83117e-06	-2.35e-05	8.54544e-06	-2.13636e-05	4.88311e-06	-1.95324e-05	4.57792e-06	2.96039e-05	0
93	6	0	-1.34286e-05	6.40908e-06	-3.02142e-05	3.35714e-06	3.05194e-06	-2.44156e-06	-2.53311e-05	2.13636e-06	-2.13636e-05	4.57792e-06	-2.41104e-05	4.27272e-06	3.02142e-05	1.52597e-06
93	7	0	-1.80065e-05	5.1883e-06	-5.73766e-05	3.05194e-06	3.35714e-06	-3.35714e-06	-2.68571e-05	-1.52597e-06	-2.01428e-05	3.96753e-06	-2.92987e-05	4.57792e-06	2.86883e-05	0
93	8	0	-1.86169e-05	5.4935e-06	-6.89739e-05	3.96753e-06	2.44156e-06	-3.96753e-06	-2.56363e-05	-1.83117e-06	-1.70909e-05	3.05194e-06	-2.77727e-05	4.88311e-06	2.86883e-05	-6.10389e-07
93	9	0	-1.77013e-05	5.79869e-06	-6.13441e-05	5.1883e-06	1.83117e-06	-4.27272e-06	-1.95324e-05	-1.83117e-06	-1.28182e-05	1.22078e-06	-1.98376e-05	5.79869e-06	2.86883e-05	6.10389e-07
93	10	0	-1.61753e-05	5.4935e-06	-4.69999e-05	4.57792e-06	2.44156e-06	-3.96753e-06	-1.19026e-05	-3.66233e-06	-8.24025e-06	0	-1.37337e-05	5.4935e-06	2.59415e-05	1.52597e-06
93	11	0	-1.46493e-05	4.57792e-06	-3.57077e-05	3.35714e-06	3.05194e-06	-3.96753e-06	-7.62986e-06	-5.79869e-06	-4.57792e-06	-6.10389e-07	-1.52597e-05	3.66233e-06	2.10584e-05	3.05194e-07
93	12	0	-1.15974e-05	4.57792e-06	-2.62467e-05	3.35714e-06	3.96753e-06	-4.27272e-06	-7.93505e-06	-6.71428e-06	-2.44156e-06	-6.10389e-07	-2.10584e-05	-3.05194e-07	1.0987e-05	-3.05194e-06
93	13	0	-7.01947e-06	5.4935e-06	-1.55649e-05	4.27272e-06	6.40908e-06	-4.88311e-06	-9.46103e-06	-7.62986e-06	-1.22078e-06	-6.10389e-07	-2.25844e-05	-3.66233e-06	-4.88311e-06	-7.01947e-06
93	14	0	-3.96753e-06	5.1883e-06	-8.24025e-06	4.57792e-06	1.0987e-05	-5.4935e-06	-8.54544e-06	-9.15583e-06	3.05194e-07	-1.22078e-06	-1.31234e-05	-3.96753e-06	-1.92272e-05	-9.46103e-06
93	15	0	-3.96753e-06	4.27272e-06	-7.93505e-06	3.66233e-06	1.37337e-05	-5.4935e-06	-8.54544e-06	-1.0987e-05	2.13636e-06	-2.74675e-06	2.44156e-06	-2.44156e-06	-2.22792e-05	-1.00714e-05
93	16	0	-5.4935e-06	4.57792e-06	-1.19026e-05	2.44156e-06	1.19026e-05	-5.4935e-06	-1.28182e-05	-1.12922e-05	1.83117e-06	-3.96753e-06	1.22078e-05	-2.74675e-06	-1.98376e-05	-1.00714e-05
93	17	0	-6.71428e-06	5.4935e-06	-1.46493e-05	1.83117e-06	7.62986e-06	-5.1883e-06	-1.80065e-05	-1.06818e-05	-9.15583e-07	-4.27272e-06	7.62986e-06	-5.1883e-06	-2.68571e-05	-1.19026e-05
93	18	0	-8.24025e-06	5.1883e-06	-1.67857e-05	1.83117e-06	6.10389e-06	-5.1883e-06	-1.61753e-05	-1.0987e-05	-3.05194e-06	-3.96753e-06	-8.24025e-06	-5.79869e-06	-4.33376e-05	-1.46493e-05
93	19	0	-1.00714e-05	3.66233e-06	-2.10584e-05	1.83117e-06	4.88311e-06	-5.1883e-06	-7.62986e-06	-1.22078e-05	-6.10389e-07	-3.96753e-06	-2.25844e-05	-3.35714e-06	-5.12727e-05	-1.55649e-05
94	0	0	-1.15974e-05	3.35714e-06	-2.53311e-05	1.83117e-06	-3.05194e-06	-5.1883e-06	0	-1.28182e-05	4.88311e-06	-5.4935e-06	-2.44156e-05	-9.15583e-07	-3.75389e-05	-1.19026e-05
94	1	0	-1.12922e-05	4.27272e-06	-2.68571e-05	1.52597e-06	-2.07532e-05	-4.88311e-06	3.05194e-06	-1.31234e-05	1.06818e-05	-7.93505e-06	-1.34286e-05	-3.05194e-07	-1.03766e-05	-7.62986e-06
94	2	0	-9.76622e-06	4.88311e-06	-2.71623e-05	1.83117e-06	-3.96753e-05	-3.96753e-06	4.88311e-06	-1.31234e-05	1.46493e-05	-8.85064e-06	3.05194e-07	-1.22078e-06	1.2513e-05	-5.79869e-06
94	3	0	-8.85064e-06	4.27272e-06	-2.86883e-05	1.83117e-06	-4.82207e-05	-3.05194e-06	9.15583e-06	-1.37337e-05	1.73961e-05	-8.24025e-06	6.71428e-06	-1.52597e-06	2.1974e-05	-7.01947e-06
94	4	0	-7.93505e-06	3.05194e-06	-3.11298e-05	1.83117e-06	-4.63895e-05	-2.44156e-06	1.19026e-05	-1.43441e-05	1.70909e-05	-7.62986e-06	3.96753e-06	-6.10389e-07	1.98376e-05	-7.01947e-06
94	5	0	-6.71428e-06	2.44156e-06	-3.08246e-05	1.22078e-06	-4.05909e-05	-2.44156e-06	8.54544e-06	-1.55649e-05	1.19026e-05	-8.24025e-06	1.83117e-06	1.52597e-06	1.43441e-05	-3.35714e-06
94	6	0	-5.79869e-06	2.13636e-06	-2.77727e-05	6.10389e-07	-3.63181e-05	-3.35714e-06	2.74675e-06	-1.70909e-05	3.66233e-06	-9.15583e-06	9.76622e-06	5.1883e-06	1.58701e-05	1.22078e-06
94	7	0	-6.10389e-06	2.44156e-06	-2.50259e-05	3.05194e-07	-3.1435e-05	-3.35714e-06	3.05194e-07	-1.92272e-05	-1.22078e-06	-9.15583e-06	2.1974e-05	8.54544e-06	2.68571e-05	5.1883e-06
94	8	0	-7.01947e-06	3.05194e-06	-2.38052e-05	3.05194e-07	-2.35e-05	-2.74675e-06	9.15583e-07	-1.98376e-05	-6.10389e-07	-7.93505e-06	2.22792e-05	9.15583e-06	3.50974e-05	7.01947e-06
94	9	0	-7.32467e-06	3.66233e-06	-2.22792e-05	6.10389e-07	-1.46493e-05	-2.74675e-06	1.22078e-06	-1.80065e-05	1.83117e-06	-6.40908e-06	5.79869e-06	6.10389e-06	2.80779e-05	6.40908e-06
94	10	0	-7.32467e-06	3.66233e-06	-1.86169e-05	3.05194e-07	-7.62986e-06	-3.35714e-06	3.05194e-07	-1.67857e-05	3.05194e-06	-5.1883e-06	-1.0987e-05	9.15583e-07	8.24025e-06	1.52597e-06
94	11	0	-8.24025e-06	3.05194e-06	-1.06818e-05	3.05194e-07	-9.15583e-07	-3.96753e-06	6.10389e-07	-1.83117e-05	3.66233e-06	-4.57792e-06	-1.43441e-05	-1.83117e-06	-1.03766e-05	-5.1883e-06
94	12	0	-7.01947e-06	2.74675e-06	1.52597e-06	0	7.93505e-06	-3.35714e-06	1.52597e-06	-2.0448e-05	5.4935e-06	-3.96753e-06	-1.12922e-05	-6.10389e-07	-2.22792e-05	-9.76622e-06
94	13	0	-3.05194e-07	2.44156e-06	1.67857e-05	-6.10389e-07	1.98376e-05	-2.13636e-06	0	-1.77013e-05	7.62986e-06	-3.05194e-06	-1.58701e-05	3.66233e-06	-2.83831e-05	-7.62986e-06
94	14	0	9.15583e-06	1.52597e-06	2.89935e-05	-2.74675e-06	3.02142e-05	-9.15583e-07	-3.05194e-06	-6.40908e-06	7.01947e-06	-1.52597e-06	-2.50259e-05	7.62986e-06	-2.71623e-05	-2.13636e-06
94	15	0	1.58701e-05	6.10389e-07	3.38766e-05	-4.27272e-06	3.75389e-05	-6.10389e-07	-5.4935e-06	1.00714e-05	4.27272e-06	-6.10389e-07	-2.0448e-05	7.01947e-06	-1.58701e-05	-6.10389e-07
94	16	0	1.64805e-05	6.10389e-07	3.41818e-05	-4.88311e-06	4.27272e-05	-3.05194e-07	-5.1883e-06	2.53311e-05	2.44156e-06	-1.52597e-06	2.74675e-06	2.74675e-06	1.22078e-06	-4.27272e-06
94	17	0	1.40389e-05	6.10389e-07	3.60129e-05	-4.27272e-06	4.69999e-05	0	-4.88311e-06	3.38766e-05	2.44156e-06	-2.44156e-06	2.96039e-05	-9.15583e-07	1.70909e-05	-8.24025e-06
94	18	0	1.19026e-05	0	3.87597e-05	-3.96753e-06	4.85259e-05	9.15583e-07	-5.1883e-06	3.1435e-05	3.35714e-06	-2.74675e-06	4.18116e-05	-1.52597e-06	2.86883e-05	-9.15583e-06
94	19	0	9.15583e-06	-1.52597e-06	3.84545e-05	-4.27272e-06	4.5474e-05	1.52597e-06	-4.27272e-06	1.77013e-05	3.96753e-06	-3.05194e-06	3.78441e-05	-6.10389e-07	3.2961e-05	-8.24025e-06
95	0	0	4.88311e-06	-3.05194e-06	3.41818e-05	-4.27272e-06	3.87597e-05	1.52597e-06	-3.35714e-06	-1.22078e-06	4.27272e-06	-4.57792e-06	2.62467e-05	-3.05194e-07	2.38052e-05	-8.54544e-06
95	1	0	0	-3.35714e-06	2.92987e-05	-3.66233e-06	3.2961e-05	1.83117e-06	-5.4935e-06	-1.46493e-05	3.66233e-06	-6.40908e-06	1.43441e-05	-1.83117e-06	4.27272e-06	-9.15583e-06
95	2	0	-4.27272e-06	-2.44156e-06	2.44156e-05	-2.44156e-06	3.11298e-05	2.13636e-06	-1.00714e-05	-1.58701e-05	1.52597e-06	-5.79869e-06	6.10389e-06	-3.35714e-06	-5.4935e-06	-9.15583e-06
95	3	0	-9.46103e-06	-9.15583e-07	1.52597e-05	-1.22078e-06	3.23506e-05	2.74675e-06	-1.31234e-05	-1.12922e-05	-6.10389e-07	-2.74675e-06	2.44156e-06	-3.96753e-06	2.13636e-06	-9.76622e-06
95	4	0	-1.52597e-05	-6.10389e-07	3.05194e-07	-1.52597e-06	3.35714e-05	2.74675e-06	-1.22078e-05	-1.19026e-05	-2.13636e-06	-6.10389e-07	1.52597e-06	-4.57792e-06	4.88311e-06	-1.22078e-05
95	5	0	-1.92272e-05	-1.22078e-06	-1.46493e-05	-3.05194e-06	3.2961e-05	1.83117e-06	-1.00714e-05	-2.01428e-05	-2.44156e-06	-1.22078e-06	0	-5.4935e-06	-2.22792e-05	-1.40389e-05
95	6	0	-1.92272e-05	-2.44156e-06	-2.07532e-05	-4.27272e-06	3.05194e-05	9.15583e-07	-8.85064e-06	-2.65519e-05	-1.52597e-06	-1.52597e-06	-2.44156e-06	-5.79869e-06	-6.19545e-05	-1.40389e-05
95	7	0	-1.64805e-05	-2.44156e-06	-1.70909e-05	-3.66233e-06	2.74675e-05	6.10389e-07	-7.62986e-06	-2.47207e-05	3.05194e-07	3.05194e-07	-2.13636e-06	-5.4935e-06	-6.28701e-05	-1.37337e-05
95	8	0	-1.40389e-05	-1.83117e-06	-1.06818e-05	-2.44156e-06	2.44156e-05	1.83117e-06	-6.10389e-06	-1.86169e-05	2.13636e-06	3.96753e-06	1.22078e-06	-3.35714e-06	-3.66233e-06	-1.34286e-05
95	9	0	-1.28182e-05	-1.22078e-06	-7.01947e-06	-2.44156e-06	2.1974e-05	3.05194e-06	-5.79869e-06	-1.58701e-05	3.05194e-06	5.4935e-06	3.35714e-06	9.15583e-07	7.96557e-05	-1.0987e-05
95	10	0	-1.15974e-05	-2.13636e-06	-5.79869e-06	-3.66233e-06	1.86169e-05	3.66233e-06	-7.62986e-06	-1.58701e-05	2.44156e-06	4.27272e-06	1.22078e-06	5.4935e-06	0.000133675	-6.10389e-06
95	11	0	-9.76622e-06	-3.35714e-06	-3.35714e-06	-4.27272e-06	1.37337e-05	3.35714e-06	-8.85064e-06	-1.52597e-05	2.44156e-06	2.13636e-06	-2.13636e-06	8.85064e-06	0.000141305	-2.13636e-06
95	12	0	-5.4935e-06	-3.35714e-06	9.15583e-07	-4.27272e-06	9.15583e-06	3.35714e-06	-7.32467e-06	-1.2513e-05	4.27272e-06	3.05194e-07	-4.57792e-06	1.06818e-05	0.000122688	-9.15583e-07
95	13	0	6.10389e-07	-2.74675e-06	5.79869e-06	-4.27272e-06	6.10389e-06	3.96753e-06	-4.57792e-06	-1.03766e-05	6.71428e-06	-3.05194e-07	-4.27272e-06	1.2513e-05	0.00010163	0
95	14	0	7.01947e-06	-3.05194e-06	8.85064e-06	-4.88311e-06	5.1883e-06	4.27272e-06	-3.66233e-06	-9.15583e-06	7.93505e-06	-3.05194e-07	-2.13636e-06	1.46493e-05	7.87402e-05	3.96753e-06
95	15	0	9.15583e-06	-4.27272e-06	1.00714e-05	-4.88311e-06	4.27272e-06	4.27272e-06	-3.96753e-06	-7.32467e-06	7.32467e-06	3.05194e-07	9.15583e-07	1.46493e-05	4.66947e-05	7.32467e-06
95	16	0	7.01947e-06	-5.1883e-06	1.06818e-05	-4.27272e-06	2.74675e-06	3.96753e-06	-3.96753e-06	-5.1883e-06	6.40908e-06	9.15583e-07	4.27272e-06	1.22078e-05	1.52597e-05	5.79869e-06
95	17	0	4.88311e-06	-5.1883e-06	1.28182e-05	-3.66233e-06	1.22078e-06	3.66233e-06	-3.05194e-06	-4.27272e-06	6.10389e-06	6.10389e-07	5.4935e-06	1.06818e-05	2.74675e-06	1.52597e-06
95	18	0	6.40908e-06	-4.27272e-06	1.70909e-05	-3.66233e-06	0	3.96753e-06	-2.44156e-06	-4.27272e-06	6.10389e-06	3.05194e-07	5.4935e-06	1.00714e-05	6.40908e-06	-9.15583e-07
95	19	0	9.76622e-06	-3.66233e-06	2.16688e-05	-2.74675e-06	-1.22078e-06	4.27272e-06	-2.74675e-06	-3.66233e-06	6.10389e-06	6.10389e-07	3.66233e-06	8.24025e-06	-6.71428e-06	-1.83117e-06
96	0	0	1.06818e-05	-3.35714e-06	2.31948e-05	-1.83117e-06	-3.66233e-06	4.27272e-06	-3.35714e-06	-3.05194e-06	5.4935e-06	3.05194e-07	-1.52597e-06	4.27272e-06	-5.73766e-05	-4.27272e-06
96	1	0	9.46103e-06	-3.35714e-06	2.01428e-05	-1.83117e-06	-5.4935e-06	3.96753e-06	-4.88311e-06	-3.96753e-06	4.88311e-06	-3.05194e-07	-1.31234e-05	9.15583e-07	-0.000116279	-7.93505e-06
96	2	0	8.54544e-06	-3.35714e-06	1.40389e-05	-2.74675e-06	-6.40908e-06	3.05194e-06	-5.79869e-06	-3.96753e-06	4.57792e-06	-1.22078e-06	-2.74675e-05	3.05194e-07	-0.000138863	-1.19026e-05
96	3	0	8.24025e-06	-3.05194e-06	7.01947e-06	-3.05194e-06	-7.32467e-06	3.05194e-06	-5.79869e-06	-9.15583e-07	5.1883e-06	-9.15583e-07	-3.35714e-05	0	-0.0001175	-1.55649e-05
96	4	0	7.01947e-06	-2.74675e-06	-6.10389e-07	-2.74675e-06	-8.24025e-06	3.66233e-06	-4.88311e-06	4.27272e-06	5.1883e-06	0	-2.16688e-05	-2.74675e-06	-7.72142e-05	-1.98376e-05
96	5	0	4.27272e-06	-2.74675e-06	-9.46103e-06	-2.74675e-06	-8.85064e-06	4.88311e-06	-4.88311e-06	1.06818e-05	3.35714e-06	6.10389e-07	5.4935e-06	-6.40908e-06	-2.80779e-05	-2.28896e-05
96	6	0	1.52597e-06	-3.66233e-06	-1.77013e-05	-3.35714e-06	-7.93505e-06	5.4935e-06	-6.10389e-06	1.52597e-05	9.15583e-07	0	3.50974e-05	-6.71428e-06	3.66233e-05	-2.16688e-05
96	7	0	-3.05194e-07	-4.88311e-06	-2.25844e-05	-2.74675e-06	-6.10389e-06	4.57792e-06	-7.01947e-06	1.67857e-05	0	-1.52597e-06	5.24934e-05	-3.96753e-06	0.000100714	-1.70909e-05
96	8	0	-1.83117e-06	-5.1883e-06	-2.38052e-05	-9.15583e-07	-5.4935e-06	3.66233e-06	-6.40908e-06	1.46493e-05	3.05194e-07	-1.22078e-06	5.12727e-05	-3.05194e-07	0.000122078	-1.06818e-05
96	9	0	-3.05194e-06	-4.27272e-06	-2.35e-05	0	-5.79869e-06	3.35714e-06	-5.4935e-06	1.40389e-05	6.10389e-07	1.22078e-06	3.69285e-05	3.35714e-06	8.69804e-05	-3.35714e-06
96	10	0	-2.44156e-06	-2.44156e-06	-2.1974e-05	-1.22078e-06	-6.40908e-06	3.66233e-06	-5.79869e-06	2.13636e-05	3.05194e-07	5.4935e-06	1.70909e-05	7.62986e-06	2.59415e-05	2.74675e-06
96	11	0	-9.15583e-07	-1.52597e-06	-1.86169e-05	-2.44156e-06	-5.79869e-06	3.66233e-06	-6.71428e-06	3.26558e-05	3.05194e-07	7.62986e-06	-1.83117e-06	9.46103e-06	-2.71623e-05	5.1883e-06
96	12	0	0	-1.52597e-06	-1.43441e-05	-1.52597e-06	-4.88311e-06	3.35714e-06	-7.01947e-06	3.38766e-05	6.10389e-07	5.79869e-06	-1.52597e-05	8.24025e-06	-6.40908e-05	3.05194e-06
96	13	0	-3.05194e-07	-1.83117e-06	-1.0987e-05	0	-4.27272e-06	3.05194e-06	-6.71428e-06	1.98376e-05	0	2.44156e-06	-1.70909e-05	6.71428e-06	-7.72142e-05	6.10389e-07
96	14	0	-6.10389e-07	-1.52597e-06	-9.76622e-06	0	-4.57792e-06	2.74675e-06	-7.01947e-06	1.83117e-06	-1.83117e-06	1.22078e-06	-7.32467e-06	8.24025e-06	-5.89025e-05	9.15583e-07
96	15	0	0	-3.05194e-07	-8.24025e-06	-6.10389e-07	-4.88311e-06	2.44156e-06	-8.24025e-06	-8.54544e-06	-3.35714e-06	3.35714e-06	4.27272e-06	1.06818e-05	-2.31948e-05	2.44156e-06
96	16	0	3.05194e-07	3.05194e-07	-5.4935e-06	-1.22078e-06	-4.57792e-06	2.74675e-06	-8.85064e-06	-1.73961e-05	-2.74675e-06	4.88311e-06	8.85064e-06	9.46103e-06	9.15583e-07	1.22078e-06
96	17	0	-3.05194e-07	0	-2.74675e-06	-1.52597e-06	-3.66233e-06	3.66233e-06	-8.54544e-06	-3.23506e-05	-1.83117e-06	2.44156e-06	7.01947e-06	4.57792e-06	1.52597e-05	-2.13636e-06
96	18	0	-1.52597e-06	-9.15583e-07	-1.83117e-06	-2.44156e-06	-2.74675e-06	4.57792e-06	-8.85064e-06	-4.48636e-05	-2.44156e-06	-2.13636e-06	7.32467e-06	0	4.66947e-05	-5.79869e-06
96	19	0	-1.52597e-06	-2.74675e-06	-2.13636e-06	-2.44156e-06	-1.83117e-06	4.27272e-06	-9.76622e-06	-4.18116e-05	-3.05194e-06	-4.88311e-06	1.2513e-05	-1.52597e-06	9.24739e-05	-8.54544e-06
97	0	0	-3.05194e-07	-3.66233e-06	-2.74675e-06	-9.15583e-07	-3.05194e-07	3.35714e-06	-9.46103e-06	-2.80779e-05	-2.13636e-06	-3.66233e-06	1.55649e-05	-6.10389e-07	0.000112312	-9.46103e-06
97	1	0	3.05194e-07	-3.96753e-06	-2.74675e-06	0	9.15583e-07	2.44156e-06	-7.93505e-06	-2.16688e-05	0	-3.05194e-07	1.15974e-05	2.13636e-06	9.64414e-05	-7.01947e-06
97	2	0	0	-3.35714e-06	-2.44156e-06	-6.10389e-07	2.13636e-06	2.13636e-06	-6.71428e-06	-2.59415e-05	9.15583e-07	2.13636e-06	4.57792e-06	7.93505e-06	8.20973e-05	-6.10389e-07
97	3	0	-3.05194e-07	-2.44156e-06	-6.10389e-07	-1.83117e-06	3.05194e-06	2.13636e-06	-8.24025e-06	-2.80779e-05	-3.05194e-07	3.35714e-06	-6.10389e-07	1.43441e-05	8.69804e-05	6.10389e-06
97	4	0	0	-1.52597e-06	2.44156e-06	-1.22078e-06	3.96753e-06	2.13636e-06	-1.03766e-05	-2.44156e-05	-1.83117e-06	3.66233e-06	-5.79869e-06	1.86169e-05	7.41622e-05	8.85064e-06
97	5	0	9.15583e-07	-1.52597e-06	5.1883e-06	-3.05194e-07	4.88311e-06	2.44156e-06	-9.76622e-06	-2.47207e-05	-1.22078e-06	3.66233e-06	-1.37337e-05	1.92272e-05	1.70909e-05	7.93505e-06
97	6	0	2.13636e-06	-2.44156e-06	5.79869e-06	-3.05194e-07	4.27272e-06	2.44156e-06	-6.40908e-06	-2.65519e-05	3.05194e-07	3.66233e-06	-2.22792e-05	1.73961e-05	-4.82207e-05	6.40908e-06
97	7	0	3.35714e-06	-3.66233e-06	3.96753e-06	-9.15583e-07	2.13636e-06	3.05194e-06	-3.96753e-06	-9.15583e-06	2.13636e-06	3.05194e-06	-2.83831e-05	1.55649e-05	-7.44674e-05	6.10389e-06
97	8	0	4.57792e-06	-3.05194e-06	2.74675e-06	-6.10389e-07	3.05194e-07	3.35714e-06	-4.27272e-06	3.05194e-05	3.05194e-06	1.52597e-06	-2.86883e-05	1.43441e-05	-6.47012e-05	6.40908e-06
97	9	0	6.10389e-06	-1.83117e-06	2.74675e-06	3.05194e-07	9.15583e-07	3.66233e-06	-6.71428e-06	6.25649e-05	2.13636e-06	6.10389e-07	-2.1974e-05	1.49545e-05	-4.69999e-05	7.93505e-06
97	10	0	7.93505e-06	-9.15583e-07	4.57792e-06	0	3.05194e-06	2.74675e-06	-7.01947e-06	5.89025e-05	1.52597e-06	0	-9.76622e-06	1.67857e-05	-2.31948e-05	1.06818e-05
97	11	0	9.46103e-06	-1.22078e-06	7.32467e-06	-9.15583e-07	4.88311e-06	1.22078e-06	-4.88311e-06	3.26558e-05	1.83117e-06	3.05194e-07	1.83117e-06	1.70909e-05	1.49545e-05	1.19026e-05
97	12	0	1.00714e-05	-1.52597e-06	9.46103e-06	-1.22078e-06	5.79869e-06	6.10389e-07	-1.83117e-06	1.55649e-05	3.96753e-06	0	7.01947e-06	1.34286e-05	5.15779e-05	8.85064e-06
97	13	0	9.15583e-06	-9.15583e-07	8.85064e-06	0	6.71428e-06	1.22078e-06	0	1.52597e-05	5.4935e-06	0	9.46103e-06	6.71428e-06	6.62272e-05	2.74675e-06
97	14	0	7.32467e-06	0	6.40908e-06	6.10389e-07	7.01947e-06	9.15583e-07	6.10389e-07	1.31234e-05	4.27272e-06	0	1.55649e-05	1.52597e-06	7.23311e-05	-2.44156e-06
97	15	0	5.4935e-06	6.10389e-07	4.88311e-06	3.05194e-07	6.71428e-06	-6.10389e-07	-6.10389e-07	1.52597e-06	1.52597e-06	0	2.22792e-05	-1.22078e-06	9.03375e-05	-5.79869e-06
97	16	0	3.66233e-06	6.10389e-07	5.1883e-06	-3.05194e-07	6.10389e-06	-2.74675e-06	-3.05194e-06	-5.79869e-06	0	3.05194e-07	1.95324e-05	-3.05194e-06	0.00010224	-8.24025e-06
97	17	0	1.83117e-06	3.05194e-07	5.1883e-06	-3.05194e-07	5.79869e-06	-1.83117e-06	-4.27272e-06	-1.83117e-06	0	1.52597e-06	9.46103e-06	-4.27272e-06	7.93505e-05	-9.15583e-06
97	18	0	0	0	3.35714e-06	0	6.40908e-06	3.05194e-07	-3.96753e-06	2.44156e-06	3.05194e-07	3.35714e-06	7.93505e-06	-3.05194e-06	3.63181e-05	-6.40908e-06
97	19	0	-3.05194e-07	-9.15583e-07	1.22078e-06	-3.05194e-07	6.40908e-06	1.52597e-06	-4.27272e-06	-1.83117e-06	0	3.96753e-06	2.28896e-05	0	1.58701e-05	-1.52597e-06
98	0	0	0	-9.15583e-07	3.05194e-07	0	6.40908e-06	3.05194e-07	-7.01947e-06	-7.32467e-06	-3.05194e-07	3.05194e-06	4.21168e-05	3.66233e-06	2.96039e-05	1.83117e-06
98	1	0	6.10389e-07	0	0	0	7.32467e-06	-3.05194e-07	-9.46103e-06	-6.40908e-06	0	1.52597e-06	5.03571e-05	5.4935e-06	4.36428e-05	2.74675e-06
98	2	0	0	1.83117e-06	-1.22078e-06	3.05194e-07	7.93505e-06	9.15583e-07	-9.76622e-06	-8.54544e-06	3.05194e-07	6.10389e-07	4.79155e-05	6.10389e-06	3.20454e-05	2.44156e-06
98	3	0	-1.22078e-06	2.13636e-06	-2.74675e-06	3.05194e-07	7.32467e-06	2.74675e-06	-1.03766e-05	-2.1974e-05	-9.15583e-07	3.05194e-07	4.69999e-05	5.79869e-06	3.05194e-06	3.05194e-06
98	4	0	-1.22078e-06	9.15583e-07	-1.52597e-06	1.22078e-06	6.71428e-06	2.44156e-06	-1.31234e-05	-3.41818e-05	-3.05194e-06	0	5.09675e-05	4.88311e-06	-2.38052e-05	4.88311e-06
98	5	0	-3.05194e-07	0	6.10389e-07	2.13636e-06	6.40908e-06	0	-1.55649e-05	-2.41104e-05	-3.05194e-06	-3.05194e-07	5.31038e-05	3.96753e-06	-4.21168e-05	7.01947e-06
98	6	0	0	3.05194e-07	9.15583e-07	2.44156e-06	7.01947e-06	-9.15583e-07	-1.43441e-05	8.24025e-06	-9.15583e-07	-6.10389e-07	4.79155e-05	3.96753e-06	-5.09675e-05	7.93505e-06
98	7	0	-9.15583e-07	1.52597e-06	-6.10389e-07	1.52597e-06	7.01947e-06	3.05194e-07	-1.40389e-05	3.87597e-05	3.05194e-07	-9.15583e-07	3.69285e-05	4.27272e-06	-4.66947e-05	7.32467e-06
98	8	0	-1.52597e-06	1.83117e-06	-2.44156e-06	1.22078e-06	6.71428e-06	2.13636e-06	-1.95324e-05	4.60844e-05	3.05194e-07	-2.13636e-06	2.38052e-05	3.35714e-06	-3.35714e-05	5.1883e-06
98	9	0	-3.05194e-07	1.22078e-06	-1.83117e-06	1.52597e-06	7.32467e-06	2.13636e-06	-2.56363e-05	3.50974e-05	-6.10389e-07	-3.05194e-06	1.22078e-05	9.15583e-07	-2.44156e-05	3.05194e-06
98	10	0	3.05194e-07	3.05194e-07	-6.10389e-07	1.83117e-06	7.32467e-06	1.22078e-06	-2.31948e-05	2.28896e-05	-2.74675e-06	-3.05194e-06	4.57792e-06	-1.22078e-06	-2.77727e-05	2.74675e-06
98	11	0	6.10389e-07	-6.10389e-07	0	1.83117e-06	6.10389e-06	9.15583e-07	-1.67857e-05	1.70909e-05	-5.4935e-06	-2.74675e-06	-2.44156e-06	-1.52597e-06	-3.81493e-05	4.27272e-06
98	12	0	1.22078e-06	-6.10389e-07	6.10389e-07	2.13636e-06	4.57792e-06	1.52597e-06	-1.89221e-05	9.46103e-06	-8.24025e-06	-3.96753e-06	-1.22078e-05	3.05194e-07	-4.66947e-05	5.79869e-06
98	13	0	2.44156e-06	0	2.13636e-06	3.35714e-06	5.1883e-06	1.52597e-06	-2.96039e-05	-5.79869e-06	-8.85064e-06	-6.40908e-06	-1.89221e-05	3.66233e-06	-4.85259e-05	7.01947e-06
98	14	0	3.35714e-06	3.05194e-07	3.66233e-06	3.66233e-06	6.71428e-06	9.15583e-07	-3.11298e-05	-2.07532e-05	-7.93505e-06	-7.32467e-06	-1.37337e-05	5.79869e-06	-4.33376e-05	7.93505e-06
98	15	0	2.44156e-06	0	3.35714e-06	2.44156e-06	6.71428e-06	9.15583e-07	-1.58701e-05	-2.35e-05	-7.01947e-06	-6.40908e-06	0	5.1883e-06	-3.54026e-05	8.24025e-06
98	16	0	1.22078e-06	-1.52597e-06	1.52597e-06	9.15583e-07	4.88311e-06	1.52597e-06	3.05194e-07	-1.2513e-05	-6.40908e-06	-5.1883e-06	5.4935e-06	3.96753e-06	-3.20454e-05	8.24025e-06
98	17	0	1.22078e-06	-2.13636e-06	3.05194e-07	6.10389e-07	4.27272e-06	1.83117e-06	0	0	-3.66233e-06	-4.57792e-06	-4.57792e-06	5.4935e-06	-3.69285e-05	9.46103e-06
98	18	0	1.83117e-06	-1.22078e-06	3.05194e-07	1.22078e-06	5.79869e-06	1.52597e-06	-1.34286e-05	4.27272e-06	3.05194e-07	-3.35714e-06	-1.86169e-05	1.00714e-05	-4.30324e-05	1.12922e-05
98	19	0	1.52597e-06	-6.10389e-07	3.05194e-07	1.52597e-06	6.40908e-06	1.52597e-06	-2.25844e-05	2.74675e-06	3.35714e-06	-1.52597e-06	-2.25844e-05	1.19026e-05	-4.02857e-05	1.0987e-05
99	0	0	1.52597e-06	-2.13636e-06	0	1.83117e-06	4.88311e-06	1.83117e-06	-2.01428e-05	3.35714e-06	2.13636e-06	0	-2.0448e-05	7.62986e-06	-2.96039e-05	7.32467e-06
99	1	0	2.44156e-06	-4.57792e-06	-3.05194e-07	2.74675e-06	3.05194e-06	1.52597e-06	-1.40389e-05	7.62986e-06	-1.52597e-06	3.05194e-07	-2.28896e-05	9.15583e-07	-2.0448e-05	3.05194e-06
99	2	0	3.96753e-06	-4.88311e-06	-3.05194e-07	3.05194e-06	3.05194e-06	3.05194e-07	-1.15974e-05	1.03766e-05	-4.27272e-06	6.10389e-07	-2.92987e-05	-2.13636e-06	-1.67857e-05	1.52597e-06
99	3	0	3.66233e-06	-2.44156e-06	0	1.52597e-06	3.05194e-06	3.05194e-07	-1.49545e-05	1.00714e-05	-5.1883e-06	1.22078e-06	-3.05194e-05	-1.22078e-06	-9.15583e-06	2.44156e-06
99	4	0	1.83117e-06	0	0	-6.10389e-07	2.13636e-06	2.13636e-06	-2.28896e-05	9.15583e-06	-4.27272e-06	9.15583e-07	-2.53311e-05	0	1.22078e-05	3.66233e-06
99	5	0	6.10389e-07	-3.05194e-07	0	-1.52597e-06	1.22078e-06	3.96753e-06	-3.26558e-05	9.46103e-06	6.10389e-07	0	-1.98376e-05	-6.10389e-07	4.57792e-05	3.35714e-06
99	6	0	9.15583e-07	-2.74675e-06	0	-6.10389e-07	2.13636e-06	3.35714e-06	-3.87597e-05	1.22078e-05	1.00714e-05	0	-1.64805e-05	-1.22078e-06	8.11817e-05	3.35714e-06
99	7	0	1.83117e-06	-3.66233e-06	6.10389e-07	3.05194e-07	3.66233e-06	1.22078e-06	-3.96753e-05	1.92272e-05	1.77013e-05	2.44156e-06	-1.2513e-05	0	0.000106208	4.57792e-06
99	8	0	2.13636e-06	-3.05194e-06	3.05194e-07	0	3.96753e-06	3.05194e-07	-3.87597e-05	3.20454e-05	1.64805e-05	6.10389e-06	-8.54544e-06	1.52597e-06	0.000114143	5.79869e-06
99	9	0	2.13636e-06	-2.44156e-06	-9.15583e-07	-6.10389e-07	3.35714e-06	1.52597e-06	-3.60129e-05	4.51688e-05	7.93505e-06	7.93505e-06	-8.54544e-06	1.22078e-06	0.000104682	6.40908e-06
99	10	0	1.52597e-06	-2.74675e-06	-2.44156e-06	-1.83117e-06	2.74675e-06	2.44156e-06	-2.41104e-05	4.91363e-05	2.13636e-06	7.93505e-06	-1.40389e-05	0	8.57596e-05	7.32467e-06
99	11	0	0	-3.35714e-06	-1.83117e-06	-1.83117e-06	2.74675e-06	1.83117e-06	-1.83117e-06	4.42532e-05	2.74675e-06	7.93505e-06	-2.68571e-05	0	6.50064e-05	7.93505e-06
99	12	0	-1.22078e-06	-3.05194e-06	0	-6.10389e-07	2.13636e-06	6.10389e-07	1.89221e-05	4.02857e-05	4.27272e-06	8.24025e-06	-4.51688e-05	0	4.2422e-05	7.62986e-06
99	13	0	-9.15583e-07	-2.74675e-06	9.15583e-07	9.15583e-07	1.22078e-06	0	2.59415e-05	3.93701e-05	1.22078e-06	8.24025e-06	-5.61558e-05	0	1.61753e-05	6.71428e-06
99	14	0	3.05194e-07	-2.44156e-06	3.05194e-07	2.13636e-06	1.22078e-06	0	2.28896e-05	2.74675e-05	-3.05194e-06	7.01947e-06	-4.27272e-05	0	-9.15583e-06	7.62986e-06
99	15	0	9.15583e-07	-2.13636e-06	-6.10389e-07	2.13636e-06	1.83117e-06	0	2.25844e-05	-9.46103e-06	-3.66233e-06	4.27272e-06	-6.10389e-06	6.10389e-07	-2.59415e-05	1.00714e-05
99	16	0	-3.05194e-07	-9.15583e-07	-9.15583e-07	1.83117e-06	2.13636e-06	0	2.65519e-05	-6.34804e-05	-1.52597e-06	-6.10389e-07	2.38052e-05	1.52597e-06	-3.81493e-05	1.19026e-05
99	17	0	-2.13636e-06	0	-6.10389e-07	2.13636e-06	1.52597e-06	0	2.53311e-05	-0.000102851	-2.44156e-06	-5.79869e-06	2.1974e-05	2.74675e-06	-6.10389e-05	1.12922e-05
99	18	0	-2.44156e-06	3.05194e-07	-3.05194e-07	2.13636e-06	6.10389e-07	-6.10389e-07	1.46493e-05	-9.8883e-05	-5.79869e-06	-8.54544e-06	-2.74675e-06	3.35714e-06	-0.000103156	9.46103e-06
99	19	0	-1.83117e-06	3.05194e-07	-9.15583e-07	1.52597e-06	0	-2.13636e-06	3.35714e-06	-5.00519e-05	-4.88311e-06	-8.24025e-06	-2.16688e-05	3.96753e-06	-0.000162363	9.15583e-06
100	0	0	-1.83117e-06	6.10389e-07	-1.22078e-06	1.52597e-06	-6.10389e-07	-3.66233e-06	6.10389e-07	1.49545e-05	2.74675e-06	-7.32467e-06	-2.44156e-05	3.66233e-06	-0.000234084	9.46103e-06
100	1	0	-1.83117e-06	1.22078e-06	-1.22078e-06	2.74675e-06	-1.22078e-06	-4.57792e-06	3.96753e-06	6.19545e-05	1.2513e-05	-6.71428e-06	-3.1435e-05	2.74675e-06	-0.00030672	9.76622e-06
100	2	0	-1.52597e-06	9.15583e-07	-1.52597e-06	4.27272e-06	-9.15583e-07	-4.27272e-06	7.32467e-06	7.3857e-05	1.70909e-05	-4.88311e-06	-5.92077e-05	2.44156e-06	-0.000342428	9.15583e-06
100	3	0	-6.10389e-07	0	-1.22078e-06	3.96753e-06	0	-4.27272e-06	7.93505e-06	5.73766e-05	1.61753e-05	-1.83117e-06	-9.5831e-05	2.44156e-06	-0.000293902	8.85064e-06
100	4	0	0	-9.15583e-07	0	2.44156e-06	9.15583e-07	-5.1883e-06	7.62986e-06	2.53311e-05	1.28182e-05	-6.10389e-07	-0.000111701	3.05194e-06	-0.000165415	8.85064e-06
100	5	0	6.10389e-07	-1.22078e-06	6.10389e-07	2.13636e-06	9.15583e-07	-6.10389e-06	6.10389e-06	-1.31234e-05	1.03766e-05	-3.66233e-06	-9.15583e-05	3.05194e-06	-3.26558e-05	8.54544e-06
100	6	0	9.15583e-07	-1.22078e-06	6.10389e-07	2.44156e-06	3.05194e-07	-5.79869e-06	3.05194e-06	-5.00519e-05	9.46103e-06	-8.24025e-06	-4.76103e-05	2.74675e-06	2.56363e-05	7.62986e-06
100	7	0	3.05194e-07	-1.22078e-06	0	1.22078e-06	0	-3.96753e-06	0	-7.29415e-05	9.15583e-06	-9.76622e-06	-6.40908e-06	2.44156e-06	7.32467e-06	7.01947e-06
100	8	0	-6.10389e-07	-1.22078e-06	-9.15583e-07	-1.52597e-06	-3.05194e-07	-3.05194e-06	0	-7.50778e-05	9.15583e-06	-7.93505e-06	1.61753e-05	2.13636e-06	-2.28896e-05	7.01947e-06
100	9	0	-1.22078e-06	-1.22078e-06	-1.22078e-06	-4.27272e-06	-9.15583e-07	-4.27272e-06	4.57792e-06	-6.31752e-05	7.93505e-06	-4.57792e-06	2.65519e-05	2.13636e-06	-1.46493e-05	7.01947e-06
100	10	0	-6.10389e-07	-1.83117e-06	-6.10389e-07	-5.1883e-06	-2.13636e-06	-5.4935e-06	1.34286e-05	-4.73051e-05	5.1883e-06	-6.10389e-07	3.84545e-05	2.13636e-06	2.25844e-05	7.01947e-06
100	11	0	0	-2.44156e-06	0	-4.27272e-06	-2.44156e-06	-4.27272e-06	2.1974e-05	-2.41104e-05	2.13636e-06	4.57792e-06	5.40194e-05	2.44156e-06	5.15779e-05	7.32467e-06
100	12	0	3.05194e-07	-2.74675e-06	6.10389e-07	-3.66233e-06	-1.52597e-06	-1.22078e-06	2.56363e-05	1.46493e-05	6.10389e-07	1.0987e-05	5.89025e-05	2.13636e-06	5.4935e-05	7.93505e-06
100	13	0	0	-2.74675e-06	3.05194e-07	-3.35714e-06	-6.10389e-07	-3.05194e-07	2.35e-05	6.56168e-05	3.05194e-07	1.58701e-05	4.57792e-05	1.83117e-06	4.5474e-05	8.54544e-06
100	14	0	-3.05194e-07	-2.74675e-06	0	-3.35714e-06	0	-6.10389e-07	1.80065e-05	0.000108649	0	1.80065e-05	2.65519e-05	2.44156e-06	3.93701e-05	9.15583e-06
[truncated: 24,785 more rows]
