# Supplementary material for: Key parameters and sensitivity analysis of lower limb muscle strength in young men with different gait patterns
Source: PLoS One. 2025 Mar 19;20(3):e0318693. doi: 10.1371/journal.pone.0318693 (PMC11922288; doi:10.1371/journal.pone.0318693)
Supplement: S2 Dataset — (ZIP) [file pone.0318693.s002.zip › All the data/11.xlsx]

## Sheet: Sheet1
Devices
2000
		Noraxon Ultium - Digital	Noraxon Ultium - EMG1	Noraxon Ultium - EMG2	Noraxon Ultium - EMG3	Noraxon Ultium - EMG4	Noraxon Ultium - EMG5	Noraxon Ultium - EMG6	Noraxon Ultium - EMG7	Noraxon Ultium - EMG8	Noraxon Ultium - EMG9	Noraxon Ultium - EMG10	Noraxon Ultium - EMG11	Noraxon Ultium - EMG12	Noraxon Ultium - EMG13	Noraxon Ultium - EMG14
Frame	Sub Frame	Sync	v	v	v	v	v	v	v	v	v	v	v	v	v	v
			V	V	V	V	V	V	V	V	V	V	V	V	V	V
175	0	0	-1.37337e-05	-1.61753e-05	5.79869e-06	-8.54544e-06	3.05194e-06	-3.11298e-05	1.83117e-06	-3.05194e-05	0	1.83117e-06	-2.74675e-06	-1.28182e-05	-6.10389e-07	2.13636e-06
175	1	0	-2.01428e-05	-1.22078e-05	3.66233e-06	-1.0987e-05	1.83117e-06	-2.31948e-05	2.74675e-06	-3.63181e-05	0	3.96753e-06	-2.13636e-06	-1.00714e-05	-1.22078e-06	-9.15583e-07
175	2	0	-2.89935e-05	-1.2513e-05	9.15583e-07	-2.10584e-05	-6.10389e-07	-1.40389e-05	1.52597e-06	-3.99805e-05	0	5.1883e-06	-2.74675e-06	0	-1.52597e-06	-1.83117e-06
175	3	0	-3.78441e-05	-1.31234e-05	-3.05194e-07	-2.99091e-05	-4.27272e-06	-1.0987e-05	-6.10389e-07	-3.96753e-05	6.10389e-07	5.1883e-06	-3.66233e-06	1.34286e-05	-6.10389e-07	-2.44156e-06
175	4	0	-4.45584e-05	-8.85064e-06	0	-3.23506e-05	-7.62986e-06	-1.61753e-05	-2.44156e-06	-3.81493e-05	1.83117e-06	6.40908e-06	-4.57792e-06	1.89221e-05	-3.05194e-07	-2.13636e-06
175	5	0	-4.79155e-05	-9.15583e-07	-3.05194e-07	-3.20454e-05	-1.00714e-05	-2.35e-05	-3.35714e-06	-4.05909e-05	2.44156e-06	9.76622e-06	-5.79869e-06	1.19026e-05	-1.22078e-06	2.13636e-06
175	6	0	-4.91363e-05	4.57792e-06	-2.74675e-06	-2.62467e-05	-1.19026e-05	-2.25844e-05	-3.05194e-06	-4.79155e-05	1.83117e-06	1.28182e-05	-8.54544e-06	-9.15583e-07	-3.35714e-06	8.24025e-06
175	7	0	-4.94415e-05	7.62986e-06	-4.88311e-06	-3.66233e-06	-1.31234e-05	-1.00714e-05	-2.74675e-06	-5.58506e-05	9.15583e-07	1.2513e-05	-1.0987e-05	-1.03766e-05	-4.57792e-06	9.15583e-06
175	8	0	-5.03571e-05	1.19026e-05	-3.96753e-06	3.20454e-05	-1.37337e-05	9.46103e-06	-3.35714e-06	-5.89025e-05	1.22078e-06	9.76622e-06	-1.06818e-05	-1.37337e-05	-3.96753e-06	4.27272e-06
175	9	0	-5.15779e-05	2.0448e-05	-2.74675e-06	5.89025e-05	-1.40389e-05	2.80779e-05	-4.57792e-06	-5.70714e-05	2.13636e-06	9.15583e-06	-8.24025e-06	-1.70909e-05	-1.83117e-06	0
175	10	0	-5.24934e-05	3.11298e-05	-3.96753e-06	6.40908e-05	-1.43441e-05	4.12012e-05	-5.4935e-06	-5.43246e-05	3.35714e-06	1.0987e-05	-4.27272e-06	-2.28896e-05	-3.05194e-07	3.05194e-07
175	11	0	-5.21882e-05	4.21168e-05	-7.01947e-06	6.04285e-05	-1.46493e-05	5.03571e-05	-4.57792e-06	-5.4935e-05	4.57792e-06	1.15974e-05	6.10389e-07	-2.77727e-05	-1.22078e-06	4.27272e-06
175	12	0	-4.94415e-05	5.27986e-05	-7.62986e-06	6.53116e-05	-1.40389e-05	6.22597e-05	-2.44156e-06	-5.85973e-05	5.1883e-06	8.24025e-06	8.24025e-06	-2.74675e-05	-4.27272e-06	7.32467e-06
175	13	0	-4.36428e-05	5.89025e-05	-5.79869e-06	7.5383e-05	-1.2513e-05	7.93505e-05	-1.83117e-06	-6.07337e-05	4.27272e-06	4.88311e-06	1.58701e-05	-2.28896e-05	-7.01947e-06	7.93505e-06
175	14	0	-3.54026e-05	5.52402e-05	-4.57792e-06	7.78246e-05	-1.0987e-05	9.61362e-05	-5.1883e-06	-5.61558e-05	1.83117e-06	6.71428e-06	1.92272e-05	-1.64805e-05	-6.10389e-06	5.79869e-06
175	15	0	-2.65519e-05	4.2422e-05	-6.10389e-06	6.7448e-05	-1.00714e-05	9.91882e-05	-1.00714e-05	-4.66947e-05	3.05194e-07	1.2513e-05	1.64805e-05	-9.46103e-06	-3.05194e-06	0
175	16	0	-1.89221e-05	3.11298e-05	-6.71428e-06	5.09675e-05	-8.24025e-06	8.36233e-05	-1.22078e-05	-3.78441e-05	6.10389e-07	1.80065e-05	1.03766e-05	-1.83117e-06	-3.05194e-07	-7.93505e-06
175	17	0	-1.2513e-05	2.71623e-05	-3.96753e-06	3.41818e-05	-6.10389e-06	5.95129e-05	-8.54544e-06	-3.69285e-05	1.22078e-06	2.07532e-05	4.27272e-06	5.79869e-06	0	-1.49545e-05
175	18	0	-6.71428e-06	2.62467e-05	-3.05194e-07	2.01428e-05	-3.96753e-06	4.08961e-05	-2.74675e-06	-4.21168e-05	9.15583e-07	2.31948e-05	0	1.22078e-05	0	-1.80065e-05
175	19	0	-3.05194e-07	2.31948e-05	-3.05194e-07	1.22078e-05	-3.05194e-06	3.08246e-05	0	-4.5474e-05	0	2.59415e-05	-1.52597e-06	1.58701e-05	6.10389e-07	-1.64805e-05
176	0	0	5.4935e-06	1.86169e-05	-2.44156e-06	1.12922e-05	-2.13636e-06	2.25844e-05	-1.52597e-06	-4.15064e-05	3.05194e-07	2.68571e-05	0	1.70909e-05	1.83117e-06	-1.31234e-05
176	1	0	8.54544e-06	1.61753e-05	-3.05194e-06	1.15974e-05	-6.10389e-07	1.12922e-05	-2.13636e-06	-3.60129e-05	1.52597e-06	2.50259e-05	3.66233e-06	1.80065e-05	3.05194e-06	-1.19026e-05
176	2	0	8.54544e-06	1.55649e-05	-6.10389e-07	9.76622e-06	0	0	9.15583e-07	-3.78441e-05	2.13636e-06	2.28896e-05	8.24025e-06	1.98376e-05	3.35714e-06	-1.58701e-05
176	3	0	7.01947e-06	1.49545e-05	1.83117e-06	7.62986e-06	-3.05194e-07	-7.93505e-06	5.4935e-06	-4.30324e-05	1.22078e-06	2.31948e-05	1.00714e-05	1.92272e-05	2.74675e-06	-2.22792e-05
176	4	0	5.4935e-06	1.46493e-05	2.74675e-06	7.93505e-06	-3.05194e-07	-1.40389e-05	6.40908e-06	-3.57077e-05	0	2.47207e-05	9.76622e-06	1.15974e-05	1.22078e-06	-2.25844e-05
176	5	0	4.27272e-06	1.55649e-05	2.44156e-06	7.93505e-06	1.22078e-06	-2.07532e-05	5.4935e-06	-1.19026e-05	-6.10389e-07	2.68571e-05	9.76622e-06	-9.15583e-07	-6.10389e-07	-1.34286e-05
176	6	0	3.35714e-06	1.58701e-05	2.74675e-06	4.88311e-06	3.05194e-06	-2.83831e-05	7.62986e-06	8.24025e-06	-1.52597e-06	3.02142e-05	1.06818e-05	-9.15583e-06	-2.74675e-06	-2.74675e-06
176	7	0	1.83117e-06	1.37337e-05	3.05194e-06	2.13636e-06	3.35714e-06	-3.57077e-05	9.76622e-06	2.74675e-06	-1.52597e-06	3.4487e-05	1.15974e-05	-6.71428e-06	-3.96753e-06	-6.10389e-07
176	8	0	0	1.19026e-05	3.35714e-06	2.44156e-06	2.44156e-06	-4.18116e-05	3.05194e-06	-2.35e-05	0	3.69285e-05	1.00714e-05	6.10389e-07	-2.44156e-06	-4.57792e-06
176	9	0	-2.13636e-06	1.28182e-05	2.74675e-06	3.35714e-06	2.13636e-06	-4.69999e-05	-1.31234e-05	-4.05909e-05	2.13636e-06	3.54026e-05	5.79869e-06	3.96753e-06	1.22078e-06	-2.74675e-06
176	10	0	-1.83117e-06	1.43441e-05	2.13636e-06	1.22078e-06	2.13636e-06	-5.1883e-05	-2.59415e-05	-2.53311e-05	2.74675e-06	3.23506e-05	2.13636e-06	2.74675e-06	4.88311e-06	9.15583e-06
176	11	0	9.15583e-07	1.46493e-05	1.83117e-06	-2.13636e-06	3.05194e-06	-5.55454e-05	-2.35e-05	1.0987e-05	2.13636e-06	3.17402e-05	9.15583e-07	1.52597e-06	5.1883e-06	2.25844e-05
176	12	0	4.88311e-06	1.43441e-05	1.83117e-06	-3.35714e-06	3.96753e-06	-5.79869e-05	-9.76622e-06	4.08961e-05	1.22078e-06	3.38766e-05	1.83117e-06	1.52597e-06	2.74675e-06	2.80779e-05
176	13	0	7.32467e-06	1.40389e-05	1.52597e-06	-1.22078e-06	4.57792e-06	-6.01233e-05	9.15583e-07	4.73051e-05	6.10389e-07	3.47922e-05	1.52597e-06	0	1.52597e-06	2.68571e-05
176	14	0	7.32467e-06	1.28182e-05	2.13636e-06	6.10389e-07	3.96753e-06	-6.28701e-05	2.74675e-06	3.72337e-05	-3.05194e-07	3.23506e-05	0	-3.05194e-06	3.96753e-06	2.53311e-05
176	15	0	5.79869e-06	1.06818e-05	4.27272e-06	1.52597e-06	2.44156e-06	-6.68376e-05	1.22078e-06	3.05194e-05	-1.83117e-06	2.92987e-05	-2.44156e-06	-3.35714e-06	6.71428e-06	2.41104e-05
176	16	0	5.1883e-06	1.06818e-05	6.10389e-06	2.13636e-06	1.52597e-06	-7.08051e-05	6.10389e-07	3.72337e-05	-1.83117e-06	2.96039e-05	-4.27272e-06	-2.44156e-06	7.62986e-06	2.10584e-05
176	17	0	5.79869e-06	1.34286e-05	6.10389e-06	3.66233e-06	2.44156e-06	-7.32467e-05	9.15583e-07	5.21882e-05	0	3.2961e-05	-6.40908e-06	-7.01947e-06	7.93505e-06	1.67857e-05
176	18	0	4.88311e-06	1.34286e-05	4.27272e-06	5.1883e-06	4.27272e-06	-7.50778e-05	6.10389e-07	6.13441e-05	9.15583e-07	3.63181e-05	-9.46103e-06	-1.70909e-05	9.46103e-06	1.55649e-05
176	19	0	2.74675e-06	7.32467e-06	3.66233e-06	5.1883e-06	5.79869e-06	-7.90453e-05	1.52597e-06	5.61558e-05	0	3.84545e-05	-1.2513e-05	-2.53311e-05	1.12922e-05	1.67857e-05
177	0	0	6.10389e-07	-1.22078e-06	5.1883e-06	1.83117e-06	6.71428e-06	-8.60648e-05	3.35714e-06	3.93701e-05	-2.44156e-06	3.99805e-05	-1.46493e-05	-2.59415e-05	1.19026e-05	1.73961e-05
177	1	0	1.22078e-06	-7.01947e-06	7.01947e-06	-3.05194e-06	7.93505e-06	-9.43051e-05	3.96753e-06	2.07532e-05	-3.35714e-06	4.18116e-05	-1.67857e-05	-2.01428e-05	1.12922e-05	1.49545e-05
177	2	0	2.74675e-06	-9.15583e-06	6.71428e-06	-5.79869e-06	8.54544e-06	-0.000101935	2.44156e-06	6.71428e-06	-2.13636e-06	4.27272e-05	-1.80065e-05	-1.37337e-05	1.12922e-05	1.15974e-05
177	3	0	2.44156e-06	-1.06818e-05	4.88311e-06	-5.1883e-06	8.54544e-06	-0.00011048	1.83117e-06	9.15583e-07	-9.15583e-07	4.18116e-05	-1.70909e-05	-8.54544e-06	1.12922e-05	8.54544e-06
177	4	0	1.22078e-06	-1.22078e-05	4.27272e-06	-4.88311e-06	7.93505e-06	-0.000119941	3.66233e-06	5.4935e-06	-9.15583e-07	3.84545e-05	-1.34286e-05	-4.27272e-06	1.0987e-05	5.1883e-06
177	5	0	1.52597e-06	-1.0987e-05	5.4935e-06	-9.76622e-06	7.01947e-06	-0.000127266	5.79869e-06	1.70909e-05	-1.83117e-06	3.4487e-05	-9.76622e-06	-1.52597e-06	1.15974e-05	1.52597e-06
177	6	0	3.35714e-06	-7.01947e-06	6.71428e-06	-1.77013e-05	5.79869e-06	-0.000128487	5.4935e-06	2.68571e-05	-1.83117e-06	3.02142e-05	-8.85064e-06	-6.10389e-07	1.28182e-05	-6.10389e-07
177	7	0	2.74675e-06	-3.66233e-06	5.4935e-06	-2.01428e-05	3.66233e-06	-0.00012513	3.66233e-06	2.56363e-05	-9.15583e-07	2.53311e-05	-1.00714e-05	6.10389e-07	1.28182e-05	-2.44156e-06
177	8	0	-3.35714e-06	-4.88311e-06	2.13636e-06	-1.70909e-05	1.22078e-06	-0.000122993	3.35714e-06	1.70909e-05	3.05194e-07	2.07532e-05	-1.06818e-05	3.05194e-06	1.06818e-05	-5.1883e-06
177	9	0	-1.37337e-05	-1.06818e-05	0	-1.61753e-05	-3.05194e-07	-0.00012574	3.35714e-06	1.0987e-05	6.10389e-07	1.83117e-05	-1.00714e-05	3.96753e-06	8.85064e-06	-7.01947e-06
177	10	0	-2.41104e-05	-1.77013e-05	-1.22078e-06	-2.41104e-05	-2.74675e-06	-0.000128792	2.74675e-06	1.15974e-05	0	1.86169e-05	-9.76622e-06	1.52597e-06	8.54544e-06	-5.4935e-06
177	11	0	-3.20454e-05	-2.10584e-05	-6.10389e-07	-3.38766e-05	-4.57792e-06	-0.000124825	2.74675e-06	1.28182e-05	-6.10389e-07	2.01428e-05	-1.00714e-05	-1.83117e-06	7.32467e-06	-1.22078e-06
177	12	0	-3.87597e-05	-1.86169e-05	0	-3.60129e-05	-4.88311e-06	-0.000112006	4.57792e-06	1.06818e-05	0	2.07532e-05	-1.03766e-05	-3.96753e-06	3.66233e-06	-3.05194e-07
177	13	0	-4.60844e-05	-1.22078e-05	0	-3.05194e-05	-4.57792e-06	-9.52207e-05	6.40908e-06	9.46103e-06	6.10389e-07	2.01428e-05	-1.06818e-05	-3.66233e-06	3.05194e-07	-5.4935e-06
177	14	0	-5.37142e-05	-6.10389e-06	-3.05194e-07	-2.74675e-05	-6.10389e-06	-8.02661e-05	5.4935e-06	1.28182e-05	0	1.98376e-05	-1.19026e-05	-1.52597e-06	1.52597e-06	-1.22078e-05
177	15	0	-6.04285e-05	-9.15583e-07	0	-3.08246e-05	-9.76622e-06	-7.11103e-05	3.05194e-06	1.61753e-05	-1.83117e-06	1.86169e-05	-1.37337e-05	3.05194e-07	5.4935e-06	-1.34286e-05
177	16	0	-6.50064e-05	5.4935e-06	0	-3.47922e-05	-1.28182e-05	-6.47012e-05	1.52597e-06	1.34286e-05	-2.74675e-06	1.55649e-05	-1.37337e-05	1.52597e-06	7.01947e-06	-8.24025e-06
177	17	0	-6.92791e-05	1.58701e-05	-3.05194e-07	-3.2961e-05	-1.37337e-05	-5.6461e-05	2.13636e-06	7.01947e-06	-1.52597e-06	1.12922e-05	-1.00714e-05	3.05194e-07	5.4935e-06	-3.96753e-06
177	18	0	-7.41622e-05	2.56363e-05	-6.10389e-07	-2.62467e-05	-1.34286e-05	-4.3948e-05	2.74675e-06	4.88311e-06	9.15583e-07	7.62986e-06	-4.27272e-06	-1.52597e-06	4.57792e-06	-3.96753e-06
177	19	0	-7.93505e-05	3.11298e-05	-3.05194e-07	-1.95324e-05	-1.52597e-05	-3.17402e-05	2.44156e-06	7.62986e-06	2.74675e-06	6.10389e-06	0	-2.13636e-06	5.4935e-06	-6.40908e-06
178	0	0	-8.05713e-05	3.32662e-05	6.10389e-07	-1.49545e-05	-1.83117e-05	-2.31948e-05	2.13636e-06	9.76622e-06	3.05194e-06	6.71428e-06	1.22078e-06	-1.22078e-06	6.71428e-06	-6.71428e-06
178	1	0	-7.47726e-05	3.63181e-05	1.52597e-06	-1.00714e-05	-1.92272e-05	-1.28182e-05	2.44156e-06	9.46103e-06	2.44156e-06	7.93505e-06	-6.10389e-07	9.15583e-07	6.10389e-06	-5.79869e-06
178	2	0	-6.28701e-05	4.12012e-05	1.22078e-06	-2.44156e-06	-1.64805e-05	5.79869e-06	2.13636e-06	8.85064e-06	2.44156e-06	8.24025e-06	-5.1883e-06	4.27272e-06	3.96753e-06	-5.4935e-06
178	3	0	-4.88311e-05	4.33376e-05	3.05194e-07	5.4935e-06	-1.2513e-05	2.77727e-05	1.22078e-06	9.76622e-06	3.35714e-06	7.32467e-06	-9.15583e-06	6.40908e-06	1.22078e-06	-5.79869e-06
178	4	0	-3.69285e-05	3.81493e-05	6.10389e-07	1.0987e-05	-9.46103e-06	3.47922e-05	9.15583e-07	1.0987e-05	4.57792e-06	5.79869e-06	-9.76622e-06	2.13636e-06	-1.52597e-06	-4.27272e-06
178	5	0	-2.71623e-05	2.77727e-05	1.52597e-06	1.19026e-05	-7.32467e-06	1.92272e-05	1.52597e-06	1.2513e-05	4.27272e-06	5.79869e-06	-4.88311e-06	-1.19026e-05	-3.05194e-06	-9.15583e-07
178	6	0	-1.80065e-05	1.80065e-05	2.74675e-06	8.24025e-06	-4.88311e-06	-5.1883e-06	2.44156e-06	1.61753e-05	3.66233e-06	7.01947e-06	3.35714e-06	-2.99091e-05	-2.13636e-06	2.44156e-06
178	7	0	-8.54544e-06	1.12922e-05	3.66233e-06	2.13636e-06	-9.15583e-07	-2.10584e-05	2.74675e-06	2.07532e-05	3.96753e-06	7.62986e-06	1.15974e-05	-4.15064e-05	-9.15583e-07	5.79869e-06
178	8	0	0	5.4935e-06	4.27272e-06	-4.27272e-06	2.74675e-06	-2.92987e-05	2.44156e-06	2.28896e-05	4.88311e-06	6.10389e-06	1.49545e-05	-4.45584e-05	-6.10389e-07	8.54544e-06
178	9	0	6.71428e-06	-6.10389e-07	4.57792e-06	-1.12922e-05	5.4935e-06	-4.2422e-05	2.44156e-06	2.10584e-05	4.57792e-06	3.96753e-06	1.31234e-05	-4.18116e-05	-9.15583e-07	1.06818e-05
178	10	0	1.03766e-05	-5.1883e-06	4.57792e-06	-1.77013e-05	6.40908e-06	-6.10389e-05	2.74675e-06	1.77013e-05	3.35714e-06	2.74675e-06	9.15583e-06	-3.26558e-05	-3.05194e-07	1.06818e-05
178	11	0	1.22078e-05	-4.88311e-06	4.88311e-06	-2.1974e-05	7.01947e-06	-7.20259e-05	3.35714e-06	1.49545e-05	3.05194e-06	9.15583e-07	6.71428e-06	-1.40389e-05	-6.10389e-07	7.93505e-06
178	12	0	1.40389e-05	-1.22078e-06	5.1883e-06	-2.1974e-05	7.93505e-06	-6.77532e-05	3.66233e-06	1.40389e-05	3.96753e-06	-2.13636e-06	6.10389e-06	1.34286e-05	-3.96753e-06	1.22078e-06
178	13	0	1.67857e-05	9.15583e-07	5.79869e-06	-2.0448e-05	9.15583e-06	-5.76817e-05	3.05194e-06	1.43441e-05	4.88311e-06	-6.40908e-06	6.40908e-06	4.51688e-05	-7.62986e-06	-9.76622e-06
178	14	0	1.89221e-05	6.10389e-07	6.40908e-06	-2.1974e-05	9.46103e-06	-5.24934e-05	2.13636e-06	1.46493e-05	4.27272e-06	-8.24025e-06	5.79869e-06	7.78246e-05	-7.62986e-06	-2.47207e-05
178	15	0	1.98376e-05	-2.13636e-06	7.62986e-06	-2.89935e-05	8.85064e-06	-5.31038e-05	6.10389e-07	1.43441e-05	3.66233e-06	-7.93505e-06	3.66233e-06	0.00011048	-3.66233e-06	-3.93701e-05
178	16	0	1.95324e-05	-7.01947e-06	8.54544e-06	-3.78441e-05	8.24025e-06	-5.46298e-05	0	1.34286e-05	3.66233e-06	-6.40908e-06	1.22078e-06	0.00013398	-9.15583e-07	-4.91363e-05
178	17	0	1.86169e-05	-1.40389e-05	7.93505e-06	-4.57792e-05	6.71428e-06	-5.55454e-05	-1.22078e-06	1.37337e-05	3.05194e-06	-5.4935e-06	-3.05194e-07	0.000135812	-9.15583e-07	-5.24934e-05
178	18	0	1.64805e-05	-2.0448e-05	4.88311e-06	-5.40194e-05	3.35714e-06	-5.70714e-05	-1.83117e-06	1.67857e-05	1.83117e-06	-4.57792e-06	-6.10389e-07	0.0001175	-1.83117e-06	-4.94415e-05
178	19	0	1.31234e-05	-2.01428e-05	1.83117e-06	-6.37856e-05	-3.05194e-07	-5.58506e-05	-2.44156e-06	1.92272e-05	1.22078e-06	-4.88311e-06	-3.05194e-07	9.49155e-05	-1.22078e-06	-4.18116e-05
179	0	0	9.46103e-06	-1.22078e-05	9.15583e-07	-7.26363e-05	-3.35714e-06	-4.85259e-05	-2.44156e-06	1.58701e-05	2.13636e-06	-7.01947e-06	0	7.93505e-05	-6.10389e-07	-3.20454e-05
179	1	0	6.10389e-06	-9.15583e-07	6.10389e-07	-7.35519e-05	-6.10389e-06	-3.50974e-05	-3.05194e-06	7.62986e-06	3.96753e-06	-1.06818e-05	-3.05194e-07	6.40908e-05	-1.83117e-06	-2.22792e-05
179	2	0	2.44156e-06	8.24025e-06	-1.52597e-06	-6.47012e-05	-9.76622e-06	-1.86169e-05	-3.96753e-06	-9.15583e-07	4.27272e-06	-1.46493e-05	-3.05194e-07	4.02857e-05	-3.96753e-06	-1.19026e-05
179	3	0	-1.52597e-06	1.52597e-05	-5.1883e-06	-5.15779e-05	-1.49545e-05	-1.83117e-06	-4.88311e-06	-4.88311e-06	4.27272e-06	-1.77013e-05	0	1.15974e-05	-6.40908e-06	0
179	4	0	-5.4935e-06	2.1974e-05	-7.32467e-06	-3.96753e-05	-1.86169e-05	1.03766e-05	-5.4935e-06	-3.35714e-06	4.88311e-06	-1.92272e-05	6.10389e-07	-8.85064e-06	-7.93505e-06	1.28182e-05
179	5	0	-6.40908e-06	2.89935e-05	-6.71428e-06	-2.50259e-05	-1.95324e-05	1.34286e-05	-4.57792e-06	6.10389e-07	5.79869e-06	-1.89221e-05	6.10389e-07	-1.67857e-05	-8.24025e-06	2.10584e-05
179	6	0	-4.27272e-06	3.38766e-05	-4.88311e-06	-9.15583e-07	-1.92272e-05	7.93505e-06	-3.66233e-06	3.35714e-06	4.88311e-06	-1.83117e-05	0	-1.86169e-05	-7.93505e-06	2.31948e-05
179	7	0	-6.10389e-07	3.50974e-05	-3.96753e-06	2.99091e-05	-1.80065e-05	6.10389e-07	-3.35714e-06	2.74675e-06	3.96753e-06	-1.80065e-05	-3.05194e-07	-1.98376e-05	-7.93505e-06	1.98376e-05
179	8	0	2.13636e-06	3.2961e-05	-3.35714e-06	5.40194e-05	-1.61753e-05	-5.1883e-06	-3.66233e-06	1.22078e-06	4.57792e-06	-1.86169e-05	0	-2.22792e-05	-7.93505e-06	1.31234e-05
179	9	0	4.57792e-06	2.80779e-05	-2.74675e-06	5.98181e-05	-1.46493e-05	-1.2513e-05	-4.27272e-06	1.83117e-06	6.10389e-06	-1.83117e-05	6.10389e-07	-2.56363e-05	-6.71428e-06	3.05194e-06
179	10	0	6.71428e-06	2.10584e-05	-2.13636e-06	4.85259e-05	-1.46493e-05	-2.44156e-05	-4.88311e-06	4.88311e-06	6.10389e-06	-1.64805e-05	6.10389e-07	-2.92987e-05	-5.1883e-06	-6.40908e-06
179	11	0	9.15583e-06	1.34286e-05	-2.13636e-06	3.26558e-05	-1.46493e-05	-3.57077e-05	-4.57792e-06	7.01947e-06	4.57792e-06	-1.43441e-05	-9.15583e-07	-3.02142e-05	-5.1883e-06	-1.00714e-05
179	12	0	1.12922e-05	7.32467e-06	-1.52597e-06	2.22792e-05	-1.22078e-05	-4.15064e-05	-3.05194e-06	8.85064e-06	4.57792e-06	-1.31234e-05	-3.05194e-06	-3.05194e-05	-8.24025e-06	-3.96753e-06
179	13	0	1.28182e-05	3.96753e-06	-9.15583e-07	1.80065e-05	-7.93505e-06	-4.30324e-05	-2.44156e-06	1.15974e-05	6.10389e-06	-1.0987e-05	-3.96753e-06	-4.02857e-05	-1.0987e-05	7.32467e-06
179	14	0	1.37337e-05	4.27272e-06	-6.10389e-07	1.58701e-05	-5.4935e-06	-4.51688e-05	-3.35714e-06	1.37337e-05	7.01947e-06	-8.24025e-06	-2.74675e-06	-6.65324e-05	-9.76622e-06	1.77013e-05
179	15	0	1.37337e-05	7.01947e-06	-1.83117e-06	1.28182e-05	-7.32467e-06	-4.88311e-05	-4.57792e-06	1.15974e-05	5.4935e-06	-6.71428e-06	-1.52597e-06	-9.82726e-05	-7.01947e-06	2.25844e-05
179	16	0	1.37337e-05	1.00714e-05	-2.74675e-06	1.12922e-05	-9.76622e-06	-5.21882e-05	-5.1883e-06	8.54544e-06	3.66233e-06	-8.24025e-06	-1.83117e-06	-0.000113838	-5.79869e-06	2.01428e-05
179	17	0	1.55649e-05	1.00714e-05	-3.05194e-06	1.34286e-05	-9.46103e-06	-5.3409e-05	-4.57792e-06	1.0987e-05	4.27272e-06	-9.76622e-06	-3.35714e-06	-0.000106513	-7.32467e-06	1.15974e-05
179	18	0	1.92272e-05	6.71428e-06	-3.35714e-06	1.77013e-05	-7.62986e-06	-5.4935e-05	-3.96753e-06	1.64805e-05	5.79869e-06	-8.54544e-06	-3.66233e-06	-8.91168e-05	-8.24025e-06	1.22078e-06
179	19	0	2.25844e-05	2.44156e-06	-4.27272e-06	1.83117e-05	-7.01947e-06	-5.73766e-05	-4.27272e-06	1.43441e-05	6.71428e-06	-5.4935e-06	-2.13636e-06	-7.5383e-05	-7.93505e-06	-4.88311e-06
180	0	0	2.31948e-05	0	-5.1883e-06	1.0987e-05	-8.24025e-06	-5.98181e-05	-4.88311e-06	2.74675e-06	6.40908e-06	-3.35714e-06	-9.15583e-07	-6.53116e-05	-7.32467e-06	-5.1883e-06
180	1	0	2.13636e-05	-3.05194e-07	-4.57792e-06	-1.52597e-06	-8.54544e-06	-6.07337e-05	-5.4935e-06	-7.32467e-06	7.62986e-06	-3.35714e-06	-1.22078e-06	-5.3409e-05	-7.62986e-06	-2.44156e-06
180	2	0	1.98376e-05	-6.10389e-07	-3.05194e-06	-1.31234e-05	-6.71428e-06	-6.13441e-05	-6.40908e-06	-5.1883e-06	9.46103e-06	-3.05194e-06	-2.74675e-06	-4.08961e-05	-8.54544e-06	-6.10389e-07
180	3	0	2.0448e-05	-1.22078e-06	-2.44156e-06	-1.98376e-05	-4.57792e-06	-6.28701e-05	-7.01947e-06	7.01947e-06	1.00714e-05	-2.74675e-06	-3.66233e-06	-3.20454e-05	-1.00714e-05	3.05194e-07
180	4	0	2.28896e-05	-6.10389e-07	-3.35714e-06	-2.41104e-05	-3.05194e-06	-6.47012e-05	-5.79869e-06	1.95324e-05	8.54544e-06	-3.66233e-06	-3.05194e-06	-2.59415e-05	-1.19026e-05	1.52597e-06
180	5	0	2.47207e-05	1.52597e-06	-3.96753e-06	-3.02142e-05	-2.13636e-06	-6.37856e-05	-3.66233e-06	2.44156e-05	6.40908e-06	-5.4935e-06	-9.15583e-07	-2.10584e-05	-1.31234e-05	2.13636e-06
180	6	0	2.44156e-05	5.1883e-06	-3.05194e-06	-3.54026e-05	0	-5.61558e-05	-2.44156e-06	1.70909e-05	5.4935e-06	-7.01947e-06	2.13636e-06	-1.98376e-05	-1.28182e-05	3.05194e-07
180	7	0	2.28896e-05	8.85064e-06	-1.22078e-06	-3.57077e-05	2.44156e-06	-4.05909e-05	-2.44156e-06	3.05194e-07	5.4935e-06	-7.32467e-06	4.88311e-06	-2.28896e-05	-1.22078e-05	-2.13636e-06
180	8	0	2.16688e-05	1.22078e-05	-9.15583e-07	-3.11298e-05	4.57792e-06	-2.25844e-05	-3.35714e-06	-1.2513e-05	5.4935e-06	-8.24025e-06	5.79869e-06	-2.16688e-05	-1.15974e-05	-3.35714e-06
180	9	0	2.10584e-05	1.58701e-05	-2.74675e-06	-2.68571e-05	4.88311e-06	-9.15583e-06	-4.27272e-06	-1.12922e-05	4.27272e-06	-1.06818e-05	4.57792e-06	-1.06818e-05	-1.03766e-05	-2.44156e-06
180	10	0	2.0448e-05	1.95324e-05	-3.96753e-06	-2.56363e-05	4.88311e-06	-3.96753e-06	-5.1883e-06	-4.57792e-06	3.05194e-06	-1.22078e-05	2.74675e-06	3.05194e-06	-9.76622e-06	-1.22078e-06
180	11	0	1.92272e-05	2.13636e-05	-2.74675e-06	-2.44156e-05	6.40908e-06	-3.96753e-06	-5.4935e-06	-1.28182e-05	2.74675e-06	-1.0987e-05	2.74675e-06	9.46103e-06	-1.0987e-05	-9.15583e-07
180	12	0	1.83117e-05	2.01428e-05	-6.10389e-07	-2.10584e-05	9.15583e-06	-4.57792e-06	-4.57792e-06	-3.57077e-05	2.74675e-06	-7.62986e-06	5.1883e-06	1.06818e-05	-1.37337e-05	-1.52597e-06
180	13	0	1.67857e-05	1.83117e-05	-3.05194e-07	-1.89221e-05	1.06818e-05	-5.1883e-06	-2.13636e-06	-4.85259e-05	1.83117e-06	-4.88311e-06	9.76622e-06	1.70909e-05	-1.46493e-05	-3.66233e-06
180	14	0	1.49545e-05	1.70909e-05	-2.44156e-06	-2.0448e-05	9.46103e-06	-6.71428e-06	-3.05194e-07	-3.75389e-05	1.22078e-06	-4.88311e-06	1.40389e-05	2.92987e-05	-1.28182e-05	-7.01947e-06
180	15	0	1.31234e-05	1.70909e-05	-3.66233e-06	-1.95324e-05	7.62986e-06	-9.76622e-06	0	-1.98376e-05	1.22078e-06	-6.40908e-06	1.67857e-05	3.99805e-05	-1.22078e-05	-1.03766e-05
180	16	0	1.28182e-05	1.52597e-05	-3.05194e-06	-8.24025e-06	7.01947e-06	-1.40389e-05	-9.15583e-07	-1.95324e-05	9.15583e-07	-7.32467e-06	1.64805e-05	4.63895e-05	-1.43441e-05	-1.34286e-05
180	17	0	1.34286e-05	1.2513e-05	-1.52597e-06	1.52597e-05	7.01947e-06	-1.86169e-05	-2.13636e-06	-3.75389e-05	0	-5.4935e-06	1.43441e-05	5.40194e-05	-1.67857e-05	-1.67857e-05
180	18	0	1.2513e-05	1.06818e-05	-2.13636e-06	4.48636e-05	4.88311e-06	-2.28896e-05	-2.44156e-06	-5.92077e-05	-1.52597e-06	-1.52597e-06	1.28182e-05	6.50064e-05	-1.67857e-05	-2.1974e-05
180	19	0	9.15583e-06	1.0987e-05	-4.57792e-06	7.23311e-05	2.13636e-06	-2.50259e-05	-2.44156e-06	-7.50778e-05	-1.83117e-06	2.44156e-06	1.31234e-05	7.29415e-05	-1.52597e-05	-2.71623e-05
181	0	0	5.1883e-06	1.0987e-05	-6.71428e-06	9.15583e-05	6.10389e-07	-2.50259e-05	-2.44156e-06	-7.35519e-05	-9.15583e-07	5.79869e-06	1.37337e-05	7.32467e-05	-1.43441e-05	-2.89935e-05
181	1	0	3.35714e-06	8.85064e-06	-7.32467e-06	9.5831e-05	1.52597e-06	-2.31948e-05	-2.74675e-06	-3.78441e-05	-6.10389e-07	8.24025e-06	1.37337e-05	7.20259e-05	-1.37337e-05	-2.53311e-05
181	2	0	2.74675e-06	4.88311e-06	-7.93505e-06	8.20973e-05	1.52597e-06	-2.0448e-05	-3.35714e-06	2.68571e-05	-3.05194e-07	1.06818e-05	1.34286e-05	7.59934e-05	-1.22078e-05	-1.77013e-05
181	3	0	1.22078e-06	1.22078e-06	-9.46103e-06	5.6461e-05	-9.15583e-07	-1.73961e-05	-4.27272e-06	7.93505e-05	1.22078e-06	1.22078e-05	1.43441e-05	8.42337e-05	-1.15974e-05	-1.00714e-05
181	4	0	-1.52597e-06	-6.10389e-07	-1.22078e-05	3.20454e-05	-3.96753e-06	-1.43441e-05	-4.57792e-06	8.36233e-05	3.96753e-06	1.12922e-05	1.46493e-05	9.21687e-05	-1.2513e-05	-5.79869e-06
181	5	0	-4.57792e-06	-2.13636e-06	-1.40389e-05	1.67857e-05	-5.4935e-06	-1.31234e-05	-4.57792e-06	5.92077e-05	4.57792e-06	7.93505e-06	1.2513e-05	9.49155e-05	-1.31234e-05	-5.79869e-06
181	6	0	-5.79869e-06	-2.74675e-06	-1.40389e-05	9.15583e-06	-4.88311e-06	-1.43441e-05	-4.27272e-06	5.61558e-05	2.74675e-06	5.1883e-06	7.93505e-06	9.15583e-05	-1.19026e-05	-7.93505e-06
181	7	0	-4.88311e-06	-2.44156e-06	-1.19026e-05	5.1883e-06	-3.66233e-06	-1.61753e-05	-4.57792e-06	8.42337e-05	9.15583e-07	3.96753e-06	4.88311e-06	8.54544e-05	-1.00714e-05	-9.46103e-06
181	8	0	-2.13636e-06	-1.22078e-06	-9.15583e-06	5.4935e-06	-1.83117e-06	-1.73961e-05	-5.4935e-06	0.000104071	9.15583e-07	3.05194e-06	4.27272e-06	8.33181e-05	-9.46103e-06	-8.24025e-06
181	9	0	6.10389e-07	3.05194e-07	-6.40908e-06	1.0987e-05	1.22078e-06	-1.77013e-05	-5.4935e-06	8.39285e-05	1.22078e-06	0	4.57792e-06	8.42337e-05	-9.46103e-06	-3.96753e-06
181	10	0	3.05194e-06	1.52597e-06	-4.88311e-06	1.61753e-05	4.88311e-06	-1.67857e-05	-4.57792e-06	4.15064e-05	0	-4.57792e-06	3.66233e-06	7.14155e-05	-9.46103e-06	2.13636e-06
181	11	0	5.1883e-06	1.52597e-06	-3.96753e-06	1.55649e-05	8.24025e-06	-1.43441e-05	-3.66233e-06	1.00714e-05	-6.10389e-07	-8.54544e-06	2.13636e-06	3.20454e-05	-1.06818e-05	1.00714e-05
181	12	0	7.32467e-06	0	-2.44156e-06	8.54544e-06	1.15974e-05	-1.15974e-05	-3.66233e-06	-1.83117e-06	0	-1.03766e-05	2.13636e-06	-2.0448e-05	-1.37337e-05	1.80065e-05
181	13	0	8.54544e-06	-3.35714e-06	-1.52597e-06	9.15583e-07	1.46493e-05	-1.19026e-05	-3.35714e-06	-7.01947e-06	1.52597e-06	-1.06818e-05	3.96753e-06	-5.21882e-05	-1.43441e-05	2.22792e-05
181	14	0	8.24025e-06	-7.01947e-06	-1.22078e-06	-4.88311e-06	1.55649e-05	-1.52597e-05	-2.13636e-06	-9.46103e-06	1.52597e-06	-9.15583e-06	7.01947e-06	-4.57792e-05	-1.06818e-05	2.01428e-05
181	15	0	7.01947e-06	-1.00714e-05	-1.22078e-06	-9.76622e-06	1.34286e-05	-1.80065e-05	-3.05194e-07	-6.40908e-06	3.05194e-07	-5.4935e-06	9.76622e-06	-2.1974e-05	-6.71428e-06	1.28182e-05
181	16	0	6.71428e-06	-1.19026e-05	-1.22078e-06	-1.34286e-05	1.12922e-05	-1.49545e-05	9.15583e-07	-1.22078e-06	-6.10389e-07	-1.22078e-06	1.0987e-05	-1.80065e-05	-7.62986e-06	6.10389e-06
181	17	0	7.01947e-06	-1.22078e-05	-2.13636e-06	-1.52597e-05	1.12922e-05	-6.71428e-06	1.83117e-06	-1.83117e-06	-6.10389e-07	9.15583e-07	1.06818e-05	-4.82207e-05	-1.2513e-05	7.01947e-06
181	18	0	6.71428e-06	-1.15974e-05	-4.27272e-06	-1.73961e-05	1.2513e-05	9.15583e-07	2.13636e-06	-4.88311e-06	0	9.15583e-07	1.06818e-05	-9.36947e-05	-1.70909e-05	1.61753e-05
181	19	0	4.57792e-06	-1.15974e-05	-5.4935e-06	-2.16688e-05	1.22078e-05	3.35714e-06	1.83117e-06	-9.15583e-07	3.05194e-07	0	1.15974e-05	-0.000122078	-1.95324e-05	2.71623e-05
182	0	0	2.13636e-06	-1.28182e-05	-4.57792e-06	-2.65519e-05	1.00714e-05	1.52597e-06	9.15583e-07	1.03766e-05	3.05194e-07	0	1.22078e-05	-0.000116889	-2.0448e-05	3.08246e-05
182	1	0	1.52597e-06	-1.55649e-05	-2.74675e-06	-2.83831e-05	8.54544e-06	-3.05194e-07	6.10389e-07	1.86169e-05	-3.05194e-07	9.15583e-07	1.19026e-05	-9.00324e-05	-2.07532e-05	2.38052e-05
182	2	0	1.52597e-06	-1.86169e-05	-3.35714e-06	-2.59415e-05	8.24025e-06	-1.22078e-06	1.52597e-06	1.73961e-05	-1.22078e-06	9.15583e-07	1.2513e-05	-7.14155e-05	-1.89221e-05	1.37337e-05
182	3	0	-3.05194e-07	-2.0448e-05	-6.40908e-06	-1.86169e-05	6.10389e-06	-1.52597e-06	3.05194e-06	1.19026e-05	-3.05194e-07	0	1.49545e-05	-8.17921e-05	-1.67857e-05	1.00714e-05
182	4	0	-5.4935e-06	-1.95324e-05	-9.76622e-06	-3.35714e-06	9.15583e-07	-1.52597e-06	3.96753e-06	7.01947e-06	6.10389e-07	-1.52597e-06	1.64805e-05	-0.000111396	-1.52597e-05	1.43441e-05
182	5	0	-1.0987e-05	-1.52597e-05	-1.06818e-05	2.0448e-05	-4.88311e-06	2.44156e-06	3.66233e-06	1.22078e-06	3.05194e-07	-2.44156e-06	1.49545e-05	-0.000130928	-1.49545e-05	1.92272e-05
182	6	0	-1.37337e-05	-8.54544e-06	-1.0987e-05	4.42532e-05	-8.24025e-06	1.31234e-05	2.44156e-06	-8.24025e-06	-1.52597e-06	-3.35714e-06	1.15974e-05	-0.000121773	-1.37337e-05	1.73961e-05
182	7	0	-1.43441e-05	-2.44156e-06	-1.12922e-05	5.31038e-05	-8.85064e-06	2.77727e-05	9.15583e-07	-1.86169e-05	-2.13636e-06	-4.57792e-06	1.0987e-05	-9.21687e-05	-1.22078e-05	1.06818e-05
182	8	0	-1.49545e-05	1.22078e-06	-1.15974e-05	4.33376e-05	-9.46103e-06	4.12012e-05	0	-2.31948e-05	-3.05194e-07	-4.88311e-06	1.37337e-05	-6.53116e-05	-1.19026e-05	6.10389e-06
182	9	0	-1.64805e-05	3.05194e-06	-1.06818e-05	2.50259e-05	-1.15974e-05	5.09675e-05	-6.10389e-07	-2.22792e-05	0	-4.88311e-06	1.46493e-05	-5.40194e-05	-1.34286e-05	8.24025e-06
182	10	0	-1.70909e-05	4.57792e-06	-1.03766e-05	1.22078e-05	-1.28182e-05	5.82921e-05	-1.22078e-06	-2.10584e-05	-1.83117e-06	-5.4935e-06	1.19026e-05	-5.52402e-05	-1.52597e-05	1.49545e-05
182	11	0	-1.55649e-05	5.1883e-06	-1.06818e-05	7.93505e-06	-1.06818e-05	6.13441e-05	-1.22078e-06	-1.86169e-05	-4.27272e-06	-7.93505e-06	7.32467e-06	-5.95129e-05	-1.67857e-05	2.01428e-05
182	12	0	-1.28182e-05	3.96753e-06	-1.00714e-05	8.54544e-06	-5.4935e-06	5.79869e-05	-6.10389e-07	-8.85064e-06	-3.66233e-06	-9.76622e-06	5.4935e-06	-6.25649e-05	-1.89221e-05	1.95324e-05
182	13	0	-1.19026e-05	3.05194e-07	-8.24025e-06	8.85064e-06	-6.10389e-07	4.85259e-05	0	7.62986e-06	-1.83117e-06	-8.54544e-06	6.10389e-06	-6.37856e-05	-2.16688e-05	1.28182e-05
182	14	0	-1.22078e-05	-3.05194e-06	-6.10389e-06	7.01947e-06	1.52597e-06	3.78441e-05	0	1.95324e-05	-1.52597e-06	-4.88311e-06	7.62986e-06	-6.28701e-05	-2.28896e-05	3.35714e-06
182	15	0	-1.19026e-05	-5.4935e-06	-6.10389e-06	3.96753e-06	1.52597e-06	2.99091e-05	3.05194e-07	1.61753e-05	-2.44156e-06	-2.74675e-06	8.54544e-06	-5.79869e-05	-2.16688e-05	-5.4935e-06
182	16	0	-1.06818e-05	-7.32467e-06	-7.62986e-06	1.52597e-06	0	2.59415e-05	1.22078e-06	3.05194e-06	-2.44156e-06	-3.66233e-06	9.15583e-06	-4.69999e-05	-1.92272e-05	-1.31234e-05
182	17	0	-9.76622e-06	-8.24025e-06	-7.93505e-06	1.22078e-06	0	2.35e-05	2.13636e-06	-5.1883e-06	-1.83117e-06	-5.79869e-06	8.54544e-06	-3.26558e-05	-1.89221e-05	-1.86169e-05
182	18	0	-9.15583e-06	-7.93505e-06	-6.10389e-06	1.52597e-06	6.10389e-07	2.28896e-05	1.83117e-06	-6.40908e-06	-2.74675e-06	-7.32467e-06	6.71428e-06	-2.01428e-05	-2.07532e-05	-1.98376e-05
182	19	0	-7.62986e-06	-7.32467e-06	-4.27272e-06	3.05194e-07	2.44156e-06	2.25844e-05	1.22078e-06	-7.62986e-06	-3.96753e-06	-7.62986e-06	4.57792e-06	-1.0987e-05	-2.35e-05	-1.52597e-05
183	0	0	-4.57792e-06	-7.32467e-06	-3.66233e-06	-1.22078e-06	3.96753e-06	2.16688e-05	1.52597e-06	-1.12922e-05	-5.1883e-06	-7.32467e-06	3.66233e-06	-3.05194e-07	-2.38052e-05	-8.24025e-06
183	1	0	-3.05194e-06	-7.93505e-06	-3.35714e-06	-3.05194e-07	4.57792e-06	1.89221e-05	2.74675e-06	-1.22078e-05	-5.79869e-06	-7.01947e-06	3.05194e-06	1.49545e-05	-2.1974e-05	-5.4935e-06
183	2	0	-3.66233e-06	-7.62986e-06	-3.96753e-06	3.35714e-06	4.57792e-06	1.61753e-05	3.05194e-06	-9.15583e-06	-5.79869e-06	-6.40908e-06	1.52597e-06	3.32662e-05	-1.89221e-05	-9.15583e-06
183	3	0	-4.88311e-06	-6.40908e-06	-4.88311e-06	6.40908e-06	4.57792e-06	1.52597e-05	2.44156e-06	-8.24025e-06	-3.66233e-06	-6.71428e-06	0	4.60844e-05	-1.61753e-05	-1.31234e-05
183	4	0	-5.4935e-06	-5.79869e-06	-5.4935e-06	6.40908e-06	3.66233e-06	1.58701e-05	1.22078e-06	-1.31234e-05	-3.05194e-07	-8.85064e-06	-9.15583e-07	4.97467e-05	-1.2513e-05	-1.19026e-05
183	5	0	-5.4935e-06	-6.10389e-06	-5.4935e-06	3.05194e-06	2.44156e-06	1.61753e-05	6.10389e-07	-1.73961e-05	1.83117e-06	-1.12922e-05	-6.10389e-07	4.79155e-05	-8.24025e-06	-8.54544e-06
183	6	0	-5.79869e-06	-6.10389e-06	-5.79869e-06	-2.74675e-06	1.22078e-06	1.52597e-05	3.05194e-07	-1.46493e-05	1.83117e-06	-1.12922e-05	0	4.69999e-05	-5.79869e-06	-8.24025e-06
183	7	0	-6.40908e-06	-6.10389e-06	-6.71428e-06	-1.06818e-05	6.10389e-07	1.2513e-05	3.05194e-07	-7.32467e-06	1.52597e-06	-9.15583e-06	6.10389e-07	5.03571e-05	-7.62986e-06	-1.12922e-05
183	8	0	-7.32467e-06	-8.24025e-06	-7.32467e-06	-1.89221e-05	0	6.10389e-06	9.15583e-07	-2.13636e-06	2.44156e-06	-6.71428e-06	1.83117e-06	5.76817e-05	-1.19026e-05	-1.2513e-05
183	9	0	-9.46103e-06	-1.31234e-05	-6.71428e-06	-2.56363e-05	-9.15583e-07	-3.66233e-06	1.83117e-06	-1.52597e-06	3.66233e-06	-5.4935e-06	3.66233e-06	6.71428e-05	-1.40389e-05	-1.00714e-05
183	10	0	-1.15974e-05	-2.01428e-05	-5.4935e-06	-3.05194e-05	-3.05194e-06	-1.37337e-05	1.52597e-06	-3.66233e-06	3.96753e-06	-6.10389e-06	4.57792e-06	7.26363e-05	-1.28182e-05	-7.93505e-06
183	11	0	-1.2513e-05	-2.74675e-05	-5.4935e-06	-3.32662e-05	-3.96753e-06	-1.95324e-05	6.10389e-07	-5.79869e-06	4.27272e-06	-6.40908e-06	4.27272e-06	6.80584e-05	-1.0987e-05	-9.46103e-06
183	12	0	-1.19026e-05	-3.17402e-05	-6.71428e-06	-3.2961e-05	-3.35714e-06	-2.10584e-05	6.10389e-07	-4.27272e-06	6.10389e-06	-5.79869e-06	3.05194e-06	5.52402e-05	-1.15974e-05	-1.22078e-05
183	13	0	-1.19026e-05	-3.20454e-05	-6.71428e-06	-3.05194e-05	-1.83117e-06	-2.1974e-05	2.13636e-06	2.13636e-06	7.01947e-06	-4.57792e-06	1.83117e-06	4.42532e-05	-1.31234e-05	-1.34286e-05
183	14	0	-1.31234e-05	-2.86883e-05	-5.4935e-06	-2.86883e-05	-1.83117e-06	-2.35e-05	2.74675e-06	8.54544e-06	5.4935e-06	-4.57792e-06	1.52597e-06	4.45584e-05	-1.34286e-05	-1.37337e-05
183	15	0	-1.37337e-05	-2.56363e-05	-4.27272e-06	-2.92987e-05	-3.05194e-06	-2.44156e-05	1.52597e-06	5.4935e-06	3.96753e-06	-5.4935e-06	1.83117e-06	5.1883e-05	-1.22078e-05	-1.34286e-05
183	16	0	-1.37337e-05	-2.62467e-05	-4.27272e-06	-2.92987e-05	-3.35714e-06	-2.56363e-05	6.10389e-07	-4.88311e-06	3.96753e-06	-5.1883e-06	1.22078e-06	5.46298e-05	-1.06818e-05	-1.00714e-05
183	17	0	-1.37337e-05	-3.02142e-05	-4.57792e-06	-2.77727e-05	-2.74675e-06	-2.80779e-05	9.15583e-07	-1.12922e-05	3.96753e-06	-2.74675e-06	-9.15583e-07	4.66947e-05	-8.54544e-06	-1.83117e-06
183	18	0	-1.46493e-05	-3.32662e-05	-4.57792e-06	-2.74675e-05	-3.05194e-06	-3.02142e-05	2.74675e-06	-7.32467e-06	9.15583e-07	0	-3.66233e-06	3.32662e-05	-4.57792e-06	7.62986e-06
183	19	0	-1.49545e-05	-3.38766e-05	-3.96753e-06	-3.1435e-05	-4.88311e-06	-2.80779e-05	3.66233e-06	-1.22078e-06	-3.35714e-06	3.05194e-07	-5.4935e-06	2.1974e-05	-3.05194e-07	1.37337e-05
184	0	0	-1.40389e-05	-3.41818e-05	-2.74675e-06	-3.72337e-05	-7.32467e-06	-2.01428e-05	4.88311e-06	-2.74675e-06	-5.79869e-06	-9.15583e-07	-7.01947e-06	1.34286e-05	2.13636e-06	1.61753e-05
184	1	0	-1.28182e-05	-3.63181e-05	-1.83117e-06	-4.45584e-05	-7.01947e-06	-1.03766e-05	6.71428e-06	-1.22078e-05	-6.10389e-06	-2.74675e-06	-9.15583e-06	7.01947e-06	2.13636e-06	1.70909e-05
184	2	0	-1.15974e-05	-3.72337e-05	-9.15583e-07	-5.37142e-05	-4.57792e-06	-9.15583e-07	7.93505e-06	-2.41104e-05	-7.32467e-06	-5.79869e-06	-1.06818e-05	4.27272e-06	1.22078e-06	1.67857e-05
184	3	0	-1.03766e-05	-3.2961e-05	-6.10389e-07	-5.73766e-05	-2.13636e-06	1.28182e-05	7.62986e-06	-3.23506e-05	-9.76622e-06	-1.0987e-05	-9.76622e-06	6.71428e-06	6.10389e-07	1.2513e-05
184	4	0	-8.54544e-06	-2.16688e-05	0	-4.18116e-05	-1.83117e-06	3.66233e-05	7.62986e-06	-3.47922e-05	-9.76622e-06	-1.58701e-05	-7.01947e-06	9.46103e-06	1.22078e-06	5.4935e-06
184	5	0	-7.32467e-06	-6.71428e-06	9.15583e-07	-7.32467e-06	-2.13636e-06	6.7448e-05	8.85064e-06	-3.2961e-05	-7.62986e-06	-1.80065e-05	-4.88311e-06	5.4935e-06	2.44156e-06	3.05194e-07
184	6	0	-6.40908e-06	6.40908e-06	2.44156e-06	2.50259e-05	-9.15583e-07	9.5831e-05	1.03766e-05	-3.50974e-05	-6.10389e-06	-1.73961e-05	-4.88311e-06	-1.22078e-06	2.74675e-06	-6.10389e-07
184	7	0	-5.1883e-06	1.49545e-05	3.05194e-06	3.93701e-05	1.83117e-06	0.000113532	9.76622e-06	-4.57792e-05	-6.71428e-06	-1.64805e-05	-6.10389e-06	0	3.05194e-06	-9.15583e-07
184	8	0	-3.05194e-06	1.89221e-05	3.35714e-06	4.79155e-05	3.66233e-06	0.0001175	7.62986e-06	-5.31038e-05	-7.01947e-06	-1.55649e-05	-7.93505e-06	1.46493e-05	4.88311e-06	-3.66233e-06
184	9	0	-1.83117e-06	1.92272e-05	3.66233e-06	6.83635e-05	3.66233e-06	0.000110786	7.32467e-06	-3.90649e-05	-6.10389e-06	-1.2513e-05	-1.03766e-05	3.20454e-05	9.76622e-06	-6.71428e-06
184	10	0	-1.83117e-06	1.70909e-05	5.1883e-06	9.24739e-05	4.27272e-06	9.91882e-05	8.54544e-06	-6.40908e-06	-5.1883e-06	-8.54544e-06	-1.43441e-05	3.66233e-05	1.37337e-05	-5.4935e-06
184	11	0	-1.52597e-06	1.31234e-05	6.71428e-06	9.30843e-05	6.40908e-06	8.88116e-05	8.54544e-06	1.73961e-05	-5.1883e-06	-7.01947e-06	-1.70909e-05	2.47207e-05	1.46493e-05	-3.05194e-07
184	12	0	-6.10389e-07	8.85064e-06	7.01947e-06	6.47012e-05	9.46103e-06	8.11817e-05	7.62986e-06	1.31234e-05	-4.27272e-06	-8.85064e-06	-1.70909e-05	6.71428e-06	1.28182e-05	3.05194e-06
184	13	0	3.05194e-07	5.79869e-06	5.79869e-06	3.1435e-05	1.06818e-05	7.35519e-05	7.62986e-06	-7.93505e-06	-1.83117e-06	-1.00714e-05	-1.55649e-05	-4.27272e-06	1.28182e-05	3.05194e-07
184	14	0	3.05194e-07	3.05194e-06	3.35714e-06	1.37337e-05	9.46103e-06	6.37856e-05	1.00714e-05	-2.16688e-05	0	-8.24025e-06	-1.49545e-05	-6.40908e-06	1.61753e-05	-6.40908e-06
184	15	0	0	0	1.83117e-06	7.93505e-06	6.71428e-06	5.27986e-05	1.19026e-05	-2.0448e-05	-9.15583e-07	-5.79869e-06	-1.49545e-05	-3.05194e-06	1.92272e-05	-1.15974e-05
184	16	0	-1.22078e-06	-3.66233e-06	1.83117e-06	1.52597e-06	4.57792e-06	4.3948e-05	1.06818e-05	-1.58701e-05	-2.74675e-06	-7.01947e-06	-1.49545e-05	6.10389e-07	1.92272e-05	-1.12922e-05
184	17	0	-1.52597e-06	-5.4935e-06	3.05194e-06	-7.01947e-06	3.35714e-06	3.84545e-05	7.93505e-06	-1.52597e-05	-3.05194e-06	-9.76622e-06	-1.43441e-05	3.96753e-06	1.80065e-05	-6.40908e-06
184	18	0	-6.10389e-07	-5.1883e-06	3.96753e-06	-1.34286e-05	2.74675e-06	3.41818e-05	7.32467e-06	-1.52597e-05	-2.44156e-06	-1.00714e-05	-1.37337e-05	7.32467e-06	1.73961e-05	-1.83117e-06
184	19	0	3.05194e-07	-5.79869e-06	3.96753e-06	-1.80065e-05	2.44156e-06	2.99091e-05	8.85064e-06	-1.15974e-05	-3.35714e-06	-7.62986e-06	-1.43441e-05	1.19026e-05	1.67857e-05	0
185	0	0	1.52597e-06	-8.85064e-06	3.66233e-06	-2.38052e-05	2.74675e-06	2.56363e-05	9.76622e-06	-7.01947e-06	-5.1883e-06	-4.57792e-06	-1.52597e-05	1.80065e-05	1.58701e-05	-3.05194e-07
185	1	0	2.13636e-06	-1.28182e-05	3.96753e-06	-2.83831e-05	3.35714e-06	2.10584e-05	9.46103e-06	-4.27272e-06	-6.10389e-06	-2.74675e-06	-1.67857e-05	2.56363e-05	1.61753e-05	-1.83117e-06
185	2	0	3.35714e-06	-1.49545e-05	4.27272e-06	-2.80779e-05	3.66233e-06	1.64805e-05	7.93505e-06	-2.44156e-06	-5.79869e-06	-9.15583e-07	-1.83117e-05	3.38766e-05	1.83117e-05	-3.66233e-06
185	3	0	5.1883e-06	-1.49545e-05	4.57792e-06	-2.50259e-05	3.66233e-06	1.49545e-05	7.32467e-06	-3.05194e-07	-5.79869e-06	6.10389e-07	-1.80065e-05	4.08961e-05	2.07532e-05	-5.79869e-06
185	4	0	5.4935e-06	-1.49545e-05	3.96753e-06	-2.22792e-05	3.35714e-06	1.70909e-05	7.32467e-06	0	-6.71428e-06	1.52597e-06	-1.61753e-05	4.66947e-05	2.07532e-05	-8.24025e-06
185	5	0	3.05194e-06	-1.55649e-05	2.74675e-06	-2.0448e-05	1.83117e-06	1.92272e-05	7.93505e-06	-2.74675e-06	-6.40908e-06	1.83117e-06	-1.34286e-05	5.06623e-05	1.92272e-05	-9.15583e-06
185	6	0	3.05194e-07	-1.67857e-05	1.52597e-06	-1.80065e-05	3.05194e-07	1.92272e-05	8.54544e-06	-9.76622e-06	-4.57792e-06	2.44156e-06	-1.15974e-05	5.3409e-05	1.92272e-05	-8.85064e-06
185	7	0	0	-1.70909e-05	9.15583e-07	-1.49545e-05	0	1.80065e-05	8.85064e-06	-1.61753e-05	-3.66233e-06	3.05194e-06	-1.03766e-05	5.52402e-05	1.98376e-05	-7.32467e-06
185	8	0	2.44156e-06	-1.58701e-05	1.22078e-06	-1.12922e-05	6.10389e-07	1.86169e-05	8.54544e-06	-1.73961e-05	-5.1883e-06	2.74675e-06	-9.15583e-06	5.40194e-05	1.95324e-05	-5.1883e-06
185	9	0	3.66233e-06	-1.37337e-05	2.74675e-06	-6.40908e-06	1.52597e-06	2.0448e-05	7.62986e-06	-1.15974e-05	-6.40908e-06	1.22078e-06	-8.54544e-06	4.69999e-05	1.86169e-05	-2.74675e-06
185	10	0	2.44156e-06	-1.19026e-05	4.27272e-06	-1.22078e-06	1.52597e-06	2.16688e-05	7.01947e-06	-4.27272e-06	-6.10389e-06	0	-9.15583e-06	3.47922e-05	1.95324e-05	-6.10389e-07
185	11	0	1.22078e-06	-1.12922e-05	4.57792e-06	3.66233e-06	1.83117e-06	2.31948e-05	7.01947e-06	-9.15583e-07	-5.1883e-06	-1.22078e-06	-1.06818e-05	2.41104e-05	2.13636e-05	6.10389e-07
185	12	0	1.52597e-06	-1.06818e-05	3.35714e-06	1.12922e-05	2.44156e-06	2.77727e-05	7.62986e-06	-2.13636e-06	-5.79869e-06	-2.44156e-06	-1.15974e-05	2.22792e-05	2.13636e-05	1.83117e-06
185	13	0	2.44156e-06	-8.85064e-06	2.74675e-06	2.0448e-05	2.44156e-06	3.35714e-05	7.93505e-06	-3.35714e-06	-7.01947e-06	-2.44156e-06	-1.19026e-05	2.80779e-05	1.98376e-05	2.13636e-06
185	14	0	3.35714e-06	-6.40908e-06	2.74675e-06	2.68571e-05	1.52597e-06	3.69285e-05	7.01947e-06	-3.05194e-06	-5.79869e-06	-9.15583e-07	-1.31234e-05	2.89935e-05	1.95324e-05	3.05194e-06
185	15	0	3.96753e-06	-4.88311e-06	2.74675e-06	2.77727e-05	6.10389e-07	3.78441e-05	5.4935e-06	-3.05194e-06	-3.05194e-06	9.15583e-07	-1.46493e-05	1.70909e-05	2.22792e-05	4.88311e-06
185	16	0	5.1883e-06	-3.96753e-06	2.13636e-06	2.71623e-05	6.10389e-07	3.96753e-05	4.88311e-06	-3.96753e-06	-1.83117e-06	9.15583e-07	-1.52597e-05	-3.05194e-07	2.47207e-05	7.32467e-06
185	17	0	5.79869e-06	-3.05194e-06	1.52597e-06	2.99091e-05	1.83117e-06	4.45584e-05	5.4935e-06	-3.35714e-06	-3.96753e-06	0	-1.49545e-05	-7.93505e-06	2.47207e-05	7.01947e-06
185	18	0	5.79869e-06	-1.52597e-06	1.52597e-06	3.35714e-05	2.44156e-06	5.06623e-05	5.4935e-06	-6.10389e-07	-7.01947e-06	-9.15583e-07	-1.49545e-05	0	2.31948e-05	2.44156e-06
185	19	0	5.79869e-06	0	2.44156e-06	3.1435e-05	3.05194e-06	5.43246e-05	4.57792e-06	2.74675e-06	-8.54544e-06	0	-1.43441e-05	1.34286e-05	2.16688e-05	-3.05194e-06
186	0	0	5.79869e-06	1.83117e-06	4.27272e-06	2.44156e-05	2.74675e-06	5.43246e-05	3.35714e-06	5.4935e-06	-8.85064e-06	1.83117e-06	-1.15974e-05	1.92272e-05	2.0448e-05	-5.1883e-06
186	1	0	4.88311e-06	3.05194e-06	4.88311e-06	1.83117e-05	1.83117e-06	5.03571e-05	4.27272e-06	8.54544e-06	-9.46103e-06	3.66233e-06	-6.71428e-06	1.58701e-05	2.01428e-05	-1.83117e-06
186	2	0	3.35714e-06	2.74675e-06	3.96753e-06	1.31234e-05	9.15583e-07	4.33376e-05	6.40908e-06	9.15583e-06	-1.0987e-05	4.88311e-06	-2.44156e-06	9.15583e-06	2.01428e-05	2.44156e-06
186	3	0	2.13636e-06	0	2.44156e-06	5.4935e-06	6.10389e-07	3.60129e-05	8.24025e-06	5.79869e-06	-1.22078e-05	4.27272e-06	-2.13636e-06	3.96753e-06	2.10584e-05	2.74675e-06
186	4	0	2.44156e-06	-3.96753e-06	1.52597e-06	-3.96753e-06	3.05194e-07	3.05194e-05	9.76622e-06	2.13636e-06	-1.31234e-05	9.15583e-07	-4.57792e-06	1.52597e-06	2.13636e-05	0
186	5	0	1.83117e-06	-7.01947e-06	1.52597e-06	-1.12922e-05	-3.05194e-07	2.68571e-05	1.03766e-05	3.05194e-06	-1.34286e-05	-1.52597e-06	-6.40908e-06	3.96753e-06	2.16688e-05	-9.15583e-07
186	6	0	0	-8.54544e-06	1.22078e-06	-1.49545e-05	-1.52597e-06	2.35e-05	9.76622e-06	7.32467e-06	-1.31234e-05	-9.15583e-07	-6.40908e-06	1.06818e-05	2.31948e-05	2.74675e-06
186	7	0	-1.52597e-06	-9.46103e-06	0	-1.73961e-05	-2.44156e-06	2.0448e-05	7.93505e-06	8.24025e-06	-1.31234e-05	2.44156e-06	-5.79869e-06	1.43441e-05	2.59415e-05	9.15583e-06
186	8	0	-3.05194e-06	-9.76622e-06	-1.22078e-06	-1.92272e-05	-2.74675e-06	1.80065e-05	6.71428e-06	3.96753e-06	-1.46493e-05	5.4935e-06	-6.40908e-06	6.71428e-06	2.77727e-05	1.31234e-05
186	9	0	-4.88311e-06	-8.85064e-06	-1.83117e-06	-1.86169e-05	-3.96753e-06	1.58701e-05	7.62986e-06	-1.52597e-06	-1.67857e-05	7.01947e-06	-7.01947e-06	-7.93505e-06	2.74675e-05	1.19026e-05
186	10	0	-7.62986e-06	-6.40908e-06	-2.44156e-06	-1.55649e-05	-6.10389e-06	1.37337e-05	1.00714e-05	-5.1883e-06	-1.80065e-05	8.24025e-06	-7.01947e-06	-1.73961e-05	2.59415e-05	7.62986e-06
186	11	0	-9.76622e-06	-3.96753e-06	-3.66233e-06	-1.46493e-05	-7.93505e-06	1.22078e-05	1.2513e-05	-5.4935e-06	-1.83117e-05	1.03766e-05	-6.40908e-06	-1.31234e-05	2.47207e-05	1.83117e-06
186	12	0	-1.00714e-05	-2.74675e-06	-4.88311e-06	-1.43441e-05	-7.93505e-06	1.15974e-05	1.37337e-05	9.15583e-07	-1.73961e-05	1.22078e-05	-7.01947e-06	-1.22078e-06	2.38052e-05	-2.13636e-06
186	13	0	-1.00714e-05	-2.13636e-06	-4.88311e-06	-1.03766e-05	-7.32467e-06	9.15583e-06	1.34286e-05	1.80065e-05	-1.37337e-05	1.34286e-05	-8.24025e-06	5.79869e-06	2.25844e-05	-2.74675e-06
186	14	0	-9.76622e-06	-2.44156e-06	-4.57792e-06	-4.27272e-06	-7.32467e-06	3.35714e-06	1.0987e-05	3.63181e-05	-6.40908e-06	1.43441e-05	-9.15583e-06	5.1883e-06	2.13636e-05	0
186	15	0	-8.85064e-06	-5.79869e-06	-4.27272e-06	-2.13636e-06	-7.93505e-06	-1.22078e-06	7.32467e-06	4.08961e-05	9.15583e-07	1.49545e-05	-1.00714e-05	3.96753e-06	2.07532e-05	2.44156e-06
186	16	0	-6.71428e-06	-1.19026e-05	-3.66233e-06	-7.01947e-06	-7.93505e-06	-2.74675e-06	3.96753e-06	2.83831e-05	3.66233e-06	1.37337e-05	-1.0987e-05	1.19026e-05	2.13636e-05	1.52597e-06
186	17	0	-5.4935e-06	-1.89221e-05	-2.13636e-06	-1.12922e-05	-7.62986e-06	-2.74675e-06	2.44156e-06	1.22078e-05	3.05194e-06	1.06818e-05	-1.15974e-05	3.05194e-05	2.28896e-05	0
186	18	0	-5.79869e-06	-2.22792e-05	-1.22078e-06	-9.15583e-06	-7.93505e-06	-4.57792e-06	1.52597e-06	6.40908e-06	3.96753e-06	8.24025e-06	-1.15974e-05	5.00519e-05	2.41104e-05	1.22078e-06
186	19	0	-7.01947e-06	-2.01428e-05	-1.52597e-06	-5.4935e-06	-8.85064e-06	-7.32467e-06	-3.05194e-07	8.54544e-06	7.62986e-06	6.71428e-06	-1.00714e-05	5.6461e-05	2.38052e-05	4.57792e-06
187	0	0	-6.71428e-06	-1.61753e-05	-1.83117e-06	-7.32467e-06	-1.00714e-05	-8.54544e-06	-3.66233e-06	1.00714e-05	8.54544e-06	5.1883e-06	-8.24025e-06	4.48636e-05	2.25844e-05	6.10389e-06
187	1	0	-5.4935e-06	-1.64805e-05	-1.22078e-06	-1.19026e-05	-1.06818e-05	-8.24025e-06	-7.01947e-06	8.24025e-06	3.35714e-06	3.66233e-06	-7.01947e-06	2.38052e-05	2.0448e-05	4.88311e-06
187	2	0	-4.88311e-06	-2.1974e-05	-3.05194e-07	-8.54544e-06	-1.0987e-05	-8.24025e-06	-9.76622e-06	7.32467e-06	-1.52597e-06	2.74675e-06	-6.40908e-06	4.88311e-06	1.80065e-05	4.57792e-06
187	3	0	-3.96753e-06	-2.83831e-05	-1.22078e-06	4.88311e-06	-1.00714e-05	-6.40908e-06	-1.0987e-05	8.85064e-06	-9.15583e-07	2.74675e-06	-5.4935e-06	-6.71428e-06	1.61753e-05	5.79869e-06
187	4	0	-2.74675e-06	-2.99091e-05	-3.05194e-06	1.89221e-05	-7.93505e-06	0	-1.06818e-05	7.32467e-06	3.66233e-06	1.22078e-06	-4.27272e-06	-1.15974e-05	1.58701e-05	6.10389e-06
187	5	0	-1.83117e-06	-2.56363e-05	-2.44156e-06	2.22792e-05	-6.40908e-06	9.15583e-06	-8.85064e-06	9.15583e-07	6.10389e-06	-1.52597e-06	-3.66233e-06	-1.19026e-05	1.77013e-05	2.74675e-06
187	6	0	-2.13636e-06	-1.92272e-05	0	1.46493e-05	-5.79869e-06	1.73961e-05	-7.01947e-06	-7.32467e-06	4.88311e-06	-5.4935e-06	-4.57792e-06	-1.15974e-05	1.98376e-05	-1.22078e-06
187	7	0	-2.74675e-06	-1.34286e-05	2.13636e-06	3.35714e-06	-5.1883e-06	2.50259e-05	-6.40908e-06	-1.31234e-05	3.66233e-06	-9.15583e-06	-4.88311e-06	-1.70909e-05	2.01428e-05	-1.83117e-06
187	8	0	-2.44156e-06	-9.15583e-06	2.13636e-06	-6.40908e-06	-4.27272e-06	3.60129e-05	-7.32467e-06	-1.43441e-05	4.88311e-06	-1.15974e-05	-2.74675e-06	-2.92987e-05	1.89221e-05	9.15583e-07
187	9	0	-1.22078e-06	-6.71428e-06	1.22078e-06	-1.52597e-05	-3.96753e-06	4.88311e-05	-1.00714e-05	-1.22078e-05	7.62986e-06	-1.28182e-05	1.52597e-06	-3.75389e-05	1.80065e-05	3.05194e-06
187	10	0	-6.10389e-07	-6.40908e-06	1.52597e-06	-2.01428e-05	-3.96753e-06	5.76817e-05	-1.43441e-05	-9.15583e-06	1.0987e-05	-1.12922e-05	5.4935e-06	-3.38766e-05	1.83117e-05	2.44156e-06
187	11	0	0	-4.57792e-06	3.35714e-06	-1.80065e-05	-3.35714e-06	6.16493e-05	-1.73961e-05	-6.40908e-06	1.40389e-05	-1.00714e-05	6.40908e-06	-2.28896e-05	1.83117e-05	0
187	12	0	3.05194e-07	0	5.1883e-06	-1.22078e-05	-9.15583e-07	6.47012e-05	-1.64805e-05	-4.57792e-06	1.43441e-05	-1.06818e-05	5.1883e-06	-1.73961e-05	1.77013e-05	-1.83117e-06
187	13	0	1.52597e-06	5.1883e-06	6.40908e-06	-1.06818e-05	1.22078e-06	6.5922e-05	-1.31234e-05	-2.44156e-06	1.06818e-05	-1.22078e-05	3.66233e-06	-1.98376e-05	1.73961e-05	-3.05194e-06
187	14	0	2.44156e-06	4.88311e-06	7.32467e-06	-1.67857e-05	2.74675e-06	5.85973e-05	-1.0987e-05	0	6.10389e-06	-1.03766e-05	2.13636e-06	-2.16688e-05	1.86169e-05	-3.05194e-06
187	15	0	3.35714e-06	-1.52597e-06	7.32467e-06	-2.35e-05	3.05194e-06	4.08961e-05	-1.15974e-05	1.22078e-06	4.88311e-06	-5.4935e-06	0	-1.61753e-05	2.01428e-05	-9.15583e-07
187	16	0	4.57792e-06	-7.93505e-06	7.93505e-06	-2.44156e-05	3.35714e-06	2.13636e-05	-1.19026e-05	1.83117e-06	4.88311e-06	-1.52597e-06	-2.74675e-06	-4.27272e-06	1.95324e-05	1.22078e-06
187	17	0	4.88311e-06	-8.85064e-06	9.46103e-06	-2.10584e-05	3.35714e-06	8.24025e-06	-9.15583e-06	3.96753e-06	1.52597e-06	-9.15583e-07	-6.10389e-06	9.76622e-06	1.80065e-05	0
187	18	0	5.4935e-06	-5.4935e-06	1.12922e-05	-1.83117e-05	3.96753e-06	9.15583e-07	-6.10389e-06	6.40908e-06	-3.35714e-06	-9.15583e-07	-8.85064e-06	2.07532e-05	1.67857e-05	-5.4935e-06
187	19	0	6.71428e-06	-2.74675e-06	1.2513e-05	-1.64805e-05	5.79869e-06	-4.27272e-06	-5.79869e-06	6.40908e-06	-5.79869e-06	0	-1.0987e-05	2.01428e-05	1.58701e-05	-1.00714e-05
188	0	0	8.54544e-06	-1.22078e-06	1.22078e-05	-1.19026e-05	9.46103e-06	-6.71428e-06	-6.40908e-06	2.44156e-06	-4.27272e-06	9.15583e-07	-1.15974e-05	5.79869e-06	1.43441e-05	-8.54544e-06
188	1	0	9.15583e-06	1.52597e-06	1.22078e-05	-3.66233e-06	1.2513e-05	-2.74675e-06	-5.4935e-06	-1.52597e-06	-3.66233e-06	-9.15583e-07	-8.85064e-06	-7.32467e-06	1.31234e-05	-2.44156e-06
188	2	0	8.24025e-06	6.71428e-06	1.28182e-05	7.32467e-06	1.37337e-05	4.88311e-06	-2.44156e-06	-3.35714e-06	-6.10389e-06	-3.96753e-06	-2.44156e-06	-5.4935e-06	1.34286e-05	1.22078e-06
188	3	0	8.24025e-06	1.22078e-05	1.40389e-05	2.35e-05	1.40389e-05	1.03766e-05	0	-3.66233e-06	-7.32467e-06	-5.4935e-06	4.27272e-06	4.57792e-06	1.49545e-05	-3.05194e-07
188	4	0	9.76622e-06	1.55649e-05	1.49545e-05	4.51688e-05	1.55649e-05	1.06818e-05	6.10389e-07	-4.27272e-06	-6.40908e-06	-5.4935e-06	7.32467e-06	2.44156e-06	1.52597e-05	-3.96753e-06
188	5	0	1.03766e-05	1.64805e-05	1.52597e-05	6.28701e-05	1.83117e-05	9.76622e-06	1.83117e-06	-4.57792e-06	-7.01947e-06	-6.10389e-06	5.4935e-06	-1.67857e-05	1.43441e-05	-4.88311e-06
188	6	0	8.54544e-06	1.64805e-05	1.49545e-05	6.47012e-05	2.01428e-05	1.0987e-05	3.66233e-06	-2.44156e-06	-1.0987e-05	-5.79869e-06	1.22078e-06	-3.75389e-05	1.2513e-05	-3.05194e-06
188	7	0	6.10389e-06	1.67857e-05	1.43441e-05	4.91363e-05	1.98376e-05	1.52597e-05	5.1883e-06	9.15583e-07	-1.37337e-05	-3.66233e-06	-2.74675e-06	-5.15779e-05	1.06818e-05	0
188	8	0	5.4935e-06	1.77013e-05	1.28182e-05	2.74675e-05	1.83117e-05	2.07532e-05	5.4935e-06	3.05194e-06	-1.28182e-05	-6.10389e-07	-7.01947e-06	-6.77532e-05	7.93505e-06	4.27272e-06
188	9	0	6.10389e-06	1.77013e-05	1.0987e-05	1.06818e-05	1.58701e-05	2.50259e-05	4.57792e-06	3.96753e-06	-1.06818e-05	0	-1.03766e-05	-9.06427e-05	5.1883e-06	1.0987e-05
188	10	0	5.4935e-06	1.55649e-05	8.85064e-06	1.22078e-06	1.28182e-05	2.44156e-05	2.74675e-06	5.4935e-06	-1.03766e-05	-3.05194e-07	-9.46103e-06	-0.000107428	4.27272e-06	1.73961e-05
188	11	0	3.66233e-06	1.0987e-05	7.62986e-06	-2.44156e-06	1.03766e-05	1.77013e-05	3.05194e-07	7.62986e-06	-8.24025e-06	-3.05194e-07	-2.74675e-06	-0.000108039	5.1883e-06	1.98376e-05
188	12	0	2.74675e-06	7.01947e-06	7.62986e-06	-1.83117e-06	9.46103e-06	8.85064e-06	-3.05194e-07	8.54544e-06	-9.15583e-07	3.05194e-07	5.79869e-06	-0.000101019	7.32467e-06	1.89221e-05
188	13	0	3.35714e-06	5.79869e-06	7.62986e-06	6.10389e-07	9.15583e-06	4.88311e-06	0	7.62986e-06	7.62986e-06	3.05194e-07	9.46103e-06	-9.67466e-05	1.03766e-05	1.73961e-05
188	14	0	3.96753e-06	6.40908e-06	6.71428e-06	3.05194e-07	7.62986e-06	6.40908e-06	0	6.10389e-06	1.15974e-05	-3.05194e-07	7.01947e-06	-8.69804e-05	1.43441e-05	1.92272e-05
188	15	0	2.74675e-06	6.71428e-06	4.88311e-06	-4.88311e-06	5.1883e-06	9.15583e-06	-1.52597e-06	4.88311e-06	9.15583e-06	-6.10389e-07	3.05194e-06	-6.37856e-05	1.73961e-05	2.38052e-05
188	16	0	1.22078e-06	6.40908e-06	3.96753e-06	-1.06818e-05	3.05194e-06	9.15583e-06	-4.88311e-06	3.35714e-06	6.40908e-06	0	1.83117e-06	-3.78441e-05	1.70909e-05	2.80779e-05
188	17	0	1.22078e-06	5.79869e-06	4.88311e-06	-1.22078e-05	2.13636e-06	7.32467e-06	-7.62986e-06	2.13636e-06	7.93505e-06	3.05194e-07	2.74675e-06	-2.65519e-05	1.37337e-05	2.68571e-05
188	18	0	1.83117e-06	5.1883e-06	5.4935e-06	-1.03766e-05	1.22078e-06	5.1883e-06	-9.76622e-06	2.44156e-06	1.15974e-05	-1.22078e-06	2.44156e-06	-2.62467e-05	1.03766e-05	1.92272e-05
188	19	0	1.52597e-06	3.66233e-06	4.88311e-06	-1.00714e-05	0	3.05194e-06	-1.28182e-05	4.57792e-06	1.31234e-05	-3.05194e-06	1.52597e-06	-2.31948e-05	9.15583e-06	1.19026e-05
189	0	0	9.15583e-07	1.52597e-06	3.05194e-06	-1.0987e-05	-9.15583e-07	3.05194e-07	-1.52597e-05	6.71428e-06	1.15974e-05	-3.35714e-06	1.22078e-06	-1.52597e-05	9.76622e-06	1.43441e-05
189	1	0	6.10389e-07	3.05194e-07	2.74675e-06	-1.12922e-05	0	-1.22078e-06	-1.55649e-05	7.01947e-06	1.06818e-05	-2.44156e-06	1.83117e-06	-1.2513e-05	1.00714e-05	2.41104e-05
189	2	0	1.22078e-06	1.22078e-06	4.27272e-06	-9.46103e-06	6.10389e-07	-3.05194e-07	-1.46493e-05	5.79869e-06	1.2513e-05	-2.13636e-06	1.83117e-06	-1.43441e-05	9.46103e-06	2.86883e-05
189	3	0	1.83117e-06	2.74675e-06	6.10389e-06	-7.01947e-06	0	1.22078e-06	-1.46493e-05	3.35714e-06	1.61753e-05	-2.44156e-06	6.10389e-07	-1.19026e-05	8.54544e-06	1.95324e-05
189	4	0	1.83117e-06	2.74675e-06	6.71428e-06	-5.1883e-06	-1.22078e-06	1.22078e-06	-1.70909e-05	2.13636e-06	1.89221e-05	-3.05194e-06	-9.15583e-07	-9.46103e-06	6.40908e-06	3.35714e-06
189	5	0	2.13636e-06	9.15583e-07	6.40908e-06	-5.1883e-06	-2.44156e-06	-6.10389e-07	-1.92272e-05	2.74675e-06	2.0448e-05	-3.66233e-06	-1.22078e-06	-1.92272e-05	3.05194e-06	-7.62986e-06
189	6	0	3.05194e-06	-3.05194e-07	5.79869e-06	-6.10389e-06	-3.66233e-06	-2.44156e-06	-1.95324e-05	4.88311e-06	2.16688e-05	-3.35714e-06	0	-3.66233e-05	-3.05194e-07	-1.49545e-05
189	7	0	3.35714e-06	-3.05194e-07	5.4935e-06	-5.79869e-06	-5.4935e-06	-3.05194e-06	-1.92272e-05	7.01947e-06	2.38052e-05	-1.52597e-06	2.13636e-06	-3.84545e-05	-2.44156e-06	-2.62467e-05
189	8	0	3.66233e-06	6.10389e-07	5.79869e-06	-3.35714e-06	-7.62986e-06	-4.88311e-06	-2.0448e-05	7.62986e-06	2.59415e-05	3.05194e-07	3.66233e-06	-1.52597e-05	-3.35714e-06	-3.93701e-05
189	9	0	3.96753e-06	2.13636e-06	6.10389e-06	-1.52597e-06	-9.46103e-06	-9.46103e-06	-2.22792e-05	7.62986e-06	2.56363e-05	1.22078e-06	3.66233e-06	1.06818e-05	-4.88311e-06	-4.12012e-05
189	10	0	4.57792e-06	3.66233e-06	6.40908e-06	-1.83117e-06	-1.00714e-05	-1.31234e-05	-2.38052e-05	7.01947e-06	2.31948e-05	9.15583e-07	2.74675e-06	1.31234e-05	-7.62986e-06	-2.56363e-05
189	11	0	4.27272e-06	5.4935e-06	5.1883e-06	-1.52597e-06	-9.76622e-06	-1.12922e-05	-2.47207e-05	5.79869e-06	2.07532e-05	6.10389e-07	1.52597e-06	-7.62986e-06	-8.85064e-06	-4.57792e-06
189	12	0	2.74675e-06	7.01947e-06	3.66233e-06	2.13636e-06	-8.54544e-06	-6.10389e-06	-2.59415e-05	4.27272e-06	2.01428e-05	1.83117e-06	0	-2.89935e-05	-6.71428e-06	3.96753e-06
189	13	0	1.83117e-06	7.01947e-06	3.05194e-06	7.62986e-06	-7.01947e-06	-3.96753e-06	-2.74675e-05	3.35714e-06	2.13636e-05	2.44156e-06	-3.96753e-06	-2.99091e-05	-2.13636e-06	-2.44156e-06
189	14	0	2.13636e-06	6.71428e-06	3.66233e-06	8.54544e-06	-7.32467e-06	-7.01947e-06	-2.77727e-05	4.57792e-06	2.28896e-05	2.13636e-06	-8.85064e-06	-8.54544e-06	1.52597e-06	-1.52597e-05
189	15	0	3.66233e-06	7.62986e-06	4.57792e-06	6.10389e-06	-9.15583e-06	-9.76622e-06	-2.59415e-05	5.4935e-06	2.28896e-05	2.13636e-06	-1.2513e-05	2.41104e-05	3.66233e-06	-2.44156e-05
189	16	0	4.57792e-06	9.15583e-06	4.57792e-06	5.4935e-06	-1.03766e-05	-9.15583e-06	-2.31948e-05	4.88311e-06	2.0448e-05	3.66233e-06	-1.31234e-05	5.09675e-05	4.27272e-06	-2.56363e-05
189	17	0	4.57792e-06	8.24025e-06	4.27272e-06	7.62986e-06	-9.15583e-06	-7.93505e-06	-2.07532e-05	3.35714e-06	1.61753e-05	4.57792e-06	-1.12922e-05	5.67662e-05	4.27272e-06	-1.92272e-05
189	18	0	4.88311e-06	5.1883e-06	4.57792e-06	8.24025e-06	-7.32467e-06	-9.15583e-06	-1.86169e-05	2.44156e-06	1.22078e-05	3.66233e-06	-7.93505e-06	4.12012e-05	3.66233e-06	-8.54544e-06
189	19	0	5.1883e-06	4.27272e-06	4.88311e-06	9.76622e-06	-7.32467e-06	-8.24025e-06	-1.49545e-05	1.83117e-06	1.00714e-05	1.83117e-06	-4.88311e-06	2.07532e-05	1.52597e-06	3.05194e-07
190	0	0	4.88311e-06	8.85064e-06	4.57792e-06	1.77013e-05	-7.93505e-06	-6.10389e-07	-1.0987e-05	1.52597e-06	8.24025e-06	1.52597e-06	-2.13636e-06	1.28182e-05	-9.15583e-07	2.13636e-06
190	1	0	5.1883e-06	1.55649e-05	3.66233e-06	3.02142e-05	-7.62986e-06	8.85064e-06	-7.32467e-06	2.13636e-06	4.27272e-06	2.74675e-06	-3.05194e-07	1.67857e-05	-3.35714e-06	-1.52597e-06
190	2	0	5.79869e-06	1.83117e-05	3.05194e-06	3.54026e-05	-5.4935e-06	1.15974e-05	-4.57792e-06	3.96753e-06	-6.10389e-07	3.96753e-06	9.15583e-07	2.22792e-05	-5.1883e-06	-5.4935e-06
190	3	0	5.4935e-06	1.52597e-05	2.74675e-06	2.80779e-05	-3.96753e-06	6.10389e-06	-1.83117e-06	6.10389e-06	-4.27272e-06	5.1883e-06	2.44156e-06	2.53311e-05	-6.10389e-06	-5.1883e-06
190	4	0	3.35714e-06	1.0987e-05	2.13636e-06	1.55649e-05	-5.1883e-06	-6.10389e-07	3.05194e-07	6.40908e-06	-5.4935e-06	6.40908e-06	3.96753e-06	3.2961e-05	-6.40908e-06	-2.13636e-06
190	5	0	9.15583e-07	8.24025e-06	1.22078e-06	4.57792e-06	-7.01947e-06	-5.1883e-06	1.52597e-06	5.79869e-06	-5.4935e-06	7.32467e-06	4.27272e-06	4.76103e-05	-5.4935e-06	-1.52597e-06
190	6	0	9.15583e-07	6.71428e-06	9.15583e-07	-4.88311e-06	-7.62986e-06	-8.54544e-06	1.52597e-06	5.79869e-06	-5.79869e-06	7.32467e-06	2.74675e-06	5.95129e-05	-3.05194e-06	-5.79869e-06
190	7	0	2.13636e-06	4.57792e-06	1.83117e-06	-1.06818e-05	-6.71428e-06	-1.31234e-05	1.83117e-06	6.40908e-06	-6.40908e-06	7.01947e-06	6.10389e-07	5.73766e-05	0	-1.06818e-05
190	8	0	1.52597e-06	3.05194e-06	3.05194e-06	-7.32467e-06	-5.79869e-06	-1.70909e-05	4.27272e-06	6.40908e-06	-7.62986e-06	8.24025e-06	-2.44156e-06	3.99805e-05	2.13636e-06	-1.03766e-05
190	9	0	-6.10389e-07	3.35714e-06	3.05194e-06	1.83117e-06	-6.40908e-06	-1.83117e-05	6.40908e-06	5.79869e-06	-1.03766e-05	1.06818e-05	-6.71428e-06	1.80065e-05	2.44156e-06	-2.44156e-06
190	10	0	-1.52597e-06	3.96753e-06	1.83117e-06	3.66233e-06	-6.40908e-06	-1.80065e-05	7.01947e-06	5.79869e-06	-1.37337e-05	1.19026e-05	-1.00714e-05	3.35714e-06	1.22078e-06	7.62986e-06
190	11	0	9.15583e-07	2.44156e-06	6.10389e-07	-5.79869e-06	-4.57792e-06	-1.70909e-05	6.71428e-06	6.40908e-06	-1.64805e-05	1.12922e-05	-1.03766e-05	0	-9.15583e-07	1.19026e-05
190	12	0	3.96753e-06	-6.10389e-07	9.15583e-07	-1.37337e-05	-1.22078e-06	-1.55649e-05	8.24025e-06	6.10389e-06	-1.89221e-05	9.15583e-06	-8.85064e-06	2.13636e-06	-2.74675e-06	8.24025e-06
190	13	0	4.27272e-06	-3.66233e-06	2.13636e-06	-9.15583e-06	1.83117e-06	-1.31234e-05	1.15974e-05	4.57792e-06	-2.22792e-05	7.32467e-06	-7.62986e-06	2.44156e-06	-2.74675e-06	2.44156e-06
190	14	0	2.74675e-06	-5.1883e-06	2.44156e-06	0	2.74675e-06	-9.76622e-06	1.40389e-05	3.05194e-06	-2.62467e-05	5.4935e-06	-8.54544e-06	-1.52597e-06	-1.83117e-06	2.74675e-06
190	15	0	2.44156e-06	-4.88311e-06	1.22078e-06	1.22078e-06	2.13636e-06	-4.57792e-06	1.49545e-05	3.05194e-06	-2.92987e-05	4.27272e-06	-9.76622e-06	-7.32467e-06	-9.15583e-07	7.01947e-06
190	16	0	3.96753e-06	-3.05194e-06	0	-3.96753e-06	2.13636e-06	1.83117e-06	1.58701e-05	3.05194e-06	-2.99091e-05	4.57792e-06	-9.76622e-06	-9.46103e-06	-3.05194e-07	5.79869e-06
190	17	0	4.57792e-06	0	-3.05194e-07	-5.4935e-06	3.66233e-06	5.79869e-06	1.67857e-05	1.83117e-06	-3.05194e-05	6.10389e-06	-9.15583e-06	-5.4935e-06	-3.05194e-07	-6.71428e-06
190	18	0	2.74675e-06	3.05194e-06	0	-1.52597e-06	5.1883e-06	3.66233e-06	1.64805e-05	1.22078e-06	-3.1435e-05	7.01947e-06	-9.76622e-06	5.79869e-06	-9.15583e-07	-2.31948e-05
190	19	0	6.10389e-07	5.79869e-06	-6.10389e-07	3.05194e-07	5.1883e-06	6.10389e-07	1.40389e-05	2.74675e-06	-3.1435e-05	6.71428e-06	-1.03766e-05	2.1974e-05	-2.13636e-06	-2.80779e-05
191	0	0	0	7.32467e-06	-2.44156e-06	-3.05194e-07	4.57792e-06	3.05194e-06	1.12922e-05	5.79869e-06	-2.96039e-05	5.4935e-06	-1.00714e-05	3.4487e-05	-3.66233e-06	-1.73961e-05
191	1	0	3.05194e-07	8.24025e-06	-3.35714e-06	-1.22078e-06	4.88311e-06	1.12922e-05	1.06818e-05	7.93505e-06	-2.77727e-05	4.88311e-06	-8.85064e-06	3.35714e-05	-4.57792e-06	-2.13636e-06
191	2	0	1.83117e-06	8.85064e-06	-3.05194e-06	-1.22078e-06	6.10389e-06	1.70909e-05	1.22078e-05	6.40908e-06	-2.80779e-05	5.79869e-06	-7.32467e-06	1.98376e-05	-4.27272e-06	6.10389e-06
191	3	0	2.44156e-06	8.54544e-06	-2.44156e-06	-4.57792e-06	6.10389e-06	1.67857e-05	1.40389e-05	1.52597e-06	-2.99091e-05	6.10389e-06	-5.4935e-06	4.57792e-06	-4.57792e-06	7.62986e-06
191	4	0	1.22078e-06	7.01947e-06	-3.35714e-06	-1.00714e-05	4.57792e-06	1.58701e-05	1.43441e-05	-4.27272e-06	-3.08246e-05	4.57792e-06	-3.96753e-06	-3.05194e-07	-5.79869e-06	1.03766e-05
191	5	0	-6.10389e-07	5.4935e-06	-5.4935e-06	-1.28182e-05	2.74675e-06	1.95324e-05	1.31234e-05	-8.85064e-06	-3.08246e-05	2.13636e-06	-3.66233e-06	2.13636e-06	-7.93505e-06	1.49545e-05
191	6	0	-1.83117e-06	4.57792e-06	-7.32467e-06	-1.12922e-05	9.15583e-07	2.47207e-05	1.15974e-05	-1.03766e-05	-3.08246e-05	0	-4.88311e-06	2.74675e-06	-9.15583e-06	1.49545e-05
191	7	0	-1.83117e-06	4.88311e-06	-7.93505e-06	-9.46103e-06	-6.10389e-07	2.59415e-05	1.03766e-05	-8.85064e-06	-2.96039e-05	-3.05194e-07	-5.4935e-06	-3.66233e-06	-9.46103e-06	8.85064e-06
191	8	0	-9.15583e-07	4.88311e-06	-7.62986e-06	-8.85064e-06	-3.05194e-06	2.28896e-05	9.46103e-06	-6.40908e-06	-2.56363e-05	0	-4.57792e-06	-1.43441e-05	-9.76622e-06	2.74675e-06
191	9	0	-1.22078e-06	3.96753e-06	-7.62986e-06	-8.85064e-06	-4.88311e-06	1.89221e-05	7.93505e-06	-4.88311e-06	-2.01428e-05	6.10389e-07	-3.05194e-06	-2.25844e-05	-9.15583e-06	1.22078e-06
191	10	0	-2.74675e-06	2.13636e-06	-7.62986e-06	-9.15583e-06	-5.79869e-06	1.67857e-05	5.4935e-06	-4.57792e-06	-1.58701e-05	1.52597e-06	-2.13636e-06	-2.65519e-05	-7.93505e-06	2.13636e-06
191	11	0	-3.96753e-06	6.10389e-07	-7.32467e-06	-9.76622e-06	-5.79869e-06	1.52597e-05	3.35714e-06	-4.88311e-06	-1.15974e-05	2.44156e-06	-1.83117e-06	-2.74675e-05	-7.32467e-06	1.22078e-06
191	12	0	-3.96753e-06	6.10389e-07	-6.40908e-06	-7.32467e-06	-5.79869e-06	1.46493e-05	1.52597e-06	-5.4935e-06	-3.66233e-06	3.66233e-06	-1.22078e-06	-2.65519e-05	-1.00714e-05	-3.05194e-07
191	13	0	-3.96753e-06	2.74675e-06	-6.40908e-06	0	-6.40908e-06	1.37337e-05	0	-7.32467e-06	7.32467e-06	4.27272e-06	0	-2.44156e-05	-1.40389e-05	-1.22078e-06
191	14	0	-4.27272e-06	5.79869e-06	-6.40908e-06	8.85064e-06	-7.32467e-06	1.12922e-05	-2.13636e-06	-1.06818e-05	1.67857e-05	3.96753e-06	6.10389e-07	-2.22792e-05	-1.55649e-05	-1.52597e-06
191	15	0	-4.57792e-06	7.62986e-06	-5.79869e-06	1.31234e-05	-8.85064e-06	6.40908e-06	-2.44156e-06	-1.22078e-05	2.01428e-05	3.35714e-06	3.05194e-07	-1.98376e-05	-1.31234e-05	-1.52597e-06
191	16	0	-3.96753e-06	7.93505e-06	-5.1883e-06	1.2513e-05	-9.76622e-06	2.13636e-06	-9.15583e-07	-1.06818e-05	1.70909e-05	3.35714e-06	6.10389e-07	-1.55649e-05	-9.76622e-06	0
191	17	0	-4.57792e-06	7.93505e-06	-5.1883e-06	1.00714e-05	-9.76622e-06	0	0	-6.40908e-06	1.22078e-05	4.27272e-06	3.66233e-06	-9.15583e-06	-9.15583e-06	3.05194e-06
191	18	0	-6.10389e-06	7.01947e-06	-5.4935e-06	7.62986e-06	-9.15583e-06	-3.05194e-07	-1.83117e-06	-3.96753e-06	1.03766e-05	6.71428e-06	8.24025e-06	-1.52597e-06	-1.03766e-05	4.88311e-06
191	19	0	-7.32467e-06	5.79869e-06	-5.1883e-06	4.57792e-06	-8.85064e-06	-1.83117e-06	-4.88311e-06	-3.96753e-06	1.34286e-05	7.93505e-06	1.22078e-05	2.13636e-06	-1.12922e-05	5.1883e-06
192	0	0	-6.71428e-06	4.57792e-06	-4.27272e-06	1.22078e-06	-9.46103e-06	-4.27272e-06	-5.1883e-06	-2.44156e-06	1.95324e-05	7.01947e-06	1.46493e-05	-2.74675e-06	-1.15974e-05	7.01947e-06
192	1	0	-4.27272e-06	4.88311e-06	-3.66233e-06	-3.05194e-07	-1.00714e-05	-4.57792e-06	-3.05194e-06	3.35714e-06	2.35e-05	4.57792e-06	1.58701e-05	-1.92272e-05	-1.2513e-05	9.76622e-06
192	2	0	-1.52597e-06	6.10389e-06	-3.96753e-06	-3.05194e-07	-1.00714e-05	-3.35714e-06	-1.52597e-06	1.15974e-05	2.44156e-05	3.96753e-06	1.61753e-05	-3.87597e-05	-1.34286e-05	6.71428e-06
192	3	0	-3.05194e-07	6.71428e-06	-3.96753e-06	-9.15583e-07	-9.76622e-06	-2.44156e-06	-3.05194e-06	1.37337e-05	2.41104e-05	5.79869e-06	1.58701e-05	-4.51688e-05	-1.31234e-05	-2.13636e-06
192	4	0	0	5.4935e-06	-2.44156e-06	-1.52597e-06	-1.00714e-05	-3.96753e-06	-4.27272e-06	7.62986e-06	2.41104e-05	8.24025e-06	1.70909e-05	-3.1435e-05	-1.19026e-05	-9.76622e-06
192	5	0	1.22078e-06	3.66233e-06	-9.15583e-07	-9.15583e-07	-1.03766e-05	-6.40908e-06	-3.96753e-06	0	2.38052e-05	9.15583e-06	2.07532e-05	-1.00714e-05	-1.22078e-05	-8.54544e-06
192	6	0	3.66233e-06	2.74675e-06	-3.05194e-07	0	-9.76622e-06	-8.24025e-06	-3.05194e-06	-3.05194e-07	2.01428e-05	9.76622e-06	2.47207e-05	2.74675e-06	-1.28182e-05	-2.74675e-06
192	7	0	6.40908e-06	2.44156e-06	-6.10389e-07	6.10389e-07	-7.01947e-06	-9.76622e-06	-2.74675e-06	7.32467e-06	1.43441e-05	1.15974e-05	2.59415e-05	1.00714e-05	-1.22078e-05	0
192	8	0	8.24025e-06	1.22078e-06	-6.10389e-07	6.10389e-07	-3.35714e-06	-1.40389e-05	-1.22078e-06	1.64805e-05	8.24025e-06	1.28182e-05	2.31948e-05	2.68571e-05	-8.54544e-06	-1.22078e-06
192	9	0	8.54544e-06	-9.15583e-07	3.05194e-07	6.10389e-07	-1.52597e-06	-2.0448e-05	2.74675e-06	2.0448e-05	2.13636e-06	1.12922e-05	2.0448e-05	5.37142e-05	-4.88311e-06	-2.13636e-06
192	10	0	7.93505e-06	-3.05194e-06	2.13636e-06	9.15583e-07	-1.83117e-06	-2.59415e-05	7.62986e-06	1.95324e-05	-4.27272e-06	8.85064e-06	1.98376e-05	7.04999e-05	-3.66233e-06	-1.83117e-06
192	11	0	7.62986e-06	-3.96753e-06	3.96753e-06	1.83117e-06	-1.52597e-06	-2.77727e-05	1.0987e-05	1.58701e-05	-1.0987e-05	6.71428e-06	1.98376e-05	6.34804e-05	-4.88311e-06	-4.57792e-06
192	12	0	8.85064e-06	-3.96753e-06	5.1883e-06	3.66233e-06	0	-2.65519e-05	1.37337e-05	9.76622e-06	-1.52597e-05	5.4935e-06	1.67857e-05	4.60844e-05	-6.10389e-06	-1.00714e-05
192	13	0	9.46103e-06	-3.35714e-06	4.88311e-06	5.79869e-06	1.83117e-06	-2.53311e-05	1.77013e-05	1.52597e-06	-1.61753e-05	3.05194e-06	1.12922e-05	3.54026e-05	-5.1883e-06	-1.28182e-05
192	14	0	8.85064e-06	-2.13636e-06	3.66233e-06	5.4935e-06	1.83117e-06	-2.62467e-05	2.07532e-05	-4.27272e-06	-1.49545e-05	6.10389e-07	8.54544e-06	2.83831e-05	-2.13636e-06	-1.12922e-05
192	15	0	7.62986e-06	-1.22078e-06	2.74675e-06	1.83117e-06	3.05194e-07	-2.89935e-05	2.16688e-05	-4.27272e-06	-1.2513e-05	9.15583e-07	1.12922e-05	1.34286e-05	1.52597e-06	-9.76622e-06
192	16	0	7.62986e-06	-1.52597e-06	1.83117e-06	-2.74675e-06	0	-3.11298e-05	2.16688e-05	-6.10389e-07	-1.15974e-05	2.74675e-06	1.73961e-05	-3.66233e-06	5.1883e-06	-1.22078e-05
192	17	0	8.24025e-06	-3.05194e-06	1.52597e-06	-5.1883e-06	1.52597e-06	-3.05194e-05	2.31948e-05	1.22078e-06	-1.2513e-05	3.05194e-06	2.13636e-05	-9.46103e-06	7.32467e-06	-1.61753e-05
192	18	0	7.62986e-06	-3.96753e-06	1.83117e-06	-4.27272e-06	3.66233e-06	-2.83831e-05	2.22792e-05	-6.10389e-07	-1.46493e-05	1.83117e-06	2.07532e-05	-8.85064e-06	7.62986e-06	-1.61753e-05
192	19	0	5.4935e-06	-3.35714e-06	2.13636e-06	-2.74675e-06	4.27272e-06	-2.71623e-05	1.49545e-05	-2.74675e-06	-1.49545e-05	1.83117e-06	1.77013e-05	-1.86169e-05	7.01947e-06	-1.19026e-05
193	0	0	4.57792e-06	-1.83117e-06	1.52597e-06	-2.74675e-06	3.66233e-06	-2.80779e-05	3.96753e-06	-1.52597e-06	-1.2513e-05	3.05194e-06	1.52597e-05	-3.63181e-05	6.40908e-06	-8.54544e-06
193	1	0	5.79869e-06	-1.52597e-06	0	-4.57792e-06	3.35714e-06	-2.86883e-05	-2.13636e-06	6.10389e-07	-1.06818e-05	2.74675e-06	1.43441e-05	-4.05909e-05	4.88311e-06	-1.12922e-05
193	2	0	7.01947e-06	-1.83117e-06	-6.10389e-07	-5.79869e-06	3.66233e-06	-2.56363e-05	0	1.22078e-06	-1.0987e-05	6.10389e-07	1.28182e-05	-2.71623e-05	1.22078e-06	-1.95324e-05
193	3	0	6.71428e-06	3.05194e-07	-6.10389e-07	-5.1883e-06	4.57792e-06	-2.01428e-05	6.40908e-06	-6.10389e-07	-1.0987e-05	0	1.00714e-05	-1.86169e-05	-2.44156e-06	-2.65519e-05
193	4	0	5.79869e-06	4.57792e-06	-3.05194e-07	-3.66233e-06	5.1883e-06	-1.61753e-05	1.00714e-05	-1.83117e-06	-7.62986e-06	2.44156e-06	9.15583e-06	-2.86883e-05	-6.10389e-06	-2.44156e-05
193	5	0	5.79869e-06	6.71428e-06	-9.15583e-07	-2.74675e-06	5.4935e-06	-1.43441e-05	1.06818e-05	-9.15583e-07	-2.44156e-06	4.27272e-06	1.12922e-05	-3.99805e-05	-9.46103e-06	-1.43441e-05
193	6	0	6.40908e-06	4.27272e-06	-1.52597e-06	-3.35714e-06	5.4935e-06	-1.06818e-05	1.15974e-05	0	6.10389e-07	3.05194e-06	1.46493e-05	-2.99091e-05	-1.19026e-05	-5.4935e-06
193	7	0	7.01947e-06	-3.05194e-07	-9.15583e-07	-5.4935e-06	6.40908e-06	-2.44156e-06	1.28182e-05	-1.22078e-06	2.44156e-06	1.22078e-06	1.55649e-05	0	-1.31234e-05	-5.1883e-06
193	8	0	7.32467e-06	-2.44156e-06	0	-9.46103e-06	7.32467e-06	5.79869e-06	1.19026e-05	-3.35714e-06	5.1883e-06	1.83117e-06	1.31234e-05	3.38766e-05	-1.2513e-05	-1.19026e-05
193	9	0	8.24025e-06	-9.15583e-07	-3.05194e-07	-1.31234e-05	7.62986e-06	7.62986e-06	9.15583e-06	-4.27272e-06	9.15583e-06	3.35714e-06	9.76622e-06	6.07337e-05	-1.28182e-05	-1.95324e-05
193	10	0	8.54544e-06	1.22078e-06	-2.13636e-06	-1.46493e-05	6.71428e-06	2.13636e-06	6.71428e-06	-4.27272e-06	1.19026e-05	2.13636e-06	1.00714e-05	7.59934e-05	-1.55649e-05	-2.59415e-05
193	11	0	7.93505e-06	2.13636e-06	-3.96753e-06	-1.31234e-05	5.79869e-06	-6.10389e-06	6.10389e-06	-4.57792e-06	1.28182e-05	-9.15583e-07	1.49545e-05	7.72142e-05	-1.73961e-05	-3.17402e-05
193	12	0	7.62986e-06	1.83117e-06	-3.66233e-06	-1.00714e-05	7.32467e-06	-1.19026e-05	6.71428e-06	-6.10389e-06	1.31234e-05	-2.74675e-06	2.16688e-05	7.11103e-05	-1.49545e-05	-3.66233e-05
193	13	0	8.24025e-06	2.13636e-06	-2.74675e-06	-6.10389e-06	1.06818e-05	-1.03766e-05	8.24025e-06	-6.40908e-06	1.34286e-05	-1.83117e-06	2.62467e-05	7.26363e-05	-8.85064e-06	-3.87597e-05
193	14	0	8.54544e-06	3.66233e-06	-2.44156e-06	0	1.28182e-05	-1.22078e-06	9.46103e-06	-4.57792e-06	1.37337e-05	0	2.62467e-05	8.57596e-05	-3.96753e-06	-3.41818e-05
193	15	0	7.62986e-06	6.10389e-06	-3.05194e-06	9.76622e-06	1.22078e-05	1.15974e-05	9.76622e-06	-1.52597e-06	1.37337e-05	3.05194e-07	2.28896e-05	9.82726e-05	-3.05194e-06	-1.95324e-05
193	16	0	6.10389e-06	9.15583e-06	-3.35714e-06	2.16688e-05	1.00714e-05	2.13636e-05	9.76622e-06	3.05194e-07	1.28182e-05	3.05194e-07	1.86169e-05	9.7357e-05	-3.35714e-06	2.13636e-06
193	17	0	5.4935e-06	1.12922e-05	-3.05194e-06	3.4487e-05	8.85064e-06	2.35e-05	1.0987e-05	6.10389e-07	1.03766e-05	0	1.55649e-05	8.4844e-05	-3.05194e-06	2.25844e-05
193	18	0	5.79869e-06	1.12922e-05	-3.05194e-06	4.63895e-05	8.24025e-06	2.01428e-05	1.28182e-05	-3.05194e-07	5.79869e-06	0	1.31234e-05	6.62272e-05	-2.74675e-06	3.4487e-05
193	19	0	6.10389e-06	1.06818e-05	-2.44156e-06	5.24934e-05	7.62986e-06	1.67857e-05	1.31234e-05	-2.74675e-06	9.15583e-07	0	1.12922e-05	4.02857e-05	-3.35714e-06	4.3948e-05
194	0	0	5.4935e-06	1.12922e-05	-1.22078e-06	4.5474e-05	5.79869e-06	1.46493e-05	1.12922e-05	-4.27272e-06	-9.15583e-07	1.52597e-06	9.46103e-06	7.32467e-06	-4.27272e-06	6.37856e-05
194	1	0	4.57792e-06	1.28182e-05	-6.10389e-07	2.68571e-05	3.96753e-06	1.03766e-05	9.15583e-06	-4.57792e-06	-6.10389e-07	3.05194e-06	8.24025e-06	-2.71623e-05	-4.27272e-06	9.27791e-05
194	2	0	4.27272e-06	1.19026e-05	-1.22078e-06	7.93505e-06	2.44156e-06	3.66233e-06	8.24025e-06	-3.35714e-06	0	2.44156e-06	7.32467e-06	-6.16493e-05	-5.1883e-06	0.000112006
194	3	0	4.57792e-06	7.62986e-06	-2.13636e-06	-1.22078e-06	2.13636e-06	-2.44156e-06	8.54544e-06	-1.52597e-06	-9.15583e-07	6.10389e-07	7.01947e-06	-9.79674e-05	-7.62986e-06	0.000107734
194	4	0	4.88311e-06	2.44156e-06	-2.74675e-06	-3.05194e-06	1.52597e-06	-5.4935e-06	9.15583e-06	-3.05194e-07	-2.44156e-06	6.10389e-07	7.01947e-06	-0.000132454	-9.46103e-06	9.18635e-05
194	5	0	4.27272e-06	0	-2.13636e-06	-4.27272e-06	9.15583e-07	-7.32467e-06	8.54544e-06	0	-3.96753e-06	2.74675e-06	7.01947e-06	-0.000153818	-9.76622e-06	8.7896e-05
194	6	0	3.66233e-06	6.10389e-07	-9.15583e-07	-6.10389e-06	9.15583e-07	-9.46103e-06	7.62986e-06	6.10389e-07	-4.27272e-06	4.88311e-06	6.40908e-06	-0.000161448	-9.15583e-06	9.76622e-05
194	7	0	4.27272e-06	9.15583e-07	0	-5.4935e-06	2.44156e-06	-1.22078e-05	6.71428e-06	6.10389e-07	-3.05194e-06	4.57792e-06	4.88311e-06	-0.000165415	-9.46103e-06	0.000100714
194	8	0	5.1883e-06	0	3.05194e-07	-4.57792e-06	3.66233e-06	-1.46493e-05	5.79869e-06	3.05194e-07	-9.15583e-07	2.44156e-06	3.66233e-06	-0.000171824	-9.46103e-06	8.42337e-05
194	9	0	5.1883e-06	-1.22078e-06	0	-7.32467e-06	2.74675e-06	-1.86169e-05	4.88311e-06	6.10389e-07	6.10389e-07	9.15583e-07	3.96753e-06	-0.000172435	-8.54544e-06	5.92077e-05
194	10	0	3.96753e-06	-6.10389e-07	0	-9.76622e-06	1.22078e-06	-2.41104e-05	4.27272e-06	9.15583e-07	3.05194e-07	9.15583e-07	5.1883e-06	-0.000160532	-7.62986e-06	4.48636e-05
194	11	0	3.05194e-06	0	0	-7.32467e-06	1.22078e-06	-2.86883e-05	4.27272e-06	3.05194e-07	0	1.52597e-06	6.10389e-06	-0.000139779	-7.93505e-06	4.42532e-05
194	12	0	3.66233e-06	-2.13636e-06	0	-2.44156e-06	2.74675e-06	-2.99091e-05	4.27272e-06	-6.10389e-07	0	1.83117e-06	5.79869e-06	-0.000117805	-8.85064e-06	4.5474e-05
194	13	0	4.57792e-06	-5.4935e-06	-3.05194e-07	-1.22078e-06	3.66233e-06	-2.89935e-05	4.88311e-06	-1.83117e-06	0	1.52597e-06	6.10389e-06	-9.67466e-05	-8.54544e-06	3.90649e-05
194	14	0	4.88311e-06	-6.40908e-06	-6.10389e-07	-3.05194e-06	3.05194e-06	-2.83831e-05	5.79869e-06	-2.13636e-06	-3.05194e-06	1.52597e-06	7.01947e-06	-7.8435e-05	-7.62986e-06	2.65519e-05
194	15	0	4.57792e-06	-3.96753e-06	-1.22078e-06	-5.79869e-06	2.13636e-06	-2.65519e-05	6.71428e-06	-2.13636e-06	-5.4935e-06	1.22078e-06	7.62986e-06	-6.5922e-05	-7.32467e-06	1.46493e-05
194	16	0	4.57792e-06	-1.52597e-06	-1.83117e-06	-1.22078e-05	1.52597e-06	-2.0448e-05	6.10389e-06	-2.44156e-06	-3.35714e-06	3.05194e-07	6.10389e-06	-5.85973e-05	-8.54544e-06	8.85064e-06
194	17	0	4.27272e-06	-9.15583e-07	-2.13636e-06	-2.56363e-05	0	-1.0987e-05	3.66233e-06	-2.44156e-06	9.15583e-07	-3.05194e-07	3.66233e-06	-5.06623e-05	-1.06818e-05	9.46103e-06
194	18	0	2.44156e-06	0	-2.13636e-06	-3.41818e-05	-3.35714e-06	-3.05194e-06	1.22078e-06	-3.35714e-06	1.52597e-06	-9.15583e-07	2.74675e-06	-3.93701e-05	-1.37337e-05	1.37337e-05
194	19	0	6.10389e-07	3.66233e-06	-1.83117e-06	-2.28896e-05	-4.88311e-06	3.05194e-07	6.10389e-07	-5.79869e-06	-3.35714e-06	-1.22078e-06	3.66233e-06	-2.50259e-05	-1.52597e-05	1.55649e-05
195	0	0	9.15583e-07	8.24025e-06	-1.52597e-06	5.1883e-06	-3.66233e-06	2.74675e-06	1.83117e-06	-8.54544e-06	-1.00714e-05	-1.22078e-06	4.57792e-06	-4.57792e-06	-1.40389e-05	1.22078e-05
195	1	0	2.13636e-06	1.19026e-05	-6.10389e-07	3.20454e-05	-1.52597e-06	7.62986e-06	3.35714e-06	-9.46103e-06	-1.31234e-05	-1.83117e-06	4.27272e-06	2.22792e-05	-1.12922e-05	6.10389e-06
195	2	0	3.05194e-06	1.40389e-05	0	4.97467e-05	-1.22078e-06	1.2513e-05	3.05194e-06	-7.01947e-06	-1.34286e-05	-2.74675e-06	2.44156e-06	5.06623e-05	-8.85064e-06	9.15583e-07
195	3	0	2.44156e-06	1.55649e-05	6.10389e-07	6.40908e-05	-2.44156e-06	1.12922e-05	1.22078e-06	-3.96753e-06	-1.37337e-05	-2.44156e-06	3.05194e-07	7.35519e-05	-8.24025e-06	-4.57792e-06
195	4	0	1.83117e-06	1.49545e-05	3.05194e-07	7.3857e-05	-2.74675e-06	3.66233e-06	0	-3.96753e-06	-1.40389e-05	-9.15583e-07	-1.22078e-06	9.27791e-05	-7.62986e-06	-1.34286e-05
195	5	0	1.22078e-06	1.12922e-05	0	6.62272e-05	-2.13636e-06	-4.27272e-06	-1.22078e-06	-6.40908e-06	-1.22078e-05	3.05194e-07	-2.44156e-06	0.000110175	-6.71428e-06	-2.47207e-05
195	6	0	3.05194e-07	6.71428e-06	9.15583e-07	4.05909e-05	-1.52597e-06	-8.24025e-06	-1.83117e-06	-8.54544e-06	-8.85064e-06	0	-2.44156e-06	0.000119331	-6.71428e-06	-3.57077e-05
195	7	0	-3.05194e-07	4.88311e-06	1.52597e-06	1.61753e-05	-1.83117e-06	-7.93505e-06	-1.52597e-06	-8.54544e-06	-5.1883e-06	-1.83117e-06	-1.22078e-06	0.000112006	-8.24025e-06	-4.33376e-05
195	8	0	-3.05194e-07	5.4935e-06	3.05194e-07	7.93505e-06	-2.13636e-06	-8.24025e-06	-9.15583e-07	-7.62986e-06	-1.52597e-06	-3.05194e-06	9.15583e-07	9.21687e-05	-1.03766e-05	-4.69999e-05
195	9	0	0	4.57792e-06	-1.22078e-06	9.15583e-06	-1.83117e-06	-1.15974e-05	-1.22078e-06	-7.01947e-06	1.22078e-06	-3.05194e-06	3.35714e-06	6.7448e-05	-1.0987e-05	-4.69999e-05
195	10	0	-3.05194e-07	-3.05194e-07	-1.22078e-06	7.01947e-06	-9.15583e-07	-1.73961e-05	-2.74675e-06	-6.10389e-06	3.35714e-06	-1.83117e-06	5.4935e-06	3.78441e-05	-1.03766e-05	-4.5474e-05
195	11	0	-9.15583e-07	-7.62986e-06	3.05194e-07	3.35714e-06	0	-2.38052e-05	-4.27272e-06	-3.96753e-06	6.10389e-06	-1.22078e-06	6.40908e-06	1.22078e-06	-1.06818e-05	-4.69999e-05
195	12	0	-9.15583e-07	-1.31234e-05	2.13636e-06	5.79869e-06	1.22078e-06	-2.89935e-05	-5.1883e-06	-1.52597e-06	1.2513e-05	-9.15583e-07	6.71428e-06	-3.35714e-05	-1.15974e-05	-5.15779e-05
195	13	0	-6.10389e-07	-1.52597e-05	1.52597e-06	1.06818e-05	1.52597e-06	-3.26558e-05	-6.40908e-06	-6.10389e-07	2.13636e-05	-9.15583e-07	7.93505e-06	-5.21882e-05	-1.19026e-05	-5.55454e-05
195	14	0	-3.05194e-07	-1.58701e-05	3.05194e-07	9.15583e-06	3.05194e-07	-3.54026e-05	-7.62986e-06	0	2.77727e-05	-1.52597e-06	1.00714e-05	-5.12727e-05	-1.0987e-05	-5.82921e-05
195	15	0	-3.05194e-07	-1.64805e-05	3.05194e-07	1.83117e-06	-6.10389e-07	-3.87597e-05	-7.01947e-06	6.10389e-07	2.96039e-05	-1.22078e-06	1.06818e-05	-4.27272e-05	-1.0987e-05	-6.4396e-05
195	16	0	0	-1.89221e-05	1.22078e-06	-3.96753e-06	-6.10389e-07	-4.2422e-05	-2.74675e-06	1.83117e-06	2.89935e-05	-3.05194e-07	8.24025e-06	-3.69285e-05	-1.19026e-05	-7.35519e-05
195	17	0	3.05194e-07	-2.22792e-05	1.22078e-06	-7.93505e-06	0	-4.42532e-05	0	1.83117e-06	2.77727e-05	0	4.57792e-06	-3.72337e-05	-1.31234e-05	-7.87402e-05
195	18	0	0	-2.47207e-05	3.05194e-07	-1.37337e-05	-3.05194e-07	-4.33376e-05	-4.57792e-06	6.10389e-07	2.44156e-05	-1.83117e-06	2.13636e-06	-4.18116e-05	-1.34286e-05	-7.59934e-05
195	19	0	0	-2.38052e-05	0	-2.01428e-05	-6.10389e-07	-4.2422e-05	-1.28182e-05	0	1.86169e-05	-4.27272e-06	1.83117e-06	-4.45584e-05	-1.2513e-05	-7.29415e-05
196	0	0	6.10389e-07	-2.07532e-05	6.10389e-07	-2.13636e-05	-3.05194e-07	-4.2422e-05	-1.58701e-05	0	1.37337e-05	-5.1883e-06	2.13636e-06	-3.50974e-05	-1.12922e-05	-7.3857e-05
196	1	0	1.83117e-06	-1.80065e-05	1.83117e-06	-1.70909e-05	0	-3.99805e-05	-9.76622e-06	-6.10389e-07	1.06818e-05	-3.96753e-06	2.13636e-06	-1.31234e-05	-1.00714e-05	-7.14155e-05
196	2	0	2.74675e-06	-1.55649e-05	2.74675e-06	-1.22078e-05	-3.05194e-07	-3.08246e-05	-3.05194e-07	-1.52597e-06	6.10389e-06	-2.44156e-06	2.44156e-06	8.54544e-06	-1.00714e-05	-5.92077e-05
196	3	0	3.66233e-06	-1.2513e-05	3.66233e-06	-1.12922e-05	-1.22078e-06	-1.98376e-05	5.1883e-06	-2.13636e-06	-3.05194e-07	-1.83117e-06	2.13636e-06	2.10584e-05	-1.0987e-05	-4.60844e-05
196	4	0	5.4935e-06	-8.24025e-06	4.27272e-06	-1.49545e-05	-1.22078e-06	-1.40389e-05	7.62986e-06	-2.44156e-06	-5.4935e-06	-2.13636e-06	9.15583e-07	3.17402e-05	-1.15974e-05	-3.60129e-05
196	5	0	7.32467e-06	-4.57792e-06	3.96753e-06	-2.22792e-05	-6.10389e-07	-1.37337e-05	1.06818e-05	-3.96753e-06	-7.93505e-06	-3.05194e-06	-9.15583e-07	5.1883e-05	-1.00714e-05	-9.76622e-06
196	6	0	7.32467e-06	-1.83117e-06	2.74675e-06	-3.26558e-05	9.15583e-07	-1.06818e-05	1.46493e-05	-7.62986e-06	-1.22078e-05	-5.79869e-06	-2.13636e-06	7.35519e-05	-8.24025e-06	4.97467e-05
196	7	0	5.4935e-06	1.22078e-06	1.83117e-06	-4.2422e-05	4.27272e-06	3.05194e-07	1.61753e-05	-1.15974e-05	-1.86169e-05	-9.15583e-06	-1.83117e-06	8.08765e-05	-8.54544e-06	0.000117195
196	8	0	3.96753e-06	4.88311e-06	1.22078e-06	-4.73051e-05	7.93505e-06	1.37337e-05	1.49545e-05	-1.40389e-05	-2.1974e-05	-1.00714e-05	-1.52597e-06	7.41622e-05	-1.06818e-05	0.000141
196	9	0	3.96753e-06	7.93505e-06	3.05194e-07	-4.82207e-05	9.46103e-06	1.95324e-05	1.37337e-05	-1.46493e-05	-1.95324e-05	-8.24025e-06	-1.22078e-06	7.04999e-05	-1.22078e-05	0.000106513
196	10	0	3.96753e-06	8.85064e-06	-6.10389e-07	-4.76103e-05	7.93505e-06	1.58701e-05	1.52597e-05	-1.43441e-05	-1.64805e-05	-7.01947e-06	-1.52597e-06	7.6909e-05	-1.12922e-05	5.58506e-05
196	11	0	2.44156e-06	9.46103e-06	-1.22078e-06	-4.33376e-05	6.40908e-06	8.54544e-06	1.67857e-05	-1.22078e-05	-1.92272e-05	-8.24025e-06	-2.44156e-06	8.17921e-05	-1.06818e-05	3.41818e-05
196	12	0	6.10389e-07	1.06818e-05	-1.52597e-06	-3.02142e-05	7.93505e-06	2.13636e-06	1.31234e-05	-9.46103e-06	-2.65519e-05	-1.00714e-05	-5.4935e-06	7.26363e-05	-1.12922e-05	4.2422e-05
196	13	0	-6.10389e-07	1.19026e-05	-2.74675e-06	-8.85064e-06	1.03766e-05	-2.44156e-06	1.52597e-06	-7.62986e-06	-3.1435e-05	-9.15583e-06	-9.15583e-06	5.46298e-05	-1.2513e-05	5.31038e-05
196	14	0	-2.13636e-06	1.19026e-05	-4.88311e-06	1.22078e-05	1.03766e-05	-6.10389e-06	-1.22078e-05	-7.01947e-06	-3.02142e-05	-6.10389e-06	-1.0987e-05	3.87597e-05	-1.31234e-05	5.43246e-05
196	15	0	-3.66233e-06	1.15974e-05	-5.79869e-06	2.25844e-05	8.24025e-06	-7.32467e-06	-1.92272e-05	-7.32467e-06	-2.0448e-05	-4.27272e-06	-1.03766e-05	2.65519e-05	-1.2513e-05	5.27986e-05
196	16	0	-4.88311e-06	1.19026e-05	-4.27272e-06	2.10584e-05	5.79869e-06	-6.71428e-06	-1.64805e-05	-7.01947e-06	0	-4.27272e-06	-8.54544e-06	1.03766e-05	-1.19026e-05	4.94415e-05
196	17	0	-5.4935e-06	1.2513e-05	-2.74675e-06	1.34286e-05	3.96753e-06	-7.32467e-06	-1.0987e-05	-6.71428e-06	2.80779e-05	-4.57792e-06	-6.40908e-06	-1.06818e-05	-1.06818e-05	3.81493e-05
196	18	0	-5.79869e-06	1.0987e-05	-4.57792e-06	7.62986e-06	1.83117e-06	-1.03766e-05	-1.28182e-05	-6.10389e-06	4.97467e-05	-3.66233e-06	-3.35714e-06	-2.53311e-05	-7.93505e-06	2.07532e-05
196	19	0	-5.79869e-06	7.93505e-06	-8.24025e-06	5.1883e-06	-6.10389e-07	-1.46493e-05	-2.10584e-05	-3.96753e-06	5.46298e-05	-3.05194e-06	0	-2.38052e-05	-5.4935e-06	8.54544e-06
197	0	0	-6.40908e-06	5.1883e-06	-1.0987e-05	4.27272e-06	-2.44156e-06	-1.77013e-05	-2.56363e-05	-9.15583e-07	4.73051e-05	-2.74675e-06	1.52597e-06	-1.19026e-05	-5.1883e-06	4.57792e-06
197	1	0	-7.01947e-06	3.66233e-06	-1.03766e-05	1.83117e-06	-3.35714e-06	-1.92272e-05	-2.0448e-05	3.05194e-07	3.93701e-05	-3.05194e-06	3.05194e-07	-3.35714e-06	-5.79869e-06	2.13636e-06
197	2	0	-7.93505e-06	2.13636e-06	-8.54544e-06	-1.83117e-06	-4.27272e-06	-1.98376e-05	-1.19026e-05	0	3.63181e-05	-3.05194e-06	-1.52597e-06	-2.44156e-06	-7.01947e-06	-2.44156e-06
197	3	0	-8.54544e-06	0	-8.54544e-06	-4.57792e-06	-6.40908e-06	-2.0448e-05	-8.85064e-06	-3.05194e-07	3.50974e-05	-3.05194e-06	-2.44156e-06	-9.15583e-07	-7.62986e-06	-7.01947e-06
197	4	0	-7.93505e-06	-1.83117e-06	-9.46103e-06	-4.27272e-06	-8.24025e-06	-2.16688e-05	-1.0987e-05	9.15583e-07	3.38766e-05	-3.35714e-06	-3.05194e-06	5.4935e-06	-8.24025e-06	-9.76622e-06
197	5	0	-6.71428e-06	-1.52597e-06	-8.85064e-06	-6.10389e-07	-9.46103e-06	-2.1974e-05	-1.2513e-05	3.05194e-06	3.38766e-05	-2.74675e-06	-4.57792e-06	9.76622e-06	-7.62986e-06	-1.40389e-05
197	6	0	-5.79869e-06	0	-7.01947e-06	3.35714e-06	-1.12922e-05	-2.22792e-05	-1.22078e-05	3.05194e-06	3.32662e-05	-1.83117e-06	-5.79869e-06	7.62986e-06	-6.10389e-06	-1.95324e-05
197	7	0	-5.4935e-06	1.83117e-06	-5.4935e-06	4.57792e-06	-1.2513e-05	-2.38052e-05	-1.49545e-05	2.44156e-06	2.74675e-05	-1.22078e-06	-5.4935e-06	1.19026e-05	-5.1883e-06	-2.16688e-05
197	8	0	-5.79869e-06	1.52597e-06	-5.79869e-06	3.35714e-06	-1.31234e-05	-2.68571e-05	-2.31948e-05	3.35714e-06	1.80065e-05	-3.05194e-07	-3.66233e-06	3.26558e-05	-6.10389e-06	-1.95324e-05
197	9	0	-5.1883e-06	-3.05194e-07	-7.01947e-06	1.22078e-06	-1.31234e-05	-2.96039e-05	-3.11298e-05	5.1883e-06	1.34286e-05	9.15583e-07	-2.74675e-06	6.01233e-05	-7.32467e-06	-1.70909e-05
197	10	0	-3.66233e-06	-2.44156e-06	-7.62986e-06	0	-1.40389e-05	-3.08246e-05	-3.1435e-05	5.4935e-06	1.61753e-05	2.44156e-06	-3.05194e-06	7.47726e-05	-7.32467e-06	-1.70909e-05
197	11	0	-2.13636e-06	-4.88311e-06	-7.32467e-06	-1.22078e-06	-1.46493e-05	-3.08246e-05	-2.59415e-05	4.27272e-06	2.01428e-05	2.74675e-06	-3.35714e-06	7.78246e-05	-6.71428e-06	-1.58701e-05
197	12	0	-1.22078e-06	-7.01947e-06	-7.01947e-06	-3.35714e-06	-1.46493e-05	-3.02142e-05	-2.25844e-05	3.35714e-06	1.92272e-05	2.13636e-06	-3.35714e-06	8.60648e-05	-7.01947e-06	-1.06818e-05
197	13	0	-1.83117e-06	-7.62986e-06	-7.01947e-06	-5.4935e-06	-1.40389e-05	-2.83831e-05	-2.47207e-05	3.05194e-06	1.58701e-05	2.44156e-06	-3.96753e-06	0.000102545	-8.24025e-06	-3.05194e-06
197	14	0	-2.74675e-06	-7.01947e-06	-6.71428e-06	-6.10389e-06	-1.43441e-05	-2.44156e-05	-2.68571e-05	2.13636e-06	1.55649e-05	3.35714e-06	-6.40908e-06	0.000108649	-7.62986e-06	2.44156e-06
197	15	0	-2.13636e-06	-6.10389e-06	-5.79869e-06	-6.40908e-06	-1.52597e-05	-2.07532e-05	-2.38052e-05	1.22078e-06	2.10584e-05	2.74675e-06	-9.15583e-06	9.61362e-05	-5.4935e-06	4.88311e-06
197	16	0	-9.15583e-07	-5.79869e-06	-4.27272e-06	-7.62986e-06	-1.49545e-05	-1.98376e-05	-1.70909e-05	1.52597e-06	3.05194e-05	1.22078e-06	-1.12922e-05	8.02661e-05	-4.57792e-06	6.10389e-06
197	17	0	-6.10389e-07	-5.1883e-06	-2.74675e-06	-9.15583e-06	-1.40389e-05	-1.89221e-05	-9.76622e-06	2.74675e-06	3.69285e-05	0	-1.22078e-05	7.90453e-05	-7.93505e-06	5.4935e-06
197	18	0	-1.22078e-06	-2.74675e-06	-1.83117e-06	-8.24025e-06	-1.43441e-05	-1.34286e-05	-1.83117e-06	2.74675e-06	3.02142e-05	0	-9.76622e-06	8.57596e-05	-1.28182e-05	-9.15583e-07
197	19	0	-2.13636e-06	6.10389e-07	-1.52597e-06	-4.27272e-06	-1.46493e-05	-4.57792e-06	4.88311e-06	9.15583e-07	6.40908e-06	-9.15583e-07	-3.35714e-06	7.75194e-05	-1.40389e-05	-1.55649e-05
198	0	0	-2.44156e-06	3.35714e-06	-9.15583e-07	-9.15583e-07	-1.40389e-05	6.10389e-07	4.88311e-06	-9.15583e-07	-2.35e-05	-2.13636e-06	4.88311e-06	4.66947e-05	-9.76622e-06	-3.2961e-05
198	1	0	-3.05194e-06	3.05194e-06	-9.15583e-07	-3.05194e-07	-1.2513e-05	3.05194e-07	-5.79869e-06	-2.44156e-06	-3.96753e-05	-2.74675e-06	1.0987e-05	3.66233e-06	-3.35714e-06	-4.33376e-05
198	2	0	-3.96753e-06	1.83117e-06	-1.52597e-06	-1.22078e-06	-1.06818e-05	0	-1.80065e-05	-3.35714e-06	-3.02142e-05	-2.13636e-06	1.19026e-05	-3.66233e-05	3.05194e-07	-4.45584e-05
198	3	0	-3.96753e-06	1.83117e-06	-1.83117e-06	-6.10389e-07	-8.54544e-06	4.88311e-06	-1.61753e-05	-3.96753e-06	-4.57792e-06	-2.74675e-06	9.15583e-06	-6.92791e-05	9.15583e-07	-4.05909e-05
198	4	0	-2.44156e-06	3.35714e-06	-3.05194e-07	9.15583e-07	-4.88311e-06	1.22078e-05	9.15583e-07	-4.27272e-06	1.61753e-05	-4.88311e-06	5.1883e-06	-9.18635e-05	0	-3.66233e-05
198	5	0	-6.10389e-07	5.79869e-06	2.44156e-06	1.52597e-06	-6.10389e-07	1.58701e-05	1.80065e-05	-4.57792e-06	2.01428e-05	-7.01947e-06	1.52597e-06	-0.000100409	6.10389e-07	-3.26558e-05
198	6	0	-3.05194e-07	7.01947e-06	4.88311e-06	1.22078e-06	1.52597e-06	1.49545e-05	2.01428e-05	-4.88311e-06	1.34286e-05	-6.40908e-06	-9.15583e-07	-9.36947e-05	1.22078e-06	-2.89935e-05
198	7	0	-6.10389e-07	6.10389e-06	5.1883e-06	0	2.44156e-06	1.31234e-05	6.71428e-06	-4.57792e-06	1.00714e-05	-4.27272e-06	-2.13636e-06	-7.90453e-05	9.15583e-07	-2.77727e-05
198	8	0	-9.15583e-07	3.05194e-06	4.57792e-06	-2.13636e-06	3.35714e-06	1.19026e-05	-1.40389e-05	-2.44156e-06	1.37337e-05	-2.44156e-06	-1.52597e-06	-6.62272e-05	0	-2.83831e-05
198	9	0	-1.83117e-06	-1.22078e-06	4.57792e-06	-5.79869e-06	4.27272e-06	9.46103e-06	-3.63181e-05	0	1.52597e-05	-1.83117e-06	-3.05194e-07	-5.79869e-05	-3.05194e-07	-2.86883e-05
198	10	0	-3.05194e-06	-4.57792e-06	5.1883e-06	-7.93505e-06	3.35714e-06	5.4935e-06	-5.52402e-05	6.10389e-07	4.88311e-06	-1.22078e-06	-9.15583e-07	-4.69999e-05	0	-3.23506e-05
198	11	0	-3.96753e-06	-4.88311e-06	5.4935e-06	-5.79869e-06	1.52597e-06	2.74675e-06	-6.28701e-05	9.15583e-07	-1.19026e-05	-9.15583e-07	-3.35714e-06	-2.28896e-05	0	-4.45584e-05
198	12	0	-3.35714e-06	-2.74675e-06	4.88311e-06	-1.22078e-06	1.83117e-06	2.44156e-06	-5.58506e-05	1.52597e-06	-2.1974e-05	-1.83117e-06	-5.4935e-06	1.43441e-05	-1.52597e-06	-5.95129e-05
198	13	0	-2.13636e-06	-6.10389e-07	3.66233e-06	6.10389e-07	4.57792e-06	2.13636e-06	-4.2422e-05	3.05194e-06	-2.07532e-05	-2.44156e-06	-5.1883e-06	5.43246e-05	-3.35714e-06	-6.19545e-05
198	14	0	-1.52597e-06	-3.05194e-07	3.05194e-06	-3.05194e-07	6.71428e-06	0	-3.60129e-05	3.35714e-06	-1.95324e-05	-1.52597e-06	-3.35714e-06	8.54544e-05	-3.35714e-06	-4.94415e-05
198	15	0	-9.15583e-07	-6.10389e-07	3.96753e-06	-1.22078e-06	7.01947e-06	-1.52597e-06	-3.87597e-05	1.83117e-06	-2.44156e-05	0	-1.52597e-06	0.000104376	-2.13636e-06	-3.87597e-05
198	16	0	0	-3.05194e-07	6.40908e-06	-6.10389e-07	6.71428e-06	-6.10389e-07	-4.30324e-05	0	-2.50259e-05	-3.05194e-07	-9.15583e-07	0.000110175	-1.83117e-06	-4.42532e-05
198	17	0	9.15583e-07	1.52597e-06	9.46103e-06	0	7.01947e-06	2.44156e-06	-4.05909e-05	-6.10389e-07	-9.46103e-06	-2.13636e-06	-1.52597e-06	0.000101019	-2.13636e-06	-5.55454e-05
198	18	0	3.05194e-07	4.88311e-06	1.19026e-05	0	7.01947e-06	6.40908e-06	-3.23506e-05	0	1.37337e-05	-2.44156e-06	-2.13636e-06	8.24025e-05	-3.05194e-06	-5.58506e-05
198	19	0	-6.10389e-07	8.54544e-06	1.37337e-05	3.05194e-07	6.71428e-06	9.76622e-06	-2.41104e-05	1.22078e-06	2.41104e-05	-3.05194e-07	-1.52597e-06	7.17207e-05	-3.66233e-06	-4.85259e-05
199	0	0	-3.05194e-07	1.06818e-05	1.49545e-05	1.22078e-06	7.01947e-06	1.15974e-05	-1.83117e-05	3.35714e-06	1.37337e-05	1.52597e-06	-3.05194e-07	7.99609e-05	-4.27272e-06	-5.1883e-05
199	1	0	0	1.00714e-05	1.64805e-05	6.10389e-07	8.85064e-06	1.15974e-05	-1.40389e-05	4.57792e-06	-2.74675e-06	1.83117e-06	6.10389e-07	9.43051e-05	-4.88311e-06	-6.62272e-05
199	2	0	-1.22078e-06	7.62986e-06	1.61753e-05	-3.05194e-07	1.03766e-05	1.00714e-05	-9.46103e-06	4.57792e-06	-1.0987e-05	1.52597e-06	1.22078e-06	8.72856e-05	-4.57792e-06	-7.14155e-05
199	3	0	-4.27272e-06	4.88311e-06	1.37337e-05	-3.05194e-07	9.76622e-06	8.24025e-06	-4.57792e-06	4.27272e-06	-1.03766e-05	1.83117e-06	9.15583e-07	4.91363e-05	-3.05194e-06	-5.73766e-05
199	4	0	-5.79869e-06	3.35714e-06	1.06818e-05	3.05194e-07	7.32467e-06	7.93505e-06	-2.13636e-06	4.57792e-06	-8.24025e-06	2.44156e-06	-9.15583e-07	-9.15583e-07	-6.10389e-07	-3.96753e-05
199	5	0	-5.4935e-06	2.44156e-06	8.85064e-06	-2.74675e-06	5.1883e-06	7.62986e-06	-3.66233e-06	4.57792e-06	-7.62986e-06	3.35714e-06	-3.66233e-06	-3.75389e-05	1.52597e-06	-3.54026e-05
199	6	0	-4.27272e-06	2.44156e-06	8.85064e-06	-7.93505e-06	4.27272e-06	5.79869e-06	-7.01947e-06	3.96753e-06	-7.01947e-06	3.66233e-06	-6.10389e-06	-5.61558e-05	2.74675e-06	-3.84545e-05
199	7	0	-3.96753e-06	3.66233e-06	8.24025e-06	-7.62986e-06	4.57792e-06	2.74675e-06	-7.32467e-06	3.66233e-06	-7.62986e-06	3.96753e-06	-7.32467e-06	-7.11103e-05	2.74675e-06	-3.02142e-05
199	8	0	-4.27272e-06	5.1883e-06	7.01947e-06	1.22078e-06	5.1883e-06	3.05194e-07	-3.05194e-06	4.88311e-06	-9.76622e-06	3.66233e-06	-9.15583e-06	-9.15583e-05	3.05194e-06	-3.66233e-06
199	9	0	-4.27272e-06	3.96753e-06	5.79869e-06	1.06818e-05	4.88311e-06	-6.10389e-07	1.22078e-06	6.40908e-06	-1.03766e-05	3.35714e-06	-1.22078e-05	-0.00010926	4.27272e-06	2.92987e-05
199	10	0	-3.96753e-06	-3.05194e-07	4.57792e-06	1.0987e-05	3.66233e-06	-2.44156e-06	2.13636e-06	7.01947e-06	-7.62986e-06	3.96753e-06	-1.49545e-05	-0.000111091	4.88311e-06	5.43246e-05
199	11	0	-3.96753e-06	-5.1883e-06	3.66233e-06	3.96753e-06	2.44156e-06	-4.88311e-06	6.10389e-07	6.40908e-06	-5.1883e-06	5.4935e-06	-1.61753e-05	-9.61362e-05	4.27272e-06	6.25649e-05
199	12	0	-5.1883e-06	-7.32467e-06	2.13636e-06	-1.83117e-06	3.35714e-06	-6.71428e-06	1.22078e-06	7.32467e-06	-6.40908e-06	5.79869e-06	-1.58701e-05	-7.90453e-05	3.66233e-06	5.58506e-05
199	13	0	-6.10389e-06	-7.32467e-06	9.15583e-07	-3.05194e-06	5.4935e-06	-7.93505e-06	3.96753e-06	9.15583e-06	-8.85064e-06	4.27272e-06	-1.49545e-05	-7.5383e-05	4.27272e-06	4.45584e-05
199	14	0	-6.10389e-06	-7.01947e-06	3.05194e-07	-2.74675e-06	7.32467e-06	-1.00714e-05	5.79869e-06	1.06818e-05	-9.46103e-06	3.05194e-06	-1.52597e-05	-8.39285e-05	4.88311e-06	4.2422e-05
199	15	0	-5.4935e-06	-6.71428e-06	0	-3.35714e-06	7.62986e-06	-1.37337e-05	6.10389e-06	1.06818e-05	-9.15583e-06	3.05194e-06	-1.67857e-05	-8.85064e-05	5.79869e-06	5.03571e-05
199	16	0	-5.4935e-06	-7.01947e-06	0	-3.35714e-06	7.01947e-06	-1.64805e-05	8.24025e-06	9.46103e-06	-1.03766e-05	3.66233e-06	-1.95324e-05	-7.41622e-05	6.40908e-06	5.79869e-05
199	17	0	-6.10389e-06	-9.76622e-06	0	-3.05194e-06	7.01947e-06	-1.67857e-05	1.19026e-05	8.54544e-06	-1.31234e-05	2.74675e-06	-2.22792e-05	-3.96753e-05	6.40908e-06	5.82921e-05
199	18	0	-5.4935e-06	-1.52597e-05	-9.15583e-07	-3.05194e-06	7.01947e-06	-1.52597e-05	1.40389e-05	8.54544e-06	-1.49545e-05	1.52597e-06	-2.28896e-05	2.13636e-06	4.57792e-06	5.67662e-05
199	19	0	-3.66233e-06	-2.01428e-05	-2.44156e-06	-3.66233e-06	7.01947e-06	-1.49545e-05	1.34286e-05	8.54544e-06	-1.58701e-05	1.83117e-06	-2.0448e-05	4.18116e-05	1.52597e-06	6.04285e-05
200	0	0	-2.74675e-06	-2.13636e-05	-3.96753e-06	-4.57792e-06	6.40908e-06	-1.70909e-05	1.40389e-05	8.54544e-06	-1.55649e-05	3.35714e-06	-1.58701e-05	7.29415e-05	0	6.19545e-05
200	1	0	-4.27272e-06	-1.98376e-05	-3.66233e-06	-4.27272e-06	5.79869e-06	-1.98376e-05	1.86169e-05	8.24025e-06	-1.46493e-05	3.66233e-06	-1.19026e-05	9.46103e-05	0	5.15779e-05
200	2	0	-6.71428e-06	-1.80065e-05	-2.74675e-06	-2.74675e-06	6.10389e-06	-2.13636e-05	2.38052e-05	7.62986e-06	-1.34286e-05	3.05194e-06	-1.00714e-05	0.000105597	0	3.54026e-05
200	3	0	-6.40908e-06	-1.58701e-05	-2.44156e-06	-1.22078e-06	6.10389e-06	-2.13636e-05	2.68571e-05	6.71428e-06	-1.37337e-05	3.66233e-06	-9.76622e-06	0.000108344	-1.22078e-06	2.53311e-05
200	4	0	-4.88311e-06	-1.19026e-05	-3.05194e-06	-1.83117e-06	4.27272e-06	-2.13636e-05	2.83831e-05	6.40908e-06	-1.61753e-05	4.88311e-06	-9.15583e-06	0.000103766	-1.52597e-06	1.67857e-05
200	5	0	-4.57792e-06	-6.71428e-06	-3.66233e-06	-5.4935e-06	9.15583e-07	-2.07532e-05	2.96039e-05	5.4935e-06	-1.83117e-05	4.88311e-06	-7.93505e-06	8.82012e-05	0	-8.85064e-06
200	6	0	-6.71428e-06	-3.66233e-06	-3.05194e-06	-9.15583e-06	-1.22078e-06	-1.83117e-05	2.71623e-05	3.35714e-06	-1.83117e-05	2.74675e-06	-7.62986e-06	5.58506e-05	3.05194e-06	-5.1883e-05
200	7	0	-8.54544e-06	-4.88311e-06	-2.44156e-06	-1.06818e-05	0	-1.52597e-05	1.98376e-05	3.05194e-07	-1.67857e-05	6.10389e-07	-7.93505e-06	1.15974e-05	5.1883e-06	-8.24025e-05
200	8	0	-7.62986e-06	-7.93505e-06	-2.13636e-06	-1.12922e-05	1.52597e-06	-1.34286e-05	1.19026e-05	-1.22078e-06	-1.61753e-05	0	-8.54544e-06	-2.68571e-05	7.32467e-06	-7.59934e-05
200	9	0	-6.40908e-06	-8.85064e-06	-2.13636e-06	-1.22078e-05	1.52597e-06	-1.22078e-05	8.85064e-06	-1.83117e-06	-1.58701e-05	0	-9.15583e-06	-4.36428e-05	9.15583e-06	-4.21168e-05
200	10	0	-6.71428e-06	-5.79869e-06	-2.13636e-06	-9.76622e-06	3.05194e-07	-5.4935e-06	8.85064e-06	-2.13636e-06	-1.46493e-05	-6.10389e-07	-1.00714e-05	-3.2961e-05	9.15583e-06	-1.2513e-05
200	11	0	-7.93505e-06	9.15583e-07	-1.52597e-06	-3.05194e-07	6.10389e-07	9.76622e-06	5.79869e-06	-3.35714e-06	-1.19026e-05	-1.52597e-06	-1.28182e-05	-3.05194e-06	6.71428e-06	-3.96753e-06
200	12	0	-7.62986e-06	8.54544e-06	-1.22078e-06	1.15974e-05	3.05194e-06	2.92987e-05	-1.83117e-06	-5.1883e-06	-8.54544e-06	-1.52597e-06	-1.52597e-05	3.05194e-05	4.88311e-06	-1.12922e-05
200	13	0	-6.10389e-06	1.31234e-05	-9.15583e-07	1.64805e-05	4.57792e-06	4.05909e-05	-9.15583e-06	-6.40908e-06	-5.1883e-06	-9.15583e-07	-1.52597e-05	5.03571e-05	5.4935e-06	-2.28896e-05
200	14	0	-5.1883e-06	1.37337e-05	-1.22078e-06	1.19026e-05	3.35714e-06	3.90649e-05	-1.0987e-05	-7.62986e-06	-2.44156e-06	-1.22078e-06	-1.34286e-05	3.99805e-05	7.01947e-06	-3.4487e-05
200	15	0	-5.79869e-06	1.19026e-05	-1.83117e-06	5.4935e-06	1.22078e-06	3.08246e-05	-8.24025e-06	-8.54544e-06	-2.13636e-06	-2.13636e-06	-1.19026e-05	6.10389e-07	7.93505e-06	-4.36428e-05
200	16	0	-6.71428e-06	1.0987e-05	-2.44156e-06	3.35714e-06	3.05194e-07	2.59415e-05	-2.74675e-06	-9.15583e-06	-3.96753e-06	-2.44156e-06	-1.19026e-05	-4.91363e-05	8.54544e-06	-4.69999e-05
200	17	0	-6.10389e-06	1.12922e-05	-3.35714e-06	3.35714e-06	0	2.65519e-05	3.35714e-06	-7.93505e-06	-6.10389e-06	-2.44156e-06	-1.22078e-05	-8.7896e-05	9.46103e-06	-4.42532e-05
200	18	0	-3.66233e-06	1.12922e-05	-3.66233e-06	1.83117e-06	-3.05194e-07	3.08246e-05	8.24025e-06	-5.79869e-06	-6.40908e-06	-2.44156e-06	-1.2513e-05	-0.000110175	1.00714e-05	-4.08961e-05
200	19	0	-2.13636e-06	1.03766e-05	-3.96753e-06	6.10389e-07	-1.22078e-06	3.69285e-05	8.24025e-06	-3.96753e-06	-4.88311e-06	-2.13636e-06	-1.37337e-05	-0.000126045	8.54544e-06	-4.30324e-05
201	0	0	-2.44156e-06	9.46103e-06	-3.66233e-06	1.52597e-06	-2.13636e-06	4.42532e-05	4.88311e-06	-3.05194e-06	-3.05194e-06	-6.10389e-07	-1.64805e-05	-0.000142221	7.32467e-06	-5.31038e-05
201	1	0	-3.35714e-06	9.15583e-06	-3.05194e-06	2.74675e-06	-3.66233e-06	4.88311e-05	1.22078e-06	-2.74675e-06	-1.22078e-06	3.05194e-07	-1.89221e-05	-0.000152292	7.62986e-06	-6.86687e-05
201	2	0	-2.74675e-06	8.24025e-06	-2.44156e-06	9.15583e-07	-5.4935e-06	4.60844e-05	-3.05194e-07	-2.13636e-06	1.22078e-06	6.10389e-07	-1.89221e-05	-0.000148019	8.85064e-06	-8.08765e-05
201	3	0	-9.15583e-07	5.4935e-06	-2.44156e-06	-1.52597e-06	-5.79869e-06	3.60129e-05	-2.13636e-06	-1.22078e-06	3.66233e-06	3.05194e-07	-1.58701e-05	-0.000128792	8.54544e-06	-8.39285e-05
201	4	0	0	2.74675e-06	-3.05194e-06	-1.83117e-06	-4.57792e-06	2.44156e-05	-4.88311e-06	-9.15583e-07	4.88311e-06	9.15583e-07	-1.22078e-05	-0.000100104	7.01947e-06	-8.33181e-05
201	5	0	-1.22078e-06	3.05194e-07	-3.35714e-06	-1.22078e-06	-3.05194e-06	1.55649e-05	-5.79869e-06	-1.22078e-06	4.57792e-06	1.52597e-06	-9.15583e-06	-6.62272e-05	4.88311e-06	-9.27791e-05
201	6	0	-2.13636e-06	-1.83117e-06	-3.35714e-06	-1.83117e-06	-1.83117e-06	9.76622e-06	-3.05194e-06	-9.15583e-07	3.35714e-06	1.52597e-06	-6.10389e-06	-3.20454e-05	1.83117e-06	-0.000115669
201	7	0	-6.10389e-07	-4.27272e-06	-2.74675e-06	-3.05194e-06	-6.10389e-07	6.40908e-06	1.52597e-06	3.05194e-07	1.52597e-06	9.15583e-07	-2.13636e-06	-2.74675e-06	-1.22078e-06	-0.000142221
201	8	0	3.05194e-07	-5.1883e-06	-1.83117e-06	-3.66233e-06	6.10389e-07	3.96753e-06	5.79869e-06	2.44156e-06	-3.05194e-07	3.05194e-07	1.22078e-06	2.16688e-05	-2.74675e-06	-0.000161753
201	9	0	0	-3.66233e-06	-9.15583e-07	-3.66233e-06	6.10389e-07	2.13636e-06	7.62986e-06	3.35714e-06	-1.83117e-06	-6.10389e-07	3.66233e-06	4.69999e-05	-1.52597e-06	-0.00017274
201	10	0	-2.44156e-06	-1.52597e-06	-1.83117e-06	-4.27272e-06	-6.10389e-07	0	4.57792e-06	3.35714e-06	-1.22078e-06	-1.83117e-06	5.4935e-06	7.17207e-05	0	-0.00017274
201	11	0	-3.35714e-06	-1.22078e-06	-3.66233e-06	-3.66233e-06	0	-2.13636e-06	-4.27272e-06	3.35714e-06	1.22078e-06	-3.05194e-06	7.32467e-06	8.11817e-05	-9.15583e-07	-0.000152292
201	12	0	-3.05194e-06	-1.52597e-06	-4.27272e-06	-1.22078e-06	4.27272e-06	-3.35714e-06	-1.49545e-05	3.96753e-06	3.96753e-06	-2.44156e-06	8.85064e-06	6.10389e-05	-2.44156e-06	-0.000108039
201	13	0	-3.05194e-06	-1.22078e-06	-2.13636e-06	1.52597e-06	9.46103e-06	-4.27272e-06	-1.83117e-05	4.88311e-06	4.57792e-06	-1.52597e-06	9.15583e-06	1.83117e-05	-9.15583e-07	-4.82207e-05
201	14	0	-3.35714e-06	0	-9.15583e-07	1.83117e-06	1.15974e-05	-6.10389e-06	-1.15974e-05	5.1883e-06	4.27272e-06	-6.10389e-07	7.32467e-06	-2.35e-05	2.13636e-06	1.95324e-05
201	15	0	-2.13636e-06	0	-3.66233e-06	0	1.12922e-05	-8.24025e-06	-1.83117e-06	4.57792e-06	6.10389e-06	-6.10389e-07	4.27272e-06	-4.91363e-05	5.4935e-06	9.5831e-05
201	16	0	-6.10389e-07	-3.05194e-07	-9.15583e-06	-9.15583e-07	1.06818e-05	-8.54544e-06	1.83117e-06	3.96753e-06	9.46103e-06	-3.05194e-07	6.10389e-07	-5.73766e-05	7.93505e-06	0.00017213
201	17	0	-9.15583e-07	-3.05194e-07	-1.37337e-05	0	9.15583e-06	-8.24025e-06	1.22078e-06	4.27272e-06	1.0987e-05	-3.05194e-07	-2.13636e-06	-5.27986e-05	1.06818e-05	0.000221876
201	18	0	-2.74675e-06	0	-1.61753e-05	6.10389e-07	5.79869e-06	-8.24025e-06	2.13636e-06	5.79869e-06	7.62986e-06	-1.22078e-06	-3.96753e-06	-3.4487e-05	1.31234e-05	0.000224928
201	19	0	-3.35714e-06	6.10389e-07	-1.73961e-05	3.05194e-07	2.44156e-06	-7.62986e-06	7.01947e-06	7.01947e-06	9.15583e-07	-2.44156e-06	-3.66233e-06	-5.4935e-06	1.34286e-05	0.000193798
202	0	0	-1.52597e-06	3.05194e-07	-1.73961e-05	-3.05194e-07	1.52597e-06	-3.35714e-06	1.22078e-05	6.40908e-06	-4.57792e-06	-2.44156e-06	-1.52597e-06	2.56363e-05	1.2513e-05	0.000159617
202	1	0	9.15583e-07	0	-1.49545e-05	-9.15583e-07	3.96753e-06	3.66233e-06	1.43441e-05	4.57792e-06	-7.01947e-06	-9.15583e-07	3.05194e-07	5.67662e-05	1.28182e-05	0.000145273
202	2	0	2.74675e-06	0	-1.06818e-05	-1.22078e-06	7.01947e-06	9.46103e-06	1.55649e-05	3.66233e-06	-6.71428e-06	0	0	9.15583e-05	1.40389e-05	0.000155954
202	3	0	3.96753e-06	3.05194e-07	-6.40908e-06	-1.22078e-06	9.46103e-06	1.00714e-05	1.80065e-05	4.27272e-06	-4.88311e-06	0	-1.83117e-06	0.000123909	1.43441e-05	0.000187389
202	4	0	4.88311e-06	6.10389e-07	-3.66233e-06	-6.10389e-07	1.03766e-05	6.10389e-06	2.01428e-05	5.4935e-06	-3.96753e-06	-3.05194e-07	-3.35714e-06	0.000128792	1.43441e-05	0.000222182
202	5	0	5.1883e-06	1.52597e-06	-1.22078e-06	0	1.00714e-05	1.52597e-06	2.10584e-05	5.79869e-06	-5.1883e-06	-6.10389e-07	-3.05194e-06	8.4844e-05	1.52597e-05	0.000236526
202	6	0	3.66233e-06	2.13636e-06	2.44156e-06	1.52597e-06	8.85064e-06	-2.13636e-06	2.28896e-05	6.10389e-06	-7.01947e-06	-6.10389e-07	-2.13636e-06	3.05194e-06	1.55649e-05	0.000222487
202	7	0	1.83117e-06	1.83117e-06	6.10389e-06	2.13636e-06	7.32467e-06	-6.10389e-06	2.53311e-05	7.01947e-06	-8.24025e-06	-6.10389e-07	-1.83117e-06	-7.93505e-05	1.28182e-05	0.000199902
202	8	0	9.15583e-07	3.05194e-07	7.93505e-06	1.22078e-06	6.40908e-06	-1.03766e-05	2.31948e-05	7.62986e-06	-7.93505e-06	-6.10389e-07	-1.83117e-06	-0.000136727	8.54544e-06	0.000188915
202	9	0	2.13636e-06	-9.15583e-07	8.85064e-06	-3.05194e-07	4.57792e-06	-1.31234e-05	1.28182e-05	7.32467e-06	-6.71428e-06	0	-1.22078e-06	-0.000166941	7.01947e-06	0.000184948
202	10	0	3.96753e-06	-2.13636e-06	1.03766e-05	-6.10389e-07	2.74675e-06	-1.40389e-05	3.05194e-07	6.71428e-06	-4.88311e-06	0	-9.15583e-07	-0.000173045	8.24025e-06	0.000173656
202	11	0	5.1883e-06	-3.05194e-06	1.2513e-05	1.22078e-06	2.13636e-06	-1.37337e-05	-2.44156e-06	6.10389e-06	-2.74675e-06	0	-2.44156e-06	-0.000151682	7.62986e-06	0.000151682
202	12	0	5.4935e-06	-3.66233e-06	1.37337e-05	3.96753e-06	3.66233e-06	-1.40389e-05	5.79869e-06	6.40908e-06	-1.83117e-06	-3.05194e-07	-3.96753e-06	-0.00010987	4.27272e-06	0.000121467
202	13	0	5.1883e-06	-3.05194e-06	1.43441e-05	4.88311e-06	4.88311e-06	-1.58701e-05	1.49545e-05	7.32467e-06	-5.1883e-06	-9.15583e-07	-3.96753e-06	-7.62986e-05	2.13636e-06	7.96557e-05
202	14	0	4.57792e-06	-2.13636e-06	1.46493e-05	3.35714e-06	3.96753e-06	-1.86169e-05	1.64805e-05	7.93505e-06	-1.2513e-05	-2.13636e-06	-1.52597e-06	-7.20259e-05	3.66233e-06	3.26558e-05
202	15	0	4.27272e-06	-1.22078e-06	1.40389e-05	1.83117e-06	9.15583e-07	-1.98376e-05	1.31234e-05	7.32467e-06	-2.16688e-05	-3.35714e-06	9.15583e-07	-8.05713e-05	6.40908e-06	8.85064e-06
202	16	0	3.66233e-06	-3.05194e-07	1.06818e-05	1.52597e-06	-1.22078e-06	-1.86169e-05	1.2513e-05	5.1883e-06	-2.89935e-05	-3.96753e-06	3.35714e-06	-6.56168e-05	7.01947e-06	2.68571e-05
202	17	0	2.44156e-06	9.15583e-07	5.79869e-06	1.22078e-06	-2.44156e-06	-1.61753e-05	1.49545e-05	3.35714e-06	-2.71623e-05	-3.96753e-06	6.40908e-06	-1.83117e-05	5.79869e-06	6.50064e-05
202	18	0	1.22078e-06	2.44156e-06	1.52597e-06	6.10389e-07	-3.96753e-06	-1.61753e-05	1.46493e-05	3.05194e-06	-1.0987e-05	-4.27272e-06	9.15583e-06	3.1435e-05	5.1883e-06	8.69804e-05
202	19	0	3.05194e-07	2.44156e-06	0	6.10389e-07	-5.4935e-06	-1.80065e-05	1.37337e-05	3.35714e-06	1.2513e-05	-4.27272e-06	9.76622e-06	5.52402e-05	5.1883e-06	8.91168e-05
203	0	0	-6.10389e-07	1.83117e-06	0	9.15583e-07	-7.01947e-06	-1.77013e-05	1.89221e-05	3.05194e-06	2.31948e-05	-3.66233e-06	7.62986e-06	5.24934e-05	4.57792e-06	9.18635e-05
203	1	0	-2.44156e-06	2.44156e-06	-1.22078e-06	1.52597e-06	-7.62986e-06	-1.03766e-05	2.89935e-05	1.22078e-06	7.01947e-06	-1.83117e-06	5.1883e-06	3.96753e-05	4.27272e-06	9.82726e-05
203	2	0	-4.27272e-06	4.88311e-06	-3.96753e-06	1.52597e-06	-8.24025e-06	2.13636e-06	3.35714e-05	0	-2.28896e-05	-9.15583e-07	3.96753e-06	2.47207e-05	6.71428e-06	8.637e-05
203	3	0	-5.79869e-06	7.32467e-06	-6.40908e-06	1.83117e-06	-9.46103e-06	1.58701e-05	2.68571e-05	-6.10389e-07	-4.15064e-05	-1.52597e-06	3.66233e-06	7.32467e-06	1.00714e-05	4.73051e-05
203	4	0	-6.71428e-06	8.24025e-06	-7.62986e-06	2.74675e-06	-1.06818e-05	2.71623e-05	1.61753e-05	-1.52597e-06	-3.84545e-05	-2.44156e-06	3.05194e-06	-7.62986e-06	1.12922e-05	0
203	5	0	-7.32467e-06	8.54544e-06	-7.62986e-06	3.35714e-06	-1.06818e-05	3.54026e-05	1.0987e-05	-2.74675e-06	-2.62467e-05	-2.13636e-06	1.83117e-06	-1.55649e-05	1.00714e-05	-3.35714e-05
203	6	0	-6.40908e-06	8.85064e-06	-7.32467e-06	3.05194e-06	-9.15583e-06	4.02857e-05	1.12922e-05	-3.05194e-06	-1.58701e-05	-6.10389e-07	1.52597e-06	-2.13636e-05	8.24025e-06	-4.76103e-05
203	7	0	-3.35714e-06	8.54544e-06	-6.40908e-06	2.13636e-06	-6.10389e-06	4.05909e-05	7.93505e-06	-2.44156e-06	-6.40908e-06	3.05194e-07	2.74675e-06	-3.23506e-05	7.01947e-06	-4.88311e-05
203	8	0	0	6.71428e-06	-5.1883e-06	9.15583e-07	-3.35714e-06	3.50974e-05	-3.35714e-06	-1.83117e-06	3.66233e-06	0	4.27272e-06	-4.48636e-05	6.10389e-06	-4.3948e-05
203	9	0	1.83117e-06	4.57792e-06	-3.66233e-06	-3.05194e-07	-3.35714e-06	2.56363e-05	-2.01428e-05	-1.83117e-06	8.54544e-06	0	4.88311e-06	-4.73051e-05	4.88311e-06	-4.02857e-05
203	10	0	2.44156e-06	3.96753e-06	-2.13636e-06	-6.10389e-07	-4.57792e-06	1.67857e-05	-3.54026e-05	-1.52597e-06	4.57792e-06	3.05194e-07	5.1883e-06	-3.66233e-05	4.88311e-06	-4.18116e-05
203	11	0	2.44156e-06	3.35714e-06	-6.10389e-07	3.05194e-07	-4.57792e-06	1.0987e-05	-4.36428e-05	-9.15583e-07	0	1.83117e-06	5.4935e-06	-1.73961e-05	6.40908e-06	-5.03571e-05
203	12	0	2.13636e-06	1.22078e-06	0	2.44156e-06	-1.83117e-06	8.54544e-06	-4.42532e-05	-1.22078e-06	1.22078e-06	2.13636e-06	5.4935e-06	1.03766e-05	7.62986e-06	-6.89739e-05
203	13	0	3.05194e-07	-1.22078e-06	-1.52597e-06	3.96753e-06	6.10389e-07	7.01947e-06	-4.08961e-05	-2.44156e-06	3.35714e-06	6.10389e-07	4.57792e-06	4.82207e-05	8.54544e-06	-9.85778e-05
203	14	0	-2.13636e-06	-2.44156e-06	-6.71428e-06	3.35714e-06	9.15583e-07	4.27272e-06	-3.75389e-05	-3.66233e-06	-2.13636e-06	-6.10389e-07	2.44156e-06	8.57596e-05	9.15583e-06	-0.00012635
203	15	0	-3.96753e-06	-1.83117e-06	-1.22078e-05	2.44156e-06	-1.52597e-06	0	-3.11298e-05	-3.05194e-06	-1.19026e-05	-3.05194e-07	9.15583e-07	0.000108344	1.00714e-05	-0.000134591
203	16	0	-5.1883e-06	-1.83117e-06	-1.46493e-05	2.13636e-06	-5.1883e-06	-3.35714e-06	-1.80065e-05	-2.13636e-06	-1.64805e-05	3.05194e-07	6.10389e-07	0.000115058	1.03766e-05	-0.000128792
203	17	0	-6.10389e-06	-3.35714e-06	-1.43441e-05	2.13636e-06	-7.62986e-06	-3.96753e-06	-6.10389e-07	-2.44156e-06	-1.34286e-05	0	9.15583e-07	0.000115669	1.03766e-05	-0.000133675
203	18	0	-6.71428e-06	-4.27272e-06	-1.52597e-05	1.83117e-06	-7.01947e-06	-2.13636e-06	1.0987e-05	-3.35714e-06	-7.32467e-06	-1.83117e-06	1.22078e-06	0.000111701	1.06818e-05	-0.000157786
203	19	0	-5.1883e-06	-3.66233e-06	-1.92272e-05	1.52597e-06	-3.96753e-06	-9.15583e-07	1.22078e-05	-3.96753e-06	-2.13636e-06	-3.35714e-06	2.13636e-06	9.67466e-05	1.0987e-05	-0.000177013
204	0	0	-1.83117e-06	-2.74675e-06	-2.41104e-05	1.52597e-06	-9.15583e-07	-2.74675e-06	7.01947e-06	-3.35714e-06	3.05194e-07	-3.05194e-06	3.05194e-06	7.99609e-05	9.15583e-06	-0.000172435
204	1	0	0	-2.44156e-06	-2.71623e-05	6.10389e-07	3.05194e-07	-5.4935e-06	5.1883e-06	-1.52597e-06	-6.10389e-07	-1.83117e-06	3.66233e-06	8.42337e-05	5.79869e-06	-0.00015748
204	2	0	-6.10389e-07	-3.05194e-06	-2.77727e-05	0	6.10389e-07	-7.32467e-06	1.37337e-05	0	-1.83117e-06	-1.22078e-06	2.44156e-06	0.000111091	3.35714e-06	-0.000151987
204	3	0	-1.52597e-06	-3.05194e-06	-2.71623e-05	3.05194e-07	2.13636e-06	-7.93505e-06	3.38766e-05	9.15583e-07	3.66233e-06	-9.15583e-07	1.52597e-06	0.000127266	3.35714e-06	-0.000148935
204	4	0	0	-2.13636e-06	-2.47207e-05	2.44156e-06	4.88311e-06	-8.54544e-06	5.92077e-05	9.15583e-07	1.49545e-05	0	2.13636e-06	0.00010163	5.1883e-06	-0.000133675
204	5	0	3.66233e-06	0	-2.0448e-05	3.96753e-06	7.01947e-06	-8.24025e-06	7.96557e-05	9.15583e-07	2.01428e-05	6.10389e-07	3.96753e-06	4.5474e-05	6.71428e-06	-0.000112922
204	6	0	6.71428e-06	2.13636e-06	-1.46493e-05	3.35714e-06	8.54544e-06	-5.79869e-06	9.00324e-05	1.83117e-06	1.28182e-05	0	4.27272e-06	-4.88311e-06	8.24025e-06	-9.82726e-05
204	7	0	7.62986e-06	3.05194e-06	-8.85064e-06	2.74675e-06	9.46103e-06	-2.44156e-06	9.46103e-05	3.05194e-06	2.44156e-06	-1.22078e-06	3.35714e-06	-3.47922e-05	9.76622e-06	-7.59934e-05
204	8	0	6.71428e-06	2.44156e-06	-2.44156e-06	3.66233e-06	9.46103e-06	-6.10389e-07	9.85778e-05	3.35714e-06	9.15583e-07	-1.83117e-06	2.44156e-06	-5.76817e-05	1.03766e-05	-2.38052e-05
204	9	0	5.1883e-06	1.83117e-06	3.96753e-06	5.1883e-06	7.32467e-06	-9.15583e-07	9.85778e-05	2.13636e-06	5.79869e-06	-1.52597e-06	2.74675e-06	-8.17921e-05	9.15583e-06	4.97467e-05
204	10	0	3.96753e-06	2.13636e-06	1.03766e-05	5.1883e-06	3.66233e-06	-1.52597e-06	8.75908e-05	9.15583e-07	5.4935e-06	-1.52597e-06	3.35714e-06	-9.33895e-05	6.71428e-06	0.000108344
204	11	0	4.27272e-06	2.74675e-06	1.43441e-05	3.66233e-06	2.13636e-06	-6.10389e-07	6.31752e-05	-3.05194e-07	-1.52597e-06	-3.05194e-06	3.35714e-06	-7.78246e-05	4.88311e-06	0.000129402
204	12	0	5.4935e-06	2.13636e-06	1.67857e-05	2.74675e-06	3.05194e-06	9.15583e-07	2.89935e-05	-1.52597e-06	-7.32467e-06	-4.57792e-06	1.83117e-06	-4.12012e-05	4.27272e-06	0.000122383
204	13	0	5.4935e-06	6.10389e-07	1.98376e-05	2.74675e-06	2.74675e-06	9.15583e-07	-6.10389e-06	-2.44156e-06	-1.03766e-05	-4.57792e-06	0	-1.83117e-06	4.27272e-06	0.000110786
204	14	0	3.96753e-06	0	2.38052e-05	2.44156e-06	0	-1.52597e-06	-3.02142e-05	-1.52597e-06	-1.86169e-05	-2.74675e-06	-6.10389e-07	2.96039e-05	4.88311e-06	0.000112922
204	15	0	2.44156e-06	-6.10389e-07	2.65519e-05	1.52597e-06	-2.44156e-06	-3.66233e-06	-3.60129e-05	0	-3.17402e-05	-1.22078e-06	-1.52597e-06	5.06623e-05	6.71428e-06	0.000132149
204	16	0	1.52597e-06	-3.05194e-06	2.65519e-05	0	-3.96753e-06	-4.57792e-06	-3.60129e-05	0	-3.35714e-05	-9.15583e-07	-2.44156e-06	6.10389e-05	9.15583e-06	0.000152902
204	17	0	3.05194e-07	-7.32467e-06	2.50259e-05	-1.22078e-06	-5.4935e-06	-5.1883e-06	-5.37142e-05	-1.83117e-06	-1.15974e-05	-9.15583e-07	-3.05194e-06	6.40908e-05	1.03766e-05	0.000148935
204	18	0	-1.22078e-06	-9.46103e-06	2.56363e-05	-2.44156e-06	-7.62986e-06	-7.01947e-06	-8.91168e-05	-3.35714e-06	2.35e-05	0	-2.13636e-06	6.65324e-05	9.46103e-06	0.000111091
204	19	0	-1.83117e-06	-8.54544e-06	2.71623e-05	-3.05194e-06	-7.62986e-06	-7.62986e-06	-0.000108954	-3.35714e-06	4.91363e-05	9.15583e-07	0	6.47012e-05	7.32467e-06	6.07337e-05
205	0	0	-3.05194e-07	-5.1883e-06	2.65519e-05	-2.74675e-06	-4.57792e-06	-3.96753e-06	-8.4844e-05	-2.74675e-06	5.12727e-05	1.83117e-06	2.13636e-06	4.5474e-05	6.71428e-06	2.47207e-05
205	1	0	1.52597e-06	-1.83117e-06	2.0448e-05	-1.52597e-06	-2.74675e-06	3.05194e-06	-3.26558e-05	-2.44156e-06	3.47922e-05	1.52597e-06	4.88311e-06	8.24025e-06	6.40908e-06	6.71428e-06
205	2	0	1.52597e-06	9.15583e-07	1.15974e-05	6.10389e-07	-4.88311e-06	1.15974e-05	6.10389e-06	-2.44156e-06	1.40389e-05	9.15583e-07	7.01947e-06	-2.44156e-05	5.79869e-06	-9.15583e-06
205	3	0	-6.10389e-07	3.66233e-06	4.88311e-06	2.44156e-06	-9.46103e-06	1.73961e-05	1.22078e-05	-2.74675e-06	4.27272e-06	6.10389e-07	8.24025e-06	-2.99091e-05	4.27272e-06	-3.4487e-05
205	4	0	-4.27272e-06	4.88311e-06	2.44156e-06	3.05194e-06	-1.2513e-05	1.95324e-05	-3.66233e-06	-3.35714e-06	1.34286e-05	0	7.01947e-06	-9.15583e-06	4.27272e-06	-6.53116e-05
205	5	0	-7.62986e-06	4.57792e-06	6.10389e-07	2.13636e-06	-1.40389e-05	1.77013e-05	-2.83831e-05	-3.66233e-06	3.81493e-05	0	4.57792e-06	1.77013e-05	5.79869e-06	-8.85064e-05
205	6	0	-1.06818e-05	4.27272e-06	-3.35714e-06	1.52597e-06	-1.67857e-05	1.31234e-05	-5.76817e-05	-3.35714e-06	6.34804e-05	-6.10389e-07	3.05194e-06	3.72337e-05	6.71428e-06	-9.03375e-05
205	7	0	-1.12922e-05	3.96753e-06	-9.15583e-06	2.44156e-06	-1.95324e-05	7.93505e-06	-8.69804e-05	-2.44156e-06	7.75194e-05	0	3.05194e-06	3.96753e-05	5.1883e-06	-6.98895e-05
205	8	0	-9.15583e-06	2.74675e-06	-1.0987e-05	3.05194e-06	-1.98376e-05	4.27272e-06	-0.000108039	-2.13636e-06	8.20973e-05	1.22078e-06	3.05194e-06	1.22078e-05	3.35714e-06	-4.73051e-05
205	9	0	-5.1883e-06	1.22078e-06	-7.93505e-06	9.15583e-07	-1.80065e-05	2.13636e-06	-0.000120247	-2.44156e-06	8.637e-05	2.13636e-06	2.44156e-06	-4.88311e-05	3.35714e-06	-4.45584e-05
205	10	0	-1.22078e-06	1.52597e-06	-2.44156e-06	-1.83117e-06	-1.61753e-05	1.52597e-06	-0.000127266	-3.35714e-06	8.82012e-05	2.44156e-06	1.52597e-06	-0.0001175	4.57792e-06	-5.79869e-05
205	11	0	6.10389e-07	3.05194e-06	3.05194e-07	-2.44156e-06	-1.43441e-05	1.22078e-06	-0.000124214	-3.66233e-06	7.72142e-05	1.83117e-06	1.22078e-06	-0.000155344	4.57792e-06	-6.5922e-05
205	12	0	1.52597e-06	2.74675e-06	1.22078e-06	0	-1.15974e-05	2.13636e-06	-0.000102545	-3.96753e-06	5.24934e-05	9.15583e-07	9.15583e-07	-0.000153818	3.05194e-06	-6.4396e-05
205	13	0	1.52597e-06	-3.05194e-07	2.13636e-06	1.22078e-06	-7.93505e-06	2.74675e-06	-6.80584e-05	-4.27272e-06	2.59415e-05	3.05194e-07	6.10389e-07	-0.000135201	2.13636e-06	-6.77532e-05
205	14	0	6.10389e-07	-3.96753e-06	3.66233e-06	3.05194e-07	-6.71428e-06	2.74675e-06	-3.75389e-05	-4.27272e-06	7.01947e-06	3.05194e-07	0	-0.000116584	2.74675e-06	-7.23311e-05
205	15	0	6.10389e-07	-5.79869e-06	4.27272e-06	0	-7.62986e-06	1.52597e-06	-1.92272e-05	-3.66233e-06	-7.01947e-06	6.10389e-07	6.10389e-07	-9.27791e-05	3.05194e-06	-5.00519e-05
205	16	0	1.83117e-06	-6.40908e-06	1.83117e-06	1.22078e-06	-7.93505e-06	0	-9.15583e-06	-2.13636e-06	-1.86169e-05	1.22078e-06	1.52597e-06	-6.04285e-05	2.44156e-06	5.4935e-06
205	17	0	3.35714e-06	-6.40908e-06	-1.22078e-06	2.44156e-06	-6.40908e-06	-9.15583e-07	-3.96753e-06	0	-2.38052e-05	1.52597e-06	1.52597e-06	-2.50259e-05	2.13636e-06	5.98181e-05
205	18	0	3.05194e-06	-5.4935e-06	-1.83117e-06	6.10389e-07	-5.4935e-06	-1.22078e-06	-5.4935e-06	1.83117e-06	-2.07532e-05	1.22078e-06	1.22078e-06	1.80065e-05	2.74675e-06	7.8435e-05
205	19	0	9.15583e-07	-4.27272e-06	9.15583e-07	-2.74675e-06	-7.93505e-06	-1.83117e-06	-8.85064e-06	3.35714e-06	-1.55649e-05	0	1.52597e-06	8.637e-05	3.66233e-06	6.83635e-05
206	0	0	-1.22078e-06	-6.10389e-06	5.4935e-06	-5.1883e-06	-1.03766e-05	-3.96753e-06	-4.27272e-06	3.96753e-06	-1.34286e-05	-6.10389e-07	2.13636e-06	0.000171519	3.66233e-06	5.31038e-05
206	1	0	-1.52597e-06	-1.03766e-05	8.54544e-06	-6.40908e-06	-9.15583e-06	-9.46103e-06	8.24025e-06	3.66233e-06	-1.19026e-05	-6.10389e-07	2.44156e-06	0.000230727	3.96753e-06	3.54026e-05
206	2	0	0	-1.40389e-05	8.85064e-06	-7.01947e-06	-3.96753e-06	-1.64805e-05	2.13636e-05	2.74675e-06	-9.46103e-06	9.15583e-07	2.74675e-06	0.000237746	4.88311e-06	8.54544e-06
206	3	0	1.83117e-06	-1.34286e-05	7.93505e-06	-7.01947e-06	0	-2.0448e-05	3.38766e-05	1.52597e-06	-9.76622e-06	2.13636e-06	2.44156e-06	0.000208753	5.79869e-06	-1.19026e-05
206	4	0	3.05194e-06	-1.15974e-05	5.79869e-06	-6.40908e-06	0	-1.83117e-05	4.66947e-05	3.05194e-07	-1.43441e-05	2.44156e-06	1.83117e-06	0.000168773	5.1883e-06	-9.15583e-06
206	5	0	3.05194e-06	-1.12922e-05	3.35714e-06	-6.71428e-06	-1.83117e-06	-1.2513e-05	5.03571e-05	-3.05194e-07	-1.77013e-05	1.52597e-06	9.15583e-07	0.000116889	3.66233e-06	5.1883e-06
206	6	0	3.05194e-06	-1.2513e-05	1.52597e-06	-7.93505e-06	-2.74675e-06	-9.15583e-06	3.35714e-05	-9.15583e-07	-1.70909e-05	9.15583e-07	3.05194e-07	5.73766e-05	2.44156e-06	4.57792e-06
206	7	0	3.66233e-06	-1.12922e-05	9.15583e-07	-7.62986e-06	-2.44156e-06	-8.54544e-06	7.32467e-06	-1.83117e-06	-1.73961e-05	0	3.05194e-07	2.50259e-05	2.44156e-06	-1.22078e-05
206	8	0	4.27272e-06	-6.71428e-06	3.05194e-07	-5.4935e-06	-2.44156e-06	-7.93505e-06	-9.15583e-07	-4.27272e-06	-2.0448e-05	-9.15583e-07	3.05194e-07	3.99805e-05	3.66233e-06	-2.16688e-05
206	9	0	3.96753e-06	-1.83117e-06	-3.05194e-07	-3.35714e-06	-3.35714e-06	-4.88311e-06	1.77013e-05	-7.62986e-06	-2.22792e-05	-2.13636e-06	0	6.07337e-05	5.1883e-06	-1.19026e-05
206	10	0	3.96753e-06	6.10389e-07	-3.05194e-07	-2.13636e-06	-2.44156e-06	-1.52597e-06	4.42532e-05	-1.03766e-05	-2.25844e-05	-2.74675e-06	-1.22078e-06	3.4487e-05	5.4935e-06	-1.83117e-06
206	11	0	5.4935e-06	1.22078e-06	1.83117e-06	0	0	-3.05194e-07	5.73766e-05	-1.15974e-05	-2.74675e-05	-3.05194e-06	-2.13636e-06	-2.0448e-05	3.66233e-06	-1.31234e-05
206	12	0	7.93505e-06	9.15583e-07	4.88311e-06	3.35714e-06	2.74675e-06	3.05194e-07	5.79869e-05	-1.19026e-05	-3.41818e-05	-4.57792e-06	-2.44156e-06	-3.63181e-05	1.22078e-06	-4.48636e-05
206	13	0	8.54544e-06	3.05194e-07	5.1883e-06	5.4935e-06	3.66233e-06	3.66233e-06	5.76817e-05	-1.2513e-05	-3.26558e-05	-6.71428e-06	-1.52597e-06	2.74675e-06	-6.10389e-07	-8.33181e-05
206	14	0	6.71428e-06	0	3.96753e-06	4.27272e-06	4.88311e-06	7.93505e-06	6.10389e-05	-1.2513e-05	-2.25844e-05	-7.32467e-06	6.10389e-07	3.75389e-05	-1.83117e-06	-0.000121467
206	15	0	5.79869e-06	-3.05194e-07	4.27272e-06	1.22078e-06	8.85064e-06	1.06818e-05	6.7448e-05	-1.15974e-05	-1.89221e-05	-5.79869e-06	3.96753e-06	2.74675e-05	-2.44156e-06	-0.00016511
206	16	0	7.01947e-06	-3.05194e-07	7.32467e-06	0	1.43441e-05	1.06818e-05	7.81298e-05	-9.76622e-06	-3.1435e-05	-4.88311e-06	6.71428e-06	1.03766e-05	-3.96753e-06	-0.000220045
206	17	0	8.54544e-06	0	1.12922e-05	6.10389e-07	1.83117e-05	1.06818e-05	9.03375e-05	-8.24025e-06	-5.12727e-05	-6.10389e-06	7.62986e-06	4.15064e-05	-5.4935e-06	-0.00027437
206	18	0	8.54544e-06	1.22078e-06	1.40389e-05	1.83117e-06	1.98376e-05	1.31234e-05	9.79674e-05	-8.24025e-06	-6.47012e-05	-7.62986e-06	8.24025e-06	0.000109565	-5.79869e-06	-0.000298175
206	19	0	7.93505e-06	3.96753e-06	1.58701e-05	2.44156e-06	2.10584e-05	1.95324e-05	0.00010224	-8.85064e-06	-6.98895e-05	-7.01947e-06	9.15583e-06	0.000155954	-5.79869e-06	-0.000267045
207	0	0	8.54544e-06	7.32467e-06	1.61753e-05	3.05194e-06	2.31948e-05	2.83831e-05	0.00011048	-9.46103e-06	-6.95843e-05	-5.4935e-06	1.03766e-05	0.000151376	-6.10389e-06	-0.000191052
207	1	0	9.15583e-06	1.03766e-05	1.40389e-05	3.35714e-06	2.44156e-05	3.75389e-05	0.000115669	-1.03766e-05	-6.4396e-05	-4.88311e-06	1.03766e-05	0.000111396	-6.71428e-06	-0.000106818
207	2	0	7.01947e-06	1.22078e-05	9.76622e-06	3.35714e-06	2.25844e-05	4.2422e-05	9.49155e-05	-1.22078e-05	-5.89025e-05	-5.79869e-06	9.76622e-06	5.27986e-05	-6.40908e-06	-4.08961e-05
207	3	0	3.05194e-06	1.28182e-05	5.1883e-06	3.05194e-06	1.92272e-05	4.12012e-05	3.99805e-05	-1.2513e-05	-6.10389e-05	-6.10389e-06	8.85064e-06	-3.11298e-05	-5.1883e-06	7.93505e-06
207	4	0	3.05194e-07	1.19026e-05	1.52597e-06	3.05194e-06	1.58701e-05	3.57077e-05	-2.28896e-05	-1.06818e-05	-6.92791e-05	-4.88311e-06	7.62986e-06	-0.000137948	-3.66233e-06	4.60844e-05
207	5	0	9.15583e-07	1.0987e-05	-1.22078e-06	3.05194e-06	1.37337e-05	2.96039e-05	-5.76817e-05	-7.32467e-06	-7.14155e-05	-3.05194e-06	5.1883e-06	-0.000234084	-1.52597e-06	6.34804e-05
207	6	0	2.74675e-06	1.06818e-05	-2.74675e-06	3.35714e-06	1.19026e-05	2.65519e-05	-5.37142e-05	-4.57792e-06	-6.10389e-05	-2.44156e-06	2.13636e-06	-0.000285662	3.05194e-07	5.21882e-05
207	7	0	3.05194e-06	1.06818e-05	-3.35714e-06	3.96753e-06	1.00714e-05	2.62467e-05	-3.05194e-05	-2.74675e-06	-4.18116e-05	-3.05194e-06	0	-0.000295733	2.44156e-06	2.89935e-05
207	8	0	1.83117e-06	9.46103e-06	-3.35714e-06	4.57792e-06	8.54544e-06	2.65519e-05	-1.22078e-05	-6.10389e-07	-1.31234e-05	-2.74675e-06	-6.10389e-07	-0.000297259	2.74675e-06	2.38052e-05
207	9	0	0	7.62986e-06	-3.66233e-06	4.27272e-06	6.40908e-06	2.68571e-05	-1.2513e-05	1.83117e-06	3.1435e-05	-1.83117e-06	-6.10389e-07	-0.000308246	9.15583e-07	5.12727e-05
207	10	0	-1.83117e-06	7.32467e-06	-5.1883e-06	3.96753e-06	3.96753e-06	2.83831e-05	-3.08246e-05	2.13636e-06	8.11817e-05	-1.83117e-06	-6.10389e-07	-0.000311298	-3.05194e-07	0.000108039
207	11	0	-4.27272e-06	8.24025e-06	-7.62986e-06	4.57792e-06	1.83117e-06	3.05194e-05	-5.46298e-05	1.22078e-06	0.00011048	-2.74675e-06	-9.15583e-07	-0.000280474	-9.15583e-07	0.000181591
207	12	0	-5.79869e-06	6.71428e-06	-1.22078e-05	4.88311e-06	1.52597e-06	3.17402e-05	-6.34804e-05	1.22078e-06	0.000112922	-3.05194e-06	-6.10389e-07	-0.000217909	-6.10389e-07	0.000253922
207	13	0	-5.4935e-06	1.83117e-06	-1.67857e-05	2.13636e-06	2.13636e-06	2.92987e-05	-5.00519e-05	3.66233e-06	0.000109565	-2.74675e-06	0	-0.000152597	-1.22078e-06	0.000299091
207	14	0	-4.88311e-06	-3.35714e-06	-1.73961e-05	-1.22078e-06	2.13636e-06	2.31948e-05	-2.83831e-05	5.79869e-06	0.000115058	-1.83117e-06	9.15583e-07	-0.000105902	-2.13636e-06	0.000302142
207	15	0	-5.4935e-06	-4.88311e-06	-1.43441e-05	-2.13636e-06	0	1.64805e-05	-1.55649e-05	5.4935e-06	0.0001175	-1.52597e-06	1.83117e-06	-7.56882e-05	-2.13636e-06	0.000275896
207	16	0	-7.01947e-06	-3.66233e-06	-1.2513e-05	0	-3.66233e-06	1.15974e-05	-1.34286e-05	4.27272e-06	0.000107123	-1.22078e-06	1.83117e-06	-5.3409e-05	-1.52597e-06	0.00024324
207	17	0	-7.01947e-06	-2.13636e-06	-1.80065e-05	1.22078e-06	-7.32467e-06	8.54544e-06	-1.58701e-05	4.57792e-06	9.7357e-05	-6.10389e-07	1.52597e-06	-4.36428e-05	-2.13636e-06	0.0002115
207	18	0	-6.10389e-06	-1.83117e-06	-2.96039e-05	-3.05194e-07	-9.76622e-06	6.10389e-06	-2.47207e-05	5.4935e-06	0.000104376	0	1.22078e-06	-5.37142e-05	-3.66233e-06	0.000171824
207	19	0	-5.4935e-06	-2.13636e-06	-4.42532e-05	-2.13636e-06	-1.06818e-05	3.66233e-06	-4.27272e-05	4.88311e-06	0.000118415	3.05194e-07	1.22078e-06	-7.20259e-05	-4.27272e-06	0.000119941
208	0	0	-5.4935e-06	-1.83117e-06	-5.95129e-05	-6.10389e-07	-9.46103e-06	2.74675e-06	-6.04285e-05	3.05194e-06	0.00011811	9.15583e-07	9.15583e-07	-7.75194e-05	-3.35714e-06	6.04285e-05
208	1	0	-4.57792e-06	-9.15583e-07	-7.08051e-05	3.05194e-06	-7.62986e-06	3.96753e-06	-6.53116e-05	2.13636e-06	9.64414e-05	2.13636e-06	3.05194e-07	-6.47012e-05	-3.05194e-06	2.13636e-06
208	2	0	-1.83117e-06	9.15583e-07	-7.04999e-05	7.01947e-06	-6.71428e-06	6.10389e-06	-6.25649e-05	2.44156e-06	5.89025e-05	3.35714e-06	-3.05194e-07	-4.91363e-05	-4.57792e-06	-3.90649e-05
208	3	0	0	3.66233e-06	-5.46298e-05	9.46103e-06	-7.32467e-06	6.10389e-06	-6.65324e-05	1.52597e-06	1.49545e-05	3.05194e-06	-3.05194e-07	-4.42532e-05	-5.79869e-06	-4.57792e-05
208	4	0	6.10389e-07	4.27272e-06	-3.05194e-05	9.76622e-06	-8.85064e-06	2.44156e-06	-7.6909e-05	0	-1.92272e-05	1.22078e-06	3.05194e-07	-4.12012e-05	-5.4935e-06	-2.65519e-05
208	5	0	0	6.10389e-07	-8.24025e-06	7.93505e-06	-9.46103e-06	-2.74675e-06	-7.81298e-05	0	-2.86883e-05	6.10389e-07	1.22078e-06	-1.95324e-05	-5.1883e-06	-2.53311e-05
208	6	0	0	-4.57792e-06	8.85064e-06	4.88311e-06	-9.15583e-06	-7.93505e-06	-6.47012e-05	1.22078e-06	-1.73961e-05	2.44156e-06	6.10389e-07	2.65519e-05	-6.71428e-06	-7.17207e-05
208	7	0	1.83117e-06	-7.62986e-06	2.41104e-05	2.13636e-06	-8.24025e-06	-1.31234e-05	-4.91363e-05	2.44156e-06	-8.24025e-06	5.4935e-06	-1.52597e-06	7.8435e-05	-8.54544e-06	-0.000132454
208	8	0	3.66233e-06	-8.54544e-06	3.69285e-05	3.05194e-07	-7.32467e-06	-1.98376e-05	-4.15064e-05	2.13636e-06	-7.93505e-06	7.62986e-06	-3.35714e-06	0.000105597	-8.24025e-06	-0.000144357
208	9	0	4.27272e-06	-9.46103e-06	4.51688e-05	-6.10389e-07	-6.40908e-06	-2.89935e-05	-3.69285e-05	1.52597e-06	1.83117e-06	7.62986e-06	-3.96753e-06	9.15583e-05	-7.62986e-06	-9.64414e-05
208	10	0	3.05194e-06	-1.12922e-05	4.97467e-05	-6.10389e-07	-4.57792e-06	-3.78441e-05	-2.68571e-05	2.44156e-06	2.68571e-05	7.62986e-06	-3.35714e-06	5.12727e-05	-8.85064e-06	-3.93701e-05
208	11	0	2.13636e-06	-1.31234e-05	5.43246e-05	0	-1.83117e-06	-4.48636e-05	-1.34286e-05	4.88311e-06	3.93701e-05	8.24025e-06	-3.35714e-06	1.70909e-05	-1.06818e-05	-1.0987e-05
208	12	0	3.66233e-06	-1.40389e-05	5.82921e-05	-6.10389e-07	1.52597e-06	-4.94415e-05	-2.74675e-06	7.93505e-06	1.64805e-05	9.15583e-06	-4.27272e-06	1.28182e-05	-1.06818e-05	3.96753e-06
208	13	0	8.24025e-06	-1.40389e-05	5.82921e-05	-2.44156e-06	5.79869e-06	-5.03571e-05	4.88311e-06	1.06818e-05	-2.1974e-05	9.46103e-06	-5.79869e-06	4.08961e-05	-8.24025e-06	2.99091e-05
208	14	0	1.37337e-05	-1.19026e-05	5.67662e-05	-2.13636e-06	1.00714e-05	-4.63895e-05	1.28182e-05	1.19026e-05	-4.08961e-05	9.76622e-06	-6.71428e-06	9.46103e-05	-6.71428e-06	4.91363e-05
208	15	0	1.77013e-05	-7.93505e-06	5.95129e-05	9.15583e-07	1.40389e-05	-3.84545e-05	2.10584e-05	1.12922e-05	-3.54026e-05	9.76622e-06	-7.01947e-06	0.000171519	-7.62986e-06	3.78441e-05
208	16	0	1.80065e-05	-4.57792e-06	6.47012e-05	1.83117e-06	1.64805e-05	-3.05194e-05	2.83831e-05	9.76622e-06	-2.71623e-05	8.85064e-06	-6.40908e-06	0.000261857	-8.85064e-06	1.98376e-05
208	17	0	1.49545e-05	-5.79869e-06	6.50064e-05	-4.27272e-06	1.70909e-05	-2.59415e-05	3.54026e-05	9.15583e-06	-2.47207e-05	7.01947e-06	-4.57792e-06	0.000328694	-8.54544e-06	4.45584e-05
208	18	0	1.00714e-05	-1.06818e-05	5.79869e-05	-1.28182e-05	1.55649e-05	-2.38052e-05	3.96753e-05	1.03766e-05	-2.16688e-05	5.79869e-06	-2.74675e-06	0.000325032	-8.24025e-06	0.000117195
208	19	0	6.10389e-06	-1.43441e-05	4.82207e-05	-1.55649e-05	1.40389e-05	-2.13636e-05	3.96753e-05	1.00714e-05	-1.58701e-05	5.4935e-06	-1.52597e-06	0.000237746	-1.00714e-05	0.000184948
209	0	0	3.35714e-06	-1.43441e-05	3.81493e-05	-1.37337e-05	1.31234e-05	-1.86169e-05	3.84545e-05	6.40908e-06	-1.64805e-05	4.88311e-06	3.05194e-07	0.00011048	-1.22078e-05	0.000200818
209	1	0	1.52597e-06	-1.2513e-05	2.47207e-05	-1.46493e-05	1.28182e-05	-1.55649e-05	4.3948e-05	9.15583e-07	-2.35e-05	2.44156e-06	3.66233e-06	8.54544e-06	-1.40389e-05	0.000170909
209	2	0	0	-1.00714e-05	7.01947e-06	-2.01428e-05	1.31234e-05	-1.2513e-05	6.04285e-05	-2.74675e-06	-2.86883e-05	0	7.32467e-06	-3.54026e-05	-1.49545e-05	0.000134286
209	3	0	-1.22078e-06	-6.10389e-06	-8.85064e-06	-2.31948e-05	1.49545e-05	-8.24025e-06	8.36233e-05	-5.4935e-06	-3.20454e-05	-1.52597e-06	9.15583e-06	-4.05909e-05	-1.55649e-05	0.000109565
209	4	0	-9.15583e-07	-6.10389e-07	-1.86169e-05	-1.95324e-05	1.89221e-05	-1.83117e-06	0.000104987	-9.46103e-06	-4.05909e-05	-2.13636e-06	8.24025e-06	-4.48636e-05	-1.49545e-05	8.14869e-05
209	5	0	1.52597e-06	4.57792e-06	-2.47207e-05	-1.31234e-05	2.22792e-05	9.15583e-06	0.000118721	-1.52597e-05	-5.21882e-05	-3.35714e-06	7.32467e-06	-6.62272e-05	-1.37337e-05	2.92987e-05
209	6	0	5.4935e-06	9.15583e-06	-3.26558e-05	-9.15583e-06	2.22792e-05	2.77727e-05	0.000120552	-2.07532e-05	-5.58506e-05	-5.79869e-06	6.71428e-06	-9.09479e-05	-1.22078e-05	-3.93701e-05
209	7	0	8.24025e-06	1.40389e-05	-4.15064e-05	-5.79869e-06	1.86169e-05	5.00519e-05	0.000111091	-2.35e-05	-4.91363e-05	-7.62986e-06	6.10389e-06	-9.21687e-05	-1.03766e-05	-8.7896e-05
209	8	0	8.85064e-06	1.95324e-05	-4.63895e-05	-1.52597e-06	1.28182e-05	6.56168e-05	9.70518e-05	-2.35e-05	-3.96753e-05	-7.62986e-06	5.1883e-06	-6.37856e-05	-8.85064e-06	-8.60648e-05
209	9	0	8.85064e-06	2.22792e-05	-4.57792e-05	2.74675e-06	6.71428e-06	6.68376e-05	8.91168e-05	-2.13636e-05	-3.32662e-05	-5.4935e-06	4.88311e-06	-3.84545e-05	-7.62986e-06	-4.88311e-05
209	10	0	9.46103e-06	2.07532e-05	-4.3948e-05	6.71428e-06	1.83117e-06	5.52402e-05	8.97272e-05	-1.83117e-05	-2.92987e-05	-3.05194e-06	5.1883e-06	-5.92077e-05	-7.01947e-06	-2.56363e-05
209	11	0	1.00714e-05	1.64805e-05	-4.45584e-05	1.37337e-05	0	3.93701e-05	8.85064e-05	-1.43441e-05	-2.50259e-05	-6.10389e-07	4.57792e-06	-0.000123299	-5.79869e-06	-4.60844e-05
209	12	0	8.85064e-06	1.31234e-05	-4.69999e-05	2.53311e-05	6.10389e-07	2.50259e-05	7.08051e-05	-1.0987e-05	-2.01428e-05	1.83117e-06	1.22078e-06	-0.00016511	-2.74675e-06	-9.09479e-05
209	13	0	5.1883e-06	1.0987e-05	-4.82207e-05	3.63181e-05	9.15583e-07	1.43441e-05	3.35714e-05	-8.54544e-06	-1.31234e-05	3.96753e-06	-2.74675e-06	-0.000122383	3.05194e-07	-0.000127266
209	14	0	3.05194e-07	8.24025e-06	-4.63895e-05	3.78441e-05	-1.83117e-06	7.62986e-06	-7.62986e-06	-7.62986e-06	-3.66233e-06	4.88311e-06	-4.88311e-06	-1.70909e-05	1.22078e-06	-0.00015626
209	15	0	-2.74675e-06	4.57792e-06	-4.21168e-05	2.89935e-05	-6.71428e-06	5.4935e-06	-2.86883e-05	-8.85064e-06	3.96753e-06	4.27272e-06	-3.05194e-06	5.61558e-05	-3.05194e-07	-0.000202649
209	16	0	-5.4935e-06	1.22078e-06	-3.57077e-05	1.64805e-05	-1.0987e-05	3.96753e-06	-2.01428e-05	-1.06818e-05	8.85064e-06	3.66233e-06	6.10389e-07	3.87597e-05	-3.05194e-06	-0.000260331
209	17	0	-9.46103e-06	-6.10389e-07	-2.83831e-05	7.93505e-06	-1.37337e-05	0	9.15583e-07	-1.03766e-05	1.34286e-05	3.35714e-06	5.79869e-06	-2.44156e-05	-6.40908e-06	-0.000293292
209	18	0	-1.40389e-05	-2.44156e-06	-2.1974e-05	5.1883e-06	-1.58701e-05	-7.32467e-06	3.35714e-06	-6.71428e-06	2.01428e-05	3.96753e-06	1.00714e-05	-4.27272e-05	-9.76622e-06	-0.000288714
209	19	0	-1.67857e-05	-3.96753e-06	-1.73961e-05	6.40908e-06	-1.73961e-05	-1.37337e-05	-2.89935e-05	-2.13636e-06	2.47207e-05	4.88311e-06	1.19026e-05	1.15974e-05	-1.22078e-05	-0.000280779
210	0	0	-1.61753e-05	-4.88311e-06	-1.28182e-05	7.62986e-06	-1.64805e-05	-1.80065e-05	-8.30129e-05	0	2.25844e-05	5.79869e-06	1.0987e-05	8.57596e-05	-1.28182e-05	-0.00029848
210	1	0	-1.46493e-05	-6.40908e-06	-5.79869e-06	5.79869e-06	-1.46493e-05	-2.10584e-05	-0.000130623	0	1.89221e-05	6.71428e-06	9.15583e-06	0.000127876	-1.15974e-05	-0.000317097
210	2	0	-1.43441e-05	-8.24025e-06	2.44156e-06	2.13636e-06	-1.40389e-05	-2.22792e-05	-0.000154428	-3.05194e-07	2.38052e-05	6.71428e-06	7.93505e-06	0.000150766	-1.03766e-05	-0.000289935
210	3	0	-1.40389e-05	-8.24025e-06	9.46103e-06	-3.05194e-07	-1.40389e-05	-2.13636e-05	-0.000153208	0	3.54026e-05	5.79869e-06	6.10389e-06	0.000191052	-1.06818e-05	-0.000212415
210	4	0	-1.28182e-05	-4.88311e-06	1.28182e-05	-9.15583e-07	-1.31234e-05	-1.92272e-05	-0.000135812	1.22078e-06	4.2422e-05	4.27272e-06	3.05194e-06	0.000242324	-1.03766e-05	-0.000126961
210	5	0	-1.31234e-05	0	1.31234e-05	-9.15583e-07	-1.15974e-05	-1.73961e-05	-0.000111091	2.13636e-06	3.99805e-05	2.74675e-06	9.15583e-07	0.000261857	-1.00714e-05	-7.17207e-05
210	6	0	-1.73961e-05	2.44156e-06	1.15974e-05	-6.10389e-07	-1.2513e-05	-1.40389e-05	-8.45388e-05	1.52597e-06	3.41818e-05	2.13636e-06	1.22078e-06	0.000230727	-1.00714e-05	-5.37142e-05
210	7	0	-2.25844e-05	3.35714e-06	7.01947e-06	6.10389e-07	-1.61753e-05	-5.1883e-06	-5.89025e-05	0	2.83831e-05	1.52597e-06	2.44156e-06	0.000170909	-1.03766e-05	-6.53116e-05
210	8	0	-2.28896e-05	4.88311e-06	-3.05194e-07	4.27272e-06	-1.92272e-05	7.62986e-06	-3.69285e-05	-9.15583e-07	1.98376e-05	3.05194e-07	2.13636e-06	0.000104682	-9.76622e-06	-9.85778e-05
210	9	0	-1.86169e-05	8.54544e-06	-8.85064e-06	6.71428e-06	-2.07532e-05	2.10584e-05	-2.28896e-05	0	8.54544e-06	-6.10389e-07	6.10389e-07	2.99091e-05	-7.32467e-06	-0.000126961
210	10	0	-1.46493e-05	1.12922e-05	-1.43441e-05	6.40908e-06	-2.1974e-05	3.1435e-05	-1.98376e-05	3.96753e-06	2.44156e-06	-9.15583e-07	-3.05194e-07	-5.12727e-05	-3.96753e-06	-0.000101019
210	11	0	-1.40389e-05	1.12922e-05	-1.49545e-05	5.79869e-06	-2.28896e-05	3.90649e-05	-2.47207e-05	8.85064e-06	5.1883e-06	-3.05194e-07	-1.52597e-06	-0.000114448	-1.22078e-06	1.28182e-05
210	12	0	-1.37337e-05	1.0987e-05	-1.34286e-05	7.32467e-06	-2.22792e-05	4.45584e-05	-2.96039e-05	1.19026e-05	8.24025e-06	3.05194e-07	-2.74675e-06	-0.000141	3.05194e-07	0.000200513
210	13	0	-1.12922e-05	1.22078e-05	-1.19026e-05	9.15583e-06	-2.0448e-05	4.57792e-05	-2.96039e-05	1.22078e-05	2.13636e-06	3.05194e-07	-2.13636e-06	-0.000147104	6.10389e-07	0.000407435
210	14	0	-7.93505e-06	1.40389e-05	-9.76622e-06	8.24025e-06	-2.0448e-05	4.15064e-05	-2.56363e-05	1.2513e-05	-9.15583e-06	0	3.66233e-06	-0.000157786	-1.22078e-06	0.000573155
210	15	0	-5.4935e-06	1.46493e-05	-6.10389e-06	6.40908e-06	-2.1974e-05	3.32662e-05	-1.89221e-05	1.46493e-05	-1.55649e-05	0	1.22078e-05	-0.000170909	-4.27272e-06	0.00065159
210	16	0	-3.35714e-06	1.28182e-05	-1.52597e-06	6.40908e-06	-2.16688e-05	2.47207e-05	-9.76622e-06	1.73961e-05	-1.40389e-05	9.15583e-07	1.73961e-05	-0.000172435	-4.27272e-06	0.000626564
210	17	0	3.05194e-07	9.46103e-06	1.83117e-06	7.62986e-06	-1.80065e-05	1.70909e-05	-1.22078e-06	1.80065e-05	-1.0987e-05	1.52597e-06	1.55649e-05	-0.000169993	-6.10389e-07	0.000528597
210	18	0	3.96753e-06	6.71428e-06	6.71428e-06	7.32467e-06	-1.2513e-05	1.03766e-05	3.96753e-06	1.55649e-05	-9.15583e-06	9.15583e-07	1.03766e-05	-0.000181285	2.74675e-06	0.000422999
210	19	0	4.57792e-06	4.88311e-06	1.52597e-05	5.1883e-06	-8.85064e-06	4.27272e-06	6.40908e-06	1.2513e-05	-6.40908e-06	6.10389e-07	6.10389e-06	-0.000197156	3.66233e-06	0.000359824
211	0	0	1.83117e-06	3.96753e-06	2.44156e-05	3.96753e-06	-7.01947e-06	-9.15583e-07	9.76622e-06	1.15974e-05	-3.66233e-06	2.44156e-06	3.66233e-06	-0.000185558	3.35714e-06	0.000332662
211	1	0	-1.83117e-06	2.13636e-06	2.83831e-05	3.66233e-06	-6.40908e-06	-5.4935e-06	1.31234e-05	1.31234e-05	-3.35714e-06	4.27272e-06	1.83117e-06	-0.000132149	4.57792e-06	0.000305194
211	2	0	-4.57792e-06	-3.05194e-07	2.38052e-05	1.83117e-06	-5.1883e-06	-7.32467e-06	1.46493e-05	1.40389e-05	-4.57792e-06	4.27272e-06	0	-4.79155e-05	6.71428e-06	0.00026613
211	3	0	-5.1883e-06	-2.74675e-06	1.40389e-05	-1.22078e-06	-3.05194e-06	-7.62986e-06	1.70909e-05	1.22078e-05	-4.88311e-06	2.13636e-06	-3.05194e-07	5.15779e-05	8.54544e-06	0.000234694
211	4	0	-4.27272e-06	-3.05194e-06	5.1883e-06	-2.13636e-06	0	-8.54544e-06	2.59415e-05	9.15583e-06	-4.88311e-06	6.10389e-07	-1.22078e-06	0.000151682	9.15583e-06	0.000217298
211	5	0	-3.05194e-06	-2.74675e-06	6.10389e-07	-1.83117e-06	3.35714e-06	-1.2513e-05	3.96753e-05	8.24025e-06	-8.24025e-06	9.15583e-07	-3.35714e-06	0.00022737	9.15583e-06	0.000190747
211	6	0	-1.22078e-06	-3.96753e-06	0	-3.35714e-06	5.79869e-06	-1.80065e-05	5.1883e-05	9.15583e-06	-1.19026e-05	2.13636e-06	-5.79869e-06	0.000256974	8.54544e-06	0.000136422
211	7	0	1.83117e-06	-6.10389e-06	1.52597e-06	-7.93505e-06	8.85064e-06	-2.10584e-05	6.28701e-05	9.76622e-06	-1.31234e-05	1.83117e-06	-6.71428e-06	0.000250565	7.01947e-06	7.11103e-05
211	8	0	6.10389e-06	-5.79869e-06	9.15583e-07	-1.06818e-05	1.37337e-05	-2.07532e-05	7.66038e-05	8.85064e-06	-1.55649e-05	6.10389e-07	-5.79869e-06	0.000236831	5.4935e-06	2.68571e-05
211	9	0	9.15583e-06	-2.44156e-06	-5.4935e-06	-8.54544e-06	1.86169e-05	-1.86169e-05	9.00324e-05	7.62986e-06	-2.28896e-05	0	-4.57792e-06	0.000223402	4.88311e-06	1.15974e-05
211	10	0	1.03766e-05	-6.10389e-07	-1.70909e-05	-4.27272e-06	2.10584e-05	-1.73961e-05	9.67466e-05	6.71428e-06	-3.11298e-05	3.05194e-07	-4.27272e-06	0.000198376	3.66233e-06	5.79869e-06
211	11	0	1.19026e-05	-2.74675e-06	-2.38052e-05	-1.52597e-06	2.28896e-05	-1.61753e-05	9.82726e-05	4.88311e-06	-3.57077e-05	0	-3.05194e-06	0.000167857	9.15583e-07	-1.31234e-05
211	12	0	1.61753e-05	-6.10389e-06	-2.01428e-05	0	2.68571e-05	-1.43441e-05	0.000103461	2.44156e-06	-4.05909e-05	-9.15583e-07	-9.15583e-07	0.000154428	-1.83117e-06	-5.15779e-05
211	13	0	2.1974e-05	-6.71428e-06	-9.76622e-06	2.13636e-06	3.17402e-05	-1.22078e-05	0.000112922	3.05194e-07	-5.06623e-05	-2.13636e-06	3.05194e-07	0.000161753	-2.44156e-06	-9.67466e-05
211	14	0	2.65519e-05	-4.88311e-06	-2.44156e-06	3.66233e-06	3.35714e-05	-1.12922e-05	0.000121773	-9.15583e-07	-6.16493e-05	-2.13636e-06	9.15583e-07	0.000170298	-1.22078e-06	-0.000127876
211	15	0	2.83831e-05	-4.27272e-06	-3.05194e-07	1.83117e-06	3.17402e-05	-1.19026e-05	0.00013337	-2.44156e-06	-6.65324e-05	-2.74675e-06	3.05194e-07	0.000171824	0	-0.000131844
211	16	0	2.77727e-05	-5.79869e-06	1.83117e-06	-1.52597e-06	2.92987e-05	-1.31234e-05	0.00014924	-3.66233e-06	-6.80584e-05	-3.96753e-06	0	0.000168773	0	-0.000118415
211	17	0	2.50259e-05	-7.32467e-06	6.40908e-06	-4.88311e-06	2.68571e-05	-1.19026e-05	0.000153513	-3.35714e-06	-7.23311e-05	-4.27272e-06	-6.10389e-07	0.000142526	0	-0.000109565
211	18	0	2.0448e-05	-7.01947e-06	9.46103e-06	-6.40908e-06	2.31948e-05	-7.93505e-06	0.000129402	-1.83117e-06	-7.56882e-05	-3.05194e-06	-1.83117e-06	6.5922e-05	9.15583e-07	-0.000113838
211	19	0	1.67857e-05	-4.88311e-06	1.00714e-05	-6.10389e-06	1.86169e-05	-2.13636e-06	9.15583e-05	-1.83117e-06	-7.17207e-05	-1.22078e-06	-3.05194e-06	-4.05909e-05	1.52597e-06	-0.000116279
212	0	0	1.58701e-05	-1.83117e-06	1.31234e-05	-4.27272e-06	1.58701e-05	3.05194e-06	7.3857e-05	-3.96753e-06	-6.50064e-05	-6.10389e-07	-3.66233e-06	-0.000108039	9.15583e-07	-0.000106513
212	1	0	1.49545e-05	1.52597e-06	2.10584e-05	-2.13636e-06	1.55649e-05	6.40908e-06	8.17921e-05	-6.71428e-06	-6.65324e-05	-1.22078e-06	-3.35714e-06	-0.00010163	0	-9.67466e-05
212	2	0	1.06818e-05	3.66233e-06	2.89935e-05	-1.83117e-06	1.40389e-05	7.32467e-06	8.45388e-05	-6.71428e-06	-7.56882e-05	-1.83117e-06	-2.74675e-06	-7.26363e-05	3.05194e-07	-0.000101325
212	3	0	3.96753e-06	3.66233e-06	3.02142e-05	-3.05194e-06	1.06818e-05	6.40908e-06	6.47012e-05	-4.57792e-06	-8.42337e-05	-1.52597e-06	-1.83117e-06	-9.21687e-05	0	-0.000115363
212	4	0	-6.10389e-07	2.44156e-06	2.62467e-05	-3.66233e-06	6.40908e-06	3.35714e-06	4.15064e-05	-2.44156e-06	-8.72856e-05	-9.15583e-07	-1.52597e-06	-0.000159006	-1.22078e-06	-0.00012635
212	5	0	-3.05194e-06	1.83117e-06	2.1974e-05	-2.44156e-06	1.22078e-06	6.10389e-07	3.02142e-05	-2.13636e-06	-7.93505e-05	-3.05194e-07	-1.83117e-06	-0.000206006	-2.44156e-06	-0.000138253
212	6	0	-6.40908e-06	2.13636e-06	1.83117e-05	-1.52597e-06	-7.62986e-06	1.52597e-06	1.43441e-05	-2.13636e-06	-4.76103e-05	3.05194e-07	-2.74675e-06	-0.00018861	-2.74675e-06	-0.000162058
212	7	0	-1.22078e-05	1.83117e-06	1.28182e-05	-2.74675e-06	-1.98376e-05	6.40908e-06	-2.01428e-05	-1.22078e-06	5.1883e-06	1.52597e-06	-3.66233e-06	-0.000132149	-2.74675e-06	-0.000188305
212	8	0	-1.67857e-05	9.15583e-07	6.40908e-06	-3.96753e-06	-2.99091e-05	1.28182e-05	-4.97467e-05	-9.15583e-07	4.5474e-05	1.22078e-06	-4.57792e-06	-8.9422e-05	-3.35714e-06	-0.000194104
212	9	0	-1.70909e-05	1.52597e-06	2.13636e-06	-3.96753e-06	-3.41818e-05	1.67857e-05	-4.33376e-05	-1.52597e-06	3.90649e-05	0	-5.79869e-06	-8.27077e-05	-4.27272e-06	-0.000181591
212	10	0	-1.52597e-05	2.74675e-06	0	-4.27272e-06	-3.2961e-05	1.64805e-05	-8.24025e-06	-2.44156e-06	-6.10389e-07	0	-6.40908e-06	-9.43051e-05	-4.27272e-06	-0.000179149
212	11	0	-1.40389e-05	2.74675e-06	-2.13636e-06	-5.79869e-06	-3.02142e-05	1.28182e-05	2.50259e-05	-1.83117e-06	-2.77727e-05	6.10389e-07	-5.4935e-06	-0.000101019	-3.96753e-06	-0.000202039
212	12	0	-1.34286e-05	3.05194e-07	-3.96753e-06	-7.32467e-06	-2.74675e-05	8.54544e-06	4.66947e-05	0	-2.28896e-05	1.83117e-06	-3.35714e-06	-0.000101325	-5.1883e-06	-0.000229201
212	13	0	-1.19026e-05	-1.52597e-06	-3.96753e-06	-7.01947e-06	-2.50259e-05	4.27272e-06	6.37856e-05	6.10389e-07	-1.2513e-05	1.83117e-06	-1.83117e-06	-0.000106818	-7.62986e-06	-0.000232558
212	14	0	-8.54544e-06	-1.52597e-06	-6.10389e-07	-7.01947e-06	-2.22792e-05	1.52597e-06	6.71428e-05	-6.10389e-07	-2.16688e-05	1.52597e-06	-2.74675e-06	-0.000123909	-8.85064e-06	-0.000212415
212	15	0	-4.57792e-06	-3.05194e-07	4.88311e-06	-8.85064e-06	-1.83117e-05	6.10389e-07	3.72337e-05	-2.74675e-06	-3.60129e-05	6.10389e-07	-4.27272e-06	-0.00014985	-7.93505e-06	-0.000186474
212	16	0	-1.83117e-06	0	1.12922e-05	-1.0987e-05	-1.15974e-05	0	-2.13636e-05	-3.05194e-06	-2.65519e-05	0	-3.66233e-06	-0.000178844	-5.79869e-06	-0.000160837
212	17	0	0	-6.10389e-07	1.55649e-05	-1.00714e-05	-2.74675e-06	-6.10389e-07	-7.8435e-05	-1.83117e-06	6.40908e-06	0	-1.83117e-06	-0.000202649	-3.66233e-06	-0.000127266
212	18	0	3.05194e-07	-6.10389e-07	1.52597e-05	-7.01947e-06	3.96753e-06	-1.22078e-06	-0.000110175	-1.22078e-06	3.87597e-05	3.05194e-07	-1.52597e-06	-0.000208753	-2.13636e-06	-8.02661e-05
212	19	0	3.05194e-07	0	1.19026e-05	-4.57792e-06	7.62986e-06	-1.22078e-06	-0.000115974	-9.15583e-07	5.21882e-05	1.52597e-06	-2.74675e-06	-0.000184032	-1.83117e-06	-3.05194e-05
213	0	0	1.52597e-06	0	9.46103e-06	-3.35714e-06	1.03766e-05	-6.10389e-07	-0.000107734	0	5.6461e-05	1.52597e-06	-3.35714e-06	-0.000131539	-2.74675e-06	1.83117e-06
213	1	0	4.88311e-06	-9.15583e-07	9.76622e-06	-2.74675e-06	1.43441e-05	-6.10389e-07	-9.85778e-05	1.83117e-06	7.26363e-05	3.05194e-07	-3.05194e-06	-7.29415e-05	-3.35714e-06	5.4935e-06
213	2	0	8.24025e-06	-2.13636e-06	8.54544e-06	-3.35714e-06	1.70909e-05	-2.13636e-06	-0.000102545	2.13636e-06	0.000108039	0	-3.05194e-06	-3.72337e-05	-3.05194e-06	-1.0987e-05
213	3	0	5.79869e-06	-3.05194e-06	9.15583e-07	-5.4935e-06	1.43441e-05	-4.57792e-06	-0.000118721	0	0.000142831	1.83117e-06	-3.66233e-06	-3.60129e-05	-2.13636e-06	-2.0448e-05
213	4	0	-5.79869e-06	-3.05194e-06	-1.19026e-05	-7.01947e-06	3.66233e-06	-6.71428e-06	-0.000127571	-1.22078e-06	0.000146799	3.96753e-06	-4.57792e-06	-4.91363e-05	-2.44156e-06	-4.57792e-06
213	5	0	-2.1974e-05	-2.74675e-06	-2.71623e-05	-5.1883e-06	-1.12922e-05	-7.62986e-06	-0.000115363	0	0.000114753	4.57792e-06	-5.79869e-06	-3.38766e-05	-3.66233e-06	2.13636e-05
213	6	0	-3.47922e-05	-2.44156e-06	-4.08961e-05	-1.83117e-06	-2.35e-05	-8.24025e-06	-0.000101935	3.35714e-06	7.81298e-05	3.66233e-06	-7.93505e-06	2.62467e-05	-4.27272e-06	2.53311e-05
213	7	0	-3.96753e-05	-2.74675e-06	-5.12727e-05	-3.05194e-07	-2.83831e-05	-8.24025e-06	-0.000115669	5.4935e-06	7.32467e-05	2.44156e-06	-9.15583e-06	8.39285e-05	-4.27272e-06	-9.15583e-07
213	8	0	-3.90649e-05	-4.27272e-06	-5.43246e-05	-1.52597e-06	-2.83831e-05	-9.46103e-06	-0.000148935	4.88311e-06	9.85778e-05	2.13636e-06	-7.62986e-06	6.68376e-05	-5.4935e-06	-3.38766e-05
213	9	0	-3.69285e-05	-6.40908e-06	-4.97467e-05	-3.05194e-06	-2.71623e-05	-1.15974e-05	-0.000164195	3.35714e-06	0.000120552	2.13636e-06	-4.57792e-06	-3.47922e-05	-6.71428e-06	-5.37142e-05
213	10	0	-3.4487e-05	-8.85064e-06	-4.45584e-05	-3.66233e-06	-2.65519e-05	-1.31234e-05	-0.000146493	1.83117e-06	0.000116889	1.22078e-06	-2.13636e-06	-0.000147104	-6.10389e-06	-6.47012e-05
213	11	0	-2.99091e-05	-1.00714e-05	-4.51688e-05	-3.35714e-06	-2.38052e-05	-1.31234e-05	-0.000119941	0	9.61362e-05	-3.05194e-07	-1.52597e-06	-0.000198376	-3.96753e-06	-7.5383e-05
213	12	0	-2.41104e-05	-1.06818e-05	-4.76103e-05	-3.66233e-06	-1.73961e-05	-1.15974e-05	-0.000108649	-1.83117e-06	7.41622e-05	-1.83117e-06	-2.44156e-06	-0.000191052	-3.96753e-06	-7.66038e-05
213	13	0	-1.83117e-05	-1.06818e-05	-4.18116e-05	-3.35714e-06	-1.19026e-05	-1.0987e-05	-0.000104376	-2.44156e-06	5.31038e-05	-2.44156e-06	-5.4935e-06	-0.000162669	-5.79869e-06	-5.40194e-05
213	14	0	-1.40389e-05	-9.76622e-06	-2.68571e-05	-3.66233e-06	-1.03766e-05	-1.2513e-05	-8.54544e-05	-9.15583e-07	2.74675e-05	-2.13636e-06	-1.0987e-05	-0.000120247	-5.4935e-06	-1.03766e-05
213	15	0	-8.24025e-06	-8.54544e-06	-1.03766e-05	-5.1883e-06	-1.12922e-05	-1.52597e-05	-5.15779e-05	6.10389e-07	-3.05194e-07	-9.15583e-07	-1.70909e-05	-5.12727e-05	-2.44156e-06	3.60129e-05
213	16	0	0	-8.54544e-06	3.35714e-06	-7.32467e-06	-8.24025e-06	-1.73961e-05	-1.55649e-05	9.15583e-07	-2.44156e-05	6.10389e-07	-2.0448e-05	3.05194e-05	0	6.37856e-05
213	17	0	1.00714e-05	-1.06818e-05	1.77013e-05	-8.85064e-06	0	-1.92272e-05	1.64805e-05	-6.10389e-07	-3.99805e-05	2.13636e-06	-2.13636e-05	0.000104682	3.05194e-07	5.55454e-05
213	18	0	1.83117e-05	-1.37337e-05	3.41818e-05	-8.85064e-06	1.03766e-05	-2.16688e-05	4.85259e-05	-2.13636e-06	-4.36428e-05	3.05194e-06	-2.22792e-05	0.000180675	1.22078e-06	7.62986e-06
213	19	0	2.31948e-05	-1.52597e-05	4.51688e-05	-8.85064e-06	1.61753e-05	-2.47207e-05	7.93505e-05	-2.44156e-06	-2.80779e-05	3.05194e-06	-2.28896e-05	0.000271013	3.66233e-06	-5.73766e-05
214	0	0	2.50259e-05	-1.43441e-05	4.57792e-05	-8.54544e-06	1.58701e-05	-2.65519e-05	0.000112922	-1.83117e-06	5.1883e-06	3.05194e-06	-2.0448e-05	0.000346396	4.88311e-06	-0.000106818
214	1	0	2.44156e-05	-1.15974e-05	4.21168e-05	-7.32467e-06	1.34286e-05	-2.53311e-05	0.000167857	-9.15583e-07	3.90649e-05	3.66233e-06	-1.55649e-05	0.000371422	3.96753e-06	-0.000126656
214	2	0	2.10584e-05	-9.15583e-06	4.27272e-05	-4.88311e-06	1.34286e-05	-2.22792e-05	0.000253311	0	4.66947e-05	4.88311e-06	-1.12922e-05	0.000363487	2.74675e-06	-0.00012635
214	3	0	1.52597e-05	-7.62986e-06	4.63895e-05	-3.35714e-06	1.58701e-05	-1.95324e-05	0.000345175	9.15583e-07	1.52597e-05	4.88311e-06	-7.62986e-06	0.000364402	2.74675e-06	-0.000116279
214	4	0	7.93505e-06	-7.01947e-06	4.3948e-05	-3.05194e-06	1.73961e-05	-1.80065e-05	0.000404688	3.05194e-07	-4.36428e-05	3.35714e-06	-6.10389e-07	0.00036898	1.52597e-06	-9.70518e-05
214	5	0	1.52597e-06	-5.4935e-06	3.35714e-05	-3.66233e-06	1.55649e-05	-1.73961e-05	0.000425441	-2.44156e-06	-0.000102851	1.83117e-06	9.76622e-06	0.000340902	-9.15583e-07	-7.50778e-05
214	6	0	-1.83117e-06	-3.05194e-06	2.16688e-05	-3.35714e-06	1.31234e-05	-1.49545e-05	0.000430629	-5.4935e-06	-0.000138558	1.52597e-06	1.98376e-05	0.000278032	-2.74675e-06	-6.19545e-05
214	7	0	-6.10389e-07	-9.15583e-07	1.55649e-05	-2.74675e-06	1.37337e-05	-1.12922e-05	0.000426357	-6.71428e-06	-0.000141305	2.13636e-06	2.38052e-05	0.00021211	-2.44156e-06	-5.37142e-05
214	8	0	4.27272e-06	0	1.67857e-05	-1.83117e-06	1.67857e-05	-7.62986e-06	0.000390649	-5.79869e-06	-0.000113227	1.52597e-06	2.28896e-05	0.000147714	-2.13636e-06	-3.54026e-05
214	9	0	1.00714e-05	-3.05194e-07	2.07532e-05	-9.15583e-07	1.86169e-05	-6.10389e-06	0.000318013	-6.10389e-06	-6.50064e-05	-6.10389e-07	1.89221e-05	6.80584e-05	-3.96753e-06	-1.86169e-05
214	10	0	1.31234e-05	-1.22078e-06	2.47207e-05	0	1.89221e-05	-6.40908e-06	0.00023561	-7.01947e-06	-1.83117e-05	-1.83117e-06	1.06818e-05	-1.61753e-05	-5.79869e-06	-3.96753e-05
214	11	0	1.28182e-05	-1.52597e-06	2.80779e-05	-3.05194e-07	1.92272e-05	-6.71428e-06	0.000147409	-6.40908e-06	4.88311e-06	-3.05194e-07	-2.74675e-06	-7.81298e-05	-6.71428e-06	-0.000110175
214	12	0	1.0987e-05	-3.05194e-07	3.17402e-05	-9.15583e-07	2.01428e-05	-5.79869e-06	9.15583e-06	-2.74675e-06	3.05194e-06	1.52597e-06	-1.77013e-05	-0.00012635	-8.54544e-06	-0.000193493
214	13	0	8.54544e-06	6.10389e-07	3.66233e-05	-6.10389e-07	1.89221e-05	-4.57792e-06	-0.000198682	9.15583e-07	-2.44156e-06	1.83117e-06	-2.74675e-05	-0.000185863	-1.15974e-05	-0.000248733
214	14	0	5.79869e-06	6.10389e-07	4.2422e-05	3.05194e-07	1.28182e-05	-3.66233e-06	-0.000395532	2.74675e-06	2.13636e-06	6.10389e-07	-2.86883e-05	-0.000237746	-1.15974e-05	-0.000270402
214	15	0	3.35714e-06	3.05194e-07	4.82207e-05	9.15583e-07	4.88311e-06	-3.05194e-06	-0.000468473	2.74675e-06	2.44156e-06	0	-2.16688e-05	-0.000239578	-6.40908e-06	-0.000261857
214	16	0	1.83117e-06	9.15583e-07	5.43246e-05	1.22078e-06	-6.10389e-07	-1.83117e-06	-0.000405909	3.35714e-06	-1.61753e-05	-3.05194e-07	-7.32467e-06	-0.000205701	3.05194e-07	-0.000200208
214	17	0	9.15583e-07	2.74675e-06	6.13441e-05	1.52597e-06	-3.96753e-06	-6.10389e-07	-0.000314045	4.27272e-06	-3.26558e-05	-1.22078e-06	1.15974e-05	-0.000193493	5.79869e-06	-7.08051e-05
214	18	0	-6.10389e-07	3.96753e-06	6.71428e-05	2.74675e-06	-6.10389e-06	0	-0.00028261	3.66233e-06	-8.54544e-06	-2.44156e-06	2.83831e-05	-0.000202649	1.06818e-05	7.81298e-05
214	19	0	-3.66233e-06	3.05194e-06	6.80584e-05	3.66233e-06	-8.85064e-06	9.15583e-07	-0.000296649	1.83117e-06	5.15779e-05	-3.05194e-06	3.60129e-05	-0.000161448	1.70909e-05	0.000162974
215	0	0	-6.10389e-06	1.22078e-06	6.25649e-05	3.05194e-06	-1.03766e-05	1.52597e-06	-0.000294818	1.22078e-06	9.76622e-05	-2.44156e-06	3.35714e-05	-3.50974e-05	2.16688e-05	0.000154734
215	1	0	-7.93505e-06	6.10389e-07	5.21882e-05	1.22078e-06	-1.06818e-05	1.22078e-06	-0.000264604	3.35714e-06	9.82726e-05	-1.83117e-06	2.65519e-05	0.000112617	2.10584e-05	0.000112006
215	2	0	-1.03766e-05	6.10389e-07	3.99805e-05	0	-1.22078e-05	0	-0.000238967	5.1883e-06	7.50778e-05	-1.83117e-06	2.01428e-05	0.000198987	1.70909e-05	0.000105597
215	3	0	-1.43441e-05	6.10389e-07	2.74675e-05	-6.10389e-07	-1.77013e-05	-6.10389e-07	-0.000232558	4.57792e-06	5.73766e-05	-1.83117e-06	1.46493e-05	0.0002115	1.43441e-05	0.000135812
215	4	0	-1.83117e-05	6.10389e-07	1.55649e-05	-3.05194e-07	-2.53311e-05	-3.05194e-07	-0.000227065	1.83117e-06	4.05909e-05	-1.52597e-06	8.85064e-06	0.000188305	1.28182e-05	0.000150156
215	5	0	-1.86169e-05	1.22078e-06	5.1883e-06	0	-2.99091e-05	6.10389e-07	-0.000209363	-3.05194e-07	9.46103e-06	-1.22078e-06	3.66233e-06	0.00014985	1.12922e-05	0.00012513
215	6	0	-1.64805e-05	9.15583e-07	-1.52597e-06	3.05194e-07	-2.83831e-05	2.13636e-06	-0.000191052	-9.15583e-07	-1.86169e-05	-1.22078e-06	-3.05194e-07	9.24739e-05	1.00714e-05	9.7357e-05
215	7	0	-1.37337e-05	0	-5.1883e-06	3.05194e-07	-2.31948e-05	3.66233e-06	-0.000186779	-9.15583e-07	-1.89221e-05	-1.83117e-06	-5.1883e-06	2.41104e-05	1.0987e-05	0.000108954
215	8	0	-1.22078e-05	-3.05194e-07	-4.88311e-06	0	-1.86169e-05	3.96753e-06	-0.000194714	-1.22078e-06	-1.22078e-06	-9.15583e-07	-1.2513e-05	-2.65519e-05	1.34286e-05	0.000153208
215	9	0	-1.00714e-05	2.13636e-06	-2.13636e-06	3.05194e-07	-1.64805e-05	2.74675e-06	-0.000199292	-2.13636e-06	0	3.05194e-07	-2.07532e-05	-4.51688e-05	1.46493e-05	0.000192883
215	10	0	-6.71428e-06	4.57792e-06	0	3.05194e-07	-1.43441e-05	9.15583e-07	-0.000185863	-3.35714e-06	-2.41104e-05	9.15583e-07	-2.74675e-05	-4.91363e-05	1.55649e-05	0.000214857
215	11	0	-3.35714e-06	3.66233e-06	0	0	-1.00714e-05	3.05194e-07	-0.000150766	-3.66233e-06	-4.88311e-05	3.05194e-07	-3.08246e-05	-6.77532e-05	1.58701e-05	0.000233169
215	12	0	-2.13636e-06	0	-1.22078e-06	0	-7.32467e-06	2.13636e-06	-0.000103156	-2.74675e-06	-5.6461e-05	-3.05194e-07	-2.99091e-05	-0.000106818	1.2513e-05	0.000253311
215	13	0	-1.52597e-06	0	-1.22078e-06	9.15583e-07	-8.24025e-06	4.27272e-06	-5.95129e-05	-9.15583e-07	-5.3409e-05	9.15583e-07	-2.65519e-05	-0.000141305	5.1883e-06	0.000260331
215	14	0	0	2.74675e-06	-1.22078e-06	1.83117e-06	-1.0987e-05	5.1883e-06	-2.62467e-05	0	-5.15779e-05	3.66233e-06	-2.01428e-05	-0.000147409	-1.52597e-06	0.000244766
215	15	0	3.35714e-06	5.1883e-06	-3.96753e-06	6.10389e-07	-9.15583e-06	5.1883e-06	3.05194e-07	6.10389e-07	-5.15779e-05	5.1883e-06	-1.2513e-05	-0.000133065	-3.96753e-06	0.000216993
215	16	0	7.93505e-06	3.66233e-06	-8.54544e-06	-9.15583e-07	-1.22078e-06	5.4935e-06	2.77727e-05	0	-5.58506e-05	4.27272e-06	-4.88311e-06	-0.000123909	-3.96753e-06	0.000183727
215	17	0	1.0987e-05	1.83117e-06	-1.03766e-05	-1.52597e-06	6.71428e-06	6.40908e-06	5.73766e-05	-2.44156e-06	-6.40908e-05	3.05194e-06	9.15583e-07	-0.000122383	-5.4935e-06	0.000142526
215	18	0	1.0987e-05	3.96753e-06	-1.06818e-05	-3.05194e-07	9.76622e-06	7.32467e-06	8.39285e-05	-6.10389e-06	-6.22597e-05	3.96753e-06	7.93505e-06	-0.00011048	-8.85064e-06	0.000105292
215	19	0	7.93505e-06	7.93505e-06	-1.86169e-05	3.05194e-07	7.93505e-06	7.93505e-06	9.61362e-05	-8.85064e-06	-3.11298e-05	5.4935e-06	1.89221e-05	-8.72856e-05	-1.19026e-05	0.000100409
216	0	0	2.74675e-06	9.76622e-06	-4.02857e-05	0	5.79869e-06	8.85064e-06	8.60648e-05	-8.85064e-06	2.22792e-05	6.40908e-06	3.35714e-05	-7.17207e-05	-1.61753e-05	0.00013276
216	1	0	-1.52597e-06	9.15583e-06	-6.77532e-05	3.05194e-07	5.4935e-06	1.00714e-05	6.4396e-05	-7.01947e-06	6.7448e-05	6.10389e-06	4.82207e-05	-5.76817e-05	-2.44156e-05	0.000159311
216	2	0	-3.35714e-06	8.54544e-06	-8.51492e-05	1.52597e-06	6.10389e-06	1.03766e-05	5.58506e-05	-5.4935e-06	8.66752e-05	6.10389e-06	5.61558e-05	-7.93505e-06	-3.32662e-05	0.000132454
216	3	0	-1.52597e-06	8.54544e-06	-8.45388e-05	1.83117e-06	7.62986e-06	1.00714e-05	7.32467e-05	-4.57792e-06	9.55259e-05	5.4935e-06	5.55454e-05	7.99609e-05	-3.72337e-05	5.27986e-05
216	4	0	2.74675e-06	8.24025e-06	-7.23311e-05	1.22078e-06	1.2513e-05	9.76622e-06	0.000101019	-2.44156e-06	0.000112312	3.05194e-06	4.91363e-05	0.000144052	-3.47922e-05	-3.57077e-05
216	5	0	7.01947e-06	7.62986e-06	-5.92077e-05	6.10389e-07	2.1974e-05	1.06818e-05	0.000116584	9.15583e-07	0.000127266	-3.05194e-07	3.99805e-05	0.000122993	-2.92987e-05	-9.76622e-05
216	6	0	9.15583e-06	7.62986e-06	-4.82207e-05	2.13636e-06	3.23506e-05	1.19026e-05	0.000112312	4.57792e-06	0.000115974	-1.52597e-06	2.92987e-05	3.23506e-05	-2.13636e-05	-0.000124214
216	7	0	1.00714e-05	8.54544e-06	-3.72337e-05	3.96753e-06	3.81493e-05	1.2513e-05	9.55259e-05	5.79869e-06	7.41622e-05	6.10389e-07	1.80065e-05	-5.31038e-05	-8.85064e-06	-0.000116889
216	8	0	1.0987e-05	8.54544e-06	-2.71623e-05	4.27272e-06	3.78441e-05	1.19026e-05	7.3857e-05	4.88311e-06	1.80065e-05	3.66233e-06	9.15583e-06	-8.24025e-05	5.4935e-06	-8.39285e-05
216	9	0	1.03766e-05	8.24025e-06	-2.44156e-05	3.96753e-06	3.2961e-05	1.06818e-05	5.6461e-05	3.05194e-06	-3.17402e-05	3.96753e-06	6.40908e-06	-5.98181e-05	1.67857e-05	-5.43246e-05
216	10	0	5.4935e-06	8.54544e-06	-3.1435e-05	3.66233e-06	2.71623e-05	1.00714e-05	5.24934e-05	9.15583e-07	-6.31752e-05	9.15583e-07	1.00714e-05	-2.01428e-05	2.0448e-05	-6.92791e-05
216	11	0	-1.22078e-06	9.15583e-06	-4.12012e-05	4.27272e-06	2.28896e-05	1.00714e-05	5.70714e-05	-3.05194e-07	-6.77532e-05	-1.83117e-06	1.52597e-05	3.66233e-06	1.92272e-05	-0.000134896
216	12	0	-4.27272e-06	9.46103e-06	-4.2422e-05	5.1883e-06	2.25844e-05	9.76622e-06	6.01233e-05	9.15583e-07	-4.82207e-05	-3.35714e-06	1.80065e-05	-3.96753e-06	1.67857e-05	-0.00019563
216	13	0	-1.83117e-06	8.24025e-06	-3.35714e-05	5.4935e-06	2.44156e-05	8.85064e-06	7.01947e-05	6.71428e-06	-2.38052e-05	-3.66233e-06	1.89221e-05	-3.50974e-05	1.52597e-05	-0.000174876
216	14	0	1.52597e-06	6.71428e-06	-2.1974e-05	4.88311e-06	2.56363e-05	7.01947e-06	0.000106818	1.64805e-05	-1.64805e-05	-3.96753e-06	1.98376e-05	-6.53116e-05	1.37337e-05	-5.00519e-05
216	15	0	2.44156e-06	4.88311e-06	-1.49545e-05	3.35714e-06	2.53311e-05	4.88311e-06	0.000158396	2.74675e-05	-3.17402e-05	-4.88311e-06	2.01428e-05	-8.4844e-05	1.31234e-05	0.000126045
216	16	0	1.52597e-06	2.74675e-06	-1.28182e-05	1.52597e-06	2.56363e-05	2.44156e-06	0.000178234	3.63181e-05	-5.52402e-05	-6.10389e-06	1.77013e-05	-0.000105902	1.37337e-05	0.000273759
216	17	0	0	6.10389e-07	-1.31234e-05	9.15583e-07	2.71623e-05	0	0.000144052	3.93701e-05	-7.14155e-05	-6.71428e-06	1.2513e-05	-0.000131539	1.55649e-05	0.000352194
216	18	0	-3.96753e-06	-6.10389e-07	-1.77013e-05	1.22078e-06	2.50259e-05	-2.13636e-06	8.91168e-05	3.57077e-05	-7.23311e-05	-7.32467e-06	7.93505e-06	-0.000141915	1.70909e-05	0.000370506
216	19	0	-1.0987e-05	-1.22078e-06	-2.89935e-05	3.05194e-07	1.52597e-05	-4.57792e-06	5.15779e-05	2.74675e-05	-5.82921e-05	-8.85064e-06	5.1883e-06	-0.000123909	1.86169e-05	0.000355246
217	0	0	-1.73961e-05	-1.83117e-06	-4.18116e-05	-1.83117e-06	1.22078e-06	-6.71428e-06	2.47207e-05	2.01428e-05	-3.84545e-05	-1.12922e-05	2.74675e-06	-9.76622e-05	2.07532e-05	0.00032198
217	1	0	-1.89221e-05	-3.05194e-06	-4.63895e-05	-3.66233e-06	-8.85064e-06	-7.93505e-06	-8.24025e-06	1.55649e-05	-2.56363e-05	-1.31234e-05	-9.15583e-07	-9.06427e-05	2.28896e-05	0.000277727
217	2	0	-1.52597e-05	-3.66233e-06	-3.72337e-05	-3.66233e-06	-1.03766e-05	-7.62986e-06	-2.56363e-05	1.19026e-05	-2.62467e-05	-1.22078e-05	-5.1883e-06	-0.000101019	2.38052e-05	0.000225844
217	3	0	-9.46103e-06	-3.05194e-06	-1.98376e-05	-3.05194e-06	-6.40908e-06	-6.71428e-06	1.00714e-05	6.71428e-06	-3.11298e-05	-9.46103e-06	-7.93505e-06	-0.000105902	2.1974e-05	0.00016511
217	4	0	-4.27272e-06	-2.74675e-06	-3.05194e-06	-3.05194e-06	-3.66233e-06	-6.10389e-06	8.88116e-05	9.15583e-07	-2.59415e-05	-6.40908e-06	-9.46103e-06	-9.36947e-05	1.89221e-05	9.5831e-05
217	5	0	-1.22078e-06	-3.05194e-06	6.10389e-06	-3.66233e-06	-4.88311e-06	-5.79869e-06	0.000159311	-3.35714e-06	-7.62986e-06	-5.4935e-06	-1.19026e-05	-7.20259e-05	1.67857e-05	3.35714e-05
217	6	0	-1.52597e-06	-3.35714e-06	9.15583e-06	-2.74675e-06	-7.32467e-06	-4.88311e-06	0.000188305	-5.4935e-06	1.00714e-05	-5.79869e-06	-1.43441e-05	-5.27986e-05	1.61753e-05	5.4935e-06
217	7	0	-3.05194e-06	-2.13636e-06	1.0987e-05	-9.15583e-07	-7.01947e-06	-2.44156e-06	0.000182506	-6.71428e-06	1.37337e-05	-6.10389e-06	-1.46493e-05	-4.57792e-05	1.43441e-05	1.98376e-05
217	8	0	-1.83117e-06	0	1.61753e-05	0	-2.74675e-06	3.05194e-07	0.000159617	-7.93505e-06	-4.88311e-06	-5.79869e-06	-1.31234e-05	-5.1883e-05	1.12922e-05	5.03571e-05
217	9	0	1.52597e-06	1.52597e-06	2.50259e-05	3.05194e-07	3.96753e-06	2.13636e-06	0.000136422	-9.46103e-06	-4.27272e-05	-5.1883e-06	-1.19026e-05	-5.6461e-05	9.46103e-06	6.10389e-05
217	10	0	3.66233e-06	2.44156e-06	3.05194e-05	1.22078e-06	9.76622e-06	2.44156e-06	0.000140084	-1.06818e-05	-8.27077e-05	-4.57792e-06	-1.28182e-05	-3.60129e-05	1.03766e-05	4.21168e-05
217	11	0	1.83117e-06	2.13636e-06	2.68571e-05	2.44156e-06	1.31234e-05	2.13636e-06	0.00018861	-9.46103e-06	-0.000104682	-4.88311e-06	-1.40389e-05	1.0987e-05	1.03766e-05	1.00714e-05
217	12	0	-1.83117e-06	1.52597e-06	1.64805e-05	3.66233e-06	1.46493e-05	2.13636e-06	0.000250565	-4.57792e-06	-0.000106513	-5.4935e-06	-1.40389e-05	5.61558e-05	7.93505e-06	-1.64805e-05
217	13	0	-5.79869e-06	1.83117e-06	5.79869e-06	3.96753e-06	1.43441e-05	1.83117e-06	0.000260941	1.22078e-06	-0.000106513	-5.1883e-06	-1.37337e-05	7.5383e-05	4.88311e-06	-3.41818e-05
217	14	0	-1.00714e-05	3.35714e-06	-1.83117e-06	4.27272e-06	1.2513e-05	1.83117e-06	0.000189831	3.96753e-06	-0.000116279	-4.27272e-06	-1.46493e-05	8.11817e-05	5.4935e-06	-4.76103e-05
217	15	0	-1.40389e-05	5.1883e-06	-1.06818e-05	4.88311e-06	1.06818e-05	2.13636e-06	8.637e-05	1.83117e-06	-0.000119636	-3.66233e-06	-1.58701e-05	9.97986e-05	7.32467e-06	-6.10389e-05
217	16	0	-1.37337e-05	5.4935e-06	-2.1974e-05	4.57792e-06	1.2513e-05	2.13636e-06	2.96039e-05	-1.83117e-06	-9.94934e-05	-3.96753e-06	-1.58701e-05	0.000130318	7.62986e-06	-7.32467e-05
217	17	0	-8.54544e-06	3.96753e-06	-3.11298e-05	2.13636e-06	1.77013e-05	1.52597e-06	5.06623e-05	-3.66233e-06	-6.80584e-05	-4.27272e-06	-1.34286e-05	0.000148019	5.79869e-06	-7.66038e-05
217	18	0	-4.57792e-06	2.13636e-06	-3.54026e-05	-6.10389e-07	2.01428e-05	1.83117e-06	0.000108344	-3.05194e-06	-4.85259e-05	-2.44156e-06	-1.03766e-05	0.000142831	4.27272e-06	-6.77532e-05
217	19	0	-7.01947e-06	9.15583e-07	-3.87597e-05	-1.83117e-06	1.52597e-05	5.1883e-06	0.000131539	-2.74675e-06	-3.2961e-05	-6.10389e-07	-8.24025e-06	0.00013337	2.13636e-06	-5.37142e-05
218	0	0	-1.28182e-05	3.05194e-07	-4.48636e-05	-1.52597e-06	6.10389e-06	9.15583e-06	7.01947e-05	-3.66233e-06	7.62986e-06	-3.05194e-07	-7.32467e-06	0.000142221	-1.22078e-06	-4.85259e-05
218	1	0	-1.49545e-05	0	-5.15779e-05	-1.52597e-06	-1.22078e-06	8.85064e-06	-8.54544e-05	-4.57792e-06	7.32467e-05	-9.15583e-07	-7.93505e-06	0.000171824	-5.1883e-06	-5.61558e-05
218	2	0	-1.34286e-05	-6.10389e-07	-5.46298e-05	-3.05194e-06	-7.32467e-06	4.27272e-06	-0.000309467	-3.96753e-06	0.000123909	-9.15583e-07	-1.00714e-05	0.000207532	-6.10389e-06	-6.92791e-05
218	3	0	-1.22078e-05	-1.22078e-06	-5.40194e-05	-4.88311e-06	-1.43441e-05	-6.10389e-07	-0.000538668	-2.44156e-06	0.000137032	0	-1.34286e-05	0.000231948	-5.1883e-06	-8.24025e-05
218	4	0	-1.06818e-05	-2.13636e-06	-5.31038e-05	-5.4935e-06	-1.95324e-05	-2.74675e-06	-0.000683941	-6.10389e-07	0.000135812	9.15583e-07	-1.64805e-05	0.000234084	-5.79869e-06	-9.67466e-05
218	5	0	-3.96753e-06	-2.74675e-06	-5.09675e-05	-4.88311e-06	-1.70909e-05	-3.66233e-06	-0.000678447	0	0.000143441	1.83117e-06	-1.73961e-05	0.000216688	-7.01947e-06	-0.000114448
218	6	0	7.62986e-06	-3.05194e-06	-4.3948e-05	-4.57792e-06	-7.01947e-06	-4.57792e-06	-0.000535921	-6.10389e-07	0.00014161	3.66233e-06	-1.61753e-05	0.000197156	-7.32467e-06	-0.000130318
218	7	0	1.80065e-05	-3.35714e-06	-3.11298e-05	-4.27272e-06	1.83117e-06	-5.1883e-06	-0.000342123	-2.74675e-06	0.000103461	5.1883e-06	-1.34286e-05	0.000189221	-7.01947e-06	-0.000138863
218	8	0	2.25844e-05	-3.05194e-06	-1.80065e-05	-3.96753e-06	3.66233e-06	-3.35714e-06	-0.000178539	-4.27272e-06	4.66947e-05	4.27272e-06	-1.06818e-05	0.000185253	-9.76622e-06	-0.000138863
218	9	0	2.28896e-05	-2.74675e-06	-8.85064e-06	-3.66233e-06	1.22078e-06	-3.05194e-07	-6.56168e-05	-4.57792e-06	8.85064e-06	6.10389e-07	-8.24025e-06	0.000165415	-1.40389e-05	-0.000130928
218	10	0	2.07532e-05	-1.52597e-06	-2.74675e-06	-3.35714e-06	-6.10389e-07	2.13636e-06	1.49545e-05	-4.88311e-06	-9.46103e-06	-1.22078e-06	-5.79869e-06	0.000123604	-1.58701e-05	-0.00011811
218	11	0	1.64805e-05	0	9.15583e-07	-2.44156e-06	-9.15583e-07	4.57792e-06	7.23311e-05	-5.1883e-06	-3.96753e-05	-6.10389e-07	-3.35714e-06	7.66038e-05	-1.43441e-05	-0.000103766
218	12	0	1.22078e-05	3.05194e-07	1.83117e-06	-1.22078e-06	-2.44156e-06	7.32467e-06	0.000102851	-5.79869e-06	-8.42337e-05	0	-1.22078e-06	3.84545e-05	-1.31234e-05	-9.00324e-05
218	13	0	1.00714e-05	0	9.15583e-07	0	-4.27272e-06	7.93505e-06	0.000111091	-5.79869e-06	-0.000108344	-9.15583e-07	-1.52597e-06	3.96753e-06	-1.37337e-05	-7.8435e-05
218	14	0	8.85064e-06	-9.15583e-07	9.15583e-07	3.05194e-07	-5.4935e-06	6.10389e-06	0.000103461	-5.79869e-06	-9.8883e-05	-1.83117e-06	-4.57792e-06	-3.47922e-05	-1.31234e-05	-7.11103e-05
218	15	0	3.66233e-06	-1.22078e-06	2.13636e-06	0	-7.93505e-06	3.66233e-06	7.41622e-05	-6.40908e-06	-8.36233e-05	-6.10389e-07	-8.54544e-06	-7.17207e-05	-9.46103e-06	-7.23311e-05
218	16	0	-6.10389e-06	-1.22078e-06	6.10389e-07	0	-1.52597e-05	2.74675e-06	2.41104e-05	-7.01947e-06	-7.99609e-05	6.10389e-07	-1.03766e-05	-8.97272e-05	-5.1883e-06	-7.90453e-05
218	17	0	-1.49545e-05	-9.15583e-07	-4.27272e-06	0	-2.53311e-05	1.83117e-06	-2.47207e-05	-6.71428e-06	-6.53116e-05	0	-1.00714e-05	-8.54544e-05	-2.44156e-06	-7.90453e-05
218	18	0	-1.80065e-05	-9.15583e-07	-7.93505e-06	0	-3.26558e-05	-6.10389e-07	-6.01233e-05	-5.79869e-06	-1.89221e-05	-3.05194e-07	-9.76622e-06	-7.26363e-05	-3.05194e-07	-6.80584e-05
218	19	0	-1.77013e-05	-1.22078e-06	-6.10389e-06	-6.10389e-07	-3.57077e-05	-4.88311e-06	-0.000104376	-4.88311e-06	4.27272e-05	1.22078e-06	-1.00714e-05	-6.56168e-05	1.52597e-06	-5.55454e-05
219	0	0	-1.92272e-05	-1.52597e-06	-1.52597e-06	-9.15583e-07	-3.69285e-05	-7.32467e-06	-0.00018098	-3.96753e-06	9.43051e-05	3.96753e-06	-1.06818e-05	-6.77532e-05	3.05194e-06	-5.15779e-05
219	1	0	-2.25844e-05	-1.52597e-06	-9.15583e-07	-6.10389e-07	-4.02857e-05	-7.62986e-06	-0.000268266	-3.05194e-06	0.000132454	4.57792e-06	-1.15974e-05	-7.62986e-05	3.96753e-06	-5.1883e-05
219	2	0	-2.25844e-05	-2.44156e-06	-3.35714e-06	0	-4.30324e-05	-8.54544e-06	-0.000327474	-2.74675e-06	0.000161143	2.74675e-06	-1.46493e-05	-8.60648e-05	4.88311e-06	-4.66947e-05
219	3	0	-1.55649e-05	-3.96753e-06	-6.10389e-07	0	-4.15064e-05	-1.03766e-05	-0.000354026	-3.35714e-06	0.000173961	2.13636e-06	-2.01428e-05	-8.97272e-05	5.4935e-06	-3.84545e-05
219	4	0	-5.1883e-06	-4.88311e-06	1.06818e-05	0	-3.54026e-05	-1.19026e-05	-0.000364402	-3.96753e-06	0.000177623	3.05194e-06	-2.41104e-05	-7.8435e-05	3.96753e-06	-3.47922e-05
219	5	0	2.74675e-06	-4.88311e-06	2.65519e-05	-6.10389e-07	-2.68571e-05	-1.12922e-05	-0.000343039	-3.96753e-06	0.000193493	3.66233e-06	-2.47207e-05	-4.97467e-05	2.13636e-06	-3.72337e-05
219	6	0	6.40908e-06	-4.27272e-06	3.87597e-05	-9.15583e-07	-1.95324e-05	-1.12922e-05	-0.000254532	-3.35714e-06	0.000204785	2.44156e-06	-2.25844e-05	-7.62986e-06	1.83117e-06	-4.05909e-05
219	7	0	6.10389e-06	-5.1883e-06	4.36428e-05	-9.15583e-07	-1.49545e-05	-1.31234e-05	-0.00011048	-2.74675e-06	0.000148935	6.10389e-07	-2.07532e-05	3.72337e-05	1.83117e-06	-4.60844e-05
219	8	0	4.57792e-06	-7.32467e-06	4.2422e-05	-9.15583e-07	-1.46493e-05	-1.67857e-05	2.83831e-05	-1.52597e-06	4.88311e-06	0	-1.89221e-05	7.47726e-05	0	-5.3409e-05
219	9	0	3.35714e-06	-9.15583e-06	3.75389e-05	-1.83117e-06	-1.67857e-05	-1.95324e-05	0.000122383	0	-0.000151987	0	-1.37337e-05	9.61362e-05	-3.05194e-06	-5.43246e-05
219	10	0	1.52597e-06	-8.85064e-06	3.08246e-05	-3.35714e-06	-1.73961e-05	-1.95324e-05	0.000177928	3.05194e-07	-0.000229506	0	-4.57792e-06	9.70518e-05	-5.1883e-06	-4.2422e-05
219	11	0	-9.15583e-07	-8.24025e-06	2.68571e-05	-3.05194e-06	-1.52597e-05	-1.73961e-05	0.000202954	-6.10389e-07	-0.00021974	0	3.35714e-06	8.02661e-05	-7.32467e-06	-2.71623e-05
219	12	0	-3.66233e-06	-7.93505e-06	2.77727e-05	-6.10389e-07	-1.28182e-05	-1.40389e-05	0.000182811	-3.05194e-06	-0.000174571	0	7.32467e-06	5.24934e-05	-1.0987e-05	-2.16688e-05
219	13	0	-3.66233e-06	-7.62986e-06	3.26558e-05	9.15583e-07	-1.2513e-05	-1.03766e-05	0.000127266	-4.88311e-06	-0.000119636	0	7.62986e-06	2.22792e-05	-1.46493e-05	-2.47207e-05
219	14	0	0	-5.4935e-06	3.93701e-05	-6.10389e-07	-1.28182e-05	-7.32467e-06	8.97272e-05	-6.10389e-06	-6.77532e-05	0	7.62986e-06	-3.05194e-06	-1.46493e-05	-2.53311e-05
219	15	0	6.40908e-06	-2.44156e-06	4.82207e-05	-4.27272e-06	-9.76622e-06	-3.96753e-06	0.000101019	-7.32467e-06	-6.92791e-05	3.05194e-07	7.62986e-06	-1.95324e-05	-1.2513e-05	-2.1974e-05
219	16	0	1.19026e-05	0	5.89025e-05	-5.1883e-06	-5.1883e-06	9.15583e-07	0.000120247	-8.54544e-06	-0.000155649	3.05194e-07	4.57792e-06	-2.71623e-05	-1.12922e-05	-1.92272e-05
219	17	0	1.2513e-05	1.52597e-06	6.53116e-05	-2.13636e-06	-3.96753e-06	8.54544e-06	8.45388e-05	-1.00714e-05	-0.000249954	-3.05194e-07	-3.35714e-06	-2.47207e-05	-1.0987e-05	-1.64805e-05
219	18	0	7.93505e-06	3.35714e-06	6.07337e-05	1.52597e-06	-9.76622e-06	1.67857e-05	-7.93505e-06	-1.19026e-05	-0.000238357	-1.22078e-06	-1.37337e-05	-1.2513e-05	-7.01947e-06	-8.24025e-06
219	19	0	9.15583e-07	4.57792e-06	4.3948e-05	3.35714e-06	-1.92272e-05	2.31948e-05	-0.000106513	-1.28182e-05	-0.000128792	-9.15583e-07	-2.10584e-05	-3.05194e-07	-3.05194e-07	2.44156e-06
220	0	0	-3.35714e-06	4.57792e-06	2.47207e-05	2.74675e-06	-2.59415e-05	2.74675e-05	-0.000176097	-1.2513e-05	-4.18116e-05	-3.05194e-07	-2.31948e-05	-6.40908e-06	3.96753e-06	1.31234e-05
220	1	0	-4.57792e-06	4.57792e-06	1.28182e-05	2.13636e-06	-2.83831e-05	3.1435e-05	-0.000224928	-1.06818e-05	-3.02142e-05	-3.05194e-07	-2.10584e-05	-3.4487e-05	4.57792e-06	2.62467e-05
220	2	0	-5.1883e-06	6.40908e-06	8.24025e-06	2.44156e-06	-2.77727e-05	3.63181e-05	-0.000265519	-8.24025e-06	-7.93505e-06	0	-1.52597e-05	-5.92077e-05	3.05194e-06	4.33376e-05
220	3	0	-5.79869e-06	8.24025e-06	4.27272e-06	3.35714e-06	-2.65519e-05	3.96753e-05	-0.000285662	-6.71428e-06	0.000103461	3.05194e-07	-5.4935e-06	-4.91363e-05	9.15583e-07	4.88311e-05
220	4	0	-5.4935e-06	7.93505e-06	-2.44156e-06	3.96753e-06	-2.53311e-05	3.87597e-05	-0.000270402	-6.40908e-06	0.000253311	1.52597e-06	4.88311e-06	-7.01947e-06	-1.22078e-06	2.74675e-05
220	5	0	-1.83117e-06	5.4935e-06	-7.01947e-06	4.27272e-06	-2.22792e-05	3.32662e-05	-0.000228285	-6.71428e-06	0.000345175	2.13636e-06	1.12922e-05	3.50974e-05	-1.52597e-06	-1.00714e-05
220	6	0	3.66233e-06	4.27272e-06	-3.35714e-06	3.35714e-06	-1.61753e-05	2.65519e-05	-0.000182811	-6.40908e-06	0.00036074	1.22078e-06	1.15974e-05	5.79869e-05	3.35714e-06	-3.60129e-05
220	7	0	1.03766e-05	4.88311e-06	5.1883e-06	2.44156e-06	-7.62986e-06	2.07532e-05	-0.000143441	-5.1883e-06	0.000337545	0	9.76622e-06	7.20259e-05	1.15974e-05	-4.15064e-05
220	8	0	1.70909e-05	4.57792e-06	1.15974e-05	3.05194e-06	0	1.61753e-05	-0.000103766	-4.27272e-06	0.000284746	-9.15583e-07	9.15583e-06	8.42337e-05	1.73961e-05	-4.45584e-05
220	9	0	2.28896e-05	2.74675e-06	1.12922e-05	3.96753e-06	5.4935e-06	1.2513e-05	-6.31752e-05	-3.96753e-06	0.000200208	-6.10389e-07	1.06818e-05	7.62986e-05	1.86169e-05	-5.61558e-05
220	10	0	2.59415e-05	1.83117e-06	3.96753e-06	3.96753e-06	9.15583e-06	1.03766e-05	-3.66233e-05	-4.27272e-06	0.000127876	3.05194e-07	1.22078e-05	3.1435e-05	1.95324e-05	-6.28701e-05
220	11	0	2.53311e-05	3.35714e-06	-1.22078e-05	3.35714e-06	1.2513e-05	1.06818e-05	-3.60129e-05	-3.96753e-06	0.000125435	1.22078e-06	1.64805e-05	-3.26558e-05	2.07532e-05	-5.1883e-05
220	12	0	2.35e-05	4.88311e-06	-3.96753e-05	4.57792e-06	1.40389e-05	1.15974e-05	-4.85259e-05	-3.96753e-06	0.000187389	6.10389e-07	2.56363e-05	-8.30129e-05	1.80065e-05	-3.38766e-05
220	13	0	2.28896e-05	4.27272e-06	-7.17207e-05	7.32467e-06	1.12922e-05	1.15974e-05	-4.82207e-05	-4.88311e-06	0.000253311	-1.22078e-06	3.81493e-05	-0.000106818	9.46103e-06	-2.83831e-05
220	14	0	2.35e-05	2.74675e-06	-9.39999e-05	8.85064e-06	6.40908e-06	1.00714e-05	-2.56363e-05	-6.40908e-06	0.000275896	-3.35714e-06	4.85259e-05	-0.000112312	9.15583e-07	-3.41818e-05
220	15	0	2.41104e-05	1.83117e-06	-9.55259e-05	7.32467e-06	4.57792e-06	7.32467e-06	-3.05194e-07	-6.71428e-06	0.000249344	-3.66233e-06	5.27986e-05	-0.000101325	-3.05194e-06	-3.60129e-05
220	16	0	2.50259e-05	9.15583e-07	-7.75194e-05	4.88311e-06	6.71428e-06	3.96753e-06	9.15583e-06	-6.40908e-06	0.000186169	-2.74675e-06	5.12727e-05	-6.65324e-05	-3.96753e-06	-2.77727e-05
220	17	0	2.71623e-05	-6.10389e-07	-4.94415e-05	3.35714e-06	1.03766e-05	-3.05194e-07	8.85064e-06	-6.10389e-06	0.000110786	-2.44156e-06	4.60844e-05	-1.46493e-05	-3.66233e-06	-1.83117e-05
220	18	0	2.86883e-05	-2.44156e-06	-1.92272e-05	2.13636e-06	1.12922e-05	-4.27272e-06	1.15974e-05	-5.79869e-06	6.01233e-05	-3.35714e-06	4.08961e-05	2.83831e-05	-2.74675e-06	-1.2513e-05
220	19	0	2.68571e-05	-2.74675e-06	1.00714e-05	9.15583e-07	1.00714e-05	-5.79869e-06	1.46493e-05	-4.27272e-06	5.6461e-05	-4.27272e-06	3.75389e-05	4.5474e-05	-2.74675e-06	-4.57792e-06
221	0	0	2.13636e-05	-2.74675e-06	3.66233e-05	0	7.62986e-06	-5.1883e-06	7.93505e-06	-2.13636e-06	7.72142e-05	-3.66233e-06	3.54026e-05	4.08961e-05	-8.24025e-06	7.93505e-06
221	1	0	1.52597e-05	-3.96753e-06	5.76817e-05	6.10389e-07	3.96753e-06	-5.1883e-06	-9.15583e-07	-1.22078e-06	8.39285e-05	-2.44156e-06	3.11298e-05	2.59415e-05	-1.92272e-05	1.70909e-05
221	2	0	1.0987e-05	-5.4935e-06	7.44674e-05	1.22078e-06	0	-7.32467e-06	6.40908e-06	-2.44156e-06	6.68376e-05	-1.83117e-06	2.35e-05	3.96753e-06	-2.71623e-05	1.55649e-05
221	3	0	1.03766e-05	-5.1883e-06	8.91168e-05	6.10389e-07	0	-9.76622e-06	3.20454e-05	-3.66233e-06	4.51688e-05	-1.52597e-06	1.70909e-05	-2.0448e-05	-2.47207e-05	9.15583e-06
221	4	0	1.15974e-05	-4.27272e-06	0.000101019	-3.05194e-07	3.66233e-06	-1.0987e-05	5.79869e-05	-3.35714e-06	3.02142e-05	-6.10389e-07	1.61753e-05	-3.60129e-05	-1.46493e-05	8.54544e-06
221	5	0	1.2513e-05	-4.57792e-06	0.000108344	-3.05194e-07	8.85064e-06	-1.22078e-05	7.5383e-05	-2.13636e-06	1.64805e-05	0	1.80065e-05	-3.2961e-05	-4.57792e-06	1.22078e-05
221	6	0	1.0987e-05	-6.40908e-06	0.000110175	-3.05194e-07	1.00714e-05	-1.46493e-05	9.49155e-05	-1.52597e-06	1.83117e-06	0	1.70909e-05	-1.67857e-05	3.05194e-06	1.0987e-05
221	7	0	7.62986e-06	-7.32467e-06	0.000107428	-1.83117e-06	7.93505e-06	-1.77013e-05	0.000126656	-1.52597e-06	-8.54544e-06	-3.05194e-07	1.12922e-05	0	9.76622e-06	3.05194e-06
221	8	0	4.57792e-06	-7.01947e-06	0.00010163	-3.66233e-06	5.4935e-06	-1.92272e-05	0.000161143	-6.10389e-07	-1.58701e-05	-3.05194e-07	4.27272e-06	1.49545e-05	1.43441e-05	0
221	9	0	4.88311e-06	-6.10389e-06	9.52207e-05	-3.96753e-06	4.57792e-06	-1.80065e-05	0.000180675	3.05194e-07	-2.53311e-05	0	-5.1883e-06	3.17402e-05	1.46493e-05	7.93505e-06
221	10	0	7.62986e-06	-5.4935e-06	9.15583e-05	-2.13636e-06	4.27272e-06	-1.58701e-05	0.000179454	3.05194e-07	-3.60129e-05	0	-2.07532e-05	4.60844e-05	1.28182e-05	2.01428e-05
221	11	0	9.15583e-06	-5.79869e-06	8.97272e-05	-6.10389e-07	4.27272e-06	-1.49545e-05	0.000163889	0	-4.21168e-05	-9.15583e-07	-3.93701e-05	4.79155e-05	1.19026e-05	2.41104e-05
221	12	0	8.54544e-06	-6.40908e-06	8.33181e-05	0	4.88311e-06	-1.52597e-05	0.000144967	6.10389e-07	-4.48636e-05	-1.52597e-06	-4.91363e-05	3.4487e-05	1.12922e-05	1.70909e-05
221	13	0	7.01947e-06	-7.01947e-06	6.7448e-05	3.05194e-07	4.57792e-06	-1.52597e-05	0.000134591	2.13636e-06	-4.97467e-05	-1.22078e-06	-4.3948e-05	1.49545e-05	7.93505e-06	6.10389e-06
221	14	0	6.10389e-06	-7.32467e-06	4.66947e-05	9.15583e-07	2.74675e-06	-1.43441e-05	0.000139169	2.74675e-06	-5.6461e-05	-6.10389e-07	-2.99091e-05	-1.52597e-06	3.66233e-06	-2.13636e-06
221	15	0	5.79869e-06	-7.01947e-06	2.59415e-05	6.10389e-07	6.10389e-07	-1.31234e-05	0.000154734	1.83117e-06	-6.10389e-05	-6.10389e-07	-1.70909e-05	-1.31234e-05	2.44156e-06	-7.01947e-06
221	16	0	4.27272e-06	-6.40908e-06	4.27272e-06	-6.10389e-07	-3.05194e-07	-1.06818e-05	0.000169078	3.05194e-07	-6.34804e-05	-9.15583e-07	-6.40908e-06	-1.95324e-05	4.57792e-06	-9.15583e-06
221	17	0	3.35714e-06	-4.88311e-06	-2.01428e-05	-2.44156e-06	3.05194e-07	-6.71428e-06	0.000175792	3.05194e-07	-6.7448e-05	-6.10389e-07	4.57792e-06	-1.95324e-05	3.96753e-06	-6.71428e-06
221	18	0	4.27272e-06	-3.05194e-06	-4.21168e-05	-3.05194e-06	2.74675e-06	-2.74675e-06	0.000177623	1.52597e-06	-7.23311e-05	6.10389e-07	1.34286e-05	-1.73961e-05	-1.22078e-06	-6.10389e-07
221	19	0	6.71428e-06	-1.83117e-06	-5.03571e-05	-3.35714e-06	4.27272e-06	-6.10389e-07	0.000177013	3.05194e-06	-7.62986e-05	1.83117e-06	1.28182e-05	-1.92272e-05	-7.01947e-06	8.54544e-06
222	0	0	7.32467e-06	-9.15583e-07	-4.42532e-05	-4.27272e-06	3.96753e-06	-9.15583e-07	0.00017335	3.96753e-06	-7.90453e-05	2.74675e-06	3.35714e-06	-2.31948e-05	-8.24025e-06	2.0448e-05
222	1	0	5.1883e-06	-3.05194e-07	-3.54026e-05	-4.88311e-06	2.44156e-06	-6.10389e-07	0.000167857	3.66233e-06	-8.24025e-05	2.44156e-06	-4.27272e-06	-1.83117e-05	-7.32467e-06	3.32662e-05
222	2	0	1.22078e-06	9.15583e-07	-3.2961e-05	-4.27272e-06	1.83117e-06	1.22078e-06	0.000164195	2.13636e-06	-8.54544e-05	1.83117e-06	-2.74675e-06	3.05194e-07	-7.62986e-06	4.02857e-05
222	3	0	-2.44156e-06	3.05194e-06	-3.32662e-05	-2.74675e-06	3.35714e-06	3.35714e-06	0.000162974	6.10389e-07	-8.69804e-05	9.15583e-07	4.57792e-06	1.95324e-05	-9.15583e-06	3.78441e-05
222	4	0	-5.4935e-06	3.66233e-06	-2.99091e-05	-1.83117e-06	5.4935e-06	2.74675e-06	0.000159617	6.10389e-07	-8.88116e-05	6.10389e-07	1.22078e-05	2.35e-05	-8.54544e-06	2.92987e-05
222	5	0	-7.01947e-06	3.96753e-06	-2.35e-05	-2.13636e-06	6.10389e-06	1.52597e-06	0.000154123	2.13636e-06	-9.39999e-05	1.83117e-06	1.92272e-05	1.0987e-05	-7.01947e-06	2.28896e-05
222	6	0	-6.10389e-06	4.88311e-06	-1.83117e-05	-2.44156e-06	5.79869e-06	2.13636e-06	0.000151071	3.66233e-06	-0.000100409	3.66233e-06	2.71623e-05	-4.88311e-06	-8.54544e-06	2.31948e-05
222	7	0	-3.35714e-06	6.71428e-06	-1.46493e-05	-6.10389e-07	5.4935e-06	4.88311e-06	0.000151987	3.96753e-06	-0.000101019	4.57792e-06	3.47922e-05	-1.46493e-05	-1.40389e-05	2.77727e-05
222	8	0	-2.13636e-06	7.32467e-06	-1.37337e-05	2.13636e-06	5.79869e-06	6.10389e-06	0.000153513	3.05194e-06	-9.27791e-05	3.35714e-06	3.90649e-05	-1.86169e-05	-2.13636e-05	3.32662e-05
222	9	0	-3.05194e-06	7.01947e-06	-1.98376e-05	5.1883e-06	6.10389e-06	3.35714e-06	0.000153818	2.13636e-06	-8.36233e-05	1.52597e-06	3.81493e-05	-2.10584e-05	-2.53311e-05	3.69285e-05
222	10	0	-2.13636e-06	6.71428e-06	-3.38766e-05	6.71428e-06	7.01947e-06	0	0.000155344	2.74675e-06	-8.57596e-05	9.15583e-07	3.35714e-05	-2.89935e-05	-2.44156e-05	3.47922e-05
222	11	0	4.57792e-06	7.01947e-06	-4.85259e-05	7.01947e-06	1.06818e-05	-3.05194e-07	0.000158091	3.35714e-06	-0.000101935	9.15583e-07	2.65519e-05	-4.63895e-05	-1.89221e-05	2.77727e-05
222	12	0	1.49545e-05	6.40908e-06	-5.6461e-05	7.62986e-06	1.61753e-05	1.52597e-06	0.000157786	3.96753e-06	-0.000117805	1.22078e-06	1.83117e-05	-6.80584e-05	-1.19026e-05	2.16688e-05
222	13	0	2.13636e-05	4.88311e-06	-5.98181e-05	8.54544e-06	2.0448e-05	3.66233e-06	0.000151682	4.57792e-06	-0.000113532	9.15583e-07	1.03766e-05	-7.90453e-05	-4.57792e-06	2.1974e-05
222	14	0	2.01428e-05	4.27272e-06	-6.16493e-05	8.54544e-06	2.10584e-05	4.27272e-06	0.000144662	5.1883e-06	-9.03375e-05	3.05194e-07	2.44156e-06	-7.14155e-05	3.35714e-06	2.53311e-05
222	15	0	1.55649e-05	5.4935e-06	-5.76817e-05	7.01947e-06	1.92272e-05	2.74675e-06	0.000140695	4.88311e-06	-7.26363e-05	0	-6.71428e-06	-5.76817e-05	1.34286e-05	2.56363e-05
222	16	0	1.2513e-05	6.71428e-06	-4.02857e-05	5.79869e-06	1.67857e-05	3.05194e-07	0.000136117	3.05194e-06	-7.87402e-05	-6.10389e-07	-1.80065e-05	-5.37142e-05	2.35e-05	2.38052e-05
222	17	0	1.28182e-05	6.10389e-06	-1.43441e-05	5.4935e-06	1.37337e-05	-1.22078e-06	0.000126961	1.52597e-06	-9.64414e-05	-6.10389e-07	-2.71623e-05	-5.95129e-05	3.08246e-05	2.44156e-05
222	18	0	1.40389e-05	4.88311e-06	6.40908e-06	5.79869e-06	1.03766e-05	-1.52597e-06	0.000113838	1.83117e-06	-9.85778e-05	0	-3.20454e-05	-6.16493e-05	3.26558e-05	2.68571e-05
222	19	0	1.52597e-05	3.96753e-06	1.77013e-05	4.57792e-06	7.62986e-06	-2.13636e-06	0.000102851	3.66233e-06	-8.20973e-05	6.10389e-07	-3.32662e-05	-5.79869e-05	3.11298e-05	2.65519e-05
223	0	0	1.43441e-05	3.05194e-06	2.59415e-05	2.44156e-06	6.40908e-06	-4.88311e-06	9.5831e-05	4.27272e-06	-7.3857e-05	9.15583e-07	-3.4487e-05	-5.98181e-05	2.92987e-05	2.53311e-05
223	1	0	9.46103e-06	9.15583e-07	3.32662e-05	6.10389e-07	5.79869e-06	-8.24025e-06	9.09479e-05	2.44156e-06	-9.21687e-05	6.10389e-07	-3.72337e-05	-7.04999e-05	2.77727e-05	2.89935e-05
223	2	0	1.52597e-06	-3.05194e-07	3.1435e-05	0	3.66233e-06	-7.93505e-06	8.45388e-05	0	-0.000116279	6.10389e-07	-3.96753e-05	-7.62986e-05	2.59415e-05	3.47922e-05
223	3	0	-5.1883e-06	-6.10389e-07	1.34286e-05	-3.05194e-07	3.05194e-07	-3.96753e-06	7.66038e-05	-9.15583e-07	-0.000110175	0	-3.93701e-05	-6.50064e-05	2.25844e-05	3.20454e-05
223	4	0	-7.32467e-06	6.10389e-07	-1.19026e-05	-9.15583e-07	-1.22078e-06	0	6.89739e-05	-1.52597e-06	-7.01947e-05	-1.22078e-06	-3.69285e-05	-3.99805e-05	1.80065e-05	1.83117e-05
223	5	0	-3.96753e-06	2.13636e-06	-2.83831e-05	-9.15583e-07	1.22078e-06	-3.05194e-07	6.31752e-05	-1.83117e-06	-3.08246e-05	-2.44156e-06	-3.47922e-05	-1.22078e-05	1.43441e-05	4.57792e-06
223	6	0	3.05194e-06	3.96753e-06	-2.77727e-05	6.10389e-07	8.24025e-06	-1.83117e-06	6.07337e-05	-2.44156e-06	-2.28896e-05	-2.74675e-06	-3.35714e-05	1.43441e-05	1.2513e-05	-1.22078e-06
223	7	0	1.12922e-05	6.10389e-06	-1.73961e-05	3.35714e-06	1.73961e-05	9.15583e-07	6.31752e-05	-3.35714e-06	-4.21168e-05	-3.35714e-06	-3.17402e-05	3.57077e-05	1.12922e-05	-3.35714e-06
223	8	0	1.64805e-05	8.24025e-06	-1.19026e-05	5.4935e-06	2.35e-05	9.46103e-06	6.80584e-05	-6.10389e-06	-6.22597e-05	-4.88311e-06	-2.53311e-05	3.84545e-05	8.85064e-06	-5.4935e-06
223	9	0	1.89221e-05	9.46103e-06	-1.86169e-05	7.01947e-06	2.44156e-05	1.73961e-05	7.14155e-05	-9.15583e-06	-6.95843e-05	-7.32467e-06	-1.52597e-05	1.37337e-05	5.1883e-06	-2.13636e-06
223	10	0	2.25844e-05	1.03766e-05	-3.02142e-05	7.32467e-06	2.16688e-05	2.10584e-05	6.92791e-05	-1.03766e-05	-6.95843e-05	-8.85064e-06	-6.10389e-06	-2.35e-05	6.10389e-07	9.46103e-06
223	11	0	2.96039e-05	1.12922e-05	-3.32662e-05	7.32467e-06	1.89221e-05	2.13636e-05	6.25649e-05	-8.24025e-06	-6.86687e-05	-8.54544e-06	-6.10389e-07	-4.5474e-05	-2.74675e-06	2.13636e-05
223	12	0	3.60129e-05	1.15974e-05	-2.28896e-05	7.62986e-06	1.77013e-05	2.10584e-05	5.6461e-05	-4.88311e-06	-6.47012e-05	-6.40908e-06	2.74675e-06	-4.18116e-05	-5.1883e-06	2.28896e-05
223	13	0	3.60129e-05	1.0987e-05	-9.15583e-06	7.62986e-06	1.61753e-05	2.01428e-05	5.55454e-05	-3.05194e-06	-5.58506e-05	-4.27272e-06	7.62986e-06	-2.83831e-05	-6.40908e-06	1.58701e-05
223	14	0	3.1435e-05	1.06818e-05	-4.27272e-06	7.32467e-06	1.31234e-05	1.70909e-05	5.79869e-05	-2.44156e-06	-4.63895e-05	-2.74675e-06	1.15974e-05	-2.35e-05	-7.32467e-06	9.76622e-06
223	15	0	2.86883e-05	1.03766e-05	-7.93505e-06	6.10389e-06	9.15583e-06	1.28182e-05	5.85973e-05	-1.22078e-06	-4.12012e-05	-2.13636e-06	1.37337e-05	-2.65519e-05	-9.15583e-06	9.15583e-06
223	16	0	2.89935e-05	8.85064e-06	-9.76622e-06	4.57792e-06	5.4935e-06	9.46103e-06	5.31038e-05	0	-3.78441e-05	-2.44156e-06	1.49545e-05	-2.53311e-05	-1.19026e-05	9.15583e-06
223	17	0	2.71623e-05	6.10389e-06	-3.66233e-06	4.27272e-06	2.13636e-06	7.32467e-06	4.33376e-05	3.05194e-07	-3.08246e-05	-2.74675e-06	1.83117e-05	-1.67857e-05	-1.28182e-05	7.93505e-06
223	18	0	2.16688e-05	4.88311e-06	8.24025e-06	5.4935e-06	-3.35714e-06	5.4935e-06	3.20454e-05	0	-2.01428e-05	-2.74675e-06	2.13636e-05	-7.93505e-06	-1.0987e-05	7.32467e-06
223	19	0	1.61753e-05	6.71428e-06	2.0448e-05	6.40908e-06	-1.2513e-05	3.05194e-06	2.0448e-05	1.22078e-06	-1.0987e-05	-2.44156e-06	1.95324e-05	-2.44156e-06	-7.32467e-06	9.76622e-06
224	0	0	1.03766e-05	9.46103e-06	2.86883e-05	5.79869e-06	-2.62467e-05	6.10389e-07	7.62986e-06	2.74675e-06	-3.96753e-06	-2.13636e-06	1.37337e-05	1.83117e-06	-3.96753e-06	1.2513e-05
224	1	0	-3.05194e-07	9.76622e-06	3.26558e-05	3.66233e-06	-4.36428e-05	-1.83117e-06	-6.40908e-06	3.66233e-06	5.1883e-06	-6.10389e-07	8.54544e-06	7.32467e-06	-1.52597e-06	1.34286e-05
224	2	0	-1.73961e-05	7.62986e-06	3.50974e-05	1.22078e-06	-6.01233e-05	-6.40908e-06	-1.92272e-05	3.96753e-06	1.95324e-05	1.22078e-06	5.1883e-06	9.76622e-06	9.15583e-07	1.19026e-05
224	3	0	-3.47922e-05	4.27272e-06	3.93701e-05	-3.05194e-07	-7.01947e-05	-1.2513e-05	-2.74675e-05	5.1883e-06	3.38766e-05	2.44156e-06	2.13636e-06	8.24025e-06	3.66233e-06	8.85064e-06
224	4	0	-4.73051e-05	9.15583e-07	4.5474e-05	-1.83117e-06	-6.98895e-05	-1.77013e-05	-3.05194e-05	8.24025e-06	3.96753e-05	2.13636e-06	-6.10389e-07	7.32467e-06	4.27272e-06	5.79869e-06
224	5	0	-5.67662e-05	-1.52597e-06	4.63895e-05	-3.96753e-06	-6.07337e-05	-2.0448e-05	-2.89935e-05	1.15974e-05	3.26558e-05	1.83117e-06	-1.83117e-06	9.15583e-06	2.13636e-06	4.88311e-06
224	6	0	-6.53116e-05	-3.05194e-06	3.81493e-05	-5.79869e-06	-4.82207e-05	-2.16688e-05	-2.28896e-05	1.43441e-05	1.55649e-05	3.05194e-06	-2.13636e-06	1.19026e-05	3.05194e-07	7.62986e-06
224	7	0	-6.86687e-05	-3.05194e-06	2.47207e-05	-6.40908e-06	-3.57077e-05	-2.47207e-05	-1.43441e-05	1.52597e-05	-6.10389e-06	4.27272e-06	-4.88311e-06	1.28182e-05	1.22078e-06	1.03766e-05
224	8	0	-6.25649e-05	-4.27272e-06	1.19026e-05	-6.40908e-06	-2.13636e-05	-2.86883e-05	-6.40908e-06	1.46493e-05	-2.68571e-05	4.88311e-06	-8.85064e-06	1.22078e-05	4.57792e-06	1.03766e-05
224	9	0	-4.82207e-05	-7.93505e-06	-2.74675e-06	-7.32467e-06	-1.22078e-06	-3.20454e-05	-3.05194e-06	1.31234e-05	-4.21168e-05	4.57792e-06	-8.85064e-06	1.28182e-05	6.71428e-06	7.01947e-06
224	10	0	-3.02142e-05	-1.0987e-05	-2.28896e-05	-9.15583e-06	2.56363e-05	-3.2961e-05	-3.66233e-06	1.22078e-05	-4.82207e-05	4.57792e-06	-4.57792e-06	1.46493e-05	5.1883e-06	4.27272e-06
224	11	0	-8.54544e-06	-1.00714e-05	-4.18116e-05	-1.00714e-05	5.73766e-05	-3.23506e-05	-4.57792e-06	1.34286e-05	-4.60844e-05	4.27272e-06	-1.83117e-06	1.73961e-05	9.15583e-07	7.01947e-06
224	12	0	1.58701e-05	-6.71428e-06	-4.5474e-05	-8.54544e-06	8.97272e-05	-3.11298e-05	-2.74675e-06	1.61753e-05	-4.12012e-05	2.74675e-06	-5.1883e-06	2.1974e-05	-9.15583e-07	1.46493e-05
224	13	0	3.90649e-05	-6.40908e-06	-3.11298e-05	-6.40908e-06	0.0001175	-2.92987e-05	0	1.92272e-05	-3.72337e-05	9.15583e-07	-1.00714e-05	2.71623e-05	9.15583e-07	2.22792e-05
224	14	0	5.46298e-05	-8.85064e-06	-1.37337e-05	-5.1883e-06	0.000134896	-2.56363e-05	6.10389e-07	2.13636e-05	-3.35714e-05	3.05194e-07	-8.54544e-06	2.86883e-05	4.27272e-06	2.1974e-05
224	15	0	6.10389e-05	-9.46103e-06	-9.46103e-06	-4.88311e-06	0.000136117	-2.13636e-05	-1.52597e-06	2.22792e-05	-2.92987e-05	9.15583e-07	-6.10389e-07	2.38052e-05	3.66233e-06	1.15974e-05
224	16	0	6.10389e-05	-5.79869e-06	-1.58701e-05	-3.96753e-06	0.000121467	-1.83117e-05	-5.1883e-06	2.07532e-05	-2.62467e-05	9.15583e-07	7.32467e-06	1.43441e-05	-1.52597e-06	-9.15583e-07
224	17	0	5.67662e-05	-1.52597e-06	-1.49545e-05	-2.44156e-06	0.000100104	-1.61753e-05	-9.15583e-06	1.70909e-05	-2.80779e-05	-6.10389e-07	1.28182e-05	6.71428e-06	-7.01947e-06	-5.79869e-06
224	18	0	4.91363e-05	0	5.1883e-06	-1.22078e-06	7.93505e-05	-1.37337e-05	-1.31234e-05	1.2513e-05	-3.23506e-05	-3.05194e-06	1.70909e-05	5.79869e-06	-8.54544e-06	-2.13636e-06
224	19	0	3.81493e-05	0	3.90649e-05	-1.22078e-06	6.04285e-05	-1.0987e-05	-1.77013e-05	9.15583e-06	-3.26558e-05	-4.88311e-06	2.28896e-05	1.12922e-05	-7.62986e-06	2.74675e-06
225	0	0	2.53311e-05	6.10389e-07	6.7448e-05	-1.22078e-06	4.27272e-05	-8.85064e-06	-2.38052e-05	6.40908e-06	-2.62467e-05	-5.4935e-06	2.89935e-05	1.95324e-05	-1.03766e-05	3.96753e-06
225	1	0	1.19026e-05	1.22078e-06	7.75194e-05	-1.52597e-06	2.83831e-05	-7.93505e-06	-3.11298e-05	4.27272e-06	-1.67857e-05	-6.10389e-06	3.23506e-05	2.41104e-05	-1.64805e-05	2.74675e-06
225	2	0	3.05194e-07	0	7.14155e-05	-1.52597e-06	2.0448e-05	-8.24025e-06	-3.93701e-05	2.44156e-06	-1.00714e-05	-6.40908e-06	3.20454e-05	2.1974e-05	-2.07532e-05	3.66233e-06
225	3	0	-6.71428e-06	-1.52597e-06	6.04285e-05	-1.52597e-06	1.64805e-05	-8.54544e-06	-4.66947e-05	1.52597e-06	-8.24025e-06	-5.4935e-06	2.80779e-05	1.43441e-05	-1.77013e-05	5.79869e-06
225	4	0	-1.03766e-05	-2.13636e-06	5.12727e-05	-1.83117e-06	1.06818e-05	-9.46103e-06	-5.09675e-05	1.83117e-06	-8.85064e-06	-2.44156e-06	2.16688e-05	7.32467e-06	-9.76622e-06	7.01947e-06
225	5	0	-1.34286e-05	-2.13636e-06	4.45584e-05	-2.74675e-06	1.52597e-06	-1.03766e-05	-5.21882e-05	2.44156e-06	-8.54544e-06	3.05194e-07	1.43441e-05	4.88311e-06	-2.13636e-06	5.79869e-06
225	6	0	-1.46493e-05	-3.05194e-06	4.12012e-05	-4.27272e-06	-6.10389e-06	-1.00714e-05	-5.27986e-05	1.52597e-06	-5.79869e-06	3.05194e-07	7.62986e-06	3.96753e-06	1.83117e-06	3.35714e-06
225	7	0	-1.12922e-05	-3.96753e-06	4.45584e-05	-4.57792e-06	-1.00714e-05	-7.93505e-06	-5.3409e-05	3.05194e-07	-9.15583e-07	-2.13636e-06	1.22078e-06	-3.05194e-07	4.27272e-06	1.83117e-06
225	8	0	-3.05194e-06	-3.35714e-06	5.15779e-05	-3.66233e-06	-1.0987e-05	-6.10389e-06	-5.40194e-05	-3.05194e-07	3.96753e-06	-3.05194e-06	-4.27272e-06	-6.40908e-06	6.71428e-06	2.13636e-06
225	9	0	4.27272e-06	-1.52597e-06	5.1883e-05	-2.44156e-06	-1.12922e-05	-6.10389e-06	-5.31038e-05	0	7.32467e-06	1.83117e-06	-7.62986e-06	-7.93505e-06	9.15583e-06	5.1883e-06
225	10	0	7.62986e-06	0	3.96753e-05	-1.83117e-06	-9.76622e-06	-6.10389e-06	-5.00519e-05	6.10389e-07	7.01947e-06	1.12922e-05	-7.62986e-06	-6.10389e-06	9.15583e-06	9.46103e-06
225	11	0	7.93505e-06	0	2.44156e-05	-9.15583e-07	-7.62986e-06	-4.57792e-06	-4.5474e-05	0	3.35714e-06	1.73961e-05	-7.62986e-06	-7.62986e-06	7.62986e-06	1.19026e-05
225	12	0	7.93505e-06	0	1.73961e-05	9.15583e-07	-6.71428e-06	-2.13636e-06	-4.2422e-05	-3.35714e-06	0	1.58701e-05	-1.00714e-05	-1.70909e-05	6.71428e-06	1.15974e-05
225	13	0	7.62986e-06	9.15583e-07	1.58701e-05	3.05194e-06	-7.62986e-06	-6.10389e-07	-4.21168e-05	-7.01947e-06	0	1.03766e-05	-1.46493e-05	-2.77727e-05	8.85064e-06	9.46103e-06
225	14	0	7.32467e-06	2.44156e-06	6.10389e-06	3.66233e-06	-6.71428e-06	-6.10389e-07	-4.3948e-05	-7.62986e-06	4.88311e-06	6.10389e-06	-1.86169e-05	-3.1435e-05	1.22078e-05	6.10389e-06
225	15	0	7.32467e-06	3.35714e-06	-1.64805e-05	2.44156e-06	-2.44156e-06	0	-4.5474e-05	-3.66233e-06	1.12922e-05	4.57792e-06	-1.98376e-05	-2.71623e-05	1.31234e-05	2.13636e-06
225	16	0	6.71428e-06	3.66233e-06	-4.02857e-05	9.15583e-07	-3.05194e-07	6.10389e-07	-4.63895e-05	6.10389e-07	1.55649e-05	3.66233e-06	-1.98376e-05	-1.89221e-05	1.22078e-05	-1.22078e-06
225	17	0	2.74675e-06	3.35714e-06	-5.43246e-05	6.10389e-07	-3.66233e-06	1.83117e-06	-4.66947e-05	3.35714e-06	1.61753e-05	2.13636e-06	-1.92272e-05	-1.00714e-05	1.31234e-05	-3.66233e-06
225	18	0	-3.35714e-06	3.05194e-06	-6.10389e-05	9.15583e-07	-9.76622e-06	1.52597e-06	-4.69999e-05	3.66233e-06	1.58701e-05	9.15583e-07	-1.73961e-05	-1.52597e-06	1.64805e-05	-4.27272e-06
225	19	0	-8.24025e-06	3.05194e-06	-6.89739e-05	1.22078e-06	-1.12922e-05	9.15583e-07	-4.63895e-05	2.44156e-06	1.70909e-05	9.15583e-07	-1.40389e-05	4.88311e-06	1.92272e-05	-2.74675e-06
226	0	0	-7.93505e-06	3.35714e-06	-7.62986e-05	2.13636e-06	-6.10389e-06	6.10389e-07	-4.48636e-05	0	1.89221e-05	2.44156e-06	-1.15974e-05	8.54544e-06	1.86169e-05	1.83117e-06
226	1	0	-4.88311e-06	3.05194e-06	-7.41622e-05	2.13636e-06	1.22078e-06	6.10389e-07	-4.30324e-05	-2.44156e-06	1.95324e-05	5.79869e-06	-1.19026e-05	9.76622e-06	1.58701e-05	9.15583e-06
226	2	0	-1.52597e-06	2.13636e-06	-6.25649e-05	0	6.10389e-06	6.10389e-07	-4.12012e-05	-2.74675e-06	1.86169e-05	9.46103e-06	-1.37337e-05	8.85064e-06	1.22078e-05	1.43441e-05
226	3	0	0	2.13636e-06	-4.97467e-05	-2.44156e-06	7.32467e-06	1.52597e-06	-4.05909e-05	3.05194e-07	1.86169e-05	1.12922e-05	-1.52597e-05	3.96753e-06	8.85064e-06	1.22078e-05
226	4	0	-6.10389e-07	3.35714e-06	-3.69285e-05	-2.13636e-06	6.10389e-06	3.05194e-06	-4.08961e-05	3.35714e-06	2.0448e-05	1.06818e-05	-1.89221e-05	-3.96753e-06	6.71428e-06	3.96753e-06
226	5	0	-4.88311e-06	4.57792e-06	-1.80065e-05	6.10389e-07	3.05194e-06	5.4935e-06	-4.21168e-05	2.13636e-06	2.35e-05	9.76622e-06	-2.56363e-05	-1.0987e-05	8.24025e-06	-4.57792e-06
226	6	0	-1.03766e-05	5.1883e-06	5.1883e-06	3.05194e-06	0	8.54544e-06	-4.36428e-05	-1.52597e-06	2.56363e-05	1.00714e-05	-3.38766e-05	-1.0987e-05	1.31234e-05	-8.85064e-06
226	7	0	-1.0987e-05	6.10389e-06	2.0448e-05	2.13636e-06	-1.52597e-06	1.0987e-05	-4.60844e-05	-3.66233e-06	2.77727e-05	1.03766e-05	-4.27272e-05	-6.71428e-06	1.70909e-05	-8.54544e-06
226	8	0	-6.40908e-06	6.71428e-06	1.86169e-05	0	-2.13636e-06	1.19026e-05	-5.00519e-05	-1.83117e-06	3.23506e-05	8.24025e-06	-5.31038e-05	-4.88311e-06	1.83117e-05	-5.79869e-06
226	9	0	-2.44156e-06	5.79869e-06	7.93505e-06	-6.10389e-07	-4.57792e-06	1.0987e-05	-5.4935e-05	6.10389e-07	3.87597e-05	4.27272e-06	-6.16493e-05	-6.71428e-06	1.89221e-05	-2.74675e-06
226	10	0	-3.66233e-06	3.66233e-06	2.44156e-06	-3.05194e-07	-9.15583e-06	9.76622e-06	-5.70714e-05	2.13636e-06	4.45584e-05	1.22078e-06	-6.07337e-05	-7.01947e-06	1.89221e-05	-1.52597e-06
226	11	0	-7.62986e-06	2.44156e-06	6.40908e-06	-6.10389e-07	-1.37337e-05	1.03766e-05	-5.46298e-05	1.52597e-06	4.5474e-05	3.05194e-07	-4.91363e-05	-3.96753e-06	1.43441e-05	-3.96753e-06
226	12	0	-9.76622e-06	2.74675e-06	1.55649e-05	-3.05194e-07	-1.52597e-05	1.28182e-05	-4.97467e-05	-3.05194e-07	4.12012e-05	-6.10389e-07	-3.54026e-05	-9.15583e-07	3.96753e-06	-7.62986e-06
226	13	0	-8.24025e-06	4.57792e-06	2.62467e-05	1.52597e-06	-1.55649e-05	1.58701e-05	-4.69999e-05	-4.88311e-06	3.4487e-05	-2.44156e-06	-3.05194e-05	0	-4.27272e-06	-9.46103e-06
226	14	0	-7.01947e-06	6.10389e-06	3.20454e-05	4.27272e-06	-1.64805e-05	1.73961e-05	-4.63895e-05	-1.15974e-05	2.96039e-05	-3.35714e-06	-3.20454e-05	1.83117e-06	-5.4935e-06	-9.46103e-06
226	15	0	-7.01947e-06	7.01947e-06	2.22792e-05	5.1883e-06	-1.89221e-05	1.64805e-05	-4.51688e-05	-1.95324e-05	2.71623e-05	-1.83117e-06	-2.83831e-05	5.4935e-06	-4.27272e-06	-8.85064e-06
226	16	0	-7.32467e-06	7.01947e-06	-3.05194e-06	3.05194e-06	-2.16688e-05	1.43441e-05	-4.18116e-05	-2.68571e-05	2.62467e-05	3.05194e-07	-1.64805e-05	8.85064e-06	-9.46103e-06	-8.85064e-06
226	17	0	-6.71428e-06	5.79869e-06	-2.86883e-05	1.52597e-06	-2.41104e-05	1.31234e-05	-3.90649e-05	-3.20454e-05	2.56363e-05	1.83117e-06	-3.96753e-06	9.76622e-06	-2.10584e-05	-7.93505e-06
226	18	0	-6.40908e-06	3.66233e-06	-4.02857e-05	1.83117e-06	-2.62467e-05	1.34286e-05	-3.90649e-05	-3.23506e-05	2.50259e-05	3.05194e-06	2.44156e-06	8.85064e-06	-2.89935e-05	-5.79869e-06
226	19	0	-6.71428e-06	2.44156e-06	-4.21168e-05	2.44156e-06	-2.80779e-05	1.43441e-05	-3.99805e-05	-2.74675e-05	2.47207e-05	6.10389e-06	5.4935e-06	8.24025e-06	-2.92987e-05	-3.66233e-06
227	0	0	-7.32467e-06	2.74675e-06	-4.76103e-05	2.13636e-06	-2.96039e-05	1.34286e-05	-3.99805e-05	-2.01428e-05	2.44156e-05	1.15974e-05	8.24025e-06	6.71428e-06	-2.56363e-05	-2.44156e-06
227	1	0	-8.24025e-06	1.83117e-06	-5.6461e-05	6.10389e-07	-3.05194e-05	1.03766e-05	-3.90649e-05	-1.34286e-05	2.28896e-05	1.73961e-05	9.46103e-06	3.35714e-06	-2.25844e-05	-9.15583e-07
227	2	0	-8.85064e-06	0	-5.82921e-05	-3.05194e-07	-2.99091e-05	7.32467e-06	-3.84545e-05	-8.24025e-06	1.98376e-05	2.01428e-05	6.40908e-06	0	-1.92272e-05	1.52597e-06
227	3	0	-7.32467e-06	-1.83117e-06	-5.40194e-05	-6.10389e-07	-2.77727e-05	6.10389e-06	-3.75389e-05	-1.83117e-06	1.67857e-05	1.80065e-05	4.88311e-06	-2.13636e-06	-1.46493e-05	3.96753e-06
227	4	0	-4.88311e-06	-9.15583e-07	-5.31038e-05	-3.05194e-07	-2.44156e-05	6.10389e-06	-3.72337e-05	6.10389e-06	1.64805e-05	1.12922e-05	9.76622e-06	-2.13636e-06	-1.19026e-05	4.57792e-06
227	5	0	-4.88311e-06	0	-5.6461e-05	-3.05194e-07	-2.22792e-05	4.88311e-06	-3.81493e-05	1.31234e-05	2.01428e-05	2.74675e-06	2.13636e-05	0	-1.46493e-05	4.27272e-06
227	6	0	-1.0987e-05	0	-5.92077e-05	-3.05194e-07	-2.1974e-05	2.44156e-06	-4.05909e-05	1.67857e-05	2.74675e-05	-3.96753e-06	3.32662e-05	3.35714e-06	-2.01428e-05	3.05194e-06
227	7	0	-2.07532e-05	-1.83117e-06	-6.77532e-05	-3.05194e-07	-2.25844e-05	1.22078e-06	-4.2422e-05	1.80065e-05	3.41818e-05	-7.62986e-06	4.05909e-05	6.10389e-06	-2.44156e-05	1.22078e-06
227	8	0	-2.96039e-05	-2.13636e-06	-9.61362e-05	0	-2.38052e-05	1.83117e-06	-4.12012e-05	1.83117e-05	3.69285e-05	-9.15583e-06	4.08961e-05	7.32467e-06	-2.31948e-05	-6.10389e-07
227	9	0	-3.47922e-05	-6.10389e-07	-0.000136422	0	-2.56363e-05	3.35714e-06	-3.87597e-05	1.77013e-05	3.47922e-05	-1.00714e-05	3.41818e-05	7.93505e-06	-1.64805e-05	-1.52597e-06
227	10	0	-3.47922e-05	9.15583e-07	-0.000158701	0	-2.59415e-05	3.66233e-06	-3.60129e-05	1.52597e-05	2.99091e-05	-1.0987e-05	2.38052e-05	9.46103e-06	-7.01947e-06	-1.52597e-06
227	11	0	-2.83831e-05	6.10389e-07	-0.000146799	-9.15583e-07	-2.16688e-05	3.05194e-06	-3.35714e-05	1.2513e-05	2.41104e-05	-1.00714e-05	1.58701e-05	1.0987e-05	-3.05194e-07	-3.05194e-06
227	12	0	-1.73961e-05	-3.05194e-07	-0.000121162	-6.10389e-07	-1.46493e-05	2.44156e-06	-3.20454e-05	1.19026e-05	1.92272e-05	-6.71428e-06	1.34286e-05	1.06818e-05	3.05194e-07	-7.32467e-06
227	13	0	-8.54544e-06	-1.22078e-06	-0.000108039	9.15583e-07	-1.15974e-05	2.44156e-06	-3.35714e-05	1.43441e-05	1.73961e-05	-2.44156e-06	1.34286e-05	9.15583e-06	-2.44156e-06	-1.12922e-05
227	14	0	-6.40908e-06	-9.15583e-07	-0.000106818	2.44156e-06	-1.49545e-05	2.44156e-06	-3.81493e-05	1.95324e-05	1.80065e-05	9.15583e-07	1.2513e-05	8.85064e-06	-4.57792e-06	-1.28182e-05
227	15	0	-8.54544e-06	-3.05194e-07	-9.76622e-05	1.52597e-06	-1.83117e-05	2.13636e-06	-3.96753e-05	2.92987e-05	1.77013e-05	3.35714e-06	1.00714e-05	8.85064e-06	-3.05194e-06	-1.15974e-05
227	16	0	-8.24025e-06	-3.05194e-07	-7.32467e-05	0	-1.49545e-05	1.52597e-06	-3.63181e-05	4.27272e-05	1.46493e-05	3.96753e-06	8.54544e-06	7.62986e-06	0	-9.76622e-06
227	17	0	-4.88311e-06	-6.10389e-07	-4.3948e-05	0	-7.32467e-06	1.83117e-06	-3.2961e-05	5.40194e-05	1.2513e-05	1.52597e-06	7.93505e-06	5.1883e-06	6.10389e-07	-7.32467e-06
227	18	0	-3.35714e-06	-3.05194e-07	-1.80065e-05	2.13636e-06	-3.35714e-06	3.96753e-06	-3.69285e-05	5.76817e-05	1.70909e-05	-2.74675e-06	7.62986e-06	3.05194e-06	-3.05194e-07	-4.27272e-06
227	19	0	-7.01947e-06	6.10389e-07	6.71428e-06	3.66233e-06	-5.4935e-06	7.01947e-06	-4.63895e-05	5.31038e-05	2.83831e-05	-6.71428e-06	8.85064e-06	3.05194e-06	-1.83117e-06	-1.52597e-06
228	0	0	-1.19026e-05	2.13636e-06	3.26558e-05	2.74675e-06	-8.24025e-06	9.15583e-06	-5.3409e-05	4.5474e-05	3.81493e-05	-7.32467e-06	1.0987e-05	3.05194e-06	-3.35714e-06	-9.15583e-07
228	1	0	-1.2513e-05	2.44156e-06	5.40194e-05	6.10389e-07	-8.54544e-06	9.15583e-06	-5.3409e-05	3.78441e-05	3.96753e-05	-4.57792e-06	1.2513e-05	1.83117e-06	-4.27272e-06	-9.15583e-07
228	2	0	-8.24025e-06	1.83117e-06	6.77532e-05	-6.10389e-07	-8.85064e-06	8.24025e-06	-4.94415e-05	2.99091e-05	3.54026e-05	-1.52597e-06	1.2513e-05	-3.05194e-07	-5.1883e-06	-9.15583e-07
228	3	0	-2.44156e-06	6.10389e-07	7.87402e-05	-9.15583e-07	-1.12922e-05	7.32467e-06	-4.5474e-05	2.22792e-05	3.11298e-05	0	1.19026e-05	-2.74675e-06	-6.10389e-06	-1.83117e-06
228	4	0	0	0	9.39999e-05	-9.15583e-07	-1.43441e-05	6.40908e-06	-4.36428e-05	1.86169e-05	2.77727e-05	1.22078e-06	1.19026e-05	-3.66233e-06	-7.01947e-06	-5.1883e-06
228	5	0	-2.74675e-06	-6.10389e-07	0.000114753	-6.10389e-07	-1.92272e-05	5.4935e-06	-4.57792e-05	1.98376e-05	2.65519e-05	1.83117e-06	1.19026e-05	-2.74675e-06	-7.62986e-06	-9.76622e-06
228	6	0	-1.0987e-05	0	0.000138863	9.15583e-07	-2.77727e-05	4.57792e-06	-5.1883e-05	2.10584e-05	3.02142e-05	1.83117e-06	1.06818e-05	-6.10389e-07	-7.62986e-06	-1.19026e-05
228	7	0	-1.89221e-05	6.10389e-07	0.000164805	2.74675e-06	-3.69285e-05	4.57792e-06	-5.76817e-05	1.83117e-05	3.84545e-05	6.10389e-07	1.00714e-05	9.15583e-07	-8.24025e-06	-1.12922e-05
228	8	0	-1.98376e-05	9.15583e-07	0.000189526	3.05194e-06	-3.93701e-05	3.96753e-06	-5.85973e-05	1.40389e-05	4.3948e-05	0	1.06818e-05	2.13636e-06	-9.76622e-06	-9.46103e-06
228	9	0	-1.37337e-05	0	0.000207837	1.83117e-06	-3.20454e-05	2.13636e-06	-5.37142e-05	1.2513e-05	4.05909e-05	3.05194e-07	1.15974e-05	3.66233e-06	-1.06818e-05	-7.93505e-06
228	10	0	-8.24025e-06	-1.52597e-06	0.000214246	9.15583e-07	-1.92272e-05	6.10389e-07	-4.88311e-05	1.28182e-05	3.23506e-05	1.22078e-06	1.15974e-05	5.79869e-06	-1.00714e-05	-7.01947e-06
228	11	0	-8.85064e-06	-1.52597e-06	0.000203565	1.52597e-06	-7.32467e-06	9.15583e-07	-4.69999e-05	1.2513e-05	2.77727e-05	1.22078e-06	1.12922e-05	6.71428e-06	-9.15583e-06	-7.01947e-06
228	12	0	-1.19026e-05	-6.10389e-07	0.00017274	3.35714e-06	3.66233e-06	2.74675e-06	-4.60844e-05	1.0987e-05	2.83831e-05	0	1.12922e-05	5.4935e-06	-1.03766e-05	-7.62986e-06
228	13	0	-1.06818e-05	-6.10389e-07	0.00012574	4.57792e-06	1.43441e-05	3.96753e-06	-4.42532e-05	1.00714e-05	2.71623e-05	-1.83117e-06	9.76622e-06	4.88311e-06	-1.2513e-05	-8.85064e-06
228	14	0	-6.10389e-06	-2.13636e-06	7.26363e-05	4.88311e-06	2.28896e-05	3.35714e-06	-4.33376e-05	9.46103e-06	2.28896e-05	-3.66233e-06	6.10389e-06	5.4935e-06	-1.22078e-05	-7.93505e-06
228	15	0	-3.35714e-06	-3.05194e-06	1.98376e-05	4.27272e-06	2.62467e-05	3.05194e-06	-4.60844e-05	5.79869e-06	2.10584e-05	-4.88311e-06	3.35714e-06	6.10389e-06	-1.03766e-05	-5.79869e-06
228	16	0	-2.13636e-06	-2.44156e-06	-3.38766e-05	2.74675e-06	2.74675e-05	4.27272e-06	-4.97467e-05	-3.05194e-07	2.44156e-05	-5.4935e-06	3.96753e-06	5.1883e-06	-1.03766e-05	-4.57792e-06
228	17	0	1.52597e-06	-1.52597e-06	-8.88116e-05	1.22078e-06	3.05194e-05	5.79869e-06	-5.03571e-05	-4.57792e-06	2.80779e-05	-5.4935e-06	5.79869e-06	4.57792e-06	-1.40389e-05	-5.1883e-06
228	18	0	9.15583e-06	-3.05194e-07	-0.000137032	9.15583e-07	3.47922e-05	6.10389e-06	-4.97467e-05	-5.1883e-06	2.80779e-05	-4.57792e-06	7.32467e-06	6.10389e-06	-1.70909e-05	-5.79869e-06
228	19	0	1.46493e-05	6.10389e-07	-0.000173656	2.13636e-06	3.96753e-05	5.4935e-06	-5.09675e-05	-3.96753e-06	2.77727e-05	-3.35714e-06	8.54544e-06	7.62986e-06	-1.67857e-05	-5.1883e-06
229	0	0	1.46493e-05	1.22078e-06	-0.000207532	3.05194e-06	4.60844e-05	4.88311e-06	-5.40194e-05	-4.57792e-06	2.96039e-05	-3.05194e-06	1.0987e-05	8.24025e-06	-1.40389e-05	-3.96753e-06
229	1	0	1.31234e-05	0	-0.000250259	1.83117e-06	5.43246e-05	4.88311e-06	-5.58506e-05	-6.71428e-06	3.20454e-05	-3.96753e-06	1.12922e-05	9.15583e-06	-1.19026e-05	-3.35714e-06
229	2	0	1.43441e-05	-2.44156e-06	-0.000293902	-3.05194e-07	6.01233e-05	4.88311e-06	-5.67662e-05	-7.93505e-06	3.2961e-05	-4.88311e-06	7.01947e-06	1.19026e-05	-1.03766e-05	-3.66233e-06
229	3	0	1.77013e-05	-4.27272e-06	-0.000314655	-1.52597e-06	5.95129e-05	5.1883e-06	-5.73766e-05	-9.15583e-06	3.32662e-05	-5.4935e-06	6.10389e-07	1.37337e-05	-7.62986e-06	-4.57792e-06
229	4	0	1.92272e-05	-4.27272e-06	-0.00029848	-1.22078e-06	5.37142e-05	5.4935e-06	-5.85973e-05	-1.12922e-05	3.38766e-05	-4.88311e-06	-2.44156e-06	1.03766e-05	-3.35714e-06	-5.4935e-06
229	5	0	1.89221e-05	-3.96753e-06	-0.000255448	-9.15583e-07	4.76103e-05	5.4935e-06	-5.82921e-05	-1.43441e-05	3.26558e-05	-4.57792e-06	-2.44156e-06	2.44156e-06	0	-6.40908e-06
229	6	0	1.80065e-05	-4.88311e-06	-0.000202954	-1.52597e-06	4.2422e-05	5.1883e-06	-5.70714e-05	-1.70909e-05	2.89935e-05	-4.88311e-06	-1.52597e-06	-3.35714e-06	2.74675e-06	-6.40908e-06
229	7	0	1.55649e-05	-6.71428e-06	-0.000148324	-2.13636e-06	3.81493e-05	4.27272e-06	-5.61558e-05	-1.86169e-05	2.59415e-05	-5.4935e-06	-9.15583e-07	-1.83117e-06	4.57792e-06	-6.40908e-06
229	8	0	1.00714e-05	-7.32467e-06	-9.06427e-05	-1.83117e-06	3.50974e-05	3.66233e-06	-5.52402e-05	-1.98376e-05	2.65519e-05	-5.4935e-06	0	6.40908e-06	6.40908e-06	-6.40908e-06
229	9	0	2.13636e-06	-6.10389e-06	-3.38766e-05	-1.22078e-06	3.32662e-05	2.44156e-06	-5.31038e-05	-2.0448e-05	2.92987e-05	-5.1883e-06	9.15583e-07	1.52597e-05	8.54544e-06	-4.57792e-06
229	10	0	-8.24025e-06	-5.4935e-06	1.73961e-05	-1.22078e-06	2.92987e-05	6.10389e-07	-5.12727e-05	-2.10584e-05	3.23506e-05	-4.88311e-06	-1.83117e-06	1.58701e-05	1.19026e-05	-3.05194e-07
229	11	0	-2.38052e-05	-6.40908e-06	7.29415e-05	-1.52597e-06	2.10584e-05	-3.05194e-07	-5.03571e-05	-2.22792e-05	3.47922e-05	-4.27272e-06	-8.24025e-06	6.10389e-06	1.58701e-05	2.74675e-06
229	12	0	-4.21168e-05	-8.54544e-06	0.000145883	-1.52597e-06	1.03766e-05	-9.15583e-07	-4.91363e-05	-2.41104e-05	3.47922e-05	-3.66233e-06	-1.19026e-05	-6.71428e-06	1.80065e-05	1.52597e-06
229	13	0	-5.31038e-05	-1.00714e-05	0.00023561	-1.83117e-06	2.74675e-06	-2.13636e-06	-4.45584e-05	-2.56363e-05	2.99091e-05	-2.74675e-06	-8.24025e-06	-1.43441e-05	1.64805e-05	-4.88311e-06
229	14	0	-5.1883e-05	-9.76622e-06	0.000318928	-3.05194e-06	6.10389e-07	-4.57792e-06	-3.72337e-05	-2.56363e-05	2.16688e-05	-1.83117e-06	6.10389e-07	-1.43441e-05	1.19026e-05	-1.06818e-05
229	15	0	-4.45584e-05	-9.76622e-06	0.000367759	-4.57792e-06	1.22078e-06	-7.32467e-06	-2.92987e-05	-2.41104e-05	1.46493e-05	-9.15583e-07	1.03766e-05	-1.0987e-05	5.79869e-06	-1.06818e-05
229	16	0	-3.93701e-05	-1.06818e-05	0.000371422	-5.1883e-06	3.35714e-06	-9.76622e-06	-2.22792e-05	-2.25844e-05	1.06818e-05	0	1.70909e-05	-9.15583e-06	-6.10389e-07	-7.32467e-06
229	17	0	-3.4487e-05	-1.22078e-05	0.000342428	-4.88311e-06	8.54544e-06	-1.0987e-05	-1.46493e-05	-2.13636e-05	6.40908e-06	6.10389e-07	2.01428e-05	-7.93505e-06	-6.71428e-06	-5.1883e-06
229	18	0	-2.25844e-05	-1.2513e-05	0.000304584	-4.88311e-06	1.64805e-05	-1.19026e-05	-7.32467e-06	-2.01428e-05	0	1.22078e-06	2.16688e-05	-5.1883e-06	-1.15974e-05	-5.4935e-06
229	19	0	-4.57792e-06	-1.15974e-05	0.000274065	-4.57792e-06	2.35e-05	-1.19026e-05	-4.27272e-06	-1.89221e-05	-5.1883e-06	1.22078e-06	2.44156e-05	-1.83117e-06	-1.49545e-05	-5.79869e-06
230	0	0	8.54544e-06	-1.00714e-05	0.000249039	-3.35714e-06	2.53311e-05	-1.06818e-05	-6.10389e-06	-1.80065e-05	-5.1883e-06	9.15583e-07	2.62467e-05	9.15583e-07	-1.80065e-05	-5.1883e-06
230	1	0	1.22078e-05	-8.85064e-06	0.000215467	-2.13636e-06	2.25844e-05	-8.85064e-06	-8.54544e-06	-1.83117e-05	-1.52597e-06	3.05194e-07	2.1974e-05	2.44156e-06	-1.86169e-05	-5.1883e-06
230	2	0	1.0987e-05	-8.85064e-06	0.000162974	-1.83117e-06	1.80065e-05	-6.71428e-06	-8.24025e-06	-1.89221e-05	6.10389e-07	0	8.85064e-06	2.13636e-06	-1.37337e-05	-6.40908e-06
230	3	0	9.76622e-06	-8.85064e-06	9.70518e-05	-1.83117e-06	1.31234e-05	-5.1883e-06	-6.71428e-06	-1.86169e-05	1.22078e-06	0	-5.79869e-06	3.05194e-07	-2.74675e-06	-5.79869e-06
230	4	0	8.54544e-06	-7.93505e-06	3.57077e-05	-2.13636e-06	7.62986e-06	-3.96753e-06	-7.32467e-06	-1.83117e-05	1.52597e-06	0	-1.49545e-05	-6.10389e-07	8.85064e-06	-3.05194e-06
230	5	0	7.62986e-06	-5.1883e-06	-6.40908e-06	-1.83117e-06	1.83117e-06	-3.05194e-06	-9.15583e-06	-1.83117e-05	1.52597e-06	-3.05194e-07	-1.70909e-05	0	1.58701e-05	-3.05194e-07
230	6	0	7.62986e-06	-2.74675e-06	-2.71623e-05	-1.83117e-06	-3.66233e-06	-9.15583e-07	-7.32467e-06	-1.86169e-05	3.05194e-07	-1.22078e-06	-1.70909e-05	1.22078e-06	1.89221e-05	-3.05194e-07
230	7	0	5.79869e-06	-2.44156e-06	-3.2961e-05	-2.13636e-06	-8.54544e-06	6.10389e-07	-1.22078e-06	-1.83117e-05	-1.22078e-06	-1.52597e-06	-1.77013e-05	1.52597e-06	2.07532e-05	-1.52597e-06
230	8	0	-1.83117e-06	-3.35714e-06	-3.20454e-05	-1.83117e-06	-1.2513e-05	1.52597e-06	4.27272e-06	-1.64805e-05	-6.10389e-07	-3.05194e-07	-1.67857e-05	9.15583e-07	2.1974e-05	-2.13636e-06
230	9	0	-1.58701e-05	-3.35714e-06	-3.23506e-05	-1.52597e-06	-1.55649e-05	1.83117e-06	6.40908e-06	-1.46493e-05	1.52597e-06	3.05194e-07	-1.40389e-05	1.22078e-06	2.1974e-05	-1.83117e-06
230	10	0	-2.77727e-05	-1.22078e-06	-3.75389e-05	-1.52597e-06	-1.83117e-05	3.66233e-06	7.01947e-06	-1.37337e-05	3.35714e-06	3.05194e-07	-1.15974e-05	2.74675e-06	1.98376e-05	-1.83117e-06
230	11	0	-3.35714e-05	0	-4.66947e-05	-3.05194e-07	-2.01428e-05	7.62986e-06	1.00714e-05	-1.34286e-05	2.44156e-06	0	-1.03766e-05	4.27272e-06	1.64805e-05	-1.22078e-06
230	12	0	-3.35714e-05	0	-5.52402e-05	1.52597e-06	-2.01428e-05	1.15974e-05	1.52597e-05	-1.28182e-05	-9.15583e-07	0	-8.54544e-06	4.88311e-06	1.2513e-05	-3.05194e-07
230	13	0	-3.08246e-05	-3.05194e-07	-6.01233e-05	4.27272e-06	-1.92272e-05	1.28182e-05	1.89221e-05	-1.19026e-05	-5.1883e-06	0	-7.62986e-06	4.57792e-06	9.15583e-06	-6.10389e-07
230	14	0	-2.41104e-05	0	-6.19545e-05	5.1883e-06	-1.80065e-05	1.15974e-05	1.92272e-05	-1.22078e-05	-7.93505e-06	-3.05194e-07	-1.03766e-05	2.44156e-06	8.85064e-06	-1.83117e-06
230	15	0	-1.46493e-05	1.22078e-06	-6.19545e-05	4.27272e-06	-1.55649e-05	1.0987e-05	1.86169e-05	-1.37337e-05	-8.24025e-06	-1.22078e-06	-1.58701e-05	-1.52597e-06	1.2513e-05	-2.44156e-06
230	16	0	-6.71428e-06	2.13636e-06	-5.92077e-05	3.66233e-06	-1.00714e-05	1.15974e-05	1.98376e-05	-1.46493e-05	-7.01947e-06	-1.52597e-06	-1.95324e-05	-5.4935e-06	1.64805e-05	-1.22078e-06
230	17	0	-2.74675e-06	3.35714e-06	-5.31038e-05	4.88311e-06	-1.22078e-06	1.2513e-05	2.28896e-05	-1.46493e-05	-6.40908e-06	-1.52597e-06	-1.98376e-05	-5.4935e-06	1.64805e-05	-6.10389e-07
230	18	0	0	4.88311e-06	-4.85259e-05	6.10389e-06	7.01947e-06	1.31234e-05	2.50259e-05	-1.49545e-05	-6.40908e-06	-2.13636e-06	-2.01428e-05	-1.83117e-06	1.28182e-05	-1.83117e-06
230	19	0	3.35714e-06	6.40908e-06	-5.24934e-05	6.10389e-06	1.00714e-05	1.43441e-05	2.50259e-05	-1.52597e-05	-5.4935e-06	-3.35714e-06	-2.28896e-05	3.05194e-07	9.15583e-06	-3.35714e-06
231	0	0	4.57792e-06	6.71428e-06	-6.34804e-05	5.79869e-06	6.40908e-06	1.52597e-05	2.35e-05	-1.46493e-05	-3.96753e-06	-3.66233e-06	-2.53311e-05	0	7.32467e-06	-3.05194e-06
231	1	0	1.22078e-06	7.01947e-06	-7.14155e-05	5.4935e-06	-1.22078e-06	1.49545e-05	2.28896e-05	-1.37337e-05	-4.57792e-06	-2.74675e-06	-2.50259e-05	-1.83117e-06	7.32467e-06	-2.74675e-06
231	2	0	-3.96753e-06	8.54544e-06	-6.7448e-05	5.4935e-06	-1.03766e-05	1.34286e-05	2.35e-05	-1.31234e-05	-8.54544e-06	-1.83117e-06	-2.22792e-05	-1.83117e-06	7.32467e-06	-4.57792e-06
231	3	0	-6.10389e-06	1.12922e-05	-5.4935e-05	5.4935e-06	-1.86169e-05	1.28182e-05	2.38052e-05	-1.34286e-05	-1.22078e-05	-1.52597e-06	-1.92272e-05	-6.10389e-07	7.32467e-06	-7.01947e-06
231	4	0	-5.4935e-06	1.55649e-05	-4.48636e-05	4.88311e-06	-2.56363e-05	1.31234e-05	2.28896e-05	-1.37337e-05	-1.06818e-05	-1.22078e-06	-1.55649e-05	0	6.71428e-06	-6.10389e-06
231	5	0	-6.40908e-06	2.0448e-05	-4.12012e-05	4.57792e-06	-3.17402e-05	1.2513e-05	2.16688e-05	-1.28182e-05	-3.66233e-06	-3.05194e-07	-1.06818e-05	-1.22078e-06	4.88311e-06	-2.74675e-06
231	6	0	-1.15974e-05	2.41104e-05	-4.08961e-05	5.1883e-06	-3.72337e-05	9.46103e-06	2.22792e-05	-1.22078e-05	3.66233e-06	0	-5.79869e-06	-2.74675e-06	3.96753e-06	-9.15583e-07
231	7	0	-2.01428e-05	2.28896e-05	-4.33376e-05	4.88311e-06	-4.2422e-05	4.27272e-06	2.41104e-05	-1.2513e-05	5.79869e-06	-3.05194e-07	-2.13636e-06	-2.74675e-06	4.57792e-06	-2.13636e-06
231	8	0	-2.92987e-05	1.64805e-05	-5.27986e-05	3.35714e-06	-4.66947e-05	-1.83117e-06	2.56363e-05	-1.22078e-05	9.15583e-07	0	-3.05194e-07	-6.10389e-07	5.4935e-06	-4.27272e-06
231	9	0	-3.69285e-05	9.15583e-06	-6.62272e-05	1.52597e-06	-4.85259e-05	-7.01947e-06	2.65519e-05	-1.03766e-05	-7.62986e-06	2.44156e-06	-6.10389e-07	1.83117e-06	3.96753e-06	-7.32467e-06
231	10	0	-4.05909e-05	4.27272e-06	-7.04999e-05	3.05194e-07	-4.79155e-05	-1.00714e-05	2.83831e-05	-7.62986e-06	-1.43441e-05	4.57792e-06	-2.44156e-06	3.05194e-06	1.22078e-06	-1.0987e-05
231	11	0	-3.87597e-05	1.52597e-06	-5.55454e-05	3.05194e-07	-4.57792e-05	-1.06818e-05	3.11298e-05	-4.57792e-06	-1.43441e-05	4.27272e-06	-4.57792e-06	9.15583e-07	6.10389e-07	-1.22078e-05
231	12	0	-3.26558e-05	-1.52597e-06	-3.20454e-05	6.10389e-07	-4.3948e-05	-1.00714e-05	3.35714e-05	-2.44156e-06	-9.15583e-06	2.44156e-06	-5.4935e-06	-3.66233e-06	2.44156e-06	-6.71428e-06
231	13	0	-2.50259e-05	-4.88311e-06	-1.80065e-05	9.15583e-07	-4.30324e-05	-9.46103e-06	3.54026e-05	-9.15583e-07	-6.71428e-06	1.83117e-06	-4.57792e-06	-7.93505e-06	3.66233e-06	2.13636e-06
231	14	0	-1.83117e-05	-7.01947e-06	-1.52597e-05	6.10389e-07	-4.08961e-05	-1.03766e-05	3.78441e-05	-9.15583e-07	-1.22078e-05	3.05194e-06	-4.27272e-06	-8.54544e-06	1.83117e-06	5.79869e-06
231	15	0	-1.28182e-05	-8.54544e-06	-9.76622e-06	-9.15583e-07	-3.63181e-05	-1.31234e-05	4.05909e-05	-2.44156e-06	-2.28896e-05	3.05194e-06	-4.27272e-06	-4.88311e-06	-6.10389e-07	9.15583e-07
231	16	0	-7.93505e-06	-1.31234e-05	3.05194e-06	-4.27272e-06	-3.20454e-05	-1.80065e-05	4.21168e-05	-3.66233e-06	-3.17402e-05	1.83117e-06	-3.35714e-06	9.15583e-07	-1.52597e-06	-5.79869e-06
231	17	0	-5.79869e-06	-2.10584e-05	8.24025e-06	-7.62986e-06	-3.20454e-05	-2.38052e-05	3.93701e-05	-3.05194e-06	-3.23506e-05	9.15583e-07	-1.22078e-06	4.88311e-06	-1.52597e-06	-7.93505e-06
231	18	0	-7.01947e-06	-3.05194e-05	-6.10389e-06	-9.15583e-06	-3.50974e-05	-2.80779e-05	3.4487e-05	0	-2.59415e-05	2.74675e-06	-3.05194e-07	3.96753e-06	-3.05194e-06	-3.96753e-06
231	19	0	-9.15583e-06	-3.87597e-05	-2.77727e-05	-9.46103e-06	-3.54026e-05	-3.02142e-05	3.08246e-05	3.35714e-06	-1.73961e-05	4.88311e-06	-1.52597e-06	-3.05194e-07	-6.71428e-06	3.05194e-07
232	0	0	-7.32467e-06	-4.30324e-05	-3.2961e-05	-1.06818e-05	-3.08246e-05	-3.02142e-05	2.89935e-05	4.27272e-06	-1.2513e-05	4.88311e-06	-1.83117e-06	-3.66233e-06	-9.15583e-06	2.44156e-06
232	1	0	-2.74675e-06	-4.30324e-05	-1.98376e-05	-1.22078e-05	-2.50259e-05	-2.86883e-05	2.71623e-05	2.74675e-06	-1.34286e-05	3.05194e-06	0	-3.66233e-06	-8.85064e-06	2.44156e-06
232	2	0	-3.35714e-06	-3.99805e-05	-9.46103e-06	-1.2513e-05	-2.50259e-05	-2.56363e-05	2.47207e-05	1.22078e-06	-1.67857e-05	2.13636e-06	2.74675e-06	-1.52597e-06	-7.93505e-06	1.22078e-06
232	3	0	-1.15974e-05	-3.72337e-05	-1.52597e-05	-1.2513e-05	-2.96039e-05	-2.35e-05	2.35e-05	2.74675e-06	-1.67857e-05	2.44156e-06	3.05194e-06	0	-9.15583e-06	0
232	4	0	-2.0448e-05	-3.75389e-05	-2.65519e-05	-1.37337e-05	-3.23506e-05	-2.41104e-05	2.31948e-05	5.1883e-06	-1.28182e-05	3.05194e-06	9.15583e-07	3.05194e-07	-1.06818e-05	-1.52597e-06
232	5	0	-2.0448e-05	-3.90649e-05	-2.83831e-05	-1.52597e-05	-2.96039e-05	-2.59415e-05	2.22792e-05	5.1883e-06	-8.54544e-06	2.13636e-06	-9.15583e-07	1.52597e-06	-1.06818e-05	-3.35714e-06
232	6	0	-1.46493e-05	-3.96753e-05	-2.16688e-05	-1.43441e-05	-2.47207e-05	-2.44156e-05	1.98376e-05	1.22078e-06	-7.01947e-06	6.10389e-07	-1.22078e-06	2.13636e-06	-9.76622e-06	-3.66233e-06
232	7	0	-1.31234e-05	-3.66233e-05	-1.89221e-05	-1.15974e-05	-2.31948e-05	-1.83117e-05	1.95324e-05	-2.13636e-06	-7.62986e-06	-9.15583e-07	3.05194e-07	3.05194e-07	-1.06818e-05	-2.44156e-06
232	8	0	-1.83117e-05	-3.11298e-05	-2.28896e-05	-1.00714e-05	-2.50259e-05	-1.19026e-05	2.25844e-05	-3.96753e-06	-8.54544e-06	-2.44156e-06	1.83117e-06	-1.83117e-06	-1.22078e-05	-6.10389e-07
232	9	0	-2.25844e-05	-2.50259e-05	-2.74675e-05	-1.06818e-05	-2.59415e-05	-7.62986e-06	2.62467e-05	-5.1883e-06	-1.0987e-05	-2.74675e-06	1.22078e-06	-2.13636e-06	-1.15974e-05	0
232	10	0	-1.98376e-05	-1.92272e-05	-2.74675e-05	-1.03766e-05	-2.41104e-05	-2.74675e-06	2.71623e-05	-7.01947e-06	-1.52597e-05	-3.05194e-06	-2.13636e-06	0	-8.85064e-06	-9.15583e-07
232	11	0	-1.46493e-05	-1.34286e-05	-2.59415e-05	-7.01947e-06	-2.07532e-05	5.4935e-06	2.59415e-05	-8.24025e-06	-1.80065e-05	-3.66233e-06	-6.40908e-06	1.22078e-06	-6.71428e-06	-1.52597e-06
232	12	0	-1.34286e-05	-7.32467e-06	-2.62467e-05	-2.74675e-06	-1.77013e-05	1.55649e-05	2.47207e-05	-7.01947e-06	-1.67857e-05	-5.4935e-06	-9.15583e-06	0	-6.40908e-06	0
232	13	0	-1.46493e-05	-9.15583e-07	-2.74675e-05	-1.22078e-06	-1.49545e-05	2.28896e-05	2.44156e-05	-6.10389e-06	-1.43441e-05	-7.62986e-06	-9.15583e-06	-1.22078e-06	-6.40908e-06	3.05194e-06
232	14	0	-1.34286e-05	3.35714e-06	-2.59415e-05	-2.44156e-06	-1.37337e-05	2.59415e-05	2.28896e-05	-7.93505e-06	-1.46493e-05	-9.15583e-06	-7.62986e-06	0	-6.10389e-06	5.1883e-06
232	15	0	-1.06818e-05	4.88311e-06	-2.16688e-05	-3.96753e-06	-1.55649e-05	2.74675e-05	2.0448e-05	-1.06818e-05	-1.55649e-05	-9.46103e-06	-4.57792e-06	2.44156e-06	-7.32467e-06	5.4935e-06
232	16	0	-1.19026e-05	5.1883e-06	-1.73961e-05	-6.10389e-06	-2.01428e-05	2.92987e-05	1.83117e-05	-1.00714e-05	-1.28182e-05	-8.54544e-06	-6.10389e-07	3.05194e-06	-1.06818e-05	5.79869e-06
232	17	0	-1.64805e-05	7.01947e-06	-1.70909e-05	-9.15583e-06	-2.35e-05	2.96039e-05	1.73961e-05	-6.71428e-06	-8.54544e-06	-6.40908e-06	3.35714e-06	1.22078e-06	-1.28182e-05	6.40908e-06
232	18	0	-1.83117e-05	1.00714e-05	-2.01428e-05	-1.0987e-05	-2.16688e-05	2.74675e-05	1.67857e-05	-4.57792e-06	-7.62986e-06	-4.27272e-06	7.01947e-06	0	-1.31234e-05	5.79869e-06
232	19	0	-1.37337e-05	1.2513e-05	-2.22792e-05	-8.54544e-06	-1.61753e-05	2.41104e-05	1.52597e-05	-4.88311e-06	-9.15583e-06	-3.05194e-06	8.85064e-06	9.15583e-07	-1.31234e-05	3.96753e-06
233	0	0	-8.85064e-06	1.49545e-05	-1.77013e-05	-3.96753e-06	-1.2513e-05	2.07532e-05	1.31234e-05	-5.4935e-06	-6.40908e-06	-3.96753e-06	1.03766e-05	3.05194e-06	-1.58701e-05	2.13636e-06
233	1	0	-9.15583e-06	1.80065e-05	-6.40908e-06	-1.22078e-06	-1.31234e-05	1.73961e-05	1.12922e-05	-4.88311e-06	1.52597e-06	-4.88311e-06	1.46493e-05	3.35714e-06	-2.01428e-05	1.52597e-06
233	2	0	-1.34286e-05	2.0448e-05	3.96753e-06	-9.15583e-07	-1.52597e-05	1.46493e-05	1.15974e-05	-3.96753e-06	7.32467e-06	-3.96753e-06	2.10584e-05	2.44156e-06	-2.35e-05	1.22078e-06
233	3	0	-1.58701e-05	1.98376e-05	7.01947e-06	-1.52597e-06	-1.40389e-05	1.28182e-05	1.43441e-05	-3.96753e-06	4.88311e-06	-2.74675e-06	2.68571e-05	1.83117e-06	-2.53311e-05	9.15583e-07
233	4	0	-1.43441e-05	1.80065e-05	2.44156e-06	-6.10389e-07	-1.06818e-05	1.12922e-05	1.77013e-05	-3.35714e-06	-2.44156e-06	-3.35714e-06	2.89935e-05	2.13636e-06	-2.68571e-05	1.22078e-06
233	5	0	-1.31234e-05	1.95324e-05	-6.71428e-06	6.10389e-07	-9.15583e-06	9.76622e-06	1.95324e-05	-2.13636e-06	-7.62986e-06	-4.57792e-06	2.86883e-05	2.74675e-06	-2.71623e-05	2.13636e-06
233	6	0	-1.49545e-05	2.41104e-05	-1.73961e-05	1.22078e-06	-1.00714e-05	7.62986e-06	1.98376e-05	-2.13636e-06	-7.62986e-06	-4.88311e-06	2.83831e-05	3.66233e-06	-2.56363e-05	2.13636e-06
233	7	0	-1.67857e-05	2.71623e-05	-2.31948e-05	9.15583e-07	-9.76622e-06	6.40908e-06	2.07532e-05	-3.35714e-06	-4.57792e-06	-3.35714e-06	2.77727e-05	5.4935e-06	-2.28896e-05	1.22078e-06
233	8	0	-1.49545e-05	2.56363e-05	-1.92272e-05	3.05194e-07	-6.40908e-06	5.79869e-06	2.38052e-05	-3.96753e-06	-2.13636e-06	-2.74675e-06	2.47207e-05	7.93505e-06	-1.80065e-05	0
233	9	0	-1.15974e-05	2.38052e-05	-1.22078e-05	0	-3.35714e-06	5.79869e-06	2.80779e-05	-2.74675e-06	-2.13636e-06	-3.35714e-06	1.83117e-05	9.46103e-06	-1.06818e-05	-1.22078e-06
233	10	0	-9.76622e-06	2.65519e-05	-2.0448e-05	6.10389e-07	-1.83117e-06	7.32467e-06	3.63181e-05	-1.22078e-06	-5.1883e-06	-3.35714e-06	1.0987e-05	9.15583e-06	-2.44156e-06	-2.74675e-06
233	11	0	-9.15583e-06	3.2961e-05	-5.12727e-05	3.05194e-06	3.05194e-07	1.06818e-05	4.85259e-05	-1.22078e-06	-1.00714e-05	-2.13636e-06	7.32467e-06	8.24025e-06	2.44156e-06	-4.88311e-06
233	12	0	-5.4935e-06	3.90649e-05	-8.91168e-05	5.79869e-06	6.10389e-06	1.40389e-05	5.89025e-05	-9.15583e-07	-1.34286e-05	-9.15583e-07	7.32467e-06	8.24025e-06	3.05194e-06	-7.01947e-06
233	13	0	1.52597e-06	4.33376e-05	-0.000111091	7.62986e-06	1.2513e-05	1.58701e-05	5.6461e-05	0	-1.28182e-05	-3.05194e-07	7.93505e-06	7.62986e-06	1.83117e-06	-7.32467e-06
233	14	0	8.85064e-06	4.57792e-05	-0.000112617	7.62986e-06	1.49545e-05	1.67857e-05	4.3948e-05	1.22078e-06	-1.06818e-05	-6.10389e-07	7.32467e-06	5.79869e-06	2.13636e-06	-5.79869e-06
233	15	0	1.34286e-05	4.60844e-05	-0.000108039	6.71428e-06	1.34286e-05	1.80065e-05	3.66233e-05	9.15583e-07	-9.15583e-06	-9.15583e-07	6.71428e-06	3.96753e-06	3.35714e-06	-2.44156e-06
233	16	0	1.58701e-05	4.27272e-05	-0.000104682	5.4935e-06	1.22078e-05	1.92272e-05	4.27272e-05	-3.05194e-07	-7.62986e-06	-1.22078e-06	6.10389e-06	4.27272e-06	3.35714e-06	9.15583e-07
233	17	0	1.83117e-05	3.75389e-05	-9.64414e-05	4.57792e-06	1.31234e-05	1.80065e-05	4.63895e-05	-1.83117e-06	-5.1883e-06	-1.52597e-06	6.10389e-06	6.10389e-06	1.52597e-06	3.96753e-06
233	18	0	1.98376e-05	3.26558e-05	-8.02661e-05	3.96753e-06	1.40389e-05	1.52597e-05	2.56363e-05	-2.44156e-06	-2.44156e-06	-1.22078e-06	6.71428e-06	4.57792e-06	3.05194e-07	6.40908e-06
233	19	0	1.98376e-05	2.86883e-05	-6.37856e-05	4.27272e-06	1.15974e-05	1.28182e-05	-1.73961e-05	-1.52597e-06	-6.10389e-07	0	9.15583e-06	-6.10389e-07	9.15583e-07	7.93505e-06
234	0	0	1.92272e-05	2.38052e-05	-5.1883e-05	3.66233e-06	6.71428e-06	1.0987e-05	-5.61558e-05	3.05194e-07	9.15583e-07	9.15583e-07	1.2513e-05	-7.01947e-06	2.13636e-06	7.01947e-06
234	1	0	1.98376e-05	1.92272e-05	-3.87597e-05	2.44156e-06	2.44156e-06	9.15583e-06	-6.62272e-05	1.52597e-06	3.96753e-06	1.52597e-06	1.34286e-05	-9.46103e-06	2.13636e-06	3.66233e-06
234	2	0	2.16688e-05	1.61753e-05	-1.80065e-05	9.15583e-07	9.15583e-07	7.93505e-06	-5.06623e-05	9.15583e-07	5.79869e-06	6.10389e-07	1.0987e-05	-8.54544e-06	1.52597e-06	0
234	3	0	2.38052e-05	1.37337e-05	6.71428e-06	6.10389e-07	9.15583e-07	7.32467e-06	-2.86883e-05	3.05194e-07	4.57792e-06	-6.10389e-07	7.93505e-06	-7.01947e-06	2.13636e-06	-6.10389e-07
234	4	0	2.47207e-05	8.85064e-06	2.89935e-05	9.15583e-07	1.22078e-06	5.79869e-06	-1.55649e-05	1.22078e-06	1.22078e-06	-2.13636e-06	8.24025e-06	-5.4935e-06	3.35714e-06	3.05194e-07
234	5	0	2.25844e-05	1.83117e-06	4.73051e-05	0	-9.15583e-07	1.52597e-06	-1.22078e-05	3.05194e-06	0	-2.44156e-06	1.00714e-05	-2.44156e-06	4.57792e-06	-3.05194e-07
234	6	0	1.70909e-05	-5.4935e-06	6.50064e-05	-1.83117e-06	-7.93505e-06	-3.66233e-06	-1.19026e-05	3.35714e-06	2.13636e-06	-1.83117e-06	9.46103e-06	1.22078e-06	4.88311e-06	-4.27272e-06
234	7	0	1.0987e-05	-1.22078e-05	8.45388e-05	-3.05194e-06	-1.80065e-05	-7.32467e-06	-8.24025e-06	2.13636e-06	5.79869e-06	-3.05194e-07	5.79869e-06	3.66233e-06	5.1883e-06	-8.24025e-06
234	8	0	9.46103e-06	-2.01428e-05	0.000107428	-3.66233e-06	-2.77727e-05	-8.24025e-06	6.10389e-07	2.44156e-06	7.01947e-06	1.22078e-06	6.10389e-07	2.74675e-06	6.10389e-06	-8.85064e-06
234	9	0	1.28182e-05	-2.92987e-05	0.000134286	-5.4935e-06	-3.23506e-05	-1.00714e-05	1.28182e-05	3.96753e-06	4.57792e-06	2.44156e-06	-3.35714e-06	1.83117e-06	6.71428e-06	-6.40908e-06
234	10	0	1.61753e-05	-3.81493e-05	0.00015626	-8.24025e-06	-3.08246e-05	-1.40389e-05	2.44156e-05	4.57792e-06	0	2.44156e-06	-5.79869e-06	2.13636e-06	4.88311e-06	-4.88311e-06
234	11	0	1.43441e-05	-4.5474e-05	0.00015626	-1.03766e-05	-2.62467e-05	-1.73961e-05	3.38766e-05	3.35714e-06	-6.10389e-06	9.15583e-07	-5.1883e-06	3.05194e-06	2.13636e-06	-5.79869e-06
234	12	0	1.03766e-05	-5.15779e-05	0.000127266	-1.00714e-05	-2.28896e-05	-1.86169e-05	4.15064e-05	2.74675e-06	-1.03766e-05	-9.15583e-07	-1.22078e-06	3.35714e-06	3.05194e-07	-7.62986e-06
234	13	0	8.85064e-06	-5.4935e-05	8.30129e-05	-9.15583e-06	-2.41104e-05	-1.89221e-05	4.79155e-05	3.66233e-06	-1.2513e-05	-2.13636e-06	3.66233e-06	3.96753e-06	9.15583e-07	-7.93505e-06
234	14	0	9.15583e-06	-5.40194e-05	4.57792e-05	-8.54544e-06	-2.86883e-05	-2.0448e-05	5.31038e-05	3.96753e-06	-1.31234e-05	-2.44156e-06	6.40908e-06	6.10389e-06	2.13636e-06	-6.40908e-06
234	15	0	8.85064e-06	-4.88311e-05	2.53311e-05	-9.15583e-06	-3.17402e-05	-2.25844e-05	5.55454e-05	2.74675e-06	-1.43441e-05	-2.74675e-06	5.4935e-06	7.32467e-06	1.83117e-06	-3.66233e-06
234	16	0	7.62986e-06	-4.30324e-05	1.86169e-05	-1.06818e-05	-2.99091e-05	-2.31948e-05	5.31038e-05	2.13636e-06	-1.58701e-05	-3.66233e-06	3.96753e-06	5.79869e-06	1.22078e-06	0
234	17	0	8.54544e-06	-3.90649e-05	1.92272e-05	-1.22078e-05	-2.50259e-05	-2.16688e-05	4.63895e-05	3.05194e-06	-1.55649e-05	-4.27272e-06	3.96753e-06	2.44156e-06	1.22078e-06	2.44156e-06
234	18	0	1.15974e-05	-3.54026e-05	2.28896e-05	-1.34286e-05	-2.28896e-05	-2.01428e-05	3.93701e-05	3.66233e-06	-1.2513e-05	-3.66233e-06	6.10389e-06	-3.05194e-07	1.83117e-06	3.35714e-06
234	19	0	1.31234e-05	-2.99091e-05	2.50259e-05	-1.19026e-05	-2.47207e-05	-1.98376e-05	3.26558e-05	2.74675e-06	-7.32467e-06	-2.44156e-06	9.15583e-06	-2.74675e-06	1.52597e-06	4.88311e-06
235	0	0	1.06818e-05	-2.16688e-05	2.10584e-05	-9.15583e-06	-2.71623e-05	-1.92272e-05	2.16688e-05	1.52597e-06	-4.27272e-06	-2.13636e-06	1.15974e-05	-5.79869e-06	1.52597e-06	7.93505e-06
235	1	0	7.93505e-06	-1.28182e-05	1.46493e-05	-6.71428e-06	-2.77727e-05	-1.70909e-05	9.15583e-07	2.13636e-06	-3.96753e-06	-2.13636e-06	1.0987e-05	-8.85064e-06	1.83117e-06	1.19026e-05
235	2	0	7.62986e-06	-4.27272e-06	1.15974e-05	-4.88311e-06	-2.71623e-05	-1.31234e-05	-2.50259e-05	3.05194e-06	-4.27272e-06	-2.44156e-06	7.62986e-06	-1.00714e-05	1.83117e-06	1.31234e-05
235	3	0	9.15583e-06	2.44156e-06	1.28182e-05	-3.05194e-06	-2.68571e-05	-9.15583e-06	-4.42532e-05	2.44156e-06	-3.66233e-06	-2.13636e-06	4.27272e-06	-9.46103e-06	9.15583e-07	1.12922e-05
235	4	0	1.03766e-05	7.01947e-06	1.52597e-05	-1.83117e-06	-2.74675e-05	-5.79869e-06	-5.06623e-05	1.22078e-06	-2.44156e-06	-1.83117e-06	1.52597e-06	-8.54544e-06	-3.05194e-07	9.46103e-06
235	5	0	1.12922e-05	8.24025e-06	1.80065e-05	-2.44156e-06	-2.80779e-05	-4.27272e-06	-5.00519e-05	9.15583e-07	-3.35714e-06	-1.52597e-06	-2.44156e-06	-8.85064e-06	0	8.85064e-06
235	6	0	1.19026e-05	7.01947e-06	2.1974e-05	-3.96753e-06	-2.83831e-05	-4.27272e-06	-4.97467e-05	2.13636e-06	-6.10389e-06	-6.10389e-07	-8.24025e-06	-8.54544e-06	6.10389e-07	7.62986e-06
235	7	0	1.19026e-05	6.40908e-06	2.53311e-05	-3.05194e-06	-2.89935e-05	-4.57792e-06	-4.5474e-05	2.44156e-06	-8.54544e-06	-6.10389e-07	-1.0987e-05	-6.40908e-06	3.05194e-07	5.4935e-06
235	8	0	1.12922e-05	7.01947e-06	2.47207e-05	-6.10389e-07	-2.89935e-05	-4.27272e-06	-3.1435e-05	2.74675e-06	-9.15583e-06	-1.22078e-06	-8.24025e-06	-2.74675e-06	-1.52597e-06	4.27272e-06
235	9	0	1.03766e-05	8.54544e-06	2.0448e-05	3.05194e-07	-2.83831e-05	-3.05194e-06	-1.19026e-05	4.27272e-06	-9.46103e-06	-1.83117e-06	-3.35714e-06	3.05194e-07	-2.44156e-06	4.27272e-06
235	10	0	1.0987e-05	9.46103e-06	1.64805e-05	0	-2.83831e-05	-2.74675e-06	1.22078e-06	6.40908e-06	-1.06818e-05	-2.13636e-06	-1.83117e-06	2.44156e-06	-1.83117e-06	2.44156e-06
235	11	0	1.2513e-05	1.00714e-05	1.43441e-05	0	-2.83831e-05	-3.05194e-06	3.66233e-06	7.62986e-06	-1.22078e-05	-1.83117e-06	-3.96753e-06	3.66233e-06	-3.05194e-07	-2.44156e-06
235	12	0	1.37337e-05	1.06818e-05	1.19026e-05	3.35714e-06	-2.74675e-05	-3.05194e-06	2.13636e-06	6.71428e-06	-1.34286e-05	-1.83117e-06	-7.01947e-06	4.27272e-06	0	-8.24025e-06
235	13	0	1.37337e-05	1.15974e-05	8.24025e-06	6.40908e-06	-2.71623e-05	-1.52597e-06	3.66233e-06	5.79869e-06	-1.37337e-05	-2.13636e-06	-1.34286e-05	5.4935e-06	-1.22078e-06	-1.0987e-05
235	14	0	1.22078e-05	1.22078e-05	5.1883e-06	6.71428e-06	-2.96039e-05	3.05194e-07	7.32467e-06	6.40908e-06	-1.37337e-05	-2.13636e-06	-2.38052e-05	7.62986e-06	-2.44156e-06	-1.12922e-05
235	15	0	9.76622e-06	1.2513e-05	3.35714e-06	5.79869e-06	-3.38766e-05	9.15583e-07	9.76622e-06	7.01947e-06	-1.19026e-05	-2.13636e-06	-3.17402e-05	8.85064e-06	-1.83117e-06	-1.28182e-05
235	16	0	8.85064e-06	1.22078e-05	9.15583e-07	5.4935e-06	-3.57077e-05	0	1.03766e-05	6.40908e-06	-9.15583e-06	-1.22078e-06	-2.68571e-05	7.93505e-06	0	-1.49545e-05
235	17	0	9.76622e-06	1.2513e-05	-3.05194e-06	5.4935e-06	-3.23506e-05	-1.22078e-06	1.19026e-05	4.57792e-06	-7.01947e-06	0	-6.40908e-06	7.62986e-06	1.22078e-06	-1.46493e-05
235	18	0	1.12922e-05	1.34286e-05	-6.10389e-06	4.88311e-06	-2.65519e-05	-1.83117e-06	1.40389e-05	2.74675e-06	-6.10389e-06	1.83117e-06	1.98376e-05	8.54544e-06	1.83117e-06	-1.12922e-05
235	19	0	1.12922e-05	1.43441e-05	-4.88311e-06	4.57792e-06	-2.13636e-05	-1.52597e-06	1.52597e-05	1.52597e-06	-5.79869e-06	2.74675e-06	4.05909e-05	9.15583e-06	4.27272e-06	-7.93505e-06
236	0	0	1.12922e-05	1.46493e-05	0	5.1883e-06	-1.70909e-05	-1.22078e-06	1.49545e-05	9.15583e-07	-4.27272e-06	3.05194e-06	4.88311e-05	6.71428e-06	1.15974e-05	-7.62986e-06
236	1	0	1.37337e-05	1.43441e-05	4.57792e-06	5.1883e-06	-1.28182e-05	-1.22078e-06	1.43441e-05	0	-1.83117e-06	3.66233e-06	4.5474e-05	1.52597e-06	2.0448e-05	-8.54544e-06
236	2	0	1.70909e-05	1.40389e-05	5.1883e-06	3.96753e-06	-1.00714e-05	-1.52597e-06	1.34286e-05	-9.15583e-07	3.05194e-07	4.88311e-06	3.78441e-05	-1.22078e-06	2.22792e-05	-8.85064e-06
236	3	0	1.92272e-05	1.46493e-05	3.05194e-06	3.96753e-06	-1.03766e-05	-1.52597e-06	1.2513e-05	-1.52597e-06	2.74675e-06	5.79869e-06	3.50974e-05	-3.05194e-07	1.43441e-05	-7.62986e-06
236	4	0	1.92272e-05	1.46493e-05	1.83117e-06	5.79869e-06	-1.0987e-05	-1.52597e-06	1.2513e-05	-1.52597e-06	3.66233e-06	5.4935e-06	3.87597e-05	1.22078e-06	2.74675e-06	-5.4935e-06
236	5	0	2.07532e-05	1.37337e-05	3.05194e-06	7.32467e-06	-8.85064e-06	-2.44156e-06	1.46493e-05	-6.10389e-07	1.83117e-06	5.1883e-06	4.08961e-05	1.83117e-06	-2.44156e-06	-3.05194e-06
236	6	0	2.44156e-05	1.28182e-05	4.27272e-06	6.40908e-06	-3.05194e-06	-3.05194e-06	1.77013e-05	-6.10389e-07	-1.83117e-06	5.1883e-06	3.4487e-05	2.13636e-06	-1.52597e-06	-6.10389e-07
236	7	0	2.68571e-05	1.19026e-05	4.88311e-06	4.57792e-06	3.96753e-06	-3.96753e-06	1.98376e-05	-1.83117e-06	-4.88311e-06	5.4935e-06	2.44156e-05	3.96753e-06	-3.05194e-07	0
236	8	0	2.59415e-05	1.12922e-05	6.71428e-06	3.66233e-06	1.00714e-05	-4.88311e-06	1.86169e-05	-2.13636e-06	-4.27272e-06	4.88311e-06	1.98376e-05	6.71428e-06	-1.52597e-06	3.05194e-07
236	9	0	2.28896e-05	1.12922e-05	1.19026e-05	3.96753e-06	1.37337e-05	-6.71428e-06	1.52597e-05	-3.05194e-07	-1.52597e-06	4.88311e-06	2.10584e-05	7.93505e-06	-3.66233e-06	1.52597e-06
236	10	0	1.92272e-05	1.12922e-05	2.0448e-05	3.96753e-06	1.52597e-05	-8.54544e-06	1.28182e-05	2.13636e-06	6.10389e-07	6.10389e-06	2.13636e-05	7.01947e-06	-6.71428e-06	4.27272e-06
236	11	0	1.52597e-05	1.12922e-05	3.11298e-05	4.88311e-06	1.61753e-05	-9.46103e-06	1.2513e-05	3.35714e-06	1.52597e-06	7.01947e-06	1.89221e-05	5.79869e-06	-1.31234e-05	6.10389e-06
236	12	0	1.19026e-05	1.12922e-05	4.21168e-05	6.71428e-06	2.0448e-05	-8.54544e-06	1.40389e-05	3.35714e-06	3.05194e-06	5.79869e-06	1.67857e-05	4.88311e-06	-2.07532e-05	6.10389e-06
236	13	0	1.12922e-05	1.0987e-05	5.00519e-05	7.93505e-06	2.83831e-05	-7.01947e-06	1.52597e-05	4.27272e-06	5.79869e-06	3.35714e-06	1.70909e-05	4.88311e-06	-2.35e-05	5.4935e-06
236	14	0	1.2513e-05	1.0987e-05	5.09675e-05	6.71428e-06	3.60129e-05	-6.40908e-06	1.40389e-05	7.01947e-06	8.24025e-06	2.13636e-06	1.73961e-05	5.4935e-06	-2.01428e-05	5.4935e-06
236	15	0	1.00714e-05	1.06818e-05	4.66947e-05	3.96753e-06	3.75389e-05	-7.32467e-06	1.15974e-05	9.76622e-06	8.24025e-06	3.66233e-06	1.61753e-05	6.71428e-06	-1.2513e-05	6.40908e-06
236	16	0	2.44156e-06	8.85064e-06	4.45584e-05	2.74675e-06	3.35714e-05	-8.54544e-06	1.03766e-05	1.19026e-05	6.10389e-06	6.10389e-06	1.22078e-05	7.93505e-06	-6.10389e-07	8.24025e-06
236	17	0	-4.88311e-06	7.01947e-06	4.69999e-05	3.05194e-06	2.96039e-05	-9.46103e-06	1.15974e-05	1.46493e-05	3.35714e-06	7.01947e-06	3.35714e-06	8.54544e-06	1.77013e-05	1.00714e-05
236	18	0	-6.40908e-06	5.79869e-06	4.76103e-05	3.66233e-06	2.92987e-05	-9.76622e-06	1.28182e-05	1.86169e-05	2.13636e-06	6.40908e-06	-9.46103e-06	8.85064e-06	3.72337e-05	1.0987e-05
236	19	0	-3.66233e-06	5.79869e-06	4.12012e-05	4.27272e-06	3.20454e-05	-8.85064e-06	1.22078e-05	2.16688e-05	3.05194e-06	5.1883e-06	-1.98376e-05	9.15583e-06	4.45584e-05	1.12922e-05
237	0	0	-1.22078e-06	6.40908e-06	3.20454e-05	4.57792e-06	3.66233e-05	-7.93505e-06	1.06818e-05	2.25844e-05	3.66233e-06	4.57792e-06	-2.10584e-05	9.46103e-06	3.4487e-05	1.15974e-05
237	1	0	6.10389e-07	6.71428e-06	2.83831e-05	4.27272e-06	4.27272e-05	-7.01947e-06	1.12922e-05	2.25844e-05	2.44156e-06	3.66233e-06	-1.95324e-05	8.54544e-06	1.92272e-05	1.31234e-05
237	2	0	5.79869e-06	6.40908e-06	2.80779e-05	2.74675e-06	5.09675e-05	-6.10389e-06	1.34286e-05	2.38052e-05	0	2.74675e-06	-2.53311e-05	5.79869e-06	1.34286e-05	1.58701e-05
237	3	0	1.19026e-05	5.4935e-06	2.31948e-05	2.13636e-06	5.82921e-05	-4.88311e-06	1.49545e-05	2.50259e-05	-1.83117e-06	3.35714e-06	-3.63181e-05	1.83117e-06	1.55649e-05	1.83117e-05
237	4	0	1.34286e-05	5.1883e-06	1.2513e-05	3.05194e-06	6.13441e-05	-4.27272e-06	1.55649e-05	2.50259e-05	-2.44156e-06	4.88311e-06	-3.87597e-05	-2.13636e-06	1.55649e-05	1.92272e-05
237	5	0	9.15583e-06	5.4935e-06	2.74675e-06	3.96753e-06	6.10389e-05	-4.27272e-06	1.61753e-05	2.44156e-05	-2.44156e-06	5.4935e-06	-2.83831e-05	-5.4935e-06	1.22078e-05	1.95324e-05
237	6	0	6.40908e-06	6.40908e-06	-9.15583e-07	3.66233e-06	6.19545e-05	-4.88311e-06	1.55649e-05	2.59415e-05	-3.35714e-06	4.88311e-06	-1.67857e-05	-7.01947e-06	1.19026e-05	1.98376e-05
237	7	0	9.15583e-06	7.62986e-06	-2.13636e-06	3.35714e-06	6.50064e-05	-5.1883e-06	1.2513e-05	2.83831e-05	-4.88311e-06	3.96753e-06	-1.43441e-05	-6.40908e-06	1.61753e-05	1.98376e-05
237	8	0	1.37337e-05	8.24025e-06	-5.4935e-06	4.27272e-06	6.71428e-05	-3.96753e-06	9.15583e-06	2.92987e-05	-5.79869e-06	3.96753e-06	-1.64805e-05	-3.35714e-06	1.86169e-05	1.89221e-05
237	9	0	1.40389e-05	8.24025e-06	-9.15583e-06	5.4935e-06	6.47012e-05	-2.44156e-06	8.85064e-06	2.77727e-05	-5.1883e-06	4.57792e-06	-1.34286e-05	0	1.49545e-05	1.73961e-05
237	10	0	1.12922e-05	7.93505e-06	-1.00714e-05	5.1883e-06	6.10389e-05	-2.13636e-06	1.15974e-05	2.68571e-05	-3.35714e-06	4.27272e-06	-7.32467e-06	2.13636e-06	9.46103e-06	1.58701e-05
237	11	0	1.00714e-05	7.01947e-06	-7.62986e-06	5.1883e-06	6.13441e-05	-2.74675e-06	1.37337e-05	2.77727e-05	-1.22078e-06	3.05194e-06	-8.24025e-06	3.05194e-06	6.10389e-06	1.43441e-05
237	12	0	1.0987e-05	6.10389e-06	-3.66233e-06	6.71428e-06	6.65324e-05	-2.74675e-06	1.64805e-05	2.71623e-05	0	2.44156e-06	-1.64805e-05	3.66233e-06	3.66233e-06	1.31234e-05
237	13	0	1.0987e-05	4.88311e-06	6.10389e-07	8.54544e-06	7.11103e-05	-1.83117e-06	2.31948e-05	2.31948e-05	0	2.44156e-06	-2.35e-05	4.27272e-06	6.10389e-07	1.19026e-05
237	14	0	9.76622e-06	4.27272e-06	6.40908e-06	8.54544e-06	6.95843e-05	-6.10389e-07	3.35714e-05	1.73961e-05	-1.22078e-06	2.13636e-06	-2.25844e-05	4.57792e-06	9.15583e-07	1.03766e-05
237	15	0	9.76622e-06	3.96753e-06	1.2513e-05	6.40908e-06	6.40908e-05	0	4.45584e-05	1.2513e-05	-3.05194e-06	2.13636e-06	-1.61753e-05	4.27272e-06	6.71428e-06	8.24025e-06
237	16	0	1.06818e-05	3.35714e-06	1.77013e-05	4.88311e-06	6.10389e-05	0	5.76817e-05	9.15583e-06	-5.1883e-06	2.74675e-06	-1.03766e-05	4.27272e-06	1.2513e-05	7.01947e-06
237	17	0	1.06818e-05	1.83117e-06	2.07532e-05	4.27272e-06	6.37856e-05	-6.10389e-07	7.47726e-05	5.79869e-06	-6.40908e-06	3.96753e-06	-6.40908e-06	6.10389e-06	1.12922e-05	8.54544e-06
237	18	0	8.85064e-06	0	2.25844e-05	3.96753e-06	6.86687e-05	-2.44156e-06	8.88116e-05	2.13636e-06	-6.71428e-06	3.96753e-06	-6.40908e-06	8.24025e-06	5.1883e-06	1.15974e-05
237	19	0	7.32467e-06	-1.83117e-06	2.44156e-05	4.27272e-06	7.26363e-05	-3.96753e-06	8.75908e-05	-6.10389e-07	-6.10389e-06	2.13636e-06	-1.19026e-05	8.54544e-06	2.74675e-06	1.19026e-05
238	0	0	6.71428e-06	-3.05194e-06	2.80779e-05	4.88311e-06	7.44674e-05	-4.57792e-06	6.89739e-05	-2.74675e-06	-5.1883e-06	0	-2.22792e-05	6.10389e-06	8.24025e-06	8.85064e-06
238	1	0	6.40908e-06	-3.05194e-06	3.1435e-05	5.1883e-06	7.6909e-05	-4.88311e-06	4.48636e-05	-3.96753e-06	-2.74675e-06	-9.15583e-07	-3.17402e-05	3.05194e-06	1.55649e-05	6.10389e-06
238	2	0	5.79869e-06	-3.05194e-06	3.1435e-05	4.57792e-06	7.99609e-05	-5.79869e-06	2.01428e-05	-3.66233e-06	9.15583e-07	-3.05194e-07	-3.57077e-05	2.13636e-06	1.64805e-05	5.79869e-06
238	3	0	5.79869e-06	-3.05194e-06	2.74675e-05	4.27272e-06	8.33181e-05	-6.71428e-06	-1.15974e-05	-3.05194e-06	4.88311e-06	0	-3.47922e-05	4.57792e-06	1.06818e-05	7.01947e-06
238	4	0	6.40908e-06	-3.35714e-06	2.10584e-05	4.88311e-06	8.51492e-05	-7.93505e-06	-5.43246e-05	-3.05194e-06	7.62986e-06	-3.05194e-07	-3.41818e-05	7.62986e-06	6.10389e-06	7.01947e-06
238	5	0	5.79869e-06	-3.35714e-06	1.49545e-05	4.88311e-06	8.57596e-05	-8.85064e-06	-9.30843e-05	-3.96753e-06	8.85064e-06	-1.52597e-06	-3.66233e-05	8.85064e-06	8.24025e-06	6.40908e-06
238	6	0	5.1883e-06	-3.05194e-06	9.46103e-06	3.66233e-06	8.637e-05	-8.54544e-06	-0.00011048	-3.35714e-06	1.03766e-05	-1.52597e-06	-3.84545e-05	7.93505e-06	1.40389e-05	7.62986e-06
238	7	0	6.10389e-06	-3.66233e-06	4.88311e-06	2.74675e-06	8.88116e-05	-7.01947e-06	-0.000106208	-6.10389e-07	1.15974e-05	-9.15583e-07	-3.60129e-05	7.01947e-06	1.61753e-05	9.46103e-06
238	8	0	8.85064e-06	-4.27272e-06	2.44156e-06	3.66233e-06	9.30843e-05	-4.88311e-06	-9.52207e-05	6.10389e-07	1.06818e-05	-3.05194e-07	-2.74675e-05	6.71428e-06	1.19026e-05	1.00714e-05
238	9	0	1.0987e-05	-4.57792e-06	2.74675e-06	4.27272e-06	9.70518e-05	-4.27272e-06	-8.54544e-05	-6.10389e-07	8.24025e-06	0	-1.49545e-05	5.79869e-06	5.1883e-06	8.54544e-06
238	10	0	1.22078e-05	-4.27272e-06	3.96753e-06	3.66233e-06	9.82726e-05	-5.79869e-06	-7.41622e-05	-3.66233e-06	7.01947e-06	3.05194e-07	-3.96753e-06	3.66233e-06	6.10389e-07	6.71428e-06
238	11	0	1.2513e-05	-4.88311e-06	4.57792e-06	3.35714e-06	9.79674e-05	-6.71428e-06	-5.98181e-05	-3.66233e-06	8.85064e-06	0	1.83117e-06	1.52597e-06	-1.83117e-06	6.40908e-06
238	12	0	1.34286e-05	-6.71428e-06	3.35714e-06	4.88311e-06	9.70518e-05	-5.4935e-06	-4.66947e-05	-9.15583e-07	9.76622e-06	-6.10389e-07	4.27272e-06	1.52597e-06	-4.27272e-06	6.40908e-06
238	13	0	1.37337e-05	-8.24025e-06	9.15583e-07	6.10389e-06	9.55259e-05	-3.66233e-06	-3.84545e-05	1.52597e-06	6.40908e-06	-1.83117e-06	5.79869e-06	3.96753e-06	-4.88311e-06	6.40908e-06
238	14	0	1.31234e-05	-7.32467e-06	-9.15583e-07	4.57792e-06	9.27791e-05	-3.35714e-06	-3.05194e-05	2.74675e-06	6.10389e-07	-6.10389e-07	4.88311e-06	5.4935e-06	-3.05194e-06	5.4935e-06
238	15	0	1.28182e-05	-5.4935e-06	-1.83117e-06	1.83117e-06	8.91168e-05	-4.57792e-06	-2.10584e-05	3.35714e-06	-2.74675e-06	1.83117e-06	-3.05194e-07	4.27272e-06	-9.15583e-07	3.96753e-06
238	16	0	1.37337e-05	-4.57792e-06	-1.52597e-06	1.22078e-06	8.51492e-05	-5.4935e-06	-1.55649e-05	3.96753e-06	-2.44156e-06	3.66233e-06	-8.54544e-06	1.83117e-06	-6.10389e-07	2.13636e-06
238	17	0	1.49545e-05	-5.79869e-06	-9.15583e-07	2.74675e-06	8.20973e-05	-5.1883e-06	-1.89221e-05	3.96753e-06	-9.15583e-07	3.05194e-06	-1.34286e-05	6.10389e-07	-6.10389e-07	6.10389e-07
238	18	0	1.49545e-05	-6.71428e-06	-1.22078e-06	3.35714e-06	7.90453e-05	-4.88311e-06	-2.62467e-05	3.35714e-06	-3.05194e-07	1.52597e-06	-1.15974e-05	1.83117e-06	6.10389e-07	6.10389e-07
238	19	0	1.46493e-05	-6.71428e-06	-1.22078e-06	1.83117e-06	7.5383e-05	-5.1883e-06	-2.77727e-05	4.27272e-06	0	1.52597e-06	-7.32467e-06	3.66233e-06	3.05194e-06	2.13636e-06
239	0	0	1.55649e-05	-6.10389e-06	-1.22078e-06	3.05194e-07	7.11103e-05	-5.1883e-06	-1.98376e-05	6.40908e-06	6.10389e-07	3.35714e-06	-3.96753e-06	4.88311e-06	3.05194e-06	3.05194e-06
239	1	0	1.67857e-05	-6.10389e-06	-1.83117e-06	3.05194e-07	6.65324e-05	-5.1883e-06	-7.62986e-06	7.32467e-06	1.22078e-06	3.96753e-06	1.52597e-06	4.57792e-06	9.15583e-07	2.13636e-06
239	2	0	1.70909e-05	-5.79869e-06	-3.96753e-06	9.15583e-07	6.07337e-05	-6.10389e-06	2.74675e-06	6.71428e-06	1.22078e-06	3.05194e-06	1.15974e-05	4.27272e-06	3.05194e-07	0
239	3	0	1.64805e-05	-4.88311e-06	-6.10389e-06	9.15583e-07	5.46298e-05	-7.01947e-06	8.54544e-06	6.71428e-06	9.15583e-07	2.44156e-06	2.10584e-05	3.96753e-06	2.74675e-06	-2.74675e-06
239	4	0	1.55649e-05	-4.88311e-06	-7.01947e-06	0	4.88311e-05	-6.71428e-06	7.01947e-06	8.54544e-06	9.15583e-07	3.35714e-06	2.28896e-05	4.57792e-06	5.1883e-06	-3.96753e-06
239	5	0	1.49545e-05	-5.4935e-06	-7.01947e-06	0	4.36428e-05	-5.4935e-06	-3.35714e-06	9.15583e-06	2.13636e-06	4.27272e-06	1.67857e-05	5.4935e-06	4.57792e-06	-3.35714e-06
239	6	0	1.34286e-05	-5.79869e-06	-7.93505e-06	0	3.84545e-05	-5.1883e-06	-2.01428e-05	7.93505e-06	4.27272e-06	3.96753e-06	1.06818e-05	7.01947e-06	1.83117e-06	-2.44156e-06
239	7	0	1.15974e-05	-5.1883e-06	-1.00714e-05	3.05194e-07	3.32662e-05	-5.4935e-06	-3.2961e-05	5.79869e-06	5.79869e-06	3.35714e-06	8.54544e-06	7.93505e-06	0	-2.44156e-06
239	8	0	9.76622e-06	-4.57792e-06	-1.2513e-05	3.05194e-07	2.77727e-05	-4.88311e-06	-3.38766e-05	4.88311e-06	6.10389e-06	3.35714e-06	7.01947e-06	7.62986e-06	0	-2.44156e-06
239	9	0	8.54544e-06	-5.1883e-06	-1.40389e-05	0	2.22792e-05	-3.66233e-06	-2.50259e-05	4.88311e-06	4.57792e-06	3.66233e-06	6.10389e-07	6.71428e-06	2.13636e-06	-1.52597e-06
239	10	0	7.32467e-06	-6.71428e-06	-1.37337e-05	-6.10389e-07	1.67857e-05	-3.05194e-06	-1.64805e-05	4.57792e-06	3.05194e-06	3.35714e-06	-9.15583e-06	6.40908e-06	3.05194e-06	-6.10389e-07
239	11	0	6.40908e-06	-7.32467e-06	-1.19026e-05	0	1.22078e-05	-2.74675e-06	-1.40389e-05	4.27272e-06	2.13636e-06	3.35714e-06	-1.73961e-05	7.01947e-06	9.15583e-07	-2.44156e-06
239	12	0	6.40908e-06	-7.01947e-06	-1.06818e-05	1.83117e-06	9.46103e-06	-6.10389e-07	-1.37337e-05	4.57792e-06	1.22078e-06	3.96753e-06	-2.16688e-05	7.01947e-06	-2.13636e-06	-6.10389e-06
239	13	0	7.32467e-06	-6.10389e-06	-1.12922e-05	3.66233e-06	6.71428e-06	2.74675e-06	-1.28182e-05	3.96753e-06	0	4.57792e-06	-2.44156e-05	5.4935e-06	-1.22078e-06	-7.93505e-06
239	14	0	8.24025e-06	-5.79869e-06	-1.28182e-05	3.05194e-06	1.83117e-06	5.4935e-06	-1.31234e-05	2.44156e-06	-1.22078e-06	4.88311e-06	-2.74675e-05	2.74675e-06	4.27272e-06	-5.4935e-06
239	15	0	8.54544e-06	-5.79869e-06	-1.46493e-05	1.52597e-06	-4.27272e-06	4.88311e-06	-1.73961e-05	6.10389e-07	-2.13636e-06	4.57792e-06	-2.83831e-05	3.05194e-07	9.76622e-06	-1.22078e-06
239	16	0	7.93505e-06	-5.79869e-06	-1.58701e-05	9.15583e-07	-9.76622e-06	3.66233e-06	-2.10584e-05	0	-2.44156e-06	4.57792e-06	-2.47207e-05	-2.13636e-06	1.0987e-05	9.15583e-07
239	17	0	6.71428e-06	-5.1883e-06	-1.55649e-05	1.52597e-06	-1.37337e-05	3.96753e-06	-1.98376e-05	-1.22078e-06	-9.15583e-07	4.27272e-06	-1.61753e-05	-4.88311e-06	1.06818e-05	2.44156e-06
239	18	0	6.10389e-06	-3.66233e-06	-1.34286e-05	2.13636e-06	-1.86169e-05	6.40908e-06	-1.52597e-05	-3.35714e-06	1.83117e-06	3.96753e-06	-5.79869e-06	-7.32467e-06	1.28182e-05	3.35714e-06
239	19	0	6.10389e-06	-1.52597e-06	-1.03766e-05	2.74675e-06	-2.56363e-05	8.24025e-06	-1.19026e-05	-4.88311e-06	3.96753e-06	3.96753e-06	2.44156e-06	-8.24025e-06	1.46493e-05	3.66233e-06
240	0	0	6.40908e-06	-9.15583e-07	-7.62986e-06	3.66233e-06	-3.23506e-05	8.24025e-06	-9.15583e-06	-4.57792e-06	3.35714e-06	4.88311e-06	7.62986e-06	-8.54544e-06	1.22078e-05	2.74675e-06
240	1	0	6.40908e-06	-1.52597e-06	-4.57792e-06	3.96753e-06	-3.63181e-05	8.54544e-06	-3.05194e-06	-3.66233e-06	9.15583e-07	6.10389e-06	1.03766e-05	-8.54544e-06	6.10389e-06	1.83117e-06
240	2	0	6.40908e-06	-2.74675e-06	3.05194e-06	2.74675e-06	-3.81493e-05	9.46103e-06	6.10389e-06	-3.96753e-06	3.05194e-07	6.10389e-06	1.28182e-05	-8.54544e-06	3.05194e-06	1.83117e-06
240	3	0	7.01947e-06	-3.05194e-06	1.61753e-05	6.10389e-07	-3.96753e-05	1.06818e-05	1.46493e-05	-4.57792e-06	1.83117e-06	5.4935e-06	1.77013e-05	-8.24025e-06	5.4935e-06	2.13636e-06
240	4	0	8.85064e-06	-3.35714e-06	2.77727e-05	3.05194e-07	-4.02857e-05	1.06818e-05	1.92272e-05	-3.96753e-06	2.13636e-06	4.88311e-06	2.50259e-05	-7.32467e-06	1.06818e-05	9.15583e-07
240	5	0	1.03766e-05	-4.57792e-06	2.96039e-05	1.22078e-06	-3.93701e-05	8.85064e-06	2.01428e-05	-2.13636e-06	-3.05194e-07	4.57792e-06	2.99091e-05	-7.01947e-06	1.58701e-05	-3.05194e-07
240	6	0	1.0987e-05	-6.10389e-06	2.10584e-05	2.13636e-06	-3.75389e-05	7.62986e-06	1.95324e-05	-9.15583e-07	-2.74675e-06	3.96753e-06	2.83831e-05	-6.40908e-06	2.07532e-05	-2.44156e-06
240	7	0	9.46103e-06	-6.71428e-06	1.03766e-05	2.13636e-06	-3.69285e-05	7.62986e-06	1.98376e-05	-6.10389e-07	-1.83117e-06	3.05194e-06	2.25844e-05	-5.1883e-06	2.38052e-05	-5.4935e-06
240	8	0	6.10389e-06	-5.79869e-06	3.96753e-06	1.22078e-06	-3.60129e-05	8.24025e-06	2.22792e-05	-1.52597e-06	6.10389e-07	2.13636e-06	1.80065e-05	-3.96753e-06	2.28896e-05	-8.54544e-06
240	9	0	2.74675e-06	-4.88311e-06	2.44156e-06	0	-3.23506e-05	7.32467e-06	2.07532e-05	-2.44156e-06	1.52597e-06	1.83117e-06	1.64805e-05	-3.96753e-06	1.89221e-05	-9.76622e-06
240	10	0	9.15583e-07	-6.10389e-06	5.1883e-06	-1.52597e-06	-2.59415e-05	4.27272e-06	8.85064e-06	-3.35714e-06	1.52597e-06	2.13636e-06	1.40389e-05	-4.27272e-06	1.40389e-05	-8.85064e-06
240	11	0	1.52597e-06	-9.46103e-06	8.24025e-06	-2.74675e-06	-1.73961e-05	1.52597e-06	-1.00714e-05	-3.35714e-06	3.66233e-06	2.44156e-06	8.85064e-06	-3.35714e-06	6.10389e-06	-9.15583e-06
240	12	0	2.13636e-06	-1.2513e-05	5.79869e-06	-2.44156e-06	-9.46103e-06	6.10389e-07	-2.01428e-05	-2.74675e-06	6.10389e-06	2.74675e-06	4.27272e-06	-1.22078e-06	-4.88311e-06	-1.2513e-05
240	13	0	6.10389e-07	-1.31234e-05	-3.35714e-06	-1.83117e-06	-3.66233e-06	9.15583e-07	-1.15974e-05	-3.66233e-06	6.40908e-06	2.44156e-06	2.13636e-06	-3.05194e-07	-1.49545e-05	-1.52597e-05
240	14	0	-1.83117e-06	-1.0987e-05	-1.43441e-05	-2.13636e-06	-2.13636e-06	6.10389e-07	4.88311e-06	-7.32467e-06	3.05194e-06	1.52597e-06	2.13636e-06	-2.13636e-06	-1.83117e-05	-1.43441e-05
240	15	0	-2.74675e-06	-8.54544e-06	-1.80065e-05	-3.66233e-06	-3.66233e-06	0	1.22078e-05	-1.0987e-05	3.05194e-07	9.15583e-07	1.22078e-06	-3.35714e-06	-1.49545e-05	-1.22078e-05
240	16	0	-6.10389e-07	-7.93505e-06	-1.55649e-05	-3.96753e-06	-4.27272e-06	3.05194e-07	7.32467e-06	-1.22078e-05	0	1.22078e-06	0	-1.52597e-06	-9.15583e-06	-1.19026e-05
240	17	0	2.74675e-06	-8.54544e-06	-1.46493e-05	-2.74675e-06	-1.22078e-06	1.83117e-06	2.44156e-06	-1.12922e-05	3.05194e-07	2.13636e-06	0	1.83117e-06	-2.74675e-06	-1.15974e-05
240	18	0	5.4935e-06	-8.54544e-06	-1.86169e-05	-1.22078e-06	3.96753e-06	3.05194e-06	6.71428e-06	-1.06818e-05	6.10389e-07	2.13636e-06	-3.05194e-07	2.74675e-06	2.44156e-06	-8.54544e-06
240	19	0	5.79869e-06	-7.32467e-06	-2.07532e-05	-9.15583e-07	1.00714e-05	3.66233e-06	1.83117e-05	-1.2513e-05	1.52597e-06	1.52597e-06	-1.52597e-06	-3.05194e-07	1.52597e-06	-4.88311e-06
241	0	0	5.1883e-06	-6.10389e-06	-1.73961e-05	-6.10389e-07	1.80065e-05	4.88311e-06	3.11298e-05	-1.52597e-05	2.74675e-06	9.15583e-07	-2.44156e-06	-5.79869e-06	-7.62986e-06	-5.4935e-06
241	1	0	4.88311e-06	-6.10389e-06	-1.31234e-05	0	2.83831e-05	7.62986e-06	3.99805e-05	-1.77013e-05	3.35714e-06	9.15583e-07	-2.44156e-06	-1.00714e-05	-1.86169e-05	-1.03766e-05
241	2	0	5.79869e-06	-6.10389e-06	-1.43441e-05	-3.05194e-07	3.72337e-05	9.46103e-06	4.02857e-05	-1.95324e-05	1.52597e-06	1.52597e-06	-2.74675e-06	-1.15974e-05	-2.16688e-05	-1.46493e-05
241	3	0	7.32467e-06	-6.10389e-06	-1.89221e-05	-1.83117e-06	4.18116e-05	8.85064e-06	3.38766e-05	-2.10584e-05	-6.10389e-07	1.52597e-06	-4.88311e-06	-1.12922e-05	-1.80065e-05	-1.52597e-05
241	4	0	7.93505e-06	-6.10389e-06	-1.98376e-05	-3.35714e-06	4.33376e-05	7.32467e-06	2.99091e-05	-2.16688e-05	-1.83117e-06	3.05194e-07	-8.24025e-06	-1.06818e-05	-1.61753e-05	-1.40389e-05
241	5	0	5.79869e-06	-5.79869e-06	-1.67857e-05	-3.05194e-06	4.45584e-05	7.01947e-06	3.1435e-05	-2.10584e-05	-2.74675e-06	-3.05194e-07	-1.15974e-05	-1.06818e-05	-1.89221e-05	-1.34286e-05
241	6	0	3.05194e-07	-4.88311e-06	-1.43441e-05	-1.52597e-06	4.2422e-05	8.54544e-06	2.56363e-05	-1.95324e-05	-3.66233e-06	0	-1.61753e-05	-1.06818e-05	-1.98376e-05	-1.2513e-05
241	7	0	-5.1883e-06	-4.27272e-06	-1.52597e-05	-9.15583e-07	3.08246e-05	9.76622e-06	1.22078e-06	-1.86169e-05	-3.96753e-06	3.05194e-07	-2.31948e-05	-9.76622e-06	-1.64805e-05	-1.0987e-05
241	8	0	-8.85064e-06	-4.57792e-06	-1.80065e-05	-1.52597e-06	9.76622e-06	9.76622e-06	-2.65519e-05	-1.86169e-05	-3.35714e-06	-9.15583e-07	-3.2961e-05	-8.85064e-06	-1.31234e-05	-9.15583e-06
241	9	0	-1.00714e-05	-4.88311e-06	-2.0448e-05	-2.13636e-06	-1.28182e-05	8.85064e-06	-3.23506e-05	-1.98376e-05	-3.35714e-06	-3.96753e-06	-4.3948e-05	-1.00714e-05	-1.31234e-05	-7.32467e-06
241	10	0	-9.46103e-06	-3.96753e-06	-2.10584e-05	-1.83117e-06	-2.96039e-05	7.62986e-06	-1.22078e-05	-2.10584e-05	-4.57792e-06	-5.79869e-06	-5.52402e-05	-1.22078e-05	-1.49545e-05	-5.79869e-06
241	11	0	-8.24025e-06	-3.05194e-06	-1.86169e-05	-6.10389e-07	-4.02857e-05	7.62986e-06	9.46103e-06	-2.16688e-05	-5.79869e-06	-4.88311e-06	-6.4396e-05	-1.31234e-05	-1.64805e-05	-5.79869e-06
241	12	0	-7.93505e-06	-3.05194e-06	-1.34286e-05	0	-4.85259e-05	8.54544e-06	1.49545e-05	-2.07532e-05	-4.88311e-06	-3.35714e-06	-6.83635e-05	-1.03766e-05	-1.86169e-05	-7.93505e-06
241	13	0	-8.85064e-06	-4.27272e-06	-7.62986e-06	0	-5.52402e-05	1.00714e-05	7.32467e-06	-1.92272e-05	-2.13636e-06	-3.05194e-06	-6.4396e-05	-6.71428e-06	-2.13636e-05	-1.00714e-05
241	14	0	-1.06818e-05	-5.1883e-06	-3.66233e-06	0	-6.07337e-05	9.15583e-06	-5.79869e-06	-1.89221e-05	1.22078e-06	-2.74675e-06	-5.37142e-05	-5.1883e-06	-2.31948e-05	-9.15583e-06
241	15	0	-1.15974e-05	-4.88311e-06	-2.44156e-06	-6.10389e-07	-6.50064e-05	6.40908e-06	-3.02142e-05	-1.92272e-05	4.57792e-06	-1.22078e-06	-3.96753e-05	-6.40908e-06	-2.25844e-05	-5.79869e-06
241	16	0	-1.12922e-05	-3.96753e-06	-9.15583e-07	-2.13636e-06	-6.80584e-05	3.96753e-06	-6.47012e-05	-1.80065e-05	7.93505e-06	1.22078e-06	-2.86883e-05	-8.24025e-06	-1.70909e-05	-3.96753e-06
241	17	0	-1.0987e-05	-3.96753e-06	1.22078e-06	-3.66233e-06	-6.95843e-05	3.96753e-06	-8.91168e-05	-1.61753e-05	1.00714e-05	3.05194e-06	-2.62467e-05	-8.85064e-06	-4.57792e-06	-5.1883e-06
241	18	0	-1.15974e-05	-4.27272e-06	2.74675e-06	-4.27272e-06	-7.11103e-05	4.88311e-06	-8.54544e-05	-1.46493e-05	8.54544e-06	3.05194e-06	-3.23506e-05	-8.24025e-06	9.76622e-06	-7.32467e-06
241	19	0	-1.28182e-05	-4.57792e-06	3.05194e-07	-3.66233e-06	-7.44674e-05	4.57792e-06	-6.01233e-05	-1.49545e-05	3.66233e-06	2.44156e-06	-3.84545e-05	-7.32467e-06	1.77013e-05	-8.24025e-06
242	0	0	-1.40389e-05	-4.27272e-06	-7.62986e-06	-3.05194e-06	-8.02661e-05	3.35714e-06	-3.35714e-05	-1.58701e-05	-6.10389e-07	1.22078e-06	-3.32662e-05	-7.01947e-06	1.64805e-05	-7.32467e-06
242	1	0	-1.55649e-05	-4.27272e-06	-1.89221e-05	-3.35714e-06	-8.60648e-05	3.05194e-06	-1.64805e-05	-1.64805e-05	-2.44156e-06	3.05194e-07	-1.49545e-05	-8.54544e-06	1.46493e-05	-4.57792e-06
242	2	0	-1.67857e-05	-4.57792e-06	-2.80779e-05	-3.96753e-06	-9.18635e-05	4.57792e-06	-4.57792e-06	-1.67857e-05	-2.44156e-06	0	5.1883e-06	-1.12922e-05	1.77013e-05	-3.05194e-07
242	3	0	-1.73961e-05	-4.57792e-06	-3.11298e-05	-3.35714e-06	-9.8883e-05	5.79869e-06	5.79869e-06	-1.77013e-05	-3.05194e-06	9.15583e-07	1.58701e-05	-1.34286e-05	2.01428e-05	2.44156e-06
242	4	0	-1.77013e-05	-3.96753e-06	-2.83831e-05	-2.44156e-06	-0.000106208	6.10389e-06	1.34286e-05	-1.83117e-05	-5.1883e-06	2.13636e-06	1.64805e-05	-1.40389e-05	1.73961e-05	2.13636e-06
242	5	0	-1.77013e-05	-2.74675e-06	-2.47207e-05	-2.74675e-06	-0.000111091	6.10389e-06	1.83117e-05	-1.70909e-05	-7.01947e-06	3.35714e-06	1.86169e-05	-1.31234e-05	1.73961e-05	-3.05194e-07
242	6	0	-1.80065e-05	-2.13636e-06	-2.41104e-05	-3.96753e-06	-0.000112312	6.40908e-06	2.1974e-05	-1.43441e-05	-8.24025e-06	5.79869e-06	3.4487e-05	-1.2513e-05	2.83831e-05	-2.74675e-06
242	7	0	-1.77013e-05	-2.74675e-06	-2.59415e-05	-4.57792e-06	-0.000111701	5.79869e-06	2.50259e-05	-1.15974e-05	-9.76622e-06	1.00714e-05	6.50064e-05	-1.19026e-05	4.21168e-05	-3.66233e-06
242	8	0	-1.80065e-05	-3.66233e-06	-2.77727e-05	-4.27272e-06	-0.000111701	4.57792e-06	2.77727e-05	-1.0987e-05	-1.12922e-05	1.31234e-05	9.82726e-05	-1.0987e-05	4.42532e-05	-4.27272e-06
242	9	0	-1.80065e-05	-4.27272e-06	-2.74675e-05	-4.27272e-06	-0.000111091	3.96753e-06	2.92987e-05	-1.12922e-05	-1.06818e-05	1.2513e-05	0.000119026	-1.00714e-05	3.57077e-05	-5.1883e-06
242	10	0	-1.64805e-05	-4.57792e-06	-2.50259e-05	-4.88311e-06	-0.000108954	4.88311e-06	2.71623e-05	-1.15974e-05	-7.93505e-06	9.46103e-06	0.000121162	-1.00714e-05	2.77727e-05	-4.88311e-06
242	11	0	-1.37337e-05	-4.27272e-06	-2.16688e-05	-4.57792e-06	-0.000106208	6.71428e-06	1.55649e-05	-1.15974e-05	-4.27272e-06	7.62986e-06	0.000108039	-1.0987e-05	2.47207e-05	-3.66233e-06
242	12	0	-1.22078e-05	-3.35714e-06	-1.86169e-05	-2.13636e-06	-0.000106513	8.54544e-06	-3.66233e-06	-1.0987e-05	-2.13636e-06	7.01947e-06	8.9422e-05	-1.12922e-05	2.01428e-05	-3.35714e-06
242	13	0	-1.43441e-05	-2.13636e-06	-1.86169e-05	0	-0.000110175	1.00714e-05	-1.86169e-05	-9.46103e-06	0	6.10389e-06	7.14155e-05	-1.06818e-05	1.49545e-05	-3.96753e-06
242	14	0	-1.92272e-05	-6.10389e-07	-2.16688e-05	0	-0.000114753	1.06818e-05	-1.89221e-05	-7.32467e-06	2.74675e-06	3.66233e-06	5.73766e-05	-1.00714e-05	1.58701e-05	-4.27272e-06
242	15	0	-2.28896e-05	0	-2.50259e-05	-1.22078e-06	-0.000117195	1.00714e-05	-8.54544e-06	-6.10389e-06	4.88311e-06	2.13636e-06	4.85259e-05	-1.00714e-05	2.07532e-05	-4.27272e-06
242	16	0	-2.38052e-05	0	-2.77727e-05	-2.44156e-06	-0.000117195	7.62986e-06	-1.83117e-06	-6.40908e-06	4.57792e-06	2.44156e-06	4.33376e-05	-8.54544e-06	1.98376e-05	-5.79869e-06
242	17	0	-2.25844e-05	0	-3.02142e-05	-2.44156e-06	-0.000114448	4.27272e-06	-3.96753e-06	-7.62986e-06	1.83117e-06	2.44156e-06	3.87597e-05	-4.57792e-06	1.12922e-05	-8.24025e-06
242	18	0	-1.95324e-05	0	-3.02142e-05	-2.13636e-06	-0.000109565	2.74675e-06	-8.85064e-06	-7.32467e-06	-9.15583e-07	6.10389e-07	3.1435e-05	0	3.66233e-06	-9.46103e-06
242	19	0	-1.43441e-05	-6.10389e-07	-2.16688e-05	-2.13636e-06	-0.000104071	4.27272e-06	-7.93505e-06	-6.10389e-06	-3.66233e-06	-1.52597e-06	2.25844e-05	2.44156e-06	0	-9.15583e-06
243	0	0	-9.15583e-06	-1.22078e-06	-5.79869e-06	-2.74675e-06	-0.000100409	6.10389e-06	-9.15583e-07	-4.88311e-06	-6.10389e-06	-3.05194e-06	1.55649e-05	1.83117e-06	-7.32467e-06	-9.15583e-06
243	1	0	-5.79869e-06	-1.22078e-06	5.79869e-06	-3.35714e-06	-9.85778e-05	5.1883e-06	7.93505e-06	-4.27272e-06	-7.93505e-06	-3.66233e-06	1.12922e-05	9.15583e-07	-2.1974e-05	-1.0987e-05
243	2	0	-4.57792e-06	-6.10389e-07	4.57792e-06	-4.57792e-06	-9.55259e-05	1.83117e-06	1.43441e-05	-3.35714e-06	-8.54544e-06	-4.57792e-06	8.54544e-06	2.13636e-06	-3.4487e-05	-1.34286e-05
243	3	0	-3.96753e-06	3.05194e-07	-4.27272e-06	-4.27272e-06	-8.97272e-05	-3.05194e-07	1.67857e-05	-2.13636e-06	-8.85064e-06	-6.10389e-06	7.62986e-06	4.57792e-06	-4.05909e-05	-1.40389e-05
243	4	0	-3.66233e-06	1.22078e-06	-8.85064e-06	-2.13636e-06	-8.27077e-05	6.10389e-07	1.43441e-05	-2.13636e-06	-9.46103e-06	-6.71428e-06	1.03766e-05	3.96753e-06	-4.69999e-05	-1.0987e-05
243	5	0	-3.35714e-06	1.83117e-06	-7.01947e-06	-6.10389e-07	-7.78246e-05	2.74675e-06	9.15583e-06	-3.35714e-06	-8.24025e-06	-7.32467e-06	1.46493e-05	-2.74675e-06	-6.07337e-05	-3.66233e-06
243	6	0	-2.74675e-06	1.52597e-06	-6.40908e-06	-1.22078e-06	-7.44674e-05	3.66233e-06	3.66233e-06	-4.57792e-06	-3.96753e-06	-8.85064e-06	1.55649e-05	-1.22078e-05	-7.47726e-05	6.71428e-06
243	7	0	-9.15583e-07	1.22078e-06	-9.46103e-06	-3.05194e-06	-6.92791e-05	3.96753e-06	-6.10389e-07	-3.96753e-06	1.52597e-06	-1.03766e-05	1.12922e-05	-1.83117e-05	-7.87402e-05	1.58701e-05
243	8	0	3.05194e-07	1.52597e-06	-8.85064e-06	-3.66233e-06	-6.16493e-05	5.79869e-06	-3.96753e-06	-2.44156e-06	3.35714e-06	-8.85064e-06	5.4935e-06	-1.92272e-05	-6.98895e-05	1.86169e-05
243	9	0	0	3.05194e-06	-3.96753e-06	-3.35714e-06	-5.4935e-05	7.32467e-06	-4.88311e-06	-2.74675e-06	9.15583e-07	-5.4935e-06	0	-1.98376e-05	-5.15779e-05	1.46493e-05
243	10	0	-1.83117e-06	4.27272e-06	-3.05194e-06	-3.96753e-06	-5.06623e-05	7.93505e-06	-3.66233e-06	-4.27272e-06	-9.15583e-07	-4.57792e-06	-7.93505e-06	-2.28896e-05	-2.96039e-05	9.76622e-06
243	11	0	-3.96753e-06	3.96753e-06	-9.76622e-06	-4.57792e-06	-4.63895e-05	7.93505e-06	-9.15583e-07	-4.88311e-06	6.10389e-07	-6.71428e-06	-1.70909e-05	-2.62467e-05	-1.0987e-05	9.46103e-06
243	12	0	-6.40908e-06	3.05194e-06	-1.64805e-05	-2.74675e-06	-4.05909e-05	9.76622e-06	1.52597e-06	-1.83117e-06	3.96753e-06	-8.24025e-06	-2.25844e-05	-2.47207e-05	-1.83117e-06	1.12922e-05
243	13	0	-9.15583e-06	3.05194e-06	-1.77013e-05	0	-3.4487e-05	1.12922e-05	3.96753e-06	3.05194e-06	4.27272e-06	-7.01947e-06	-2.16688e-05	-1.89221e-05	-3.05194e-07	9.76622e-06
243	14	0	-1.06818e-05	3.66233e-06	-1.86169e-05	6.10389e-07	-2.99091e-05	1.03766e-05	6.40908e-06	7.32467e-06	1.83117e-06	-4.88311e-06	-1.89221e-05	-1.34286e-05	2.74675e-06	4.27272e-06
243	15	0	-1.03766e-05	4.57792e-06	-2.41104e-05	-1.22078e-06	-2.59415e-05	6.71428e-06	7.62986e-06	8.54544e-06	0	-5.79869e-06	-2.13636e-05	-1.06818e-05	1.03766e-05	3.05194e-07
243	16	0	-1.00714e-05	3.66233e-06	-2.83831e-05	-3.05194e-06	-2.10584e-05	3.35714e-06	7.62986e-06	8.85064e-06	9.15583e-07	-7.93505e-06	-2.86883e-05	-1.00714e-05	1.55649e-05	3.05194e-07
243	17	0	-1.19026e-05	1.83117e-06	-2.77727e-05	-3.35714e-06	-1.61753e-05	1.52597e-06	7.62986e-06	1.03766e-05	2.13636e-06	-8.24025e-06	-3.41818e-05	-9.46103e-06	1.46493e-05	9.15583e-07
243	18	0	-1.40389e-05	0	-2.86883e-05	-3.96753e-06	-1.19026e-05	0	8.54544e-06	1.37337e-05	1.52597e-06	-6.10389e-06	-3.50974e-05	-8.54544e-06	1.49545e-05	-1.52597e-06
243	19	0	-1.43441e-05	0	-3.47922e-05	-5.79869e-06	-7.01947e-06	-1.83117e-06	9.15583e-06	1.67857e-05	0	-4.57792e-06	-3.57077e-05	-7.01947e-06	2.01428e-05	-5.79869e-06
244	0	0	-1.34286e-05	9.15583e-07	-3.50974e-05	-7.32467e-06	-6.10389e-07	-3.35714e-06	9.15583e-06	1.86169e-05	-6.10389e-07	-4.88311e-06	-4.05909e-05	-4.88311e-06	2.35e-05	-7.32467e-06
244	1	0	-1.37337e-05	1.83117e-06	-1.89221e-05	-6.71428e-06	3.96753e-06	-4.27272e-06	1.00714e-05	2.0448e-05	-1.22078e-06	-4.88311e-06	-4.76103e-05	-1.83117e-06	2.10584e-05	-6.71428e-06
244	2	0	-1.40389e-05	6.10389e-07	3.05194e-06	-5.79869e-06	5.1883e-06	-6.40908e-06	1.12922e-05	2.1974e-05	-3.05194e-06	-3.66233e-06	-5.27986e-05	0	1.89221e-05	-7.93505e-06
244	3	0	-1.19026e-05	-6.10389e-07	1.19026e-05	-5.79869e-06	5.1883e-06	-7.93505e-06	1.12922e-05	2.31948e-05	-5.1883e-06	-3.66233e-06	-5.37142e-05	9.15583e-07	2.28896e-05	-1.12922e-05
244	4	0	-7.93505e-06	-3.05194e-07	5.1883e-06	-5.79869e-06	6.71428e-06	-7.62986e-06	8.85064e-06	2.38052e-05	-5.4935e-06	-5.79869e-06	-5.3409e-05	1.52597e-06	2.56363e-05	-1.31234e-05
244	5	0	-5.79869e-06	9.15583e-07	-6.10389e-07	-5.1883e-06	8.54544e-06	-6.40908e-06	6.71428e-06	2.47207e-05	-3.66233e-06	-8.24025e-06	-5.31038e-05	1.83117e-06	2.01428e-05	-1.0987e-05
244	6	0	-6.10389e-06	1.52597e-06	1.83117e-06	-5.1883e-06	9.46103e-06	-6.40908e-06	7.32467e-06	2.71623e-05	-2.44156e-06	-9.15583e-06	-5.09675e-05	1.22078e-06	1.2513e-05	-7.62986e-06
244	7	0	-6.71428e-06	6.10389e-07	4.88311e-06	-5.79869e-06	1.03766e-05	-7.01947e-06	8.85064e-06	2.92987e-05	-3.35714e-06	-9.46103e-06	-3.99805e-05	0	1.19026e-05	-6.40908e-06
244	8	0	-6.10389e-06	3.05194e-07	3.05194e-07	-6.10389e-06	1.31234e-05	-6.71428e-06	7.62986e-06	2.99091e-05	-4.27272e-06	-1.00714e-05	-1.49545e-05	-3.05194e-07	1.40389e-05	-8.24025e-06
244	9	0	-5.79869e-06	1.52597e-06	-6.10389e-06	-5.4935e-06	1.58701e-05	-5.79869e-06	4.57792e-06	2.89935e-05	-3.35714e-06	-9.76622e-06	1.95324e-05	0	8.24025e-06	-1.00714e-05
244	10	0	-5.79869e-06	2.74675e-06	-7.01947e-06	-5.4935e-06	1.67857e-05	-6.40908e-06	3.05194e-06	2.80779e-05	-1.22078e-06	-8.24025e-06	4.76103e-05	3.05194e-07	-1.22078e-06	-9.76622e-06
244	11	0	-4.88311e-06	1.83117e-06	-2.74675e-06	-5.79869e-06	1.83117e-05	-7.32467e-06	3.96753e-06	2.86883e-05	-9.15583e-07	-6.71428e-06	5.43246e-05	6.10389e-07	-4.27272e-06	-8.24025e-06
244	12	0	-4.27272e-06	0	3.05194e-06	-4.88311e-06	2.38052e-05	-5.79869e-06	5.1883e-06	3.05194e-05	-1.83117e-06	-7.62986e-06	3.78441e-05	1.22078e-06	-1.52597e-06	-6.40908e-06
244	13	0	-5.4935e-06	0	1.03766e-05	-2.44156e-06	3.11298e-05	-2.44156e-06	4.57792e-06	3.2961e-05	-1.83117e-06	-9.15583e-06	1.28182e-05	1.83117e-06	-6.10389e-06	-4.57792e-06
244	14	0	-7.93505e-06	9.15583e-07	1.92272e-05	-1.52597e-06	3.57077e-05	0	3.66233e-06	3.35714e-05	-9.15583e-07	-8.85064e-06	-4.57792e-06	1.22078e-06	-1.73961e-05	-2.74675e-06
244	15	0	-8.85064e-06	1.83117e-06	2.41104e-05	-2.13636e-06	3.63181e-05	3.05194e-07	4.88311e-06	3.08246e-05	-3.05194e-07	-7.01947e-06	-1.06818e-05	3.05194e-07	-2.01428e-05	-1.52597e-06
244	16	0	-9.46103e-06	1.83117e-06	2.35e-05	-2.44156e-06	3.60129e-05	6.10389e-07	6.40908e-06	2.80779e-05	-1.52597e-06	-5.1883e-06	-1.12922e-05	3.05194e-07	-9.46103e-06	-6.10389e-07
244	17	0	-1.19026e-05	2.13636e-06	2.31948e-05	-1.52597e-06	3.69285e-05	1.52597e-06	5.79869e-06	2.74675e-05	-2.74675e-06	-4.57792e-06	-1.40389e-05	1.83117e-06	-2.74675e-06	9.15583e-07
244	18	0	-1.58701e-05	2.44156e-06	2.86883e-05	-9.15583e-07	3.66233e-05	1.22078e-06	2.13636e-06	2.77727e-05	-1.83117e-06	-3.35714e-06	-1.77013e-05	2.13636e-06	-1.67857e-05	4.27272e-06
244	19	0	-1.64805e-05	2.44156e-06	3.66233e-05	-2.74675e-06	3.63181e-05	0	-1.83117e-06	2.35e-05	-3.05194e-07	-1.52597e-06	-1.73961e-05	3.05194e-07	-4.42532e-05	7.93505e-06
245	0	0	-1.0987e-05	2.13636e-06	3.90649e-05	-4.57792e-06	3.87597e-05	-6.10389e-07	-2.74675e-06	1.49545e-05	0	-3.05194e-07	-1.12922e-05	-1.83117e-06	-6.83635e-05	9.46103e-06
245	1	0	-4.27272e-06	2.13636e-06	3.50974e-05	-4.57792e-06	4.48636e-05	-9.15583e-07	-3.05194e-07	7.93505e-06	-1.52597e-06	0	-4.57792e-06	-2.13636e-06	-8.27077e-05	8.85064e-06
245	2	0	0	2.13636e-06	2.92987e-05	-3.05194e-06	5.1883e-05	-2.13636e-06	2.13636e-06	7.01947e-06	-3.66233e-06	6.10389e-07	-3.96753e-06	-3.05194e-07	-9.09479e-05	8.24025e-06
245	3	0	2.13636e-06	2.13636e-06	2.35e-05	-1.83117e-06	5.6461e-05	-3.96753e-06	2.74675e-06	1.06818e-05	-4.88311e-06	2.44156e-06	-9.15583e-06	1.83117e-06	-9.27791e-05	8.54544e-06
245	4	0	3.66233e-06	2.13636e-06	1.70909e-05	-1.52597e-06	5.79869e-05	-4.57792e-06	1.52597e-06	1.43441e-05	-5.4935e-06	3.35714e-06	-1.2513e-05	3.35714e-06	-8.82012e-05	7.62986e-06
245	5	0	4.27272e-06	3.35714e-06	9.46103e-06	-9.15583e-07	5.6461e-05	-4.88311e-06	1.22078e-06	1.70909e-05	-6.10389e-06	3.05194e-06	-8.54544e-06	5.1883e-06	-8.36233e-05	4.27272e-06
245	6	0	3.35714e-06	4.57792e-06	3.35714e-06	-3.05194e-07	5.24934e-05	-6.10389e-06	3.05194e-06	1.86169e-05	-6.71428e-06	1.22078e-06	1.52597e-06	7.62986e-06	-8.36233e-05	0
245	7	0	2.74675e-06	4.57792e-06	9.15583e-07	-9.15583e-07	4.91363e-05	-6.40908e-06	3.35714e-06	1.73961e-05	-5.79869e-06	0	1.15974e-05	9.15583e-06	-7.62986e-05	-9.15583e-07
245	8	0	4.57792e-06	2.74675e-06	1.22078e-06	-2.13636e-06	4.97467e-05	-4.88311e-06	1.22078e-06	1.15974e-05	-3.05194e-06	3.05194e-07	1.67857e-05	7.01947e-06	-4.88311e-05	3.05194e-06
245	9	0	6.10389e-06	1.22078e-06	2.74675e-06	-2.44156e-06	5.27986e-05	-3.35714e-06	-2.13636e-06	4.27272e-06	0	9.15583e-07	1.80065e-05	1.52597e-06	-1.19026e-05	7.93505e-06
245	10	0	2.74675e-06	1.22078e-06	4.27272e-06	-1.52597e-06	5.46298e-05	-5.1883e-06	-3.66233e-06	3.05194e-07	2.13636e-06	0	1.83117e-05	-4.27272e-06	8.24025e-06	9.15583e-06
245	11	0	-6.10389e-06	1.52597e-06	4.57792e-06	0	5.31038e-05	-9.76622e-06	-2.13636e-06	0	2.13636e-06	-3.05194e-06	2.07532e-05	-7.93505e-06	9.15583e-07	6.40908e-06
245	12	0	-1.55649e-05	0	3.35714e-06	3.05194e-07	5.12727e-05	-1.22078e-05	0	1.83117e-06	2.13636e-06	-5.4935e-06	2.53311e-05	-8.54544e-06	-1.70909e-05	3.35714e-06
245	13	0	-2.16688e-05	-1.52597e-06	1.22078e-06	3.05194e-07	5.06623e-05	-1.19026e-05	1.22078e-06	4.88311e-06	3.66233e-06	-5.1883e-06	2.86883e-05	-7.32467e-06	-2.59415e-05	2.13636e-06
245	14	0	-2.41104e-05	-2.13636e-06	-6.10389e-07	0	4.97467e-05	-1.12922e-05	3.05194e-07	8.85064e-06	6.10389e-06	-3.35714e-06	2.62467e-05	-4.88311e-06	-2.22792e-05	1.83117e-06
245	15	0	-2.50259e-05	-1.83117e-06	-2.74675e-06	-3.05194e-07	4.69999e-05	-1.2513e-05	-1.52597e-06	1.19026e-05	7.93505e-06	-3.05194e-06	1.64805e-05	-1.52597e-06	-1.40389e-05	2.13636e-06
245	16	0	-2.53311e-05	-1.22078e-06	-5.1883e-06	-3.05194e-07	4.42532e-05	-1.28182e-05	-2.74675e-06	1.2513e-05	7.62986e-06	-4.88311e-06	4.27272e-06	1.22078e-06	-5.4935e-06	3.35714e-06
245	17	0	-2.38052e-05	-6.10389e-07	-9.15583e-06	0	4.3948e-05	-1.00714e-05	-9.15583e-07	1.12922e-05	5.4935e-06	-6.40908e-06	-3.96753e-06	2.44156e-06	3.05194e-06	5.4935e-06
245	18	0	-2.0448e-05	0	-1.58701e-05	0	4.51688e-05	-7.01947e-06	2.44156e-06	9.76622e-06	2.13636e-06	-6.40908e-06	-7.01947e-06	1.83117e-06	9.15583e-06	5.79869e-06
245	19	0	-1.70909e-05	3.05194e-07	-2.62467e-05	0	4.69999e-05	-5.79869e-06	5.1883e-06	7.62986e-06	-6.10389e-07	-6.10389e-06	-7.93505e-06	9.15583e-07	1.06818e-05	2.74675e-06
246	0	0	-1.43441e-05	6.10389e-07	-3.69285e-05	9.15583e-07	4.79155e-05	-5.4935e-06	6.10389e-06	3.96753e-06	-2.13636e-06	-6.40908e-06	-7.62986e-06	1.22078e-06	9.76622e-06	-1.83117e-06
246	1	0	-1.06818e-05	9.15583e-07	-4.3948e-05	1.52597e-06	4.79155e-05	-4.27272e-06	7.32467e-06	6.10389e-07	-2.74675e-06	-6.71428e-06	-4.27272e-06	2.74675e-06	1.00714e-05	-4.27272e-06
246	2	0	-4.88311e-06	2.44156e-06	-4.51688e-05	6.10389e-07	4.76103e-05	-2.13636e-06	1.03766e-05	0	-4.27272e-06	-6.40908e-06	9.15583e-07	3.35714e-06	1.19026e-05	-3.35714e-06
246	3	0	2.13636e-06	5.1883e-06	-4.27272e-05	0	4.94415e-05	0	1.22078e-05	9.15583e-07	-6.71428e-06	-6.40908e-06	3.96753e-06	1.83117e-06	1.40389e-05	-1.22078e-06
246	4	0	7.62986e-06	6.40908e-06	-3.84545e-05	9.15583e-07	5.46298e-05	1.83117e-06	1.06818e-05	1.52597e-06	-9.15583e-06	-7.01947e-06	3.35714e-06	-3.05194e-07	1.55649e-05	0
246	5	0	9.76622e-06	5.79869e-06	-3.2961e-05	2.74675e-06	6.13441e-05	3.35714e-06	7.62986e-06	1.22078e-06	-9.15583e-06	-7.62986e-06	3.35714e-06	-1.22078e-06	1.61753e-05	9.15583e-07
246	6	0	7.93505e-06	3.96753e-06	-2.83831e-05	3.96753e-06	6.40908e-05	5.1883e-06	5.79869e-06	1.22078e-06	-6.40908e-06	-6.71428e-06	5.79869e-06	6.10389e-07	1.52597e-05	1.52597e-06
246	7	0	3.66233e-06	3.05194e-06	-2.62467e-05	3.66233e-06	6.10389e-05	6.40908e-06	5.1883e-06	2.44156e-06	-3.05194e-06	-4.88311e-06	7.32467e-06	3.66233e-06	1.34286e-05	1.52597e-06
246	8	0	-6.10389e-07	3.35714e-06	-2.53311e-05	3.66233e-06	5.52402e-05	7.01947e-06	3.35714e-06	3.66233e-06	-1.52597e-06	-3.05194e-06	5.79869e-06	5.79869e-06	1.28182e-05	1.83117e-06
246	9	0	-3.05194e-06	3.96753e-06	-2.22792e-05	3.96753e-06	4.97467e-05	6.71428e-06	9.15583e-07	4.57792e-06	-2.44156e-06	-6.10389e-07	4.27272e-06	7.01947e-06	1.28182e-05	4.27272e-06
246	10	0	-3.66233e-06	4.57792e-06	-1.58701e-05	3.96753e-06	4.51688e-05	6.40908e-06	0	6.10389e-06	-2.74675e-06	1.83117e-06	4.88311e-06	8.24025e-06	1.03766e-05	7.93505e-06
246	11	0	-3.96753e-06	4.88311e-06	-9.15583e-06	3.66233e-06	4.05909e-05	7.32467e-06	9.15583e-07	7.01947e-06	-9.15583e-07	3.35714e-06	4.27272e-06	1.00714e-05	5.1883e-06	1.06818e-05
246	12	0	-4.27272e-06	4.57792e-06	-2.44156e-06	4.57792e-06	3.69285e-05	1.00714e-05	1.83117e-06	6.71428e-06	9.15583e-07	3.35714e-06	6.10389e-07	1.19026e-05	1.52597e-06	9.76622e-06
246	13	0	-3.96753e-06	4.57792e-06	6.40908e-06	6.71428e-06	3.4487e-05	1.2513e-05	1.52597e-06	5.79869e-06	3.05194e-07	2.44156e-06	0	1.34286e-05	4.88311e-06	3.96753e-06
246	14	0	-3.35714e-06	5.4935e-06	1.86169e-05	8.24025e-06	3.20454e-05	1.34286e-05	6.10389e-07	5.1883e-06	-1.52597e-06	2.13636e-06	5.1883e-06	1.40389e-05	1.40389e-05	-3.35714e-06
246	15	0	-3.35714e-06	6.40908e-06	3.20454e-05	7.93505e-06	2.89935e-05	1.34286e-05	3.05194e-07	3.96753e-06	-2.44156e-06	2.44156e-06	6.71428e-06	1.40389e-05	2.41104e-05	-8.24025e-06
246	16	0	-4.88311e-06	6.10389e-06	4.48636e-05	6.71428e-06	2.47207e-05	1.40389e-05	0	1.52597e-06	-6.10389e-07	3.35714e-06	-5.1883e-06	1.31234e-05	3.05194e-05	-7.62986e-06
246	17	0	-6.10389e-06	5.1883e-06	5.89025e-05	6.10389e-06	2.01428e-05	1.46493e-05	0	0	1.52597e-06	4.57792e-06	-2.28896e-05	1.2513e-05	3.1435e-05	-3.05194e-06
246	18	0	-5.1883e-06	5.1883e-06	7.32467e-05	5.79869e-06	1.49545e-05	1.43441e-05	0	1.52597e-06	1.83117e-06	5.4935e-06	-3.05194e-05	1.28182e-05	3.02142e-05	0
246	19	0	-1.52597e-06	6.40908e-06	8.14869e-05	6.10389e-06	1.03766e-05	1.34286e-05	0	3.35714e-06	6.10389e-07	5.1883e-06	-3.17402e-05	1.2513e-05	3.38766e-05	0
247	0	0	2.44156e-06	7.32467e-06	7.56882e-05	7.01947e-06	8.85064e-06	1.28182e-05	-6.10389e-07	1.52597e-06	0	3.96753e-06	-4.48636e-05	1.19026e-05	4.45584e-05	-3.05194e-07
247	1	0	4.88311e-06	7.32467e-06	5.67662e-05	7.93505e-06	1.00714e-05	1.2513e-05	-9.15583e-07	-2.74675e-06	-1.22078e-06	4.27272e-06	-7.29415e-05	1.19026e-05	5.55454e-05	1.52597e-06
247	2	0	6.40908e-06	7.32467e-06	3.35714e-05	7.62986e-06	1.15974e-05	1.06818e-05	-3.05194e-07	-5.1883e-06	-2.44156e-06	5.1883e-06	-9.24739e-05	1.31234e-05	5.82921e-05	4.57792e-06
247	3	0	7.62986e-06	7.01947e-06	1.46493e-05	6.71428e-06	1.15974e-05	8.85064e-06	0	-4.88311e-06	-2.44156e-06	5.4935e-06	-8.08765e-05	1.40389e-05	5.3409e-05	5.1883e-06
247	4	0	7.93505e-06	5.79869e-06	3.66233e-06	5.79869e-06	1.03766e-05	7.93505e-06	-6.10389e-07	-6.71428e-06	-6.10389e-07	4.27272e-06	-4.66947e-05	1.40389e-05	4.79155e-05	3.35714e-06
247	5	0	6.40908e-06	3.96753e-06	6.10389e-07	5.1883e-06	9.76622e-06	7.93505e-06	-2.44156e-06	-1.19026e-05	9.15583e-07	3.66233e-06	-1.34286e-05	1.40389e-05	4.36428e-05	1.83117e-06
247	6	0	3.96753e-06	3.96753e-06	3.05194e-06	5.1883e-06	9.15583e-06	7.01947e-06	-3.66233e-06	-1.70909e-05	1.22078e-06	4.88311e-06	6.40908e-06	1.55649e-05	3.57077e-05	1.83117e-06
247	7	0	2.44156e-06	6.10389e-06	6.71428e-06	5.4935e-06	7.01947e-06	5.4935e-06	-3.35714e-06	-1.86169e-05	9.15583e-07	5.79869e-06	1.64805e-05	1.70909e-05	2.13636e-05	1.22078e-06
247	8	0	2.13636e-06	7.93505e-06	7.32467e-06	5.79869e-06	2.74675e-06	4.27272e-06	-2.44156e-06	-1.73961e-05	2.13636e-06	5.4935e-06	1.98376e-05	1.58701e-05	7.32467e-06	6.10389e-07
247	9	0	2.74675e-06	7.32467e-06	5.79869e-06	4.88311e-06	-1.52597e-06	3.05194e-06	-2.74675e-06	-1.77013e-05	4.27272e-06	4.88311e-06	1.64805e-05	1.34286e-05	6.10389e-07	1.22078e-06
247	10	0	2.44156e-06	5.4935e-06	4.88311e-06	3.66233e-06	-4.88311e-06	1.52597e-06	-3.05194e-06	-1.98376e-05	5.79869e-06	5.79869e-06	1.15974e-05	1.40389e-05	6.10389e-07	2.44156e-06
247	11	0	1.22078e-06	4.88311e-06	2.74675e-06	4.57792e-06	-6.71428e-06	1.22078e-06	-2.44156e-06	-2.16688e-05	6.40908e-06	7.32467e-06	1.03766e-05	1.73961e-05	1.83117e-06	2.13636e-06
247	12	0	-3.05194e-07	4.88311e-06	-3.96753e-06	7.93505e-06	-7.93505e-06	3.05194e-06	-1.83117e-06	-2.22792e-05	6.40908e-06	7.62986e-06	1.28182e-05	1.86169e-05	1.52597e-06	6.10389e-07
247	13	0	-2.13636e-06	3.96753e-06	-1.34286e-05	1.00714e-05	-9.46103e-06	5.4935e-06	-1.83117e-06	-2.25844e-05	6.71428e-06	6.10389e-06	1.28182e-05	1.61753e-05	1.52597e-06	2.13636e-06
247	14	0	-3.66233e-06	3.05194e-06	-1.80065e-05	7.93505e-06	-1.15974e-05	6.10389e-06	-1.83117e-06	-2.31948e-05	7.01947e-06	3.96753e-06	9.46103e-06	1.31234e-05	1.83117e-06	7.01947e-06
247	15	0	-4.27272e-06	2.74675e-06	-1.58701e-05	5.1883e-06	-1.37337e-05	4.27272e-06	-1.22078e-06	-2.16688e-05	7.32467e-06	2.13636e-06	7.32467e-06	1.2513e-05	2.44156e-06	1.06818e-05
247	16	0	-3.35714e-06	2.13636e-06	-1.2513e-05	4.88311e-06	-1.49545e-05	2.74675e-06	0	-1.86169e-05	7.32467e-06	1.22078e-06	7.32467e-06	1.31234e-05	3.35714e-06	1.03766e-05
247	17	0	-1.83117e-06	1.22078e-06	-1.31234e-05	5.79869e-06	-1.58701e-05	2.44156e-06	-3.05194e-07	-1.64805e-05	7.01947e-06	1.52597e-06	6.10389e-06	1.12922e-05	5.1883e-06	9.15583e-06
247	18	0	-1.22078e-06	6.10389e-07	-1.43441e-05	4.88311e-06	-1.73961e-05	1.83117e-06	-2.13636e-06	-1.58701e-05	6.10389e-06	1.83117e-06	2.13636e-06	6.71428e-06	6.40908e-06	1.00714e-05
247	19	0	-9.15583e-07	9.15583e-07	-1.0987e-05	2.44156e-06	-1.89221e-05	3.05194e-07	-3.35714e-06	-1.64805e-05	5.79869e-06	1.83117e-06	0	2.13636e-06	6.40908e-06	1.15974e-05
248	0	0	-6.10389e-07	1.83117e-06	-6.10389e-06	2.13636e-06	-2.01428e-05	0	-3.35714e-06	-1.64805e-05	5.79869e-06	1.52597e-06	1.22078e-06	0	6.10389e-06	1.00714e-05
248	1	0	0	2.13636e-06	-5.1883e-06	3.35714e-06	-1.98376e-05	3.05194e-07	-3.35714e-06	-1.64805e-05	6.10389e-06	1.83117e-06	3.96753e-06	6.10389e-07	6.71428e-06	5.79869e-06
248	2	0	3.05194e-07	2.13636e-06	-6.10389e-06	3.66233e-06	-1.95324e-05	1.52597e-06	-3.35714e-06	-1.70909e-05	6.40908e-06	9.15583e-07	4.57792e-06	2.44156e-06	7.32467e-06	2.74675e-06
248	3	0	1.22078e-06	2.13636e-06	-3.05194e-06	2.13636e-06	-1.92272e-05	2.13636e-06	-3.66233e-06	-1.77013e-05	6.10389e-06	-1.22078e-06	3.96753e-06	4.27272e-06	6.40908e-06	6.10389e-07
248	4	0	1.52597e-06	1.52597e-06	3.35714e-06	1.52597e-06	-1.77013e-05	1.52597e-06	-3.05194e-06	-1.77013e-05	6.10389e-06	-3.35714e-06	3.96753e-06	5.4935e-06	4.88311e-06	-3.05194e-07
248	5	0	6.10389e-07	6.10389e-07	7.32467e-06	2.74675e-06	-1.34286e-05	6.10389e-07	-1.83117e-06	-1.64805e-05	6.10389e-06	-3.66233e-06	5.1883e-06	7.01947e-06	3.96753e-06	0
248	6	0	-6.10389e-07	-3.05194e-07	7.93505e-06	3.96753e-06	-7.01947e-06	6.10389e-07	-9.15583e-07	-1.55649e-05	6.71428e-06	-3.05194e-06	6.71428e-06	8.54544e-06	2.13636e-06	2.74675e-06
248	7	0	0	-3.05194e-07	1.19026e-05	4.27272e-06	0	9.15583e-07	-6.10389e-07	-1.55649e-05	7.62986e-06	-4.88311e-06	8.85064e-06	8.54544e-06	0	5.1883e-06
248	8	0	2.74675e-06	0	2.10584e-05	4.88311e-06	7.62986e-06	9.15583e-07	-9.15583e-07	-1.64805e-05	8.85064e-06	-8.54544e-06	1.0987e-05	6.40908e-06	-1.52597e-06	4.57792e-06
248	9	0	6.10389e-06	9.15583e-07	2.92987e-05	4.57792e-06	1.67857e-05	-3.05194e-07	-1.22078e-06	-1.77013e-05	8.24025e-06	-1.06818e-05	1.15974e-05	4.57792e-06	-3.05194e-07	2.13636e-06
248	10	0	7.93505e-06	1.52597e-06	3.11298e-05	3.05194e-06	2.65519e-05	-1.52597e-06	-3.05194e-07	-1.86169e-05	6.10389e-06	-1.06818e-05	1.03766e-05	4.27272e-06	6.10389e-07	2.44156e-06
248	11	0	8.54544e-06	1.83117e-06	3.02142e-05	2.44156e-06	3.38766e-05	-6.10389e-07	1.52597e-06	-1.95324e-05	3.96753e-06	-1.12922e-05	8.24025e-06	5.4935e-06	-3.05194e-07	4.27272e-06
248	12	0	1.03766e-05	1.22078e-06	3.41818e-05	4.88311e-06	3.72337e-05	1.83117e-06	3.05194e-06	-2.10584e-05	1.83117e-06	-1.34286e-05	7.62986e-06	6.10389e-06	-2.13636e-06	3.66233e-06
248	13	0	1.37337e-05	0	4.42532e-05	8.85064e-06	3.75389e-05	4.27272e-06	2.44156e-06	-2.1974e-05	0	-1.52597e-05	8.24025e-06	6.10389e-06	-9.15583e-07	0
248	14	0	1.70909e-05	0	5.40194e-05	9.76622e-06	3.66233e-05	4.88311e-06	1.22078e-06	-2.13636e-05	-1.83117e-06	-1.49545e-05	8.24025e-06	7.32467e-06	3.35714e-06	-3.35714e-06
248	15	0	1.95324e-05	0	5.79869e-05	7.32467e-06	3.4487e-05	3.96753e-06	1.52597e-06	-2.01428e-05	-3.05194e-06	-1.43441e-05	6.40908e-06	9.46103e-06	6.71428e-06	-3.05194e-06
248	16	0	2.0448e-05	3.05194e-07	5.46298e-05	4.88311e-06	3.05194e-05	3.35714e-06	2.44156e-06	-1.98376e-05	-2.13636e-06	-1.43441e-05	3.96753e-06	1.03766e-05	6.71428e-06	0
248	17	0	2.07532e-05	-3.05194e-07	4.76103e-05	4.27272e-06	2.56363e-05	2.13636e-06	2.13636e-06	-2.10584e-05	-6.10389e-07	-1.52597e-05	2.74675e-06	7.62986e-06	6.10389e-06	3.05194e-06
248	18	0	2.0448e-05	-1.22078e-06	4.02857e-05	3.96753e-06	2.13636e-05	6.10389e-07	6.10389e-07	-2.25844e-05	0	-1.55649e-05	4.27272e-06	3.96753e-06	5.79869e-06	4.88311e-06
248	19	0	1.92272e-05	-1.22078e-06	3.54026e-05	2.44156e-06	1.80065e-05	0	-3.05194e-07	-2.28896e-05	-6.10389e-07	-1.55649e-05	6.40908e-06	1.83117e-06	4.57792e-06	5.79869e-06
249	0	0	1.67857e-05	-3.05194e-07	3.1435e-05	1.83117e-06	1.43441e-05	6.10389e-07	-3.05194e-07	-2.28896e-05	-9.15583e-07	-1.61753e-05	7.62986e-06	1.22078e-06	1.83117e-06	6.10389e-06
249	1	0	1.34286e-05	0	2.65519e-05	2.74675e-06	1.03766e-05	6.10389e-07	-6.10389e-07	-2.35e-05	-6.10389e-07	-1.61753e-05	7.93505e-06	9.15583e-07	0	6.71428e-06
249	2	0	1.06818e-05	0	1.95324e-05	2.44156e-06	7.93505e-06	-3.05194e-07	-1.83117e-06	-2.38052e-05	0	-1.46493e-05	8.54544e-06	9.15583e-07	3.05194e-07	6.71428e-06
249	3	0	9.46103e-06	0	1.28182e-05	1.22078e-06	7.93505e-06	-6.10389e-07	-1.83117e-06	-2.22792e-05	0	-1.2513e-05	1.00714e-05	1.52597e-06	1.22078e-06	4.57792e-06
249	4	0	8.54544e-06	6.10389e-07	8.54544e-06	6.10389e-07	8.54544e-06	3.05194e-07	-9.15583e-07	-1.98376e-05	-6.10389e-07	-1.12922e-05	1.0987e-05	3.66233e-06	1.22078e-06	1.52597e-06
249	5	0	7.01947e-06	6.10389e-07	6.10389e-06	1.83117e-06	6.40908e-06	1.22078e-06	-9.15583e-07	-1.86169e-05	-6.10389e-07	-1.12922e-05	1.06818e-05	5.4935e-06	1.22078e-06	6.10389e-07
249	6	0	5.79869e-06	9.15583e-07	4.27272e-06	3.66233e-06	6.10389e-07	3.05194e-07	-2.74675e-06	-1.77013e-05	0	-1.2513e-05	9.46103e-06	6.71428e-06	1.83117e-06	3.35714e-06
249	7	0	5.79869e-06	1.52597e-06	3.35714e-06	3.66233e-06	-6.10389e-06	-3.05194e-07	-4.27272e-06	-1.58701e-05	3.05194e-07	-1.40389e-05	8.24025e-06	6.71428e-06	2.74675e-06	6.71428e-06
249	8	0	6.40908e-06	1.52597e-06	4.57792e-06	2.74675e-06	-1.12922e-05	0	-3.96753e-06	-1.37337e-05	3.05194e-07	-1.52597e-05	6.71428e-06	4.57792e-06	2.74675e-06	6.40908e-06
249	9	0	6.71428e-06	1.22078e-06	5.79869e-06	1.83117e-06	-1.37337e-05	1.52597e-06	-2.74675e-06	-1.40389e-05	0	-1.58701e-05	5.4935e-06	1.52597e-06	3.05194e-06	3.05194e-06
249	10	0	6.10389e-06	9.15583e-07	5.1883e-06	1.83117e-06	-1.58701e-05	1.52597e-06	-3.05194e-06	-1.52597e-05	0	-1.61753e-05	5.1883e-06	-1.22078e-06	4.88311e-06	0
249	11	0	6.40908e-06	1.52597e-06	1.83117e-06	2.74675e-06	-1.89221e-05	3.05194e-07	-4.27272e-06	-1.49545e-05	3.05194e-07	-1.64805e-05	5.79869e-06	-2.13636e-06	5.1883e-06	-6.10389e-07
249	12	0	7.01947e-06	2.13636e-06	-1.22078e-06	4.57792e-06	-2.1974e-05	9.15583e-07	-4.27272e-06	-1.31234e-05	9.15583e-07	-1.67857e-05	5.4935e-06	-1.83117e-06	2.74675e-06	-3.05194e-07
249	13	0	7.01947e-06	2.13636e-06	-4.27272e-06	6.40908e-06	-2.31948e-05	3.35714e-06	-3.05194e-06	-1.28182e-05	1.22078e-06	-1.67857e-05	3.66233e-06	-2.44156e-06	9.15583e-07	-3.05194e-07
249	14	0	5.79869e-06	1.22078e-06	-7.32467e-06	5.79869e-06	-2.38052e-05	5.4935e-06	-2.44156e-06	-1.52597e-05	2.13636e-06	-1.64805e-05	1.83117e-06	-3.96753e-06	1.52597e-06	-6.10389e-07
249	15	0	5.1883e-06	9.15583e-07	-1.0987e-05	3.96753e-06	-2.59415e-05	5.4935e-06	-3.05194e-06	-1.73961e-05	3.66233e-06	-1.61753e-05	1.83117e-06	-4.27272e-06	1.83117e-06	-9.15583e-07
249	16	0	5.4935e-06	1.52597e-06	-1.31234e-05	3.05194e-06	-2.99091e-05	5.1883e-06	-4.57792e-06	-1.64805e-05	4.27272e-06	-1.55649e-05	3.05194e-06	-1.83117e-06	0	-9.15583e-07
249	17	0	4.57792e-06	1.83117e-06	-1.2513e-05	3.66233e-06	-3.38766e-05	5.1883e-06	-4.57792e-06	-1.43441e-05	3.05194e-06	-1.46493e-05	2.74675e-06	6.10389e-07	-9.15583e-07	0
249	18	0	2.74675e-06	1.83117e-06	-1.03766e-05	3.66233e-06	-3.63181e-05	5.1883e-06	-3.05194e-06	-1.34286e-05	1.22078e-06	-1.34286e-05	3.05194e-07	9.15583e-07	2.74675e-06	1.52597e-06
249	19	0	2.44156e-06	1.52597e-06	-8.85064e-06	3.05194e-06	-3.78441e-05	3.96753e-06	-1.22078e-06	-1.34286e-05	6.10389e-07	-1.22078e-05	-3.35714e-06	-3.05194e-07	8.54544e-06	2.74675e-06
250	0	0	3.96753e-06	1.22078e-06	-8.24025e-06	3.05194e-06	-3.93701e-05	1.83117e-06	-1.22078e-06	-1.2513e-05	0	-1.0987e-05	-7.01947e-06	-1.22078e-06	1.03766e-05	1.52597e-06
250	1	0	5.1883e-06	3.05194e-07	-7.62986e-06	3.35714e-06	-4.12012e-05	0	-3.35714e-06	-1.06818e-05	0	-9.15583e-06	-1.00714e-05	3.05194e-07	7.01947e-06	-1.83117e-06
250	2	0	3.96753e-06	-9.15583e-07	-7.32467e-06	2.74675e-06	-4.2422e-05	-3.05194e-07	-4.27272e-06	-9.15583e-06	0	-7.62986e-06	-1.15974e-05	2.44156e-06	3.66233e-06	-6.10389e-06
250	3	0	2.44156e-06	-1.22078e-06	-7.32467e-06	1.22078e-06	-4.45584e-05	-3.05194e-07	-3.05194e-06	-7.93505e-06	1.22078e-06	-7.32467e-06	-1.00714e-05	3.05194e-06	3.05194e-06	-8.24025e-06
250	4	0	2.74675e-06	-9.15583e-07	-7.93505e-06	6.10389e-07	-4.73051e-05	-1.52597e-06	-1.52597e-06	-5.1883e-06	2.44156e-06	-7.93505e-06	-5.79869e-06	3.66233e-06	2.44156e-06	-7.32467e-06
250	5	0	4.57792e-06	-6.10389e-07	-8.54544e-06	9.15583e-07	-4.97467e-05	-4.27272e-06	-1.83117e-06	-1.52597e-06	1.83117e-06	-7.32467e-06	-2.74675e-06	5.1883e-06	0	-4.88311e-06
250	6	0	6.10389e-06	-1.83117e-06	-7.01947e-06	0	-5.03571e-05	-6.71428e-06	-3.35714e-06	2.44156e-06	1.22078e-06	-4.57792e-06	-1.83117e-06	6.10389e-06	-2.13636e-06	-2.74675e-06
250	7	0	6.40908e-06	-2.74675e-06	-3.35714e-06	-1.52597e-06	-5.03571e-05	-7.32467e-06	-3.35714e-06	6.71428e-06	2.13636e-06	-1.83117e-06	-9.15583e-07	3.96753e-06	-1.22078e-06	-2.44156e-06
250	8	0	6.10389e-06	-2.44156e-06	3.05194e-07	-2.44156e-06	-5.03571e-05	-7.01947e-06	-1.52597e-06	1.0987e-05	3.96753e-06	-3.05194e-07	3.35714e-06	0	3.05194e-07	-3.05194e-06
250	9	0	6.40908e-06	-9.15583e-07	3.05194e-06	-1.22078e-06	-5.00519e-05	-7.32467e-06	-9.15583e-07	1.49545e-05	3.96753e-06	-9.15583e-07	9.46103e-06	-1.52597e-06	0	-1.83117e-06
250	10	0	7.01947e-06	-3.05194e-07	3.96753e-06	0	-4.85259e-05	-9.15583e-06	-2.13636e-06	1.77013e-05	2.74675e-06	-1.83117e-06	1.2513e-05	-9.15583e-07	-2.44156e-06	1.52597e-06
250	11	0	7.32467e-06	-1.22078e-06	3.66233e-06	-3.05194e-07	-4.60844e-05	-9.46103e-06	-3.66233e-06	1.98376e-05	2.74675e-06	-2.74675e-06	1.19026e-05	0	-5.4935e-06	4.57792e-06
250	12	0	5.79869e-06	-2.74675e-06	3.35714e-06	-9.15583e-07	-4.36428e-05	-7.32467e-06	-3.66233e-06	2.1974e-05	4.27272e-06	-3.35714e-06	1.03766e-05	-3.05194e-07	-7.93505e-06	4.88311e-06
250	13	0	1.52597e-06	-2.44156e-06	2.13636e-06	-3.05194e-07	-4.15064e-05	-6.10389e-06	-2.74675e-06	2.41104e-05	5.1883e-06	-4.27272e-06	1.12922e-05	-2.74675e-06	-9.46103e-06	3.66233e-06
250	14	0	-3.05194e-06	-9.15583e-07	-9.15583e-07	3.05194e-07	-3.96753e-05	-7.62986e-06	-2.13636e-06	2.59415e-05	3.96753e-06	-5.4935e-06	1.49545e-05	-4.27272e-06	-9.76622e-06	2.74675e-06
250	15	0	-5.1883e-06	0	-5.79869e-06	0	-3.93701e-05	-9.15583e-06	-3.05194e-06	2.68571e-05	3.35714e-06	-6.10389e-06	1.86169e-05	-3.66233e-06	-9.15583e-06	2.74675e-06
250	16	0	-3.35714e-06	3.05194e-07	-1.03766e-05	-3.05194e-07	-3.93701e-05	-7.93505e-06	-3.66233e-06	2.71623e-05	4.27272e-06	-6.40908e-06	2.10584e-05	-1.52597e-06	-8.54544e-06	2.13636e-06
250	17	0	-1.52597e-06	3.05194e-07	-1.2513e-05	-6.10389e-07	-3.72337e-05	-4.88311e-06	-3.66233e-06	2.62467e-05	3.66233e-06	-7.01947e-06	2.07532e-05	6.10389e-07	-8.54544e-06	6.10389e-07
250	18	0	-1.83117e-06	1.22078e-06	-1.2513e-05	-3.05194e-07	-3.23506e-05	-2.74675e-06	-2.44156e-06	2.44156e-05	3.05194e-07	-7.62986e-06	1.73961e-05	2.13636e-06	-8.24025e-06	-6.10389e-07
250	19	0	-2.44156e-06	1.83117e-06	-1.22078e-05	-9.15583e-07	-2.77727e-05	-9.15583e-07	-9.15583e-07	2.25844e-05	-2.44156e-06	-7.62986e-06	1.2513e-05	1.83117e-06	-7.93505e-06	-6.10389e-07
251	0	0	-1.22078e-06	1.52597e-06	-1.19026e-05	-1.83117e-06	-2.56363e-05	1.52597e-06	-9.15583e-07	2.07532e-05	-1.22078e-06	-7.62986e-06	9.15583e-06	3.05194e-07	-8.54544e-06	9.15583e-07
251	1	0	1.83117e-06	1.22078e-06	-1.06818e-05	-2.44156e-06	-2.59415e-05	4.27272e-06	-3.05194e-06	1.89221e-05	3.05194e-06	-8.24025e-06	6.71428e-06	-1.83117e-06	-8.54544e-06	4.57792e-06
251	2	0	3.66233e-06	1.83117e-06	-9.15583e-06	-2.74675e-06	-2.50259e-05	3.96753e-06	-4.88311e-06	1.70909e-05	6.40908e-06	-9.46103e-06	3.96753e-06	-4.57792e-06	-7.93505e-06	7.62986e-06
251	3	0	1.83117e-06	1.83117e-06	-7.01947e-06	-2.13636e-06	-2.1974e-05	9.15583e-07	-4.57792e-06	1.70909e-05	6.71428e-06	-9.46103e-06	1.22078e-06	-5.4935e-06	-6.71428e-06	7.62986e-06
251	4	0	-1.83117e-06	9.15583e-07	-2.74675e-06	-1.52597e-06	-1.92272e-05	-1.22078e-06	-3.35714e-06	1.89221e-05	6.40908e-06	-7.32467e-06	3.05194e-07	-3.96753e-06	-6.10389e-06	4.57792e-06
251	5	0	-6.40908e-06	0	3.66233e-06	-9.15583e-07	-1.86169e-05	-1.52597e-06	-3.66233e-06	1.92272e-05	6.10389e-06	-5.1883e-06	1.83117e-06	-1.83117e-06	-6.40908e-06	1.22078e-06
251	6	0	-8.85064e-06	-6.10389e-07	1.03766e-05	-6.10389e-07	-1.89221e-05	-1.22078e-06	-5.4935e-06	1.58701e-05	4.57792e-06	-4.27272e-06	4.57792e-06	-9.15583e-07	-6.71428e-06	9.15583e-07
251	7	0	-7.93505e-06	0	1.28182e-05	-6.10389e-07	-1.80065e-05	-2.13636e-06	-5.4935e-06	1.03766e-05	6.10389e-07	-4.88311e-06	6.71428e-06	0	-6.71428e-06	1.83117e-06
251	8	0	-5.1883e-06	0	7.93505e-06	-1.22078e-06	-1.55649e-05	-3.35714e-06	-3.35714e-06	5.4935e-06	-2.74675e-06	-4.88311e-06	9.15583e-06	2.13636e-06	-7.32467e-06	1.83117e-06
251	9	0	-3.05194e-06	0	9.15583e-07	-2.74675e-06	-1.34286e-05	-3.96753e-06	-1.83117e-06	3.35714e-06	-3.96753e-06	-3.05194e-06	1.15974e-05	5.4935e-06	-8.24025e-06	6.10389e-07
251	10	0	-1.52597e-06	-3.05194e-07	-2.13636e-06	-4.88311e-06	-1.12922e-05	-4.27272e-06	-3.05194e-06	1.83117e-06	-2.74675e-06	-3.05194e-07	1.19026e-05	5.79869e-06	-1.00714e-05	6.10389e-07
251	11	0	9.15583e-07	0	0	-5.1883e-06	-7.01947e-06	-4.27272e-06	-4.57792e-06	3.05194e-07	-2.13636e-06	1.83117e-06	1.03766e-05	2.44156e-06	-1.19026e-05	1.22078e-06
251	12	0	4.88311e-06	3.05194e-07	2.74675e-06	-2.74675e-06	-1.52597e-06	-3.05194e-06	-3.35714e-06	-6.10389e-07	-1.83117e-06	3.66233e-06	1.06818e-05	0	-1.37337e-05	3.05194e-07
251	13	0	6.71428e-06	9.15583e-07	2.44156e-06	-3.05194e-07	2.13636e-06	-6.10389e-07	-6.10389e-07	-1.52597e-06	-2.13636e-06	4.88311e-06	1.37337e-05	-3.05194e-07	-1.34286e-05	-2.13636e-06
251	14	0	5.79869e-06	1.52597e-06	-1.83117e-06	-3.05194e-07	3.05194e-06	0	0	-3.05194e-06	-3.35714e-06	5.79869e-06	1.58701e-05	6.10389e-07	-9.76622e-06	-3.96753e-06
251	15	0	4.27272e-06	9.15583e-07	-7.62986e-06	-2.13636e-06	3.35714e-06	-1.22078e-06	-6.10389e-07	-4.88311e-06	-5.1883e-06	7.32467e-06	1.37337e-05	2.13636e-06	-5.4935e-06	-3.96753e-06
251	16	0	3.96753e-06	0	-1.15974e-05	-3.96753e-06	5.1883e-06	-3.05194e-06	-9.15583e-07	-5.79869e-06	-6.71428e-06	9.15583e-06	9.76622e-06	4.27272e-06	-3.66233e-06	-3.05194e-06
251	17	0	2.13636e-06	0	-1.0987e-05	-4.27272e-06	8.24025e-06	-3.35714e-06	-9.15583e-07	-5.1883e-06	-5.79869e-06	1.06818e-05	7.93505e-06	6.10389e-06	-4.57792e-06	-2.13636e-06
251	18	0	-2.74675e-06	9.15583e-07	-7.32467e-06	-3.96753e-06	1.03766e-05	-3.35714e-06	-2.13636e-06	-3.96753e-06	-3.05194e-06	1.19026e-05	8.24025e-06	5.4935e-06	-6.40908e-06	-9.15583e-07
251	19	0	-8.85064e-06	1.52597e-06	-3.96753e-06	-3.96753e-06	1.12922e-05	-3.96753e-06	-4.57792e-06	-3.35714e-06	-3.05194e-07	1.37337e-05	7.62986e-06	2.13636e-06	-6.71428e-06	6.10389e-07
252	0	0	-1.06818e-05	1.52597e-06	-5.1883e-06	-4.27272e-06	1.31234e-05	-3.96753e-06	-5.4935e-06	-3.35714e-06	0	1.49545e-05	4.88311e-06	0	-4.88311e-06	1.52597e-06
252	1	0	-7.93505e-06	9.15583e-07	-1.03766e-05	-4.88311e-06	1.64805e-05	-3.35714e-06	-3.66233e-06	-3.35714e-06	0	1.49545e-05	3.05194e-06	6.10389e-07	-2.13636e-06	9.15583e-07
252	2	0	-3.66233e-06	9.15583e-07	-1.34286e-05	-5.1883e-06	1.89221e-05	-3.35714e-06	-1.52597e-06	-3.66233e-06	-3.05194e-07	1.43441e-05	3.96753e-06	1.22078e-06	0	-6.10389e-07
252	3	0	0	1.83117e-06	-9.46103e-06	-4.57792e-06	1.95324e-05	-5.4935e-06	-1.83117e-06	-6.10389e-06	-3.05194e-07	1.43441e-05	4.57792e-06	-1.52597e-06	6.10389e-07	-2.44156e-06
252	4	0	3.96753e-06	1.83117e-06	-1.22078e-06	-3.66233e-06	1.98376e-05	-8.24025e-06	-3.66233e-06	-1.00714e-05	0	1.58701e-05	3.35714e-06	-5.1883e-06	0	-4.27272e-06
252	5	0	7.93505e-06	1.52597e-06	4.88311e-06	-3.66233e-06	2.13636e-05	-9.46103e-06	-4.27272e-06	-1.34286e-05	6.10389e-07	1.73961e-05	1.52597e-06	-7.01947e-06	-9.15583e-07	-4.88311e-06
252	6	0	1.06818e-05	1.22078e-06	6.71428e-06	-5.4935e-06	2.38052e-05	-8.85064e-06	-3.05194e-06	-1.46493e-05	1.22078e-06	1.83117e-05	9.15583e-07	-7.32467e-06	-1.22078e-06	-2.74675e-06
252	7	0	1.19026e-05	1.52597e-06	6.71428e-06	-6.40908e-06	2.47207e-05	-8.54544e-06	-2.13636e-06	-1.49545e-05	0	1.80065e-05	6.10389e-07	-9.15583e-06	-6.10389e-07	1.83117e-06
252	8	0	1.2513e-05	2.13636e-06	6.40908e-06	-5.1883e-06	2.41104e-05	-9.46103e-06	-3.05194e-06	-1.52597e-05	-1.22078e-06	1.73961e-05	3.05194e-07	-1.12922e-05	6.10389e-07	6.10389e-06
252	9	0	1.28182e-05	2.13636e-06	5.4935e-06	-4.57792e-06	2.35e-05	-1.12922e-05	-5.1883e-06	-1.43441e-05	-1.52597e-06	1.73961e-05	-9.15583e-07	-1.03766e-05	3.66233e-06	6.40908e-06
252	10	0	1.19026e-05	1.22078e-06	3.96753e-06	-5.4935e-06	2.38052e-05	-1.31234e-05	-6.10389e-06	-1.19026e-05	3.05194e-07	1.80065e-05	-2.74675e-06	-7.32467e-06	5.79869e-06	3.96753e-06
252	11	0	1.00714e-05	0	2.13636e-06	-6.40908e-06	2.41104e-05	-1.43441e-05	-5.1883e-06	-9.15583e-06	2.44156e-06	1.86169e-05	-4.27272e-06	-4.88311e-06	3.96753e-06	1.52597e-06
252	12	0	8.85064e-06	-6.10389e-07	3.05194e-07	-4.57792e-06	2.41104e-05	-1.40389e-05	-3.96753e-06	-8.24025e-06	2.74675e-06	1.86169e-05	-4.88311e-06	-5.1883e-06	-1.83117e-06	1.83117e-06
252	13	0	8.24025e-06	0	-2.44156e-06	-1.83117e-06	2.47207e-05	-1.22078e-05	-4.57792e-06	-8.85064e-06	1.83117e-06	1.70909e-05	-4.88311e-06	-7.01947e-06	-7.32467e-06	2.74675e-06
252	14	0	8.24025e-06	1.22078e-06	-6.10389e-06	-1.83117e-06	2.53311e-05	-1.03766e-05	-6.40908e-06	-1.03766e-05	6.10389e-07	1.55649e-05	-6.10389e-06	-8.24025e-06	-8.85064e-06	2.13636e-06
252	15	0	7.01947e-06	1.52597e-06	-8.54544e-06	-3.96753e-06	2.50259e-05	-9.15583e-06	-6.71428e-06	-1.0987e-05	3.05194e-07	1.58701e-05	-9.46103e-06	-8.24025e-06	-6.40908e-06	-9.15583e-07
252	16	0	4.27272e-06	6.10389e-07	-8.85064e-06	-4.88311e-06	2.31948e-05	-9.15583e-06	-5.79869e-06	-1.06818e-05	1.22078e-06	1.70909e-05	-1.22078e-05	-8.24025e-06	-3.96753e-06	-4.88311e-06
252	17	0	0	0	-7.93505e-06	-4.57792e-06	2.13636e-05	-9.46103e-06	-4.88311e-06	-1.03766e-05	2.74675e-06	1.77013e-05	-1.2513e-05	-8.54544e-06	-2.44156e-06	-7.01947e-06
252	18	0	-4.57792e-06	6.10389e-07	-8.54544e-06	-4.88311e-06	2.01428e-05	-1.00714e-05	-5.79869e-06	-1.0987e-05	4.88311e-06	1.67857e-05	-1.22078e-05	-9.76622e-06	-9.15583e-07	-5.79869e-06
252	19	0	-6.40908e-06	6.10389e-07	-1.19026e-05	-5.79869e-06	1.92272e-05	-1.06818e-05	-7.01947e-06	-1.22078e-05	5.79869e-06	1.52597e-05	-1.28182e-05	-1.0987e-05	6.10389e-07	-3.35714e-06
253	0	0	-6.10389e-06	0	-1.92272e-05	-6.10389e-06	1.80065e-05	-1.12922e-05	-6.40908e-06	-1.2513e-05	5.79869e-06	1.46493e-05	-1.28182e-05	-1.03766e-05	1.22078e-06	-2.13636e-06
253	1	0	-6.10389e-06	-3.05194e-07	-2.56363e-05	-5.4935e-06	1.80065e-05	-1.0987e-05	-4.27272e-06	-1.2513e-05	5.4935e-06	1.43441e-05	-1.00714e-05	-9.15583e-06	3.05194e-07	-1.52597e-06
253	2	0	-7.93505e-06	0	-2.1974e-05	-5.4935e-06	1.92272e-05	-1.00714e-05	-2.44156e-06	-1.2513e-05	4.88311e-06	1.37337e-05	-5.79869e-06	-9.15583e-06	-9.15583e-07	-6.10389e-07
253	3	0	-8.24025e-06	0	-6.71428e-06	-6.10389e-06	2.16688e-05	-8.54544e-06	-9.15583e-07	-1.28182e-05	2.74675e-06	1.28182e-05	-2.44156e-06	-1.03766e-05	-1.22078e-06	3.05194e-07
253	4	0	-4.88311e-06	-6.10389e-07	8.24025e-06	-6.10389e-06	2.28896e-05	-7.01947e-06	9.15583e-07	-1.2513e-05	-3.05194e-07	1.22078e-05	-3.05194e-07	-1.00714e-05	-6.10389e-07	6.10389e-07
253	5	0	-3.05194e-07	-1.52597e-06	1.0987e-05	-5.1883e-06	2.22792e-05	-6.10389e-06	3.66233e-06	-1.12922e-05	-3.35714e-06	1.28182e-05	2.44156e-06	-7.01947e-06	0	0
253	6	0	9.15583e-07	-1.52597e-06	1.52597e-06	-3.96753e-06	2.22792e-05	-5.1883e-06	4.88311e-06	-1.03766e-05	-3.66233e-06	1.34286e-05	4.88311e-06	-4.57792e-06	0	-9.15583e-07
253	7	0	-3.05194e-07	-1.22078e-06	-6.71428e-06	-2.74675e-06	2.38052e-05	-4.57792e-06	3.96753e-06	-1.06818e-05	-3.66233e-06	1.37337e-05	4.57792e-06	-4.88311e-06	-9.15583e-07	-2.44156e-06
253	8	0	-1.52597e-06	-1.52597e-06	-8.24025e-06	-1.83117e-06	2.50259e-05	-4.88311e-06	2.74675e-06	-1.12922e-05	-4.57792e-06	1.34286e-05	2.74675e-06	-5.79869e-06	-1.52597e-06	-3.96753e-06
253	9	0	-1.52597e-06	-1.22078e-06	-9.15583e-06	-1.83117e-06	2.35e-05	-5.79869e-06	2.74675e-06	-1.0987e-05	-5.79869e-06	1.2513e-05	1.52597e-06	-3.66233e-06	-3.05194e-07	-4.88311e-06
253	10	0	-1.22078e-06	0	-1.40389e-05	-3.05194e-06	2.10584e-05	-6.40908e-06	3.05194e-06	-1.03766e-05	-4.88311e-06	1.12922e-05	-1.52597e-06	-6.10389e-07	6.10389e-07	-3.35714e-06
253	11	0	-9.15583e-07	9.15583e-07	-1.77013e-05	-2.74675e-06	2.07532e-05	-5.4935e-06	2.13636e-06	-1.06818e-05	-2.44156e-06	1.06818e-05	-1.0987e-05	0	-3.05194e-07	-1.22078e-06
253	12	0	3.05194e-07	1.22078e-06	-1.46493e-05	-6.10389e-07	2.22792e-05	-3.66233e-06	9.15583e-07	-1.15974e-05	-6.10389e-07	1.06818e-05	-2.16688e-05	-6.10389e-07	-4.57792e-06	-1.52597e-06
253	13	0	3.35714e-06	6.10389e-07	-8.54544e-06	3.05194e-07	2.35e-05	-1.83117e-06	3.05194e-07	-1.0987e-05	-9.15583e-07	1.12922e-05	-2.28896e-05	0	-9.76622e-06	-5.1883e-06
253	14	0	5.1883e-06	0	-6.71428e-06	-9.15583e-07	2.16688e-05	-1.22078e-06	6.10389e-07	-9.15583e-06	-1.83117e-06	1.0987e-05	-1.0987e-05	1.83117e-06	-1.28182e-05	-8.85064e-06
253	15	0	4.88311e-06	-9.15583e-07	-8.85064e-06	-3.96753e-06	1.86169e-05	-1.83117e-06	6.10389e-07	-8.24025e-06	-2.44156e-06	9.15583e-06	4.57792e-06	1.83117e-06	-1.40389e-05	-9.46103e-06
253	16	0	3.35714e-06	-1.52597e-06	-8.54544e-06	-4.88311e-06	1.61753e-05	-3.05194e-06	3.05194e-07	-8.85064e-06	-3.05194e-06	7.32467e-06	1.34286e-05	0	-1.61753e-05	-6.71428e-06
253	17	0	2.44156e-06	-9.15583e-07	-5.4935e-06	-3.35714e-06	1.40389e-05	-3.66233e-06	-3.05194e-07	-8.85064e-06	-3.66233e-06	6.71428e-06	1.31234e-05	-3.05194e-07	-2.01428e-05	-3.05194e-06
253	18	0	1.52597e-06	0	-4.27272e-06	-2.13636e-06	1.2513e-05	-3.96753e-06	-1.22078e-06	-7.32467e-06	-3.66233e-06	7.01947e-06	9.46103e-06	2.13636e-06	-2.10584e-05	-6.10389e-07
253	19	0	9.15583e-07	6.10389e-07	-5.79869e-06	-2.44156e-06	1.15974e-05	-3.66233e-06	-1.52597e-06	-4.88311e-06	-3.05194e-06	7.93505e-06	5.1883e-06	4.57792e-06	-1.34286e-05	0
254	0	0	9.15583e-07	6.10389e-07	-6.71428e-06	-3.35714e-06	1.03766e-05	-3.66233e-06	-3.05194e-07	-3.35714e-06	-2.13636e-06	8.54544e-06	-6.10389e-07	3.05194e-06	0	-6.10389e-07
254	1	0	1.52597e-06	6.10389e-07	-4.57792e-06	-4.27272e-06	7.62986e-06	-4.27272e-06	3.05194e-07	-2.44156e-06	-2.44156e-06	9.46103e-06	-7.01947e-06	-9.15583e-07	9.46103e-06	-2.13636e-06
254	2	0	1.83117e-06	6.10389e-07	-2.44156e-06	-4.88311e-06	4.88311e-06	-3.66233e-06	0	-1.52597e-06	-2.44156e-06	1.06818e-05	-7.93505e-06	-3.96753e-06	1.12922e-05	-3.35714e-06
254	3	0	2.44156e-06	3.05194e-07	-2.74675e-06	-4.57792e-06	4.27272e-06	-1.83117e-06	-9.15583e-07	6.10389e-07	-1.52597e-06	1.15974e-05	-1.52597e-06	-4.57792e-06	9.76622e-06	-3.05194e-06
254	4	0	4.27272e-06	-3.05194e-07	-4.57792e-06	-3.96753e-06	5.4935e-06	-3.05194e-07	-6.10389e-07	4.57792e-06	-9.15583e-07	1.15974e-05	6.40908e-06	-4.57792e-06	1.0987e-05	-6.10389e-07
254	5	0	6.10389e-06	-9.15583e-07	-3.96753e-06	-4.27272e-06	5.1883e-06	-6.10389e-07	3.05194e-07	1.06818e-05	-9.15583e-07	1.06818e-05	8.24025e-06	-4.88311e-06	1.2513e-05	2.74675e-06
254	6	0	5.4935e-06	-1.83117e-06	-6.10389e-07	-5.79869e-06	3.35714e-06	-1.52597e-06	3.05194e-07	1.83117e-05	-1.22078e-06	1.03766e-05	9.15583e-07	-5.4935e-06	9.76622e-06	5.79869e-06
254	7	0	3.05194e-06	-2.74675e-06	2.74675e-06	-7.01947e-06	1.52597e-06	-1.22078e-06	-1.22078e-06	2.47207e-05	-9.15583e-07	1.12922e-05	-8.85064e-06	-5.1883e-06	7.01947e-06	7.01947e-06
254	8	0	1.22078e-06	-2.74675e-06	3.35714e-06	-6.40908e-06	1.52597e-06	-3.05194e-07	-2.13636e-06	2.56363e-05	-3.05194e-07	1.28182e-05	-1.55649e-05	-3.96753e-06	1.00714e-05	7.01947e-06
254	9	0	1.22078e-06	-9.15583e-07	0	-5.79869e-06	9.15583e-07	-6.10389e-07	-1.52597e-06	2.07532e-05	-3.05194e-07	1.2513e-05	-1.58701e-05	-3.05194e-06	1.58701e-05	6.40908e-06
254	10	0	6.10389e-07	1.22078e-06	-6.10389e-06	-5.79869e-06	-3.05194e-07	-1.52597e-06	-1.52597e-06	1.40389e-05	-1.22078e-06	1.03766e-05	-1.31234e-05	-3.66233e-06	1.61753e-05	5.1883e-06
254	11	0	-9.15583e-07	1.52597e-06	-1.34286e-05	-5.1883e-06	-3.05194e-07	-6.10389e-07	-2.44156e-06	1.03766e-05	-2.44156e-06	7.93505e-06	-1.03766e-05	-4.57792e-06	1.03766e-05	1.83117e-06
254	12	0	-1.83117e-06	-6.10389e-07	-1.89221e-05	-2.74675e-06	1.83117e-06	1.22078e-06	-2.74675e-06	1.19026e-05	-3.35714e-06	7.32467e-06	-8.54544e-06	-4.57792e-06	5.1883e-06	-2.74675e-06
254	13	0	-3.05194e-07	-2.13636e-06	-2.16688e-05	-1.52597e-06	3.35714e-06	2.44156e-06	-6.10389e-07	1.61753e-05	-3.35714e-06	8.24025e-06	-7.32467e-06	-3.05194e-06	3.96753e-06	-6.10389e-06
254	14	0	3.05194e-07	-1.22078e-06	-2.25844e-05	-2.74675e-06	1.22078e-06	1.52597e-06	6.10389e-07	2.07532e-05	-2.13636e-06	8.85064e-06	-7.01947e-06	-1.22078e-06	1.83117e-06	-5.79869e-06
254	15	0	-2.74675e-06	3.05194e-07	-2.35e-05	-5.4935e-06	-2.13636e-06	3.05194e-07	-6.10389e-07	2.53311e-05	9.15583e-07	9.15583e-06	-6.10389e-06	-3.05194e-07	-3.05194e-06	-4.57792e-06
254	16	0	-8.54544e-06	9.15583e-07	-2.53311e-05	-6.40908e-06	-4.27272e-06	0	-4.57792e-06	2.86883e-05	5.4935e-06	9.46103e-06	-3.66233e-06	0	-7.93505e-06	-4.57792e-06
254	17	0	-1.0987e-05	0	-2.80779e-05	-4.88311e-06	-4.27272e-06	-3.05194e-07	-7.32467e-06	2.86883e-05	9.15583e-06	1.00714e-05	0	0	-1.19026e-05	-4.88311e-06
254	18	0	-8.54544e-06	-1.22078e-06	-3.17402e-05	-3.96753e-06	-4.27272e-06	-6.10389e-07	-7.32467e-06	2.71623e-05	9.15583e-06	1.12922e-05	3.66233e-06	0	-1.64805e-05	-3.96753e-06
254	19	0	-4.88311e-06	-1.83117e-06	-3.78441e-05	-4.88311e-06	-3.96753e-06	-3.05194e-07	-6.10389e-06	2.83831e-05	6.40908e-06	1.22078e-05	5.1883e-06	6.10389e-07	-1.73961e-05	-1.22078e-06
255	0	0	-4.27272e-06	-1.83117e-06	-4.5474e-05	-4.88311e-06	-3.05194e-06	9.15583e-07	-4.88311e-06	3.02142e-05	4.88311e-06	1.2513e-05	4.88311e-06	9.15583e-07	-6.40908e-06	9.15583e-07
255	1	0	-4.57792e-06	-1.52597e-06	-4.97467e-05	-3.35714e-06	-1.83117e-06	1.83117e-06	-3.96753e-06	2.53311e-05	7.01947e-06	1.28182e-05	2.74675e-06	1.22078e-06	1.19026e-05	1.52597e-06
255	2	0	-3.05194e-06	-2.13636e-06	-4.82207e-05	-1.52597e-06	-9.15583e-07	1.22078e-06	-3.66233e-06	1.06818e-05	9.46103e-06	1.37337e-05	-6.10389e-07	1.22078e-06	2.13636e-05	6.10389e-07
255	3	0	0	-3.05194e-06	-4.45584e-05	-1.52597e-06	9.15583e-07	3.05194e-07	-3.66233e-06	-5.4935e-06	7.62986e-06	1.52597e-05	-5.4935e-06	1.83117e-06	1.43441e-05	-6.10389e-07
255	4	0	0	-3.35714e-06	-4.15064e-05	-2.44156e-06	3.66233e-06	-3.05194e-07	-3.35714e-06	-1.55649e-05	9.15583e-07	1.64805e-05	-1.06818e-05	2.74675e-06	2.74675e-06	-1.83117e-06
255	5	0	-3.35714e-06	-3.35714e-06	-3.63181e-05	-2.74675e-06	3.05194e-06	-9.15583e-07	-1.52597e-06	-1.86169e-05	-3.96753e-06	1.61753e-05	-1.58701e-05	2.74675e-06	1.22078e-06	-1.22078e-06
255	6	0	-8.85064e-06	-3.35714e-06	-2.86883e-05	-2.44156e-06	-2.13636e-06	-1.83117e-06	0	-1.77013e-05	-3.05194e-06	1.34286e-05	-1.98376e-05	6.10389e-07	6.71428e-06	0
255	7	0	-1.43441e-05	-3.96753e-06	-2.47207e-05	-2.44156e-06	-7.93505e-06	-2.44156e-06	0	-1.22078e-05	1.22078e-06	1.06818e-05	-2.25844e-05	-2.13636e-06	8.24025e-06	-3.05194e-07
255	8	0	-1.86169e-05	-3.35714e-06	-2.74675e-05	-2.74675e-06	-9.15583e-06	-2.13636e-06	-3.05194e-07	-3.35714e-06	3.35714e-06	8.54544e-06	-2.56363e-05	-3.05194e-06	4.27272e-06	-2.44156e-06
255	9	0	-2.01428e-05	-1.52597e-06	-2.62467e-05	-3.05194e-06	-7.62986e-06	-1.52597e-06	0	6.10389e-07	9.15583e-07	7.32467e-06	-3.20454e-05	-2.13636e-06	3.05194e-06	-3.66233e-06
255	10	0	-1.80065e-05	-6.10389e-07	-7.93505e-06	-3.05194e-06	-7.32467e-06	-9.15583e-07	2.74675e-06	-6.10389e-07	-2.44156e-06	7.01947e-06	-4.02857e-05	0	6.40908e-06	-3.05194e-06
255	11	0	-1.37337e-05	-1.52597e-06	2.25844e-05	-2.13636e-06	-7.93505e-06	-6.10389e-07	4.57792e-06	6.10389e-06	-4.88311e-06	7.93505e-06	-4.48636e-05	1.22078e-06	7.62986e-06	-1.83117e-06
255	12	0	-8.85064e-06	-3.66233e-06	4.66947e-05	-6.10389e-07	-6.40908e-06	-6.10389e-07	5.1883e-06	3.47922e-05	-6.10389e-06	1.03766e-05	-4.21168e-05	1.83117e-06	3.35714e-06	-2.13636e-06
255	13	0	-3.96753e-06	-4.27272e-06	5.98181e-05	0	-3.05194e-06	-1.22078e-06	6.10389e-06	7.14155e-05	-7.62986e-06	1.28182e-05	-3.69285e-05	1.22078e-06	-3.05194e-07	-2.44156e-06
255	14	0	2.44156e-06	-3.66233e-06	7.47726e-05	-3.05194e-07	-1.22078e-06	-1.83117e-06	8.24025e-06	8.82012e-05	-8.54544e-06	1.28182e-05	-3.38766e-05	-3.05194e-07	-3.05194e-07	-2.13636e-06
255	15	0	8.85064e-06	-2.74675e-06	9.76622e-05	-1.52597e-06	-1.52597e-06	-2.44156e-06	9.46103e-06	7.81298e-05	-8.54544e-06	1.00714e-05	-3.1435e-05	-1.83117e-06	0	-2.44156e-06
255	16	0	1.15974e-05	-2.44156e-06	0.000110786	-1.22078e-06	-9.15583e-07	-2.44156e-06	8.54544e-06	5.98181e-05	-8.24025e-06	6.40908e-06	-2.38052e-05	-2.13636e-06	-2.44156e-06	-3.35714e-06
255	17	0	9.46103e-06	-2.13636e-06	9.79674e-05	-3.05194e-07	3.05194e-07	-3.05194e-06	6.40908e-06	4.85259e-05	-8.24025e-06	5.4935e-06	-1.00714e-05	-6.10389e-07	-7.62986e-06	-3.05194e-06
255	18	0	6.10389e-06	-1.52597e-06	6.86687e-05	-6.10389e-07	1.22078e-06	-3.35714e-06	5.4935e-06	3.63181e-05	-7.93505e-06	7.93505e-06	5.79869e-06	6.10389e-07	-1.2513e-05	-1.22078e-06
255	19	0	5.4935e-06	-1.22078e-06	4.63895e-05	-1.83117e-06	1.52597e-06	-3.66233e-06	6.71428e-06	1.67857e-05	-7.01947e-06	1.12922e-05	2.38052e-05	2.13636e-06	-1.77013e-05	-6.10389e-07
256	0	0	6.71428e-06	-1.83117e-06	3.81493e-05	-2.44156e-06	5.1883e-06	-4.88311e-06	8.54544e-06	3.05194e-07	-5.4935e-06	1.19026e-05	4.12012e-05	4.27272e-06	-2.31948e-05	-1.83117e-06
256	1	0	7.32467e-06	-2.44156e-06	3.35714e-05	-1.83117e-06	1.15974e-05	-7.93505e-06	9.15583e-06	1.83117e-06	-4.57792e-06	8.54544e-06	4.94415e-05	6.10389e-06	-2.59415e-05	-1.83117e-06
256	2	0	6.71428e-06	-3.05194e-06	2.56363e-05	-1.22078e-06	1.61753e-05	-1.0987e-05	8.54544e-06	1.58701e-05	-5.1883e-06	3.66233e-06	4.42532e-05	5.4935e-06	-2.28896e-05	9.15583e-07
256	3	0	5.79869e-06	-3.05194e-06	1.83117e-05	-1.22078e-06	1.58701e-05	-1.15974e-05	7.62986e-06	2.65519e-05	-6.40908e-06	1.52597e-06	3.60129e-05	1.83117e-06	-1.49545e-05	4.27272e-06
256	4	0	5.4935e-06	-2.44156e-06	1.40389e-05	-1.83117e-06	1.28182e-05	-1.03766e-05	6.71428e-06	2.83831e-05	-6.40908e-06	3.96753e-06	3.87597e-05	-2.13636e-06	-8.85064e-06	3.96753e-06
256	5	0	5.1883e-06	-1.52597e-06	9.46103e-06	-2.44156e-06	1.03766e-05	-8.85064e-06	5.1883e-06	2.77727e-05	-4.27272e-06	8.85064e-06	4.82207e-05	-5.4935e-06	-9.15583e-06	1.52597e-06
256	6	0	4.88311e-06	-1.52597e-06	3.05194e-06	-2.74675e-06	9.15583e-06	-7.93505e-06	3.35714e-06	3.02142e-05	-9.15583e-07	1.19026e-05	4.73051e-05	-8.54544e-06	-1.15974e-05	3.05194e-07
256	7	0	4.88311e-06	-1.83117e-06	0	-3.05194e-06	8.24025e-06	-6.71428e-06	2.13636e-06	3.32662e-05	1.22078e-06	1.12922e-05	3.1435e-05	-1.06818e-05	-6.40908e-06	9.15583e-07
256	8	0	5.1883e-06	-1.22078e-06	2.13636e-06	-2.74675e-06	7.01947e-06	-5.1883e-06	1.83117e-06	3.63181e-05	1.22078e-06	8.85064e-06	1.64805e-05	-1.0987e-05	9.15583e-06	9.15583e-07
256	9	0	5.4935e-06	3.05194e-07	4.57792e-06	-1.83117e-06	5.4935e-06	-4.88311e-06	2.13636e-06	4.02857e-05	0	7.93505e-06	1.37337e-05	-8.85064e-06	2.25844e-05	9.15583e-07
256	10	0	5.4935e-06	1.83117e-06	3.96753e-06	-1.83117e-06	3.96753e-06	-5.1883e-06	1.83117e-06	4.48636e-05	0	8.85064e-06	1.34286e-05	-6.10389e-06	2.01428e-05	2.13636e-06
256	11	0	5.4935e-06	2.13636e-06	2.44156e-06	-2.74675e-06	2.44156e-06	-3.66233e-06	1.52597e-06	4.73051e-05	1.22078e-06	1.00714e-05	4.57792e-06	-4.27272e-06	3.66233e-06	3.35714e-06
256	12	0	5.1883e-06	1.83117e-06	3.05194e-06	-2.74675e-06	2.13636e-06	-6.10389e-07	2.13636e-06	4.60844e-05	2.13636e-06	9.76622e-06	-5.4935e-06	-3.96753e-06	-6.40908e-06	2.44156e-06
256	13	0	4.27272e-06	2.13636e-06	3.96753e-06	-9.15583e-07	1.83117e-06	1.52597e-06	3.05194e-06	4.36428e-05	2.13636e-06	8.54544e-06	-5.4935e-06	-3.66233e-06	3.66233e-06	6.10389e-07
256	14	0	2.44156e-06	2.44156e-06	2.74675e-06	6.10389e-07	9.15583e-07	1.52597e-06	2.44156e-06	4.2422e-05	1.83117e-06	7.93505e-06	3.05194e-07	-2.74675e-06	2.77727e-05	6.10389e-07
256	15	0	3.05194e-07	1.83117e-06	-6.10389e-07	3.05194e-07	-3.05194e-07	9.15583e-07	1.52597e-06	4.21168e-05	1.52597e-06	9.15583e-06	-3.05194e-07	-2.13636e-06	4.79155e-05	1.52597e-06
256	16	0	-6.10389e-07	0	-3.96753e-06	-9.15583e-07	-1.22078e-06	1.22078e-06	1.52597e-06	4.30324e-05	1.52597e-06	1.12922e-05	-8.24025e-06	-2.13636e-06	5.27986e-05	2.74675e-06
256	17	0	-1.22078e-06	0	-4.27272e-06	-1.52597e-06	-9.15583e-07	2.44156e-06	2.13636e-06	4.15064e-05	1.22078e-06	1.31234e-05	-8.24025e-06	-3.05194e-06	4.42532e-05	3.96753e-06
256	18	0	-9.15583e-07	9.15583e-07	-1.52597e-06	-9.15583e-07	-9.15583e-07	2.74675e-06	2.13636e-06	3.32662e-05	1.52597e-06	1.40389e-05	4.27272e-06	-4.27272e-06	2.89935e-05	4.88311e-06
256	19	0	-6.10389e-07	1.52597e-06	1.52597e-06	-1.22078e-06	-1.83117e-06	2.13636e-06	9.15583e-07	1.89221e-05	2.13636e-06	1.31234e-05	2.01428e-05	-4.27272e-06	1.19026e-05	4.27272e-06
257	0	0	-1.22078e-06	9.15583e-07	3.05194e-06	-3.05194e-06	-2.74675e-06	9.15583e-07	0	4.88311e-06	2.13636e-06	1.00714e-05	2.68571e-05	-2.74675e-06	-1.52597e-06	1.52597e-06
257	1	0	-1.52597e-06	3.05194e-07	9.15583e-07	-5.1883e-06	-3.05194e-06	6.10389e-07	3.05194e-07	3.05194e-07	9.15583e-07	5.79869e-06	2.53311e-05	-1.22078e-06	-8.24025e-06	-3.05194e-07
257	2	0	-1.52597e-06	6.10389e-07	-2.44156e-06	-4.88311e-06	-3.35714e-06	6.10389e-07	3.05194e-07	6.40908e-06	-6.10389e-07	2.74675e-06	2.16688e-05	-1.52597e-06	-8.24025e-06	0
257	3	0	-9.15583e-07	1.22078e-06	-5.4935e-06	-3.35714e-06	-3.66233e-06	1.52597e-06	3.05194e-07	1.64805e-05	-1.22078e-06	2.44156e-06	1.98376e-05	-2.44156e-06	-5.4935e-06	2.13636e-06
257	4	0	-6.10389e-07	1.22078e-06	-6.71428e-06	-2.13636e-06	-3.96753e-06	1.83117e-06	6.10389e-07	2.07532e-05	-6.10389e-07	2.74675e-06	1.80065e-05	-3.05194e-06	-1.83117e-06	2.44156e-06
257	5	0	-6.10389e-07	1.22078e-06	-7.32467e-06	-2.13636e-06	-4.88311e-06	1.52597e-06	1.83117e-06	1.58701e-05	-3.05194e-07	1.22078e-06	1.61753e-05	-2.44156e-06	1.83117e-06	6.10389e-07
257	6	0	-6.10389e-07	1.83117e-06	-7.93505e-06	-2.44156e-06	-4.88311e-06	1.52597e-06	2.13636e-06	7.62986e-06	-6.10389e-07	-1.22078e-06	1.46493e-05	-1.52597e-06	4.88311e-06	-9.15583e-07
257	7	0	0	2.74675e-06	-8.54544e-06	-1.83117e-06	-3.96753e-06	2.44156e-06	1.52597e-06	4.88311e-06	-3.05194e-07	-1.52597e-06	1.43441e-05	-1.83117e-06	3.96753e-06	-1.83117e-06
257	8	0	1.22078e-06	2.74675e-06	-8.85064e-06	-6.10389e-07	-2.13636e-06	3.96753e-06	6.10389e-07	8.85064e-06	3.05194e-07	0	1.34286e-05	-2.13636e-06	-1.22078e-06	-2.74675e-06
257	9	0	1.52597e-06	2.44156e-06	-9.15583e-06	-6.10389e-07	-2.74675e-06	3.96753e-06	0	1.43441e-05	1.22078e-06	1.83117e-06	1.03766e-05	-2.13636e-06	-7.93505e-06	-3.35714e-06
257	10	0	0	1.83117e-06	-9.15583e-06	-1.22078e-06	-5.4935e-06	2.13636e-06	-9.15583e-07	1.73961e-05	1.83117e-06	1.22078e-06	5.4935e-06	-1.52597e-06	-1.34286e-05	-2.74675e-06
257	11	0	-2.13636e-06	1.83117e-06	-9.15583e-06	-1.22078e-06	-7.93505e-06	6.10389e-07	-1.83117e-06	2.28896e-05	2.74675e-06	-6.10389e-07	1.22078e-06	-6.10389e-07	-1.86169e-05	-2.44156e-06
257	12	0	-3.66233e-06	1.83117e-06	-8.85064e-06	6.10389e-07	-7.62986e-06	9.15583e-07	-1.52597e-06	3.47922e-05	3.35714e-06	-2.74675e-06	-2.44156e-06	-3.05194e-07	-2.41104e-05	-3.66233e-06
257	13	0	-4.27272e-06	1.52597e-06	-8.85064e-06	3.05194e-06	-6.40908e-06	2.13636e-06	-3.05194e-07	4.79155e-05	3.05194e-06	-4.57792e-06	-1.12922e-05	-9.15583e-07	-2.62467e-05	-4.88311e-06
257	14	0	-4.88311e-06	1.83117e-06	-9.46103e-06	3.66233e-06	-6.71428e-06	2.74675e-06	0	4.82207e-05	1.52597e-06	-7.32467e-06	-2.74675e-05	-2.13636e-06	-2.07532e-05	-4.27272e-06
257	15	0	-6.10389e-06	2.44156e-06	-1.0987e-05	1.52597e-06	-7.93505e-06	2.44156e-06	-1.52597e-06	2.96039e-05	6.10389e-07	-9.15583e-06	-4.51688e-05	-3.35714e-06	-8.54544e-06	-2.44156e-06
257	16	0	-5.79869e-06	3.05194e-06	-1.2513e-05	0	-8.24025e-06	2.44156e-06	-2.74675e-06	4.88311e-06	1.83117e-06	-1.03766e-05	-5.89025e-05	-3.05194e-06	5.1883e-06	-1.83117e-06
257	17	0	-3.66233e-06	3.05194e-06	-1.22078e-05	-3.05194e-07	-7.01947e-06	2.44156e-06	-2.74675e-06	-7.62986e-06	4.57792e-06	-1.15974e-05	-7.17207e-05	-1.83117e-06	1.89221e-05	-2.74675e-06
257	18	0	-2.13636e-06	2.74675e-06	-9.46103e-06	3.05194e-07	-6.40908e-06	1.83117e-06	-2.44156e-06	-9.15583e-07	6.10389e-06	-1.37337e-05	-8.9422e-05	-3.05194e-07	3.23506e-05	-3.05194e-06
257	19	0	-2.44156e-06	2.13636e-06	-7.32467e-06	1.22078e-06	-6.71428e-06	9.15583e-07	-2.74675e-06	1.52597e-05	6.40908e-06	-1.43441e-05	-0.000103461	3.05194e-07	4.30324e-05	-1.22078e-06
258	0	0	-4.27272e-06	1.83117e-06	-7.62986e-06	6.10389e-07	-7.01947e-06	3.05194e-07	-3.66233e-06	2.92987e-05	6.40908e-06	-1.19026e-05	-9.70518e-05	9.15583e-07	4.57792e-05	0
258	1	0	-5.1883e-06	2.13636e-06	-1.0987e-05	-3.05194e-07	-6.10389e-06	0	-3.05194e-06	3.84545e-05	6.10389e-06	-7.62986e-06	-6.80584e-05	1.22078e-06	3.63181e-05	0
258	2	0	-5.4935e-06	1.83117e-06	-1.46493e-05	-6.10389e-07	-4.27272e-06	0	-1.52597e-06	4.76103e-05	4.27272e-06	-5.1883e-06	-3.4487e-05	1.52597e-06	1.70909e-05	-9.15583e-07
258	3	0	-5.79869e-06	6.10389e-07	-1.80065e-05	0	-2.13636e-06	3.05194e-07	3.05194e-07	5.58506e-05	1.22078e-06	-4.57792e-06	-1.34286e-05	2.13636e-06	-3.05194e-06	-3.05194e-07
258	4	0	-6.10389e-06	3.05194e-07	-1.98376e-05	1.22078e-06	0	6.10389e-07	1.83117e-06	5.58506e-05	-9.15583e-07	-4.27272e-06	-3.35714e-06	2.44156e-06	-1.67857e-05	2.74675e-06
258	5	0	-6.10389e-06	6.10389e-07	-1.98376e-05	1.83117e-06	0	3.05194e-07	2.44156e-06	4.5474e-05	-1.83117e-06	-3.35714e-06	5.4935e-06	1.52597e-06	-2.07532e-05	4.88311e-06
258	6	0	-6.10389e-06	1.83117e-06	-1.73961e-05	9.15583e-07	-9.15583e-07	0	2.13636e-06	3.41818e-05	-2.44156e-06	-3.05194e-06	1.43441e-05	-6.10389e-07	-1.70909e-05	3.05194e-06
258	7	0	-5.79869e-06	1.83117e-06	-1.40389e-05	3.05194e-07	-1.52597e-06	6.10389e-07	1.83117e-06	2.89935e-05	-3.35714e-06	-3.35714e-06	1.67857e-05	-3.35714e-06	-1.2513e-05	-6.10389e-07
258	8	0	-5.1883e-06	9.15583e-07	-1.15974e-05	0	0	1.52597e-06	1.83117e-06	2.41104e-05	-3.35714e-06	-1.52597e-06	1.43441e-05	-4.57792e-06	-1.0987e-05	-2.74675e-06
258	9	0	-4.57792e-06	3.05194e-07	-9.76622e-06	3.05194e-07	1.52597e-06	1.83117e-06	1.22078e-06	8.54544e-06	-1.22078e-06	1.83117e-06	1.55649e-05	-4.27272e-06	-1.06818e-05	-1.22078e-06
258	10	0	-4.27272e-06	9.15583e-07	-7.01947e-06	3.05194e-07	9.15583e-07	1.22078e-06	3.05194e-07	-1.31234e-05	1.22078e-06	3.66233e-06	2.35e-05	-3.35714e-06	-8.54544e-06	3.05194e-07
258	11	0	-3.96753e-06	1.83117e-06	-2.44156e-06	1.52597e-06	-9.15583e-07	1.83117e-06	-3.05194e-07	-2.56363e-05	2.13636e-06	9.15583e-07	3.08246e-05	-2.44156e-06	-5.1883e-06	9.15583e-07
258	12	0	-3.96753e-06	2.74675e-06	1.83117e-06	3.35714e-06	-9.15583e-07	4.27272e-06	3.05194e-07	-2.01428e-05	6.10389e-07	-5.1883e-06	3.1435e-05	-1.22078e-06	-4.27272e-06	9.15583e-07
258	13	0	-4.27272e-06	2.74675e-06	4.27272e-06	4.88311e-06	3.05194e-07	6.71428e-06	2.74675e-06	-7.01947e-06	-9.15583e-07	-1.12922e-05	2.80779e-05	0	-5.79869e-06	1.83117e-06
258	14	0	-4.88311e-06	2.44156e-06	3.96753e-06	4.88311e-06	6.10389e-07	7.01947e-06	4.57792e-06	-2.13636e-06	-6.10389e-07	-1.58701e-05	2.59415e-05	9.15583e-07	-6.40908e-06	2.13636e-06
258	15	0	-3.96753e-06	2.44156e-06	2.74675e-06	3.66233e-06	-3.05194e-07	5.1883e-06	3.96753e-06	-7.01947e-06	6.10389e-07	-1.86169e-05	2.44156e-05	1.83117e-06	-3.35714e-06	1.22078e-06
258	16	0	-1.22078e-06	3.05194e-06	1.22078e-06	3.35714e-06	-1.52597e-06	3.66233e-06	2.13636e-06	-1.37337e-05	1.22078e-06	-1.95324e-05	1.77013e-05	1.52597e-06	0	0
258	17	0	1.22078e-06	2.74675e-06	3.05194e-07	3.35714e-06	-1.52597e-06	3.66233e-06	6.10389e-07	-1.49545e-05	0	-1.83117e-05	4.57792e-06	0	-1.83117e-06	-9.15583e-07
258	18	0	1.83117e-06	1.52597e-06	0	3.05194e-06	-2.13636e-06	4.27272e-06	-3.05194e-07	-1.2513e-05	-9.15583e-07	-1.55649e-05	-6.10389e-06	-2.74675e-06	-8.85064e-06	-2.44156e-06
258	19	0	9.15583e-07	-3.05194e-07	-6.10389e-07	2.13636e-06	-3.35714e-06	3.66233e-06	-1.22078e-06	-1.06818e-05	-1.22078e-06	-1.28182e-05	-8.24025e-06	-3.96753e-06	-1.58701e-05	-4.27272e-06
259	0	0	1.22078e-06	-9.15583e-07	-1.52597e-06	1.52597e-06	-3.66233e-06	2.44156e-06	-1.83117e-06	-1.12922e-05	0	-1.06818e-05	-7.01947e-06	-3.35714e-06	-1.80065e-05	-4.27272e-06
259	1	0	3.05194e-06	-3.05194e-07	-1.22078e-06	1.52597e-06	-1.83117e-06	2.44156e-06	-1.83117e-06	-1.40389e-05	1.22078e-06	-9.46103e-06	-1.52597e-05	-1.52597e-06	-1.34286e-05	-1.52597e-06
259	2	0	3.66233e-06	0	0	1.83117e-06	0	4.27272e-06	-1.83117e-06	-1.80065e-05	1.83117e-06	-9.46103e-06	-3.57077e-05	-9.15583e-07	-4.88311e-06	0
259	3	0	2.13636e-06	-9.15583e-07	2.13636e-06	2.13636e-06	-3.05194e-07	5.79869e-06	-1.52597e-06	-2.13636e-05	1.52597e-06	-9.76622e-06	-5.24934e-05	-1.22078e-06	3.05194e-06	-1.22078e-06
259	4	0	0	-1.83117e-06	3.05194e-06	2.74675e-06	-6.10389e-07	5.1883e-06	-1.52597e-06	-2.25844e-05	1.22078e-06	-9.76622e-06	-4.88311e-05	-3.05194e-07	8.24025e-06	-3.66233e-06
259	5	0	-6.10389e-07	-1.22078e-06	2.44156e-06	3.35714e-06	-3.05194e-07	3.96753e-06	-1.22078e-06	-2.16688e-05	1.52597e-06	-1.0987e-05	-2.56363e-05	1.83117e-06	1.19026e-05	-3.96753e-06
259	6	0	-3.05194e-07	0	9.15583e-07	3.96753e-06	-3.05194e-07	4.57792e-06	-3.05194e-07	-2.10584e-05	2.44156e-06	-1.43441e-05	2.13636e-06	3.35714e-06	1.70909e-05	-2.74675e-06
259	7	0	-9.15583e-07	0	0	4.27272e-06	-1.52597e-06	6.40908e-06	3.05194e-07	-2.22792e-05	2.44156e-06	-1.86169e-05	2.13636e-05	3.35714e-06	2.13636e-05	-1.83117e-06
259	8	0	-1.22078e-06	-6.10389e-07	6.10389e-07	4.27272e-06	-2.74675e-06	7.01947e-06	1.22078e-06	-2.59415e-05	9.15583e-07	-2.16688e-05	2.89935e-05	2.44156e-06	1.98376e-05	-1.52597e-06
259	9	0	-9.15583e-07	-9.15583e-07	1.22078e-06	3.05194e-06	-2.44156e-06	5.1883e-06	1.52597e-06	-2.92987e-05	-3.05194e-07	-2.35e-05	2.80779e-05	2.44156e-06	1.00714e-05	-1.22078e-06
259	10	0	-3.05194e-07	3.05194e-07	1.22078e-06	2.13636e-06	-9.15583e-07	3.96753e-06	1.83117e-06	-3.1435e-05	-3.05194e-07	-2.68571e-05	2.25844e-05	2.13636e-06	-4.88311e-06	-3.05194e-07
259	11	0	-9.15583e-07	1.83117e-06	9.15583e-07	3.05194e-06	0	5.79869e-06	2.13636e-06	-3.17402e-05	6.10389e-07	-3.17402e-05	1.73961e-05	9.15583e-07	-1.98376e-05	0
259	12	0	-2.13636e-06	1.83117e-06	1.22078e-06	6.40908e-06	0	8.85064e-06	2.44156e-06	-3.08246e-05	1.22078e-06	-3.60129e-05	1.49545e-05	-6.10389e-07	-2.92987e-05	-3.05194e-07
259	13	0	-3.05194e-06	6.10389e-07	2.44156e-06	8.54544e-06	9.15583e-07	9.76622e-06	2.44156e-06	-2.96039e-05	9.15583e-07	-3.75389e-05	1.12922e-05	-1.22078e-06	-3.17402e-05	-6.10389e-07
259	14	0	-3.05194e-06	6.10389e-07	3.05194e-06	7.62986e-06	1.52597e-06	8.54544e-06	1.83117e-06	-3.02142e-05	3.05194e-07	-3.84545e-05	3.66233e-06	-9.15583e-07	-2.80779e-05	-3.05194e-07
259	15	0	-3.05194e-06	1.83117e-06	2.13636e-06	5.79869e-06	1.22078e-06	7.32467e-06	0	-3.17402e-05	3.05194e-07	-4.05909e-05	-3.05194e-06	-3.05194e-07	-2.38052e-05	-3.05194e-07
259	16	0	-2.74675e-06	2.74675e-06	0	5.1883e-06	0	7.93505e-06	-9.15583e-07	-3.1435e-05	0	-4.27272e-05	-3.35714e-06	-3.05194e-07	-2.16688e-05	-3.05194e-07
259	17	0	-3.05194e-06	2.13636e-06	-1.52597e-06	5.4935e-06	-3.05194e-07	9.15583e-06	-3.05194e-07	-2.86883e-05	-3.05194e-07	-4.08961e-05	-3.05194e-07	-1.22078e-06	-1.86169e-05	3.05194e-07
259	18	0	-3.05194e-06	1.22078e-06	-2.44156e-06	5.1883e-06	-3.05194e-07	9.76622e-06	9.15583e-07	-2.68571e-05	-6.10389e-07	-3.41818e-05	-4.27272e-06	-3.05194e-06	-1.12922e-05	1.52597e-06
259	19	0	-2.74675e-06	1.52597e-06	-2.44156e-06	3.96753e-06	-3.05194e-07	9.46103e-06	1.22078e-06	-2.71623e-05	-3.05194e-07	-2.53311e-05	-1.46493e-05	-3.96753e-06	-1.52597e-06	2.13636e-06
260	0	0	-1.52597e-06	1.52597e-06	-2.44156e-06	3.05194e-06	-1.22078e-06	8.54544e-06	0	-2.65519e-05	0	-1.92272e-05	-1.80065e-05	-2.74675e-06	6.10389e-06	2.13636e-06
260	1	0	-3.05194e-07	0	-2.13636e-06	3.05194e-06	-1.52597e-06	7.32467e-06	0	-2.47207e-05	-6.10389e-07	-1.77013e-05	-4.57792e-06	0	1.46493e-05	1.52597e-06
260	2	0	-3.05194e-07	-1.83117e-06	-2.13636e-06	2.44156e-06	-1.83117e-06	6.40908e-06	1.52597e-06	-2.92987e-05	-1.22078e-06	-2.1974e-05	2.01428e-05	2.44156e-06	2.83831e-05	6.10389e-07
260	3	0	-1.52597e-06	-2.44156e-06	-1.83117e-06	2.13636e-06	-2.13636e-06	6.40908e-06	3.35714e-06	-4.66947e-05	-9.15583e-07	-2.92987e-05	4.27272e-05	3.66233e-06	4.3948e-05	-3.05194e-07
260	4	0	-2.13636e-06	-1.22078e-06	-1.83117e-06	2.44156e-06	-3.05194e-06	6.40908e-06	1.83117e-06	-6.71428e-05	-6.10389e-07	-3.63181e-05	5.40194e-05	3.96753e-06	4.94415e-05	-1.22078e-06
260	5	0	-1.83117e-06	0	-2.13636e-06	2.74675e-06	-3.35714e-06	6.10389e-06	-3.05194e-07	-7.29415e-05	-6.10389e-07	-3.72337e-05	5.37142e-05	4.57792e-06	3.93701e-05	-9.15583e-07
260	6	0	-1.83117e-06	0	-2.44156e-06	1.83117e-06	-2.44156e-06	5.4935e-06	-6.10389e-07	-6.07337e-05	-1.22078e-06	-2.83831e-05	4.5474e-05	4.57792e-06	2.31948e-05	-1.22078e-06
260	7	0	-3.35714e-06	-3.05194e-07	-3.05194e-06	9.15583e-07	-1.52597e-06	5.79869e-06	6.10389e-07	-4.36428e-05	-1.22078e-06	-1.0987e-05	3.54026e-05	3.96753e-06	1.46493e-05	-2.13636e-06
260	8	0	-4.57792e-06	-3.05194e-07	-3.96753e-06	1.22078e-06	-1.52597e-06	6.10389e-06	6.10389e-07	-2.68571e-05	0	6.40908e-06	2.89935e-05	3.66233e-06	1.52597e-05	-3.35714e-06
260	9	0	-3.66233e-06	-3.05194e-07	-5.1883e-06	9.15583e-07	-2.44156e-06	5.1883e-06	-9.15583e-07	-3.05194e-06	9.15583e-07	1.28182e-05	2.77727e-05	3.96753e-06	1.61753e-05	-3.35714e-06
260	10	0	-2.44156e-06	-3.05194e-07	-5.1883e-06	0	-2.44156e-06	3.66233e-06	-2.13636e-06	2.41104e-05	9.15583e-07	1.22078e-06	2.92987e-05	4.57792e-06	1.34286e-05	-1.83117e-06
260	11	0	-2.13636e-06	0	-3.35714e-06	0	-1.83117e-06	4.57792e-06	0	3.4487e-05	3.05194e-07	-2.22792e-05	2.74675e-05	4.27272e-06	1.22078e-05	-9.15583e-07
260	12	0	-2.44156e-06	1.52597e-06	0	2.44156e-06	-9.15583e-07	7.93505e-06	1.83117e-06	1.70909e-05	0	-4.15064e-05	1.77013e-05	3.35714e-06	1.77013e-05	-1.52597e-06
260	13	0	-1.22078e-06	2.13636e-06	2.74675e-06	6.10389e-06	0	1.03766e-05	2.13636e-06	-4.57792e-06	3.05194e-07	-4.45584e-05	3.05194e-07	3.05194e-06	2.44156e-05	-3.05194e-06
260	14	0	3.05194e-07	9.15583e-07	3.66233e-06	6.10389e-06	6.10389e-07	9.76622e-06	1.22078e-06	-5.4935e-06	3.05194e-07	-3.1435e-05	-1.89221e-05	3.05194e-06	2.44156e-05	-3.66233e-06
260	15	0	9.15583e-07	-1.52597e-06	3.05194e-06	1.83117e-06	6.10389e-07	7.32467e-06	1.22078e-06	5.4935e-06	0	-1.00714e-05	-3.11298e-05	1.83117e-06	1.83117e-05	-2.13636e-06
260	16	0	-3.05194e-07	-3.05194e-06	1.52597e-06	-2.44156e-06	3.05194e-07	5.4935e-06	1.52597e-06	0	-3.05194e-07	1.22078e-05	-2.86883e-05	0	1.22078e-05	0
260	17	0	-6.10389e-07	-2.44156e-06	0	-3.66233e-06	3.05194e-07	4.57792e-06	9.15583e-07	-2.71623e-05	3.05194e-07	3.08246e-05	-1.31234e-05	-1.22078e-06	6.71428e-06	1.83117e-06
260	18	0	1.22078e-06	-1.22078e-06	-3.05194e-07	-2.74675e-06	6.10389e-07	4.57792e-06	0	-5.12727e-05	1.83117e-06	3.81493e-05	3.66233e-06	-1.52597e-06	-3.35714e-06	1.83117e-06
260	19	0	3.05194e-06	0	0	-1.52597e-06	9.15583e-07	6.10389e-06	6.10389e-07	-5.09675e-05	2.74675e-06	3.20454e-05	1.12922e-05	-9.15583e-07	-1.80065e-05	1.83117e-06
261	0	0	2.44156e-06	3.05194e-07	9.15583e-07	-1.52597e-06	3.05194e-07	8.54544e-06	1.52597e-06	-3.26558e-05	1.83117e-06	2.35e-05	5.79869e-06	0	-2.77727e-05	2.74675e-06
261	1	0	9.15583e-07	-3.05194e-07	1.22078e-06	-2.44156e-06	0	8.54544e-06	1.52597e-06	-1.12922e-05	3.05194e-07	2.83831e-05	-6.71428e-06	9.15583e-07	-2.44156e-05	3.66233e-06
261	2	0	3.05194e-07	-1.83117e-06	3.05194e-07	-3.05194e-06	0	4.88311e-06	6.10389e-07	5.4935e-06	6.10389e-07	4.66947e-05	-1.77013e-05	1.22078e-06	-1.22078e-05	3.96753e-06
261	3	0	0	-3.05194e-06	-9.15583e-07	-3.66233e-06	3.05194e-07	6.10389e-07	0	1.40389e-05	1.83117e-06	5.95129e-05	-2.10584e-05	3.05194e-07	-9.15583e-07	3.66233e-06
261	4	0	-1.83117e-06	-2.74675e-06	-2.13636e-06	-4.27272e-06	0	-3.05194e-07	-6.10389e-07	6.40908e-06	2.44156e-06	5.31038e-05	-1.89221e-05	-9.15583e-07	5.79869e-06	3.96753e-06
261	5	0	-4.27272e-06	-1.52597e-06	-2.44156e-06	-4.27272e-06	-6.10389e-07	3.05194e-07	-3.05194e-06	-1.55649e-05	9.15583e-07	3.57077e-05	-2.07532e-05	-1.22078e-06	9.15583e-06	5.4935e-06
261	6	0	-3.66233e-06	0	-1.52597e-06	-3.05194e-06	-9.15583e-07	9.15583e-07	-5.4935e-06	-3.96753e-05	-6.10389e-07	2.53311e-05	-3.05194e-05	0	8.85064e-06	5.79869e-06
261	7	0	-9.15583e-07	1.22078e-06	3.05194e-07	-3.05194e-07	-1.22078e-06	1.52597e-06	-5.79869e-06	-5.24934e-05	-9.15583e-07	2.65519e-05	-4.02857e-05	1.22078e-06	4.57792e-06	4.57792e-06
261	8	0	3.05194e-07	2.74675e-06	1.52597e-06	9.15583e-07	-1.52597e-06	2.44156e-06	-3.96753e-06	-5.24934e-05	-3.05194e-07	2.99091e-05	-3.81493e-05	1.52597e-06	0	3.66233e-06
261	9	0	-3.05194e-07	2.44156e-06	3.05194e-07	-1.22078e-06	-1.83117e-06	3.05194e-06	-1.52597e-06	-4.30324e-05	-3.05194e-07	2.99091e-05	-2.44156e-05	1.52597e-06	3.05194e-07	4.27272e-06
261	10	0	0	3.05194e-07	-1.22078e-06	-6.10389e-06	-1.52597e-06	1.22078e-06	-3.05194e-07	-2.68571e-05	-3.05194e-07	3.08246e-05	-1.12922e-05	2.13636e-06	6.71428e-06	4.57792e-06
261	11	0	1.83117e-06	-1.22078e-06	-6.10389e-07	-9.15583e-06	-6.10389e-07	0	3.05194e-07	-1.28182e-05	6.10389e-07	3.4487e-05	-8.85064e-06	3.66233e-06	1.52597e-05	2.74675e-06
261	12	0	2.74675e-06	-9.15583e-07	1.83117e-06	-7.62986e-06	-3.05194e-07	9.15583e-07	1.22078e-06	-1.06818e-05	2.44156e-06	3.4487e-05	-1.49545e-05	4.88311e-06	2.1974e-05	-3.05194e-07
261	13	0	3.05194e-07	0	3.05194e-06	-4.57792e-06	-1.22078e-06	3.96753e-06	6.10389e-07	-2.16688e-05	3.05194e-06	2.56363e-05	-1.70909e-05	4.57792e-06	2.62467e-05	-1.83117e-06
261	14	0	-3.96753e-06	0	9.15583e-07	-4.27272e-06	-3.35714e-06	4.88311e-06	-1.52597e-06	-3.38766e-05	2.13636e-06	1.28182e-05	-7.32467e-06	4.27272e-06	2.74675e-05	-1.22078e-06
261	15	0	-7.32467e-06	-6.10389e-07	-1.52597e-06	-6.71428e-06	-6.10389e-06	3.05194e-06	-3.96753e-06	-4.05909e-05	0	4.88311e-06	8.24025e-06	5.1883e-06	2.83831e-05	-1.22078e-06
261	16	0	-8.85064e-06	-6.10389e-07	-2.74675e-06	-7.93505e-06	-7.93505e-06	1.52597e-06	-5.1883e-06	-4.45584e-05	-1.52597e-06	5.79869e-06	1.46493e-05	6.10389e-06	3.2961e-05	-1.83117e-06
261	17	0	-8.54544e-06	-3.05194e-07	-3.05194e-06	-6.10389e-06	-8.24025e-06	1.83117e-06	-4.27272e-06	-4.91363e-05	-2.74675e-06	1.28182e-05	2.44156e-06	5.79869e-06	4.27272e-05	-2.13636e-06
261	18	0	-6.71428e-06	-9.15583e-07	-3.66233e-06	-2.44156e-06	-6.10389e-06	2.44156e-06	-3.05194e-06	-5.00519e-05	-2.44156e-06	2.16688e-05	-1.92272e-05	4.27272e-06	5.31038e-05	-1.22078e-06
261	19	0	-4.27272e-06	-2.44156e-06	-2.44156e-06	6.10389e-07	-3.05194e-06	1.83117e-06	-2.44156e-06	-4.3948e-05	-9.15583e-07	2.74675e-05	-2.99091e-05	3.35714e-06	5.95129e-05	-6.10389e-07
262	0	0	-3.05194e-06	-2.44156e-06	1.83117e-06	3.05194e-06	-1.52597e-06	9.15583e-07	-2.13636e-06	-3.50974e-05	0	2.47207e-05	-1.64805e-05	3.66233e-06	6.10389e-05	-1.22078e-06
262	1	0	-3.96753e-06	-9.15583e-07	7.93505e-06	5.1883e-06	-1.83117e-06	6.10389e-07	-1.22078e-06	-2.96039e-05	-9.15583e-07	1.37337e-05	1.49545e-05	3.66233e-06	6.01233e-05	-1.83117e-06
262	2	0	-5.1883e-06	-3.05194e-07	1.2513e-05	7.93505e-06	-2.74675e-06	3.05194e-07	0	-2.65519e-05	-2.44156e-06	6.10389e-07	5.24934e-05	3.05194e-06	5.92077e-05	-6.10389e-07
262	3	0	-4.88311e-06	-2.13636e-06	1.43441e-05	1.00714e-05	-2.13636e-06	-3.05194e-07	0	-2.41104e-05	-3.05194e-06	-7.93505e-06	8.69804e-05	2.74675e-06	5.6461e-05	6.10389e-07
262	4	0	-3.66233e-06	-3.96753e-06	1.37337e-05	1.0987e-05	-6.10389e-07	-9.15583e-07	-2.44156e-06	-2.41104e-05	-2.74675e-06	-1.28182e-05	0.000107734	3.05194e-06	4.60844e-05	9.15583e-07
262	5	0	-2.74675e-06	-3.66233e-06	1.12922e-05	1.15974e-05	6.10389e-07	-6.10389e-07	-6.40908e-06	-2.71623e-05	-2.13636e-06	-1.67857e-05	0.000103156	3.05194e-06	2.71623e-05	6.10389e-07
262	6	0	-2.13636e-06	-2.13636e-06	8.24025e-06	1.22078e-05	9.15583e-07	-9.15583e-07	-9.76622e-06	-3.02142e-05	-9.15583e-07	-2.0448e-05	7.66038e-05	9.15583e-07	7.32467e-06	1.52597e-06
262	7	0	-1.52597e-06	-1.52597e-06	5.4935e-06	1.40389e-05	0	-9.15583e-07	-1.03766e-05	-3.08246e-05	3.05194e-07	-2.31948e-05	4.88311e-05	-6.10389e-07	-4.88311e-06	3.66233e-06
262	8	0	-9.15583e-07	-2.13636e-06	4.88311e-06	1.55649e-05	-6.10389e-07	0	-7.62986e-06	-3.08246e-05	6.10389e-07	-2.41104e-05	3.4487e-05	-6.10389e-07	-1.37337e-05	3.66233e-06
262	9	0	-6.10389e-07	-2.74675e-06	7.01947e-06	1.52597e-05	-3.05194e-07	1.83117e-06	-3.35714e-06	-3.05194e-05	-3.05194e-07	-2.41104e-05	2.10584e-05	6.10389e-07	-2.56363e-05	1.52597e-06
262	10	0	-3.05194e-07	-3.35714e-06	1.15974e-05	1.43441e-05	3.05194e-07	2.74675e-06	-1.22078e-06	-2.68571e-05	-2.13636e-06	-2.35e-05	-7.32467e-06	1.22078e-06	-3.08246e-05	0
262	11	0	1.83117e-06	-3.96753e-06	1.52597e-05	1.52597e-05	2.13636e-06	2.13636e-06	-2.44156e-06	-2.22792e-05	-2.74675e-06	-2.31948e-05	-4.05909e-05	3.05194e-07	-1.00714e-05	-9.15583e-07
262	12	0	4.88311e-06	-4.27272e-06	1.58701e-05	1.70909e-05	5.1883e-06	1.22078e-06	-5.4935e-06	-2.22792e-05	-3.35714e-06	-2.44156e-05	-5.73766e-05	0	2.41104e-05	-2.13636e-06
262	13	0	7.62986e-06	-3.66233e-06	1.2513e-05	1.73961e-05	8.24025e-06	1.22078e-06	-6.71428e-06	-2.71623e-05	-5.4935e-06	-2.77727e-05	-5.98181e-05	9.15583e-07	2.44156e-05	-3.35714e-06
262	14	0	8.54544e-06	-3.35714e-06	6.40908e-06	1.55649e-05	1.03766e-05	1.52597e-06	-5.79869e-06	-3.20454e-05	-8.24025e-06	-3.1435e-05	-6.7448e-05	1.83117e-06	-3.17402e-05	-3.66233e-06
262	15	0	8.54544e-06	-3.35714e-06	9.15583e-07	1.34286e-05	9.76622e-06	1.83117e-06	-4.27272e-06	-3.54026e-05	-9.15583e-06	-3.32662e-05	-8.42337e-05	1.52597e-06	-9.97986e-05	-1.83117e-06
262	16	0	8.85064e-06	-3.66233e-06	-2.74675e-06	1.2513e-05	7.01947e-06	2.13636e-06	-2.13636e-06	-4.15064e-05	-7.93505e-06	-3.38766e-05	-9.82726e-05	0	-0.000116889	0
262	17	0	9.76622e-06	-3.05194e-06	-5.4935e-06	1.15974e-05	4.57792e-06	1.83117e-06	1.52597e-06	-5.00519e-05	-6.10389e-06	-3.26558e-05	-0.000113227	-1.22078e-06	-7.6909e-05	9.15583e-07
262	18	0	1.06818e-05	-2.13636e-06	-5.79869e-06	9.15583e-06	3.35714e-06	1.52597e-06	6.40908e-06	-5.31038e-05	-3.66233e-06	-2.99091e-05	-0.000145578	-2.44156e-06	-2.62467e-05	1.22078e-06
262	19	0	9.46103e-06	-2.44156e-06	-4.27272e-06	6.40908e-06	1.83117e-06	6.10389e-07	9.15583e-06	-4.66947e-05	0	-2.62467e-05	-0.000185253	-3.66233e-06	7.93505e-06	2.44156e-06
263	0	0	5.4935e-06	-3.96753e-06	-1.52597e-06	5.4935e-06	0	3.05194e-07	1.00714e-05	-3.4487e-05	3.96753e-06	-2.31948e-05	-0.000200208	-3.35714e-06	3.50974e-05	3.05194e-06
263	1	0	1.83117e-06	-4.27272e-06	-3.05194e-07	5.4935e-06	-1.22078e-06	3.05194e-07	1.15974e-05	-2.07532e-05	5.79869e-06	-2.13636e-05	-0.000181285	-9.15583e-07	5.98181e-05	2.44156e-06
263	2	0	9.15583e-07	-3.35714e-06	-6.10389e-07	4.57792e-06	-1.52597e-06	0	1.43441e-05	-9.46103e-06	5.79869e-06	-2.07532e-05	-0.000157175	9.15583e-07	6.89739e-05	1.52597e-06
263	3	0	1.83117e-06	-2.44156e-06	-3.05194e-07	3.05194e-06	-9.15583e-07	-6.10389e-07	1.52597e-05	-8.85064e-06	6.10389e-06	-2.16688e-05	-0.000149545	1.52597e-06	6.56168e-05	6.10389e-07
263	4	0	1.22078e-06	-2.13636e-06	0	3.05194e-06	-6.10389e-07	-9.15583e-07	1.37337e-05	-2.13636e-05	6.71428e-06	-2.41104e-05	-0.000144662	1.22078e-06	7.50778e-05	0
263	5	0	-9.15583e-07	-2.13636e-06	0	4.57792e-06	-6.10389e-07	-3.05194e-07	1.22078e-05	-2.86883e-05	5.1883e-06	-2.62467e-05	-0.00012635	1.22078e-06	0.000103461	-1.83117e-06
263	6	0	-2.74675e-06	-1.22078e-06	-6.10389e-07	4.88311e-06	-6.10389e-07	-6.10389e-07	1.31234e-05	-7.01947e-06	2.74675e-06	-2.53311e-05	-0.000108039	1.83117e-06	0.000124825	-2.74675e-06
263	7	0	-2.44156e-06	-9.15583e-07	-6.10389e-07	3.66233e-06	-6.10389e-07	-2.74675e-06	1.40389e-05	3.57077e-05	1.52597e-06	-2.10584e-05	-0.000104376	1.83117e-06	0.000121773	-1.83117e-06
263	8	0	-6.10389e-07	-1.22078e-06	3.05194e-07	1.52597e-06	-1.83117e-06	-4.57792e-06	9.46103e-06	6.07337e-05	1.83117e-06	-1.49545e-05	-0.000101325	6.10389e-07	0.000104376	-3.05194e-07
263	9	0	9.15583e-07	-9.15583e-07	1.52597e-06	3.05194e-07	-3.66233e-06	-4.57792e-06	6.10389e-07	4.30324e-05	1.52597e-06	-9.15583e-06	-7.78246e-05	3.05194e-07	7.99609e-05	-9.15583e-07
263	10	0	1.52597e-06	6.10389e-07	1.52597e-06	6.10389e-07	-4.57792e-06	-3.96753e-06	-7.01947e-06	1.52597e-06	-3.05194e-07	-3.96753e-06	-3.99805e-05	1.22078e-06	4.08961e-05	-3.05194e-06
263	11	0	9.15583e-07	1.83117e-06	9.15583e-07	2.13636e-06	-4.27272e-06	-4.57792e-06	-9.15583e-06	-2.65519e-05	-1.52597e-06	-2.13636e-06	-9.15583e-06	1.83117e-06	-7.01947e-06	-3.96753e-06
263	12	0	0	1.22078e-06	6.10389e-07	4.57792e-06	-3.66233e-06	-5.79869e-06	-6.10389e-06	-2.99091e-05	-1.52597e-06	-5.4935e-06	8.24025e-06	1.22078e-06	-4.3948e-05	-3.66233e-06
263	13	0	-9.15583e-07	0	6.10389e-07	7.01947e-06	-3.35714e-06	-6.10389e-06	-9.15583e-07	-2.0448e-05	-2.44156e-06	-1.22078e-05	2.13636e-05	9.15583e-07	-7.6909e-05	-3.05194e-06
263	14	0	-6.10389e-07	0	6.10389e-07	7.62986e-06	-2.74675e-06	-5.79869e-06	2.44156e-06	-8.54544e-06	-5.1883e-06	-1.73961e-05	3.1435e-05	1.22078e-06	-0.000139779	-1.83117e-06
263	15	0	0	3.05194e-07	1.22078e-06	5.4935e-06	-2.44156e-06	-6.40908e-06	3.96753e-06	1.83117e-06	-7.62986e-06	-1.77013e-05	3.38766e-05	1.83117e-06	-0.000234694	0
263	16	0	-1.22078e-06	-9.15583e-07	2.13636e-06	2.13636e-06	-2.74675e-06	-8.85064e-06	5.1883e-06	6.40908e-06	-7.32467e-06	-1.43441e-05	3.1435e-05	1.22078e-06	-0.00030672	1.52597e-06
263	17	0	-3.35714e-06	-3.05194e-06	1.83117e-06	0	-3.66233e-06	-1.0987e-05	7.01947e-06	-3.05194e-07	-4.88311e-06	-1.15974e-05	3.1435e-05	-3.05194e-07	-0.0003055	1.52597e-06
263	18	0	-3.05194e-06	-3.66233e-06	9.15583e-07	3.05194e-07	-3.96753e-06	-1.19026e-05	7.93505e-06	-1.77013e-05	-3.66233e-06	-1.00714e-05	3.50974e-05	-2.13636e-06	-0.000242324	1.52597e-06
263	19	0	-3.05194e-07	-3.05194e-06	3.05194e-07	1.83117e-06	-2.44156e-06	-1.2513e-05	6.71428e-06	-3.84545e-05	-3.66233e-06	-9.15583e-06	4.30324e-05	-3.05194e-06	-0.000161448	2.44156e-06
264	0	0	1.22078e-06	-3.05194e-06	0	2.44156e-06	-1.22078e-06	-1.34286e-05	3.96753e-06	-5.46298e-05	-1.52597e-06	-9.15583e-06	5.92077e-05	-3.05194e-06	-8.69804e-05	3.96753e-06
264	1	0	0	-3.96753e-06	-6.10389e-07	1.22078e-06	-2.13636e-06	-1.34286e-05	1.22078e-06	-5.95129e-05	3.35714e-06	-1.00714e-05	7.93505e-05	-2.44156e-06	-2.77727e-05	3.96753e-06
264	2	0	-2.13636e-06	-3.96753e-06	-1.22078e-06	-3.05194e-07	-3.35714e-06	-1.0987e-05	-1.52597e-06	-5.24934e-05	7.01947e-06	-1.19026e-05	8.85064e-05	-1.83117e-06	-4.57792e-06	2.74675e-06
264	3	0	-3.05194e-06	-2.74675e-06	-6.10389e-07	-3.05194e-07	-2.44156e-06	-6.71428e-06	-4.57792e-06	-4.51688e-05	7.32467e-06	-1.34286e-05	7.99609e-05	-1.22078e-06	-2.59415e-05	2.13636e-06
264	4	0	-1.83117e-06	-1.83117e-06	3.05194e-07	0	-3.05194e-07	-3.96753e-06	-6.40908e-06	-4.88311e-05	6.40908e-06	-1.40389e-05	6.80584e-05	-1.22078e-06	-5.89025e-05	2.13636e-06
264	5	0	-3.05194e-07	-1.83117e-06	-3.05194e-07	0	6.10389e-07	-4.57792e-06	-9.76622e-06	-5.37142e-05	8.24025e-06	-1.2513e-05	7.08051e-05	-6.10389e-07	-5.73766e-05	2.13636e-06
264	6	0	0	-1.83117e-06	-3.05194e-06	-6.10389e-07	-3.05194e-07	-6.40908e-06	-1.92272e-05	-3.66233e-05	1.15974e-05	-9.15583e-06	9.12531e-05	0	-1.49545e-05	1.83117e-06
264	7	0	-3.05194e-07	-1.22078e-06	-4.27272e-06	-1.22078e-06	-1.83117e-06	-7.01947e-06	-3.4487e-05	5.79869e-06	1.15974e-05	-5.4935e-06	0.000129097	9.15583e-07	4.08961e-05	1.52597e-06
264	8	0	-3.05194e-07	-1.52597e-06	-9.15583e-07	-1.83117e-06	-2.74675e-06	-6.71428e-06	-4.63895e-05	4.5474e-05	6.10389e-06	-3.96753e-06	0.000195324	9.15583e-07	9.5831e-05	1.52597e-06
264	9	0	6.10389e-07	-2.74675e-06	5.4935e-06	-2.44156e-06	-2.44156e-06	-7.32467e-06	-4.45584e-05	5.43246e-05	-3.05194e-07	-5.79869e-06	0.000292987	6.10389e-07	0.000152597	9.15583e-07
264	10	0	2.74675e-06	-3.35714e-06	1.34286e-05	-2.74675e-06	-1.52597e-06	-7.93505e-06	-3.17402e-05	3.75389e-05	-2.74675e-06	-1.00714e-05	0.00039248	1.22078e-06	0.000197156	9.15583e-07
264	11	0	4.57792e-06	-2.44156e-06	2.10584e-05	-9.15583e-07	0	-6.10389e-06	-1.92272e-05	2.01428e-05	-1.22078e-06	-1.40389e-05	0.000449551	2.74675e-06	0.000190747	6.10389e-07
264	12	0	4.57792e-06	-1.83117e-06	2.71623e-05	6.10389e-07	1.83117e-06	-1.83117e-06	-1.40389e-05	1.61753e-05	9.15583e-07	-1.52597e-05	0.000444363	3.66233e-06	0.000113532	-6.10389e-07
264	13	0	2.44156e-06	-1.83117e-06	3.02142e-05	0	1.83117e-06	1.22078e-06	-1.40389e-05	2.38052e-05	2.13636e-06	-1.43441e-05	0.000394616	3.96753e-06	-6.10389e-06	-3.66233e-06
264	14	0	0	-2.44156e-06	2.89935e-05	-3.35714e-06	-6.10389e-07	3.05194e-06	-1.46493e-05	3.72337e-05	2.13636e-06	-1.19026e-05	0.000332967	4.57792e-06	-0.000115669	-5.4935e-06
264	15	0	-2.44156e-06	-1.52597e-06	2.53311e-05	-4.88311e-06	-4.27272e-06	5.4935e-06	-1.77013e-05	5.06623e-05	1.83117e-06	-1.06818e-05	0.000280474	5.1883e-06	-0.000173045	-4.27272e-06
264	16	0	-4.57792e-06	0	2.16688e-05	-3.66233e-06	-6.10389e-06	1.0987e-05	-2.44156e-05	5.67662e-05	1.52597e-06	-1.19026e-05	0.000240798	5.79869e-06	-0.000166636	-2.13636e-06
264	17	0	-5.1883e-06	1.83117e-06	1.64805e-05	-2.44156e-06	-5.79869e-06	1.67857e-05	-3.20454e-05	5.09675e-05	9.15583e-07	-1.40389e-05	0.000202954	6.10389e-06	-0.000117195	-2.13636e-06
264	18	0	-3.96753e-06	2.44156e-06	1.03766e-05	-3.35714e-06	-6.10389e-06	2.0448e-05	-3.50974e-05	3.78441e-05	1.52597e-06	-1.46493e-05	0.000156565	6.40908e-06	-6.89739e-05	-4.27272e-06
264	19	0	-2.74675e-06	1.52597e-06	5.4935e-06	-4.57792e-06	-7.62986e-06	2.22792e-05	-3.23506e-05	2.31948e-05	2.74675e-06	-1.2513e-05	0.000104071	5.79869e-06	-5.76817e-05	-5.1883e-06
265	0	0	-4.27272e-06	1.52597e-06	2.44156e-06	-4.88311e-06	-9.15583e-06	2.50259e-05	-2.50259e-05	3.05194e-06	3.66233e-06	-7.93505e-06	6.13441e-05	4.27272e-06	-7.35519e-05	-4.88311e-06
265	1	0	-8.24025e-06	2.74675e-06	-3.05194e-06	-5.79869e-06	-8.24025e-06	2.83831e-05	-1.49545e-05	-2.71623e-05	2.44156e-06	-1.83117e-06	3.4487e-05	2.44156e-06	-7.5383e-05	-5.1883e-06
265	2	0	-1.12922e-05	4.57792e-06	-1.46493e-05	-8.54544e-06	-6.10389e-06	2.96039e-05	-4.27272e-06	-6.37856e-05	-3.05194e-07	5.1883e-06	7.01947e-06	2.13636e-06	-4.2422e-05	-5.79869e-06
265	3	0	-9.46103e-06	5.79869e-06	-2.80779e-05	-1.00714e-05	-4.57792e-06	2.77727e-05	3.05194e-06	-9.09479e-05	-3.66233e-06	1.15974e-05	-4.18116e-05	2.74675e-06	1.52597e-06	-5.4935e-06
265	4	0	-4.27272e-06	5.79869e-06	-3.54026e-05	-8.54544e-06	-4.27272e-06	2.59415e-05	5.79869e-06	-9.06427e-05	-6.71428e-06	1.46493e-05	-0.000112617	2.44156e-06	3.08246e-05	-2.44156e-06
265	5	0	-3.05194e-07	5.4935e-06	-3.47922e-05	-7.01947e-06	-2.44156e-06	2.53311e-05	5.79869e-06	-5.4935e-05	-9.15583e-06	1.40389e-05	-0.000183422	0	4.94415e-05	0
265	6	0	0	5.1883e-06	-3.08246e-05	-7.93505e-06	6.10389e-07	2.44156e-05	6.10389e-06	6.40908e-06	-1.22078e-05	1.15974e-05	-0.000237136	-3.96753e-06	6.62272e-05	9.15583e-07
265	7	0	-1.52597e-06	3.96753e-06	-2.53311e-05	-1.03766e-05	2.44156e-06	2.16688e-05	6.10389e-06	6.56168e-05	-1.55649e-05	1.00714e-05	-0.000272539	-7.62986e-06	6.37856e-05	6.10389e-07
265	8	0	-2.13636e-06	1.22078e-06	-1.43441e-05	-1.12922e-05	6.10389e-07	1.80065e-05	4.27272e-06	9.30843e-05	-1.92272e-05	8.24025e-06	-0.00029024	-9.15583e-06	2.50259e-05	1.52597e-06
265	9	0	-3.05194e-07	-6.10389e-07	1.83117e-06	-9.46103e-06	-1.52597e-06	1.46493e-05	3.96753e-06	8.20973e-05	-2.41104e-05	4.27272e-06	-0.000282915	-9.76622e-06	-2.41104e-05	3.66233e-06
265	10	0	3.35714e-06	0	1.67857e-05	-6.71428e-06	-6.10389e-07	1.15974e-05	1.03766e-05	5.06623e-05	-3.02142e-05	-9.15583e-07	-0.000252091	-1.0987e-05	-4.3948e-05	4.88311e-06
265	11	0	6.40908e-06	1.52597e-06	2.16688e-05	-3.96753e-06	3.05194e-06	8.85064e-06	2.35e-05	2.47207e-05	-3.35714e-05	-3.96753e-06	-0.000214857	-1.22078e-05	-4.21168e-05	5.1883e-06
265	12	0	6.71428e-06	1.52597e-06	1.77013e-05	-1.83117e-06	7.62986e-06	6.40908e-06	3.72337e-05	1.37337e-05	-3.20454e-05	-3.05194e-06	-0.000187389	-1.2513e-05	-7.23311e-05	6.40908e-06
265	13	0	5.4935e-06	-6.10389e-07	1.22078e-05	-1.83117e-06	1.0987e-05	3.96753e-06	4.69999e-05	1.06818e-05	-2.83831e-05	3.05194e-07	-0.000168162	-1.22078e-05	-0.000159311	9.15583e-06
265	14	0	5.1883e-06	-3.35714e-06	1.12922e-05	-5.79869e-06	1.40389e-05	1.52597e-06	5.3409e-05	3.35714e-06	-2.77727e-05	3.05194e-06	-0.000147714	-1.12922e-05	-0.000261857	1.12922e-05
265	15	0	5.79869e-06	-4.27272e-06	1.31234e-05	-1.00714e-05	1.67857e-05	3.05194e-07	6.07337e-05	-1.00714e-05	-2.83831e-05	4.57792e-06	-0.000130623	-9.46103e-06	-0.000315876	1.15974e-05
265	16	0	5.4935e-06	-3.66233e-06	1.34286e-05	-1.06818e-05	1.67857e-05	2.44156e-06	6.89739e-05	-2.10584e-05	-2.41104e-05	7.01947e-06	-0.000124825	-6.71428e-06	-0.000295733	8.54544e-06
265	17	0	3.05194e-06	-2.74675e-06	1.12922e-05	-7.93505e-06	1.34286e-05	5.4935e-06	7.56882e-05	-1.83117e-05	-1.58701e-05	1.12922e-05	-0.00012513	-3.35714e-06	-0.000225844	3.35714e-06
265	18	0	6.10389e-07	-2.74675e-06	7.93505e-06	-5.79869e-06	9.15583e-06	4.57792e-06	7.93505e-05	-3.96753e-06	-1.15974e-05	1.46493e-05	-0.000117195	-1.52597e-06	-0.00014863	-2.13636e-06
265	19	0	3.05194e-07	-4.57792e-06	5.4935e-06	-6.71428e-06	7.01947e-06	0	7.75194e-05	1.06818e-05	-1.40389e-05	1.40389e-05	-0.000100104	-1.22078e-06	-9.00324e-05	-6.71428e-06
266	0	0	9.15583e-07	-6.10389e-06	3.35714e-06	-8.24025e-06	5.4935e-06	-4.27272e-06	6.95843e-05	1.86169e-05	-1.52597e-05	9.46103e-06	-8.4844e-05	-6.10389e-07	-4.21168e-05	-8.85064e-06
266	1	0	3.05194e-07	-5.4935e-06	9.15583e-07	-6.71428e-06	3.66233e-06	-4.88311e-06	5.79869e-05	2.0448e-05	-7.01947e-06	3.66233e-06	-7.44674e-05	9.15583e-07	2.28896e-05	-9.15583e-06
266	2	0	-1.22078e-06	-2.13636e-06	-3.05194e-06	-3.35714e-06	2.13636e-06	-2.44156e-06	4.79155e-05	1.52597e-05	5.4935e-06	-9.15583e-07	-6.13441e-05	2.74675e-06	0.000115363	-9.15583e-06
266	3	0	-2.13636e-06	3.05194e-07	-6.71428e-06	-6.10389e-07	1.52597e-06	0	3.90649e-05	1.83117e-06	1.40389e-05	-3.66233e-06	-4.27272e-05	3.66233e-06	0.000215772	-9.76622e-06
266	4	0	-1.22078e-06	0	-7.62986e-06	0	1.22078e-06	0	2.59415e-05	-9.15583e-06	1.73961e-05	-3.96753e-06	-2.44156e-05	4.27272e-06	0.000310688	-9.46103e-06
266	5	0	0	-1.83117e-06	-5.1883e-06	0	9.15583e-07	-1.52597e-06	6.40908e-06	1.22078e-06	2.1974e-05	-2.74675e-06	-1.22078e-05	5.4935e-06	0.000411707	-7.93505e-06
266	6	0	3.05194e-07	-2.44156e-06	-3.05194e-06	3.05194e-07	1.22078e-06	-4.27272e-06	-1.37337e-05	3.38766e-05	2.96039e-05	-2.13636e-06	-1.55649e-05	7.32467e-06	0.000513032	-7.01947e-06
266	7	0	9.15583e-07	-1.22078e-06	-2.74675e-06	9.15583e-07	1.83117e-06	-6.40908e-06	-2.89935e-05	6.28701e-05	3.63181e-05	-3.35714e-06	-4.88311e-05	8.24025e-06	0.000554538	-7.01947e-06
266	8	0	1.83117e-06	-6.10389e-07	-3.05194e-06	1.52597e-06	1.83117e-06	-5.1883e-06	-4.15064e-05	7.44674e-05	3.93701e-05	-6.40908e-06	-0.000101935	7.32467e-06	0.000480681	-8.24025e-06
266	9	0	2.13636e-06	-6.10389e-07	-1.83117e-06	2.44156e-06	6.10389e-07	-1.52597e-06	-5.73766e-05	9.12531e-05	3.87597e-05	-7.62986e-06	-0.000122078	6.40908e-06	0.000324422	-8.85064e-06
266	10	0	2.74675e-06	3.05194e-07	6.10389e-07	2.74675e-06	3.05194e-07	3.05194e-07	-7.35519e-05	0.000137643	3.38766e-05	-5.1883e-06	-6.22597e-05	5.4935e-06	0.000182506	-7.93505e-06
266	11	0	4.27272e-06	2.13636e-06	2.74675e-06	2.13636e-06	2.13636e-06	-9.15583e-07	-8.20973e-05	0.000195324	2.47207e-05	0	5.43246e-05	4.57792e-06	0.0001175	-6.40908e-06
266	12	0	6.40908e-06	1.83117e-06	3.66233e-06	6.10389e-07	4.27272e-06	-3.96753e-06	-7.93505e-05	0.000216383	1.61753e-05	3.05194e-06	0.000153208	3.66233e-06	0.000119331	-5.1883e-06
266	13	0	6.71428e-06	-6.10389e-07	4.27272e-06	-3.05194e-07	4.88311e-06	-4.57792e-06	-7.04999e-05	0.000184337	1.19026e-05	3.35714e-06	0.000191662	2.44156e-06	0.000161448	-3.66233e-06
266	14	0	4.57792e-06	-3.35714e-06	5.79869e-06	-6.10389e-07	3.96753e-06	-2.74675e-06	-6.16493e-05	0.000129097	9.46103e-06	4.57792e-06	0.000193798	3.05194e-07	0.000232863	-1.52597e-06
266	15	0	1.22078e-06	-4.27272e-06	7.32467e-06	-6.10389e-07	3.05194e-06	-1.83117e-06	-5.40194e-05	8.39285e-05	4.27272e-06	1.22078e-05	0.000194714	-3.05194e-06	0.00029848	1.52597e-06
266	16	0	0	-5.4935e-06	7.62986e-06	-1.22078e-06	2.74675e-06	-3.05194e-06	-4.76103e-05	5.12727e-05	-2.74675e-06	2.56363e-05	0.000195935	-6.40908e-06	0.000291461	4.88311e-06
266	17	0	6.10389e-07	-7.01947e-06	7.32467e-06	-3.05194e-06	1.52597e-06	-5.1883e-06	-4.42532e-05	1.95324e-05	-6.40908e-06	3.66233e-05	0.000187084	-7.93505e-06	0.000172435	6.71428e-06
266	18	0	1.83117e-06	-7.93505e-06	7.93505e-06	-5.4935e-06	3.05194e-07	-5.79869e-06	-4.51688e-05	-6.40908e-06	-5.4935e-06	3.78441e-05	0.000173656	-7.01947e-06	-3.60129e-05	6.71428e-06
266	19	0	1.83117e-06	-7.32467e-06	8.85064e-06	-7.93505e-06	0	-5.4935e-06	-4.79155e-05	-1.31234e-05	-4.27272e-06	3.38766e-05	0.000155954	-5.4935e-06	-0.00028261	5.4935e-06
267	0	0	2.13636e-06	-6.71428e-06	9.15583e-06	-1.06818e-05	0	-7.01947e-06	-5.06623e-05	-3.05194e-07	-5.4935e-06	3.4487e-05	0.000111091	-3.96753e-06	-0.000520051	4.88311e-06
267	1	0	3.35714e-06	-6.71428e-06	8.85064e-06	-1.31234e-05	0	-1.06818e-05	-5.27986e-05	1.49545e-05	-7.32467e-06	4.21168e-05	2.71623e-05	-2.44156e-06	-0.00069859	4.27272e-06
267	2	0	5.1883e-06	-6.71428e-06	7.93505e-06	-1.58701e-05	0	-1.40389e-05	-5.12727e-05	2.25844e-05	-7.62986e-06	4.79155e-05	-6.4396e-05	-3.05194e-07	-0.000774583	3.05194e-06
267	3	0	6.40908e-06	-5.79869e-06	7.62986e-06	-1.77013e-05	0	-1.49545e-05	-4.2422e-05	2.56363e-05	-8.24025e-06	4.27272e-05	-0.000117195	1.22078e-06	-0.000754746	3.05194e-07
267	4	0	6.40908e-06	-4.88311e-06	7.01947e-06	-1.89221e-05	0	-1.49545e-05	-2.77727e-05	2.71623e-05	-8.24025e-06	2.92987e-05	-0.000111701	2.74675e-06	-0.00069798	-9.15583e-07
267	5	0	5.79869e-06	-5.1883e-06	7.01947e-06	-2.07532e-05	-1.22078e-06	-1.70909e-05	-1.49545e-05	2.25844e-05	-6.10389e-06	1.73961e-05	-7.20259e-05	3.05194e-06	-0.000650369	-9.15583e-07
267	6	0	5.1883e-06	-7.01947e-06	6.71428e-06	-2.16688e-05	-2.44156e-06	-1.98376e-05	-9.76622e-06	5.79869e-06	-3.05194e-06	1.12922e-05	-4.2422e-05	3.35714e-06	-0.000603369	-3.05194e-07
267	7	0	4.88311e-06	-8.54544e-06	5.79869e-06	-2.07532e-05	-1.83117e-06	-2.07532e-05	-7.01947e-06	-1.61753e-05	-2.44156e-06	7.62986e-06	-5.89025e-05	3.35714e-06	-0.000534395	-1.52597e-06
267	8	0	4.88311e-06	-7.93505e-06	3.66233e-06	-1.80065e-05	-9.15583e-07	-1.95324e-05	-3.05194e-07	-2.83831e-05	-4.27272e-06	2.44156e-06	-0.000116279	3.66233e-06	-0.000453519	-3.66233e-06
267	9	0	3.66233e-06	-5.79869e-06	3.05194e-07	-1.46493e-05	-1.52597e-06	-1.77013e-05	8.54544e-06	-2.35e-05	-5.79869e-06	-2.13636e-06	-0.000159311	3.35714e-06	-0.000383935	-3.66233e-06
267	10	0	1.52597e-06	-3.66233e-06	-2.44156e-06	-1.15974e-05	-2.74675e-06	-1.64805e-05	1.49545e-05	-1.03766e-05	-5.4935e-06	-4.27272e-06	-0.00013276	2.44156e-06	-0.000324727	-1.22078e-06
267	11	0	0	-1.83117e-06	-4.27272e-06	-7.62986e-06	-2.13636e-06	-1.34286e-05	1.92272e-05	-4.27272e-06	-5.79869e-06	-5.79869e-06	-4.5474e-05	9.15583e-07	-0.000260636	0
267	12	0	-3.05194e-07	-3.05194e-07	-4.88311e-06	-1.52597e-06	-9.15583e-07	-8.24025e-06	2.62467e-05	-1.03766e-05	-6.71428e-06	-1.06818e-05	4.33376e-05	-3.05194e-07	-0.000195324	-1.22078e-06
267	13	0	-9.15583e-07	6.10389e-07	-4.57792e-06	5.4935e-06	-9.15583e-07	-3.05194e-06	3.50974e-05	-1.80065e-05	-7.32467e-06	-2.01428e-05	0.000101325	-9.15583e-07	-0.000144052	-3.66233e-06
267	14	0	-3.05194e-06	2.13636e-06	-4.57792e-06	1.15974e-05	-3.05194e-06	-1.52597e-06	4.15064e-05	-1.58701e-05	-6.40908e-06	-3.1435e-05	0.000148019	-6.10389e-07	-0.000105292	-3.96753e-06
267	15	0	-5.79869e-06	3.96753e-06	-5.4935e-06	1.43441e-05	-4.57792e-06	-2.13636e-06	4.51688e-05	-8.24025e-06	-5.1883e-06	-4.15064e-05	0.000198682	0	-5.73766e-05	-2.13636e-06
267	16	0	-6.40908e-06	6.40908e-06	-6.71428e-06	1.37337e-05	-3.96753e-06	-2.44156e-06	5.00519e-05	-5.4935e-06	-5.1883e-06	-5.00519e-05	0.000224623	6.10389e-07	1.19026e-05	-6.10389e-07
267	17	0	-4.57792e-06	8.85064e-06	-7.62986e-06	8.85064e-06	-3.05194e-06	-9.15583e-07	5.70714e-05	-5.1883e-06	-5.79869e-06	-5.55454e-05	0.000198987	9.15583e-07	9.00324e-05	-6.10389e-07
267	18	0	-3.35714e-06	9.46103e-06	-7.62986e-06	1.52597e-06	-3.05194e-06	0	6.13441e-05	8.54544e-06	-6.40908e-06	-5.4935e-05	0.000138253	2.13636e-06	0.000150461	-1.22078e-06
267	19	0	-3.66233e-06	7.62986e-06	-7.62986e-06	-4.27272e-06	-3.96753e-06	-1.52597e-06	6.19545e-05	4.18116e-05	-6.10389e-06	-4.66947e-05	7.20259e-05	3.35714e-06	0.000181285	-3.05194e-07
268	0	0	-4.57792e-06	4.57792e-06	-8.54544e-06	-5.4935e-06	-5.1883e-06	-5.4935e-06	6.19545e-05	7.29415e-05	-2.44156e-06	-3.57077e-05	0	3.35714e-06	0.000196545	9.15583e-07
268	1	0	-4.88311e-06	3.35714e-06	-1.00714e-05	-1.83117e-06	-6.40908e-06	-8.24025e-06	5.98181e-05	7.72142e-05	4.57792e-06	-2.74675e-05	-8.72856e-05	2.44156e-06	0.000218519	1.22078e-06
268	2	0	-4.88311e-06	4.88311e-06	-1.12922e-05	3.66233e-06	-7.32467e-06	-7.32467e-06	5.00519e-05	5.37142e-05	1.19026e-05	-2.62467e-05	-0.000165415	1.83117e-06	0.000248123	-3.05194e-07
268	3	0	-4.57792e-06	7.93505e-06	-1.15974e-05	9.76622e-06	-6.71428e-06	-3.66233e-06	3.2961e-05	2.41104e-05	1.37337e-05	-3.32662e-05	-0.000200208	2.74675e-06	0.00026735	-2.74675e-06
268	4	0	-3.66233e-06	1.03766e-05	-1.03766e-05	1.49545e-05	-5.1883e-06	-9.15583e-07	1.80065e-05	-6.10389e-07	1.06818e-05	-4.51688e-05	-0.000201123	4.88311e-06	0.000273149	-3.66233e-06
268	5	0	-1.83117e-06	1.0987e-05	-7.93505e-06	1.92272e-05	-3.05194e-06	-9.15583e-07	1.28182e-05	-2.68571e-05	7.93505e-06	-5.06623e-05	-0.00021211	7.32467e-06	0.00028261	-2.74675e-06
268	6	0	-6.10389e-07	1.0987e-05	-5.79869e-06	2.25844e-05	-1.52597e-06	-2.44156e-06	1.22078e-05	-5.6461e-05	7.93505e-06	-3.47922e-05	-0.000253617	7.93505e-06	0.00029848	-1.83117e-06
268	7	0	-9.15583e-07	1.0987e-05	-5.4935e-06	2.56363e-05	-3.05194e-07	-2.74675e-06	6.71428e-06	-7.59934e-05	9.15583e-06	7.01947e-06	-0.000299396	7.01947e-06	0.000297565	-1.52597e-06
268	8	0	-9.15583e-07	1.0987e-05	-6.10389e-06	2.89935e-05	0	-9.15583e-07	-2.44156e-06	-7.41622e-05	7.62986e-06	5.98181e-05	-0.000314961	5.1883e-06	0.000272539	-3.05194e-07
268	9	0	6.10389e-07	1.0987e-05	-6.40908e-06	3.23506e-05	-3.05194e-07	0	-7.93505e-06	-5.73766e-05	4.27272e-06	0.000100714	-0.00029085	3.66233e-06	0.000253617	2.74675e-06
268	10	0	2.13636e-06	9.76622e-06	-5.4935e-06	3.50974e-05	-1.52597e-06	-3.05194e-07	-7.01947e-06	-3.84545e-05	1.52597e-06	0.000119331	-0.000238967	3.05194e-06	0.0002585	6.71428e-06
268	11	0	1.52597e-06	6.71428e-06	-5.1883e-06	3.60129e-05	-2.13636e-06	-1.22078e-06	-6.40908e-06	-2.0448e-05	0	0.000123604	-0.000173045	2.13636e-06	0.000257279	9.46103e-06
268	12	0	3.05194e-07	3.66233e-06	-6.10389e-06	3.35714e-05	-2.13636e-06	-6.10389e-07	-1.22078e-05	-2.13636e-06	-3.05194e-07	0.000124519	-0.000103156	-6.10389e-07	0.000222487	1.03766e-05
268	13	0	9.15583e-07	2.74675e-06	-7.01947e-06	2.80779e-05	-1.52597e-06	9.15583e-07	-2.28896e-05	1.43441e-05	6.10389e-07	0.000123909	-2.92987e-05	-6.10389e-06	0.000182201	1.19026e-05
268	14	0	3.05194e-06	3.05194e-06	-6.71428e-06	2.10584e-05	-1.52597e-06	2.13636e-06	-3.17402e-05	2.59415e-05	5.1883e-06	0.000118721	5.37142e-05	-1.15974e-05	0.000176708	1.37337e-05
268	15	0	3.96753e-06	2.13636e-06	-6.10389e-06	1.52597e-05	-1.52597e-06	1.22078e-06	-3.35714e-05	3.38766e-05	1.12922e-05	0.000105597	0.000139169	-1.43441e-05	0.000185253	1.43441e-05
268	16	0	2.44156e-06	-9.15583e-07	-6.10389e-06	1.03766e-05	-1.22078e-06	-1.52597e-06	-2.83831e-05	3.38766e-05	1.52597e-05	8.36233e-05	0.000197461	-1.31234e-05	0.000155954	1.22078e-05
268	17	0	1.83117e-06	-4.27272e-06	-6.40908e-06	4.88311e-06	-1.52597e-06	-5.1883e-06	-1.83117e-05	1.40389e-05	1.43441e-05	5.79869e-05	0.000213026	-9.46103e-06	9.21687e-05	8.54544e-06
268	18	0	3.05194e-06	-6.10389e-06	-5.4935e-06	6.10389e-07	-2.44156e-06	-7.93505e-06	-8.54544e-06	-2.83831e-05	1.00714e-05	4.02857e-05	0.000230117	-4.57792e-06	4.63895e-05	4.27272e-06
268	19	0	3.96753e-06	-7.62986e-06	-3.66233e-06	-6.10389e-07	-3.35714e-06	-9.15583e-06	-3.66233e-06	-7.01947e-05	6.71428e-06	4.15064e-05	0.000329305	0	3.66233e-05	6.10389e-07
269	0	0	3.66233e-06	-9.46103e-06	-2.44156e-06	-6.10389e-07	-3.96753e-06	-1.03766e-05	-2.13636e-06	-8.02661e-05	8.24025e-06	5.82921e-05	0.000537142	3.35714e-06	3.17402e-05	-1.22078e-06
269	1	0	2.74675e-06	-9.76622e-06	-2.74675e-06	-3.96753e-06	-4.27272e-06	-1.0987e-05	-6.10389e-07	-5.03571e-05	1.64805e-05	7.6909e-05	0.000775194	5.4935e-06	1.92272e-05	-1.52597e-06
269	2	0	2.13636e-06	-7.93505e-06	-3.05194e-06	-1.00714e-05	-4.57792e-06	-1.12922e-05	2.74675e-06	-3.05194e-06	2.77727e-05	8.637e-05	0.00091894	6.40908e-06	2.53311e-05	-6.10389e-07
269	3	0	2.44156e-06	-4.88311e-06	-3.35714e-06	-1.34286e-05	-4.27272e-06	-1.0987e-05	6.10389e-06	3.23506e-05	3.4487e-05	8.54544e-05	0.000907343	6.71428e-06	5.76817e-05	3.05194e-07
269	4	0	2.13636e-06	-3.05194e-06	-2.74675e-06	-1.03766e-05	-3.66233e-06	-1.06818e-05	6.10389e-06	4.82207e-05	3.20454e-05	7.59934e-05	0.000775499	6.10389e-06	8.45388e-05	3.05194e-07
269	5	0	2.44156e-06	-1.22078e-06	-2.44156e-06	-6.71428e-06	-2.44156e-06	-1.12922e-05	4.27272e-06	5.31038e-05	2.31948e-05	5.95129e-05	0.000597571	5.1883e-06	8.69804e-05	0
269	6	0	3.05194e-06	2.44156e-06	-1.52597e-06	-8.85064e-06	-1.52597e-06	-1.19026e-05	2.74675e-06	5.12727e-05	1.40389e-05	3.96753e-05	0.000418422	4.88311e-06	8.69804e-05	-1.22078e-06
269	7	0	3.35714e-06	6.40908e-06	-1.22078e-06	-1.55649e-05	-6.10389e-07	-1.12922e-05	2.44156e-06	3.23506e-05	9.46103e-06	2.53311e-05	0.000246292	5.1883e-06	0.000103461	-2.74675e-06
269	8	0	3.35714e-06	6.40908e-06	-1.22078e-06	-1.95324e-05	0	-1.00714e-05	3.66233e-06	-1.31234e-05	7.62986e-06	1.95324e-05	8.39285e-05	5.1883e-06	0.000121773	-2.13636e-06
269	9	0	3.35714e-06	2.74675e-06	-2.13636e-06	-1.70909e-05	9.15583e-07	-8.85064e-06	5.4935e-06	-6.80584e-05	5.4935e-06	1.70909e-05	-5.09675e-05	4.27272e-06	0.000127266	3.05194e-07
269	10	0	3.96753e-06	0	-2.13636e-06	-1.06818e-05	6.10389e-07	-7.62986e-06	7.01947e-06	-9.64414e-05	2.74675e-06	1.40389e-05	-0.00014161	3.05194e-06	0.000127266	3.05194e-06
269	11	0	4.27272e-06	0	-1.22078e-06	-3.05194e-06	3.05194e-07	-6.10389e-06	7.01947e-06	-8.05713e-05	0	1.37337e-05	-0.000190136	3.05194e-06	0.000126656	3.35714e-06
269	12	0	3.35714e-06	-6.10389e-07	-3.05194e-07	4.88311e-06	0	-4.88311e-06	6.40908e-06	-4.2422e-05	-3.05194e-06	1.80065e-05	-0.000215162	3.96753e-06	0.000116889	2.13636e-06
269	13	0	1.83117e-06	-4.57792e-06	0	1.2513e-05	0	-7.01947e-06	7.32467e-06	-1.2513e-05	-7.93505e-06	2.13636e-05	-0.000229506	3.96753e-06	9.82726e-05	1.52597e-06
269	14	0	1.52597e-06	-9.76622e-06	0	1.67857e-05	3.05194e-07	-1.34286e-05	1.03766e-05	8.85064e-06	-1.31234e-05	1.89221e-05	-0.000226454	2.74675e-06	8.24025e-05	2.13636e-06
269	15	0	1.83117e-06	-1.22078e-05	1.22078e-06	1.86169e-05	0	-1.89221e-05	1.40389e-05	3.96753e-05	-1.61753e-05	1.31234e-05	-0.000198071	6.10389e-07	6.5922e-05	2.44156e-06
269	16	0	1.52597e-06	-1.12922e-05	2.74675e-06	2.10584e-05	-3.05194e-07	-1.98376e-05	1.89221e-05	7.72142e-05	-1.70909e-05	7.93505e-06	-0.000160532	0	3.93701e-05	1.83117e-06
269	17	0	9.15583e-07	-9.46103e-06	3.05194e-06	2.50259e-05	-9.15583e-07	-1.70909e-05	2.56363e-05	9.55259e-05	-1.73961e-05	-1.22078e-06	-0.000144052	9.15583e-07	1.46493e-05	1.22078e-06
269	18	0	6.10389e-07	-8.24025e-06	1.52597e-06	2.77727e-05	-9.15583e-07	-1.52597e-05	3.41818e-05	7.99609e-05	-1.80065e-05	-1.86169e-05	-0.000153208	2.44156e-06	1.06818e-05	1.22078e-06
269	19	0	6.10389e-07	-7.93505e-06	9.15583e-07	2.68571e-05	-9.15583e-07	-1.55649e-05	4.12012e-05	4.48636e-05	-1.77013e-05	-3.63181e-05	-0.000158396	2.74675e-06	1.12922e-05	9.15583e-07
270	0	0	3.05194e-07	-8.24025e-06	2.74675e-06	2.35e-05	-9.15583e-07	-1.40389e-05	4.42532e-05	1.2513e-05	-1.64805e-05	-4.21168e-05	-0.00013337	1.22078e-06	-1.43441e-05	9.15583e-07
270	1	0	3.05194e-07	-9.15583e-06	4.88311e-06	2.13636e-05	-1.22078e-06	-7.93505e-06	4.30324e-05	-5.1883e-06	-1.46493e-05	-3.54026e-05	-8.75908e-05	6.10389e-07	-5.06623e-05	1.22078e-06
270	2	0	6.10389e-07	-9.76622e-06	5.1883e-06	2.0448e-05	-1.22078e-06	-2.13636e-06	3.90649e-05	-9.76622e-06	-1.28182e-05	-2.71623e-05	-4.79155e-05	1.52597e-06	-5.00519e-05	2.44156e-06
270	3	0	1.22078e-06	-1.03766e-05	3.66233e-06	1.89221e-05	-1.52597e-06	-1.83117e-06	3.26558e-05	-1.03766e-05	-1.03766e-05	-2.25844e-05	-2.1974e-05	2.44156e-06	-1.15974e-05	3.35714e-06
270	4	0	1.52597e-06	-1.0987e-05	2.13636e-06	1.43441e-05	-2.13636e-06	-7.32467e-06	2.28896e-05	-2.22792e-05	-7.62986e-06	-1.80065e-05	-4.57792e-06	1.83117e-06	1.70909e-05	3.66233e-06
270	5	0	1.22078e-06	-1.22078e-05	1.83117e-06	8.24025e-06	-3.05194e-06	-1.22078e-05	1.12922e-05	-4.88311e-05	-4.88311e-06	-1.12922e-05	-6.10389e-07	1.52597e-06	2.80779e-05	3.35714e-06
270	6	0	9.15583e-07	-1.2513e-05	1.83117e-06	2.44156e-06	-3.35714e-06	-1.31234e-05	3.35714e-06	-6.62272e-05	-1.83117e-06	-9.15583e-06	-1.73961e-05	2.74675e-06	7.81298e-05	3.05194e-06
270	7	0	0	-1.03766e-05	1.22078e-06	-6.10389e-07	-3.66233e-06	-1.12922e-05	3.66233e-06	-4.73051e-05	2.44156e-06	-1.37337e-05	-3.99805e-05	5.1883e-06	0.000197461	2.44156e-06
270	8	0	-9.15583e-07	-6.40908e-06	0	-2.13636e-06	-3.96753e-06	-7.62986e-06	9.46103e-06	0	7.32467e-06	-1.77013e-05	-4.33376e-05	5.79869e-06	0.000323201	1.52597e-06
270	9	0	-1.22078e-06	-2.13636e-06	0	-2.13636e-06	-3.96753e-06	-2.13636e-06	1.19026e-05	3.26558e-05	1.03766e-05	-1.61753e-05	-3.05194e-05	4.88311e-06	0.000364402	9.15583e-07
270	10	0	0	2.44156e-06	9.15583e-07	0	-3.35714e-06	4.57792e-06	4.88311e-06	2.41104e-05	1.06818e-05	-1.43441e-05	-3.69285e-05	3.96753e-06	0.000300006	9.15583e-07
270	11	0	9.15583e-07	7.32467e-06	2.44156e-06	3.35714e-06	-2.13636e-06	1.03766e-05	-7.32467e-06	-8.85064e-06	9.15583e-06	-1.67857e-05	-8.7896e-05	3.66233e-06	0.000186474	1.52597e-06
270	12	0	1.22078e-06	1.00714e-05	3.35714e-06	7.01947e-06	-9.15583e-07	1.22078e-05	-1.49545e-05	-3.26558e-05	7.93505e-06	-1.70909e-05	-0.000168162	2.74675e-06	9.18635e-05	1.83117e-06
270	13	0	9.15583e-07	9.15583e-06	3.66233e-06	8.54544e-06	0	1.03766e-05	-1.64805e-05	-3.05194e-05	6.40908e-06	-8.24025e-06	-0.00024385	1.22078e-06	5.3409e-05	2.13636e-06
270	14	0	9.15583e-07	7.32467e-06	3.05194e-06	7.01947e-06	9.15583e-07	7.62986e-06	-1.89221e-05	-1.15974e-05	3.35714e-06	3.05194e-06	-0.000297565	6.10389e-07	6.95843e-05	1.83117e-06
270	15	0	2.44156e-06	7.93505e-06	2.74675e-06	4.57792e-06	1.52597e-06	5.4935e-06	-2.80779e-05	6.10389e-06	0	2.74675e-06	-0.000332052	1.52597e-06	0.00010926	1.52597e-06
270	16	0	3.96753e-06	1.06818e-05	3.05194e-06	2.13636e-06	1.52597e-06	4.57792e-06	-3.99805e-05	8.54544e-06	-3.05194e-06	-1.67857e-05	-0.000355857	2.44156e-06	0.000141	9.15583e-07
270	17	0	3.96753e-06	1.19026e-05	3.96753e-06	0	1.83117e-06	4.57792e-06	-4.51688e-05	-6.10389e-06	-4.88311e-06	-4.88311e-05	-0.000372948	1.83117e-06	0.000163889	6.10389e-07
270	18	0	3.96753e-06	1.06818e-05	5.1883e-06	-2.74675e-06	3.05194e-06	5.1883e-06	-4.02857e-05	-2.71623e-05	-5.79869e-06	-7.6909e-05	-0.000383935	6.10389e-07	0.000193798	6.10389e-07
270	19	0	3.96753e-06	9.46103e-06	4.57792e-06	-5.79869e-06	3.66233e-06	6.40908e-06	-2.92987e-05	-4.21168e-05	-6.10389e-06	-9.00324e-05	-0.000387597	6.10389e-07	0.000216993	0
271	0	0	3.96753e-06	8.85064e-06	3.05194e-06	-1.00714e-05	2.74675e-06	6.10389e-06	-1.67857e-05	-4.91363e-05	-6.10389e-06	-8.637e-05	-0.000377831	1.83117e-06	0.00019624	-1.52597e-06
271	1	0	2.74675e-06	6.10389e-06	1.83117e-06	-1.55649e-05	6.10389e-07	4.57792e-06	-5.79869e-06	-4.88311e-05	-5.1883e-06	-7.47726e-05	-0.000340597	2.13636e-06	0.000131234	-3.35714e-06
271	2	0	1.22078e-06	6.10389e-07	2.13636e-06	-2.01428e-05	0	3.96753e-06	2.13636e-06	-3.81493e-05	-3.66233e-06	-6.34804e-05	-0.000255448	9.15583e-07	7.47726e-05	-3.35714e-06
271	3	0	1.22078e-06	-3.96753e-06	2.74675e-06	-2.1974e-05	1.22078e-06	7.32467e-06	7.32467e-06	-2.47207e-05	-2.13636e-06	-5.21882e-05	-0.000120552	-9.15583e-07	6.28701e-05	-1.83117e-06
271	4	0	2.44156e-06	-3.96753e-06	1.52597e-06	-2.25844e-05	2.13636e-06	1.43441e-05	9.76622e-06	-3.11298e-05	-1.22078e-06	-3.47922e-05	2.56363e-05	-2.13636e-06	6.16493e-05	-3.05194e-07
271	5	0	2.44156e-06	-1.22078e-06	0	-2.53311e-05	2.13636e-06	2.16688e-05	1.0987e-05	-6.13441e-05	-9.15583e-07	-1.55649e-05	0.000128182	-1.52597e-06	1.19026e-05	-3.05194e-07
271	6	0	1.22078e-06	0	-1.22078e-06	-2.80779e-05	1.83117e-06	2.62467e-05	1.22078e-05	-7.8435e-05	-1.83117e-06	-9.76622e-06	0.000166941	0	-8.91168e-05	-1.22078e-06
271	7	0	6.10389e-07	0	-6.10389e-07	-2.74675e-05	2.13636e-06	2.83831e-05	1.40389e-05	-4.42532e-05	-4.57792e-06	-2.1974e-05	0.000178234	2.13636e-06	-0.000182506	-2.74675e-06
271	8	0	1.52597e-06	1.52597e-06	0	-2.56363e-05	2.13636e-06	3.20454e-05	1.77013e-05	2.1974e-05	-7.62986e-06	-3.60129e-05	0.000205091	3.96753e-06	-0.000214246	-3.35714e-06
271	9	0	2.74675e-06	6.10389e-06	-9.15583e-07	-2.65519e-05	9.15583e-07	3.72337e-05	2.0448e-05	6.65324e-05	-9.15583e-06	-3.47922e-05	0.00024324	5.79869e-06	-0.00019624	-3.66233e-06
271	10	0	1.83117e-06	1.12922e-05	-1.83117e-06	-2.92987e-05	-3.05194e-07	4.15064e-05	1.83117e-05	7.20259e-05	-7.93505e-06	-2.13636e-05	0.000257889	7.32467e-06	-0.000188	-3.05194e-06
271	11	0	0	1.52597e-05	-2.13636e-06	-2.74675e-05	-9.15583e-07	4.33376e-05	1.37337e-05	7.14155e-05	-6.71428e-06	-9.46103e-06	0.000233474	7.93505e-06	-0.00022798	-2.44156e-06
271	12	0	-6.10389e-07	1.83117e-05	-2.44156e-06	-1.95324e-05	-6.10389e-07	4.30324e-05	1.19026e-05	8.51492e-05	-7.62986e-06	6.10389e-07	0.000185558	7.93505e-06	-0.000286883	-2.13636e-06
271	13	0	-3.05194e-07	2.0448e-05	-3.66233e-06	-1.22078e-05	-6.10389e-07	4.08961e-05	1.34286e-05	8.57596e-05	-9.46103e-06	1.92272e-05	0.000127876	8.54544e-06	-0.000308246	-2.74675e-06
271	14	0	-3.05194e-07	2.0448e-05	-4.88311e-06	-1.03766e-05	-9.15583e-07	3.63181e-05	1.15974e-05	4.69999e-05	-9.15583e-06	4.18116e-05	6.40908e-05	1.00714e-05	-0.000284746	-3.66233e-06
271	15	0	-1.22078e-06	1.80065e-05	-4.57792e-06	-1.03766e-05	-6.10389e-07	2.92987e-05	2.74675e-06	-8.24025e-06	-6.40908e-06	5.12727e-05	1.52597e-06	1.15974e-05	-0.000268266	-4.88311e-06
271	16	0	-1.83117e-06	1.49545e-05	-3.05194e-06	-7.32467e-06	-3.05194e-07	2.07532e-05	-6.71428e-06	-4.08961e-05	-4.27272e-06	4.33376e-05	-4.88311e-05	1.2513e-05	-0.000288714	-6.10389e-06
271	17	0	-1.83117e-06	1.15974e-05	-1.83117e-06	-3.66233e-06	-3.05194e-07	1.15974e-05	-1.03766e-05	-4.2422e-05	-3.66233e-06	3.57077e-05	-8.75908e-05	1.19026e-05	-0.00030672	-6.71428e-06
271	18	0	-1.22078e-06	6.71428e-06	-2.13636e-06	-4.88311e-06	-6.10389e-07	2.13636e-06	-1.0987e-05	-3.08246e-05	-3.35714e-06	3.84545e-05	-0.000121162	8.24025e-06	-0.000271318	-4.88311e-06
271	19	0	-6.10389e-07	1.22078e-06	-2.44156e-06	-1.00714e-05	0	-6.10389e-06	-1.58701e-05	-1.61753e-05	-9.15583e-07	3.99805e-05	-0.000142831	0	-0.000200818	9.15583e-07
272	0	0	-3.05194e-07	-1.52597e-06	-1.83117e-06	-1.37337e-05	6.10389e-07	-1.0987e-05	-2.35e-05	3.35714e-06	9.15583e-07	2.65519e-05	-0.000143441	-1.19026e-05	-0.000158091	1.03766e-05
272	1	0	0	-9.15583e-07	-9.15583e-07	-1.46493e-05	1.22078e-06	-1.31234e-05	-2.53311e-05	2.25844e-05	1.52597e-06	8.54544e-06	-0.000137643	-2.28896e-05	-0.000162058	2.01428e-05
272	2	0	-9.15583e-07	3.05194e-07	-3.05194e-07	-1.40389e-05	1.52597e-06	-1.52597e-05	-1.86169e-05	3.02142e-05	9.15583e-07	6.10389e-06	-0.000150156	-2.92987e-05	-0.000170909	2.68571e-05
272	3	0	-2.74675e-06	6.10389e-07	-6.10389e-07	-1.31234e-05	1.52597e-06	-1.86169e-05	-9.46103e-06	2.71623e-05	1.52597e-06	1.98376e-05	-0.000177318	-3.11298e-05	-0.000152292	3.02142e-05
272	4	0	-3.35714e-06	0	-9.15583e-07	-1.22078e-05	6.10389e-07	-2.10584e-05	-3.96753e-06	2.1974e-05	2.44156e-06	3.08246e-05	-0.000195324	-2.99091e-05	-0.000120247	3.11298e-05
272	5	0	-2.44156e-06	-9.15583e-07	-6.10389e-07	-1.37337e-05	0	-2.07532e-05	-1.22078e-06	1.49545e-05	2.74675e-06	2.77727e-05	-0.000200208	-2.65519e-05	-9.52207e-05	2.99091e-05
272	6	0	-1.22078e-06	-2.44156e-06	-3.05194e-07	-1.64805e-05	6.10389e-07	-1.83117e-05	6.10389e-07	9.15583e-07	2.74675e-06	2.16688e-05	-0.000212721	-2.07532e-05	-7.04999e-05	2.56363e-05
272	7	0	-9.15583e-07	-5.1883e-06	0	-1.73961e-05	2.44156e-06	-1.49545e-05	3.05194e-06	-1.52597e-05	3.35714e-06	2.62467e-05	-0.000228591	-1.37337e-05	-3.57077e-05	1.73961e-05
272	8	0	-1.22078e-06	-7.62986e-06	-3.05194e-07	-1.58701e-05	3.05194e-06	-1.22078e-05	6.40908e-06	-2.25844e-05	3.35714e-06	3.87597e-05	-0.000207532	-7.01947e-06	9.15583e-07	7.62986e-06
272	9	0	-6.10389e-07	-7.93505e-06	-1.22078e-06	-1.67857e-05	1.83117e-06	-9.46103e-06	1.06818e-05	-1.83117e-05	2.44156e-06	4.76103e-05	-0.000126656	-1.52597e-06	3.1435e-05	-6.10389e-07
272	10	0	0	-6.10389e-06	-1.83117e-06	-2.1974e-05	6.10389e-07	-6.10389e-06	1.43441e-05	-1.12922e-05	1.83117e-06	4.48636e-05	-2.0448e-05	2.13636e-06	6.07337e-05	-6.40908e-06
272	11	0	0	-3.66233e-06	-1.83117e-06	-2.56363e-05	9.15583e-07	-3.05194e-07	1.61753e-05	-1.00714e-05	3.05194e-06	3.05194e-05	6.28701e-05	3.96753e-06	8.27077e-05	-1.06818e-05
272	12	0	-3.05194e-07	-9.15583e-07	-9.15583e-07	-2.22792e-05	1.83117e-06	7.01947e-06	1.70909e-05	-1.12922e-05	5.1883e-06	9.15583e-06	0.000121467	3.96753e-06	6.80584e-05	-1.40389e-05
272	13	0	-9.15583e-07	1.83117e-06	-9.15583e-07	-1.70909e-05	1.52597e-06	1.31234e-05	2.16688e-05	-8.54544e-06	4.88311e-06	-1.19026e-05	0.000190136	3.05194e-06	5.1883e-06	-1.64805e-05
272	14	0	-1.22078e-06	3.96753e-06	-1.22078e-06	-1.80065e-05	9.15583e-07	1.34286e-05	2.89935e-05	-3.66233e-06	2.44156e-06	-2.44156e-05	0.00027437	2.74675e-06	-6.68376e-05	-1.67857e-05
272	15	0	-1.83117e-06	3.35714e-06	-1.22078e-06	-2.31948e-05	2.13636e-06	8.24025e-06	3.41818e-05	-7.32467e-06	0	-2.65519e-05	0.000329	1.52597e-06	-9.33895e-05	-1.46493e-05
272	16	0	-1.83117e-06	9.15583e-07	0	-2.50259e-05	4.27272e-06	2.13636e-06	3.35714e-05	-2.83831e-05	-9.15583e-07	-2.80779e-05	0.000305194	-1.22078e-06	-6.37856e-05	-1.06818e-05
272	17	0	-1.22078e-06	-3.05194e-07	1.83117e-06	-2.0448e-05	4.88311e-06	-2.13636e-06	3.05194e-05	-6.16493e-05	-1.22078e-06	-3.81493e-05	0.000204785	-5.1883e-06	-1.73961e-05	-6.10389e-06
272	18	0	-6.10389e-07	-6.10389e-07	2.74675e-06	-1.46493e-05	3.66233e-06	-6.10389e-06	2.68571e-05	-9.24739e-05	0	-5.31038e-05	7.59934e-05	-7.01947e-06	6.10389e-06	-2.44156e-06
272	19	0	-6.10389e-07	-9.15583e-07	2.13636e-06	-1.15974e-05	3.35714e-06	-1.03766e-05	2.07532e-05	-0.000112922	2.74675e-06	-6.22597e-05	-3.87597e-05	-5.1883e-06	7.01947e-06	-1.52597e-06
273	0	0	-1.22078e-06	-1.22078e-06	0	-1.06818e-05	3.96753e-06	-1.28182e-05	8.24025e-06	-0.000128792	4.88311e-06	-6.16493e-05	-0.000132149	-2.13636e-06	9.15583e-06	-3.66233e-06
273	1	0	-6.10389e-07	-3.05194e-07	-1.52597e-06	-1.03766e-05	3.35714e-06	-1.2513e-05	-6.40908e-06	-0.000144662	4.88311e-06	-5.6461e-05	-0.000208448	-9.15583e-07	2.92987e-05	-7.01947e-06
273	2	0	0	1.22078e-06	-2.13636e-06	-1.0987e-05	1.83117e-06	-1.22078e-05	-1.64805e-05	-0.000153208	3.35714e-06	-5.15779e-05	-0.00025972	-9.15583e-07	6.04285e-05	-8.85064e-06
273	3	0	3.05194e-07	2.74675e-06	-1.52597e-06	-1.00714e-05	9.15583e-07	-1.34286e-05	-1.86169e-05	-0.000148935	2.74675e-06	-4.88311e-05	-0.000278948	6.10389e-07	8.30129e-05	-8.85064e-06
273	4	0	6.10389e-07	4.27272e-06	-9.15583e-07	-5.4935e-06	1.83117e-06	-1.28182e-05	-1.77013e-05	-0.000141915	2.13636e-06	-5.06623e-05	-0.000286578	5.1883e-06	8.57596e-05	-1.03766e-05
273	5	0	1.22078e-06	6.71428e-06	-1.52597e-06	1.22078e-06	2.13636e-06	-8.85064e-06	-2.0448e-05	-0.000142526	9.15583e-07	-5.67662e-05	-0.000310078	1.0987e-05	7.23311e-05	-1.37337e-05
273	6	0	1.83117e-06	8.85064e-06	-2.74675e-06	6.40908e-06	1.22078e-06	-3.96753e-06	-2.59415e-05	-0.000136117	0	-6.01233e-05	-0.000341207	1.46493e-05	5.1883e-05	-1.70909e-05
273	7	0	9.15583e-07	7.32467e-06	-3.05194e-06	7.62986e-06	9.15583e-07	-3.35714e-06	-2.92987e-05	-9.43051e-05	9.15583e-07	-5.27986e-05	-0.000347006	1.61753e-05	2.62467e-05	-1.77013e-05
273	8	0	0	2.74675e-06	-2.44156e-06	9.46103e-06	1.83117e-06	-7.62986e-06	-2.71623e-05	-1.64805e-05	3.35714e-06	-3.87597e-05	-0.000318318	1.83117e-05	-3.96753e-06	-1.77013e-05
273	9	0	0	-1.83117e-06	-1.52597e-06	1.43441e-05	2.44156e-06	-1.2513e-05	-2.25844e-05	6.22597e-05	3.05194e-06	-3.2961e-05	-0.000283831	2.22792e-05	-2.44156e-05	-1.89221e-05
273	10	0	3.05194e-07	-4.88311e-06	-3.05194e-07	2.0448e-05	1.52597e-06	-1.40389e-05	-1.89221e-05	0.00011048	0	-4.30324e-05	-0.000262467	2.47207e-05	-1.43441e-05	-2.10584e-05
273	11	0	3.05194e-07	-6.10389e-06	9.15583e-07	2.50259e-05	1.22078e-06	-1.2513e-05	-1.46493e-05	0.000130928	-2.13636e-06	-6.22597e-05	-0.000239883	2.25844e-05	2.56363e-05	-2.1974e-05
273	12	0	0	-6.40908e-06	9.15583e-07	2.74675e-05	3.35714e-06	-9.76622e-06	-6.40908e-06	0.000144967	-1.83117e-06	-8.02661e-05	-0.000205701	1.64805e-05	7.50778e-05	-1.98376e-05
273	13	0	0	-6.10389e-06	-6.10389e-07	2.74675e-05	5.4935e-06	-7.62986e-06	2.44156e-06	0.000155954	-9.15583e-07	-9.39999e-05	-0.00017213	1.03766e-05	0.000115974	-1.61753e-05
273	14	0	0	-4.57792e-06	-1.83117e-06	2.62467e-05	4.88311e-06	-6.40908e-06	5.79869e-06	0.000150156	-6.10389e-07	-0.000101325	-0.000130318	4.88311e-06	0.000146188	-1.0987e-05
273	15	0	0	-3.66233e-06	-6.10389e-07	2.59415e-05	2.44156e-06	-4.57792e-06	3.35714e-06	0.000122078	-9.15583e-07	-9.67466e-05	-2.86883e-05	-1.22078e-06	0.000157175	-3.66233e-06
273	16	0	0	-3.66233e-06	1.83117e-06	2.80779e-05	2.13636e-06	-1.22078e-06	3.05194e-07	8.30129e-05	0	-7.93505e-05	0.000159311	-1.03766e-05	0.000131539	4.88311e-06
273	17	0	1.22078e-06	-3.05194e-06	2.74675e-06	3.05194e-05	4.27272e-06	4.57792e-06	0	5.03571e-05	9.15583e-07	-5.95129e-05	0.000372948	-2.0448e-05	7.47726e-05	1.43441e-05
273	18	0	2.74675e-06	-3.05194e-07	1.52597e-06	2.80779e-05	6.40908e-06	1.22078e-05	-3.05194e-07	3.54026e-05	1.22078e-06	-4.76103e-05	0.000511811	-2.86883e-05	2.89935e-05	2.28896e-05
273	19	0	3.35714e-06	3.05194e-06	9.15583e-07	1.89221e-05	6.71428e-06	1.95324e-05	-3.35714e-06	4.21168e-05	9.15583e-07	-4.21168e-05	0.00054172	-3.41818e-05	2.50259e-05	3.11298e-05
274	0	0	3.66233e-06	5.79869e-06	2.13636e-06	8.24025e-06	6.10389e-06	2.28896e-05	-5.79869e-06	6.22597e-05	0	-2.99091e-05	0.000510895	-3.75389e-05	3.2961e-05	3.81493e-05
274	1	0	3.66233e-06	6.10389e-06	3.35714e-06	9.15583e-07	6.40908e-06	2.22792e-05	-5.4935e-06	7.66038e-05	-6.10389e-07	-3.35714e-06	0.000471525	-3.90649e-05	0	4.18116e-05
274	2	0	3.35714e-06	6.10389e-06	3.05194e-06	-2.13636e-06	6.71428e-06	2.22792e-05	-5.1883e-06	7.35519e-05	-1.22078e-06	3.02142e-05	0.000426967	-3.81493e-05	-7.32467e-05	4.2422e-05
274	3	0	1.83117e-06	7.93505e-06	2.13636e-06	-6.10389e-06	6.10389e-06	2.59415e-05	-8.85064e-06	6.40908e-05	-1.22078e-06	5.31038e-05	0.000357077	-3.57077e-05	-0.000130318	4.05909e-05
274	4	0	-3.05194e-07	1.15974e-05	1.22078e-06	-1.49545e-05	4.27272e-06	2.96039e-05	-1.34286e-05	6.92791e-05	-6.10389e-07	5.12727e-05	0.000263383	-3.20454e-05	-0.000137337	3.69285e-05
274	5	0	-2.44156e-06	1.31234e-05	-9.15583e-07	-2.71623e-05	2.74675e-06	2.62467e-05	-1.22078e-05	8.7896e-05	-6.10389e-07	3.2961e-05	0.000169688	-2.68571e-05	-0.000120552	3.02142e-05
274	6	0	-3.66233e-06	9.15583e-06	-4.57792e-06	-3.81493e-05	1.52597e-06	1.31234e-05	-6.10389e-06	9.64414e-05	-6.10389e-07	2.47207e-05	9.97986e-05	-2.07532e-05	-0.000111396	2.07532e-05
274	7	0	-3.35714e-06	6.10389e-07	-6.40908e-06	-4.45584e-05	0	-4.88311e-06	-1.22078e-06	7.99609e-05	0	4.5474e-05	5.76817e-05	-1.55649e-05	-9.7357e-05	1.12922e-05
274	8	0	-1.83117e-06	-6.71428e-06	-4.88311e-06	-4.66947e-05	-1.52597e-06	-2.10584e-05	-1.22078e-06	4.73051e-05	1.52597e-06	8.57596e-05	2.89935e-05	-1.15974e-05	-5.67662e-05	3.05194e-06
274	9	0	-3.05194e-07	-9.15583e-06	-2.13636e-06	-4.76103e-05	-2.13636e-06	-3.11298e-05	-3.05194e-06	1.34286e-05	1.52597e-06	0.00011811	-2.13636e-06	-7.01947e-06	-1.67857e-05	-3.35714e-06
274	10	0	-9.15583e-07	-8.85064e-06	-3.05194e-07	-4.73051e-05	-9.15583e-07	-3.47922e-05	-4.27272e-06	-1.80065e-05	9.15583e-07	0.000129708	-3.08246e-05	-9.15583e-07	-2.56363e-05	-9.76622e-06
274	11	0	-2.44156e-06	-8.85064e-06	3.05194e-07	-4.15064e-05	9.15583e-07	-3.32662e-05	-4.57792e-06	-4.57792e-05	6.10389e-07	0.000130013	-3.87597e-05	4.88311e-06	-7.90453e-05	-1.55649e-05
274	12	0	-3.66233e-06	-8.85064e-06	1.52597e-06	-2.86883e-05	1.52597e-06	-2.83831e-05	-4.88311e-06	-6.07337e-05	9.15583e-07	0.000129708	-2.74675e-05	7.62986e-06	-0.000116279	-2.01428e-05
274	13	0	-4.27272e-06	-7.32467e-06	3.35714e-06	-1.19026e-05	3.05194e-07	-2.44156e-05	-4.57792e-06	-5.6461e-05	9.15583e-07	0.000126656	-2.68571e-05	6.40908e-06	-9.06427e-05	-2.35e-05
274	14	0	-5.1883e-06	-4.27272e-06	3.35714e-06	3.66233e-06	-1.52597e-06	-2.38052e-05	-3.05194e-06	-4.33376e-05	0	0.000112617	-5.31038e-05	3.35714e-06	-1.92272e-05	-2.47207e-05
[truncated: 21,505 more rows]
