# Supplementary material for: Key parameters and sensitivity analysis of lower limb muscle strength in young men with different gait patterns
Source: PLoS One. 2025 Mar 19;20(3):e0318693. doi: 10.1371/journal.pone.0318693 (PMC11922288; doi:10.1371/journal.pone.0318693)
Supplement: S2 Dataset — (ZIP) [file pone.0318693.s002.zip › All the data/2.xlsx]

## Sheet: Sheet1
Devices
2000
		Noraxon Ultium - Digital	Noraxon Ultium - EMG1	Noraxon Ultium - EMG2	Noraxon Ultium - EMG3	Noraxon Ultium - EMG4	Noraxon Ultium - EMG5	Noraxon Ultium - EMG6	Noraxon Ultium - EMG7	Noraxon Ultium - EMG8	Noraxon Ultium - EMG9	Noraxon Ultium - EMG10	Noraxon Ultium - EMG11	Noraxon Ultium - EMG12	Noraxon Ultium - EMG13	Noraxon Ultium - EMG14
Frame	Sub Frame	Sync	v	v	v	v	v	v	v	v	v	v	v	v	v	v
			V	V	V	V	V	V	V	V	V	V	V	V	V	V
1	0	0	-4.88311e-06	-3.17402e-05	9.46103e-06	-8.17921e-05	2.77727e-05	0	-5.1883e-06	9.76622e-06	-3.23506e-05	9.15583e-06	-4.27272e-06	-1.19026e-05	1.83117e-06	2.1974e-05
1	1	0	-1.34286e-05	-2.68571e-05	1.22078e-06	-7.04999e-05	2.10584e-05	9.15583e-07	-3.35714e-06	8.24025e-06	-3.84545e-05	7.62986e-06	-2.74675e-06	-9.46103e-06	1.83117e-06	2.38052e-05
1	2	0	-1.12922e-05	-2.10584e-05	8.24025e-06	-5.67662e-05	1.46493e-05	0	-2.13636e-06	5.1883e-06	-4.36428e-05	5.4935e-06	-3.05194e-07	-9.46103e-06	2.44156e-06	2.47207e-05
1	3	0	-4.88311e-06	-1.58701e-05	1.55649e-05	-4.08961e-05	7.01947e-06	-1.52597e-06	0	3.66233e-06	-3.93701e-05	4.88311e-06	2.13636e-06	-8.54544e-06	4.57792e-06	2.59415e-05
1	4	0	-2.44156e-06	-1.28182e-05	7.93505e-06	-2.80779e-05	-2.74675e-06	-3.35714e-06	4.88311e-06	2.74675e-06	-1.80065e-05	5.4935e-06	3.35714e-06	-3.96753e-06	8.24025e-06	2.62467e-05
1	5	0	-6.10389e-06	-1.15974e-05	-1.31234e-05	-2.28896e-05	-1.12922e-05	-3.05194e-06	1.00714e-05	9.15583e-07	1.12922e-05	3.66233e-06	3.05194e-06	9.15583e-07	1.00714e-05	2.53311e-05
1	6	0	-1.28182e-05	-1.22078e-05	-3.66233e-05	-2.25844e-05	-1.61753e-05	-6.10389e-07	1.00714e-05	0	2.77727e-05	-2.13636e-06	2.13636e-06	3.35714e-06	8.85064e-06	2.28896e-05
1	7	0	-2.01428e-05	-1.28182e-05	-5.55454e-05	-2.25844e-05	-2.01428e-05	1.83117e-06	3.96753e-06	0	2.16688e-05	-7.01947e-06	9.15583e-07	3.05194e-06	7.01947e-06	2.13636e-05
1	8	0	-2.68571e-05	-1.28182e-05	-6.71428e-05	-2.1974e-05	-2.56363e-05	2.74675e-06	-2.74675e-06	-2.13636e-06	5.1883e-06	-6.71428e-06	-6.10389e-07	2.13636e-06	6.40908e-06	2.16688e-05
1	9	0	-2.89935e-05	-1.2513e-05	-6.56168e-05	-2.10584e-05	-2.71623e-05	3.05194e-06	-5.79869e-06	-5.79869e-06	-3.96753e-06	-3.35714e-06	-2.44156e-06	2.13636e-06	6.71428e-06	2.22792e-05
1	10	0	-2.07532e-05	-1.22078e-05	-4.66947e-05	-1.98376e-05	-1.92272e-05	3.96753e-06	-5.79869e-06	-6.71428e-06	-2.13636e-06	-2.74675e-06	-3.35714e-06	2.13636e-06	5.4935e-06	2.31948e-05
1	11	0	-3.05194e-06	-1.34286e-05	-1.92272e-05	-1.92272e-05	-5.79869e-06	5.4935e-06	-5.79869e-06	-4.57792e-06	5.1883e-06	-6.71428e-06	-2.13636e-06	1.83117e-06	3.66233e-06	2.35e-05
1	12	0	1.34286e-05	-1.49545e-05	0	-1.98376e-05	2.13636e-06	5.4935e-06	-7.32467e-06	-4.27272e-06	1.2513e-05	-1.19026e-05	-3.05194e-07	2.74675e-06	4.27272e-06	2.31948e-05
1	13	0	1.98376e-05	-1.52597e-05	5.79869e-06	-2.0448e-05	2.13636e-06	4.57792e-06	-9.15583e-06	-9.46103e-06	1.61753e-05	-1.49545e-05	0	4.27272e-06	6.40908e-06	2.16688e-05
1	14	0	1.70909e-05	-1.34286e-05	5.1883e-06	-1.92272e-05	-1.52597e-06	3.96753e-06	-1.06818e-05	-1.2513e-05	1.40389e-05	-1.55649e-05	-1.22078e-06	5.79869e-06	7.62986e-06	1.95324e-05
1	15	0	1.34286e-05	-1.0987e-05	4.27272e-06	-1.67857e-05	-4.27272e-06	3.35714e-06	-1.22078e-05	-3.66233e-06	8.54544e-06	-1.28182e-05	-1.52597e-06	6.40908e-06	6.71428e-06	1.89221e-05
1	16	0	1.2513e-05	-8.85064e-06	0	-1.55649e-05	-6.40908e-06	1.22078e-06	-1.40389e-05	1.28182e-05	5.1883e-06	-8.24025e-06	-9.15583e-07	6.71428e-06	4.88311e-06	1.92272e-05
1	17	0	9.76622e-06	-7.62986e-06	-9.15583e-06	-1.52597e-05	-8.85064e-06	-1.83117e-06	-1.55649e-05	2.38052e-05	4.27272e-06	-7.32467e-06	-3.05194e-07	7.93505e-06	3.96753e-06	1.92272e-05
1	18	0	1.52597e-06	-7.93505e-06	-1.98376e-05	-1.37337e-05	-1.06818e-05	-3.35714e-06	-1.64805e-05	2.13636e-05	1.22078e-06	-1.43441e-05	-1.22078e-06	1.06818e-05	3.96753e-06	1.86169e-05
1	19	0	-9.76622e-06	-9.46103e-06	-2.41104e-05	-1.31234e-05	-1.03766e-05	-1.83117e-06	-1.55649e-05	1.15974e-05	-4.27272e-06	-2.47207e-05	-1.83117e-06	1.37337e-05	3.96753e-06	1.86169e-05
2	0	0	-1.86169e-05	-1.15974e-05	-2.0448e-05	-1.49545e-05	-8.24025e-06	3.05194e-07	-1.34286e-05	4.57792e-06	-4.27272e-06	-2.99091e-05	-2.13636e-06	1.46493e-05	3.66233e-06	1.86169e-05
2	1	0	-2.25844e-05	-1.28182e-05	-1.19026e-05	-1.80065e-05	-4.57792e-06	1.83117e-06	-1.0987e-05	2.44156e-06	5.1883e-06	-2.74675e-05	-2.44156e-06	1.28182e-05	2.44156e-06	1.70909e-05
2	2	0	-2.35e-05	-1.15974e-05	-1.22078e-06	-1.77013e-05	-9.15583e-07	2.44156e-06	-8.24025e-06	3.35714e-06	1.52597e-05	-2.25844e-05	-3.66233e-06	1.0987e-05	6.10389e-07	1.49545e-05
2	3	0	-2.25844e-05	-8.85064e-06	7.93505e-06	-1.40389e-05	-9.15583e-07	3.35714e-06	-6.40908e-06	5.4935e-06	1.34286e-05	-1.89221e-05	-3.35714e-06	1.12922e-05	0	1.43441e-05
2	4	0	-2.0448e-05	-5.79869e-06	1.40389e-05	-9.15583e-06	-4.88311e-06	4.27272e-06	-5.79869e-06	8.85064e-06	-6.10389e-07	-1.55649e-05	-1.22078e-06	1.31234e-05	1.52597e-06	1.49545e-05
2	5	0	-1.80065e-05	-3.96753e-06	1.61753e-05	-5.4935e-06	-8.24025e-06	4.88311e-06	-7.01947e-06	1.34286e-05	-1.52597e-05	-1.03766e-05	3.05194e-07	1.28182e-05	3.66233e-06	1.43441e-05
2	6	0	-1.67857e-05	-3.05194e-06	1.46493e-05	-3.35714e-06	-7.93505e-06	5.79869e-06	-8.54544e-06	1.77013e-05	-2.07532e-05	-4.27272e-06	0	9.46103e-06	3.66233e-06	1.03766e-05
2	7	0	-1.70909e-05	-3.96753e-06	8.54544e-06	-4.88311e-06	-7.62986e-06	6.10389e-06	-9.15583e-06	2.07532e-05	-1.92272e-05	6.10389e-07	-2.13636e-06	4.88311e-06	9.15583e-07	6.10389e-06
2	8	0	-1.98376e-05	-7.32467e-06	-1.22078e-06	-9.15583e-06	-1.12922e-05	7.01947e-06	-7.32467e-06	2.07532e-05	-1.64805e-05	4.27272e-06	-3.96753e-06	3.05194e-07	-1.52597e-06	3.66233e-06
2	9	0	-2.53311e-05	-1.00714e-05	-1.0987e-05	-1.15974e-05	-1.58701e-05	9.76622e-06	-3.35714e-06	1.61753e-05	-1.12922e-05	5.4935e-06	-3.96753e-06	-4.27272e-06	-2.44156e-06	2.74675e-06
2	10	0	-3.02142e-05	-1.00714e-05	-1.49545e-05	-7.32467e-06	-1.61753e-05	1.37337e-05	1.83117e-06	7.01947e-06	4.27272e-06	2.13636e-06	-3.35714e-06	-8.85064e-06	-2.44156e-06	9.15583e-07
2	11	0	-2.89935e-05	-8.24025e-06	-1.0987e-05	6.10389e-07	-1.28182e-05	1.58701e-05	9.15583e-06	-3.96753e-06	3.69285e-05	-4.27272e-06	-2.74675e-06	-1.12922e-05	-2.74675e-06	-1.52597e-06
2	12	0	-1.95324e-05	-6.40908e-06	-4.57792e-06	8.24025e-06	-1.15974e-05	1.37337e-05	1.70909e-05	-1.61753e-05	7.78246e-05	-9.46103e-06	-1.52597e-06	-1.15974e-05	-3.35714e-06	-4.27272e-06
2	13	0	-8.54544e-06	-5.4935e-06	-2.74675e-06	1.49545e-05	-1.40389e-05	9.76622e-06	2.16688e-05	-2.77727e-05	0.000105597	-9.46103e-06	-3.05194e-07	-1.22078e-05	-3.05194e-06	-5.4935e-06
2	14	0	-4.57792e-06	-4.88311e-06	-6.40908e-06	2.25844e-05	-1.64805e-05	8.54544e-06	1.92272e-05	-3.54026e-05	0.000105597	-6.40908e-06	0	-1.37337e-05	-1.83117e-06	-4.57792e-06
2	15	0	-7.62986e-06	-5.1883e-06	-1.31234e-05	2.77727e-05	-1.83117e-05	1.00714e-05	1.2513e-05	-3.75389e-05	8.24025e-05	-5.79869e-06	3.05194e-07	-1.40389e-05	-6.10389e-07	-1.22078e-06
2	16	0	-1.22078e-05	-7.32467e-06	-2.10584e-05	2.77727e-05	-2.25844e-05	1.06818e-05	7.32467e-06	-3.54026e-05	5.27986e-05	-7.93505e-06	3.05194e-07	-1.0987e-05	0	2.13636e-06
2	17	0	-1.64805e-05	-8.85064e-06	-3.02142e-05	2.65519e-05	-2.96039e-05	9.15583e-06	6.40908e-06	-3.20454e-05	2.99091e-05	-9.76622e-06	1.22078e-06	-6.10389e-06	-6.10389e-07	4.27272e-06
2	18	0	-2.28896e-05	-7.62986e-06	-4.08961e-05	3.08246e-05	-3.41818e-05	7.32467e-06	6.71428e-06	-2.41104e-05	1.49545e-05	-7.62986e-06	1.83117e-06	-2.74675e-06	-1.52597e-06	5.1883e-06
2	19	0	-3.20454e-05	-4.57792e-06	-4.82207e-05	3.93701e-05	-3.60129e-05	7.62986e-06	5.1883e-06	-5.4935e-06	4.57792e-06	-9.15583e-07	2.74675e-06	3.05194e-07	-1.83117e-06	7.01947e-06
3	0	0	-3.84545e-05	-2.44156e-06	-4.69999e-05	4.57792e-05	-3.99805e-05	9.76622e-06	2.74675e-06	2.1974e-05	-6.10389e-07	7.62986e-06	3.66233e-06	5.4935e-06	-9.15583e-07	1.15974e-05
3	1	0	-3.81493e-05	-1.83117e-06	-3.72337e-05	4.97467e-05	-4.97467e-05	1.19026e-05	2.13636e-06	4.48636e-05	-2.13636e-06	1.34286e-05	3.66233e-06	1.2513e-05	0	1.58701e-05
3	2	0	-3.26558e-05	-6.10389e-07	-2.22792e-05	5.55454e-05	-6.16493e-05	1.31234e-05	3.05194e-06	5.03571e-05	-3.35714e-06	1.31234e-05	3.35714e-06	1.80065e-05	6.10389e-07	1.67857e-05
3	3	0	-2.31948e-05	6.10389e-07	-5.1883e-06	5.95129e-05	-6.95843e-05	1.34286e-05	2.74675e-06	4.21168e-05	-7.01947e-06	7.32467e-06	3.66233e-06	2.13636e-05	6.10389e-07	1.55649e-05
3	4	0	-7.01947e-06	0	1.43441e-05	5.4935e-05	-7.17207e-05	1.34286e-05	1.52597e-06	3.26558e-05	-1.03766e-05	2.13636e-06	5.1883e-06	2.44156e-05	1.22078e-06	1.55649e-05
3	5	0	1.37337e-05	-2.44156e-06	3.35714e-05	4.57792e-05	-6.83635e-05	1.34286e-05	1.83117e-06	2.89935e-05	-1.15974e-05	1.22078e-06	7.32467e-06	2.89935e-05	2.13636e-06	1.77013e-05
3	6	0	2.96039e-05	-4.27272e-06	4.63895e-05	4.12012e-05	-5.85973e-05	1.31234e-05	3.66233e-06	2.71623e-05	-1.15974e-05	2.44156e-06	8.54544e-06	3.38766e-05	1.83117e-06	1.92272e-05
3	7	0	3.23506e-05	-4.88311e-06	4.79155e-05	3.66233e-05	-4.36428e-05	1.0987e-05	4.88311e-06	2.10584e-05	-1.34286e-05	2.13636e-06	8.54544e-06	3.63181e-05	0	1.83117e-05
3	8	0	2.71623e-05	-7.32467e-06	4.12012e-05	1.64805e-05	-2.89935e-05	7.93505e-06	4.57792e-06	1.12922e-05	-1.49545e-05	3.05194e-07	7.32467e-06	3.41818e-05	-1.22078e-06	1.52597e-05
3	9	0	2.50259e-05	-1.2513e-05	3.26558e-05	-1.86169e-05	-1.98376e-05	6.40908e-06	3.96753e-06	2.44156e-06	-1.46493e-05	-9.15583e-07	5.1883e-06	2.77727e-05	-1.22078e-06	1.19026e-05
3	10	0	2.99091e-05	-1.43441e-05	2.74675e-05	-4.5474e-05	-1.52597e-05	7.32467e-06	5.1883e-06	-4.27272e-06	-1.37337e-05	-1.52597e-06	3.05194e-06	1.98376e-05	-9.15583e-07	7.62986e-06
3	11	0	3.66233e-05	-8.24025e-06	2.62467e-05	-4.85259e-05	-1.00714e-05	7.01947e-06	7.01947e-06	-1.03766e-05	-1.70909e-05	-2.44156e-06	2.13636e-06	1.22078e-05	-1.83117e-06	2.44156e-06
3	12	0	4.2422e-05	4.27272e-06	2.83831e-05	-4.12012e-05	-1.52597e-06	3.96753e-06	5.79869e-06	-1.49545e-05	-2.44156e-05	-3.96753e-06	1.22078e-06	4.88311e-06	-3.96753e-06	-3.35714e-06
3	13	0	4.79155e-05	1.55649e-05	3.17402e-05	-4.51688e-05	7.93505e-06	-3.05194e-07	9.15583e-07	-1.58701e-05	-3.08246e-05	-4.57792e-06	-3.05194e-07	-3.35714e-06	-6.40908e-06	-9.15583e-06
3	14	0	5.1883e-05	2.10584e-05	3.54026e-05	-6.28701e-05	1.77013e-05	-4.27272e-06	-4.88311e-06	-1.31234e-05	-3.2961e-05	-3.66233e-06	-2.74675e-06	-1.40389e-05	-7.93505e-06	-1.49545e-05
3	15	0	4.94415e-05	2.01428e-05	3.96753e-05	-8.20973e-05	2.71623e-05	-9.76622e-06	-8.85064e-06	-1.00714e-05	-3.11298e-05	-2.13636e-06	-4.27272e-06	-2.44156e-05	-8.85064e-06	-2.0448e-05
3	16	0	3.96753e-05	1.46493e-05	4.12012e-05	-9.7357e-05	3.63181e-05	-1.77013e-05	-8.54544e-06	-7.93505e-06	-2.89935e-05	-6.10389e-07	-4.88311e-06	-3.2961e-05	-9.15583e-06	-2.68571e-05
3	17	0	2.56363e-05	7.32467e-06	3.08246e-05	-0.000108649	4.48636e-05	-2.50259e-05	-6.10389e-06	-5.79869e-06	-2.96039e-05	3.05194e-07	-6.40908e-06	-3.96753e-05	-9.46103e-06	-3.32662e-05
3	18	0	8.54544e-06	3.05194e-06	2.74675e-06	-0.000109565	5.09675e-05	-2.96039e-05	-4.88311e-06	-3.66233e-06	-3.4487e-05	3.05194e-07	-8.85064e-06	-4.45584e-05	-1.0987e-05	-3.72337e-05
3	19	0	-1.19026e-05	3.35714e-06	-3.23506e-05	-9.36947e-05	5.58506e-05	-3.41818e-05	-5.79869e-06	-2.44156e-06	-4.05909e-05	-2.74675e-06	-1.00714e-05	-4.60844e-05	-1.2513e-05	-3.54026e-05
4	0	0	-3.08246e-05	6.40908e-06	-5.37142e-05	-6.7448e-05	6.04285e-05	-4.12012e-05	-7.32467e-06	-3.96753e-06	-4.36428e-05	-8.24025e-06	-9.46103e-06	-4.27272e-05	-1.28182e-05	-2.86883e-05
4	1	0	-4.02857e-05	7.62986e-06	-5.12727e-05	-4.60844e-05	6.50064e-05	-4.57792e-05	-6.71428e-06	-7.93505e-06	-4.08961e-05	-1.15974e-05	-8.85064e-06	-3.57077e-05	-1.0987e-05	-2.13636e-05
4	2	0	-3.72337e-05	6.71428e-06	-3.75389e-05	-3.47922e-05	6.68376e-05	-4.15064e-05	-4.88311e-06	-1.0987e-05	-3.47922e-05	-9.76622e-06	-7.93505e-06	-2.59415e-05	-9.15583e-06	-1.52597e-05
4	3	0	-2.96039e-05	5.1883e-06	-3.11298e-05	-2.77727e-05	6.22597e-05	-2.99091e-05	-3.05194e-06	-1.06818e-05	-2.92987e-05	-3.66233e-06	-6.10389e-06	-1.03766e-05	-8.24025e-06	-9.15583e-06
4	4	0	-2.56363e-05	4.57792e-06	-3.69285e-05	-2.07532e-05	5.12727e-05	-2.01428e-05	-1.22078e-06	-6.40908e-06	-2.56363e-05	3.05194e-06	-2.74675e-06	1.40389e-05	-7.32467e-06	-3.05194e-06
4	5	0	-2.53311e-05	4.88311e-06	-4.36428e-05	-1.86169e-05	3.66233e-05	-1.52597e-05	3.05194e-07	-1.52597e-06	-2.28896e-05	7.93505e-06	0	4.36428e-05	-4.27272e-06	0
4	6	0	-2.47207e-05	5.1883e-06	-4.30324e-05	-2.22792e-05	2.25844e-05	-1.15974e-05	1.83117e-06	6.10389e-07	-2.16688e-05	8.24025e-06	9.15583e-07	6.98895e-05	-1.22078e-06	-1.52597e-06
4	7	0	-2.16688e-05	3.66233e-06	-3.69285e-05	-2.71623e-05	1.0987e-05	-5.79869e-06	1.22078e-06	-3.05194e-07	-2.25844e-05	4.57792e-06	0	8.97272e-05	0	-9.15583e-07
4	8	0	-1.73961e-05	-9.15583e-07	-3.1435e-05	-2.80779e-05	2.13636e-06	-1.22078e-06	0	-3.05194e-06	-2.53311e-05	-6.10389e-07	-1.52597e-06	0.00010987	6.10389e-07	8.24025e-06
4	9	0	-1.40389e-05	-7.32467e-06	-2.86883e-05	-2.56363e-05	-3.05194e-06	-6.10389e-07	-2.13636e-06	-2.44156e-06	-2.99091e-05	-4.27272e-06	-2.74675e-06	0.000137032	1.83117e-06	2.65519e-05
4	10	0	-1.22078e-05	-1.15974e-05	-2.62467e-05	-2.1974e-05	-5.1883e-06	-3.35714e-06	-5.4935e-06	1.83117e-06	-3.54026e-05	-5.1883e-06	-3.05194e-06	0.000167857	2.74675e-06	4.5474e-05
4	11	0	-1.12922e-05	-1.15974e-05	-2.31948e-05	-1.67857e-05	-6.10389e-06	-7.32467e-06	-1.00714e-05	7.32467e-06	-3.78441e-05	-5.1883e-06	-3.35714e-06	0.000194104	1.83117e-06	5.98181e-05
4	12	0	-1.00714e-05	-1.03766e-05	-1.86169e-05	-1.19026e-05	-7.32467e-06	-1.0987e-05	-1.28182e-05	9.46103e-06	-3.20454e-05	-6.10389e-06	-4.27272e-06	0.0002115	-1.22078e-06	7.08051e-05
4	13	0	-7.32467e-06	-1.06818e-05	-1.40389e-05	-8.54544e-06	-8.54544e-06	-1.19026e-05	-1.0987e-05	6.71428e-06	-1.80065e-05	-6.40908e-06	-4.27272e-06	0.000219435	-3.96753e-06	8.14869e-05
4	14	0	-4.27272e-06	-1.22078e-05	-1.15974e-05	-7.01947e-06	-8.85064e-06	-7.93505e-06	-5.79869e-06	1.83117e-06	-6.71428e-06	-3.35714e-06	0	0.0002115	-4.88311e-06	8.72856e-05
4	15	0	-2.74675e-06	-1.19026e-05	-1.0987e-05	-5.1883e-06	-9.76622e-06	-1.83117e-06	-3.96753e-06	-1.83117e-06	-7.93505e-06	1.83117e-06	7.62986e-06	0.000178844	-5.1883e-06	7.90453e-05
4	16	0	-3.66233e-06	-9.76622e-06	-1.0987e-05	-3.66233e-06	-1.22078e-05	1.52597e-06	-7.01947e-06	-3.35714e-06	-2.07532e-05	6.40908e-06	1.2513e-05	0.000128487	-5.1883e-06	5.73766e-05
4	17	0	-5.1883e-06	-8.54544e-06	-1.00714e-05	-4.27272e-06	-1.43441e-05	2.44156e-06	-1.03766e-05	-2.44156e-06	-3.2961e-05	7.01947e-06	1.00714e-05	8.60648e-05	-5.1883e-06	4.15064e-05
4	18	0	-5.1883e-06	-7.93505e-06	-9.46103e-06	-6.10389e-06	-1.46493e-05	4.27272e-06	-9.46103e-06	-1.22078e-06	-3.57077e-05	4.88311e-06	3.96753e-06	6.95843e-05	-5.4935e-06	4.66947e-05
4	19	0	-3.96753e-06	-6.71428e-06	-9.46103e-06	-5.79869e-06	-1.37337e-05	8.54544e-06	-5.1883e-06	-1.52597e-06	-3.11298e-05	0	-1.22078e-06	5.89025e-05	-6.71428e-06	5.76817e-05
5	0	0	-2.74675e-06	-6.10389e-06	-9.15583e-06	-3.96753e-06	-1.37337e-05	1.2513e-05	-6.10389e-07	-4.88311e-06	-2.50259e-05	-6.71428e-06	-5.1883e-06	1.61753e-05	-7.93505e-06	3.84545e-05
5	1	0	-1.83117e-06	-7.01947e-06	-7.01947e-06	-2.74675e-06	-1.43441e-05	1.34286e-05	2.13636e-06	-9.76622e-06	-2.07532e-05	-1.19026e-05	-6.71428e-06	-6.62272e-05	-8.24025e-06	-1.77013e-05
5	2	0	-1.22078e-06	-9.15583e-06	-4.88311e-06	-4.27272e-06	-1.49545e-05	1.2513e-05	3.96753e-06	-1.2513e-05	-1.83117e-05	-1.31234e-05	-3.05194e-06	-0.000146188	-6.40908e-06	-6.98895e-05
5	3	0	-6.10389e-07	-9.46103e-06	-3.96753e-06	-5.79869e-06	-1.49545e-05	1.12922e-05	3.35714e-06	-1.12922e-05	-1.77013e-05	-1.2513e-05	4.27272e-06	-0.000176097	-2.74675e-06	-7.87402e-05
5	4	0	-3.05194e-07	-8.24025e-06	-3.96753e-06	-4.57792e-06	-1.55649e-05	9.46103e-06	-6.10389e-07	-7.32467e-06	-1.92272e-05	-1.46493e-05	8.24025e-06	-0.000157786	1.22078e-06	-6.22597e-05
5	5	0	0	-8.85064e-06	-3.35714e-06	-9.15583e-07	-1.55649e-05	7.01947e-06	-8.24025e-06	-3.66233e-06	-2.0448e-05	-1.73961e-05	4.57792e-06	-0.000137948	5.4935e-06	-7.14155e-05
5	6	0	3.05194e-07	-1.22078e-05	-2.13636e-06	1.52597e-06	-1.46493e-05	4.88311e-06	-1.52597e-05	-3.05194e-07	-1.89221e-05	-1.28182e-05	0	-0.000151682	8.24025e-06	-0.000112006
5	7	0	2.13636e-06	-1.49545e-05	-1.83117e-06	1.22078e-06	-1.31234e-05	2.44156e-06	-1.89221e-05	3.35714e-06	-1.46493e-05	3.05194e-07	-6.10389e-07	-0.000190747	7.01947e-06	-0.000130928
5	8	0	3.35714e-06	-1.46493e-05	-2.13636e-06	9.15583e-07	-1.31234e-05	-1.22078e-06	-1.98376e-05	9.46103e-06	-9.76622e-06	1.46493e-05	-3.05194e-06	-0.000226149	2.13636e-06	-8.637e-05
5	9	0	3.35714e-06	-1.19026e-05	-6.10389e-07	6.40908e-06	-1.37337e-05	-4.88311e-06	-1.98376e-05	1.64805e-05	-4.27272e-06	1.98376e-05	-1.2513e-05	-0.000244461	-3.66233e-06	-3.66233e-06
5	10	0	3.05194e-06	-9.46103e-06	2.44156e-06	1.83117e-05	-1.37337e-05	-4.88311e-06	-1.70909e-05	2.16688e-05	2.74675e-06	1.61753e-05	-2.13636e-05	-0.000244156	-7.01947e-06	5.79869e-05
5	11	0	3.96753e-06	-8.24025e-06	4.57792e-06	2.83831e-05	-1.31234e-05	-1.22078e-06	-8.85064e-06	2.1974e-05	1.28182e-05	1.06818e-05	-1.77013e-05	-0.000220961	-5.4935e-06	7.35519e-05
5	12	0	5.1883e-06	-6.40908e-06	2.74675e-06	3.1435e-05	-1.28182e-05	0	4.57792e-06	1.77013e-05	2.16688e-05	7.32467e-06	-3.96753e-06	-0.000171824	-1.52597e-06	6.04285e-05
5	13	0	4.27272e-06	-1.52597e-06	-9.15583e-07	3.32662e-05	-1.31234e-05	-3.05194e-06	1.92272e-05	1.15974e-05	2.25844e-05	4.88311e-06	5.1883e-06	-0.000115363	0	4.69999e-05
5	14	0	1.83117e-06	7.01947e-06	-2.74675e-06	4.30324e-05	-1.34286e-05	-8.24025e-06	2.83831e-05	7.62986e-06	1.64805e-05	3.66233e-06	3.35714e-06	-8.54544e-05	-2.74675e-06	4.63895e-05
5	15	0	0	1.67857e-05	-2.74675e-06	5.85973e-05	-1.34286e-05	-9.76622e-06	3.05194e-05	6.40908e-06	1.0987e-05	5.1883e-06	-3.35714e-06	-9.36947e-05	-6.10389e-06	5.55454e-05
5	16	0	0	2.44156e-05	-2.74675e-06	6.95843e-05	-1.37337e-05	-7.62986e-06	2.83831e-05	4.57792e-06	1.22078e-05	7.93505e-06	-8.24025e-06	-0.000116584	-7.32467e-06	5.85973e-05
5	17	0	6.10389e-07	2.83831e-05	-3.35714e-06	7.20259e-05	-1.34286e-05	-5.1883e-06	2.56363e-05	3.05194e-07	1.40389e-05	7.32467e-06	-9.15583e-06	-0.000128792	-7.01947e-06	3.78441e-05
5	18	0	0	3.17402e-05	-2.74675e-06	7.04999e-05	-1.28182e-05	-3.96753e-06	2.35e-05	-3.96753e-06	8.24025e-06	3.66233e-06	-5.1883e-06	-0.000132454	-7.32467e-06	-1.83117e-06
5	19	0	-3.05194e-07	3.4487e-05	-6.10389e-07	6.65324e-05	-1.22078e-05	-2.44156e-06	2.0448e-05	-5.4935e-06	-2.44156e-06	0	3.35714e-06	-0.000146188	-6.10389e-06	-3.4487e-05
6	0	0	6.10389e-07	3.17402e-05	6.10389e-07	5.37142e-05	-1.22078e-05	6.10389e-07	1.52597e-05	-4.57792e-06	-8.24025e-06	0	1.12922e-05	-0.000169078	0	-4.85259e-05
6	1	0	2.44156e-06	2.13636e-05	9.15583e-07	3.47922e-05	-1.19026e-05	4.27272e-06	8.85064e-06	-4.57792e-06	-7.01947e-06	1.52597e-06	1.19026e-05	-0.000178539	8.24025e-06	-6.71428e-05
6	2	0	3.35714e-06	1.03766e-05	2.13636e-06	2.16688e-05	-9.15583e-06	5.4935e-06	3.96753e-06	-5.1883e-06	-1.00714e-05	3.66233e-06	7.32467e-06	-0.000159617	1.12922e-05	-0.000114753
6	3	0	3.66233e-06	6.71428e-06	4.27272e-06	2.10584e-05	-5.4935e-06	3.96753e-06	1.52597e-06	-5.4935e-06	-2.47207e-05	4.57792e-06	4.57792e-06	-0.00012513	6.71428e-06	-0.00017335
6	4	0	4.57792e-06	9.76622e-06	5.1883e-06	2.35e-05	-3.66233e-06	1.52597e-06	1.22078e-06	-4.88311e-06	-4.30324e-05	1.83117e-06	5.1883e-06	-9.70518e-05	6.10389e-07	-0.000201734
6	5	0	6.40908e-06	1.2513e-05	3.96753e-06	2.07532e-05	-4.57792e-06	1.22078e-06	3.05194e-07	-6.10389e-06	-5.24934e-05	-3.66233e-06	5.4935e-06	-8.11817e-05	-3.05194e-07	-0.000188
6	6	0	7.62986e-06	1.34286e-05	3.05194e-06	1.92272e-05	-5.1883e-06	2.74675e-06	-1.83117e-06	-8.24025e-06	-5.24934e-05	-8.54544e-06	8.85064e-06	-6.62272e-05	2.13636e-06	-0.000159922
6	7	0	8.24025e-06	1.55649e-05	4.88311e-06	2.59415e-05	-3.96753e-06	3.96753e-06	-3.96753e-06	-7.93505e-06	-4.85259e-05	-7.62986e-06	1.67857e-05	-3.93701e-05	3.96753e-06	-0.000139169
6	8	0	7.93505e-06	1.98376e-05	6.40908e-06	3.50974e-05	-2.74675e-06	4.88311e-06	-4.57792e-06	-4.57792e-06	-4.08961e-05	-2.13636e-06	2.10584e-05	3.05194e-06	3.05194e-06	-0.000113532
6	9	0	7.32467e-06	2.01428e-05	4.57792e-06	3.78441e-05	-1.83117e-06	7.01947e-06	-3.35714e-06	0	-2.92987e-05	4.27272e-06	9.46103e-06	6.01233e-05	1.22078e-06	-6.31752e-05
6	10	0	7.01947e-06	1.55649e-05	1.83117e-06	3.72337e-05	-6.10389e-07	1.19026e-05	-1.52597e-06	3.66233e-06	-1.86169e-05	8.85064e-06	-1.12922e-05	0.000127876	-6.10389e-07	4.57792e-06
6	11	0	7.62986e-06	1.40389e-05	1.83117e-06	4.42532e-05	1.22078e-06	1.73961e-05	-6.10389e-07	7.32467e-06	-1.2513e-05	1.19026e-05	-2.10584e-05	0.000199292	-3.96753e-06	6.50064e-05
6	12	0	9.15583e-06	2.0448e-05	3.66233e-06	5.58506e-05	2.44156e-06	2.10584e-05	3.05194e-07	9.46103e-06	-2.13636e-06	1.46493e-05	-9.76622e-06	0.000264909	-6.71428e-06	0.000107734
6	13	0	9.15583e-06	2.71623e-05	3.35714e-06	5.89025e-05	1.52597e-06	2.13636e-05	2.44156e-06	8.24025e-06	1.95324e-05	1.58701e-05	1.15974e-05	0.000317402	-6.40908e-06	0.000145883
6	14	0	6.40908e-06	2.38052e-05	9.15583e-07	4.94415e-05	3.05194e-07	1.67857e-05	5.1883e-06	2.74675e-06	4.05909e-05	1.40389e-05	3.02142e-05	0.0003525	-3.66233e-06	0.000190441
6	15	0	4.27272e-06	9.15583e-06	9.15583e-07	3.72337e-05	-3.05194e-07	7.01947e-06	5.4935e-06	-3.05194e-06	3.84545e-05	1.00714e-05	4.18116e-05	0.000374779	-1.83117e-06	0.000233169
6	16	0	5.4935e-06	-5.79869e-06	5.1883e-06	3.1435e-05	-9.15583e-07	-3.96753e-06	3.05194e-07	-6.40908e-06	1.28182e-05	4.88311e-06	4.5474e-05	0.00040072	-2.13636e-06	0.000259415
6	17	0	9.15583e-06	-1.28182e-05	1.06818e-05	2.99091e-05	-1.52597e-06	-8.85064e-06	-8.24025e-06	-6.71428e-06	-7.62986e-06	2.44156e-06	3.41818e-05	0.000448025	-3.96753e-06	0.000271318
6	18	0	1.06818e-05	-1.06818e-05	1.43441e-05	2.89935e-05	-9.15583e-07	-4.57792e-06	-1.70909e-05	-6.40908e-06	-1.83117e-06	4.57792e-06	7.32467e-06	0.000517305	-7.62986e-06	0.000287493
6	19	0	9.15583e-06	-3.96753e-06	1.52597e-05	2.86883e-05	9.15583e-07	3.05194e-06	-2.1974e-05	-6.71428e-06	1.86169e-05	9.76622e-06	-2.13636e-05	0.000585058	-1.28182e-05	0.000321675
7	0	0	6.71428e-06	2.74675e-06	1.37337e-05	2.99091e-05	3.35714e-06	7.01947e-06	-2.1974e-05	-8.85064e-06	2.59415e-05	1.12922e-05	-3.57077e-05	0.0006287	-1.77013e-05	0.000368675
7	1	0	5.4935e-06	6.40908e-06	1.00714e-05	2.83831e-05	4.27272e-06	6.10389e-06	-1.92272e-05	-1.2513e-05	1.0987e-05	7.32467e-06	-3.26558e-05	0.000650674	-1.89221e-05	0.000417201
7	2	0	4.88311e-06	5.79869e-06	5.4935e-06	2.13636e-05	3.66233e-06	3.05194e-06	-1.61753e-05	-1.55649e-05	-1.40389e-05	3.35714e-06	-2.16688e-05	0.000671428	-1.73961e-05	0.000453824
7	3	0	3.66233e-06	1.83117e-06	3.05194e-06	9.46103e-06	3.35714e-06	9.15583e-07	-1.46493e-05	-1.43441e-05	-3.96753e-05	5.1883e-06	-1.49545e-05	0.000687908	-1.64805e-05	0.000453519
7	4	0	3.05194e-06	-3.05194e-06	3.96753e-06	-2.44156e-06	2.74675e-06	3.05194e-07	-1.43441e-05	-8.85064e-06	-6.65324e-05	9.15583e-06	-1.86169e-05	0.000652811	-1.83117e-05	0.000381493
7	5	0	4.27272e-06	-8.24025e-06	6.40908e-06	-1.28182e-05	2.44156e-06	6.10389e-07	-1.43441e-05	-1.83117e-06	-8.82012e-05	9.46103e-06	-3.05194e-05	0.000501129	-2.13636e-05	0.000228896
7	6	0	5.4935e-06	-1.2513e-05	7.62986e-06	-2.10584e-05	3.05194e-06	2.74675e-06	-1.22078e-05	2.74675e-06	-8.69804e-05	6.40908e-06	-4.08961e-05	0.000206311	-2.35e-05	3.93701e-05
7	7	0	4.88311e-06	-1.61753e-05	5.79869e-06	-2.92987e-05	4.27272e-06	5.4935e-06	-7.93505e-06	3.35714e-06	-5.76817e-05	6.40908e-06	-4.15064e-05	-0.00017976	-2.44156e-05	-0.000127266
7	8	0	2.74675e-06	-1.89221e-05	4.27272e-06	-3.75389e-05	4.88311e-06	6.40908e-06	-2.44156e-06	0	-2.47207e-05	1.06818e-05	-3.32662e-05	-0.000542025	-2.22792e-05	-0.000252091
7	9	0	1.83117e-06	-2.0448e-05	5.1883e-06	-4.48636e-05	5.4935e-06	6.40908e-06	3.05194e-06	-4.88311e-06	-1.46493e-05	1.34286e-05	-2.28896e-05	-0.000770006	-1.46493e-05	-0.000351584
7	10	0	2.44156e-06	-2.0448e-05	7.93505e-06	-4.76103e-05	6.40908e-06	6.71428e-06	6.40908e-06	-7.93505e-06	-1.98376e-05	1.00714e-05	-1.12922e-05	-0.000830129	0	-0.00042422
7	11	0	3.96753e-06	-1.98376e-05	1.00714e-05	-4.69999e-05	8.24025e-06	8.54544e-06	6.10389e-06	-8.54544e-06	-4.27272e-06	3.35714e-06	3.05194e-06	-0.000779161	1.73961e-05	-0.000434292
7	12	0	6.40908e-06	-2.0448e-05	1.0987e-05	-4.60844e-05	8.54544e-06	1.03766e-05	3.05194e-06	-9.76622e-06	5.09675e-05	-1.83117e-06	1.61753e-05	-0.000702252	3.05194e-05	-0.000370201
7	13	0	9.15583e-06	-2.31948e-05	1.22078e-05	-4.57792e-05	7.01947e-06	1.22078e-05	2.13636e-06	-1.2513e-05	0.000122078	-3.96753e-06	1.83117e-05	-0.00064335	3.32662e-05	-0.00028322
7	14	0	1.03766e-05	-2.44156e-05	1.46493e-05	-4.30324e-05	6.10389e-06	1.49545e-05	7.93505e-06	-1.34286e-05	0.000166941	-4.88311e-06	7.62986e-06	-0.000597876	2.65519e-05	-0.000239272
7	15	0	8.54544e-06	-2.10584e-05	1.46493e-05	-3.75389e-05	7.93505e-06	1.70909e-05	1.67857e-05	-9.15583e-06	0.000170604	-6.71428e-06	-4.57792e-06	-0.000552402	1.70909e-05	-0.000245987
7	16	0	4.57792e-06	-1.55649e-05	1.0987e-05	-3.38766e-05	7.93505e-06	1.67857e-05	1.98376e-05	-2.74675e-06	0.000154123	-9.15583e-06	-9.76622e-06	-0.00050998	1.19026e-05	-0.000261246
7	17	0	3.05194e-06	-1.12922e-05	7.32467e-06	-3.38766e-05	1.52597e-06	1.43441e-05	1.40389e-05	1.52597e-06	0.000143136	-7.32467e-06	-1.12922e-05	-0.000475493	1.34286e-05	-0.000260331
7	18	0	5.4935e-06	-8.85064e-06	7.93505e-06	-3.26558e-05	-1.00714e-05	1.0987e-05	7.62986e-06	5.4935e-06	0.000141	3.05194e-06	-1.58701e-05	-0.000443447	1.73961e-05	-0.000262772
7	19	0	7.93505e-06	-5.4935e-06	1.00714e-05	-2.62467e-05	-2.13636e-05	8.24025e-06	9.15583e-06	1.22078e-05	0.00013337	2.0448e-05	-2.28896e-05	-0.000408045	1.86169e-05	-0.000289324
8	0	0	6.10389e-06	-9.15583e-07	7.32467e-06	-1.77013e-05	-2.83831e-05	5.4935e-06	1.61753e-05	1.61753e-05	0.000111396	3.2961e-05	-2.80779e-05	-0.000374168	1.58701e-05	-0.000324116
8	1	0	1.52597e-06	2.13636e-06	0	-1.06818e-05	-3.11298e-05	3.96753e-06	1.89221e-05	1.06818e-05	8.08765e-05	3.11298e-05	-3.08246e-05	-0.000346701	1.0987e-05	-0.000335714
8	2	0	-1.52597e-06	4.27272e-06	-8.24025e-06	-3.05194e-06	-2.99091e-05	4.27272e-06	1.37337e-05	-3.96753e-06	5.4935e-05	1.70909e-05	-3.23506e-05	-0.000318928	6.10389e-06	-0.000316792
8	3	0	-4.57792e-06	7.93505e-06	-1.58701e-05	8.24025e-06	-2.59415e-05	5.79869e-06	7.62986e-06	-1.67857e-05	3.93701e-05	1.22078e-06	-3.02142e-05	-0.00028261	1.52597e-06	-0.000283831
8	4	0	-9.76622e-06	1.31234e-05	-2.50259e-05	2.0448e-05	-1.95324e-05	7.01947e-06	7.01947e-06	-2.07532e-05	3.05194e-05	-9.15583e-06	-2.1974e-05	-0.000243545	-9.15583e-07	-0.000251175
8	5	0	-1.58701e-05	1.58701e-05	-3.32662e-05	2.71623e-05	-1.0987e-05	7.32467e-06	9.46103e-06	-2.0448e-05	2.16688e-05	-1.73961e-05	-1.12922e-05	-0.000212415	-1.83117e-06	-0.000220045
8	6	0	-1.73961e-05	1.40389e-05	-3.38766e-05	2.92987e-05	-3.05194e-07	7.01947e-06	1.0987e-05	-2.22792e-05	1.19026e-05	-2.62467e-05	-4.57792e-06	-0.000188915	-1.83117e-06	-0.000189831
8	7	0	-1.28182e-05	1.0987e-05	-2.35e-05	3.17402e-05	1.06818e-05	6.40908e-06	1.12922e-05	-2.62467e-05	2.13636e-06	-3.41818e-05	-4.57792e-06	-0.000162669	-1.52597e-06	-0.000162363
8	8	0	-6.71428e-06	9.46103e-06	-8.85064e-06	3.41818e-05	2.01428e-05	4.27272e-06	1.2513e-05	-2.56363e-05	-4.88311e-06	-3.63181e-05	-7.01947e-06	-0.000133675	-3.05194e-07	-0.000137643
8	9	0	-3.66233e-06	9.15583e-06	2.44156e-06	3.26558e-05	2.62467e-05	0	1.43441e-05	-1.73961e-05	-9.46103e-06	-3.1435e-05	-8.24025e-06	-0.000112006	1.52597e-06	-0.000114753
8	10	0	-2.74675e-06	8.54544e-06	7.62986e-06	2.86883e-05	3.11298e-05	-4.88311e-06	1.34286e-05	-4.57792e-06	-1.15974e-05	-2.35e-05	-7.01947e-06	-0.000100409	2.44156e-06	-9.49155e-05
8	11	0	-3.05194e-06	7.93505e-06	7.32467e-06	2.74675e-05	3.63181e-05	-8.24025e-06	9.76622e-06	7.62986e-06	-1.2513e-05	-1.70909e-05	-3.96753e-06	-8.66752e-05	9.15583e-07	-8.05713e-05
8	12	0	-4.27272e-06	8.54544e-06	3.66233e-06	2.99091e-05	3.99805e-05	-1.00714e-05	7.01947e-06	1.64805e-05	-1.19026e-05	-1.40389e-05	-9.15583e-07	-6.25649e-05	-1.22078e-06	-6.68376e-05
8	13	0	-1.83117e-06	7.93505e-06	1.83117e-06	3.08246e-05	3.99805e-05	-1.2513e-05	7.62986e-06	2.01428e-05	-7.62986e-06	-1.28182e-05	-3.05194e-07	-3.50974e-05	-2.13636e-06	-4.63895e-05
8	14	0	8.85064e-06	4.27272e-06	8.24025e-06	2.83831e-05	3.81493e-05	-1.80065e-05	1.03766e-05	1.89221e-05	3.35714e-06	-1.22078e-05	-1.52597e-06	-1.15974e-05	-1.83117e-06	-2.07532e-05
8	15	0	2.53311e-05	0	2.07532e-05	2.59415e-05	3.78441e-05	-2.47207e-05	1.28182e-05	1.34286e-05	1.98376e-05	-1.19026e-05	-1.52597e-06	1.95324e-05	-9.15583e-07	-1.52597e-06
8	16	0	3.4487e-05	-6.10389e-07	2.80779e-05	2.56363e-05	4.02857e-05	-2.86883e-05	1.28182e-05	6.40908e-06	3.2961e-05	-1.06818e-05	6.10389e-07	7.62986e-05	0	2.74675e-06
8	17	0	2.68571e-05	2.44156e-06	2.59415e-05	2.53311e-05	4.18116e-05	-2.74675e-05	1.06818e-05	1.83117e-06	3.32662e-05	-7.62986e-06	4.27272e-06	0.000157786	1.22078e-06	-3.05194e-07
8	18	0	1.00714e-05	7.32467e-06	2.25844e-05	2.44156e-05	3.90649e-05	-2.31948e-05	8.24025e-06	3.35714e-06	2.07532e-05	-2.74675e-06	7.01947e-06	0.000248428	1.83117e-06	5.1883e-06
8	19	0	-3.05194e-07	1.12922e-05	2.89935e-05	2.53311e-05	3.26558e-05	-1.98376e-05	7.01947e-06	9.46103e-06	5.1883e-06	6.10389e-07	1.0987e-05	0.00034487	2.44156e-06	2.92987e-05
9	0	0	6.10389e-07	1.37337e-05	4.21168e-05	2.71623e-05	2.59415e-05	-1.86169e-05	7.62986e-06	1.19026e-05	-2.74675e-06	1.52597e-06	1.80065e-05	0.000456266	3.35714e-06	6.50064e-05
9	1	0	7.01947e-06	1.46493e-05	5.09675e-05	2.44156e-05	2.1974e-05	-1.70909e-05	8.85064e-06	3.66233e-06	-2.13636e-06	0	2.47207e-05	0.000585363	4.57792e-06	9.46103e-05
9	2	0	9.76622e-06	1.22078e-05	4.97467e-05	1.49545e-05	2.07532e-05	-1.37337e-05	8.24025e-06	-1.31234e-05	6.10389e-07	-2.13636e-06	2.80779e-05	0.000725142	4.27272e-06	0.000112617
9	3	0	7.32467e-06	8.85064e-06	4.2422e-05	5.1883e-06	1.89221e-05	-9.46103e-06	6.10389e-06	-2.89935e-05	6.10389e-07	-5.79869e-06	2.83831e-05	0.000868278	2.13636e-06	0.000138558
9	4	0	2.74675e-06	6.71428e-06	3.38766e-05	6.10389e-07	1.19026e-05	-5.1883e-06	2.44156e-06	-3.35714e-05	-1.52597e-06	-9.76622e-06	2.96039e-05	0.000997375	6.10389e-07	0.000201428
9	5	0	-2.13636e-06	6.40908e-06	2.41104e-05	-1.83117e-06	0	-1.52597e-06	0	-2.41104e-05	-4.57792e-06	-8.54544e-06	3.02142e-05	0.00107581	-3.05194e-07	0.000301532
9	6	0	-6.10389e-06	5.4935e-06	1.37337e-05	-7.32467e-06	-1.15974e-05	1.22078e-06	-1.83117e-06	-4.27272e-06	-6.40908e-06	3.05194e-07	2.59415e-05	0.00107734	-3.35714e-06	0.000404993
9	7	0	-7.93505e-06	1.52597e-06	5.79869e-06	-1.40389e-05	-1.55649e-05	3.66233e-06	-5.1883e-06	1.70909e-05	-8.24025e-06	1.22078e-05	1.92272e-05	0.00103186	-7.32467e-06	0.000475188
9	8	0	-7.32467e-06	-2.74675e-06	1.52597e-06	-1.58701e-05	-1.19026e-05	6.10389e-06	-1.2513e-05	3.26558e-05	-9.76622e-06	2.01428e-05	1.64805e-05	0.00100134	-7.93505e-06	0.000506928
9	9	0	-5.1883e-06	-4.57792e-06	9.15583e-07	-1.28182e-05	-7.01947e-06	7.93505e-06	-2.35e-05	4.42532e-05	-1.19026e-05	2.71623e-05	1.86169e-05	0.00099768	-4.27272e-06	0.000516999
9	10	0	-3.66233e-06	-2.44156e-06	2.44156e-06	-1.12922e-05	-6.10389e-06	8.85064e-06	-3.23506e-05	6.10389e-05	-1.37337e-05	3.99805e-05	1.83117e-05	0.000966245	-1.83117e-06	0.000512421
9	11	0	-3.05194e-06	0	3.96753e-06	-1.49545e-05	-9.15583e-06	7.93505e-06	-3.54026e-05	8.54544e-05	-1.52597e-05	5.52402e-05	1.0987e-05	0.000866447	-3.96753e-06	0.000486175
9	12	0	-3.35714e-06	0	2.74675e-06	-2.0448e-05	-1.0987e-05	6.40908e-06	-3.41818e-05	0.000103461	-1.67857e-05	6.04285e-05	2.74675e-06	0.000719648	-6.71428e-06	0.000435207
9	13	0	-4.27272e-06	-3.35714e-06	-1.22078e-06	-2.10584e-05	-9.46103e-06	5.4935e-06	-3.20454e-05	9.64414e-05	-1.83117e-05	4.85259e-05	0	0.000553317	-4.88311e-06	0.000370811
9	14	0	-4.27272e-06	-7.32467e-06	-5.4935e-06	-1.55649e-05	-7.01947e-06	4.27272e-06	-3.02142e-05	6.37856e-05	-1.98376e-05	2.83831e-05	2.13636e-06	0.000341513	0	0.000313129
9	15	0	-4.57792e-06	-9.15583e-06	-7.01947e-06	-5.1883e-06	-6.10389e-06	1.83117e-06	-2.74675e-05	2.41104e-05	-1.92272e-05	1.19026e-05	2.13636e-06	5.37142e-05	2.13636e-06	0.000279558
9	16	0	-6.10389e-06	-9.46103e-06	-7.93505e-06	5.4935e-06	-7.32467e-06	-1.83117e-06	-2.35e-05	-5.4935e-06	-1.67857e-05	3.66233e-06	0	-0.000273149	6.10389e-07	0.00026613
9	17	0	-9.76622e-06	-8.54544e-06	-1.0987e-05	1.37337e-05	-8.85064e-06	-6.10389e-06	-1.77013e-05	-2.35e-05	-1.49545e-05	3.05194e-07	0	-0.000570408	-1.52597e-06	0.000230422
9	18	0	-1.34286e-05	-7.01947e-06	-1.67857e-05	1.55649e-05	-1.15974e-05	-8.85064e-06	-8.24025e-06	-3.47922e-05	-1.70909e-05	-1.52597e-06	4.57792e-06	-0.000827382	-3.05194e-06	0.000115974
9	19	0	-1.73961e-05	-6.71428e-06	-2.31948e-05	1.12922e-05	-1.52597e-05	-7.62986e-06	4.88311e-06	-3.99805e-05	-2.38052e-05	-3.35714e-06	7.93505e-06	-0.001081	-4.27272e-06	-7.29415e-05
10	0	0	-2.38052e-05	-8.54544e-06	-2.92987e-05	5.4935e-06	-1.70909e-05	-1.83117e-06	1.89221e-05	-3.66233e-05	-3.05194e-05	-6.10389e-06	5.4935e-06	-0.00131844	-5.1883e-06	-0.000248123
10	1	0	-3.17402e-05	-1.22078e-05	-3.1435e-05	5.79869e-06	-1.61753e-05	5.79869e-06	2.80779e-05	-2.92987e-05	-3.1435e-05	-1.03766e-05	-1.22078e-06	-0.00145669	-4.88311e-06	-0.000322285
10	2	0	-3.54026e-05	-1.43441e-05	-2.50259e-05	1.46493e-05	-1.73961e-05	1.19026e-05	2.99091e-05	-2.47207e-05	-2.53311e-05	-1.52597e-05	-1.06818e-05	-0.00143716	-5.1883e-06	-0.000315876
10	3	0	-3.20454e-05	-1.28182e-05	-1.03766e-05	2.92987e-05	-2.80779e-05	1.43441e-05	2.53311e-05	-2.41104e-05	-1.77013e-05	-1.92272e-05	-1.95324e-05	-0.00129921	-7.01947e-06	-0.000325948
10	4	0	-2.68571e-05	-9.76622e-06	3.96753e-06	4.3948e-05	-4.69999e-05	1.52597e-05	1.64805e-05	-1.86169e-05	-1.2513e-05	-2.01428e-05	-2.53311e-05	-0.00113258	-9.15583e-06	-0.000393396
10	5	0	-2.47207e-05	-8.54544e-06	1.2513e-05	5.31038e-05	-6.4396e-05	1.67857e-05	7.32467e-06	-1.52597e-06	-9.15583e-06	-1.52597e-05	-2.56363e-05	-0.000993713	-7.32467e-06	-0.00045596
10	6	0	-2.25844e-05	-1.00714e-05	1.73961e-05	5.21882e-05	-7.20259e-05	1.67857e-05	3.35714e-06	2.01428e-05	-4.27272e-06	-4.27272e-06	-2.10584e-05	-0.000889642	-2.13636e-06	-0.000456571
10	7	0	-1.55649e-05	-1.22078e-05	2.10584e-05	3.99805e-05	-7.14155e-05	1.37337e-05	6.40908e-06	3.35714e-05	1.52597e-06	4.27272e-06	-1.49545e-05	-0.000809681	3.66233e-06	-0.000430935
10	8	0	-6.71428e-06	-1.40389e-05	1.95324e-05	2.16688e-05	-6.68376e-05	8.54544e-06	1.12922e-05	2.96039e-05	7.01947e-06	3.05194e-06	-9.46103e-06	-0.000741012	7.62986e-06	-0.000445279
10	9	0	-2.74675e-06	-1.61753e-05	1.15974e-05	4.88311e-06	-6.01233e-05	3.35714e-06	1.34286e-05	1.46493e-05	1.03766e-05	-7.01947e-06	-4.27272e-06	-0.000669597	8.85064e-06	-0.000491363
10	10	0	-2.13636e-06	-1.73961e-05	7.62986e-06	-9.15583e-06	-4.88311e-05	-1.52597e-06	1.58701e-05	1.52597e-06	1.19026e-05	-1.55649e-05	-3.05194e-07	-0.000590856	7.01947e-06	-0.000502045
10	11	0	6.40908e-06	-1.40389e-05	1.95324e-05	-2.53311e-05	-3.38766e-05	-7.01947e-06	2.31948e-05	-3.96753e-06	1.0987e-05	-1.70909e-05	1.22078e-06	-0.000514558	3.66233e-06	-0.000450467
10	12	0	2.86883e-05	-6.10389e-06	4.33376e-05	-4.42532e-05	-1.73961e-05	-8.85064e-06	3.38766e-05	-8.85064e-06	8.54544e-06	-1.67857e-05	9.15583e-07	-0.000451077	1.52597e-06	-0.000371422
10	13	0	5.67662e-05	3.66233e-06	6.5922e-05	-5.85973e-05	3.05194e-07	-3.66233e-06	3.90649e-05	-1.61753e-05	5.4935e-06	-2.07532e-05	1.52597e-06	-0.000395532	3.05194e-07	-0.000296649
10	14	0	8.05713e-05	1.46493e-05	8.33181e-05	-6.04285e-05	1.95324e-05	3.96753e-06	3.2961e-05	-2.10584e-05	2.13636e-06	-2.56363e-05	3.96753e-06	-0.000339071	-1.83117e-06	-0.000223097
10	15	0	9.5831e-05	2.77727e-05	0.000100409	-5.09675e-05	3.81493e-05	7.01947e-06	2.0448e-05	-1.70909e-05	-4.27272e-06	-2.44156e-05	4.88311e-06	-0.00028261	-5.4935e-06	-0.000151682
10	16	0	0.00010224	4.08961e-05	0.000113838	-3.63181e-05	5.1883e-05	3.96753e-06	8.24025e-06	-9.46103e-06	-1.55649e-05	-1.86169e-05	1.22078e-06	-0.000231643	-6.40908e-06	-0.000105292
10	17	0	0.000100104	4.88311e-05	0.000111701	-2.01428e-05	6.01233e-05	1.52597e-06	0	-9.46103e-06	-2.77727e-05	-1.67857e-05	-4.57792e-06	-0.000186169	-3.05194e-06	-9.18635e-05
10	18	0	9.21687e-05	4.94415e-05	9.39999e-05	-2.74675e-06	6.37856e-05	4.27272e-06	-4.88311e-06	-1.89221e-05	-3.63181e-05	-2.22792e-05	-7.93505e-06	-0.000142831	-9.15583e-07	-8.69804e-05
10	19	0	8.30129e-05	4.69999e-05	7.04999e-05	7.32467e-06	6.62272e-05	7.01947e-06	-8.54544e-06	-2.77727e-05	-4.08961e-05	-2.86883e-05	-6.10389e-06	-0.00010224	-3.05194e-06	-7.01947e-05
11	0	0	6.92791e-05	4.33376e-05	4.27272e-05	-3.66233e-06	6.95843e-05	3.96753e-06	-1.0987e-05	-2.89935e-05	-4.21168e-05	-2.89935e-05	-3.05194e-07	-6.56168e-05	-4.88311e-06	-4.97467e-05
11	1	0	4.27272e-05	3.41818e-05	-1.52597e-06	-4.02857e-05	7.50778e-05	-4.57792e-06	-1.28182e-05	-2.59415e-05	-3.87597e-05	-2.47207e-05	4.88311e-06	-3.02142e-05	-3.05194e-07	-3.81493e-05
11	2	0	3.66233e-06	1.61753e-05	-6.53116e-05	-8.51492e-05	8.20973e-05	-1.22078e-05	-1.43441e-05	-2.44156e-05	-3.1435e-05	-2.10584e-05	6.10389e-06	5.79869e-06	7.32467e-06	-2.80779e-05
11	3	0	-3.17402e-05	-4.57792e-06	-0.000126656	-0.000113532	8.72856e-05	-1.55649e-05	-1.70909e-05	-2.16688e-05	-2.65519e-05	-2.01428e-05	2.74675e-06	3.90649e-05	9.76622e-06	-9.76622e-06
11	4	0	-4.91363e-05	-1.80065e-05	-0.000159311	-0.000114753	8.69804e-05	-1.73961e-05	-1.92272e-05	-1.28182e-05	-2.80779e-05	-1.89221e-05	-6.10389e-07	6.71428e-05	5.1883e-06	1.00714e-05
11	5	0	-4.97467e-05	-1.95324e-05	-0.000157786	-9.70518e-05	8.05713e-05	-1.98376e-05	-1.86169e-05	3.05194e-07	-2.74675e-05	-1.43441e-05	9.15583e-07	9.24739e-05	3.05194e-07	2.22792e-05
11	6	0	-4.51688e-05	-1.52597e-05	-0.000136422	-7.59934e-05	7.08051e-05	-2.16688e-05	-1.34286e-05	1.19026e-05	-1.37337e-05	-7.62986e-06	7.93505e-06	0.000118415	3.05194e-07	3.02142e-05
11	7	0	-4.21168e-05	-1.0987e-05	-0.000108649	-5.95129e-05	6.07337e-05	-2.0448e-05	-5.4935e-06	1.89221e-05	8.24025e-06	-2.44156e-06	1.34286e-05	0.000144052	1.52597e-06	4.2422e-05
11	8	0	-3.81493e-05	-5.79869e-06	-8.17921e-05	-4.57792e-05	5.03571e-05	-1.73961e-05	6.10389e-07	2.16688e-05	2.13636e-05	9.15583e-07	1.28182e-05	0.000167857	6.10389e-07	5.52402e-05
11	9	0	-3.26558e-05	3.05194e-06	-6.10389e-05	-3.20454e-05	3.99805e-05	-1.61753e-05	2.44156e-06	2.13636e-05	1.73961e-05	3.35714e-06	7.32467e-06	0.000190747	-1.22078e-06	6.31752e-05
11	10	0	-2.92987e-05	1.52597e-05	-4.88311e-05	-1.73961e-05	2.89935e-05	-1.86169e-05	1.22078e-06	1.77013e-05	7.01947e-06	6.10389e-06	3.05194e-06	0.000211805	-6.10389e-07	6.77532e-05
11	11	0	-2.86883e-05	2.31948e-05	-4.18116e-05	-6.10389e-06	1.98376e-05	-2.44156e-05	0	1.22078e-05	3.05194e-06	8.54544e-06	1.83117e-06	0.000226149	6.10389e-07	7.26363e-05
11	12	0	-2.80779e-05	2.10584e-05	-3.57077e-05	-2.13636e-06	1.43441e-05	-3.05194e-05	0	6.71428e-06	4.88311e-06	1.0987e-05	1.52597e-06	0.000231337	9.15583e-07	7.62986e-05
11	13	0	-2.65519e-05	9.46103e-06	-3.02142e-05	-7.93505e-06	1.2513e-05	-3.32662e-05	-6.10389e-07	-3.05194e-07	4.88311e-06	1.2513e-05	6.10389e-07	0.000231643	0	7.6909e-05
11	14	0	-2.59415e-05	-4.88311e-06	-2.65519e-05	-2.1974e-05	1.15974e-05	-3.1435e-05	-2.44156e-06	-9.76622e-06	2.13636e-06	1.22078e-05	6.10389e-07	0.000233169	0	8.02661e-05
11	15	0	-2.65519e-05	-1.67857e-05	-2.35e-05	-3.90649e-05	9.15583e-06	-2.59415e-05	-6.10389e-06	-1.58701e-05	3.05194e-07	9.15583e-06	2.74675e-06	0.000238357	9.15583e-07	8.82012e-05
11	16	0	-2.62467e-05	-2.35e-05	-1.92272e-05	-5.31038e-05	5.4935e-06	-1.89221e-05	-1.15974e-05	-1.00714e-05	-6.10389e-07	6.40908e-06	5.4935e-06	0.000245681	1.22078e-06	9.49155e-05
11	17	0	-2.38052e-05	-2.62467e-05	-1.55649e-05	-5.95129e-05	1.83117e-06	-1.2513e-05	-1.61753e-05	4.88311e-06	-3.05194e-06	7.01947e-06	6.71428e-06	0.000253617	0	9.70518e-05
11	18	0	-2.10584e-05	-2.74675e-05	-1.49545e-05	-5.73766e-05	-1.22078e-06	-7.62986e-06	-1.83117e-05	1.67857e-05	-5.1883e-06	1.2513e-05	6.71428e-06	0.000261246	-9.15583e-07	9.85778e-05
11	19	0	-1.92272e-05	-2.86883e-05	-1.52597e-05	-5.00519e-05	-5.1883e-06	-3.66233e-06	-1.80065e-05	1.58701e-05	-6.40908e-06	2.35e-05	7.01947e-06	0.000267961	0	0.00010224
12	0	0	-1.77013e-05	-2.92987e-05	-1.43441e-05	-4.05909e-05	-8.85064e-06	3.05194e-07	-1.77013e-05	7.62986e-06	-9.15583e-06	3.75389e-05	8.54544e-06	0.000274065	2.74675e-06	0.000104071
12	1	0	-1.61753e-05	-2.86883e-05	-1.28182e-05	-3.02142e-05	-1.0987e-05	5.4935e-06	-1.80065e-05	2.44156e-06	-1.43441e-05	4.73051e-05	1.00714e-05	0.000281084	4.57792e-06	0.00010224
12	2	0	-1.52597e-05	-2.53311e-05	-1.2513e-05	-1.92272e-05	-1.0987e-05	9.15583e-06	-1.67857e-05	-3.05194e-07	-1.67857e-05	4.42532e-05	1.0987e-05	0.000287188	2.13636e-06	0.000103766
12	3	0	-1.46493e-05	-2.01428e-05	-1.2513e-05	-9.76622e-06	-1.06818e-05	8.85064e-06	-1.19026e-05	-8.54544e-06	-1.34286e-05	2.96039e-05	1.22078e-05	0.000291155	-1.83117e-06	0.000114753
12	4	0	-1.34286e-05	-1.52597e-05	-1.06818e-05	-4.88311e-06	-1.12922e-05	5.1883e-06	-5.1883e-06	-2.13636e-05	-7.93505e-06	1.55649e-05	1.34286e-05	0.000293597	-3.05194e-06	0.000134286
12	5	0	-1.19026e-05	-1.34286e-05	-7.32467e-06	-3.66233e-06	-1.34286e-05	2.13636e-06	-1.22078e-06	-2.71623e-05	-5.1883e-06	1.31234e-05	1.40389e-05	0.000295428	6.10389e-07	0.000157175
12	6	0	-1.06818e-05	-1.40389e-05	-4.57792e-06	-2.74675e-06	-1.67857e-05	1.22078e-06	-9.15583e-07	-1.89221e-05	-4.27272e-06	1.77013e-05	1.31234e-05	0.000295733	5.4935e-06	0.000179149
12	7	0	-9.76622e-06	-1.40389e-05	-3.35714e-06	-1.22078e-06	-1.98376e-05	9.15583e-07	-3.66233e-06	-5.1883e-06	-3.35714e-06	1.67857e-05	1.19026e-05	0.000292376	6.40908e-06	0.00019685
12	8	0	-8.24025e-06	-1.22078e-05	-2.13636e-06	0	-2.07532e-05	3.05194e-07	-8.24025e-06	1.22078e-06	-4.27272e-06	8.54544e-06	1.15974e-05	0.000287493	3.35714e-06	0.000206006
12	9	0	-5.1883e-06	-1.00714e-05	-3.05194e-07	3.05194e-07	-2.07532e-05	9.15583e-07	-1.37337e-05	-2.44156e-06	-8.54544e-06	1.52597e-06	1.12922e-05	0.000284136	1.22078e-06	0.000207532
12	10	0	-2.44156e-06	-9.76622e-06	1.83117e-06	3.66233e-06	-2.01428e-05	3.66233e-06	-1.98376e-05	-1.31234e-05	-1.28182e-05	0	9.15583e-06	0.000281694	3.05194e-07	0.000207227
12	11	0	-1.52597e-06	-1.0987e-05	4.27272e-06	9.76622e-06	-1.98376e-05	6.10389e-06	-2.53311e-05	-2.65519e-05	-1.43441e-05	-4.88311e-06	6.10389e-06	0.000277727	-1.52597e-06	0.000208753
12	12	0	-1.83117e-06	-1.0987e-05	6.10389e-06	1.52597e-05	-1.92272e-05	6.10389e-06	-2.83831e-05	-3.78441e-05	-1.49545e-05	-1.67857e-05	4.57792e-06	0.000273149	-4.88311e-06	0.000209974
12	13	0	-2.13636e-06	-9.46103e-06	6.71428e-06	1.77013e-05	-1.86169e-05	6.10389e-06	-2.80779e-05	-3.78441e-05	-1.67857e-05	-2.59415e-05	5.79869e-06	0.000271013	-3.35714e-06	0.000207532
12	14	0	-1.22078e-06	-8.24025e-06	7.01947e-06	2.10584e-05	-1.92272e-05	8.85064e-06	-2.50259e-05	-2.0448e-05	-1.73961e-05	-2.16688e-05	7.62986e-06	0.000271318	5.1883e-06	0.000201123
12	15	0	0	-5.4935e-06	7.62986e-06	2.86883e-05	-2.0448e-05	1.22078e-05	-2.07532e-05	7.01947e-06	-1.49545e-05	-7.62986e-06	7.62986e-06	0.000271318	1.43441e-05	0.000186169
12	16	0	9.15583e-07	-3.05194e-07	8.85064e-06	3.93701e-05	-2.07532e-05	1.2513e-05	-1.67857e-05	3.20454e-05	-1.34286e-05	3.35714e-06	6.71428e-06	0.000270097	1.55649e-05	0.000154734
12	17	0	2.44156e-06	6.10389e-06	9.15583e-06	4.73051e-05	-2.01428e-05	1.19026e-05	-1.12922e-05	5.06623e-05	-1.37337e-05	7.62986e-06	6.40908e-06	0.000269792	9.15583e-06	0.000104682
12	18	0	3.96753e-06	9.46103e-06	8.54544e-06	5.06623e-05	-1.98376e-05	1.37337e-05	-2.44156e-06	6.77532e-05	-1.0987e-05	9.15583e-06	6.40908e-06	0.000269181	3.05194e-06	4.5474e-05
12	19	0	5.1883e-06	8.85064e-06	8.85064e-06	5.15779e-05	-2.0448e-05	1.67857e-05	6.10389e-06	8.14869e-05	-3.66233e-06	9.76622e-06	3.66233e-06	0.000263078	3.05194e-06	0
13	0	0	5.4935e-06	7.01947e-06	1.03766e-05	5.3409e-05	-2.07532e-05	1.58701e-05	1.03766e-05	8.08765e-05	-3.05194e-07	7.62986e-06	-2.74675e-06	0.000249039	5.79869e-06	-1.22078e-05
13	1	0	4.88311e-06	7.62986e-06	9.76622e-06	5.55454e-05	-1.98376e-05	1.03766e-05	1.00714e-05	6.47012e-05	-5.4935e-06	2.13636e-06	-1.0987e-05	0.000233169	6.10389e-06	1.0987e-05
13	2	0	2.74675e-06	9.76622e-06	4.57792e-06	5.70714e-05	-1.89221e-05	5.4935e-06	9.46103e-06	4.57792e-05	-8.85064e-06	-1.83117e-06	-1.55649e-05	0.000222792	3.66233e-06	4.85259e-05
13	3	0	-9.15583e-07	1.28182e-05	-3.35714e-06	5.73766e-05	-1.86169e-05	4.57792e-06	1.2513e-05	3.63181e-05	2.13636e-06	-2.74675e-06	-1.37337e-05	0.00021913	2.44156e-06	7.32467e-05
13	4	0	-6.10389e-06	1.49545e-05	-1.06818e-05	5.46298e-05	-1.86169e-05	7.62986e-06	1.64805e-05	3.20454e-05	2.25844e-05	-1.22078e-06	-7.62986e-06	0.000217604	3.66233e-06	7.93505e-05
13	5	0	-1.03766e-05	1.49545e-05	-1.28182e-05	4.79155e-05	-1.70909e-05	1.12922e-05	1.77013e-05	2.13636e-05	3.35714e-05	6.10389e-07	-2.13636e-06	0.000215162	5.79869e-06	8.27077e-05
13	6	0	-1.03766e-05	1.19026e-05	-8.24025e-06	3.87597e-05	-1.43441e-05	1.49545e-05	1.58701e-05	4.27272e-06	2.86883e-05	2.13636e-06	3.05194e-07	0.000209669	5.4935e-06	9.06427e-05
13	7	0	-5.79869e-06	7.32467e-06	0	2.68571e-05	-1.2513e-05	1.73961e-05	1.37337e-05	-1.03766e-05	1.89221e-05	2.44156e-06	2.13636e-06	0.000201123	3.96753e-06	8.91168e-05
13	8	0	3.05194e-07	3.96753e-06	6.71428e-06	7.93505e-06	-1.2513e-05	1.77013e-05	1.2513e-05	-1.64805e-05	1.46493e-05	-6.10389e-07	4.88311e-06	0.00018861	3.66233e-06	6.71428e-05
13	9	0	4.27272e-06	-6.10389e-07	8.85064e-06	-1.86169e-05	-1.28182e-05	1.55649e-05	1.12922e-05	-1.52597e-05	1.43441e-05	-6.10389e-06	7.01947e-06	0.000174876	6.10389e-06	3.72337e-05
13	10	0	4.57792e-06	-1.00714e-05	8.24025e-06	-4.36428e-05	-1.15974e-05	1.28182e-05	9.76622e-06	-1.15974e-05	1.28182e-05	-1.00714e-05	7.01947e-06	0.000161753	9.15583e-06	1.83117e-05
13	11	0	3.35714e-06	-1.89221e-05	8.24025e-06	-5.06623e-05	-8.85064e-06	1.00714e-05	8.24025e-06	-9.76622e-06	1.03766e-05	-1.0987e-05	4.88311e-06	0.00014985	9.46103e-06	7.32467e-06
13	12	0	2.13636e-06	-1.86169e-05	1.06818e-05	-3.75389e-05	-6.40908e-06	6.71428e-06	6.40908e-06	-1.40389e-05	9.76622e-06	-1.06818e-05	3.66233e-06	0.000136422	6.40908e-06	-1.15974e-05
13	13	0	1.52597e-06	-1.00714e-05	1.2513e-05	-2.31948e-05	-6.40908e-06	2.13636e-06	5.1883e-06	-2.35e-05	8.54544e-06	-1.22078e-05	2.74675e-06	0.000120247	3.05194e-06	-3.66233e-05
13	14	0	1.22078e-06	-4.88311e-06	1.22078e-05	-2.56363e-05	-7.62986e-06	-1.83117e-06	5.4935e-06	-3.05194e-05	7.32467e-06	-1.43441e-05	1.22078e-06	0.00010224	1.83117e-06	-4.76103e-05
13	15	0	2.13636e-06	-9.15583e-06	1.06818e-05	-4.02857e-05	-7.32467e-06	-5.4935e-06	6.40908e-06	-2.96039e-05	9.46103e-06	-1.43441e-05	-1.22078e-06	8.45388e-05	2.13636e-06	-3.72337e-05
13	16	0	4.27272e-06	-1.61753e-05	1.03766e-05	-4.42532e-05	-5.1883e-06	-1.06818e-05	6.71428e-06	-2.35e-05	1.67857e-05	-1.15974e-05	-3.35714e-06	6.95843e-05	1.83117e-06	-2.25844e-05
13	17	0	7.01947e-06	-1.49545e-05	1.28182e-05	-2.47207e-05	-2.74675e-06	-1.83117e-05	5.1883e-06	-2.0448e-05	2.25844e-05	-8.54544e-06	-3.05194e-06	5.73766e-05	-3.05194e-07	-1.86169e-05
13	18	0	8.85064e-06	-4.27272e-06	1.61753e-05	7.32467e-06	-2.13636e-06	-2.47207e-05	3.05194e-06	-2.41104e-05	2.13636e-05	-7.32467e-06	-1.52597e-06	4.60844e-05	-2.74675e-06	-2.16688e-05
13	19	0	8.85064e-06	8.24025e-06	1.80065e-05	3.41818e-05	-2.74675e-06	-2.86883e-05	2.44156e-06	-3.08246e-05	1.49545e-05	-9.15583e-06	-9.15583e-07	3.60129e-05	-3.66233e-06	-2.28896e-05
14	0	0	6.10389e-06	1.73961e-05	1.58701e-05	4.88311e-05	-3.35714e-06	-3.23506e-05	3.05194e-06	-3.38766e-05	1.03766e-05	-1.2513e-05	-1.83117e-06	2.96039e-05	-3.05194e-06	-2.16688e-05
14	1	0	1.52597e-06	2.01428e-05	1.06818e-05	5.43246e-05	-3.35714e-06	-3.96753e-05	3.05194e-06	-2.62467e-05	8.54544e-06	-1.55649e-05	-3.05194e-06	2.96039e-05	-2.13636e-06	-1.95324e-05
14	2	0	-2.44156e-06	1.73961e-05	5.1883e-06	5.61558e-05	-3.05194e-06	-4.79155e-05	1.83117e-06	-6.40908e-06	7.32467e-06	-1.67857e-05	-3.66233e-06	3.41818e-05	-2.13636e-06	-1.37337e-05
14	3	0	-4.88311e-06	1.22078e-05	2.13636e-06	5.67662e-05	-2.74675e-06	-5.03571e-05	3.05194e-07	1.73961e-05	5.4935e-06	-1.46493e-05	-3.66233e-06	3.90649e-05	-2.44156e-06	-3.35714e-06
14	4	0	-5.1883e-06	1.03766e-05	9.15583e-07	5.61558e-05	-3.05194e-06	-4.33376e-05	3.05194e-07	3.23506e-05	4.57792e-06	-8.85064e-06	-3.66233e-06	4.15064e-05	-2.74675e-06	5.79869e-06
14	5	0	-4.57792e-06	1.31234e-05	9.15583e-07	5.3409e-05	-4.57792e-06	-3.08246e-05	1.22078e-06	3.2961e-05	4.88311e-06	-9.15583e-07	-3.05194e-06	4.30324e-05	-2.44156e-06	1.12922e-05
14	6	0	-3.66233e-06	1.55649e-05	1.22078e-06	4.63895e-05	-6.40908e-06	-1.86169e-05	9.15583e-07	2.74675e-05	3.96753e-06	5.1883e-06	-1.52597e-06	4.3948e-05	-9.15583e-07	1.80065e-05
14	7	0	-2.74675e-06	1.37337e-05	1.83117e-06	3.75389e-05	-7.32467e-06	-8.85064e-06	-9.15583e-07	2.31948e-05	1.83117e-06	8.24025e-06	0	4.30324e-05	3.05194e-07	2.77727e-05
14	8	0	-1.83117e-06	1.15974e-05	1.83117e-06	3.32662e-05	-7.32467e-06	-6.10389e-07	-2.44156e-06	1.80065e-05	3.05194e-07	8.24025e-06	6.10389e-07	3.99805e-05	6.10389e-07	3.38766e-05
14	9	0	-1.22078e-06	1.46493e-05	1.83117e-06	3.47922e-05	-6.10389e-06	5.1883e-06	-2.13636e-06	6.40908e-06	9.15583e-07	5.1883e-06	-3.05194e-07	3.66233e-05	-3.05194e-07	3.23506e-05
14	10	0	-1.22078e-06	2.01428e-05	1.83117e-06	3.57077e-05	-4.88311e-06	7.62986e-06	-6.10389e-07	-1.00714e-05	2.13636e-06	0	-2.44156e-06	3.4487e-05	-2.13636e-06	3.11298e-05
14	11	0	-1.22078e-06	2.1974e-05	2.13636e-06	3.05194e-05	-3.35714e-06	6.71428e-06	-9.15583e-07	-2.47207e-05	1.52597e-06	-2.74675e-06	-4.27272e-06	3.26558e-05	-2.44156e-06	3.69285e-05
14	12	0	-6.10389e-07	1.83117e-05	2.44156e-06	2.07532e-05	-2.74675e-06	4.88311e-06	-1.83117e-06	-3.41818e-05	-6.10389e-07	1.22078e-06	-4.88311e-06	3.05194e-05	-1.83117e-06	4.42532e-05
14	13	0	3.05194e-07	1.15974e-05	3.66233e-06	1.12922e-05	-2.74675e-06	5.1883e-06	-1.52597e-06	-3.90649e-05	-1.22078e-06	9.76622e-06	-4.27272e-06	2.80779e-05	-6.10389e-07	4.57792e-05
14	14	0	9.15583e-07	3.66233e-06	5.1883e-06	1.22078e-06	-3.66233e-06	8.54544e-06	0	-3.93701e-05	6.10389e-07	1.52597e-05	-2.44156e-06	2.47207e-05	3.05194e-07	4.36428e-05
14	15	0	9.15583e-07	-5.4935e-06	6.71428e-06	-9.15583e-06	-4.88311e-06	1.22078e-05	6.10389e-07	-3.57077e-05	3.96753e-06	1.95324e-05	-1.22078e-06	1.89221e-05	6.10389e-07	4.3948e-05
14	16	0	9.15583e-07	-1.34286e-05	7.01947e-06	-1.61753e-05	-6.10389e-06	1.43441e-05	0	-3.20454e-05	5.1883e-06	3.35714e-05	-9.15583e-07	1.06818e-05	6.10389e-07	4.36428e-05
14	17	0	9.15583e-07	-1.64805e-05	5.4935e-06	-1.40389e-05	-6.10389e-06	1.55649e-05	0	-3.05194e-05	5.1883e-06	5.76817e-05	-9.15583e-07	1.83117e-06	0	3.54026e-05
14	18	0	9.15583e-07	-1.46493e-05	3.35714e-06	-6.40908e-06	-5.79869e-06	1.77013e-05	1.22078e-06	-2.89935e-05	5.4935e-06	7.23311e-05	-6.10389e-07	-4.88311e-06	-1.22078e-06	2.16688e-05
14	19	0	6.10389e-07	-1.15974e-05	2.13636e-06	-3.05194e-07	-5.1883e-06	2.16688e-05	1.83117e-06	-2.16688e-05	6.10389e-06	6.07337e-05	-6.10389e-07	-9.15583e-06	-2.74675e-06	1.00714e-05
15	0	0	0	-8.85064e-06	1.22078e-06	3.66233e-06	-5.1883e-06	2.50259e-05	6.10389e-07	-8.54544e-06	5.1883e-06	3.26558e-05	-9.15583e-07	-1.15974e-05	-2.74675e-06	5.1883e-06
15	1	0	6.10389e-07	-6.10389e-06	0	7.93505e-06	-6.10389e-06	2.47207e-05	-6.10389e-07	5.4935e-06	0	1.0987e-05	-1.22078e-06	-1.28182e-05	-1.22078e-06	7.32467e-06
15	2	0	2.44156e-06	-4.57792e-06	-6.10389e-07	7.93505e-06	-6.40908e-06	2.07532e-05	-1.83117e-06	1.49545e-05	-1.0987e-05	2.74675e-06	-6.10389e-07	-1.31234e-05	0	1.89221e-05
15	3	0	3.96753e-06	-6.40908e-06	0	-2.44156e-06	-5.79869e-06	1.70909e-05	-4.57792e-06	1.43441e-05	-2.47207e-05	-4.88311e-06	9.15583e-07	-1.31234e-05	0	3.75389e-05
15	4	0	3.96753e-06	-9.46103e-06	2.13636e-06	-1.86169e-05	-4.57792e-06	1.61753e-05	-8.24025e-06	2.13636e-06	-3.54026e-05	-1.92272e-05	2.13636e-06	-1.15974e-05	0	4.91363e-05
15	5	0	2.74675e-06	-1.00714e-05	3.05194e-06	-2.68571e-05	-4.27272e-06	1.67857e-05	-9.46103e-06	-1.31234e-05	-3.69285e-05	-2.96039e-05	3.66233e-06	-9.15583e-06	-6.10389e-07	4.33376e-05
15	6	0	2.74675e-06	-1.00714e-05	2.13636e-06	-2.25844e-05	-4.88311e-06	1.64805e-05	-7.62986e-06	-1.61753e-05	-3.20454e-05	-2.86883e-05	5.4935e-06	-6.10389e-06	-3.05194e-07	2.74675e-05
15	7	0	4.27272e-06	-1.34286e-05	1.52597e-06	-1.40389e-05	-5.1883e-06	1.55649e-05	-5.4935e-06	9.15583e-07	-2.89935e-05	-2.13636e-05	6.10389e-06	-3.96753e-06	-3.05194e-07	1.95324e-05
15	8	0	5.4935e-06	-1.86169e-05	2.74675e-06	-8.85064e-06	-4.88311e-06	1.64805e-05	-4.88311e-06	2.65519e-05	-3.23506e-05	-1.43441e-05	3.35714e-06	-1.83117e-06	-6.10389e-07	2.0448e-05
15	9	0	5.4935e-06	-1.92272e-05	4.27272e-06	-5.4935e-06	-4.27272e-06	1.86169e-05	-3.05194e-06	3.96753e-05	-3.75389e-05	-7.01947e-06	0	3.05194e-07	-9.15583e-07	1.43441e-05
15	10	0	5.1883e-06	-1.52597e-05	3.96753e-06	-6.10389e-07	-2.74675e-06	1.89221e-05	0	3.47922e-05	-4.21168e-05	9.15583e-07	-9.15583e-07	1.83117e-06	-1.22078e-06	-6.10389e-06
15	11	0	5.79869e-06	-1.28182e-05	2.44156e-06	2.74675e-06	-1.52597e-06	1.55649e-05	1.22078e-06	2.59415e-05	-4.94415e-05	5.1883e-06	1.22078e-06	-3.05194e-07	-1.83117e-06	-2.28896e-05
15	12	0	6.71428e-06	-1.52597e-05	2.13636e-06	3.35714e-06	-2.74675e-06	1.12922e-05	-6.10389e-07	2.89935e-05	-5.85973e-05	5.4935e-06	2.74675e-06	-8.54544e-06	-2.44156e-06	-1.52597e-05
15	13	0	5.79869e-06	-1.73961e-05	2.44156e-06	4.57792e-06	-5.79869e-06	9.76622e-06	-1.52597e-06	4.45584e-05	-5.82921e-05	9.15583e-06	9.15583e-07	-2.22792e-05	-3.05194e-06	1.22078e-05
15	14	0	3.66233e-06	-1.61753e-05	1.52597e-06	7.32467e-06	-8.24025e-06	1.0987e-05	9.15583e-07	5.98181e-05	-4.48636e-05	1.58701e-05	-2.74675e-06	-4.08961e-05	-4.27272e-06	3.23506e-05
15	15	0	2.44156e-06	-1.46493e-05	-3.05194e-07	6.71428e-06	-7.93505e-06	1.12922e-05	3.05194e-06	6.37856e-05	-2.86883e-05	1.40389e-05	-6.10389e-06	-6.31752e-05	-6.71428e-06	2.1974e-05
15	16	0	3.35714e-06	-1.43441e-05	-1.52597e-06	-6.10389e-07	-6.40908e-06	9.46103e-06	1.83117e-06	5.46298e-05	-1.70909e-05	-9.15583e-07	-8.24025e-06	-8.45388e-05	-9.76622e-06	-1.52597e-05
15	17	0	4.57792e-06	-8.54544e-06	-6.10389e-07	-8.85064e-06	-5.79869e-06	8.54544e-06	2.13636e-06	3.93701e-05	5.4935e-06	-1.70909e-05	-9.46103e-06	-9.70518e-05	-1.0987e-05	-5.21882e-05
15	18	0	3.96753e-06	1.00714e-05	6.10389e-07	-9.15583e-06	-6.10389e-06	1.22078e-05	7.93505e-06	2.50259e-05	5.46298e-05	-2.31948e-05	-9.46103e-06	-9.64414e-05	-9.46103e-06	-6.16493e-05
15	19	0	1.83117e-06	3.66233e-05	9.15583e-07	3.05194e-07	-5.1883e-06	1.77013e-05	1.37337e-05	1.52597e-05	0.000110786	-2.77727e-05	-7.01947e-06	-8.75908e-05	-7.01947e-06	-4.05909e-05
16	0	0	9.15583e-07	5.76817e-05	1.22078e-06	1.83117e-05	-2.74675e-06	1.77013e-05	1.12922e-05	8.24025e-06	0.000134286	-4.42532e-05	-4.57792e-06	-8.05713e-05	-4.27272e-06	-1.0987e-05
16	1	0	1.52597e-06	6.37856e-05	2.44156e-06	3.93701e-05	0	7.93505e-06	2.13636e-06	6.10389e-07	0.000112312	-6.98895e-05	-3.35714e-06	-7.96557e-05	-2.44156e-06	1.52597e-06
16	2	0	2.44156e-06	5.43246e-05	3.05194e-06	4.97467e-05	2.13636e-06	-5.79869e-06	-5.4935e-06	-1.0987e-05	7.5383e-05	-8.97272e-05	-3.96753e-06	-8.24025e-05	-2.13636e-06	-5.79869e-06
16	3	0	2.44156e-06	3.63181e-05	9.15583e-07	3.63181e-05	5.4935e-06	-1.37337e-05	-8.24025e-06	-2.68571e-05	5.6461e-05	-9.8883e-05	-4.27272e-06	-8.60648e-05	-3.96753e-06	-1.95324e-05
16	4	0	2.44156e-06	1.89221e-05	-1.83117e-06	5.1883e-06	8.85064e-06	-1.22078e-05	-7.32467e-06	-4.5474e-05	5.67662e-05	-0.000104376	-4.27272e-06	-9.18635e-05	-5.79869e-06	-2.74675e-05
16	5	0	3.35714e-06	1.15974e-05	-2.74675e-06	-1.46493e-05	1.12922e-05	-7.01947e-06	-3.05194e-06	-6.40908e-05	5.79869e-05	-0.000108344	-3.66233e-06	-0.000101019	-4.27272e-06	-3.1435e-05
16	6	0	5.1883e-06	1.64805e-05	-9.15583e-07	-7.32467e-06	1.22078e-05	-5.4935e-06	3.96753e-06	-7.87402e-05	5.40194e-05	-0.000105292	-1.52597e-06	-0.000110175	0	-3.66233e-05
16	7	0	6.71428e-06	2.28896e-05	2.13636e-06	1.0987e-05	1.37337e-05	-7.32467e-06	1.06818e-05	-8.54544e-05	5.03571e-05	-9.46103e-05	1.52597e-06	-0.000115363	3.66233e-06	-4.15064e-05
16	8	0	8.85064e-06	2.0448e-05	5.4935e-06	1.40389e-05	1.61753e-05	-8.54544e-06	1.31234e-05	-8.33181e-05	4.82207e-05	-8.39285e-05	3.35714e-06	-0.000116279	3.66233e-06	-4.21168e-05
16	9	0	1.06818e-05	1.03766e-05	1.03766e-05	-1.22078e-06	1.64805e-05	-7.93505e-06	1.12922e-05	-7.5383e-05	4.27272e-05	-7.3857e-05	2.13636e-06	-0.000115363	1.83117e-06	-4.12012e-05
16	10	0	1.12922e-05	2.13636e-06	1.52597e-05	-1.67857e-05	1.37337e-05	-8.54544e-06	9.15583e-06	-6.5922e-05	3.47922e-05	-5.27986e-05	-6.10389e-07	-0.000112006	1.52597e-06	-4.27272e-05
16	11	0	9.46103e-06	3.05194e-07	1.77013e-05	-2.22792e-05	1.03766e-05	-1.06818e-05	6.71428e-06	-5.58506e-05	2.77727e-05	-1.40389e-05	-2.74675e-06	-0.000105902	1.22078e-06	-4.57792e-05
16	12	0	6.10389e-06	0	1.58701e-05	-2.53311e-05	8.85064e-06	-9.76622e-06	3.05194e-06	-4.45584e-05	2.07532e-05	2.80779e-05	-3.96753e-06	-9.79674e-05	0	-4.48636e-05
16	13	0	3.66233e-06	-2.74675e-06	1.28182e-05	-3.02142e-05	9.15583e-06	-3.96753e-06	-9.15583e-07	-3.17402e-05	1.12922e-05	5.37142e-05	-4.88311e-06	-9.30843e-05	-1.83117e-06	-3.96753e-05
16	14	0	2.74675e-06	-6.40908e-06	1.06818e-05	-3.08246e-05	8.54544e-06	3.96753e-06	-3.05194e-06	-1.86169e-05	1.22078e-06	5.79869e-05	-6.10389e-06	-9.21687e-05	-2.44156e-06	-3.4487e-05
16	15	0	1.83117e-06	-7.32467e-06	1.00714e-05	-2.35e-05	5.79869e-06	9.76622e-06	-3.35714e-06	-6.10389e-06	-3.66233e-06	5.40194e-05	-6.71428e-06	-9.24739e-05	-2.13636e-06	-3.08246e-05
16	16	0	6.10389e-07	-7.01947e-06	1.00714e-05	-1.61753e-05	3.66233e-06	1.22078e-05	-3.66233e-06	1.83117e-06	-4.27272e-06	5.03571e-05	-5.79869e-06	-9.09479e-05	-2.44156e-06	-2.65519e-05
16	17	0	3.05194e-07	-6.40908e-06	9.76622e-06	-1.40389e-05	2.74675e-06	1.15974e-05	-3.66233e-06	3.35714e-06	-5.1883e-06	4.21168e-05	-4.57792e-06	-8.7896e-05	-2.74675e-06	-2.10584e-05
16	18	0	6.10389e-07	-5.4935e-06	8.24025e-06	-1.31234e-05	2.74675e-06	9.46103e-06	-2.44156e-06	-9.15583e-07	-8.85064e-06	2.53311e-05	-3.96753e-06	-8.42337e-05	-1.22078e-06	-1.49545e-05
16	19	0	6.10389e-07	-4.88311e-06	5.79869e-06	-9.46103e-06	1.83117e-06	5.4935e-06	-1.83117e-06	-4.57792e-06	-1.2513e-05	1.34286e-05	-4.88311e-06	-7.96557e-05	0	-9.46103e-06
17	0	0	-6.10389e-07	-4.27272e-06	3.35714e-06	-4.88311e-06	1.22078e-06	9.15583e-07	-2.74675e-06	-3.05194e-07	-1.40389e-05	2.77727e-05	-5.79869e-06	-7.66038e-05	0	-4.57792e-06
17	1	0	-1.83117e-06	-2.74675e-06	2.44156e-06	-2.44156e-06	9.15583e-07	-2.74675e-06	-3.05194e-06	1.12922e-05	-1.43441e-05	7.17207e-05	-4.88311e-06	-7.6909e-05	-1.22078e-06	-1.83117e-06
17	2	0	-1.52597e-06	-3.05194e-07	2.74675e-06	3.05194e-07	6.10389e-07	-5.1883e-06	-1.52597e-06	2.62467e-05	-1.46493e-05	0.000122383	-2.74675e-06	-7.96557e-05	-6.10389e-07	-1.83117e-06
17	3	0	-9.15583e-07	-6.10389e-07	3.05194e-06	3.05194e-06	-9.15583e-07	-5.79869e-06	0	3.99805e-05	-1.49545e-05	0.000155344	-9.15583e-07	-8.14869e-05	1.52597e-06	-3.35714e-06
17	4	0	-9.15583e-07	-6.10389e-06	2.74675e-06	3.05194e-07	-3.35714e-06	-3.66233e-06	0	5.24934e-05	-1.55649e-05	0.000162974	-9.15583e-07	-7.99609e-05	3.05194e-06	-4.57792e-06
17	5	0	-2.44156e-06	-1.12922e-05	1.83117e-06	-7.32467e-06	-4.88311e-06	0	-6.10389e-07	5.98181e-05	-1.55649e-05	0.000153208	0	-7.96557e-05	3.05194e-06	-6.40908e-06
17	6	0	-3.66233e-06	-1.00714e-05	3.05194e-07	-1.22078e-05	-4.88311e-06	2.13636e-06	-6.10389e-07	5.37142e-05	-1.43441e-05	0.000134591	3.35714e-06	-8.33181e-05	3.35714e-06	-9.15583e-06
17	7	0	-4.27272e-06	-7.01947e-06	-1.52597e-06	-1.22078e-05	-3.35714e-06	1.83117e-06	-2.13636e-06	3.32662e-05	-1.28182e-05	0.000110786	4.57792e-06	-8.75908e-05	3.66233e-06	-1.2513e-05
17	8	0	-3.66233e-06	-1.0987e-05	-3.05194e-06	-1.49545e-05	-1.22078e-06	3.05194e-07	-6.10389e-06	8.24025e-06	-1.2513e-05	8.69804e-05	-3.05194e-07	-8.75908e-05	2.13636e-06	-1.46493e-05
17	9	0	-2.44156e-06	-2.10584e-05	-2.74675e-06	-2.50259e-05	0	-9.15583e-07	-8.54544e-06	-9.15583e-06	-1.40389e-05	6.83635e-05	-9.46103e-06	-8.33181e-05	-9.15583e-07	-1.55649e-05
17	10	0	-1.22078e-06	-2.77727e-05	-1.22078e-06	-3.20454e-05	0	-1.83117e-06	-9.15583e-06	-1.95324e-05	-1.49545e-05	5.70714e-05	-1.34286e-05	-7.96557e-05	-2.44156e-06	-1.70909e-05
17	11	0	-6.10389e-07	-2.65519e-05	-9.15583e-07	-2.44156e-05	0	-2.44156e-06	-1.12922e-05	-2.71623e-05	-1.37337e-05	5.31038e-05	-9.15583e-06	-7.75194e-05	-1.22078e-06	-1.89221e-05
17	12	0	0	-2.41104e-05	-1.52597e-06	-5.4935e-06	9.15583e-07	-2.74675e-06	-1.61753e-05	-2.99091e-05	-1.0987e-05	5.46298e-05	-2.13636e-06	-7.50778e-05	6.10389e-07	-2.10584e-05
17	13	0	0	-2.56363e-05	-1.52597e-06	1.00714e-05	2.74675e-06	-3.05194e-06	-1.80065e-05	-1.77013e-05	-7.62986e-06	5.46298e-05	3.05194e-07	-7.01947e-05	9.15583e-07	-2.28896e-05
17	14	0	-6.10389e-07	-2.74675e-05	-6.10389e-07	1.83117e-05	3.66233e-06	-4.27272e-06	-1.49545e-05	7.01947e-06	-2.44156e-06	4.12012e-05	-6.10389e-07	-6.53116e-05	0	-2.44156e-05
17	15	0	-1.22078e-06	-2.35e-05	-9.15583e-07	2.65519e-05	3.05194e-06	-7.01947e-06	-1.43441e-05	2.77727e-05	3.05194e-06	1.00714e-05	-9.15583e-07	-6.16493e-05	0	-2.50259e-05
17	16	0	-1.22078e-06	-1.61753e-05	-2.44156e-06	4.15064e-05	1.83117e-06	-1.03766e-05	-2.07532e-05	2.86883e-05	5.1883e-06	-2.74675e-05	3.05194e-07	-5.82921e-05	-3.05194e-07	-2.44156e-05
17	17	0	-3.05194e-07	-9.15583e-06	-3.66233e-06	5.79869e-05	1.52597e-06	-1.31234e-05	-2.80779e-05	1.55649e-05	1.22078e-06	-5.37142e-05	9.15583e-07	-5.4935e-05	-3.05194e-07	-2.28896e-05
17	18	0	-3.05194e-07	-4.27272e-06	-3.66233e-06	6.53116e-05	2.13636e-06	-1.37337e-05	-2.77727e-05	4.27272e-06	-6.71428e-06	-6.47012e-05	-3.05194e-07	-5.37142e-05	-3.05194e-07	-2.28896e-05
17	19	0	-1.83117e-06	-6.10389e-07	-3.66233e-06	5.76817e-05	1.83117e-06	-1.28182e-05	-2.07532e-05	1.83117e-06	-1.34286e-05	-7.35519e-05	-3.05194e-07	-5.61558e-05	0	-2.47207e-05
18	0	0	-3.35714e-06	1.83117e-06	-5.1883e-06	4.15064e-05	9.15583e-07	-1.00714e-05	-1.31234e-05	3.05194e-07	-1.58701e-05	-8.75908e-05	9.15583e-07	-5.95129e-05	0	-2.74675e-05
18	1	0	-4.27272e-06	6.71428e-06	-7.01947e-06	3.23506e-05	0	-7.01947e-06	-7.32467e-06	-6.71428e-06	-1.58701e-05	-9.85778e-05	1.83117e-06	-6.10389e-05	0	-2.96039e-05
18	2	0	-3.96753e-06	1.83117e-05	-7.62986e-06	4.12012e-05	0	-5.79869e-06	-3.96753e-06	-1.52597e-05	-1.86169e-05	-9.82726e-05	3.05194e-07	-6.13441e-05	3.05194e-07	-2.99091e-05
18	3	0	-3.96753e-06	3.47922e-05	-7.62986e-06	6.37856e-05	-3.05194e-07	-5.1883e-06	-4.57792e-06	-1.83117e-05	-2.80779e-05	-9.39999e-05	-9.15583e-07	-6.25649e-05	6.10389e-07	-2.92987e-05
18	4	0	-3.96753e-06	4.76103e-05	-7.62986e-06	8.24025e-05	-3.05194e-07	-2.74675e-06	-6.40908e-06	-1.58701e-05	-4.08961e-05	-9.64414e-05	0	-6.34804e-05	6.10389e-07	-2.83831e-05
18	5	0	-2.74675e-06	5.15779e-05	-7.01947e-06	8.30129e-05	0	1.52597e-06	2.13636e-06	-1.06818e-05	-4.69999e-05	-9.82726e-05	2.74675e-06	-6.10389e-05	0	-2.77727e-05
18	6	0	-1.52597e-06	5.09675e-05	-5.79869e-06	6.98895e-05	6.10389e-07	7.62986e-06	2.47207e-05	-3.35714e-06	-4.33376e-05	-8.4844e-05	3.05194e-06	-5.61558e-05	0	-2.59415e-05
18	7	0	-2.13636e-06	5.21882e-05	-5.4935e-06	5.52402e-05	9.15583e-07	1.28182e-05	4.73051e-05	5.1883e-06	-3.75389e-05	-5.82921e-05	1.22078e-06	-5.21882e-05	-3.05194e-07	-2.35e-05
18	8	0	-4.27272e-06	5.31038e-05	-7.01947e-06	4.12012e-05	6.10389e-07	1.64805e-05	5.31038e-05	1.34286e-05	-3.69285e-05	-3.87597e-05	0	-5.06623e-05	-3.05194e-07	-2.1974e-05
18	9	0	-5.4935e-06	4.79155e-05	-8.24025e-06	1.80065e-05	0	1.67857e-05	4.36428e-05	2.16688e-05	-3.93701e-05	-3.35714e-05	1.52597e-06	-5.06623e-05	0	-2.25844e-05
18	10	0	-4.57792e-06	3.72337e-05	-6.71428e-06	-1.80065e-05	0	1.28182e-05	3.4487e-05	3.4487e-05	-3.72337e-05	-2.71623e-05	4.27272e-06	-5.09675e-05	1.83117e-06	-2.38052e-05
18	11	0	-1.83117e-06	2.59415e-05	-4.27272e-06	-5.76817e-05	3.05194e-07	6.40908e-06	3.17402e-05	5.15779e-05	-2.80779e-05	-7.93505e-06	5.79869e-06	-5.24934e-05	3.66233e-06	-2.44156e-05
18	12	0	0	1.61753e-05	-3.35714e-06	-8.7896e-05	9.15583e-07	1.83117e-06	2.86883e-05	6.31752e-05	-1.46493e-05	1.0987e-05	4.88311e-06	-5.52402e-05	3.35714e-06	-2.47207e-05
18	13	0	0	5.4935e-06	-3.96753e-06	-0.000106513	2.13636e-06	2.13636e-06	2.07532e-05	6.07337e-05	3.05194e-07	1.37337e-05	3.66233e-06	-5.6461e-05	1.22078e-06	-2.53311e-05
18	14	0	-1.52597e-06	-6.40908e-06	-3.66233e-06	-0.000120247	3.35714e-06	5.1883e-06	1.31234e-05	4.82207e-05	1.37337e-05	6.40908e-06	2.44156e-06	-5.46298e-05	-6.10389e-07	-2.50259e-05
18	15	0	-3.66233e-06	-1.77013e-05	-1.22078e-06	-0.000130013	3.66233e-06	7.93505e-06	8.85064e-06	3.54026e-05	1.64805e-05	7.93505e-06	1.83117e-06	-5.06623e-05	-9.15583e-07	-2.31948e-05
18	16	0	-3.96753e-06	-2.38052e-05	1.22078e-06	-0.00012635	3.05194e-06	8.85064e-06	5.1883e-06	2.59415e-05	3.05194e-06	1.89221e-05	1.52597e-06	-4.76103e-05	-9.15583e-07	-2.13636e-05
18	17	0	-2.13636e-06	-2.25844e-05	2.44156e-06	-0.000104682	2.44156e-06	8.24025e-06	0	1.55649e-05	-1.70909e-05	2.44156e-05	1.52597e-06	-4.63895e-05	-1.52597e-06	-2.25844e-05
18	18	0	0	-1.61753e-05	3.35714e-06	-7.47726e-05	2.44156e-06	5.1883e-06	-3.66233e-06	6.10389e-06	-3.02142e-05	2.01428e-05	1.22078e-06	-4.51688e-05	-1.83117e-06	-2.56363e-05
18	19	0	1.52597e-06	-8.85064e-06	4.88311e-06	-5.12727e-05	1.83117e-06	0	-7.32467e-06	3.35714e-06	-3.63181e-05	2.0448e-05	0	-4.33376e-05	-9.15583e-07	-2.71623e-05
19	0	0	9.15583e-07	-4.57792e-06	5.79869e-06	-3.99805e-05	6.10389e-07	-5.79869e-06	-1.43441e-05	9.15583e-06	-4.76103e-05	3.50974e-05	-2.44156e-06	-4.12012e-05	0	-2.68571e-05
19	1	0	3.05194e-07	-3.05194e-06	5.4935e-06	-3.63181e-05	0	-8.85064e-06	-2.38052e-05	1.64805e-05	-6.5922e-05	5.58506e-05	-4.57792e-06	-3.81493e-05	-6.10389e-07	-2.59415e-05
19	2	0	6.10389e-07	-2.74675e-06	4.27272e-06	-3.57077e-05	9.15583e-07	-1.06818e-05	-2.77727e-05	1.86169e-05	-8.08765e-05	6.86687e-05	-4.57792e-06	-3.32662e-05	-1.52597e-06	-2.59415e-05
19	3	0	9.15583e-07	-3.35714e-06	3.05194e-06	-3.75389e-05	2.74675e-06	-1.46493e-05	-2.38052e-05	1.43441e-05	-8.60648e-05	6.80584e-05	-1.22078e-06	-2.68571e-05	-6.10389e-07	-2.47207e-05
19	4	0	0	-7.62986e-06	1.83117e-06	-4.02857e-05	3.66233e-06	-2.10584e-05	-1.77013e-05	5.4935e-06	-8.4844e-05	5.4935e-05	2.74675e-06	-2.22792e-05	6.10389e-07	-2.28896e-05
19	5	0	-9.15583e-07	-1.64805e-05	6.10389e-07	-4.05909e-05	2.74675e-06	-2.68571e-05	-1.43441e-05	-7.93505e-06	-7.96557e-05	3.72337e-05	4.27272e-06	-2.22792e-05	6.10389e-07	-2.31948e-05
19	6	0	-1.22078e-06	-2.59415e-05	-3.05194e-07	-3.75389e-05	1.52597e-06	-3.02142e-05	-1.06818e-05	-2.28896e-05	-6.86687e-05	2.92987e-05	2.44156e-06	-2.44156e-05	0	-2.56363e-05
19	7	0	-6.10389e-07	-3.17402e-05	0	-3.41818e-05	9.15583e-07	-3.26558e-05	-2.44156e-06	-3.11298e-05	-5.46298e-05	3.84545e-05	-3.05194e-07	-2.53311e-05	0	-2.62467e-05
19	8	0	-9.15583e-07	-3.11298e-05	0	-3.08246e-05	1.22078e-06	-3.54026e-05	8.85064e-06	-3.1435e-05	-4.08961e-05	5.12727e-05	-1.22078e-06	-2.56363e-05	1.52597e-06	-2.25844e-05
19	9	0	-1.52597e-06	-2.62467e-05	-6.10389e-07	-2.56363e-05	9.15583e-07	-3.69285e-05	2.10584e-05	-3.08246e-05	-1.83117e-05	4.82207e-05	-3.05194e-07	-2.89935e-05	1.52597e-06	-1.89221e-05
19	10	0	-1.22078e-06	-2.07532e-05	-2.74675e-06	-2.01428e-05	6.10389e-07	-3.32662e-05	3.23506e-05	-3.69285e-05	2.47207e-05	2.80779e-05	-3.05194e-07	-3.4487e-05	3.05194e-07	-1.95324e-05
19	11	0	6.10389e-07	-1.77013e-05	-3.66233e-06	-1.77013e-05	1.52597e-06	-2.47207e-05	4.08961e-05	-4.51688e-05	7.6909e-05	8.85064e-06	-6.10389e-07	-3.84545e-05	3.05194e-07	-2.25844e-05
19	12	0	2.44156e-06	-1.70909e-05	-4.27272e-06	-1.77013e-05	3.66233e-06	-1.31234e-05	4.42532e-05	-4.48636e-05	0.00011048	-3.05194e-07	3.05194e-07	-3.75389e-05	3.05194e-06	-2.31948e-05
19	13	0	1.22078e-06	-1.64805e-05	-7.93505e-06	-1.49545e-05	6.10389e-06	-1.52597e-06	4.33376e-05	-3.20454e-05	0.000121162	-6.40908e-06	1.52597e-06	-3.38766e-05	4.57792e-06	-2.07532e-05
19	14	0	-2.13636e-06	-1.52597e-05	-1.58701e-05	-8.85064e-06	7.62986e-06	7.93505e-06	4.33376e-05	-1.34286e-05	0.000134896	-1.19026e-05	0	-2.99091e-05	2.13636e-06	-1.77013e-05
19	15	0	-5.79869e-06	-1.55649e-05	-2.41104e-05	-5.1883e-06	7.93505e-06	1.43441e-05	4.51688e-05	1.83117e-06	0.000163889	-6.10389e-06	-4.27272e-06	-2.53311e-05	-1.22078e-06	-1.58701e-05
19	16	0	-6.40908e-06	-1.77013e-05	-2.59415e-05	-7.01947e-06	7.01947e-06	1.67857e-05	4.33376e-05	1.12922e-05	0.000181896	1.19026e-05	-5.79869e-06	-1.89221e-05	-2.74675e-06	-1.46493e-05
19	17	0	-3.96753e-06	-2.01428e-05	-2.0448e-05	-1.0987e-05	4.57792e-06	1.55649e-05	3.35714e-05	1.52597e-05	0.000159617	2.28896e-05	-3.66233e-06	-1.22078e-05	-2.13636e-06	-1.28182e-05
19	18	0	0	-2.13636e-05	-1.22078e-05	-1.34286e-05	2.44156e-06	1.28182e-05	2.01428e-05	1.34286e-05	0.000109565	1.15974e-05	-2.13636e-06	-8.24025e-06	-2.13636e-06	-1.00714e-05
19	19	0	3.05194e-06	-2.31948e-05	-6.10389e-06	-1.64805e-05	1.52597e-06	1.0987e-05	9.76622e-06	5.79869e-06	6.83635e-05	-1.19026e-05	-3.66233e-06	-5.1883e-06	-3.35714e-06	-7.01947e-06
20	0	0	4.57792e-06	-2.62467e-05	-3.35714e-06	-2.31948e-05	1.22078e-06	9.76622e-06	3.66233e-06	-4.27272e-06	5.09675e-05	-2.65519e-05	-3.96753e-06	-1.22078e-06	-3.05194e-06	-4.57792e-06
20	1	0	4.88311e-06	-2.86883e-05	-1.83117e-06	-3.20454e-05	9.15583e-07	9.15583e-06	-2.74675e-06	-1.22078e-05	4.27272e-05	-2.65519e-05	-6.10389e-07	4.88311e-06	-1.83117e-06	-3.05194e-06
20	2	0	4.57792e-06	-2.96039e-05	-9.15583e-07	-3.96753e-05	6.10389e-07	1.06818e-05	-1.15974e-05	-1.52597e-05	3.11298e-05	-2.13636e-05	2.44156e-06	1.2513e-05	-6.10389e-07	-2.44156e-06
20	3	0	4.27272e-06	-3.05194e-05	-9.15583e-07	-4.2422e-05	1.52597e-06	1.55649e-05	-1.89221e-05	-1.61753e-05	1.89221e-05	-1.80065e-05	3.05194e-07	1.89221e-05	0	-2.13636e-06
20	4	0	3.05194e-06	-3.08246e-05	-1.52597e-06	-3.47922e-05	2.13636e-06	2.31948e-05	-2.22792e-05	-1.95324e-05	1.03766e-05	-1.55649e-05	-5.79869e-06	2.10584e-05	1.52597e-06	-3.66233e-06
20	5	0	1.52597e-06	-2.80779e-05	-1.83117e-06	-1.52597e-05	1.52597e-06	3.02142e-05	-2.07532e-05	-2.62467e-05	3.66233e-06	-1.31234e-05	-9.76622e-06	1.52597e-05	3.96753e-06	-7.62986e-06
20	6	0	1.22078e-06	-2.22792e-05	-9.15583e-07	7.01947e-06	6.10389e-07	3.2961e-05	-1.49545e-05	-2.99091e-05	0	-1.22078e-05	-9.46103e-06	1.83117e-06	5.79869e-06	-1.40389e-05
20	7	0	9.15583e-07	-1.64805e-05	0	1.95324e-05	6.10389e-07	3.23506e-05	-6.40908e-06	-2.44156e-05	1.52597e-06	-1.2513e-05	-6.40908e-06	-1.52597e-05	5.4935e-06	-1.98376e-05
20	8	0	0	-1.43441e-05	0	2.07532e-05	1.22078e-06	3.17402e-05	6.10389e-07	-1.22078e-05	5.4935e-06	-1.34286e-05	-3.35714e-06	-3.02142e-05	4.57792e-06	-2.31948e-05
20	9	0	-3.05194e-07	-1.52597e-05	-9.15583e-07	1.95324e-05	9.15583e-07	3.38766e-05	1.83117e-06	-1.22078e-06	4.88311e-06	-1.64805e-05	-1.22078e-06	-4.02857e-05	3.96753e-06	-2.47207e-05
20	10	0	0	-1.83117e-05	-1.52597e-06	2.01428e-05	0	3.69285e-05	-3.35714e-06	2.74675e-06	6.10389e-07	-2.22792e-05	-9.15583e-07	-4.36428e-05	3.35714e-06	-2.41104e-05
20	11	0	1.22078e-06	-2.16688e-05	-1.52597e-06	1.92272e-05	0	3.66233e-05	-9.46103e-06	3.66233e-06	-9.15583e-07	-2.59415e-05	-2.74675e-06	-3.87597e-05	2.44156e-06	-2.0448e-05
20	12	0	1.52597e-06	-1.89221e-05	-2.13636e-06	1.95324e-05	9.15583e-07	3.20454e-05	-1.03766e-05	5.79869e-06	-3.96753e-06	-2.31948e-05	-4.88311e-06	-2.47207e-05	1.83117e-06	-1.34286e-05
20	13	0	3.05194e-07	-2.13636e-06	-3.05194e-06	3.20454e-05	1.22078e-06	2.68571e-05	-7.62986e-06	7.93505e-06	-1.46493e-05	-1.86169e-05	-4.27272e-06	-4.88311e-06	1.83117e-06	-4.57792e-06
20	14	0	-3.05194e-07	2.50259e-05	-3.05194e-06	5.82921e-05	6.10389e-07	2.41104e-05	-7.01947e-06	5.79869e-06	-3.08246e-05	-1.92272e-05	-1.52597e-06	1.40389e-05	2.13636e-06	4.27272e-06
20	15	0	3.05194e-07	4.79155e-05	-1.83117e-06	8.39285e-05	0	2.44156e-05	-1.0987e-05	0	-4.15064e-05	-2.38052e-05	0	2.59415e-05	2.44156e-06	1.22078e-05
20	16	0	1.22078e-06	5.85973e-05	-9.15583e-07	9.79674e-05	0	2.47207e-05	-1.55649e-05	-4.57792e-06	-4.42532e-05	-2.59415e-05	0	2.86883e-05	1.83117e-06	1.61753e-05
20	17	0	6.10389e-07	6.62272e-05	-1.22078e-06	0.00010926	0	2.16688e-05	-1.67857e-05	-6.40908e-06	-4.63895e-05	-2.22792e-05	6.10389e-07	2.47207e-05	9.15583e-07	1.52597e-05
20	18	0	-6.10389e-07	7.99609e-05	-9.15583e-07	0.000126656	-6.10389e-07	1.37337e-05	-1.46493e-05	-7.01947e-06	-4.94415e-05	-1.86169e-05	2.74675e-06	1.70909e-05	6.10389e-07	1.0987e-05
20	19	0	-1.52597e-06	9.12531e-05	0	0.000140084	-9.15583e-07	2.13636e-06	-1.28182e-05	-9.15583e-06	-4.79155e-05	-1.86169e-05	3.96753e-06	4.57792e-06	1.22078e-06	4.88311e-06
21	0	0	-9.15583e-07	8.54544e-05	1.52597e-06	0.000133065	-3.05194e-07	-1.06818e-05	-1.2513e-05	-1.2513e-05	-4.08961e-05	-1.95324e-05	4.27272e-06	-1.46493e-05	2.44156e-06	-4.88311e-06
21	1	0	-3.05194e-07	6.40908e-05	2.13636e-06	0.000106513	-3.05194e-07	-2.35e-05	-1.19026e-05	-1.46493e-05	-3.41818e-05	-1.58701e-05	4.57792e-06	-3.93701e-05	2.44156e-06	-2.0448e-05
21	2	0	0	4.5474e-05	1.83117e-06	7.6909e-05	-1.22078e-06	-3.57077e-05	-9.76622e-06	-1.43441e-05	-3.02142e-05	-7.93505e-06	5.4935e-06	-6.16493e-05	9.15583e-07	-3.81493e-05
21	3	0	-3.05194e-07	3.93701e-05	1.22078e-06	5.43246e-05	-2.13636e-06	-4.60844e-05	-7.32467e-06	-1.2513e-05	-2.47207e-05	-1.83117e-06	6.40908e-06	-7.66038e-05	0	-5.15779e-05
21	4	0	-9.15583e-07	3.84545e-05	6.10389e-07	3.75389e-05	-1.83117e-06	-5.1883e-05	-4.27272e-06	-1.06818e-05	-1.73961e-05	-9.15583e-07	6.10389e-06	-8.637e-05	3.05194e-07	-6.07337e-05
21	5	0	-9.15583e-07	3.41818e-05	6.10389e-07	2.86883e-05	-1.83117e-06	-5.24934e-05	0	-9.76622e-06	-1.34286e-05	-4.27272e-06	6.10389e-06	-9.46103e-05	1.22078e-06	-6.92791e-05
21	6	0	-3.05194e-07	2.74675e-05	9.15583e-07	3.1435e-05	-2.74675e-06	-5.06623e-05	5.4935e-06	-9.76622e-06	-1.06818e-05	-7.93505e-06	6.40908e-06	-9.76622e-05	6.10389e-07	-7.6909e-05
21	7	0	0	2.22792e-05	1.22078e-06	3.96753e-05	-2.74675e-06	-5.06623e-05	9.46103e-06	-9.46103e-06	2.44156e-06	-1.0987e-05	6.10389e-06	-8.82012e-05	-6.10389e-07	-7.66038e-05
21	8	0	-9.15583e-07	1.67857e-05	1.22078e-06	3.87597e-05	-1.22078e-06	-5.12727e-05	8.85064e-06	-9.15583e-06	2.74675e-05	-1.58701e-05	3.96753e-06	-6.68376e-05	-9.15583e-07	-6.53116e-05
21	9	0	-2.13636e-06	8.24025e-06	6.10389e-07	2.44156e-05	6.10389e-07	-4.88311e-05	4.88311e-06	-9.76622e-06	4.73051e-05	-2.22792e-05	1.83117e-06	-4.3948e-05	0	-4.73051e-05
21	10	0	-2.74675e-06	-3.05194e-07	6.10389e-07	5.79869e-06	9.15583e-07	-4.30324e-05	1.52597e-06	-1.06818e-05	4.60844e-05	-2.74675e-05	1.52597e-06	-2.77727e-05	9.15583e-07	-3.11298e-05
21	11	0	-2.74675e-06	-5.79869e-06	9.15583e-07	-6.10389e-06	0	-3.66233e-05	-3.05194e-07	-1.03766e-05	2.89935e-05	-2.80779e-05	2.44156e-06	-1.83117e-05	6.10389e-07	-2.0448e-05
21	12	0	-2.74675e-06	-9.15583e-06	3.05194e-07	-1.12922e-05	-6.10389e-07	-3.20454e-05	-1.22078e-06	-7.62986e-06	1.31234e-05	-2.41104e-05	2.74675e-06	-1.22078e-05	-3.05194e-07	-1.34286e-05
21	13	0	-2.44156e-06	-1.2513e-05	-9.15583e-07	-1.34286e-05	-1.22078e-06	-2.56363e-05	-2.74675e-06	-4.27272e-06	6.10389e-06	-1.86169e-05	1.52597e-06	-7.62986e-06	-1.83117e-06	-8.24025e-06
21	14	0	-1.22078e-06	-1.52597e-05	-1.52597e-06	-1.31234e-05	-2.44156e-06	-1.58701e-05	-4.88311e-06	-1.83117e-06	1.83117e-06	-1.49545e-05	0	-3.66233e-06	-2.74675e-06	-2.74675e-06
21	15	0	3.05194e-07	-1.46493e-05	-3.05194e-07	-1.0987e-05	-3.66233e-06	-5.79869e-06	-6.10389e-06	-9.15583e-07	-3.66233e-06	-1.34286e-05	-6.10389e-07	0	-3.05194e-06	2.44156e-06
21	16	0	9.15583e-07	-1.2513e-05	3.05194e-07	-1.03766e-05	-3.66233e-06	-1.22078e-06	-6.71428e-06	-6.10389e-07	-8.54544e-06	-1.22078e-05	-3.05194e-07	2.13636e-06	-3.35714e-06	7.32467e-06
21	17	0	1.22078e-06	-1.19026e-05	-6.10389e-07	-1.34286e-05	-2.13636e-06	-1.52597e-06	-7.01947e-06	3.05194e-07	-9.76622e-06	-9.76622e-06	3.05194e-07	0	-3.05194e-06	9.15583e-06
21	18	0	2.13636e-06	-1.2513e-05	-3.05194e-06	-1.77013e-05	-9.15583e-07	-2.13636e-06	-7.01947e-06	2.13636e-06	-1.00714e-05	-4.88311e-06	1.52597e-06	-7.93505e-06	-2.44156e-06	6.71428e-06
21	19	0	4.27272e-06	-1.2513e-05	-3.96753e-06	-2.07532e-05	-9.15583e-07	-6.10389e-07	-7.01947e-06	3.66233e-06	-1.15974e-05	0	1.83117e-06	-1.70909e-05	-1.83117e-06	3.05194e-06
22	0	0	4.57792e-06	-1.2513e-05	-3.05194e-06	-2.1974e-05	-1.22078e-06	6.10389e-07	-6.40908e-06	3.35714e-06	-1.28182e-05	2.74675e-06	0	-2.28896e-05	-2.13636e-06	0
22	1	0	2.44156e-06	-1.31234e-05	-2.13636e-06	-2.16688e-05	-1.22078e-06	1.22078e-06	-6.10389e-06	2.13636e-06	-1.28182e-05	4.57792e-06	-2.44156e-06	-2.28896e-05	-4.27272e-06	-1.22078e-06
22	2	0	0	-1.34286e-05	-2.74675e-06	-1.83117e-05	-1.52597e-06	2.13636e-06	-6.71428e-06	1.83117e-06	-1.28182e-05	6.71428e-06	-3.66233e-06	-1.80065e-05	-5.79869e-06	-9.15583e-07
22	3	0	0	-1.28182e-05	-3.96753e-06	-1.22078e-05	-1.83117e-06	3.66233e-06	-7.01947e-06	9.15583e-07	-1.37337e-05	8.24025e-06	-3.66233e-06	-8.54544e-06	-5.79869e-06	2.74675e-06
22	4	0	6.10389e-07	-1.37337e-05	-6.10389e-06	-6.71428e-06	-1.22078e-06	4.88311e-06	-6.40908e-06	-4.57792e-06	-1.40389e-05	7.93505e-06	-3.96753e-06	2.44156e-06	-3.96753e-06	1.03766e-05
22	5	0	2.44156e-06	-1.80065e-05	-8.54544e-06	-2.74675e-06	6.10389e-07	5.1883e-06	-5.1883e-06	-1.43441e-05	-1.28182e-05	7.32467e-06	-5.1883e-06	1.03766e-05	-2.44156e-06	1.77013e-05
22	6	0	5.1883e-06	-2.1974e-05	-9.46103e-06	1.83117e-06	2.44156e-06	6.71428e-06	-4.57792e-06	-2.10584e-05	-1.15974e-05	1.12922e-05	-5.1883e-06	1.31234e-05	-1.83117e-06	2.07532e-05
22	7	0	7.93505e-06	-1.80065e-05	-4.57792e-06	9.15583e-06	2.74675e-06	1.00714e-05	-4.57792e-06	-1.89221e-05	-1.19026e-05	1.86169e-05	-1.22078e-06	1.43441e-05	-1.22078e-06	2.0448e-05
22	8	0	8.54544e-06	-6.71428e-06	4.88311e-06	1.46493e-05	1.52597e-06	1.37337e-05	-4.27272e-06	-1.22078e-05	-1.2513e-05	2.07532e-05	3.05194e-06	1.80065e-05	0	2.07532e-05
22	9	0	6.71428e-06	2.74675e-06	1.40389e-05	1.40389e-05	0	1.61753e-05	-3.35714e-06	-1.06818e-05	-1.28182e-05	1.12922e-05	4.88311e-06	2.41104e-05	1.22078e-06	2.25844e-05
22	10	0	5.1883e-06	3.66233e-06	1.80065e-05	8.54544e-06	-2.13636e-06	1.73961e-05	-3.05194e-06	-1.49545e-05	-1.34286e-05	-5.1883e-06	3.66233e-06	2.83831e-05	1.52597e-06	2.35e-05
22	11	0	5.4935e-06	-1.83117e-06	1.77013e-05	2.74675e-06	-3.05194e-06	1.73961e-05	-4.27272e-06	-1.43441e-05	-1.43441e-05	-1.43441e-05	2.13636e-06	2.99091e-05	1.22078e-06	2.22792e-05
22	12	0	6.40908e-06	-6.40908e-06	1.58701e-05	-1.52597e-06	-2.44156e-06	1.61753e-05	-5.4935e-06	-1.83117e-06	-1.52597e-05	-1.06818e-05	2.44156e-06	3.11298e-05	1.22078e-06	2.01428e-05
22	13	0	4.57792e-06	-7.62986e-06	1.31234e-05	-6.71428e-06	-9.15583e-07	1.43441e-05	-4.88311e-06	1.58701e-05	-1.52597e-05	-3.05194e-06	3.05194e-06	3.26558e-05	1.22078e-06	1.89221e-05
22	14	0	9.15583e-07	-1.00714e-05	8.24025e-06	-1.49545e-05	0	1.31234e-05	-3.96753e-06	2.59415e-05	-1.55649e-05	-5.1883e-06	2.44156e-06	3.47922e-05	1.22078e-06	1.86169e-05
22	15	0	-2.13636e-06	-1.49545e-05	3.35714e-06	-2.47207e-05	0	1.37337e-05	-3.96753e-06	2.25844e-05	-1.58701e-05	-1.89221e-05	1.22078e-06	3.72337e-05	9.15583e-07	1.77013e-05
22	16	0	-3.66233e-06	-1.92272e-05	3.05194e-07	-3.23506e-05	-1.22078e-06	1.37337e-05	-4.57792e-06	1.12922e-05	-1.55649e-05	-3.41818e-05	6.10389e-07	3.90649e-05	3.05194e-07	1.55649e-05
22	17	0	-3.96753e-06	-1.95324e-05	-3.05194e-07	-3.54026e-05	-1.52597e-06	1.2513e-05	-4.57792e-06	1.22078e-06	-1.43441e-05	-4.2422e-05	9.15583e-07	3.90649e-05	-6.10389e-07	1.40389e-05
22	18	0	-3.66233e-06	-1.67857e-05	-3.05194e-07	-3.60129e-05	-9.15583e-07	1.0987e-05	-4.27272e-06	-3.05194e-06	-1.31234e-05	-4.18116e-05	1.22078e-06	3.81493e-05	-1.22078e-06	1.34286e-05
22	19	0	-2.44156e-06	-1.49545e-05	-6.10389e-07	-3.78441e-05	0	1.06818e-05	-5.79869e-06	-9.15583e-07	-1.15974e-05	-3.32662e-05	1.83117e-06	4.12012e-05	-9.15583e-07	1.40389e-05
23	0	0	-1.52597e-06	-1.49545e-05	-3.05194e-07	-4.33376e-05	9.15583e-07	1.03766e-05	-7.62986e-06	7.01947e-06	-1.00714e-05	-2.22792e-05	2.44156e-06	5.06623e-05	3.05194e-07	1.49545e-05
23	1	0	-1.83117e-06	-1.52597e-05	0	-5.27986e-05	1.22078e-06	8.24025e-06	-8.24025e-06	1.67857e-05	-9.15583e-06	-1.73961e-05	2.44156e-06	6.19545e-05	1.52597e-06	1.61753e-05
23	2	0	-2.44156e-06	-1.55649e-05	6.10389e-07	-6.01233e-05	1.22078e-06	5.1883e-06	-7.01947e-06	1.95324e-05	-9.76622e-06	-2.25844e-05	2.13636e-06	7.11103e-05	1.83117e-06	1.73961e-05
23	3	0	-1.52597e-06	-1.55649e-05	1.83117e-06	-5.73766e-05	9.15583e-07	2.44156e-06	-6.10389e-06	8.54544e-06	-1.00714e-05	-2.77727e-05	1.83117e-06	8.02661e-05	1.83117e-06	1.89221e-05
23	4	0	6.10389e-07	-1.37337e-05	2.74675e-06	-4.15064e-05	3.05194e-07	-3.05194e-07	-5.79869e-06	-1.03766e-05	-9.46103e-06	-1.83117e-05	1.83117e-06	8.97272e-05	1.83117e-06	1.92272e-05
23	5	0	2.44156e-06	-9.15583e-06	2.74675e-06	-1.92272e-05	0	-4.88311e-06	-4.88311e-06	-2.31948e-05	-8.24025e-06	3.05194e-06	1.52597e-06	9.21687e-05	1.52597e-06	1.70909e-05
23	6	0	2.44156e-06	-3.66233e-06	1.83117e-06	-6.10389e-07	0	-9.15583e-06	-3.96753e-06	-2.35e-05	-7.32467e-06	1.95324e-05	9.15583e-07	7.99609e-05	1.52597e-06	1.12922e-05
23	7	0	2.13636e-06	0	1.83117e-06	7.93505e-06	9.15583e-07	-8.24025e-06	-3.66233e-06	-1.86169e-05	-6.40908e-06	2.28896e-05	6.10389e-07	5.85973e-05	2.44156e-06	3.96753e-06
23	8	0	1.52597e-06	2.44156e-06	2.44156e-06	8.54544e-06	1.22078e-06	-1.52597e-06	-3.96753e-06	-2.13636e-05	-6.71428e-06	2.41104e-05	1.22078e-06	3.99805e-05	3.66233e-06	-2.44156e-06
23	9	0	6.10389e-07	4.27272e-06	3.05194e-07	4.27272e-06	0	7.32467e-06	-4.27272e-06	-3.17402e-05	-1.0987e-05	3.2961e-05	2.13636e-06	2.59415e-05	3.66233e-06	-8.54544e-06
23	10	0	-1.22078e-06	6.71428e-06	-3.66233e-06	3.05194e-07	-2.44156e-06	1.34286e-05	-3.66233e-06	-3.84545e-05	-1.95324e-05	3.99805e-05	3.05194e-06	1.15974e-05	2.44156e-06	-1.64805e-05
23	11	0	-3.66233e-06	1.15974e-05	-6.10389e-06	1.83117e-06	-5.4935e-06	1.61753e-05	-3.35714e-06	-3.54026e-05	-2.68571e-05	3.32662e-05	3.66233e-06	-1.52597e-06	1.52597e-06	-2.31948e-05
23	12	0	-6.10389e-06	1.86169e-05	-5.4935e-06	1.0987e-05	-1.06818e-05	1.61753e-05	-2.74675e-06	-2.59415e-05	-2.86883e-05	1.83117e-05	4.27272e-06	-6.40908e-06	2.74675e-06	-2.25844e-05
23	13	0	-9.15583e-06	2.59415e-05	-4.57792e-06	2.1974e-05	-2.0448e-05	1.46493e-05	-2.13636e-06	-1.64805e-05	-2.83831e-05	9.46103e-06	4.88311e-06	-4.27272e-06	4.27272e-06	-1.34286e-05
23	14	0	-1.15974e-05	2.86883e-05	-4.27272e-06	2.50259e-05	-3.26558e-05	1.31234e-05	-1.83117e-06	-5.1883e-06	-2.99091e-05	5.79869e-06	5.1883e-06	-9.76622e-06	4.27272e-06	-1.83117e-06
23	15	0	-1.19026e-05	2.41104e-05	-1.22078e-06	1.86169e-05	-4.21168e-05	1.31234e-05	-2.13636e-06	1.22078e-05	-3.05194e-05	-5.79869e-06	4.27272e-06	-2.99091e-05	2.74675e-06	6.10389e-06
23	16	0	-9.76622e-06	1.46493e-05	4.27272e-06	1.03766e-05	-4.73051e-05	1.46493e-05	-2.13636e-06	3.26558e-05	-2.59415e-05	-2.65519e-05	2.74675e-06	-5.40194e-05	1.52597e-06	1.03766e-05
23	17	0	-8.24025e-06	5.79869e-06	6.71428e-06	5.1883e-06	-5.15779e-05	1.58701e-05	-1.22078e-06	4.69999e-05	-1.83117e-05	-3.84545e-05	1.83117e-06	-6.50064e-05	9.15583e-07	1.0987e-05
23	18	0	-1.03766e-05	3.05194e-07	1.22078e-06	0	-5.6461e-05	1.34286e-05	0	5.4935e-05	-1.28182e-05	-2.80779e-05	1.83117e-06	-5.76817e-05	3.05194e-07	7.32467e-06
23	19	0	-1.58701e-05	-3.05194e-06	-9.46103e-06	-1.28182e-05	-5.92077e-05	7.62986e-06	0	6.47012e-05	-9.46103e-06	-6.10389e-07	2.13636e-06	-3.72337e-05	-3.05194e-07	1.22078e-06
24	0	0	-2.10584e-05	-7.01947e-06	-2.10584e-05	-2.92987e-05	-5.73766e-05	1.22078e-06	0	8.17921e-05	-4.57792e-06	2.74675e-05	1.22078e-06	-1.34286e-05	-3.05194e-07	-3.66233e-06
24	1	0	-2.41104e-05	-1.12922e-05	-3.17402e-05	-4.08961e-05	-5.09675e-05	-2.74675e-06	-3.05194e-07	9.8883e-05	-2.44156e-06	4.45584e-05	-6.10389e-07	4.88311e-06	0	-7.32467e-06
24	2	0	-2.16688e-05	-1.37337e-05	-3.72337e-05	-4.36428e-05	-4.18116e-05	-4.88311e-06	0	0.000102545	-6.40908e-06	4.45584e-05	-2.13636e-06	1.55649e-05	0	-1.12922e-05
24	3	0	-6.71428e-06	-1.31234e-05	-2.56363e-05	-3.93701e-05	-3.02142e-05	-6.10389e-06	2.44156e-06	8.85064e-05	-9.15583e-06	2.92987e-05	-3.05194e-06	2.28896e-05	-1.22078e-06	-1.0987e-05
24	4	0	2.22792e-05	-1.03766e-05	7.01947e-06	-3.26558e-05	-1.77013e-05	-7.32467e-06	7.32467e-06	6.37856e-05	2.74675e-06	9.46103e-06	-3.66233e-06	3.26558e-05	-3.35714e-06	-9.15583e-07
24	5	0	5.52402e-05	-7.32467e-06	4.85259e-05	-2.47207e-05	-5.4935e-06	-8.54544e-06	1.19026e-05	3.84545e-05	2.80779e-05	-2.13636e-06	-5.4935e-06	4.45584e-05	-5.4935e-06	1.40389e-05
24	6	0	7.32467e-05	-5.1883e-06	7.5383e-05	-1.64805e-05	4.88311e-06	-8.24025e-06	1.28182e-05	1.80065e-05	4.57792e-05	-3.35714e-06	-7.93505e-06	5.37142e-05	-7.01947e-06	1.83117e-05
24	7	0	6.86687e-05	-3.96753e-06	7.99609e-05	-1.03766e-05	1.52597e-05	-6.10389e-06	9.76622e-06	3.96753e-06	4.12012e-05	-3.05194e-07	-9.15583e-06	5.95129e-05	-8.54544e-06	6.40908e-06
24	8	0	5.12727e-05	-3.66233e-06	7.20259e-05	-6.71428e-06	2.59415e-05	-3.05194e-06	5.4935e-06	-3.05194e-06	2.38052e-05	3.35714e-06	-7.62986e-06	6.40908e-05	-9.46103e-06	-8.85064e-06
24	9	0	3.60129e-05	-3.05194e-06	6.25649e-05	-4.57792e-06	3.47922e-05	-6.10389e-07	3.66233e-06	-5.4935e-06	1.2513e-05	8.85064e-06	-4.27272e-06	6.56168e-05	-9.15583e-06	-1.70909e-05
24	10	0	2.83831e-05	-2.13636e-06	5.27986e-05	-2.44156e-06	4.18116e-05	9.15583e-07	4.57792e-06	-7.32467e-06	1.46493e-05	1.22078e-05	-9.15583e-07	6.19545e-05	-7.32467e-06	-2.07532e-05
24	11	0	2.41104e-05	-2.13636e-06	3.90649e-05	-1.22078e-06	4.88311e-05	2.44156e-06	5.4935e-06	-1.12922e-05	2.28896e-05	7.93505e-06	3.05194e-07	5.73766e-05	-4.88311e-06	-2.16688e-05
24	12	0	1.67857e-05	-1.83117e-06	2.07532e-05	0	5.58506e-05	3.35714e-06	5.1883e-06	-1.40389e-05	3.05194e-05	3.05194e-07	3.05194e-07	5.46298e-05	-3.35714e-06	-9.15583e-06
24	13	0	4.88311e-06	-1.52597e-06	-2.13636e-06	2.44156e-06	6.16493e-05	2.74675e-06	3.66233e-06	-1.22078e-05	3.50974e-05	-1.52597e-06	3.05194e-07	4.36428e-05	-3.05194e-06	1.95324e-05
24	14	0	-1.00714e-05	-1.83117e-06	-3.05194e-05	4.27272e-06	6.62272e-05	1.52597e-06	1.22078e-06	-6.71428e-06	3.38766e-05	2.13636e-06	9.15583e-07	1.70909e-05	-3.05194e-06	3.93701e-05
24	15	0	-2.47207e-05	-3.66233e-06	-5.76817e-05	3.05194e-06	7.26363e-05	1.22078e-06	-2.13636e-06	-3.05194e-06	2.53311e-05	1.52597e-06	1.52597e-06	-1.00714e-05	-2.44156e-06	2.16688e-05
24	16	0	-3.47922e-05	-6.10389e-06	-7.26363e-05	0	8.02661e-05	2.44156e-06	-4.57792e-06	-3.05194e-06	1.37337e-05	-4.57792e-06	6.10389e-07	-1.19026e-05	-1.83117e-06	-2.35e-05
24	17	0	-3.78441e-05	-6.71428e-06	-6.95843e-05	-1.22078e-06	8.39285e-05	3.66233e-06	-4.27272e-06	-2.13636e-06	5.79869e-06	-3.96753e-06	-3.05194e-07	1.0987e-05	-1.22078e-06	-5.55454e-05
24	18	0	-3.66233e-05	-4.88311e-06	-5.52402e-05	1.22078e-06	7.93505e-05	2.74675e-06	-2.74675e-06	4.27272e-06	3.66233e-06	1.0987e-05	3.05194e-07	2.80779e-05	-6.10389e-07	-4.73051e-05
24	19	0	-3.41818e-05	-2.74675e-06	-3.87597e-05	4.88311e-06	6.98895e-05	-3.05194e-07	-2.44156e-06	1.34286e-05	3.66233e-06	2.83831e-05	2.44156e-06	1.95324e-05	6.10389e-07	-1.15974e-05
25	0	0	-3.08246e-05	-2.44156e-06	-2.53311e-05	4.88311e-06	6.04285e-05	-3.05194e-06	-3.35714e-06	1.89221e-05	2.44156e-06	3.23506e-05	3.96753e-06	1.52597e-06	1.52597e-06	2.38052e-05
25	1	0	-2.53311e-05	-3.35714e-06	-1.46493e-05	1.83117e-06	5.12727e-05	-3.96753e-06	-3.35714e-06	1.89221e-05	1.52597e-06	2.31948e-05	3.05194e-06	-3.35714e-06	9.15583e-07	4.27272e-05
25	2	0	-1.92272e-05	-3.96753e-06	-8.24025e-06	-3.05194e-07	3.93701e-05	-4.57792e-06	-1.83117e-06	1.77013e-05	2.13636e-06	1.37337e-05	6.10389e-07	0	3.05194e-07	4.2422e-05
25	3	0	-1.52597e-05	-3.35714e-06	-5.79869e-06	-3.05194e-07	2.59415e-05	-5.79869e-06	-9.15583e-07	1.89221e-05	2.74675e-06	9.76622e-06	-3.05194e-06	-8.54544e-06	9.15583e-07	2.74675e-05
25	4	0	-1.31234e-05	-3.35714e-06	-5.1883e-06	6.10389e-07	1.52597e-05	-7.62986e-06	-9.15583e-07	2.28896e-05	2.44156e-06	9.46103e-06	-7.62986e-06	-3.1435e-05	2.13636e-06	1.55649e-05
25	5	0	-1.15974e-05	-3.66233e-06	-4.57792e-06	1.22078e-06	7.32467e-06	-8.54544e-06	-1.83117e-06	2.77727e-05	1.22078e-06	1.37337e-05	-1.03766e-05	-4.76103e-05	1.52597e-06	2.53311e-05
25	6	0	-1.0987e-05	-2.74675e-06	-3.96753e-06	2.44156e-06	3.05194e-07	-7.62986e-06	-2.44156e-06	3.23506e-05	0	2.50259e-05	-9.46103e-06	-4.30324e-05	3.05194e-07	5.31038e-05
25	7	0	-1.19026e-05	-3.05194e-07	-3.66233e-06	5.1883e-06	-4.57792e-06	-6.71428e-06	-2.44156e-06	3.2961e-05	-6.10389e-07	3.69285e-05	-5.1883e-06	-2.65519e-05	0	7.50778e-05
25	8	0	-1.22078e-05	2.44156e-06	-3.66233e-06	8.24025e-06	-6.71428e-06	-6.40908e-06	-2.13636e-06	2.65519e-05	-6.10389e-07	3.75389e-05	-9.15583e-07	-1.34286e-05	1.22078e-06	7.66038e-05
25	9	0	-1.0987e-05	3.66233e-06	-3.66233e-06	7.62986e-06	-6.10389e-06	-5.79869e-06	-9.15583e-07	1.37337e-05	6.10389e-07	2.47207e-05	1.22078e-06	-8.54544e-06	2.13636e-06	6.80584e-05
25	10	0	-9.15583e-06	3.96753e-06	-4.57792e-06	3.35714e-06	-6.40908e-06	-4.57792e-06	0	0	2.13636e-06	9.15583e-06	2.44156e-06	-4.57792e-06	1.83117e-06	5.89025e-05
25	11	0	-9.46103e-06	3.96753e-06	-6.71428e-06	-6.10389e-07	-7.93505e-06	-3.35714e-06	0	-1.03766e-05	1.52597e-06	3.05194e-07	3.05194e-06	1.22078e-06	1.52597e-06	3.96753e-05
25	12	0	-1.12922e-05	3.96753e-06	-7.62986e-06	-1.22078e-06	-9.46103e-06	-2.13636e-06	0	-1.83117e-05	-6.10389e-07	-2.44156e-06	2.74675e-06	4.27272e-06	2.44156e-06	4.88311e-06
25	13	0	-1.19026e-05	3.96753e-06	-6.40908e-06	6.10389e-07	-9.46103e-06	0	6.10389e-07	-2.59415e-05	-1.83117e-06	-4.57792e-06	1.22078e-06	-3.05194e-06	3.66233e-06	-2.80779e-05
25	14	0	-1.0987e-05	3.05194e-06	-5.1883e-06	1.83117e-06	-1.03766e-05	3.05194e-06	2.13636e-06	-3.1435e-05	-6.10389e-07	-6.40908e-06	0	-2.07532e-05	3.35714e-06	-3.96753e-05
25	15	0	-9.15583e-06	2.44156e-06	-4.88311e-06	2.13636e-06	-1.2513e-05	5.79869e-06	1.52597e-06	-3.1435e-05	6.10389e-07	-5.79869e-06	3.05194e-07	-3.50974e-05	2.13636e-06	-3.2961e-05
25	16	0	-7.01947e-06	3.05194e-06	-5.1883e-06	3.05194e-06	-1.40389e-05	6.10389e-06	0	-2.77727e-05	1.22078e-06	-4.27272e-06	1.22078e-06	-3.17402e-05	2.44156e-06	-2.56363e-05
25	17	0	-4.57792e-06	4.57792e-06	-5.1883e-06	4.57792e-06	-1.43441e-05	4.27272e-06	0	-2.41104e-05	1.22078e-06	-3.66233e-06	2.13636e-06	-7.01947e-06	3.35714e-06	-2.47207e-05
25	18	0	-3.66233e-06	5.4935e-06	-4.88311e-06	5.4935e-06	-1.40389e-05	3.35714e-06	1.52597e-06	-2.10584e-05	1.83117e-06	-2.74675e-06	3.66233e-06	2.96039e-05	3.66233e-06	-2.80779e-05
25	19	0	-5.1883e-06	4.57792e-06	-4.27272e-06	7.01947e-06	-1.43441e-05	3.96753e-06	3.05194e-06	-1.28182e-05	2.13636e-06	6.10389e-07	5.79869e-06	7.08051e-05	3.96753e-06	-3.90649e-05
26	0	0	-7.01947e-06	2.44156e-06	-3.35714e-06	1.12922e-05	-1.43441e-05	4.57792e-06	2.13636e-06	1.52597e-06	1.83117e-06	5.79869e-06	7.01947e-06	0.000119636	4.57792e-06	-5.55454e-05
26	1	0	-6.40908e-06	9.15583e-07	-2.13636e-06	1.55649e-05	-1.37337e-05	3.96753e-06	9.15583e-07	1.58701e-05	1.22078e-06	8.54544e-06	6.40908e-06	0.000186474	5.4935e-06	-5.76817e-05
26	2	0	-3.66233e-06	3.05194e-07	-1.83117e-06	1.58701e-05	-1.34286e-05	2.74675e-06	6.10389e-07	2.1974e-05	9.15583e-07	7.32467e-06	4.88311e-06	0.000270707	5.1883e-06	-2.99091e-05
26	3	0	-2.13636e-06	6.10389e-07	-1.22078e-06	1.2513e-05	-1.40389e-05	2.74675e-06	3.05194e-07	1.86169e-05	9.15583e-07	5.1883e-06	3.35714e-06	0.000352194	3.66233e-06	1.67857e-05
26	4	0	-2.13636e-06	1.52597e-06	-6.10389e-07	9.46103e-06	-1.43441e-05	2.44156e-06	0	1.19026e-05	9.15583e-07	4.27272e-06	1.83117e-06	0.000409571	1.83117e-06	6.34804e-05
26	5	0	0	2.44156e-06	9.15583e-07	9.15583e-06	-1.40389e-05	6.10389e-07	0	8.85064e-06	9.15583e-07	5.1883e-06	-6.10389e-07	0.000439785	0	0.000111396
26	6	0	3.96753e-06	2.44156e-06	3.05194e-06	8.85064e-06	-1.34286e-05	-9.15583e-07	1.52597e-06	1.03766e-05	6.10389e-07	6.40908e-06	-4.27272e-06	0.000458707	-1.83117e-06	0.000168773
26	7	0	7.32467e-06	1.22078e-06	5.79869e-06	6.71428e-06	-1.31234e-05	-3.05194e-07	2.74675e-06	1.2513e-05	3.05194e-07	6.71428e-06	-7.32467e-06	0.000480681	-4.27272e-06	0.000220961
26	8	0	8.24025e-06	3.05194e-07	8.24025e-06	4.27272e-06	-1.28182e-05	1.52597e-06	2.44156e-06	1.03766e-05	3.05194e-07	5.1883e-06	-9.46103e-06	0.000506318	-6.40908e-06	0.000248123
26	9	0	7.62986e-06	6.10389e-07	9.15583e-06	3.66233e-06	-1.19026e-05	2.13636e-06	1.83117e-06	3.35714e-06	6.10389e-07	2.13636e-06	-9.76622e-06	0.000521882	-7.01947e-06	0.000261246
26	10	0	8.24025e-06	1.83117e-06	8.85064e-06	3.66233e-06	-1.15974e-05	3.05194e-07	2.44156e-06	-3.35714e-06	6.10389e-07	-1.52597e-06	-7.93505e-06	0.000504181	-6.40908e-06	0.000285662
26	11	0	1.00714e-05	2.44156e-06	8.85064e-06	3.05194e-06	-1.22078e-05	-1.52597e-06	3.35714e-06	-7.01947e-06	3.05194e-07	-4.57792e-06	-5.1883e-06	0.000431545	-4.88311e-06	0.000319844
26	12	0	1.15974e-05	2.13636e-06	9.76622e-06	2.74675e-06	-1.22078e-05	-3.05194e-06	2.44156e-06	-8.24025e-06	9.15583e-07	-5.79869e-06	-3.66233e-06	0.000302448	-3.66233e-06	0.000337545
26	13	0	1.15974e-05	2.44156e-06	1.06818e-05	3.66233e-06	-1.0987e-05	-4.57792e-06	3.05194e-07	-1.06818e-05	2.74675e-06	-6.71428e-06	-3.35714e-06	0.000146799	-3.05194e-06	0.000323201
26	14	0	1.12922e-05	4.27272e-06	1.0987e-05	4.57792e-06	-9.46103e-06	-6.71428e-06	0	-1.46493e-05	4.57792e-06	-7.62986e-06	-3.66233e-06	1.22078e-06	-3.35714e-06	0.000269487
26	15	0	1.12922e-05	6.10389e-06	1.19026e-05	3.66233e-06	-8.54544e-06	-6.71428e-06	1.52597e-06	-1.80065e-05	4.57792e-06	-7.93505e-06	-3.96753e-06	-0.000127876	-4.27272e-06	0.000155344
26	16	0	1.2513e-05	6.71428e-06	1.2513e-05	-6.10389e-07	-8.85064e-06	-3.96753e-06	3.05194e-06	-1.89221e-05	3.66233e-06	-6.10389e-06	-4.27272e-06	-0.00025911	-4.88311e-06	-1.89221e-05
26	17	0	1.43441e-05	4.57792e-06	1.22078e-05	-8.85064e-06	-7.93505e-06	-1.22078e-06	2.74675e-06	-1.83117e-05	3.66233e-06	-3.05194e-06	-4.57792e-06	-0.000385461	-4.88311e-06	-0.000186474
26	18	0	1.52597e-05	-3.05194e-07	1.12922e-05	-2.16688e-05	-6.71428e-06	-9.15583e-07	2.13636e-06	-1.61753e-05	4.88311e-06	-6.10389e-07	-2.44156e-06	-0.000472441	-3.96753e-06	-0.000254227
26	19	0	1.46493e-05	-7.62986e-06	1.12922e-05	-3.72337e-05	-5.79869e-06	-1.52597e-06	2.44156e-06	-1.0987e-05	6.10389e-06	0	1.22078e-06	-0.000508759	-2.13636e-06	-0.000215467
27	0	0	1.34286e-05	-1.61753e-05	1.22078e-05	-5.00519e-05	-6.10389e-06	-2.13636e-06	3.66233e-06	-3.66233e-06	5.79869e-06	-3.05194e-07	3.66233e-06	-0.000530123	-3.05194e-07	-0.000160227
27	1	0	1.22078e-05	-2.31948e-05	1.15974e-05	-5.43246e-05	-6.71428e-06	-3.05194e-06	4.57792e-06	2.13636e-06	5.1883e-06	-1.83117e-06	2.74675e-06	-0.000566746	-6.10389e-07	-0.000159617
27	2	0	1.12922e-05	-2.62467e-05	9.46103e-06	-4.51688e-05	-6.40908e-06	-5.4935e-06	4.57792e-06	4.88311e-06	4.88311e-06	-3.66233e-06	0	-0.000591467	-1.52597e-06	-0.000188915
27	3	0	9.76622e-06	-2.44156e-05	7.93505e-06	-2.53311e-05	-6.10389e-06	-6.71428e-06	3.96753e-06	5.79869e-06	4.88311e-06	-4.88311e-06	-1.52597e-06	-0.000556675	-1.52597e-06	-0.000188915
27	4	0	7.93505e-06	-2.16688e-05	8.24025e-06	-6.71428e-06	-6.40908e-06	-5.1883e-06	3.35714e-06	5.79869e-06	4.27272e-06	-3.66233e-06	-9.15583e-07	-0.000466032	3.05194e-07	-0.000157786
27	5	0	6.10389e-06	-2.31948e-05	8.24025e-06	-3.96753e-06	-7.01947e-06	-1.83117e-06	2.74675e-06	4.27272e-06	3.35714e-06	-9.15583e-07	6.10389e-07	-0.00036898	1.52597e-06	-0.000131844
27	6	0	4.27272e-06	-2.92987e-05	6.40908e-06	-1.83117e-05	-6.71428e-06	1.83117e-06	3.05194e-06	1.52597e-06	1.52597e-06	2.13636e-06	2.13636e-06	-0.000299701	1.22078e-06	-0.000118415
27	7	0	2.44156e-06	-3.2961e-05	4.27272e-06	-3.41818e-05	-6.40908e-06	7.01947e-06	4.27272e-06	-6.10389e-07	-1.83117e-06	4.88311e-06	1.83117e-06	-0.000250259	1.22078e-06	-9.18635e-05
27	8	0	1.52597e-06	-2.74675e-05	2.74675e-06	-3.50974e-05	-6.10389e-06	1.43441e-05	4.57792e-06	-1.52597e-06	-6.40908e-06	6.40908e-06	-6.10389e-07	-0.000205091	2.13636e-06	-4.63895e-05
27	9	0	1.83117e-06	-1.46493e-05	1.83117e-06	-2.16688e-05	-6.71428e-06	2.07532e-05	3.35714e-06	-2.44156e-06	-8.24025e-06	5.4935e-06	-6.10389e-06	-0.000166026	2.74675e-06	-1.43441e-05
27	10	0	2.44156e-06	-6.10389e-07	3.05194e-07	-5.1883e-06	-7.32467e-06	2.16688e-05	1.83117e-06	-4.57792e-06	-5.79869e-06	1.52597e-06	-1.22078e-05	-0.000137337	2.13636e-06	-2.99091e-05
27	11	0	2.13636e-06	9.76622e-06	-6.10389e-07	8.85064e-06	-7.32467e-06	1.86169e-05	1.83117e-06	-7.93505e-06	-1.22078e-06	-2.44156e-06	-1.52597e-05	-0.00011811	1.83117e-06	-9.67466e-05
27	12	0	1.22078e-06	1.86169e-05	0	2.38052e-05	-7.01947e-06	1.52597e-05	3.05194e-06	-9.76622e-06	1.52597e-06	-3.66233e-06	-1.31234e-05	-0.000106818	3.66233e-06	-0.000184948
27	13	0	1.83117e-06	2.62467e-05	9.15583e-07	3.60129e-05	-6.10389e-06	1.22078e-05	3.35714e-06	-8.24025e-06	2.44156e-06	0	-7.32467e-06	-0.000102851	5.1883e-06	-0.000249344
27	14	0	2.74675e-06	3.08246e-05	9.15583e-07	3.90649e-05	-4.88311e-06	7.01947e-06	3.35714e-06	-2.13636e-06	2.13636e-06	5.4935e-06	0	-9.82726e-05	4.27272e-06	-0.00025911
27	15	0	2.13636e-06	3.20454e-05	6.10389e-07	3.81493e-05	-3.96753e-06	1.52597e-06	2.74675e-06	4.57792e-06	1.83117e-06	8.85064e-06	6.40908e-06	-8.72856e-05	2.13636e-06	-0.000221876
27	16	0	6.10389e-07	3.60129e-05	6.10389e-07	4.60844e-05	-4.88311e-06	0	2.44156e-06	7.93505e-06	2.13636e-06	7.01947e-06	1.00714e-05	-7.41622e-05	1.52597e-06	-0.00017335
27	17	0	0	4.42532e-05	6.10389e-07	6.25649e-05	-6.71428e-06	3.35714e-06	1.52597e-06	3.66233e-06	2.44156e-06	9.15583e-07	1.03766e-05	-6.53116e-05	2.74675e-06	-0.000139474
27	18	0	3.05194e-07	5.15779e-05	3.05194e-07	7.01947e-05	-7.32467e-06	5.4935e-06	0	-3.96753e-06	3.05194e-06	-5.79869e-06	8.54544e-06	-5.3409e-05	3.35714e-06	-0.000118721
27	19	0	9.15583e-07	5.00519e-05	-3.05194e-07	5.6461e-05	-6.40908e-06	0	-1.22078e-06	-1.06818e-05	3.35714e-06	-1.00714e-05	7.01947e-06	-3.20454e-05	2.44156e-06	-0.00010163
28	0	0	6.10389e-07	3.90649e-05	-9.15583e-07	3.26558e-05	-5.4935e-06	-1.12922e-05	-1.83117e-06	-1.73961e-05	3.35714e-06	-1.34286e-05	6.40908e-06	-1.12922e-05	1.83117e-06	-8.88116e-05
28	1	0	0	2.56363e-05	-1.22078e-06	1.80065e-05	-5.79869e-06	-2.1974e-05	-9.15583e-07	-2.71623e-05	4.57792e-06	-2.0448e-05	7.01947e-06	-3.35714e-06	2.44156e-06	-7.8435e-05
28	2	0	0	1.86169e-05	-1.52597e-06	1.83117e-05	-6.71428e-06	-2.65519e-05	6.10389e-07	-3.84545e-05	6.40908e-06	-3.11298e-05	7.93505e-06	9.15583e-07	2.74675e-06	-6.37856e-05
28	3	0	-6.10389e-07	2.1974e-05	-2.13636e-06	2.53311e-05	-6.71428e-06	-2.35e-05	2.74675e-06	-4.36428e-05	7.62986e-06	-3.84545e-05	6.40908e-06	2.13636e-05	2.44156e-06	-4.57792e-05
28	4	0	-1.83117e-06	3.1435e-05	-3.05194e-06	3.1435e-05	-5.79869e-06	-1.73961e-05	3.96753e-06	-4.08961e-05	6.71428e-06	-3.72337e-05	2.44156e-06	5.92077e-05	1.83117e-06	-3.4487e-05
28	5	0	-2.44156e-06	3.75389e-05	-4.57792e-06	3.50974e-05	-5.4935e-06	-1.43441e-05	3.66233e-06	-3.66233e-05	5.1883e-06	-2.99091e-05	-1.22078e-06	9.7357e-05	9.15583e-07	-2.92987e-05
28	6	0	-2.13636e-06	3.20454e-05	-5.79869e-06	3.54026e-05	-5.79869e-06	-1.80065e-05	2.44156e-06	-3.87597e-05	3.96753e-06	-2.25844e-05	-1.52597e-06	0.00012513	0	-1.80065e-05
28	7	0	-1.22078e-06	1.77013e-05	-4.88311e-06	3.11298e-05	-5.4935e-06	-2.62467e-05	1.22078e-06	-4.69999e-05	2.74675e-06	-1.80065e-05	1.83117e-06	0.000147409	-9.15583e-07	3.35714e-06
28	8	0	-3.05194e-07	5.79869e-06	-3.05194e-06	2.44156e-05	-4.88311e-06	-3.23506e-05	6.10389e-07	-5.52402e-05	3.05194e-07	-1.61753e-05	5.4935e-06	0.000178234	0	2.38052e-05
28	9	0	0	2.74675e-06	-1.52597e-06	1.80065e-05	-3.96753e-06	-3.02142e-05	0	-5.67662e-05	-1.22078e-06	-1.61753e-05	5.79869e-06	0.000231643	9.15583e-07	3.60129e-05
28	10	0	-6.10389e-07	4.57792e-06	-1.83117e-06	1.40389e-05	-4.27272e-06	-2.25844e-05	0	-4.88311e-05	-2.13636e-06	-1.70909e-05	3.96753e-06	0.000308246	6.10389e-07	4.45584e-05
28	11	0	-1.22078e-06	4.27272e-06	-2.13636e-06	1.12922e-05	-5.1883e-06	-1.67857e-05	1.22078e-06	-3.4487e-05	-3.66233e-06	-1.49545e-05	3.35714e-06	0.000387597	-9.15583e-07	5.37142e-05
28	12	0	-9.15583e-07	2.13636e-06	-1.52597e-06	1.0987e-05	-5.4935e-06	-1.64805e-05	2.74675e-06	-2.07532e-05	-6.10389e-06	-9.15583e-06	3.66233e-06	0.000447415	-1.52597e-06	6.4396e-05
28	13	0	-6.10389e-07	1.83117e-06	-6.10389e-07	1.19026e-05	-4.88311e-06	-1.89221e-05	2.74675e-06	-1.00714e-05	-7.62986e-06	-2.74675e-06	3.05194e-06	0.000490142	-6.10389e-07	8.24025e-05
28	14	0	-9.15583e-07	2.44156e-06	-1.22078e-06	1.22078e-05	-3.66233e-06	-1.80065e-05	9.15583e-07	2.13636e-06	-5.1883e-06	2.74675e-06	2.44156e-06	0.000531343	0	0.00010926
28	15	0	-2.13636e-06	9.15583e-07	-2.44156e-06	8.85064e-06	-2.74675e-06	-1.28182e-05	0	2.0448e-05	-6.10389e-07	1.15974e-05	3.96753e-06	0.000567967	0	0.000130318
28	16	0	-2.44156e-06	-3.05194e-06	-3.05194e-06	3.35714e-06	-3.05194e-06	-7.01947e-06	0	3.81493e-05	2.13636e-06	2.35e-05	6.10389e-06	0.000590246	0	0.000136422
28	17	0	-1.83117e-06	-6.10389e-06	-2.74675e-06	-1.52597e-06	-3.66233e-06	-4.57792e-06	9.15583e-07	4.2422e-05	3.96753e-06	3.20454e-05	6.40908e-06	0.000617103	3.05194e-07	0.000146799
28	18	0	-2.44156e-06	-6.40908e-06	-2.13636e-06	-4.27272e-06	-3.96753e-06	-4.88311e-06	6.10389e-07	3.1435e-05	7.32467e-06	3.23506e-05	4.57792e-06	0.000674174	3.05194e-07	0.000184948
28	19	0	-4.57792e-06	-5.4935e-06	-1.83117e-06	-3.96753e-06	-3.35714e-06	-6.10389e-06	6.10389e-07	1.43441e-05	1.15974e-05	2.71623e-05	3.35714e-06	0.000730941	0	0.000239578
29	0	0	-5.1883e-06	-4.27272e-06	-1.83117e-06	-9.15583e-07	-3.05194e-06	-8.24025e-06	2.13636e-06	1.22078e-06	1.34286e-05	2.16688e-05	3.35714e-06	0.000709272	-3.05194e-07	0.000278948
29	1	0	-3.05194e-06	-2.74675e-06	-2.13636e-06	2.13636e-06	-3.66233e-06	-1.19026e-05	4.27272e-06	-5.4935e-06	1.19026e-05	1.58701e-05	2.44156e-06	0.000584142	-3.05194e-07	0.000297259
29	2	0	-1.22078e-06	-6.10389e-07	-2.44156e-06	3.66233e-06	-3.96753e-06	-1.61753e-05	4.57792e-06	-4.88311e-06	8.54544e-06	8.24025e-06	0	0.000424525	-9.15583e-07	0.000309162
29	3	0	-1.52597e-06	6.10389e-07	-2.74675e-06	2.74675e-06	-3.66233e-06	-1.77013e-05	2.74675e-06	7.32467e-06	6.40908e-06	3.05194e-06	-2.13636e-06	0.000302448	-2.74675e-06	0.000305194
29	4	0	-3.05194e-06	1.83117e-06	-2.74675e-06	2.13636e-06	-2.44156e-06	-1.40389e-05	1.52597e-06	2.74675e-05	5.4935e-06	4.88311e-06	-2.13636e-06	0.000199902	-4.57792e-06	0.000257279
29	5	0	-3.05194e-06	2.74675e-06	-2.44156e-06	1.83117e-06	-1.83117e-06	-7.01947e-06	1.52597e-06	4.21168e-05	4.57792e-06	9.46103e-06	-1.52597e-06	3.63181e-05	-5.4935e-06	0.000172435
29	6	0	-1.22078e-06	1.83117e-06	-2.44156e-06	3.05194e-07	-1.52597e-06	0	3.05194e-07	3.93701e-05	2.74675e-06	9.15583e-06	-2.74675e-06	-0.00022798	-4.88311e-06	9.43051e-05
29	7	0	-3.05194e-07	0	-2.44156e-06	-2.13636e-06	-9.15583e-07	6.10389e-06	-3.05194e-06	2.38052e-05	-3.05194e-07	4.88311e-06	-4.57792e-06	-0.000545077	-4.27272e-06	4.3948e-05
29	8	0	-9.15583e-07	-1.22078e-06	-1.83117e-06	-4.27272e-06	0	1.12922e-05	-6.71428e-06	9.76622e-06	-3.66233e-06	3.35714e-06	-5.79869e-06	-0.000804798	-4.57792e-06	-2.74675e-06
29	9	0	-1.22078e-06	-6.10389e-07	-3.05194e-07	-4.27272e-06	3.05194e-07	1.55649e-05	-7.93505e-06	5.79869e-06	-5.1883e-06	6.71428e-06	-6.71428e-06	-0.000907343	-6.71428e-06	-6.7448e-05
29	10	0	-3.05194e-07	0	1.22078e-06	-4.27272e-06	0	1.83117e-05	-7.62986e-06	7.01947e-06	-5.1883e-06	9.15583e-06	-7.32467e-06	-0.000844168	-8.24025e-06	-0.000134286
29	11	0	9.15583e-07	-9.15583e-07	3.35714e-06	-6.10389e-06	-3.05194e-07	2.01428e-05	-8.54544e-06	3.96753e-06	-8.85064e-06	7.62986e-06	-7.62986e-06	-0.00072148	-7.32467e-06	-0.000183117
29	12	0	1.83117e-06	-3.66233e-06	4.88311e-06	-9.15583e-06	3.05194e-07	2.22792e-05	-1.03766e-05	-5.79869e-06	-1.77013e-05	3.66233e-06	-6.71428e-06	-0.000662577	-3.96753e-06	-0.00021211
29	13	0	2.44156e-06	-4.57792e-06	4.57792e-06	-1.06818e-05	1.52597e-06	2.62467e-05	-1.19026e-05	-1.70909e-05	-2.71623e-05	0	-4.57792e-06	-0.000671428	-1.83117e-06	-0.000217909
29	14	0	2.44156e-06	-3.66233e-06	2.13636e-06	-1.15974e-05	1.83117e-06	3.02142e-05	-1.15974e-05	-2.22792e-05	-3.1435e-05	-2.74675e-06	-1.83117e-06	-0.000639382	-2.13636e-06	-0.000188915
29	15	0	9.15583e-07	-3.96753e-06	0	-1.28182e-05	1.52597e-06	3.26558e-05	-1.06818e-05	-1.98376e-05	-3.05194e-05	-3.96753e-06	1.22078e-06	-0.000506928	-2.44156e-06	-0.000137948
29	16	0	-3.05194e-07	-6.40908e-06	-6.10389e-07	-1.49545e-05	1.52597e-06	3.32662e-05	-9.46103e-06	-1.37337e-05	-2.74675e-05	-2.13636e-06	4.27272e-06	-0.000345785	-6.10389e-07	-0.000107123
29	17	0	-3.05194e-07	-8.54544e-06	0	-1.55649e-05	1.83117e-06	3.2961e-05	-7.62986e-06	-9.15583e-06	-2.35e-05	1.22078e-06	6.10389e-06	-0.000253617	1.52597e-06	-0.000119026
29	18	0	3.05194e-07	-7.32467e-06	9.15583e-07	-1.34286e-05	1.83117e-06	3.02142e-05	-5.1883e-06	-1.0987e-05	-1.92272e-05	3.05194e-06	6.40908e-06	-0.00022798	1.83117e-06	-0.000150766
29	19	0	6.10389e-07	-3.96753e-06	3.05194e-07	-1.03766e-05	1.52597e-06	2.31948e-05	-3.66233e-06	-2.25844e-05	-1.64805e-05	9.15583e-07	7.01947e-06	-0.000206922	9.15583e-07	-0.000172435
30	0	0	-3.05194e-07	-1.83117e-06	-3.05194e-07	-8.54544e-06	1.52597e-06	1.28182e-05	-2.74675e-06	-4.05909e-05	-1.37337e-05	-4.27272e-06	8.85064e-06	-0.000177318	6.10389e-07	-0.000183422
30	1	0	-1.22078e-06	-3.05194e-06	-3.05194e-07	-8.24025e-06	1.83117e-06	4.57792e-06	0	-5.24934e-05	-4.57792e-06	-1.0987e-05	1.00714e-05	-0.000170909	6.10389e-07	-0.000191052
30	2	0	-6.10389e-07	-6.40908e-06	0	-8.24025e-06	1.83117e-06	6.10389e-07	4.57792e-06	-4.42532e-05	1.2513e-05	-1.58701e-05	9.15583e-06	-0.000185253	-1.22078e-06	-0.000183117
30	3	0	0	-9.46103e-06	-9.15583e-07	-7.62986e-06	6.10389e-07	-1.22078e-06	8.54544e-06	-1.49545e-05	2.59415e-05	-1.49545e-05	6.71428e-06	-0.000183727	-3.66233e-06	-0.000146493
30	4	0	-6.10389e-07	-1.03766e-05	-2.44156e-06	-6.40908e-06	0	-6.10389e-06	7.62986e-06	2.1974e-05	2.47207e-05	-8.54544e-06	4.88311e-06	-0.000159617	-1.83117e-06	-8.88116e-05
30	5	0	-2.13636e-06	-1.00714e-05	-3.66233e-06	-4.88311e-06	-3.05194e-07	-1.28182e-05	3.96753e-06	5.58506e-05	1.73961e-05	3.05194e-07	3.96753e-06	-0.000147409	3.66233e-06	-3.02142e-05
30	6	0	-3.66233e-06	-9.46103e-06	-3.66233e-06	-1.83117e-06	0	-1.61753e-05	2.74675e-06	8.66752e-05	2.38052e-05	1.00714e-05	2.44156e-06	-0.000165415	8.54544e-06	1.89221e-05
30	7	0	-4.88311e-06	-9.46103e-06	-2.74675e-06	9.15583e-07	0	-1.37337e-05	7.01947e-06	0.000114448	4.60844e-05	2.01428e-05	-3.05194e-07	-0.000191967	9.15583e-06	6.25649e-05
30	8	0	-6.10389e-06	-1.00714e-05	-2.74675e-06	9.15583e-07	-9.15583e-07	-7.93505e-06	1.28182e-05	0.000130623	6.37856e-05	2.89935e-05	-3.66233e-06	-0.000199597	7.93505e-06	0.000110786
30	9	0	-7.01947e-06	-1.0987e-05	-3.66233e-06	-2.74675e-06	-1.52597e-06	-2.13636e-06	1.55649e-05	0.000126045	5.98181e-05	3.2961e-05	-4.27272e-06	-0.000177318	8.24025e-06	0.000172435
30	10	0	-7.32467e-06	-1.28182e-05	-4.57792e-06	-7.62986e-06	-1.22078e-06	9.15583e-07	1.40389e-05	0.000100104	3.96753e-05	3.05194e-05	-6.10389e-07	-0.00012635	1.06818e-05	0.000232863
30	11	0	-7.62986e-06	-1.58701e-05	-5.1883e-06	-1.03766e-05	-3.05194e-07	-3.05194e-07	1.06818e-05	5.89025e-05	2.25844e-05	2.41104e-05	3.96753e-06	-6.28701e-05	1.22078e-05	0.00025148
30	12	0	-8.54544e-06	-1.95324e-05	-5.79869e-06	-1.06818e-05	0	-7.62986e-06	7.32467e-06	7.62986e-06	1.52597e-05	1.28182e-05	3.66233e-06	-1.49545e-05	1.06818e-05	0.000210584
30	13	0	-8.85064e-06	-2.1974e-05	-7.01947e-06	-9.76622e-06	0	-1.73961e-05	4.88311e-06	-4.3948e-05	1.2513e-05	-5.79869e-06	-2.13636e-06	3.35714e-06	7.62986e-06	0.000153818
30	14	0	-9.15583e-06	-2.16688e-05	-7.93505e-06	-9.46103e-06	-3.05194e-07	-2.35e-05	3.66233e-06	-8.08765e-05	9.15583e-06	-2.80779e-05	-9.76622e-06	5.1883e-06	4.88311e-06	0.000135506
30	15	0	-9.46103e-06	-1.95324e-05	-7.01947e-06	-1.00714e-05	-9.15583e-07	-2.1974e-05	3.05194e-06	-9.33895e-05	6.40908e-06	-3.90649e-05	-1.15974e-05	3.05194e-06	3.35714e-06	0.000140084
30	16	0	-1.0987e-05	-1.73961e-05	-5.4935e-06	-1.06818e-05	-1.22078e-06	-1.52597e-05	2.44156e-06	-8.9422e-05	4.88311e-06	-3.02142e-05	-8.24025e-06	-1.19026e-05	1.83117e-06	0.000100714
30	17	0	-1.15974e-05	-1.73961e-05	-4.88311e-06	-1.15974e-05	-6.10389e-07	-6.40908e-06	9.15583e-07	-8.11817e-05	3.35714e-06	-1.06818e-05	-4.88311e-06	-4.2422e-05	3.05194e-07	3.05194e-06
30	18	0	-1.12922e-05	-1.95324e-05	-5.79869e-06	-1.19026e-05	0	2.44156e-06	-6.10389e-07	-6.62272e-05	1.52597e-06	3.05194e-06	-4.27272e-06	-6.34804e-05	-1.22078e-06	-8.9422e-05
30	19	0	-9.46103e-06	-2.1974e-05	-6.40908e-06	-1.12922e-05	9.15583e-07	1.06818e-05	-1.52597e-06	-3.69285e-05	1.52597e-06	8.85064e-06	-3.66233e-06	-5.85973e-05	-3.05194e-06	-0.000129402
31	0	0	-7.93505e-06	-2.44156e-05	-6.10389e-06	-7.62986e-06	6.10389e-07	1.55649e-05	-1.22078e-06	1.22078e-06	1.83117e-06	1.37337e-05	-1.22078e-06	-5.09675e-05	-3.96753e-06	-0.000143136
31	1	0	-7.01947e-06	-2.68571e-05	-4.88311e-06	-6.10389e-07	0	1.83117e-05	-6.10389e-07	3.11298e-05	6.10389e-07	2.16688e-05	1.22078e-06	-6.7448e-05	-3.05194e-06	-0.000175487
31	2	0	-6.40908e-06	-2.86883e-05	-4.27272e-06	5.4935e-06	-6.10389e-07	1.98376e-05	-6.10389e-07	4.45584e-05	-1.22078e-06	2.62467e-05	1.83117e-06	-8.9422e-05	-1.83117e-06	-0.000220045
31	3	0	-6.10389e-06	-2.92987e-05	-3.96753e-06	6.10389e-06	0	1.83117e-05	-6.10389e-07	4.51688e-05	-2.44156e-06	2.0448e-05	3.05194e-07	-7.72142e-05	-2.44156e-06	-0.000246597
31	4	0	-4.57792e-06	-2.71623e-05	-2.74675e-06	2.44156e-06	6.10389e-07	1.03766e-05	-1.22078e-06	3.41818e-05	-2.13636e-06	5.1883e-06	0	-2.96039e-05	-5.79869e-06	-0.000248123
31	5	0	-2.13636e-06	-2.1974e-05	-1.52597e-06	-6.10389e-07	2.13636e-06	-3.35714e-06	-2.44156e-06	9.15583e-06	-2.44156e-06	-1.12922e-05	0	1.55649e-05	-8.85064e-06	-0.000227065
31	6	0	-3.05194e-07	-1.55649e-05	-1.22078e-06	-2.13636e-06	3.35714e-06	-1.64805e-05	-3.96753e-06	-2.31948e-05	-3.66233e-06	-2.13636e-05	9.15583e-07	3.78441e-05	-8.54544e-06	-0.000168467
31	7	0	3.05194e-07	-9.76622e-06	-9.15583e-07	-6.40908e-06	3.66233e-06	-2.22792e-05	-4.27272e-06	-4.79155e-05	-4.27272e-06	-2.0448e-05	1.22078e-06	5.03571e-05	-5.1883e-06	-7.3857e-05
31	8	0	3.05194e-07	-5.4935e-06	0	-9.15583e-06	3.35714e-06	-2.10584e-05	-3.35714e-06	-5.82921e-05	-3.96753e-06	-1.49545e-05	9.15583e-07	6.47012e-05	-2.13636e-06	7.01947e-06
31	9	0	6.10389e-07	-1.83117e-06	1.22078e-06	2.44156e-06	2.74675e-06	-1.55649e-05	-2.74675e-06	-6.04285e-05	-3.96753e-06	-1.55649e-05	0	7.32467e-05	-1.22078e-06	2.62467e-05
31	10	0	2.44156e-06	1.22078e-06	1.83117e-06	3.2961e-05	2.13636e-06	-7.62986e-06	-3.05194e-06	-5.95129e-05	-4.27272e-06	-2.53311e-05	0	7.20259e-05	-6.10389e-07	1.83117e-06
31	11	0	4.27272e-06	3.35714e-06	2.74675e-06	6.13441e-05	2.74675e-06	2.44156e-06	-3.05194e-06	-5.15779e-05	-3.35714e-06	-3.32662e-05	3.05194e-07	7.23311e-05	0	-1.12922e-05
31	12	0	6.10389e-06	2.44156e-06	5.1883e-06	6.16493e-05	4.88311e-06	1.22078e-05	-1.52597e-06	-3.2961e-05	-1.52597e-06	-2.99091e-05	9.15583e-07	8.42337e-05	0	-6.10389e-07
31	13	0	8.24025e-06	0	8.24025e-06	3.57077e-05	8.54544e-06	1.80065e-05	9.15583e-07	-7.62986e-06	-6.10389e-07	-1.92272e-05	6.10389e-07	0.000103766	-3.05194e-07	0
31	14	0	1.0987e-05	1.22078e-06	1.03766e-05	1.12922e-05	1.15974e-05	1.95324e-05	3.35714e-06	2.38052e-05	-9.15583e-07	-1.03766e-05	-3.05194e-07	0.000123604	-6.10389e-07	-2.38052e-05
31	15	0	1.40389e-05	1.22078e-05	1.12922e-05	1.06818e-05	1.22078e-05	1.73961e-05	4.27272e-06	6.47012e-05	-1.22078e-06	0	-3.05194e-07	0.000142526	-3.05194e-07	-4.12012e-05
31	16	0	1.64805e-05	3.20454e-05	1.2513e-05	2.96039e-05	1.06818e-05	1.31234e-05	3.96753e-06	0.000108039	-9.15583e-07	2.0448e-05	6.10389e-07	0.00015748	-9.15583e-07	-2.62467e-05
31	17	0	1.77013e-05	5.15779e-05	1.40389e-05	4.82207e-05	1.00714e-05	8.85064e-06	3.05194e-06	0.000131234	-1.22078e-06	4.82207e-05	9.15583e-07	0.000163584	-3.05194e-06	5.4935e-06
31	18	0	1.80065e-05	5.95129e-05	1.52597e-05	5.3409e-05	1.0987e-05	8.54544e-06	2.13636e-06	0.000119026	-2.44156e-06	6.5922e-05	-3.05194e-07	0.000164805	-5.4935e-06	2.71623e-05
31	19	0	1.89221e-05	5.24934e-05	1.58701e-05	4.36428e-05	1.22078e-05	1.22078e-05	1.83117e-06	8.42337e-05	-3.05194e-06	6.19545e-05	-2.13636e-06	0.000169993	-7.32467e-06	3.38766e-05
32	0	0	2.0448e-05	3.75389e-05	1.67857e-05	2.35e-05	1.19026e-05	1.31234e-05	2.44156e-06	5.55454e-05	-2.74675e-06	4.33376e-05	-4.27272e-06	0.00018037	-9.46103e-06	3.72337e-05
32	1	0	2.25844e-05	2.65519e-05	1.83117e-05	2.13636e-06	1.15974e-05	4.88311e-06	2.44156e-06	4.48636e-05	-2.44156e-06	2.31948e-05	-7.62986e-06	0.000187389	-1.22078e-05	4.08961e-05
32	2	0	2.38052e-05	2.28896e-05	1.95324e-05	-1.37337e-05	1.2513e-05	-1.00714e-05	1.83117e-06	4.15064e-05	-2.44156e-06	8.24025e-06	-1.2513e-05	0.000186474	-1.31234e-05	4.18116e-05
32	3	0	2.31948e-05	2.16688e-05	1.92272e-05	-2.80779e-05	1.34286e-05	-2.22792e-05	1.52597e-06	3.05194e-05	-1.83117e-06	-3.05194e-07	-1.58701e-05	0.000183117	-1.37337e-05	4.15064e-05
32	4	0	2.10584e-05	1.73961e-05	1.86169e-05	-4.85259e-05	1.2513e-05	-2.65519e-05	2.13636e-06	1.31234e-05	-6.10389e-07	-3.05194e-06	-1.49545e-05	0.000181591	-1.61753e-05	4.33376e-05
32	5	0	1.92272e-05	1.22078e-05	1.80065e-05	-7.3857e-05	1.00714e-05	-2.56363e-05	2.74675e-06	3.05194e-07	-6.10389e-07	-3.05194e-06	-1.06818e-05	0.000182506	-2.07532e-05	4.5474e-05
32	6	0	1.83117e-05	1.19026e-05	1.67857e-05	-9.36947e-05	8.24025e-06	-2.59415e-05	1.83117e-06	-5.4935e-06	-3.05194e-06	-7.93505e-06	-5.79869e-06	0.000188915	-2.31948e-05	4.57792e-05
32	7	0	1.77013e-05	1.31234e-05	1.43441e-05	-0.000103766	7.62986e-06	-2.62467e-05	3.05194e-07	-1.2513e-05	-4.88311e-06	-2.28896e-05	-1.83117e-06	0.00020387	-2.31948e-05	4.76103e-05
32	8	0	1.61753e-05	7.62986e-06	1.2513e-05	-0.000112922	7.32467e-06	-2.35e-05	-3.05194e-07	-2.50259e-05	-3.96753e-06	-4.27272e-05	3.05194e-07	0.000224013	-2.50259e-05	5.52402e-05
32	9	0	1.49545e-05	-7.01947e-06	1.22078e-05	-0.000124214	7.32467e-06	-1.77013e-05	0	-3.4487e-05	-1.22078e-06	-5.4935e-05	0	0.000241409	-2.89935e-05	6.56168e-05
32	10	0	1.46493e-05	-2.1974e-05	1.2513e-05	-0.000125435	7.93505e-06	-1.19026e-05	1.22078e-06	-3.1435e-05	-9.15583e-07	-5.09675e-05	-2.13636e-06	0.000254837	-3.05194e-05	7.44674e-05
32	11	0	1.55649e-05	-2.62467e-05	1.15974e-05	-0.000108039	8.54544e-06	-7.01947e-06	1.22078e-06	-2.01428e-05	-3.35714e-06	-3.69285e-05	-3.05194e-06	0.000268571	-2.65519e-05	8.05713e-05
32	12	0	1.55649e-05	-2.07532e-05	1.03766e-05	-8.08765e-05	7.93505e-06	-2.74675e-06	1.22078e-06	-1.49545e-05	-4.88311e-06	-2.83831e-05	1.83117e-06	0.000279863	-2.01428e-05	8.4844e-05
32	13	0	1.34286e-05	-1.43441e-05	1.06818e-05	-6.10389e-05	6.40908e-06	6.10389e-07	1.22078e-06	-2.22792e-05	-4.27272e-06	-3.11298e-05	1.28182e-05	0.000279863	-1.31234e-05	8.60648e-05
32	14	0	1.06818e-05	-1.31234e-05	1.15974e-05	-5.09675e-05	5.79869e-06	3.05194e-06	1.52597e-06	-3.17402e-05	-3.35714e-06	-3.26558e-05	2.56363e-05	0.000269792	-4.57792e-06	8.36233e-05
32	15	0	8.85064e-06	-1.2513e-05	1.03766e-05	-4.05909e-05	6.40908e-06	4.57792e-06	1.22078e-06	-3.08246e-05	-4.27272e-06	-2.0448e-05	3.54026e-05	0.000261246	2.74675e-06	8.05713e-05
32	16	0	7.93505e-06	-7.62986e-06	7.01947e-06	-2.41104e-05	6.40908e-06	5.79869e-06	3.05194e-07	-2.1974e-05	-6.10389e-06	-4.88311e-06	3.90649e-05	0.000262162	3.35714e-06	7.93505e-05
32	17	0	6.10389e-06	6.10389e-07	3.66233e-06	-7.62986e-06	4.88311e-06	3.96753e-06	0	-1.67857e-05	-6.10389e-06	-1.19026e-05	3.57077e-05	0.000263688	-2.74675e-06	7.66038e-05
32	18	0	4.27272e-06	7.01947e-06	1.83117e-06	1.83117e-06	3.66233e-06	-1.22078e-06	0	-1.83117e-05	-4.88311e-06	-4.73051e-05	2.56363e-05	0.000258194	-5.79869e-06	6.95843e-05
32	19	0	3.35714e-06	7.01947e-06	6.10389e-07	4.88311e-06	4.27272e-06	-7.32467e-06	0	-1.64805e-05	-5.1883e-06	-8.54544e-05	1.40389e-05	0.000255753	-6.10389e-07	6.31752e-05
33	0	0	2.44156e-06	2.74675e-06	-6.10389e-07	5.1883e-06	4.88311e-06	-8.85064e-06	0	-5.4935e-06	-6.40908e-06	-9.79674e-05	1.03766e-05	0.000279253	7.93505e-06	6.62272e-05
33	1	0	0	-1.83117e-06	-2.13636e-06	3.66233e-06	3.05194e-06	-6.40908e-06	0	6.40908e-06	-6.71428e-06	-8.54544e-05	1.83117e-05	0.000336935	1.86169e-05	7.81298e-05
33	2	0	-3.35714e-06	-5.1883e-06	-2.74675e-06	1.22078e-06	3.05194e-07	-3.35714e-06	0	6.40908e-06	-5.4935e-06	-7.04999e-05	3.08246e-05	0.00040835	3.66233e-05	8.85064e-05
33	3	0	-4.57792e-06	-7.01947e-06	-3.35714e-06	-3.05194e-07	-1.22078e-06	-1.52597e-06	-3.05194e-07	-6.71428e-06	-5.1883e-06	-6.34804e-05	3.47922e-05	0.000461149	5.82921e-05	8.97272e-05
33	4	0	-3.66233e-06	-7.93505e-06	-3.96753e-06	0	-9.15583e-07	0	-9.15583e-07	-2.38052e-05	-6.10389e-06	-5.40194e-05	2.65519e-05	0.000475493	6.5922e-05	8.72856e-05
33	5	0	-3.66233e-06	-7.01947e-06	-4.27272e-06	2.44156e-06	-6.10389e-07	2.13636e-06	-9.15583e-07	-3.38766e-05	-7.01947e-06	-3.1435e-05	1.52597e-05	0.000450467	5.06623e-05	8.82012e-05
33	6	0	-6.10389e-06	-6.10389e-06	-4.57792e-06	5.79869e-06	-6.10389e-07	4.57792e-06	-9.15583e-07	-3.63181e-05	-6.40908e-06	3.05194e-07	1.03766e-05	0.00039187	3.02142e-05	9.21687e-05
33	7	0	-7.93505e-06	-6.71428e-06	-5.79869e-06	9.46103e-06	-1.22078e-06	8.24025e-06	-1.22078e-06	-3.81493e-05	-5.1883e-06	3.02142e-05	9.76622e-06	0.000309467	2.53311e-05	9.33895e-05
33	8	0	-8.24025e-06	-8.85064e-06	-8.24025e-06	1.19026e-05	-1.22078e-06	1.52597e-05	-9.15583e-07	-4.36428e-05	-4.57792e-06	4.76103e-05	3.35714e-06	0.000231337	3.17402e-05	9.46103e-05
33	9	0	-8.24025e-06	-1.03766e-05	-1.00714e-05	1.40389e-05	-1.52597e-06	2.28896e-05	-9.15583e-07	-4.82207e-05	-4.57792e-06	4.91363e-05	-1.2513e-05	0.000197766	3.05194e-05	0.000100104
33	10	0	-9.76622e-06	-9.46103e-06	-1.03766e-05	1.67857e-05	-2.13636e-06	2.65519e-05	-1.52597e-06	-4.15064e-05	-4.57792e-06	3.96753e-05	-3.05194e-05	0.000209974	2.01428e-05	0.000102851
33	11	0	-1.06818e-05	-7.01947e-06	-1.00714e-05	1.95324e-05	-2.74675e-06	2.41104e-05	-2.13636e-06	-1.89221e-05	-4.88311e-06	2.68571e-05	-3.93701e-05	0.000210279	1.67857e-05	8.85064e-05
33	12	0	-9.76622e-06	-6.10389e-06	-9.76622e-06	2.13636e-05	-2.74675e-06	1.95324e-05	-2.44156e-06	1.2513e-05	-5.79869e-06	1.73961e-05	-3.84545e-05	0.000138253	2.47207e-05	5.55454e-05
33	13	0	-9.15583e-06	-6.40908e-06	-9.15583e-06	2.1974e-05	-2.13636e-06	1.77013e-05	-2.13636e-06	3.96753e-05	-6.10389e-06	1.77013e-05	-3.41818e-05	6.40908e-06	3.02142e-05	2.13636e-05
33	14	0	-9.76622e-06	-7.32467e-06	-8.24025e-06	2.13636e-05	-1.52597e-06	1.92272e-05	-2.74675e-06	5.40194e-05	-5.1883e-06	3.78441e-05	-3.05194e-05	-0.000118415	2.44156e-05	-1.52597e-06
33	15	0	-1.0987e-05	-1.03766e-05	-7.62986e-06	1.61753e-05	-1.52597e-06	2.13636e-05	-3.96753e-06	5.46298e-05	-4.27272e-06	7.96557e-05	-2.59415e-05	-0.000209363	1.52597e-05	-1.95324e-05
33	16	0	-1.06818e-05	-1.77013e-05	-8.54544e-06	1.22078e-06	-2.13636e-06	2.22792e-05	-4.88311e-06	4.73051e-05	-4.57792e-06	0.000117805	-2.01428e-05	-0.000300006	1.0987e-05	-4.12012e-05
33	17	0	-1.00714e-05	-2.65519e-05	-9.46103e-06	-1.83117e-05	-2.74675e-06	2.01428e-05	-4.57792e-06	3.66233e-05	-5.1883e-06	0.000115974	-1.58701e-05	-0.000401636	9.46103e-06	-5.4935e-05
33	18	0	-1.00714e-05	-3.17402e-05	-9.15583e-06	-3.26558e-05	-2.74675e-06	1.43441e-05	-3.96753e-06	2.68571e-05	-5.1883e-06	7.14155e-05	-1.49545e-05	-0.000461759	6.40908e-06	-4.48636e-05
33	19	0	-9.76622e-06	-3.17402e-05	-7.93505e-06	-3.4487e-05	-2.74675e-06	7.32467e-06	-4.27272e-06	1.89221e-05	-3.66233e-06	2.59415e-05	-1.46493e-05	-0.000441921	4.27272e-06	-1.92272e-05
34	0	0	-7.93505e-06	-2.99091e-05	-7.32467e-06	-2.83831e-05	-3.05194e-06	3.66233e-06	-4.57792e-06	8.85064e-06	-2.13636e-06	2.10584e-05	-1.15974e-05	-0.000396448	6.40908e-06	-4.88311e-06
34	1	0	-5.79869e-06	-2.92987e-05	-7.62986e-06	-1.86169e-05	-2.44156e-06	4.88311e-06	-3.66233e-06	-7.32467e-06	-2.13636e-06	4.63895e-05	-7.32467e-06	-0.000413233	8.85064e-06	-1.03766e-05
34	2	0	-4.27272e-06	-2.83831e-05	-7.32467e-06	-6.71428e-06	-9.15583e-07	8.54544e-06	-2.44156e-06	-3.02142e-05	-2.74675e-06	5.95129e-05	-5.4935e-06	-0.000498688	7.01947e-06	-1.34286e-05
34	3	0	-3.35714e-06	-2.50259e-05	-5.1883e-06	4.27272e-06	9.15583e-07	1.00714e-05	-2.13636e-06	-5.15779e-05	-2.74675e-06	4.2422e-05	-5.4935e-06	-0.000578649	3.96753e-06	1.03766e-05
34	4	0	-3.05194e-06	-2.22792e-05	-2.13636e-06	6.71428e-06	1.22078e-06	7.93505e-06	-2.44156e-06	-6.19545e-05	-2.13636e-06	1.49545e-05	-4.27272e-06	-0.000595129	2.44156e-06	5.67662e-05
34	5	0	-2.74675e-06	-2.07532e-05	-6.10389e-07	1.22078e-06	3.05194e-07	3.35714e-06	-2.44156e-06	-5.79869e-05	-1.52597e-06	3.05194e-07	-1.22078e-06	-0.000552402	1.83117e-06	9.5831e-05
34	6	0	-3.35714e-06	-1.73961e-05	-6.10389e-07	0	0	-1.52597e-06	-1.83117e-06	-4.51688e-05	-1.83117e-06	0	0	-0.000472441	0	0.000103156
34	7	0	-3.35714e-06	-9.46103e-06	-1.22078e-06	1.31234e-05	9.15583e-07	-6.71428e-06	-1.22078e-06	-3.23506e-05	-2.74675e-06	2.13636e-06	-6.10389e-07	-0.000366844	-1.83117e-06	7.41622e-05
34	8	0	-3.05194e-06	-9.15583e-07	-1.52597e-06	3.26558e-05	2.13636e-06	-1.12922e-05	-6.10389e-07	-2.53311e-05	-3.05194e-06	3.05194e-06	-9.15583e-07	-0.000259415	-1.52597e-06	2.28896e-05
34	9	0	-3.66233e-06	-3.05194e-07	-1.83117e-06	4.30324e-05	1.52597e-06	-1.34286e-05	0	-2.41104e-05	-2.44156e-06	-3.05194e-07	6.10389e-07	-0.000186779	-1.22078e-06	-2.86883e-05
34	10	0	-5.79869e-06	-7.32467e-06	-2.44156e-06	4.36428e-05	3.05194e-07	-1.28182e-05	3.05194e-07	-2.22792e-05	-2.13636e-06	-1.03766e-05	2.74675e-06	-0.00015626	-2.44156e-06	-6.07337e-05
34	11	0	-6.40908e-06	-1.19026e-05	-2.74675e-06	4.69999e-05	0	-9.76622e-06	0	-1.64805e-05	-2.74675e-06	-2.13636e-05	9.15583e-07	-0.000137948	-3.66233e-06	-6.62272e-05
34	12	0	-5.4935e-06	-5.1883e-06	-2.74675e-06	5.82921e-05	3.05194e-07	-6.40908e-06	-1.22078e-06	-8.85064e-06	-3.35714e-06	-2.31948e-05	-4.27272e-06	-0.000112006	-3.66233e-06	-5.58506e-05
34	13	0	-4.88311e-06	9.76622e-06	-3.35714e-06	7.01947e-05	9.15583e-07	-3.05194e-06	-1.52597e-06	-5.79869e-06	-3.05194e-06	-1.83117e-05	-1.00714e-05	-9.06427e-05	-3.05194e-06	-4.57792e-05
34	14	0	-6.10389e-06	2.53311e-05	-4.88311e-06	7.66038e-05	1.22078e-06	3.05194e-07	-6.10389e-07	-1.06818e-05	-2.13636e-06	-1.95324e-05	-1.28182e-05	-8.60648e-05	-2.74675e-06	-4.48636e-05
34	15	0	-6.40908e-06	3.84545e-05	-5.4935e-06	8.11817e-05	9.15583e-07	6.10389e-06	0	-2.25844e-05	-2.44156e-06	-3.1435e-05	-1.06818e-05	-8.7896e-05	-2.44156e-06	-5.12727e-05
34	16	0	-3.96753e-06	5.31038e-05	-3.05194e-06	8.637e-05	0	1.15974e-05	3.05194e-07	-3.90649e-05	-3.35714e-06	-4.63895e-05	-4.88311e-06	-8.69804e-05	-1.52597e-06	-5.95129e-05
34	17	0	-6.10389e-07	7.08051e-05	9.15583e-07	8.54544e-05	0	1.31234e-05	0	-5.37142e-05	-3.35714e-06	-6.13441e-05	9.15583e-07	-9.18635e-05	-1.52597e-06	-6.77532e-05
34	18	0	0	8.39285e-05	3.66233e-06	7.17207e-05	0	8.54544e-06	-6.10389e-07	-5.61558e-05	-2.13636e-06	-7.87402e-05	4.57792e-06	-0.000107734	-1.52597e-06	-7.8435e-05
34	19	0	-1.52597e-06	8.36233e-05	2.74675e-06	5.1883e-05	3.05194e-07	6.10389e-07	-3.05194e-07	-4.05909e-05	-3.05194e-07	-9.09479e-05	5.4935e-06	-0.000123299	-2.13636e-06	-9.18635e-05
35	0	0	-2.13636e-06	7.08051e-05	9.15583e-07	3.90649e-05	1.22078e-06	-7.62986e-06	0	-1.61753e-05	-3.05194e-07	-8.33181e-05	5.1883e-06	-0.000129402	-3.35714e-06	-0.000106513
35	1	0	-9.15583e-07	5.6461e-05	0	3.84545e-05	1.52597e-06	-1.61753e-05	0	-1.52597e-06	-1.22078e-06	-5.82921e-05	3.35714e-06	-0.000131844	-5.79869e-06	-0.00011811
35	2	0	3.05194e-07	5.00519e-05	0	4.3948e-05	1.83117e-06	-2.62467e-05	-6.10389e-07	-5.1883e-06	-1.83117e-06	-4.18116e-05	-6.10389e-07	-0.000128792	-7.62986e-06	-0.000122383
35	3	0	9.15583e-07	4.97467e-05	0	4.91363e-05	1.52597e-06	-3.38766e-05	-2.44156e-06	-1.49545e-05	-1.52597e-06	-4.85259e-05	-6.40908e-06	-0.000104376	-6.71428e-06	-0.000116279
35	4	0	9.15583e-07	4.76103e-05	0	5.15779e-05	6.10389e-07	-3.47922e-05	-3.05194e-06	-1.67857e-05	-6.10389e-07	-6.22597e-05	-9.15583e-06	-5.6461e-05	-4.88311e-06	-9.94934e-05
35	5	0	6.10389e-07	3.93701e-05	9.15583e-07	5.00519e-05	-3.05194e-07	-3.08246e-05	-1.83117e-06	-1.28182e-05	0	-6.16493e-05	-7.62986e-06	-6.71428e-06	-4.27272e-06	-7.29415e-05
35	6	0	-3.05194e-07	2.89935e-05	3.35714e-06	4.42532e-05	-1.22078e-06	-2.65519e-05	-6.10389e-07	-1.2513e-05	0	-5.27986e-05	-3.66233e-06	2.74675e-05	-6.10389e-06	-4.15064e-05
35	7	0	-1.52597e-06	2.1974e-05	4.88311e-06	3.84545e-05	-1.52597e-06	-2.44156e-05	-3.05194e-07	-1.34286e-05	-6.10389e-07	-5.43246e-05	0	5.27986e-05	-7.93505e-06	-1.43441e-05
35	8	0	-2.44156e-06	2.22792e-05	3.66233e-06	3.84545e-05	-2.44156e-06	-2.0448e-05	-9.15583e-07	-3.66233e-06	-1.22078e-06	-6.07337e-05	2.13636e-06	7.56882e-05	-8.85064e-06	1.52597e-06
35	9	0	-3.66233e-06	2.80779e-05	3.05194e-07	4.45584e-05	-3.66233e-06	-1.15974e-05	-1.22078e-06	1.77013e-05	-1.52597e-06	-4.60844e-05	2.44156e-06	8.637e-05	-8.85064e-06	8.54544e-06
35	10	0	-5.79869e-06	3.35714e-05	-3.05194e-06	4.79155e-05	-3.96753e-06	-1.22078e-06	-6.10389e-07	3.99805e-05	-6.10389e-07	1.52597e-06	-9.15583e-07	7.87402e-05	-8.85064e-06	1.31234e-05
35	11	0	-7.93505e-06	3.35714e-05	-5.1883e-06	4.12012e-05	-3.66233e-06	5.1883e-06	-6.10389e-07	5.55454e-05	6.10389e-07	6.07337e-05	-6.40908e-06	6.83635e-05	-8.24025e-06	1.73961e-05
35	12	0	-7.32467e-06	2.68571e-05	-5.4935e-06	2.86883e-05	-3.35714e-06	8.24025e-06	-3.05194e-07	7.01947e-05	6.10389e-07	0.000100714	-7.93505e-06	7.08051e-05	-7.62986e-06	1.83117e-05
35	13	0	-5.79869e-06	1.70909e-05	-5.1883e-06	1.86169e-05	-3.66233e-06	1.03766e-05	0	8.51492e-05	-6.10389e-07	0.000111396	-9.15583e-07	8.02661e-05	-7.32467e-06	1.64805e-05
35	14	0	-5.1883e-06	7.32467e-06	-5.1883e-06	1.2513e-05	-3.66233e-06	1.37337e-05	0	8.97272e-05	-2.44156e-06	0.000105902	9.46103e-06	8.24025e-05	-6.71428e-06	1.80065e-05
35	15	0	-6.71428e-06	0	-6.10389e-06	3.05194e-06	-3.05194e-06	1.64805e-05	-9.15583e-07	7.66038e-05	-2.44156e-06	9.91882e-05	1.55649e-05	7.93505e-05	-5.79869e-06	2.50259e-05
35	16	0	-7.93505e-06	-5.4935e-06	-6.71428e-06	-1.31234e-05	-2.44156e-06	1.67857e-05	-1.83117e-06	5.43246e-05	-1.52597e-06	9.15583e-05	1.55649e-05	8.14869e-05	-6.10389e-06	3.1435e-05
35	17	0	-7.93505e-06	-9.46103e-06	-6.10389e-06	-3.08246e-05	-2.44156e-06	1.40389e-05	-1.52597e-06	3.60129e-05	-9.15583e-07	7.17207e-05	1.37337e-05	8.60648e-05	-8.54544e-06	3.08246e-05
35	18	0	-7.62986e-06	-1.28182e-05	-5.1883e-06	-4.18116e-05	-3.05194e-06	1.03766e-05	-1.22078e-06	2.31948e-05	-1.22078e-06	3.47922e-05	1.31234e-05	8.39285e-05	-1.12922e-05	2.47207e-05
35	19	0	-8.24025e-06	-1.77013e-05	-5.1883e-06	-4.51688e-05	-3.05194e-06	8.24025e-06	-2.44156e-06	8.24025e-06	-1.22078e-06	-5.79869e-06	1.28182e-05	7.56882e-05	-1.15974e-05	1.98376e-05
36	0	0	-8.54544e-06	-2.41104e-05	-6.40908e-06	-4.48636e-05	-2.74675e-06	8.85064e-06	-3.96753e-06	-1.06818e-05	-9.15583e-07	-3.11298e-05	1.03766e-05	7.14155e-05	-1.03766e-05	1.61753e-05
36	1	0	-8.24025e-06	-2.74675e-05	-7.32467e-06	-4.36428e-05	-2.74675e-06	1.03766e-05	-3.96753e-06	-3.02142e-05	-6.10389e-07	-3.81493e-05	6.40908e-06	7.35519e-05	-9.76622e-06	8.85064e-06
36	2	0	-7.32467e-06	-2.50259e-05	-7.32467e-06	-3.90649e-05	-3.05194e-06	8.54544e-06	-1.83117e-06	-4.33376e-05	-6.10389e-07	-4.18116e-05	1.52597e-06	7.6909e-05	-1.03766e-05	-3.05194e-06
36	3	0	-7.32467e-06	-1.86169e-05	-7.01947e-06	-2.99091e-05	-3.35714e-06	2.13636e-06	-6.10389e-07	-4.30324e-05	-6.10389e-07	-4.66947e-05	-3.05194e-06	8.14869e-05	-1.12922e-05	-9.46103e-06
36	4	0	-7.32467e-06	-1.31234e-05	-6.40908e-06	-1.92272e-05	-3.05194e-06	-4.88311e-06	-1.83117e-06	-2.47207e-05	0	-3.60129e-05	-5.4935e-06	9.24739e-05	-1.2513e-05	2.13636e-06
36	5	0	-7.01947e-06	-1.12922e-05	-5.4935e-06	-1.15974e-05	-3.05194e-06	-8.85064e-06	-2.74675e-06	2.44156e-06	3.05194e-07	3.96753e-06	-5.1883e-06	0.000107123	-1.43441e-05	3.26558e-05
36	6	0	-6.71428e-06	-1.15974e-05	-4.27272e-06	-8.85064e-06	-3.05194e-06	-9.15583e-06	-2.13636e-06	2.16688e-05	3.05194e-07	5.6461e-05	-3.35714e-06	0.000116889	-1.46493e-05	6.92791e-05
36	7	0	-7.01947e-06	-1.31234e-05	-3.35714e-06	-9.46103e-06	-3.35714e-06	-7.32467e-06	-9.15583e-07	2.62467e-05	0	8.4844e-05	-3.35714e-06	0.000115974	-1.19026e-05	0.000103156
36	8	0	-7.01947e-06	-1.55649e-05	-3.96753e-06	-1.12922e-05	-3.66233e-06	-3.66233e-06	-9.15583e-07	2.89935e-05	-3.05194e-07	7.23311e-05	-4.57792e-06	0.000110175	-7.93505e-06	0.000141305
36	9	0	-6.71428e-06	-1.83117e-05	-4.88311e-06	-1.34286e-05	-3.35714e-06	1.22078e-06	-1.22078e-06	3.99805e-05	0	4.15064e-05	-4.88311e-06	0.000111091	-5.4935e-06	0.000190747
36	10	0	-5.79869e-06	-1.98376e-05	-4.57792e-06	-1.49545e-05	-2.44156e-06	5.79869e-06	-3.05194e-07	4.88311e-05	9.15583e-07	2.50259e-05	-3.05194e-06	0.000124519	-4.57792e-06	0.000240493
36	11	0	-5.79869e-06	-1.92272e-05	-2.74675e-06	-1.52597e-05	-1.22078e-06	5.4935e-06	3.05194e-07	4.02857e-05	2.13636e-06	3.1435e-05	-1.22078e-06	0.000144967	-5.1883e-06	0.000262467
36	12	0	-5.79869e-06	-1.73961e-05	-2.13636e-06	-1.43441e-05	-3.05194e-07	9.15583e-07	0	1.89221e-05	3.35714e-06	4.45584e-05	-9.15583e-07	0.00015748	-7.93505e-06	0.000240493
36	13	0	-5.4935e-06	-1.58701e-05	-3.35714e-06	-1.31234e-05	-9.15583e-07	-3.66233e-06	-9.15583e-07	6.10389e-07	3.35714e-06	4.63895e-05	-9.15583e-07	0.000150461	-1.2513e-05	0.000186474
36	14	0	-5.4935e-06	-1.43441e-05	-4.88311e-06	-1.22078e-05	-2.44156e-06	-5.4935e-06	-1.22078e-06	-9.76622e-06	2.74675e-06	4.02857e-05	0	0.000128487	-1.40389e-05	0.000128182
36	15	0	-5.79869e-06	-1.2513e-05	-5.1883e-06	-1.0987e-05	-3.66233e-06	-5.79869e-06	-6.10389e-07	-1.98376e-05	1.22078e-06	4.02857e-05	6.10389e-07	0.000103461	-8.85064e-06	8.30129e-05
36	16	0	-5.4935e-06	-1.03766e-05	-4.27272e-06	-9.15583e-06	-3.66233e-06	-6.10389e-06	-9.15583e-07	-2.99091e-05	3.05194e-07	5.03571e-05	6.10389e-07	7.78246e-05	6.10389e-07	5.15779e-05
36	17	0	-4.27272e-06	-1.00714e-05	-3.66233e-06	-7.62986e-06	-1.83117e-06	-5.79869e-06	-1.52597e-06	-3.63181e-05	0	5.55454e-05	1.22078e-06	4.85259e-05	6.71428e-06	2.47207e-05
36	18	0	-2.44156e-06	-1.2513e-05	-3.66233e-06	-8.85064e-06	0	-2.13636e-06	-1.22078e-06	-4.02857e-05	3.05194e-07	4.08961e-05	3.05194e-06	2.35e-05	6.10389e-06	-5.79869e-06
36	19	0	-1.22078e-06	-1.73961e-05	-2.44156e-06	-1.31234e-05	0	3.96753e-06	0	-4.57792e-05	1.22078e-06	1.40389e-05	3.66233e-06	1.89221e-05	2.74675e-06	-3.81493e-05
37	0	0	-6.10389e-07	-2.22792e-05	-3.05194e-07	-1.83117e-05	-6.10389e-07	9.76622e-06	6.10389e-07	-4.3948e-05	2.13636e-06	-4.57792e-06	1.22078e-06	3.35714e-05	0	-6.56168e-05
37	1	0	0	-2.47207e-05	1.22078e-06	-2.25844e-05	0	1.34286e-05	9.15583e-07	-2.53311e-05	2.13636e-06	-6.40908e-06	-1.83117e-06	4.5474e-05	-3.96753e-06	-9.46103e-05
37	2	0	9.15583e-07	-2.65519e-05	2.13636e-06	-2.68571e-05	1.83117e-06	1.67857e-05	1.83117e-06	-9.15583e-07	1.22078e-06	-2.74675e-06	-2.44156e-06	3.78441e-05	-7.01947e-06	-0.000153208
37	3	0	2.44156e-06	-2.86883e-05	2.44156e-06	-3.20454e-05	3.66233e-06	2.0448e-05	2.13636e-06	3.96753e-06	0	-7.32467e-06	-6.10389e-07	1.64805e-05	-4.88311e-06	-0.000258194
37	4	0	3.35714e-06	-3.02142e-05	3.05194e-06	-3.63181e-05	3.66233e-06	2.22792e-05	6.10389e-07	-2.01428e-05	0	-1.92272e-05	3.05194e-07	-9.46103e-06	4.27272e-06	-0.000375084
37	5	0	3.96753e-06	-2.77727e-05	3.66233e-06	-3.60129e-05	3.05194e-06	1.95324e-05	-2.13636e-06	-6.10389e-05	0	-3.02142e-05	-3.05194e-07	-4.21168e-05	1.58701e-05	-0.00043185
37	6	0	4.27272e-06	-2.22792e-05	2.74675e-06	-3.08246e-05	2.44156e-06	1.49545e-05	-2.74675e-06	-0.000103766	3.05194e-07	-3.57077e-05	-6.10389e-07	-7.87402e-05	2.44156e-05	-0.000385766
37	7	0	4.57792e-06	-1.92272e-05	1.22078e-06	-2.62467e-05	2.13636e-06	1.34286e-05	-6.10389e-07	-0.000143747	3.05194e-07	-3.81493e-05	6.10389e-07	-9.97986e-05	3.08246e-05	-0.00026674
37	8	0	4.27272e-06	-2.0448e-05	0	-2.59415e-05	9.15583e-07	1.73961e-05	1.22078e-06	-0.00017213	0	-3.99805e-05	2.74675e-06	-8.91168e-05	3.75389e-05	-0.000143441
37	9	0	3.66233e-06	-2.25844e-05	0	-2.74675e-05	-3.05194e-07	2.35e-05	1.22078e-06	-0.00017213	0	-4.08961e-05	3.66233e-06	-5.55454e-05	4.5474e-05	-6.56168e-05
37	10	0	3.05194e-06	-2.0448e-05	3.05194e-07	-2.59415e-05	-6.10389e-07	2.74675e-05	3.05194e-07	-0.00013337	0	-3.63181e-05	3.96753e-06	-2.0448e-05	5.70714e-05	-3.93701e-05
37	11	0	2.44156e-06	-1.52597e-05	-6.10389e-07	-2.10584e-05	0	2.80779e-05	3.05194e-07	-5.89025e-05	0	-1.83117e-05	5.4935e-06	8.54544e-06	7.41622e-05	-4.85259e-05
37	12	0	9.15583e-07	-1.0987e-05	-2.44156e-06	-1.58701e-05	3.05194e-07	2.68571e-05	3.05194e-07	4.2422e-05	-3.05194e-07	1.55649e-05	7.01947e-06	3.35714e-05	9.12531e-05	-6.92791e-05
37	13	0	-9.15583e-07	-9.76622e-06	-3.35714e-06	-1.40389e-05	0	2.44156e-05	-6.10389e-07	0.000162058	-1.52597e-06	5.55454e-05	7.01947e-06	4.82207e-05	9.82726e-05	-7.90453e-05
37	14	0	-2.13636e-06	-1.0987e-05	-3.35714e-06	-1.46493e-05	-9.15583e-07	2.07532e-05	-1.52597e-06	0.000275285	-2.44156e-06	8.33181e-05	6.10389e-06	4.79155e-05	9.18635e-05	-6.92791e-05
37	15	0	-1.83117e-06	-1.34286e-05	-3.05194e-06	-1.64805e-05	-1.22078e-06	1.46493e-05	-1.52597e-06	0.000342123	-9.15583e-07	9.00324e-05	6.71428e-06	4.79155e-05	8.17921e-05	-5.06623e-05
37	16	0	-6.10389e-07	-1.55649e-05	-3.05194e-06	-1.89221e-05	-6.10389e-07	7.01947e-06	-6.10389e-07	0.000336629	9.15583e-07	8.08765e-05	7.32467e-06	7.11103e-05	7.62986e-05	-3.81493e-05
37	17	0	-3.05194e-07	-1.52597e-05	-2.74675e-06	-2.07532e-05	-3.05194e-07	-1.83117e-06	-9.15583e-07	0.000273149	1.52597e-06	6.62272e-05	5.79869e-06	0.000115363	6.98895e-05	-3.2961e-05
37	18	0	-6.10389e-07	-1.0987e-05	-1.52597e-06	-2.01428e-05	-6.10389e-07	-1.2513e-05	-1.52597e-06	0.000191967	0	5.1883e-05	2.44156e-06	0.000151987	5.52402e-05	-2.56363e-05
37	19	0	0	-5.1883e-06	0	-1.58701e-05	-1.22078e-06	-2.35e-05	-9.15583e-07	0.000120857	-3.05194e-07	3.78441e-05	2.74675e-06	0.000160532	3.57077e-05	-1.40389e-05
38	0	0	1.52597e-06	0	0	-1.00714e-05	-1.52597e-06	-3.35714e-05	6.10389e-07	6.13441e-05	6.10389e-07	2.0448e-05	1.15974e-05	0.000144662	1.61753e-05	-3.05194e-06
38	1	0	1.83117e-06	3.96753e-06	-3.05194e-07	-4.27272e-06	-1.52597e-06	-4.05909e-05	1.52597e-06	6.40908e-06	2.44156e-06	-2.74675e-06	2.47207e-05	0.000118721	-6.10389e-06	3.35714e-06
38	2	0	-3.05194e-07	7.32467e-06	-1.83117e-06	6.10389e-07	-1.83117e-06	-4.18116e-05	6.10389e-07	-3.72337e-05	2.44156e-06	-2.59415e-05	3.32662e-05	9.24739e-05	-3.60129e-05	8.24025e-06
38	3	0	-2.44156e-06	7.93505e-06	-3.35714e-06	3.96753e-06	-3.05194e-06	-3.50974e-05	-6.10389e-07	-5.6461e-05	1.83117e-06	-2.99091e-05	3.38766e-05	7.41622e-05	-6.34804e-05	1.2513e-05
38	4	0	-2.44156e-06	5.1883e-06	-4.57792e-06	4.57792e-06	-3.96753e-06	-2.16688e-05	-9.15583e-07	-4.88311e-05	2.13636e-06	-7.32467e-06	2.99091e-05	6.95843e-05	-7.5383e-05	1.46493e-05
38	5	0	-1.22078e-06	2.13636e-06	-4.27272e-06	3.05194e-06	-3.35714e-06	-7.62986e-06	3.05194e-07	-3.17402e-05	3.05194e-06	2.10584e-05	2.59415e-05	6.62272e-05	-7.81298e-05	1.2513e-05
38	6	0	-1.83117e-06	1.52597e-06	-3.05194e-06	1.22078e-06	-2.13636e-06	1.52597e-06	1.22078e-06	-2.16688e-05	3.35714e-06	2.77727e-05	1.92272e-05	4.27272e-05	-9.18635e-05	8.24025e-06
38	7	0	-4.27272e-06	2.74675e-06	-2.13636e-06	1.22078e-06	-2.44156e-06	7.62986e-06	6.10389e-07	-1.64805e-05	3.35714e-06	1.40389e-05	3.96753e-06	3.96753e-06	-0.000119941	7.32467e-06
38	8	0	-5.1883e-06	3.05194e-06	-1.22078e-06	1.22078e-06	-3.35714e-06	1.34286e-05	-3.05194e-07	-1.52597e-06	3.96753e-06	6.10389e-06	-1.86169e-05	-1.46493e-05	-0.000141305	1.46493e-05
38	9	0	-3.96753e-06	1.52597e-06	0	-3.05194e-07	-3.35714e-06	1.89221e-05	-3.05194e-07	2.80779e-05	4.27272e-06	1.40389e-05	-3.93701e-05	3.66233e-06	-0.000138863	3.1435e-05
38	10	0	-2.74675e-06	3.05194e-07	1.22078e-06	-2.74675e-06	-9.15583e-07	1.98376e-05	3.05194e-07	6.13441e-05	3.05194e-06	1.86169e-05	-4.60844e-05	3.32662e-05	-0.000120552	5.00519e-05
38	11	0	-2.74675e-06	3.05194e-07	1.52597e-06	-3.35714e-06	9.15583e-07	1.43441e-05	0	8.33181e-05	1.22078e-06	8.85064e-06	-3.78441e-05	4.48636e-05	-0.000104682	5.82921e-05
38	12	0	-1.83117e-06	0	1.22078e-06	-1.52597e-06	9.15583e-07	7.62986e-06	-1.52597e-06	9.15583e-05	1.22078e-06	5.1883e-06	-2.41104e-05	6.13441e-05	-9.49155e-05	5.15779e-05
38	13	0	-3.05194e-07	-1.83117e-06	1.22078e-06	0	0	4.88311e-06	-1.83117e-06	9.18635e-05	2.44156e-06	2.96039e-05	-1.64805e-05	0.000129097	-8.51492e-05	3.66233e-05
38	14	0	0	-2.74675e-06	9.15583e-07	-3.05194e-07	0	4.27272e-06	-3.05194e-07	8.97272e-05	2.74675e-06	7.04999e-05	-1.89221e-05	0.000246292	-7.75194e-05	2.77727e-05
38	15	0	-1.22078e-06	-2.13636e-06	0	-2.74675e-06	3.05194e-07	9.15583e-07	6.10389e-07	9.09479e-05	1.52597e-06	9.82726e-05	-2.68571e-05	0.00036074	-7.72142e-05	3.60129e-05
38	16	0	-3.66233e-06	-9.15583e-07	-1.22078e-06	-4.27272e-06	0	-6.10389e-06	0	9.82726e-05	6.10389e-07	0.000105597	-3.32662e-05	0.000441006	-8.11817e-05	6.37856e-05
38	17	0	-4.88311e-06	0	-1.52597e-06	-4.27272e-06	-1.52597e-06	-1.37337e-05	-2.44156e-06	0.000105597	6.10389e-07	0.000107123	-3.32662e-05	0.00049472	-7.72142e-05	0.000104071
38	18	0	-4.88311e-06	1.83117e-06	-3.05194e-07	-1.83117e-06	-3.05194e-06	-1.89221e-05	-3.35714e-06	0.000101325	3.05194e-07	0.00010926	-2.71623e-05	0.000507538	-6.25649e-05	0.00014161
38	19	0	-3.96753e-06	5.1883e-06	0	1.83117e-06	-2.74675e-06	-2.28896e-05	-1.83117e-06	8.17921e-05	0	0.000103156	-1.73961e-05	0.000422084	-4.85259e-05	0.000160837
39	0	0	-2.13636e-06	8.85064e-06	0	6.71428e-06	-1.52597e-06	-2.65519e-05	0	5.70714e-05	0	8.42337e-05	-9.76622e-06	0.000223707	-4.2422e-05	0.000151071
39	1	0	0	1.12922e-05	0	9.76622e-06	-6.10389e-07	-2.89935e-05	9.15583e-07	3.50974e-05	9.15583e-07	5.76817e-05	-6.10389e-06	0	-4.12012e-05	0.000112312
39	2	0	9.15583e-07	1.15974e-05	3.05194e-07	1.00714e-05	-3.05194e-07	-2.80779e-05	9.15583e-07	1.00714e-05	9.15583e-07	2.65519e-05	-6.40908e-06	-0.000135812	-3.84545e-05	6.25649e-05
39	3	0	3.05194e-07	1.0987e-05	1.52597e-06	8.54544e-06	0	-2.47207e-05	0	-2.1974e-05	-3.05194e-07	-8.24025e-06	-7.32467e-06	-0.000153513	-3.57077e-05	2.86883e-05
39	4	0	0	1.00714e-05	2.13636e-06	7.93505e-06	-3.05194e-07	-2.10584e-05	-1.22078e-06	-5.09675e-05	-1.83117e-06	-4.02857e-05	-7.32467e-06	-0.000105292	-3.35714e-05	2.44156e-05
39	5	0	1.52597e-06	9.46103e-06	2.44156e-06	9.15583e-06	-3.05194e-07	-1.86169e-05	-1.83117e-06	-6.56168e-05	-1.83117e-06	-6.10389e-05	-5.4935e-06	-4.85259e-05	-2.71623e-05	3.35714e-05
39	6	0	3.96753e-06	9.76622e-06	3.35714e-06	1.12922e-05	0	-1.70909e-05	-6.10389e-07	-7.3857e-05	-1.83117e-06	-7.8435e-05	-2.44156e-06	-2.83831e-05	-1.34286e-05	3.20454e-05
39	7	0	5.1883e-06	1.03766e-05	4.27272e-06	1.22078e-05	6.10389e-07	-1.64805e-05	6.10389e-07	-9.18635e-05	-2.74675e-06	-0.000105902	0	-0.000107123	2.13636e-06	1.83117e-05
39	8	0	5.79869e-06	1.12922e-05	4.88311e-06	1.15974e-05	1.52597e-06	-1.61753e-05	6.10389e-07	-0.000119026	-2.74675e-06	-0.000138558	1.52597e-06	-0.000326558	1.61753e-05	5.1883e-06
39	9	0	7.01947e-06	1.2513e-05	5.4935e-06	1.2513e-05	2.13636e-06	-1.70909e-05	0	-0.000138558	-1.22078e-06	-0.000154123	3.35714e-06	-0.00063633	3.1435e-05	-1.28182e-05
39	10	0	8.24025e-06	1.34286e-05	6.10389e-06	1.55649e-05	2.44156e-06	-1.80065e-05	3.05194e-07	-0.000144967	0	-0.000148324	5.4935e-06	-0.000916194	5.1883e-05	-5.95129e-05
39	11	0	8.85064e-06	1.15974e-05	4.57792e-06	1.70909e-05	2.13636e-06	-1.67857e-05	1.22078e-06	-0.00014863	0	-0.000142831	6.40908e-06	-0.00108466	7.04999e-05	-0.00012513
39	12	0	9.46103e-06	5.79869e-06	1.52597e-06	1.34286e-05	1.83117e-06	-1.2513e-05	9.15583e-07	-0.000155954	-1.22078e-06	-0.000152597	4.88311e-06	-0.00114112	7.8435e-05	-0.000155039
39	13	0	1.06818e-05	-6.10389e-07	-3.05194e-07	5.79869e-06	2.13636e-06	-4.88311e-06	0	-0.000158701	-1.83117e-06	-0.000164805	3.05194e-06	-0.00110663	7.81298e-05	-0.000109565
39	14	0	1.2513e-05	-4.27272e-06	9.15583e-07	0	3.35714e-06	2.44156e-06	0	-0.000151376	-9.15583e-07	-0.000162058	3.05194e-06	-0.000985473	7.87402e-05	-2.53311e-05
39	15	0	1.40389e-05	-4.88311e-06	4.27272e-06	0	5.1883e-06	7.93505e-06	3.05194e-07	-0.000141	-9.15583e-07	-0.00014985	4.88311e-06	-0.000804492	7.99609e-05	1.49545e-05
39	16	0	1.55649e-05	-4.27272e-06	7.01947e-06	2.74675e-06	6.40908e-06	1.06818e-05	3.05194e-07	-0.000134286	-1.83117e-06	-0.000143747	6.40908e-06	-0.000628395	7.29415e-05	-2.68571e-05
39	17	0	1.80065e-05	-3.66233e-06	8.85064e-06	5.1883e-06	6.71428e-06	1.19026e-05	-6.10389e-07	-0.000126961	-2.44156e-06	-0.000142831	6.71428e-06	-0.000499908	5.61558e-05	-0.000108954
39	18	0	1.95324e-05	-2.74675e-06	1.00714e-05	4.88311e-06	6.40908e-06	1.28182e-05	-9.15583e-07	-0.000112617	-1.22078e-06	-0.000135506	7.32467e-06	-0.000404688	4.21168e-05	-0.000159922
39	19	0	1.92272e-05	-1.83117e-06	1.15974e-05	2.44156e-06	6.10389e-06	1.31234e-05	0	-9.61362e-05	0	-0.000119026	7.32467e-06	-0.000315266	3.99805e-05	-0.000147409
40	0	0	1.73961e-05	-2.74675e-06	1.15974e-05	-3.05194e-07	5.4935e-06	1.28182e-05	9.15583e-07	-8.24025e-05	-6.10389e-07	-0.000100409	4.57792e-06	-0.000238357	4.48636e-05	-9.21687e-05
40	1	0	1.64805e-05	-4.88311e-06	9.76622e-06	-3.96753e-06	4.57792e-06	1.28182e-05	9.15583e-07	-6.80584e-05	-3.05194e-06	-8.17921e-05	3.05194e-07	-0.000191662	4.82207e-05	-3.2961e-05
40	2	0	1.58701e-05	-6.71428e-06	7.32467e-06	-7.93505e-06	3.96753e-06	1.37337e-05	6.10389e-07	-5.00519e-05	-4.27272e-06	-6.01233e-05	-2.13636e-06	-0.000169078	4.42532e-05	7.62986e-06
40	3	0	1.43441e-05	-7.01947e-06	5.1883e-06	-1.12922e-05	3.35714e-06	1.55649e-05	9.15583e-07	-3.41818e-05	-3.96753e-06	-3.81493e-05	-9.15583e-07	-0.000150156	2.68571e-05	2.80779e-05
40	4	0	1.19026e-05	-6.71428e-06	3.96753e-06	-1.28182e-05	3.05194e-06	1.67857e-05	1.52597e-06	-2.83831e-05	-2.74675e-06	-2.10584e-05	2.44156e-06	-0.000123299	-7.32467e-06	3.2961e-05
40	5	0	1.12922e-05	-7.01947e-06	3.66233e-06	-1.15974e-05	2.13636e-06	1.70909e-05	1.22078e-06	-3.17402e-05	-2.74675e-06	-1.03766e-05	6.40908e-06	-8.33181e-05	-5.09675e-05	2.59415e-05
40	6	0	1.2513e-05	-7.93505e-06	4.27272e-06	-9.76622e-06	9.15583e-07	1.64805e-05	9.15583e-07	-3.69285e-05	-2.74675e-06	-3.35714e-06	8.85064e-06	-2.50259e-05	-8.08765e-05	1.46493e-05
40	7	0	1.28182e-05	-8.54544e-06	5.1883e-06	-1.0987e-05	6.10389e-07	1.58701e-05	1.52597e-06	-4.12012e-05	-1.52597e-06	-9.15583e-07	8.24025e-06	4.48636e-05	-8.08765e-05	8.54544e-06
40	8	0	1.0987e-05	-8.85064e-06	5.4935e-06	-1.43441e-05	2.13636e-06	1.49545e-05	2.74675e-06	-4.33376e-05	-6.10389e-07	9.15583e-07	5.1883e-06	0.000110175	-6.01233e-05	8.54544e-06
40	9	0	8.24025e-06	-7.32467e-06	4.57792e-06	-1.43441e-05	3.66233e-06	1.31234e-05	2.44156e-06	-3.87597e-05	-1.52597e-06	1.00714e-05	2.44156e-06	0.000166026	-3.96753e-05	-6.10389e-07
40	10	0	6.71428e-06	-3.05194e-06	3.66233e-06	-7.93505e-06	3.05194e-06	1.15974e-05	1.52597e-06	-2.77727e-05	-3.05194e-06	2.38052e-05	3.96753e-06	0.000225844	-2.68571e-05	-2.71623e-05
40	11	0	6.10389e-06	2.74675e-06	3.35714e-06	1.22078e-06	9.15583e-07	1.06818e-05	9.15583e-07	-1.80065e-05	-3.35714e-06	2.28896e-05	9.46103e-06	0.000297259	-1.22078e-05	-4.51688e-05
40	12	0	4.88311e-06	8.24025e-06	3.05194e-06	7.62986e-06	-6.10389e-07	9.46103e-06	9.15583e-07	-1.19026e-05	-2.13636e-06	-3.66233e-06	1.61753e-05	0.000370506	1.15974e-05	-1.40389e-05
40	13	0	3.05194e-06	1.19026e-05	1.83117e-06	8.54544e-06	-9.15583e-07	7.62986e-06	1.83117e-06	-9.15583e-07	-1.83117e-06	-3.54026e-05	2.0448e-05	0.000436123	3.87597e-05	7.56882e-05
40	14	0	1.83117e-06	1.40389e-05	6.10389e-07	6.40908e-06	-3.05194e-07	4.88311e-06	1.83117e-06	1.52597e-05	-2.44156e-06	-3.75389e-05	1.92272e-05	0.000488006	5.67662e-05	0.000195019
40	15	0	9.15583e-07	1.52597e-05	3.05194e-07	3.35714e-06	0	2.74675e-06	1.52597e-06	1.80065e-05	-2.44156e-06	-3.35714e-06	1.12922e-05	0.000513337	6.22597e-05	0.000306415
40	16	0	0	1.55649e-05	9.15583e-07	6.10389e-07	-3.05194e-07	1.83117e-06	1.22078e-06	-7.93505e-06	-9.15583e-07	4.08961e-05	6.10389e-07	0.000500519	5.95129e-05	0.000387597
40	17	0	-6.10389e-07	1.55649e-05	3.05194e-07	0	-9.15583e-07	3.66233e-06	1.52597e-06	-4.69999e-05	0	6.83635e-05	-3.96753e-06	0.000463895	5.46298e-05	0.00042422
40	18	0	-3.05194e-07	1.61753e-05	-3.05194e-07	4.88311e-06	-1.83117e-06	7.32467e-06	1.83117e-06	-6.65324e-05	-3.05194e-07	7.08051e-05	0	0.000436733	5.03571e-05	0.000414149
40	19	0	6.10389e-07	1.80065e-05	-6.10389e-07	1.31234e-05	-1.83117e-06	1.06818e-05	1.22078e-06	-5.82921e-05	-1.22078e-06	5.27986e-05	3.66233e-06	0.000428493	4.66947e-05	0.000382409
41	0	0	1.22078e-06	1.95324e-05	0	1.86169e-05	-1.52597e-06	1.22078e-05	0	-4.48636e-05	-1.52597e-06	2.31948e-05	0	0.00041659	4.45584e-05	0.000350974
41	1	0	6.10389e-07	1.80065e-05	3.05194e-07	1.89221e-05	-1.83117e-06	1.22078e-05	-3.05194e-07	-4.60844e-05	-9.15583e-07	-5.1883e-06	-5.79869e-06	0.000381798	4.42532e-05	0.000301532
41	2	0	0	1.40389e-05	-3.05194e-07	1.52597e-05	-3.35714e-06	1.34286e-05	6.10389e-07	-5.52402e-05	0	-1.92272e-05	-3.96753e-06	0.000335714	4.57792e-05	0.000207837
41	3	0	0	9.15583e-06	-1.83117e-06	9.46103e-06	-5.1883e-06	1.83117e-05	2.13636e-06	-5.12727e-05	3.05194e-07	-1.46493e-05	3.05194e-06	0.000302142	4.57792e-05	0.000111396
41	4	0	0	4.27272e-06	-2.44156e-06	2.13636e-06	-5.4935e-06	2.50259e-05	2.44156e-06	-2.50259e-05	6.10389e-07	2.13636e-06	5.4935e-06	0.000292376	4.33376e-05	8.14869e-05
41	5	0	-6.10389e-07	-1.22078e-06	-9.15583e-07	-6.40908e-06	-3.66233e-06	3.1435e-05	1.22078e-06	1.19026e-05	0	2.56363e-05	3.05194e-06	0.000291766	4.15064e-05	7.29415e-05
41	6	0	-1.83117e-06	-7.01947e-06	0	-1.46493e-05	-1.83117e-06	3.50974e-05	3.05194e-07	3.87597e-05	-9.15583e-07	4.88311e-05	5.79869e-06	0.000263383	4.05909e-05	-6.80584e-05
41	7	0	-3.05194e-06	-1.22078e-05	0	-2.13636e-05	-2.13636e-06	3.69285e-05	6.10389e-07	4.12012e-05	-6.10389e-07	6.28701e-05	1.49545e-05	0.000162363	3.11298e-05	-0.000373253
41	8	0	-3.66233e-06	-1.49545e-05	-1.22078e-06	-2.65519e-05	-2.74675e-06	3.81493e-05	1.52597e-06	3.05194e-05	9.15583e-07	6.28701e-05	1.55649e-05	-2.28896e-05	4.57792e-06	-0.000609168
41	9	0	-4.27272e-06	-1.64805e-05	-1.83117e-06	-3.11298e-05	-2.44156e-06	4.05909e-05	1.83117e-06	3.81493e-05	2.44156e-06	6.01233e-05	9.15583e-07	-0.000242935	-3.08246e-05	-0.000517915
41	10	0	-5.4935e-06	-1.89221e-05	-1.83117e-06	-3.50974e-05	-2.13636e-06	4.51688e-05	1.83117e-06	8.54544e-05	2.44156e-06	6.95843e-05	-1.49545e-05	-0.000419032	-5.24934e-05	-0.000168773
41	11	0	-6.40908e-06	-2.22792e-05	-1.22078e-06	-3.81493e-05	-2.44156e-06	4.85259e-05	2.13636e-06	0.000153818	1.52597e-06	8.82012e-05	-1.61753e-05	-0.000513642	-4.66947e-05	8.51492e-05
41	12	0	-6.71428e-06	-2.38052e-05	-1.22078e-06	-3.87597e-05	-3.35714e-06	4.42532e-05	2.74675e-06	0.000198071	1.22078e-06	9.8883e-05	-5.4935e-06	-0.000551792	-2.35e-05	2.96039e-05
41	13	0	-6.40908e-06	-2.0448e-05	-1.22078e-06	-3.41818e-05	-2.74675e-06	2.92987e-05	3.35714e-06	0.000190747	2.44156e-06	9.18635e-05	2.44156e-06	-0.000576207	-3.05194e-06	-0.000185558
41	14	0	-6.71428e-06	-1.2513e-05	-1.22078e-06	-2.38052e-05	-9.15583e-07	8.24025e-06	3.05194e-06	0.000146493	3.35714e-06	7.50778e-05	2.44156e-06	-0.000598791	6.10389e-06	-0.000302448
41	15	0	-6.71428e-06	-3.96753e-06	-1.22078e-06	-1.22078e-05	0	-1.15974e-05	2.13636e-06	0.000100409	2.74675e-06	6.07337e-05	-9.15583e-07	-0.000610694	8.54544e-06	-0.000291461
41	16	0	-6.40908e-06	1.52597e-06	-1.52597e-06	-3.66233e-06	-9.15583e-07	-2.80779e-05	1.83117e-06	7.62986e-05	2.44156e-06	5.52402e-05	-4.57792e-06	-0.00060459	7.93505e-06	-0.000309162
41	17	0	-6.10389e-06	5.79869e-06	-1.52597e-06	2.74675e-06	-2.13636e-06	-4.15064e-05	2.74675e-06	7.20259e-05	3.35714e-06	5.6461e-05	-1.0987e-05	-0.000578954	5.1883e-06	-0.000412928
41	18	0	-6.40908e-06	9.46103e-06	-1.83117e-06	1.28182e-05	-2.44156e-06	-5.21882e-05	3.96753e-06	6.71428e-05	4.88311e-06	5.70714e-05	-1.92272e-05	-0.000535006	3.35714e-06	-0.000492889
41	19	0	-7.32467e-06	1.12922e-05	-2.44156e-06	2.44156e-05	-2.74675e-06	-5.82921e-05	3.96753e-06	4.45584e-05	5.1883e-06	4.57792e-05	-2.31948e-05	-0.000484649	5.1883e-06	-0.000458707
42	0	0	-7.62986e-06	1.06818e-05	-3.35714e-06	3.20454e-05	-2.74675e-06	-5.89025e-05	3.05194e-06	1.03766e-05	4.57792e-06	1.92272e-05	-1.98376e-05	-0.00044772	8.54544e-06	-0.000354941
42	1	0	-7.62986e-06	1.00714e-05	-3.66233e-06	3.38766e-05	-1.83117e-06	-5.58506e-05	2.44156e-06	-1.0987e-05	3.96753e-06	-8.85064e-06	-1.37337e-05	-0.000427272	7.93505e-06	-0.000256974
42	2	0	-7.62986e-06	1.31234e-05	-3.96753e-06	3.32662e-05	-6.10389e-07	-5.09675e-05	3.35714e-06	-4.57792e-06	4.57792e-06	-2.16688e-05	-9.76622e-06	-0.000396753	5.1883e-06	-0.000168467
42	3	0	-7.32467e-06	1.80065e-05	-4.27272e-06	3.35714e-05	-6.10389e-07	-4.42532e-05	4.27272e-06	1.77013e-05	5.79869e-06	-1.83117e-05	-7.32467e-06	-0.000333272	5.1883e-06	-7.29415e-05
42	4	0	-6.40908e-06	2.07532e-05	-4.57792e-06	3.38766e-05	-2.13636e-06	-3.54026e-05	4.57792e-06	3.47922e-05	5.79869e-06	-1.43441e-05	-4.88311e-06	-0.000251175	6.71428e-06	-3.35714e-06
42	5	0	-5.79869e-06	1.98376e-05	-4.57792e-06	3.32662e-05	-2.44156e-06	-2.50259e-05	4.88311e-06	4.02857e-05	5.1883e-06	-1.77013e-05	-3.05194e-06	-0.000190747	0	1.22078e-06
42	6	0	-6.10389e-06	1.77013e-05	-4.27272e-06	3.35714e-05	-1.22078e-06	-1.34286e-05	5.4935e-06	4.2422e-05	4.88311e-06	-2.31948e-05	-2.74675e-06	-0.00017274	-2.10584e-05	-3.23506e-05
42	7	0	-6.40908e-06	1.70909e-05	-3.96753e-06	3.47922e-05	-3.05194e-07	-1.83117e-06	6.10389e-06	4.27272e-05	5.1883e-06	-2.47207e-05	-3.05194e-06	-0.00018037	-4.3948e-05	-5.3409e-05
42	8	0	-5.4935e-06	1.80065e-05	-3.66233e-06	3.63181e-05	-9.15583e-07	6.40908e-06	5.1883e-06	3.47922e-05	5.1883e-06	-2.59415e-05	-2.44156e-06	-0.000182201	-5.24934e-05	-5.24934e-05
42	9	0	-3.96753e-06	2.01428e-05	-2.74675e-06	3.90649e-05	-1.52597e-06	8.54544e-06	3.35714e-06	1.95324e-05	4.57792e-06	-3.05194e-05	-3.05194e-06	-0.000157175	-4.3948e-05	-5.73766e-05
42	10	0	-3.05194e-06	2.35e-05	-1.22078e-06	4.5474e-05	-6.10389e-07	4.88311e-06	3.05194e-06	6.40908e-06	4.27272e-06	-3.60129e-05	-4.57792e-06	-0.000102545	-3.20454e-05	-7.23311e-05
42	11	0	-2.44156e-06	2.65519e-05	0	5.09675e-05	3.05194e-07	0	4.88311e-06	-2.13636e-06	4.57792e-06	-3.87597e-05	-3.66233e-06	-3.47922e-05	-2.68571e-05	-7.35519e-05
42	12	0	-6.10389e-07	2.77727e-05	9.15583e-07	4.73051e-05	3.05194e-07	-3.05194e-06	6.71428e-06	-1.37337e-05	5.1883e-06	-3.93701e-05	9.15583e-07	2.35e-05	-2.50259e-05	-5.21882e-05
42	13	0	1.22078e-06	2.68571e-05	2.13636e-06	3.35714e-05	0	-5.79869e-06	5.79869e-06	-2.86883e-05	5.4935e-06	-3.84545e-05	6.10389e-06	6.28701e-05	-1.83117e-05	-2.47207e-05
42	14	0	1.83117e-06	2.44156e-05	3.66233e-06	1.89221e-05	3.05194e-07	-7.93505e-06	3.96753e-06	-3.81493e-05	4.88311e-06	-3.57077e-05	7.62986e-06	9.27791e-05	-6.40908e-06	-5.4935e-06
42	15	0	3.05194e-07	2.16688e-05	4.27272e-06	1.12922e-05	9.15583e-07	-8.85064e-06	3.35714e-06	-3.75389e-05	4.57792e-06	-3.20454e-05	7.93505e-06	0.000123604	3.05194e-06	3.96753e-06
42	16	0	-9.15583e-07	1.73961e-05	3.66233e-06	5.79869e-06	3.05194e-07	-9.15583e-06	4.88311e-06	-3.2961e-05	4.57792e-06	-2.99091e-05	1.2513e-05	0.000150766	8.54544e-06	7.32467e-06
42	17	0	-6.10389e-07	1.22078e-05	2.13636e-06	-3.66233e-06	0	-1.34286e-05	5.79869e-06	-2.83831e-05	4.27272e-06	-2.68571e-05	2.10584e-05	0.00017274	1.31234e-05	8.54544e-06
42	18	0	0	8.24025e-06	1.83117e-06	-1.52597e-05	3.05194e-07	-2.22792e-05	4.57792e-06	-1.95324e-05	3.66233e-06	-1.86169e-05	2.92987e-05	0.000205701	1.95324e-05	1.52597e-05
42	19	0	-9.15583e-07	5.79869e-06	2.44156e-06	-2.22792e-05	6.10389e-07	-2.89935e-05	2.74675e-06	-3.05194e-06	3.35714e-06	-7.01947e-06	3.47922e-05	0.000265214	2.71623e-05	3.05194e-05
43	0	0	-2.44156e-06	4.27272e-06	2.13636e-06	-2.35e-05	0	-2.74675e-05	2.74675e-06	1.31234e-05	3.35714e-06	0	3.87597e-05	0.000345175	3.57077e-05	4.76103e-05
43	1	0	-3.05194e-06	4.27272e-06	1.22078e-06	-2.35e-05	0	-2.1974e-05	3.96753e-06	1.98376e-05	3.35714e-06	0	4.27272e-05	0.000435207	4.57792e-05	6.07337e-05
43	2	0	-2.13636e-06	6.10389e-06	1.22078e-06	-2.13636e-05	3.05194e-07	-2.25844e-05	5.1883e-06	1.61753e-05	3.05194e-06	-2.13636e-06	4.63895e-05	0.000537447	5.6461e-05	7.47726e-05
43	3	0	-1.52597e-06	7.93505e-06	3.05194e-06	-1.52597e-05	1.22078e-06	-3.2961e-05	5.1883e-06	8.54544e-06	3.05194e-06	-1.22078e-06	4.85259e-05	0.000641213	6.40908e-05	9.09479e-05
43	4	0	-9.15583e-07	7.01947e-06	4.27272e-06	-7.01947e-06	9.15583e-07	-4.51688e-05	4.27272e-06	1.22078e-06	3.66233e-06	0	4.79155e-05	0.000710187	7.11103e-05	0.000102851
43	5	0	0	3.05194e-06	3.35714e-06	-3.96753e-06	0	-4.82207e-05	3.35714e-06	-5.1883e-06	3.66233e-06	-1.22078e-06	4.57792e-05	0.000726973	8.05713e-05	0.000114143
43	6	0	3.05194e-07	-2.44156e-06	1.52597e-06	-7.32467e-06	-3.05194e-07	-4.12012e-05	2.44156e-06	-1.00714e-05	2.74675e-06	-4.57792e-06	4.18116e-05	0.000724532	8.85064e-05	0.000141305
43	7	0	0	-8.54544e-06	6.10389e-07	-1.03766e-05	-6.10389e-07	-3.20454e-05	2.13636e-06	-1.37337e-05	1.83117e-06	-7.62986e-06	3.66233e-05	0.000731246	8.60648e-05	0.000181896
43	8	0	-9.15583e-07	-1.64805e-05	9.15583e-07	-9.46103e-06	-6.10389e-07	-2.83831e-05	2.74675e-06	-1.70909e-05	1.22078e-06	-9.46103e-06	2.99091e-05	0.000719954	7.35519e-05	0.000205091
43	9	0	-1.83117e-06	-2.47207e-05	1.52597e-06	-7.62986e-06	-3.05194e-07	-2.99091e-05	3.05194e-06	-1.95324e-05	9.15583e-07	-1.00714e-05	2.56363e-05	0.000667155	6.07337e-05	0.000192578
43	10	0	-2.13636e-06	-2.99091e-05	1.22078e-06	-9.46103e-06	0	-2.89935e-05	2.13636e-06	-1.86169e-05	0	-6.71428e-06	2.80779e-05	0.000621681	5.31038e-05	0.00016511
43	11	0	-2.44156e-06	-2.92987e-05	3.05194e-07	-1.46493e-05	0	-2.0448e-05	6.10389e-07	-1.43441e-05	-9.15583e-07	0	3.69285e-05	0.000636941	4.27272e-05	0.000145578
43	12	0	-3.96753e-06	-2.47207e-05	-3.05194e-07	-1.83117e-05	-6.10389e-07	-6.40908e-06	0	-1.03766e-05	-1.83117e-06	5.4935e-06	4.30324e-05	0.000660136	2.13636e-05	0.000123604
43	13	0	-4.88311e-06	-2.01428e-05	-1.22078e-06	-1.98376e-05	-1.52597e-06	5.79869e-06	0	-8.85064e-06	-1.52597e-06	7.01947e-06	3.72337e-05	0.000592993	-6.40908e-06	8.30129e-05
43	14	0	-4.88311e-06	-1.64805e-05	-1.83117e-06	-1.98376e-05	-1.22078e-06	1.19026e-05	6.10389e-07	-8.54544e-06	-1.22078e-06	7.01947e-06	2.28896e-05	0.000445584	-2.96039e-05	4.05909e-05
43	15	0	-4.27272e-06	-1.34286e-05	-2.44156e-06	-1.70909e-05	-1.22078e-06	1.31234e-05	1.22078e-06	-8.54544e-06	-1.22078e-06	8.54544e-06	1.28182e-05	0.000316181	-4.33376e-05	2.16688e-05
43	16	0	-3.66233e-06	-1.12922e-05	-3.05194e-06	-1.2513e-05	-1.52597e-06	1.37337e-05	1.52597e-06	-9.76622e-06	-9.15583e-07	1.03766e-05	1.28182e-05	0.000210584	-4.94415e-05	2.0448e-05
43	17	0	-3.35714e-06	-1.06818e-05	-3.35714e-06	-7.93505e-06	-1.83117e-06	1.55649e-05	1.52597e-06	-1.22078e-05	-6.10389e-07	1.00714e-05	1.34286e-05	1.46493e-05	-4.85259e-05	2.10584e-05
43	18	0	-3.05194e-06	-1.06818e-05	-3.96753e-06	-6.71428e-06	-1.22078e-06	1.70909e-05	6.10389e-07	-1.43441e-05	-9.15583e-07	8.54544e-06	3.05194e-07	-0.000300311	-4.05909e-05	3.66233e-05
43	19	0	-3.35714e-06	-8.85064e-06	-4.88311e-06	-8.24025e-06	-1.22078e-06	1.73961e-05	0	-1.46493e-05	-2.13636e-06	8.54544e-06	-2.68571e-05	-0.000571934	-3.08246e-05	8.20973e-05
44	0	0	-4.57792e-06	-4.57792e-06	-5.79869e-06	-7.01947e-06	-2.74675e-06	1.73961e-05	-1.22078e-06	-1.34286e-05	-3.05194e-06	9.76622e-06	-5.79869e-05	-0.000629616	-2.74675e-05	0.00013398
44	1	0	-7.32467e-06	0	-7.32467e-06	-3.05194e-07	-4.57792e-06	1.73961e-05	-1.52597e-06	-1.12922e-05	-2.74675e-06	1.12922e-05	-8.30129e-05	-0.000506623	-2.89935e-05	0.000163584
44	2	0	-1.0987e-05	3.35714e-06	-9.15583e-06	1.00714e-05	-5.1883e-06	1.70909e-05	-1.22078e-06	-8.24025e-06	-2.13636e-06	1.12922e-05	-9.85778e-05	-0.000376305	-2.62467e-05	0.000189831
44	3	0	-1.46493e-05	3.35714e-06	-1.0987e-05	1.95324e-05	-4.27272e-06	1.64805e-05	-6.10389e-07	-5.79869e-06	-2.44156e-06	1.12922e-05	-0.000106818	-0.000347006	-1.58701e-05	0.000239578
44	4	0	-1.70909e-05	0	-1.28182e-05	2.44156e-05	-3.96753e-06	1.64805e-05	-1.22078e-06	-5.4935e-06	-4.27272e-06	1.0987e-05	-0.000108954	-0.000403467	-5.4935e-06	0.000277422
44	5	0	-1.83117e-05	-4.27272e-06	-1.43441e-05	2.74675e-05	-4.57792e-06	1.83117e-05	-2.74675e-06	-5.4935e-06	-5.4935e-06	1.12922e-05	-0.000106208	-0.000488006	-9.15583e-07	0.000251175
44	6	0	-1.86169e-05	-7.32467e-06	-1.55649e-05	3.1435e-05	-4.88311e-06	2.10584e-05	-4.27272e-06	-3.66233e-06	-4.57792e-06	1.19026e-05	-9.82726e-05	-0.000544467	6.10389e-07	0.000193493
44	7	0	-1.86169e-05	-8.85064e-06	-1.55649e-05	3.57077e-05	-3.96753e-06	2.13636e-05	-4.88311e-06	-1.22078e-06	-1.83117e-06	1.22078e-05	-8.42337e-05	-0.00051822	7.62986e-06	0.000191662
44	8	0	-1.86169e-05	-1.15974e-05	-1.46493e-05	3.69285e-05	-2.74675e-06	1.80065e-05	-4.27272e-06	-2.13636e-06	-1.22078e-06	1.0987e-05	-6.7448e-05	-0.000401025	1.70909e-05	0.000238662
44	9	0	-1.77013e-05	-1.61753e-05	-1.40389e-05	3.41818e-05	-1.83117e-06	1.28182e-05	-4.27272e-06	-5.4935e-06	-5.1883e-06	9.15583e-06	-5.4935e-05	-0.000263078	2.10584e-05	0.000213636
44	10	0	-1.55649e-05	-1.98376e-05	-1.34286e-05	3.08246e-05	-1.83117e-06	1.00714e-05	-5.1883e-06	-8.85064e-06	-1.03766e-05	7.93505e-06	-5.00519e-05	-0.000175487	1.95324e-05	5.24934e-05
44	11	0	-1.31234e-05	-2.01428e-05	-1.19026e-05	2.86883e-05	-2.13636e-06	1.0987e-05	-6.40908e-06	-1.12922e-05	-1.31234e-05	8.24025e-06	-4.88311e-05	-0.000130623	1.80065e-05	-0.000140084
44	12	0	-1.06818e-05	-1.92272e-05	-9.15583e-06	2.44156e-05	-2.13636e-06	1.19026e-05	-6.40908e-06	-1.58701e-05	-1.22078e-05	8.24025e-06	-4.48636e-05	-9.15583e-05	1.28182e-05	-0.000217909
44	13	0	-8.54544e-06	-1.89221e-05	-6.10389e-06	1.70909e-05	-1.22078e-06	1.15974e-05	-5.79869e-06	-2.07532e-05	-1.12922e-05	7.62986e-06	-3.69285e-05	-7.81298e-05	-1.19026e-05	-0.000170604
44	14	0	-7.01947e-06	-1.86169e-05	-4.27272e-06	1.19026e-05	-6.10389e-07	1.28182e-05	-4.88311e-06	-2.22792e-05	-1.06818e-05	7.32467e-06	-2.86883e-05	-0.000124214	-6.28701e-05	-9.97986e-05
44	15	0	-6.40908e-06	-1.77013e-05	-3.66233e-06	1.31234e-05	-9.15583e-07	1.83117e-05	-3.96753e-06	-2.1974e-05	-9.46103e-06	7.62986e-06	-2.22792e-05	-0.000185863	-0.000116584	-6.77532e-05
44	16	0	-6.71428e-06	-1.67857e-05	-2.74675e-06	1.58701e-05	-6.10389e-07	2.41104e-05	-3.05194e-06	-2.62467e-05	-7.01947e-06	7.62986e-06	-1.77013e-05	-0.000182201	-0.000138558	-5.3409e-05
44	17	0	-7.01947e-06	-1.70909e-05	-1.52597e-06	1.12922e-05	6.10389e-07	2.47207e-05	-1.83117e-06	-3.41818e-05	-6.40908e-06	8.24025e-06	-1.40389e-05	-0.000112617	-0.000118415	-3.4487e-05
44	18	0	-6.71428e-06	-1.80065e-05	-6.10389e-07	-2.74675e-06	2.13636e-06	2.07532e-05	-1.22078e-06	-3.84545e-05	-7.93505e-06	1.03766e-05	-1.00714e-05	-4.88311e-05	-7.78246e-05	-2.62467e-05
44	19	0	-5.79869e-06	-1.83117e-05	-6.10389e-07	-1.98376e-05	1.83117e-06	1.86169e-05	-3.05194e-07	-3.93701e-05	-7.62986e-06	1.12922e-05	-6.40908e-06	-1.89221e-05	-4.3948e-05	-2.83831e-05
45	0	0	-4.88311e-06	-1.77013e-05	-6.10389e-07	-3.50974e-05	9.15583e-07	2.16688e-05	6.10389e-07	-4.3948e-05	-4.88311e-06	8.85064e-06	-3.66233e-06	1.49545e-05	-2.53311e-05	-1.28182e-05
45	1	0	-3.05194e-06	-1.40389e-05	9.15583e-07	-4.88311e-05	1.83117e-06	2.59415e-05	2.44156e-06	-5.31038e-05	-4.27272e-06	4.57792e-06	-3.35714e-06	6.56168e-05	-1.49545e-05	1.34286e-05
45	2	0	1.22078e-06	-3.96753e-06	4.27272e-06	-5.67662e-05	4.57792e-06	2.71623e-05	4.27272e-06	-5.4935e-05	-6.71428e-06	2.44156e-06	-4.88311e-06	8.39285e-05	-8.85064e-06	-9.76622e-06
45	3	0	7.62986e-06	1.19026e-05	8.54544e-06	-5.15779e-05	7.01947e-06	2.59415e-05	6.10389e-06	-4.21168e-05	-3.96753e-06	3.96753e-06	-5.79869e-06	4.5474e-05	-6.71428e-06	-0.000115974
45	4	0	1.37337e-05	2.71623e-05	1.2513e-05	-3.4487e-05	7.32467e-06	2.59415e-05	8.85064e-06	-2.1974e-05	1.0987e-05	6.40908e-06	-3.66233e-06	-4.57792e-06	-7.01947e-06	-0.000249649
45	5	0	1.89221e-05	3.47922e-05	1.61753e-05	-1.95324e-05	6.71428e-06	2.89935e-05	1.12922e-05	-4.27272e-06	3.08246e-05	9.15583e-06	-6.10389e-07	-2.01428e-05	-8.24025e-06	-0.000321065
45	6	0	2.38052e-05	3.4487e-05	1.98376e-05	-1.70909e-05	6.71428e-06	3.32662e-05	1.22078e-05	1.34286e-05	4.08961e-05	1.37337e-05	1.83117e-06	-1.49545e-05	-1.00714e-05	-0.000299701
45	7	0	2.96039e-05	3.02142e-05	2.41104e-05	-2.13636e-05	7.01947e-06	3.66233e-05	1.15974e-05	3.72337e-05	3.60129e-05	2.01428e-05	4.27272e-06	-2.16688e-05	-9.76622e-06	-0.000228896
45	8	0	3.32662e-05	2.68571e-05	2.74675e-05	-1.83117e-05	8.24025e-06	3.78441e-05	1.00714e-05	6.16493e-05	2.59415e-05	2.56363e-05	6.71428e-06	-3.2961e-05	-3.05194e-06	-0.000162363
45	9	0	3.32662e-05	2.83831e-05	2.80779e-05	-4.57792e-06	9.76622e-06	3.47922e-05	8.85064e-06	7.62986e-05	1.95324e-05	2.83831e-05	8.24025e-06	-1.95324e-05	9.46103e-06	-0.000119636
45	10	0	3.2961e-05	3.63181e-05	2.68571e-05	1.19026e-05	1.00714e-05	2.62467e-05	7.32467e-06	7.90453e-05	1.64805e-05	2.80779e-05	9.15583e-06	2.16688e-05	2.01428e-05	-9.52207e-05
45	11	0	3.47922e-05	4.57792e-05	2.68571e-05	2.38052e-05	8.54544e-06	1.37337e-05	5.1883e-06	7.41622e-05	1.31234e-05	2.38052e-05	1.00714e-05	6.89739e-05	2.44156e-05	-7.96557e-05
45	12	0	3.50974e-05	4.82207e-05	2.77727e-05	2.71623e-05	6.40908e-06	3.05194e-07	3.66233e-06	6.34804e-05	9.46103e-06	1.55649e-05	1.12922e-05	0.000106818	2.62467e-05	-6.98895e-05
45	13	0	2.86883e-05	4.08961e-05	2.59415e-05	2.10584e-05	5.4935e-06	-1.00714e-05	2.74675e-06	4.5474e-05	7.32467e-06	6.10389e-06	1.2513e-05	0.000128487	2.99091e-05	-6.50064e-05
45	14	0	1.61753e-05	3.05194e-05	1.92272e-05	8.24025e-06	6.10389e-06	-1.70909e-05	2.44156e-06	2.28896e-05	6.10389e-06	0	1.34286e-05	0.000128792	3.1435e-05	-6.25649e-05
45	15	0	6.40908e-06	2.50259e-05	1.06818e-05	-2.74675e-06	7.01947e-06	-2.16688e-05	1.52597e-06	1.52597e-06	4.88311e-06	-3.35714e-06	1.40389e-05	0.000114143	2.80779e-05	-5.6461e-05
45	16	0	3.96753e-06	2.44156e-05	6.40908e-06	-5.79869e-06	7.01947e-06	-2.59415e-05	3.05194e-07	-1.98376e-05	3.66233e-06	-1.00714e-05	1.43441e-05	0.000105597	2.71623e-05	-4.21168e-05
45	17	0	4.57792e-06	2.1974e-05	6.71428e-06	-1.83117e-06	6.40908e-06	-3.11298e-05	-9.15583e-07	-4.21168e-05	3.35714e-06	-2.0448e-05	1.34286e-05	0.000116889	3.57077e-05	-2.31948e-05
45	18	0	1.22078e-06	1.67857e-05	5.79869e-06	3.05194e-07	5.79869e-06	-3.32662e-05	-2.44156e-06	-5.61558e-05	2.13636e-06	-2.80779e-05	1.28182e-05	0.000137032	4.66947e-05	-7.32467e-06
45	19	0	-4.57792e-06	1.03766e-05	9.15583e-07	-3.05194e-06	4.57792e-06	-2.89935e-05	-2.44156e-06	-4.66947e-05	-3.05194e-07	-2.62467e-05	1.40389e-05	0.000150461	4.94415e-05	2.74675e-06
46	0	0	-8.24025e-06	4.57792e-06	-3.96753e-06	-1.2513e-05	2.74675e-06	-1.89221e-05	-1.52597e-06	-1.22078e-05	-2.44156e-06	-1.34286e-05	1.73961e-05	0.000158701	4.36428e-05	1.0987e-05
46	1	0	-7.62986e-06	-9.15583e-07	-4.88311e-06	-2.41104e-05	1.22078e-06	-1.00714e-05	-9.15583e-07	2.86883e-05	-1.83117e-06	6.10389e-06	2.13636e-05	0.000171214	3.57077e-05	1.89221e-05
46	2	0	-5.79869e-06	-6.10389e-06	-3.05194e-06	-3.47922e-05	9.15583e-07	-6.71428e-06	-1.83117e-06	5.6461e-05	0	2.68571e-05	2.38052e-05	0.000191967	2.22792e-05	2.56363e-05
46	3	0	-3.66233e-06	-8.24025e-06	-3.05194e-06	-3.99805e-05	0	-7.93505e-06	-3.05194e-06	6.40908e-05	3.05194e-07	4.12012e-05	2.50259e-05	0.000221266	-3.35714e-06	3.20454e-05
46	4	0	9.15583e-07	-8.54544e-06	-4.27272e-06	-4.05909e-05	-9.15583e-07	-9.76622e-06	-2.74675e-06	6.25649e-05	-6.10389e-07	4.88311e-05	2.56363e-05	0.000263383	-3.60129e-05	4.21168e-05
46	5	0	9.46103e-06	-1.00714e-05	-3.35714e-06	-4.30324e-05	-1.83117e-06	-1.03766e-05	-2.44156e-06	6.4396e-05	-1.83117e-06	5.43246e-05	2.56363e-05	0.000313435	-5.82921e-05	5.52402e-05
46	6	0	1.70909e-05	-1.28182e-05	0	-5.15779e-05	-1.83117e-06	-1.06818e-05	-3.35714e-06	7.14155e-05	-2.44156e-06	6.13441e-05	2.47207e-05	0.000352805	-6.28701e-05	6.5922e-05
46	7	0	2.01428e-05	-1.40389e-05	2.44156e-06	-6.19545e-05	-1.52597e-06	-1.28182e-05	-4.88311e-06	7.47726e-05	-3.05194e-06	6.56168e-05	2.38052e-05	0.000361045	-5.82921e-05	7.01947e-05
46	8	0	1.92272e-05	-1.12922e-05	1.83117e-06	-6.40908e-05	-1.83117e-06	-1.67857e-05	-4.88311e-06	6.80584e-05	-3.96753e-06	6.13441e-05	2.25844e-05	0.000334798	-5.31038e-05	6.65324e-05
46	9	0	1.86169e-05	-7.01947e-06	6.10389e-07	-5.46298e-05	-2.13636e-06	-2.28896e-05	-4.27272e-06	5.79869e-05	-4.57792e-06	5.09675e-05	2.0448e-05	0.000294513	-4.45584e-05	5.58506e-05
46	10	0	2.07532e-05	-3.96753e-06	2.44156e-06	-3.96753e-05	-2.13636e-06	-2.92987e-05	-4.57792e-06	5.85973e-05	-4.57792e-06	4.08961e-05	1.67857e-05	0.000274675	-2.83831e-05	4.97467e-05
46	11	0	2.44156e-05	-3.35714e-06	5.1883e-06	-2.65519e-05	-1.22078e-06	-3.38766e-05	-6.40908e-06	7.11103e-05	-4.88311e-06	3.41818e-05	1.34286e-05	0.000303974	-1.03766e-05	6.5922e-05
46	12	0	2.74675e-05	-4.88311e-06	5.79869e-06	-1.67857e-05	-6.10389e-07	-3.41818e-05	-7.01947e-06	7.90453e-05	-5.79869e-06	2.77727e-05	1.31234e-05	0.000374779	9.15583e-07	0.000105902
46	13	0	2.74675e-05	-7.01947e-06	2.74675e-06	-8.85064e-06	0	-3.11298e-05	-6.10389e-06	6.50064e-05	-5.79869e-06	2.0448e-05	1.70909e-05	0.000435207	5.1883e-06	0.000143747
46	14	0	2.38052e-05	-7.93505e-06	0	-1.83117e-06	1.52597e-06	-2.74675e-05	-5.1883e-06	3.23506e-05	-4.27272e-06	1.2513e-05	2.38052e-05	0.000433681	7.01947e-06	0.00015626
46	15	0	1.80065e-05	-6.10389e-06	-6.10389e-07	4.57792e-06	3.05194e-06	-2.53311e-05	-4.88311e-06	0	-3.35714e-06	2.74675e-06	2.92987e-05	0.000368675	8.24025e-06	0.000150461
46	16	0	1.34286e-05	-3.96753e-06	-6.10389e-07	9.46103e-06	4.27272e-06	-2.41104e-05	-4.57792e-06	-2.0448e-05	-4.27272e-06	-9.15583e-06	3.05194e-05	0.000284441	8.24025e-06	0.000147714
46	17	0	1.0987e-05	-3.05194e-06	-9.15583e-07	1.15974e-05	4.27272e-06	-2.1974e-05	-4.27272e-06	-3.26558e-05	-6.71428e-06	-2.44156e-05	2.71623e-05	0.000222487	7.62986e-06	0.00014924
46	18	0	1.03766e-05	-2.74675e-06	-9.15583e-07	1.15974e-05	3.66233e-06	-1.86169e-05	-5.1883e-06	-4.05909e-05	-8.24025e-06	-4.05909e-05	2.25844e-05	0.000199597	7.62986e-06	0.000147714
46	19	0	9.15583e-06	-1.83117e-06	3.05194e-07	1.0987e-05	3.35714e-06	-1.46493e-05	-7.01947e-06	-3.90649e-05	-8.24025e-06	-5.4935e-05	2.07532e-05	0.000215772	8.54544e-06	0.000151987
47	0	0	8.54544e-06	-9.15583e-07	2.13636e-06	1.12922e-05	3.35714e-06	-1.0987e-05	-7.62986e-06	-2.56363e-05	-7.62986e-06	-6.28701e-05	2.0448e-05	0.000249954	8.85064e-06	0.000167247
47	1	0	9.46103e-06	-1.83117e-06	3.05194e-06	1.12922e-05	4.27272e-06	-6.40908e-06	-7.01947e-06	-1.15974e-05	-6.71428e-06	-6.10389e-05	1.98376e-05	0.000253311	9.15583e-06	0.000165721
47	2	0	1.19026e-05	-3.66233e-06	3.96753e-06	1.03766e-05	5.1883e-06	-3.05194e-07	-8.54544e-06	-9.76622e-06	-5.4935e-06	-5.3409e-05	1.95324e-05	0.000181285	1.22078e-05	0.000119941
47	3	0	1.40389e-05	-3.66233e-06	5.79869e-06	1.00714e-05	5.79869e-06	4.88311e-06	-1.40389e-05	-1.70909e-05	-7.32467e-06	-4.73051e-05	2.25844e-05	4.45584e-05	1.70909e-05	5.76817e-05
47	4	0	1.46493e-05	-1.52597e-06	7.01947e-06	1.28182e-05	6.10389e-06	8.54544e-06	-1.98376e-05	-2.0448e-05	-1.37337e-05	-4.27272e-05	2.71623e-05	-0.000108649	2.0448e-05	3.50974e-05
47	5	0	1.37337e-05	-3.05194e-07	6.40908e-06	1.67857e-05	6.10389e-06	1.00714e-05	-2.38052e-05	-1.61753e-05	-2.22792e-05	-3.57077e-05	2.74675e-05	-0.000259415	2.16688e-05	5.21882e-05
47	6	0	1.37337e-05	-2.13636e-06	4.88311e-06	1.95324e-05	5.79869e-06	1.0987e-05	-2.68571e-05	-7.93505e-06	-2.62467e-05	-2.86883e-05	2.10584e-05	-0.000420253	2.13636e-05	5.58506e-05
47	7	0	1.55649e-05	-5.79869e-06	5.4935e-06	1.86169e-05	5.1883e-06	1.46493e-05	-3.17402e-05	6.10389e-06	-2.59415e-05	-2.80779e-05	1.31234e-05	-0.000578038	2.07532e-05	2.89935e-05
47	8	0	1.95324e-05	-9.46103e-06	1.00714e-05	1.46493e-05	4.57792e-06	2.22792e-05	-3.60129e-05	3.26558e-05	-2.96039e-05	-2.83831e-05	1.12922e-05	-0.000675395	2.0448e-05	1.15974e-05
47	9	0	2.25844e-05	-1.2513e-05	1.40389e-05	1.0987e-05	3.66233e-06	3.1435e-05	-3.72337e-05	6.25649e-05	-4.42532e-05	-1.55649e-05	1.61753e-05	-0.000673259	2.07532e-05	1.06818e-05
47	10	0	2.38052e-05	-1.34286e-05	1.46493e-05	9.46103e-06	2.44156e-06	3.60129e-05	-3.63181e-05	7.23311e-05	-6.56168e-05	8.24025e-06	2.07532e-05	-0.000594824	2.16688e-05	-3.05194e-05
47	11	0	2.41104e-05	-1.12922e-05	1.2513e-05	1.0987e-05	9.15583e-07	3.23506e-05	-3.63181e-05	5.27986e-05	-8.27077e-05	2.01428e-05	2.10584e-05	-0.000488921	2.13636e-05	-0.00013337
47	12	0	2.44156e-05	-7.62986e-06	1.0987e-05	1.28182e-05	0	2.38052e-05	-3.57077e-05	2.25844e-05	-8.85064e-05	4.88311e-06	1.89221e-05	-0.00038485	1.86169e-05	-0.000215162
47	13	0	2.47207e-05	-4.88311e-06	1.03766e-05	1.40389e-05	-1.22078e-06	1.67857e-05	-3.32662e-05	3.66233e-06	-8.88116e-05	-2.13636e-05	1.80065e-05	-0.000302448	1.43441e-05	-0.000194714
47	14	0	2.25844e-05	-3.05194e-06	9.46103e-06	1.58701e-05	-1.83117e-06	1.31234e-05	-3.08246e-05	-4.27272e-06	-9.43051e-05	-3.20454e-05	1.64805e-05	-0.000256974	1.03766e-05	-0.000111091
47	15	0	1.80065e-05	6.10389e-07	7.32467e-06	2.10584e-05	-1.83117e-06	8.24025e-06	-3.05194e-05	-1.34286e-05	-0.000110786	-2.16688e-05	1.15974e-05	-0.000231032	5.79869e-06	-6.5922e-05
47	16	0	1.37337e-05	5.79869e-06	4.88311e-06	2.71623e-05	-1.52597e-06	0	-2.62467e-05	-2.1974e-05	-0.000130623	-4.88311e-06	4.57792e-06	-0.000177928	-6.10389e-07	-7.78246e-05
47	17	0	1.0987e-05	7.62986e-06	3.05194e-06	2.96039e-05	-1.22078e-06	-8.85064e-06	-1.0987e-05	-1.86169e-05	-0.000134286	7.01947e-06	-6.10389e-07	-8.72856e-05	-8.24025e-06	-8.24025e-05
47	18	0	7.93505e-06	4.88311e-06	6.10389e-07	2.68571e-05	-1.22078e-06	-1.49545e-05	1.19026e-05	-4.57792e-06	-0.000106818	1.55649e-05	-4.57792e-06	-9.46103e-06	-1.46493e-05	-5.43246e-05
47	19	0	3.35714e-06	1.52597e-06	-2.13636e-06	2.25844e-05	-1.52597e-06	-1.77013e-05	3.08246e-05	2.44156e-06	-5.58506e-05	2.28896e-05	-9.15583e-06	1.55649e-05	-1.92272e-05	-3.93701e-05
48	0	0	-3.05194e-07	0	-2.74675e-06	2.07532e-05	-1.52597e-06	-1.80065e-05	3.87597e-05	-3.35714e-06	-7.93505e-06	2.86883e-05	-1.49545e-05	1.83117e-05	-2.22792e-05	-5.79869e-05
48	1	0	3.05194e-07	-3.96753e-06	3.05194e-07	1.83117e-05	-3.05194e-07	-1.52597e-05	4.05909e-05	-1.22078e-05	1.70909e-05	3.4487e-05	-1.89221e-05	4.79155e-05	-2.38052e-05	-6.01233e-05
48	2	0	4.57792e-06	-1.49545e-05	5.79869e-06	1.12922e-05	6.10389e-07	-1.03766e-05	4.21168e-05	-1.31234e-05	2.28896e-05	4.08961e-05	-1.95324e-05	9.06427e-05	-2.25844e-05	-1.19026e-05
48	3	0	7.62986e-06	-2.92987e-05	9.46103e-06	1.83117e-06	6.10389e-07	-5.79869e-06	4.02857e-05	-1.06818e-05	2.1974e-05	4.05909e-05	-1.80065e-05	9.18635e-05	-1.95324e-05	3.99805e-05
48	4	0	7.01947e-06	-4.05909e-05	9.46103e-06	-5.79869e-06	0	-3.05194e-06	2.77727e-05	-1.58701e-05	1.77013e-05	2.62467e-05	-1.61753e-05	3.87597e-05	-1.55649e-05	3.84545e-05
48	5	0	4.88311e-06	-4.94415e-05	5.4935e-06	-1.12922e-05	-1.22078e-06	0	3.96753e-06	-3.05194e-05	7.93505e-06	3.35714e-06	-1.37337e-05	-2.83831e-05	-1.03766e-05	0
48	6	0	2.44156e-06	-6.19545e-05	-1.52597e-06	-1.64805e-05	-3.05194e-06	2.74675e-06	-2.62467e-05	-4.66947e-05	-5.79869e-06	-1.55649e-05	-9.76622e-06	-8.24025e-05	-3.66233e-06	-1.98376e-05
48	7	0	-1.52597e-06	-8.05713e-05	-9.15583e-06	-2.1974e-05	-4.88311e-06	4.57792e-06	-5.92077e-05	-5.85973e-05	-2.53311e-05	-2.68571e-05	-5.1883e-06	-0.000131234	3.35714e-06	-1.19026e-05
48	8	0	-7.62986e-06	-0.00010224	-1.49545e-05	-2.62467e-05	-6.10389e-06	4.57792e-06	-8.7896e-05	-6.56168e-05	-5.98181e-05	-3.47922e-05	-3.66233e-06	-0.000178539	7.62986e-06	-1.37337e-05
48	9	0	-1.37337e-05	-0.000123604	-1.77013e-05	-3.08246e-05	-7.01947e-06	5.4935e-06	-0.000102851	-6.98895e-05	-0.000105597	-4.21168e-05	-6.40908e-06	-0.000200513	6.71428e-06	-3.84545e-05
48	10	0	-1.70909e-05	-0.000144967	-1.73961e-05	-3.66233e-05	-7.93505e-06	8.24025e-06	-9.8883e-05	-7.26363e-05	-0.000132454	-4.69999e-05	-1.12922e-05	-0.000180065	3.35714e-06	-5.79869e-05
48	11	0	-1.67857e-05	-0.000163279	-1.64805e-05	-4.21168e-05	-8.85064e-06	9.76622e-06	-8.637e-05	-7.29415e-05	-0.000123299	-4.88311e-05	-1.49545e-05	-0.000131539	9.15583e-07	-5.3409e-05
48	12	0	-1.61753e-05	-0.000172435	-1.61753e-05	-4.48636e-05	-8.85064e-06	9.15583e-06	-7.93505e-05	-6.86687e-05	-0.00010926	-4.85259e-05	-1.55649e-05	-7.6909e-05	6.10389e-07	-4.18116e-05
48	13	0	-1.70909e-05	-0.000171824	-1.64805e-05	-4.48636e-05	-7.93505e-06	8.54544e-06	-8.08765e-05	-6.04285e-05	-0.000127571	-4.48636e-05	-1.34286e-05	-2.38052e-05	1.22078e-06	-3.84545e-05
48	14	0	-1.86169e-05	-0.000167247	-1.64805e-05	-4.51688e-05	-6.10389e-06	1.12922e-05	-8.05713e-05	-5.1883e-05	-0.000154428	-3.63181e-05	-1.00714e-05	2.22792e-05	2.13636e-06	-3.32662e-05
48	15	0	-1.89221e-05	-0.000164805	-1.43441e-05	-4.63895e-05	-4.27272e-06	1.46493e-05	-6.77532e-05	-4.73051e-05	-0.000137032	-2.59415e-05	-7.32467e-06	5.00519e-05	3.66233e-06	-1.77013e-05
48	16	0	-1.70909e-05	-0.000160837	-1.00714e-05	-4.69999e-05	-3.05194e-06	1.58701e-05	-4.36428e-05	-4.5474e-05	-8.54544e-05	-2.01428e-05	-5.79869e-06	5.79869e-05	4.88311e-06	-1.52597e-06
48	17	0	-1.52597e-05	-0.000147409	-6.10389e-06	-4.48636e-05	-2.44156e-06	1.55649e-05	-1.49545e-05	-4.18116e-05	-6.5922e-05	-1.83117e-05	-5.4935e-06	6.77532e-05	4.27272e-06	1.55649e-05
48	18	0	-1.58701e-05	-0.000121162	-4.88311e-06	-3.93701e-05	-2.44156e-06	1.55649e-05	1.2513e-05	-3.41818e-05	-8.7896e-05	-1.55649e-05	-5.1883e-06	0.000102851	2.44156e-06	6.31752e-05
48	19	0	-1.70909e-05	-8.69804e-05	-4.88311e-06	-2.86883e-05	-2.44156e-06	1.52597e-05	4.12012e-05	-2.56363e-05	-7.11103e-05	-1.03766e-05	-4.27272e-06	0.000164195	1.52597e-06	0.000159006
49	0	0	-1.64805e-05	-5.15779e-05	-3.05194e-06	-1.58701e-05	-9.15583e-07	1.28182e-05	7.66038e-05	-1.83117e-05	2.89935e-05	-3.96753e-06	-3.35714e-06	0.000238357	2.44156e-06	0.000270707
49	1	0	-1.37337e-05	-1.83117e-05	1.22078e-06	-6.71428e-06	2.44156e-06	1.0987e-05	0.000123299	-1.0987e-05	0.000147714	1.22078e-06	-3.05194e-06	0.000312519	4.27272e-06	0.000344564
49	2	0	-1.0987e-05	1.49545e-05	4.57792e-06	-1.83117e-06	6.10389e-06	1.2513e-05	0.000177013	-3.66233e-06	0.000218519	6.71428e-06	-2.74675e-06	0.000370811	4.88311e-06	0.000366844
49	3	0	-1.03766e-05	5.40194e-05	4.57792e-06	5.4935e-06	7.93505e-06	1.55649e-05	0.000219435	2.13636e-06	0.000285967	1.0987e-05	-2.74675e-06	0.000393396	3.05194e-06	0.000363181
49	4	0	-1.22078e-05	9.97986e-05	1.83117e-06	2.0448e-05	7.32467e-06	1.70909e-05	0.000228896	4.88311e-06	0.000419947	1.2513e-05	-2.74675e-06	0.000378441	6.10389e-07	0.000348227
49	5	0	-1.34286e-05	0.000143136	0	3.57077e-05	6.71428e-06	1.64805e-05	0.000202649	5.79869e-06	0.00056461	1.15974e-05	-2.13636e-06	0.000351279	3.05194e-07	0.000307331
49	6	0	-1.43441e-05	0.000171519	-3.05194e-07	4.05909e-05	7.01947e-06	1.49545e-05	0.000159922	6.71428e-06	0.00058933	1.19026e-05	-6.10389e-07	0.000326253	2.74675e-06	0.000233474
49	7	0	-1.55649e-05	0.000183422	-2.13636e-06	3.69285e-05	7.62986e-06	1.15974e-05	0.000124214	7.62986e-06	0.000473967	1.37337e-05	9.15583e-07	0.000272539	5.1883e-06	0.000154123
49	8	0	-1.80065e-05	0.000191967	-4.88311e-06	3.72337e-05	6.40908e-06	6.71428e-06	0.000100714	7.93505e-06	0.000339071	1.43441e-05	2.13636e-06	0.000153208	6.10389e-06	0.000105902
49	9	0	-2.0448e-05	0.000208753	-7.62986e-06	4.63895e-05	3.66233e-06	2.44156e-06	8.14869e-05	6.10389e-06	0.000278642	1.0987e-05	2.13636e-06	-1.03766e-05	5.1883e-06	9.36947e-05
49	10	0	-2.22792e-05	0.000227065	-8.85064e-06	5.58506e-05	9.15583e-07	1.22078e-06	6.16493e-05	3.05194e-06	0.000261552	4.88311e-06	1.52597e-06	-0.000145578	3.96753e-06	8.11817e-05
49	11	0	-2.38052e-05	0.000230117	-9.46103e-06	5.73766e-05	-9.15583e-07	1.52597e-06	4.66947e-05	0	0.000224318	-9.15583e-07	1.22078e-06	-0.00020387	3.35714e-06	1.58701e-05
49	12	0	-2.53311e-05	0.000215162	-1.03766e-05	5.31038e-05	-3.35714e-06	9.15583e-07	3.96753e-05	-1.83117e-06	0.000173045	-4.27272e-06	1.22078e-06	-0.000193188	2.74675e-06	-0.000125435
49	13	0	-2.62467e-05	0.000193493	-1.22078e-05	4.94415e-05	-5.79869e-06	0	3.4487e-05	-2.44156e-06	0.000144967	-4.27272e-06	1.83117e-06	-0.000139169	1.83117e-06	-0.000299396
49	14	0	-2.59415e-05	0.000176097	-1.46493e-05	4.73051e-05	-7.32467e-06	6.10389e-07	2.47207e-05	-2.13636e-06	0.000135201	-1.83117e-06	1.22078e-06	-5.95129e-05	1.52597e-06	-0.000411707
49	15	0	-2.50259e-05	0.000162058	-1.61753e-05	4.42532e-05	-7.01947e-06	2.13636e-06	1.15974e-05	-2.44156e-06	0.000116279	-9.15583e-07	3.05194e-07	1.37337e-05	9.15583e-07	-0.000399499
49	16	0	-2.44156e-05	0.000146799	-1.52597e-05	4.08961e-05	-6.10389e-06	3.05194e-07	1.22078e-06	-2.74675e-06	9.00324e-05	-1.83117e-06	3.05194e-07	3.60129e-05	0	-0.000294207
49	17	0	-2.25844e-05	0.000131234	-1.22078e-05	3.81493e-05	-5.4935e-06	-5.4935e-06	-6.40908e-06	-2.13636e-06	7.41622e-05	-1.83117e-06	1.22078e-06	6.10389e-06	-6.10389e-07	-0.000191052
49	18	0	-1.95324e-05	0.00011811	-1.0987e-05	3.41818e-05	-5.1883e-06	-1.06818e-05	-1.61753e-05	-9.15583e-07	6.56168e-05	0	2.44156e-06	-1.64805e-05	-9.15583e-07	-0.000158091
49	19	0	-1.89221e-05	0.000106513	-1.37337e-05	2.68571e-05	-4.88311e-06	-1.0987e-05	-2.89935e-05	0	5.06623e-05	9.15583e-07	2.74675e-06	-2.13636e-06	-6.10389e-07	-0.000200818
50	0	0	-2.25844e-05	9.52207e-05	-1.67857e-05	1.77013e-05	-5.1883e-06	-1.00714e-05	-4.18116e-05	1.22078e-06	3.20454e-05	9.15583e-07	2.74675e-06	-1.49545e-05	-3.05194e-07	-0.000287798
50	1	0	-2.86883e-05	8.39285e-05	-1.70909e-05	8.85064e-06	-6.40908e-06	-1.31234e-05	-5.3409e-05	3.96753e-06	1.86169e-05	4.88311e-06	3.96753e-06	-0.000137032	3.05194e-07	-0.000372032
50	2	0	-3.20454e-05	7.35519e-05	-1.55649e-05	2.74675e-06	-8.24025e-06	-2.10584e-05	-6.40908e-05	7.62986e-06	3.66233e-06	1.46493e-05	6.10389e-06	-0.000338461	1.52597e-06	-0.000391259
50	3	0	-3.20454e-05	6.5922e-05	-1.52597e-05	3.05194e-06	-8.85064e-06	-2.80779e-05	-7.26363e-05	8.85064e-06	-1.77013e-05	2.25844e-05	7.01947e-06	-0.00048587	2.44156e-06	-0.000309772
50	4	0	-3.17402e-05	6.40908e-05	-1.61753e-05	1.15974e-05	-8.85064e-06	-2.96039e-05	-7.50778e-05	7.32467e-06	-3.63181e-05	1.83117e-05	7.01947e-06	-0.000490447	2.13636e-06	-0.000177013
50	5	0	-3.20454e-05	6.53116e-05	-1.55649e-05	2.16688e-05	-9.46103e-06	-2.65519e-05	-6.98895e-05	5.1883e-06	-4.3948e-05	5.79869e-06	8.54544e-06	-0.000390649	2.44156e-06	-9.8883e-05
50	6	0	-3.02142e-05	6.10389e-05	-1.49545e-05	2.44156e-05	-9.46103e-06	-2.31948e-05	-5.92077e-05	2.44156e-06	-4.85259e-05	-1.83117e-06	1.15974e-05	-0.000271318	4.88311e-06	-0.000121773
50	7	0	-2.65519e-05	4.76103e-05	-1.67857e-05	2.01428e-05	-7.62986e-06	-2.16688e-05	-4.66947e-05	-1.83117e-06	-5.79869e-05	-3.05194e-07	1.37337e-05	-0.00015687	7.93505e-06	-0.000180675
50	8	0	-2.41104e-05	3.23506e-05	-2.01428e-05	1.89221e-05	-6.10389e-06	-2.1974e-05	-3.72337e-05	-8.54544e-06	-6.40908e-05	3.66233e-06	1.34286e-05	-2.38052e-05	8.54544e-06	-0.000195019
50	9	0	-2.41104e-05	1.98376e-05	-2.10584e-05	2.35e-05	-9.46103e-06	-2.16688e-05	-3.78441e-05	-1.22078e-05	-6.07337e-05	5.1883e-06	1.19026e-05	0.000114143	6.71428e-06	-0.000178539
50	10	0	-2.44156e-05	0	-1.98376e-05	2.44156e-05	-1.95324e-05	-1.77013e-05	-5.09675e-05	-9.46103e-06	-6.10389e-05	5.79869e-06	1.15974e-05	0.000201428	5.1883e-06	-0.000201123
50	11	0	-2.47207e-05	-3.47922e-05	-2.13636e-05	1.70909e-05	-3.1435e-05	-1.06818e-05	-6.56168e-05	-1.22078e-06	-7.75194e-05	9.46103e-06	1.22078e-05	0.000221266	4.57792e-06	-0.000263383
50	12	0	-2.71623e-05	-7.8435e-05	-2.80779e-05	1.00714e-05	-4.18116e-05	-3.66233e-06	-6.53116e-05	1.00714e-05	-9.91882e-05	1.40389e-05	1.19026e-05	0.000228591	3.35714e-06	-0.000272233
50	13	0	-3.20454e-05	-0.000130013	-3.60129e-05	8.85064e-06	-4.94415e-05	-6.10389e-07	-4.66947e-05	2.65519e-05	-0.000105292	1.73961e-05	9.46103e-06	0.00027437	3.05194e-07	-0.000156565
50	14	0	-3.75389e-05	-0.000214857	-4.36428e-05	1.22078e-06	-5.52402e-05	0	-2.68571e-05	4.63895e-05	-9.43051e-05	2.10584e-05	5.1883e-06	0.000335409	-3.66233e-06	3.35714e-05
50	15	0	-4.57792e-05	-0.000356772	-5.31038e-05	-2.80779e-05	-5.73766e-05	3.05194e-06	-2.16688e-05	6.13441e-05	-8.30129e-05	2.53311e-05	-3.05194e-07	0.000354026	-7.62986e-06	0.00017274
50	16	0	-6.16493e-05	-0.000535616	-6.47012e-05	-7.47726e-05	-5.4935e-05	1.22078e-05	-2.77727e-05	6.22597e-05	-8.51492e-05	2.56363e-05	-6.71428e-06	0.000318318	-1.19026e-05	0.000191357
50	17	0	-8.42337e-05	-0.000711713	-7.62986e-05	-0.000118415	-5.03571e-05	2.38052e-05	-2.74675e-05	4.94415e-05	-9.7357e-05	1.89221e-05	-1.2513e-05	0.000264298	-1.64805e-05	0.000135201
50	18	0	-0.000108039	-0.000881096	-8.7896e-05	-0.000154734	-4.51688e-05	3.20454e-05	-1.31234e-05	3.20454e-05	-0.000107734	1.00714e-05	-1.61753e-05	0.000221876	-2.0448e-05	9.39999e-05
50	19	0	-0.000132454	-0.00106696	-0.000102545	-0.00019624	-4.02857e-05	3.57077e-05	7.93505e-06	1.95324e-05	-0.000113227	4.57792e-06	-1.73961e-05	0.000197766	-2.22792e-05	0.000101935
51	0	0	-0.000162363	-0.00124428	-0.000121162	-0.000249649	-3.54026e-05	3.75389e-05	3.02142e-05	1.43441e-05	-0.000116279	9.15583e-07	-1.86169e-05	0.00019624	-2.22792e-05	0.000120552
51	1	0	-0.000198376	-0.00133797	-0.000140389	-0.000303363	-3.26558e-05	3.93701e-05	5.95129e-05	1.2513e-05	-0.000111396	-3.35714e-06	-2.07532e-05	0.000199902	-2.1974e-05	0.000105292
51	2	0	-0.000234389	-0.00131661	-0.000157786	-0.000342123	-3.23506e-05	3.93701e-05	9.94934e-05	1.06818e-05	-8.637e-05	-8.24025e-06	-2.25844e-05	0.000157175	-2.22792e-05	6.13441e-05
51	3	0	-0.000267045	-0.00124275	-0.000172435	-0.000364097	-3.26558e-05	3.66233e-05	0.00013276	7.32467e-06	-4.85259e-05	-1.0987e-05	-2.1974e-05	4.48636e-05	-2.25844e-05	2.74675e-05
51	4	0	-0.000295123	-0.00119148	-0.000180675	-0.000373253	-3.2961e-05	3.41818e-05	0.000131844	3.05194e-06	-3.20454e-05	-1.15974e-05	-1.73961e-05	-6.01233e-05	-2.07532e-05	2.77727e-05
51	5	0	-0.000315266	-0.00115577	-0.000179454	-0.00036898	-3.4487e-05	3.35714e-05	9.15583e-05	0	-5.43246e-05	-1.34286e-05	-9.46103e-06	-6.01233e-05	-1.61753e-05	5.21882e-05
51	6	0	-0.000327474	-0.001081	-0.000175182	-0.000352194	-3.50974e-05	3.47922e-05	4.15064e-05	-1.52597e-06	-7.87402e-05	-1.49545e-05	-2.74675e-06	1.52597e-05	-1.0987e-05	7.50778e-05
51	7	0	-0.000347616	-0.000953733	-0.000180065	-0.000327779	-3.17402e-05	3.54026e-05	1.58701e-05	-1.52597e-06	-5.1883e-05	-1.40389e-05	-3.05194e-07	1.92272e-05	-8.54544e-06	8.4844e-05
51	8	0	-0.000389428	-0.000803272	-0.000194104	-0.000294818	-2.44156e-05	3.35714e-05	1.80065e-05	-1.83117e-06	1.98376e-05	-1.19026e-05	-1.83117e-06	-0.000123909	-9.76622e-06	8.85064e-05
51	9	0	-0.000435818	-0.000634194	-0.000201428	-0.00024324	-1.73961e-05	2.80779e-05	2.56363e-05	-2.13636e-06	7.23311e-05	-1.2513e-05	-3.96753e-06	-0.000320759	-1.12922e-05	9.67466e-05
51	10	0	-0.000451077	-0.000415675	-0.000189221	-0.000169993	-1.34286e-05	2.01428e-05	2.25844e-05	-1.83117e-06	6.62272e-05	-1.55649e-05	-3.96753e-06	-0.000436123	-9.76622e-06	0.000106513
51	11	0	-0.000427883	-0.000140084	-0.000165415	-8.7896e-05	-1.19026e-05	1.2513e-05	1.40389e-05	-2.13636e-06	3.35714e-05	-1.55649e-05	-3.35714e-06	-0.000439785	-5.4935e-06	0.000105597
51	12	0	-0.000404993	0.000163584	-0.000146799	-4.88311e-06	-1.06818e-05	8.24025e-06	9.46103e-06	-2.44156e-06	2.01428e-05	-1.12922e-05	-3.35714e-06	-0.000368675	-1.52597e-06	9.06427e-05
51	13	0	-0.000419947	0.000478545	-0.000138558	9.06427e-05	-9.46103e-06	5.79869e-06	7.62986e-06	-3.05194e-06	2.16688e-05	-7.62986e-06	-3.66233e-06	-0.00024324	0	6.98895e-05
51	14	0	-0.000466642	0.000816395	-0.00013398	0.000206922	-7.93505e-06	9.15583e-07	2.44156e-06	-3.66233e-06	9.46103e-06	-7.01947e-06	-2.13636e-06	-9.79674e-05	1.22078e-06	5.00519e-05
51	15	0	-0.000506318	0.00117256	-0.000125435	0.000320759	-3.96753e-06	-6.71428e-06	-3.96753e-06	-3.66233e-06	-1.34286e-05	-7.32467e-06	0	-2.65519e-05	2.44156e-06	2.68571e-05
51	16	0	-0.00051059	0.00150491	-0.00010926	0.000399805	1.83117e-06	-1.46493e-05	-7.01947e-06	-3.05194e-06	-2.13636e-05	-6.10389e-06	3.05194e-07	-9.79674e-05	3.35714e-06	0
51	17	0	-0.000476103	0.00177806	-8.42337e-05	0.000446194	9.46103e-06	-2.28896e-05	-8.54544e-06	-3.05194e-06	-1.40389e-05	-5.4935e-06	-3.05194e-07	-0.000258194	2.13636e-06	-1.98376e-05
51	18	0	-0.000412318	0.00199872	-5.4935e-05	0.000494415	1.77013e-05	-3.47922e-05	-1.40389e-05	-5.1883e-06	-1.37337e-05	-7.32467e-06	-3.05194e-07	-0.000397668	6.10389e-07	-2.89935e-05
51	19	0	-0.000332662	0.00217634	-3.38766e-05	0.000558201	2.59415e-05	-5.06623e-05	-2.38052e-05	-9.15583e-06	-2.65519e-05	-8.54544e-06	6.10389e-07	-0.000485259	3.05194e-07	-3.84545e-05
52	0	0	-0.000248428	0.00227706	-2.71623e-05	0.000606727	2.89935e-05	-6.37856e-05	-3.26558e-05	-1.70909e-05	-3.75389e-05	-7.62986e-06	1.22078e-06	-0.00055698	3.05194e-07	-5.27986e-05
52	1	0	-0.000159311	0.0022505	-1.83117e-05	0.000609778	2.41104e-05	-6.56168e-05	-3.87597e-05	-3.54026e-05	-4.12012e-05	-8.54544e-06	0	-0.000610084	0	-5.1883e-05
52	2	0	-5.31038e-05	0.00209546	1.46493e-05	0.000578038	1.80065e-05	-5.6461e-05	-4.3948e-05	-7.29415e-05	-4.73051e-05	-1.55649e-05	-9.15583e-07	-0.000600012	-2.13636e-06	-1.98376e-05
52	3	0	7.3857e-05	0.00187206	7.41622e-05	0.000545382	2.01428e-05	-4.30324e-05	-4.88311e-05	-0.00013276	-5.76817e-05	-2.86883e-05	0	-0.000537447	-3.96753e-06	2.71623e-05
52	4	0	0.000207837	0.00164591	0.000136727	0.000519136	3.11298e-05	-2.80779e-05	-5.09675e-05	-0.000206311	-6.28701e-05	-4.57792e-05	1.22078e-06	-0.000492279	-3.66233e-06	6.34804e-05
52	5	0	0.000334493	0.0014393	0.000183117	0.000478545	4.18116e-05	-1.06818e-05	-4.97467e-05	-0.000280168	-5.98181e-05	-6.56168e-05	1.83117e-06	-0.000484038	-1.22078e-06	8.7896e-05
52	6	0	0.000456876	0.00124	0.000217298	0.000412623	4.69999e-05	9.46103e-06	-4.60844e-05	-0.000337545	-5.76817e-05	-8.39285e-05	1.83117e-06	-0.000448331	0	0.000110786
52	7	0	0.000585363	0.00104071	0.000256668	0.000335103	5.06623e-05	3.02142e-05	-4.21168e-05	-0.000354026	-5.82921e-05	-8.97272e-05	2.13636e-06	-0.000332662	-3.05194e-07	0.000118721
52	8	0	0.000721785	0.000852713	0.000307331	0.000260941	5.58506e-05	5.06623e-05	-3.84545e-05	-0.000306415	-5.61558e-05	-7.26363e-05	3.35714e-06	-0.000172435	-3.05194e-07	8.91168e-05
52	9	0	0.000860343	0.000690655	0.000362571	0.000190136	5.89025e-05	7.11103e-05	-3.60129e-05	-0.000194409	-5.06623e-05	-3.20454e-05	4.88311e-06	-3.35714e-05	9.15583e-07	3.41818e-05
52	10	0	0.000995544	0.000554233	0.000415675	0.000117805	6.13441e-05	8.60648e-05	-3.38766e-05	-4.36428e-05	-4.88311e-05	2.56363e-05	6.40908e-06	7.29415e-05	2.74675e-06	-9.15583e-07
52	11	0	0.00111854	0.000433681	0.00046298	4.97467e-05	7.26363e-05	8.88116e-05	-3.02142e-05	0.000116889	-4.88311e-05	9.76622e-05	9.15583e-06	0.000189221	3.96753e-06	1.22078e-05
52	12	0	0.00121498	0.00032137	0.00050296	-5.1883e-06	9.79674e-05	8.11817e-05	-2.38052e-05	0.00027437	-4.45584e-05	0.000176402	1.28182e-05	0.000336629	5.1883e-06	6.77532e-05
52	13	0	0.00127541	0.000218824	0.000531954	-4.3948e-05	0.000127266	7.3857e-05	-1.70909e-05	0.000415675	-3.57077e-05	0.000239883	1.52597e-05	0.000483733	7.32467e-06	0.000147714
52	14	0	0.0012983	0.000130013	0.000545382	-6.65324e-05	0.000147104	6.92791e-05	-1.12922e-05	0.000506623	-2.92987e-05	0.000263383	1.67857e-05	0.000587499	9.15583e-06	0.000233779
52	15	0	0.00127754	5.79869e-05	0.000538668	-7.08051e-05	0.000154428	5.31038e-05	-6.71428e-06	0.000513032	-2.68571e-05	0.000240798	1.80065e-05	0.000642129	9.15583e-06	0.000295428
52	16	0	0.00120155	3.35714e-06	0.000509064	-5.79869e-05	0.000155344	1.37337e-05	-3.05194e-06	0.000437038	-2.44156e-05	0.000187084	1.86169e-05	0.000679973	7.32467e-06	0.000307026
52	17	0	0.00107581	-3.50974e-05	0.00046359	-3.84545e-05	0.000151071	-3.87597e-05	-1.52597e-06	0.000325032	-2.16688e-05	0.000121773	1.70909e-05	0.000724837	5.1883e-06	0.000281389
52	18	0	0.0009342	-6.5922e-05	0.000414149	-2.22792e-05	0.000140695	-8.24025e-05	-3.35714e-06	0.000231643	-2.25844e-05	6.04285e-05	1.31234e-05	0.000762681	3.05194e-06	0.000262467
52	19	0	0.000806934	-9.91882e-05	0.000368064	-1.06818e-05	0.000124519	-0.000106513	-8.85064e-06	0.000182811	-2.80779e-05	2.13636e-05	8.85064e-06	0.000767869	0	0.000264298
53	0	0	0.000691876	-0.000138558	0.000320149	1.52597e-06	0.000106208	-0.000121467	-1.67857e-05	0.000169383	-3.41818e-05	1.49545e-05	5.79869e-06	0.00073735	-3.05194e-06	0.000252396
53	1	0	0.000571934	-0.000177928	0.00026613	1.61753e-05	8.82012e-05	-0.000136727	-2.44156e-05	0.000166636	-3.90649e-05	2.74675e-05	3.35714e-06	0.000676616	-5.79869e-06	0.000201428
53	2	0	0.000449857	-0.000207227	0.000213026	3.08246e-05	7.11103e-05	-0.000147409	-2.86883e-05	0.000155344	-4.42532e-05	3.35714e-05	0	0.000575597	-8.24025e-06	0.000143136
53	3	0	0.000351279	-0.000225844	0.000173656	4.3948e-05	5.76817e-05	-0.000144357	-2.74675e-05	0.000135812	-4.85259e-05	2.89935e-05	-4.88311e-06	0.000429409	-1.19026e-05	0.000128182
53	4	0	0.000286272	-0.000240188	0.000145883	5.31038e-05	4.88311e-05	-0.000128792	-2.41104e-05	0.000116889	-5.03571e-05	3.11298e-05	-1.00714e-05	0.000275285	-1.73961e-05	0.000151376
53	5	0	0.000234084	-0.000256974	0.00011811	5.09675e-05	4.12012e-05	-0.000112312	-2.44156e-05	9.76622e-05	-5.1883e-05	3.87597e-05	-1.46493e-05	0.000166331	-2.16688e-05	0.000144967
53	6	0	0.000172435	-0.000277422	8.54544e-05	3.2961e-05	3.1435e-05	-0.000100714	-2.77727e-05	6.77532e-05	-5.43246e-05	2.56363e-05	-1.95324e-05	0.000103156	-2.35e-05	6.10389e-05
53	7	0	0.000104071	-0.000300006	5.73766e-05	3.66233e-06	1.95324e-05	-9.27791e-05	-2.74675e-05	2.92987e-05	-5.46298e-05	-1.49545e-05	-2.44156e-05	2.59415e-05	-2.31948e-05	-6.07337e-05
53	8	0	4.5474e-05	-0.000324116	3.99805e-05	-2.62467e-05	8.54544e-06	-8.57596e-05	-2.16688e-05	3.05194e-07	-5.24934e-05	-4.60844e-05	-2.80779e-05	-0.000120857	-2.31948e-05	-0.000131844
53	9	0	-2.74675e-06	-0.000348532	2.35e-05	-5.12727e-05	-3.05194e-07	-7.99609e-05	-1.31234e-05	-1.40389e-05	-5.1883e-05	-3.72337e-05	-2.86883e-05	-0.000336935	-2.1974e-05	-0.000116279
53	10	0	-6.22597e-05	-0.000372032	-4.88311e-06	-7.23311e-05	-9.76622e-06	-7.5383e-05	-5.4935e-06	-3.57077e-05	-5.24934e-05	-1.77013e-05	-2.71623e-05	-0.000574681	-1.80065e-05	-7.26363e-05
53	11	0	-0.000143747	-0.000392175	-4.60844e-05	-8.88116e-05	-1.95324e-05	-6.95843e-05	2.74675e-06	-8.17921e-05	-4.3948e-05	-3.90649e-05	-2.53311e-05	-0.000771226	-1.12922e-05	-8.14869e-05
53	12	0	-0.000230727	-0.000405909	-8.51492e-05	-9.79674e-05	-2.92987e-05	-6.13441e-05	1.22078e-05	-0.000135506	-2.07532e-05	-9.8883e-05	-2.47207e-05	-0.000870414	-5.4935e-06	-0.000155649
53	13	0	-0.000296039	-0.000411402	-0.00010926	-0.00010163	-3.84545e-05	-4.94415e-05	1.70909e-05	-0.000163279	5.4935e-06	-0.000144357	-2.38052e-05	-0.000853018	-2.13636e-06	-0.000248428
53	14	0	-0.000327779	-0.000411097	-0.00011811	-0.000107123	-4.5474e-05	-3.41818e-05	1.40389e-05	-0.000162058	1.77013e-05	-0.000145883	-2.0448e-05	-0.000757798	-9.15583e-07	-0.000325032
53	15	0	-0.000336935	-0.000408961	-0.000119636	-0.000114143	-4.82207e-05	-1.86169e-05	4.88311e-06	-0.000158091	1.19026e-05	-0.000131234	-1.58701e-05	-0.000649148	0	-0.000379967
53	16	0	-0.000341207	-0.000407129	-0.000124519	-0.000112312	-4.76103e-05	-7.32467e-06	-3.96753e-06	-0.000166026	-3.05194e-07	-0.00013276	-1.22078e-05	-0.000559727	2.13636e-06	-0.000395532
53	17	0	-0.00035372	-0.000404688	-0.000139779	-9.39999e-05	-4.73051e-05	-1.22078e-06	-1.12922e-05	-0.000171519	-1.0987e-05	-0.000141305	-1.03766e-05	-0.000484038	4.57792e-06	-0.000338766
53	18	0	-0.000380272	-0.000402551	-0.000166331	-6.77532e-05	-5.03571e-05	3.66233e-06	-1.73961e-05	-0.000160532	-2.01428e-05	-0.000131844	-7.93505e-06	-0.00041598	6.71428e-06	-0.000223402
53	19	0	-0.000416896	-0.000403467	-0.00019563	-5.12727e-05	-5.58506e-05	1.34286e-05	-2.22792e-05	-0.000140695	-2.83831e-05	-0.000107734	-4.27272e-06	-0.000364707	8.54544e-06	-0.000122688
54	0	0	-0.000452909	-0.000409266	-0.000218214	-5.3409e-05	-6.10389e-05	2.71623e-05	-2.62467e-05	-0.000127571	-3.38766e-05	-9.06427e-05	0	-0.000323506	9.46103e-06	-9.03375e-05
54	1	0	-0.000474882	-0.000417201	-0.000229201	-6.7448e-05	-6.5922e-05	4.12012e-05	-2.99091e-05	-0.000120857	-3.57077e-05	-8.42337e-05	2.44156e-06	-0.000267961	1.00714e-05	-9.8883e-05
54	2	0	-0.000476714	-0.000422084	-0.000231643	-8.02661e-05	-7.11103e-05	5.09675e-05	-3.41818e-05	-0.000109565	-3.81493e-05	-7.59934e-05	5.4935e-06	-0.000187695	1.12922e-05	-9.06427e-05
54	3	0	-0.000456571	-0.000421168	-0.000229201	-8.45388e-05	-7.62986e-05	5.55454e-05	-3.69285e-05	-9.30843e-05	-4.21168e-05	-6.25649e-05	1.03766e-05	-0.000101019	1.37337e-05	-6.01233e-05
54	4	0	-0.000416285	-0.00041537	-0.000225844	-8.08765e-05	-8.08765e-05	5.67662e-05	-3.66233e-05	-8.05713e-05	-4.42532e-05	-5.21882e-05	1.58701e-05	-3.05194e-05	1.64805e-05	-4.5474e-05
54	5	0	-0.000366538	-0.00040774	-0.000223707	-7.47726e-05	-8.51492e-05	5.76817e-05	-3.50974e-05	-7.78246e-05	-4.33376e-05	-4.76103e-05	1.92272e-05	1.0987e-05	1.83117e-05	-5.79869e-05
54	6	0	-0.000326863	-0.000398889	-0.000223402	-7.20259e-05	-8.82012e-05	6.10389e-05	-3.54026e-05	-8.02661e-05	-4.21168e-05	-4.2422e-05	2.01428e-05	1.86169e-05	1.83117e-05	-6.68376e-05
54	7	0	-0.000307331	-0.000386987	-0.000221266	-7.47726e-05	-8.88116e-05	6.53116e-05	-3.63181e-05	-8.637e-05	-4.15064e-05	-3.57077e-05	2.07532e-05	-3.35714e-06	1.70909e-05	-5.1883e-05
54	8	0	-0.000292376	-0.000371116	-0.000210279	-8.02661e-05	-8.66752e-05	6.7448e-05	-3.41818e-05	-0.000106818	-3.90649e-05	-3.54026e-05	2.13636e-05	-2.62467e-05	1.55649e-05	-2.86883e-05
54	9	0	-0.000256974	-0.000351279	-0.000189831	-8.75908e-05	-8.11817e-05	6.77532e-05	-2.86883e-05	-0.000159006	-3.32662e-05	-4.42532e-05	2.13636e-05	-1.03766e-05	1.43441e-05	-1.80065e-05
54	10	0	-0.000198987	-0.00032961	-0.000168467	-9.52207e-05	-7.20259e-05	6.89739e-05	-2.25844e-05	-0.000242324	-2.71623e-05	-5.82921e-05	1.95324e-05	4.88311e-05	1.28182e-05	-1.80065e-05
54	11	0	-0.000144357	-0.000309772	-0.000155649	-0.000100409	-5.98181e-05	7.20259e-05	-1.83117e-05	-0.000325032	-2.31948e-05	-7.04999e-05	1.64805e-05	0.000108344	1.0987e-05	-1.86169e-05
54	12	0	-0.000115058	-0.000292681	-0.000149545	-9.82726e-05	-4.79155e-05	7.41622e-05	-1.67857e-05	-0.00036135	-2.13636e-05	-7.6909e-05	1.31234e-05	0.000118721	7.62986e-06	-2.01428e-05
54	13	0	-0.000106818	-0.000276506	-0.000137643	-8.82012e-05	-3.81493e-05	7.62986e-05	-1.61753e-05	-0.000328084	-1.89221e-05	-7.29415e-05	9.76622e-06	7.01947e-05	3.66233e-06	-2.56363e-05
54	14	0	-9.82726e-05	-0.000260941	-0.000112006	-7.90453e-05	-2.96039e-05	8.27077e-05	-1.28182e-05	-0.000238662	-1.46493e-05	-5.4935e-05	5.4935e-06	6.10389e-07	-9.15583e-07	-2.92987e-05
54	15	0	-8.33181e-05	-0.000248123	-7.90453e-05	-8.14869e-05	-2.07532e-05	9.24739e-05	-6.10389e-06	-0.000122993	-8.85064e-06	-1.89221e-05	9.15583e-07	-4.5474e-05	-5.79869e-06	-2.56363e-05
54	16	0	-7.44674e-05	-0.000242019	-5.40194e-05	-0.000105292	-1.31234e-05	9.8883e-05	2.13636e-06	-3.96753e-06	-1.22078e-06	3.81493e-05	-1.83117e-06	-5.6461e-05	-8.54544e-06	-1.77013e-05
54	17	0	-8.42337e-05	-0.000247818	-4.15064e-05	-0.00015687	-1.00714e-05	9.97986e-05	9.15583e-06	0.000100714	6.10389e-06	0.000106513	-2.13636e-06	-5.79869e-05	-7.32467e-06	-9.76622e-06
54	18	0	-0.000104987	-0.000268876	-3.02142e-05	-0.000231337	-1.12922e-05	0.000104071	1.34286e-05	0.000166636	1.15974e-05	0.000153208	-6.10389e-07	-7.04999e-05	-4.27272e-06	-9.15583e-07
54	19	0	-0.000115669	-0.000301837	-8.54544e-06	-0.000302448	-1.12922e-05	0.000116889	1.61753e-05	0.000166026	1.40389e-05	0.000143441	3.05194e-07	-7.20259e-05	-3.35714e-06	1.06818e-05
55	0	0	-0.000104376	-0.000330831	1.83117e-05	-0.000333577	-7.62986e-06	0.000128182	1.92272e-05	8.66752e-05	1.67857e-05	7.44674e-05	3.05194e-07	-2.28896e-05	-6.10389e-06	2.25844e-05
55	1	0	-7.66038e-05	-0.000336324	3.90649e-05	-0.000309772	-1.52597e-06	0.000121467	2.10584e-05	-5.46298e-05	2.0448e-05	-2.65519e-05	3.05194e-07	7.26363e-05	-8.54544e-06	2.65519e-05
55	2	0	-4.15064e-05	-0.000312214	5.21882e-05	-0.00025087	5.79869e-06	9.27791e-05	2.13636e-05	-0.000207837	2.31948e-05	-0.000135812	1.22078e-06	0.000163889	-8.24025e-06	2.01428e-05
55	3	0	2.74675e-06	-0.000271623	6.89739e-05	-0.000189526	1.55649e-05	5.40194e-05	2.07532e-05	-0.000296649	2.22792e-05	-0.000232863	2.13636e-06	0.000218824	-5.4935e-06	8.85064e-06
55	4	0	5.4935e-05	-0.000233779	9.43051e-05	-0.000143747	2.71623e-05	1.89221e-05	2.16688e-05	-0.000265824	2.0448e-05	-0.000277422	2.13636e-06	0.000254837	-3.35714e-06	2.13636e-06
55	5	0	9.49155e-05	-0.000209974	0.000117195	-0.000114753	3.81493e-05	-3.05194e-06	2.44156e-05	-0.000137032	2.1974e-05	-0.000229506	2.13636e-06	0.00029024	-2.13636e-06	8.24025e-06
55	6	0	9.91882e-05	-0.000200513	0.000126656	-0.000101325	4.63895e-05	-8.24025e-06	2.83831e-05	-3.05194e-07	2.65519e-05	-0.000112006	1.83117e-06	0.0003055	-1.52597e-06	2.56363e-05
55	7	0	7.32467e-05	-0.000200513	0.000124825	-0.000104987	5.3409e-05	0	3.02142e-05	7.93505e-05	3.05194e-05	-1.15974e-05	-9.15583e-07	0.000282305	-1.83117e-06	4.21168e-05
55	8	0	5.00519e-05	-0.000204175	0.000122078	-0.000120552	5.89025e-05	6.10389e-06	3.05194e-05	0.000133065	3.17402e-05	1.86169e-05	-7.32467e-06	0.000249344	-4.88311e-06	4.60844e-05
55	9	0	5.00519e-05	-0.000205091	0.000122993	-0.000137948	5.98181e-05	-7.01947e-06	3.05194e-05	0.000232558	3.32662e-05	1.86169e-05	-1.43441e-05	0.000241714	-9.46103e-06	3.99805e-05
55	10	0	6.37856e-05	-0.000200513	0.00012574	-0.000147714	5.46298e-05	-4.05909e-05	3.2961e-05	0.000380272	3.54026e-05	5.09675e-05	-1.86169e-05	0.000244461	-1.22078e-05	3.57077e-05
55	11	0	7.78246e-05	-0.000193798	0.000130318	-0.000145578	4.73051e-05	-7.41622e-05	3.50974e-05	0.000502045	3.63181e-05	0.000110786	-2.01428e-05	0.000220656	-1.2513e-05	3.84545e-05
55	12	0	9.7357e-05	-0.00018861	0.000138253	-0.000130013	4.27272e-05	-9.09479e-05	3.38766e-05	0.000544467	3.38766e-05	0.000152902	-2.07532e-05	0.000174876	-1.15974e-05	3.75389e-05
55	13	0	0.00013337	-0.00018037	0.000147104	-0.000105292	3.93701e-05	-9.7357e-05	2.86883e-05	0.000530428	3.02142e-05	0.000176402	-2.10584e-05	0.000141305	-1.03766e-05	2.01428e-05
55	14	0	0.000177318	-0.000162669	0.000148935	-7.96557e-05	3.32662e-05	-0.000113227	2.31948e-05	0.00050174	2.65519e-05	0.000224318	-2.07532e-05	0.000120247	-8.85064e-06	-8.54544e-06
55	15	0	0.000208753	-0.000137032	0.000140084	-5.92077e-05	2.56363e-05	-0.000144052	1.89221e-05	0.000454129	2.28896e-05	0.000306415	-2.25844e-05	8.02661e-05	-8.54544e-06	-2.99091e-05
55	16	0	0.000217604	-0.000114448	0.000122993	-4.51688e-05	2.1974e-05	-0.000173656	1.34286e-05	0.000365318	1.64805e-05	0.000371116	-2.96039e-05	2.41104e-05	-9.76622e-06	-2.99091e-05
55	17	0	0.000205701	-0.000102545	0.00010163	-3.90649e-05	2.38052e-05	-0.00018098	5.1883e-06	0.000252091	9.46103e-06	0.000361655	-3.84545e-05	-1.22078e-06	-1.0987e-05	-1.52597e-05
55	18	0	0.000175487	-9.97986e-05	7.81298e-05	-4.27272e-05	2.59415e-05	-0.000161753	-1.22078e-06	0.000154123	5.1883e-06	0.000267656	-4.3948e-05	2.35e-05	-9.46103e-06	-1.83117e-06
55	19	0	0.000129402	-9.82726e-05	5.27986e-05	-4.91363e-05	2.35e-05	-0.000129708	-2.74675e-06	8.4844e-05	5.1883e-06	0.000126045	-4.33376e-05	6.56168e-05	-5.4935e-06	5.4935e-06
56	0	0	7.29415e-05	-9.12531e-05	2.80779e-05	-4.48636e-05	1.70909e-05	-0.000101019	0	3.54026e-05	7.62986e-06	9.15583e-07	-4.08961e-05	9.18635e-05	-3.05194e-06	1.43441e-05
56	1	0	1.52597e-05	-7.78246e-05	9.15583e-06	-2.50259e-05	1.19026e-05	-8.14869e-05	3.96753e-06	8.54544e-06	1.0987e-05	-5.12727e-05	-4.02857e-05	0.000112617	-3.96753e-06	2.65519e-05
56	2	0	-3.66233e-05	-6.01233e-05	-1.52597e-06	9.15583e-07	9.15583e-06	-6.71428e-05	8.24025e-06	1.61753e-05	1.46493e-05	-2.77727e-05	-4.08961e-05	0.000146799	-6.10389e-06	3.2961e-05
56	3	0	-7.81298e-05	-4.02857e-05	-1.22078e-05	2.44156e-05	5.79869e-06	-5.37142e-05	1.19026e-05	4.36428e-05	1.73961e-05	1.0987e-05	-4.05909e-05	0.00018037	-6.10389e-06	3.1435e-05
56	4	0	-0.00011048	-2.07532e-05	-3.47922e-05	4.60844e-05	-3.05194e-07	-4.2422e-05	1.22078e-05	5.73766e-05	1.73961e-05	8.24025e-06	-3.72337e-05	0.000190747	-2.74675e-06	3.50974e-05
56	5	0	-0.000150461	-4.27272e-06	-7.26363e-05	6.47012e-05	-7.62986e-06	-3.57077e-05	7.62986e-06	4.3948e-05	1.46493e-05	-2.71623e-05	-3.05194e-05	0.000187389	2.44156e-06	5.43246e-05
56	6	0	-0.000220961	3.66233e-06	-0.000114143	7.32467e-05	-1.34286e-05	-3.26558e-05	1.83117e-06	1.64805e-05	1.15974e-05	-4.48636e-05	-2.25844e-05	0.000192883	9.15583e-06	7.81298e-05
56	7	0	-0.000327168	1.22078e-06	-0.00014924	7.04999e-05	-1.80065e-05	-3.17402e-05	-6.10389e-07	-1.15974e-05	1.12922e-05	-2.56363e-05	-1.55649e-05	0.000199292	1.40389e-05	8.11817e-05
56	8	0	-0.000449551	-6.40908e-06	-0.000178844	6.86687e-05	-2.38052e-05	-2.99091e-05	-1.52597e-06	-4.2422e-05	1.15974e-05	3.05194e-07	-1.19026e-05	0.00017976	1.58701e-05	5.40194e-05
56	9	0	-0.000557285	-9.15583e-06	-0.000208143	7.59934e-05	-3.20454e-05	-2.47207e-05	-5.79869e-06	-7.29415e-05	9.76622e-06	2.13636e-06	-1.06818e-05	0.000136422	1.55649e-05	1.19026e-05
56	10	0	-0.000622902	-4.27272e-06	-0.000230422	8.42337e-05	-3.99805e-05	-1.34286e-05	-1.67857e-05	-9.33895e-05	6.40908e-06	-2.07532e-05	-9.46103e-06	0.000110175	1.52597e-05	-1.95324e-05
56	11	0	-0.00062809	3.05194e-07	-0.000235	8.17921e-05	-4.48636e-05	9.15583e-07	-3.60129e-05	-0.000105902	2.74675e-06	-5.06623e-05	-7.32467e-06	0.000129708	1.55649e-05	-2.77727e-05
56	12	0	-0.000579564	-2.13636e-06	-0.00022737	7.50778e-05	-4.69999e-05	1.2513e-05	-6.04285e-05	-0.000119941	0	-7.11103e-05	-4.57792e-06	0.00017213	1.49545e-05	-1.89221e-05
56	13	0	-0.000515168	-8.54544e-06	-0.00022737	7.75194e-05	-4.85259e-05	1.55649e-05	-8.33181e-05	-0.000133065	-3.05194e-06	-7.66038e-05	-2.13636e-06	0.000190441	1.31234e-05	-8.85064e-06
56	14	0	-0.000470305	-6.10389e-06	-0.000237136	8.637e-05	-5.03571e-05	1.31234e-05	-9.36947e-05	-0.000130623	-5.79869e-06	-7.35519e-05	0	0.00016511	1.19026e-05	-9.46103e-06
56	15	0	-0.000432155	7.62986e-06	-0.000235305	8.60648e-05	-5.09675e-05	1.03766e-05	-8.82012e-05	-0.000112617	-6.10389e-06	-7.17207e-05	3.05194e-06	0.000119941	1.15974e-05	-2.16688e-05
56	16	0	-0.000357383	2.28896e-05	-0.000206006	7.04999e-05	-4.82207e-05	8.85064e-06	-7.41622e-05	-9.64414e-05	-3.66233e-06	-6.92791e-05	5.79869e-06	9.03375e-05	1.06818e-05	-3.63181e-05
56	17	0	-0.000238662	2.59415e-05	-0.000162363	4.63895e-05	-4.21168e-05	6.40908e-06	-5.92077e-05	-8.7896e-05	-9.15583e-07	-5.52402e-05	7.01947e-06	9.12531e-05	6.71428e-06	-4.5474e-05
56	18	0	-0.000119636	1.49545e-05	-0.000129097	2.0448e-05	-3.66233e-05	3.66233e-06	-3.84545e-05	-7.04999e-05	1.52597e-06	-2.77727e-05	6.71428e-06	0.000114143	1.22078e-06	-4.33376e-05
56	19	0	-3.72337e-05	-1.22078e-06	-0.000110175	-5.1883e-06	-3.50974e-05	5.1883e-06	-3.66233e-06	-3.78441e-05	6.71428e-06	-2.74675e-06	5.79869e-06	0.000139169	-2.74675e-06	-2.68571e-05
57	0	0	2.86883e-05	-1.34286e-05	-8.88116e-05	-2.62467e-05	-3.66233e-05	1.22078e-05	3.96753e-05	-1.2513e-05	1.55649e-05	7.93505e-06	5.4935e-06	0.000147104	-4.57792e-06	3.96753e-06
57	1	0	0.000119636	-1.67857e-05	-5.12727e-05	-3.2961e-05	-3.66233e-05	2.22792e-05	7.47726e-05	-1.89221e-05	2.41104e-05	3.96753e-06	6.40908e-06	0.000130928	-5.79869e-06	3.99805e-05
57	2	0	0.000242324	-1.22078e-05	2.44156e-06	-2.53311e-05	-3.20454e-05	3.17402e-05	8.88116e-05	-4.36428e-05	2.80779e-05	-7.32467e-06	7.01947e-06	9.79674e-05	-6.10389e-06	6.50064e-05
57	3	0	0.000372337	-3.05194e-06	6.4396e-05	-1.34286e-05	-2.50259e-05	3.90649e-05	8.60648e-05	-4.94415e-05	2.65519e-05	-1.40389e-05	6.10389e-06	6.19545e-05	-6.40908e-06	7.08051e-05
57	4	0	0.000490142	6.71428e-06	0.000120247	-4.27272e-06	-1.77013e-05	4.5474e-05	7.72142e-05	-2.62467e-05	2.25844e-05	1.22078e-06	5.4935e-06	3.05194e-05	-6.40908e-06	6.50064e-05
57	5	0	0.000583837	1.40389e-05	0.000150766	2.13636e-06	-1.00714e-05	5.1883e-05	6.68376e-05	-5.1883e-06	2.07532e-05	3.32662e-05	7.01947e-06	6.10389e-06	-6.40908e-06	5.92077e-05
57	6	0	0.000637551	1.58701e-05	0.000148324	7.62986e-06	-1.83117e-06	5.79869e-05	5.52402e-05	-1.49545e-05	2.13636e-05	4.2422e-05	9.46103e-06	6.10389e-07	-5.4935e-06	5.46298e-05
57	7	0	0.000642434	1.46493e-05	0.000130623	8.24025e-06	5.1883e-06	6.22597e-05	4.36428e-05	-4.30324e-05	2.16688e-05	6.71428e-06	1.00714e-05	2.68571e-05	-3.96753e-06	4.63895e-05
57	8	0	0.00061283	1.40389e-05	0.000127571	5.1883e-06	9.46103e-06	6.22597e-05	3.57077e-05	-5.55454e-05	2.01428e-05	-3.26558e-05	1.00714e-05	7.35519e-05	-3.35714e-06	3.66233e-05
57	9	0	0.000562168	1.70909e-05	0.000144662	4.27272e-06	1.15974e-05	5.76817e-05	3.11298e-05	-4.45584e-05	1.83117e-05	-2.28896e-05	1.46493e-05	0.000104987	-3.05194e-06	3.35714e-05
57	10	0	0.000476103	2.38052e-05	0.000153818	9.15583e-06	1.46493e-05	5.06623e-05	2.74675e-05	-3.38766e-05	1.80065e-05	1.95324e-05	2.53311e-05	9.61362e-05	-1.52597e-06	4.15064e-05
57	11	0	0.00033785	3.1435e-05	0.000130013	1.61753e-05	1.95324e-05	4.36428e-05	2.28896e-05	-4.05909e-05	1.92272e-05	2.89935e-05	3.60129e-05	5.67662e-05	0	5.76817e-05
57	12	0	0.000173045	3.87597e-05	8.14869e-05	2.13636e-05	2.28896e-05	3.90649e-05	1.89221e-05	-5.67662e-05	1.95324e-05	-1.37337e-05	4.08961e-05	1.22078e-05	0	7.66038e-05
57	13	0	3.87597e-05	4.45584e-05	3.69285e-05	2.44156e-05	2.16688e-05	3.72337e-05	1.70909e-05	-7.11103e-05	1.83117e-05	-6.07337e-05	3.93701e-05	-1.86169e-05	-2.74675e-06	9.00324e-05
57	14	0	-3.87597e-05	4.63895e-05	7.32467e-06	2.56363e-05	1.55649e-05	3.84545e-05	1.64805e-05	-8.42337e-05	1.70909e-05	-7.81298e-05	3.57077e-05	-2.0448e-05	-3.66233e-06	8.69804e-05
57	15	0	-8.42337e-05	4.48636e-05	-1.92272e-05	2.35e-05	6.40908e-06	4.12012e-05	1.52597e-05	-9.5831e-05	1.64805e-05	-8.85064e-05	3.32662e-05	2.47207e-05	-1.22078e-06	6.62272e-05
57	16	0	-0.000127571	4.42532e-05	-5.06623e-05	2.07532e-05	-2.74675e-06	4.2422e-05	1.2513e-05	-9.46103e-05	1.55649e-05	-0.000112312	3.23506e-05	0.000105902	1.83117e-06	4.42532e-05
57	17	0	-0.000165721	4.82207e-05	-7.29415e-05	2.22792e-05	-1.03766e-05	4.05909e-05	9.46103e-06	-7.6909e-05	1.46493e-05	-0.000128487	3.23506e-05	0.000171519	2.74675e-06	3.96753e-05
57	18	0	-0.000178844	5.4935e-05	-7.44674e-05	2.83831e-05	-1.61753e-05	3.66233e-05	7.62986e-06	-6.22597e-05	1.52597e-05	-0.000119331	3.02142e-05	0.000173961	1.83117e-06	4.60844e-05
57	19	0	-0.000166636	5.95129e-05	-6.4396e-05	3.2961e-05	-1.98376e-05	3.2961e-05	7.62986e-06	-6.92791e-05	1.73961e-05	-0.000101019	2.44156e-05	0.000126961	1.52597e-06	3.75389e-05
58	0	0	-0.000147104	6.01233e-05	-5.89025e-05	3.11298e-05	-2.22792e-05	3.08246e-05	8.85064e-06	-8.97272e-05	1.95324e-05	-9.00324e-05	1.77013e-05	8.36233e-05	2.74675e-06	-3.35714e-06
58	1	0	-0.000131234	5.95129e-05	-5.73766e-05	2.71623e-05	-2.31948e-05	3.05194e-05	1.06818e-05	-0.000104682	2.0448e-05	-7.75194e-05	1.34286e-05	6.19545e-05	3.35714e-06	-7.59934e-05
58	2	0	-0.000114753	6.16493e-05	-4.5474e-05	2.68571e-05	-2.35e-05	3.1435e-05	1.2513e-05	-0.000113227	2.13636e-05	-5.76817e-05	6.71428e-06	1.46493e-05	3.35714e-06	-0.00017335
58	3	0	-8.75908e-05	6.77532e-05	-1.73961e-05	3.11298e-05	-2.35e-05	3.1435e-05	1.34286e-05	-0.000124825	2.31948e-05	-4.36428e-05	-8.54544e-06	-0.000104376	3.66233e-06	-0.000275896
58	4	0	-4.12012e-05	7.62986e-05	1.95324e-05	3.81493e-05	-2.16688e-05	2.86883e-05	1.34286e-05	-0.000132454	2.41104e-05	-3.69285e-05	-2.99091e-05	-0.000262162	4.27272e-06	-0.000333577
58	5	0	3.47922e-05	8.39285e-05	5.95129e-05	4.60844e-05	-1.73961e-05	2.31948e-05	1.34286e-05	-0.000116889	2.38052e-05	-2.22792e-05	-4.21168e-05	-0.000360435	4.27272e-06	-0.000284441
58	6	0	0.000147104	8.7896e-05	0.000101935	5.1883e-05	-1.12922e-05	1.89221e-05	1.40389e-05	-8.14869e-05	2.41104e-05	-4.27272e-06	-3.57077e-05	-0.000340597	4.57792e-06	-0.000122688
58	7	0	0.000277117	8.72856e-05	0.000138253	5.12727e-05	-5.1883e-06	1.73961e-05	1.43441e-05	-5.43246e-05	2.62467e-05	-1.22078e-05	-1.89221e-05	-0.000252091	6.40908e-06	7.32467e-05
58	8	0	0.000378746	8.51492e-05	0.000151682	4.36428e-05	0	1.73961e-05	1.34286e-05	-5.00519e-05	2.77727e-05	-4.33376e-05	-6.40908e-06	-0.000190747	8.85064e-06	0.000206311
58	9	0	0.000408045	8.36233e-05	0.000137337	3.41818e-05	4.57792e-06	1.89221e-05	1.15974e-05	-5.03571e-05	2.68571e-05	-5.1883e-05	-1.83117e-06	-0.000185863	9.15583e-06	0.000238662
58	10	0	0.000361961	8.17921e-05	0.000111091	2.80779e-05	6.40908e-06	2.35e-05	1.03766e-05	-3.38766e-05	2.53311e-05	-1.77013e-05	3.05194e-07	-0.000187389	7.62986e-06	0.000198376
58	11	0	0.000278948	7.87402e-05	8.85064e-05	2.47207e-05	5.4935e-06	3.17402e-05	1.0987e-05	-1.00714e-05	2.62467e-05	1.67857e-05	5.1883e-06	-0.00015748	7.01947e-06	0.000121467
58	12	0	0.000202344	7.56882e-05	7.14155e-05	2.07532e-05	4.57792e-06	4.12012e-05	1.31234e-05	-3.66233e-06	2.92987e-05	4.57792e-06	9.15583e-06	-0.000118415	8.24025e-06	3.60129e-05
58	13	0	0.000148324	7.50778e-05	5.4935e-05	1.70909e-05	8.54544e-06	4.85259e-05	1.61753e-05	-1.28182e-05	3.26558e-05	-3.96753e-05	1.03766e-05	-8.82012e-05	9.15583e-06	-1.67857e-05
58	14	0	0.000108039	7.6909e-05	4.02857e-05	1.55649e-05	1.64805e-05	5.37142e-05	1.83117e-05	-3.66233e-06	3.47922e-05	-6.07337e-05	1.00714e-05	-3.35714e-05	7.93505e-06	5.1883e-06
58	15	0	6.95843e-05	7.81298e-05	2.68571e-05	1.61753e-05	2.28896e-05	5.76817e-05	1.86169e-05	4.63895e-05	3.50974e-05	-2.50259e-05	9.76622e-06	6.80584e-05	6.10389e-06	9.24739e-05
58	16	0	2.74675e-05	8.02661e-05	5.79869e-06	1.80065e-05	2.38052e-05	5.89025e-05	1.67857e-05	0.000119636	3.35714e-05	5.61558e-05	8.54544e-06	0.000175182	5.1883e-06	0.000170909
58	17	0	-2.31948e-05	8.45388e-05	-2.77727e-05	2.13636e-05	2.22792e-05	5.43246e-05	1.37337e-05	0.000181591	3.08246e-05	0.000152292	6.40908e-06	0.000245681	4.88311e-06	0.000173656
58	18	0	-8.20973e-05	8.97272e-05	-6.16493e-05	2.68571e-05	2.0448e-05	4.48636e-05	1.12922e-05	0.000224928	2.80779e-05	0.000234694	4.57792e-06	0.000303974	3.66233e-06	0.000117195
58	19	0	-0.000135506	9.21687e-05	-7.59934e-05	3.08246e-05	1.67857e-05	3.50974e-05	9.46103e-06	0.000271318	2.65519e-05	0.000293597	4.27272e-06	0.000383629	2.13636e-06	8.54544e-05
59	0	0	-0.000166331	9.06427e-05	-6.86687e-05	3.05194e-05	1.03766e-05	2.74675e-05	7.32467e-06	0.000331746	2.56363e-05	0.000344259	4.27272e-06	0.000454434	1.22078e-06	0.000141305
59	1	0	-0.000175487	8.69804e-05	-5.70714e-05	2.74675e-05	5.4935e-06	2.07532e-05	4.57792e-06	0.000386071	2.31948e-05	0.000406214	4.88311e-06	0.000476103	1.83117e-06	0.000255143
59	2	0	-0.00018098	8.30129e-05	-5.55454e-05	2.31948e-05	6.40908e-06	1.34286e-05	1.83117e-06	0.000406519	1.89221e-05	0.000469389	6.10389e-06	0.000472746	3.05194e-06	0.000323506
59	3	0	-0.00019624	7.66038e-05	-6.37856e-05	1.61753e-05	1.0987e-05	5.1883e-06	0	0.000385155	1.46493e-05	0.000499603	7.01947e-06	0.000468473	3.96753e-06	0.000271623
59	4	0	-0.000215162	6.80584e-05	-7.32467e-05	5.4935e-06	1.31234e-05	-6.10389e-06	-1.83117e-06	0.000327474	1.15974e-05	0.000478545	6.71428e-06	0.000407129	4.27272e-06	0.000142831
59	5	0	-0.000226149	6.4396e-05	-7.90453e-05	-1.52597e-06	1.06818e-05	-2.47207e-05	-3.05194e-06	0.000240493	9.46103e-06	0.000419032	5.1883e-06	0.000247207	4.88311e-06	6.25649e-05
59	6	0	-0.000228285	6.98895e-05	-8.27077e-05	3.05194e-06	6.40908e-06	-5.03571e-05	-4.27272e-06	0.000136422	7.62986e-06	0.000331441	4.57792e-06	8.27077e-05	5.1883e-06	8.637e-05
59	7	0	-0.000229506	8.24025e-05	-8.42337e-05	1.80065e-05	3.05194e-06	-7.5383e-05	-5.79869e-06	4.18116e-05	6.40908e-06	0.000209669	5.79869e-06	2.89935e-05	4.57792e-06	0.000119636
59	8	0	-0.000232253	9.36947e-05	-8.4844e-05	3.1435e-05	6.10389e-07	-8.97272e-05	-7.32467e-06	-2.13636e-05	5.4935e-06	6.4396e-05	7.01947e-06	1.86169e-05	3.35714e-06	3.02142e-05
59	9	0	-0.000232558	9.85778e-05	-8.54544e-05	3.60129e-05	-9.15583e-07	-8.97272e-05	-8.24025e-06	-5.58506e-05	3.66233e-06	-5.4935e-05	7.01947e-06	-0.000131539	3.05194e-06	-0.000175487
59	10	0	-0.000228591	9.7357e-05	-8.54544e-05	3.47922e-05	-1.22078e-06	-8.02661e-05	-8.54544e-06	-8.02661e-05	1.83117e-06	-0.000107123	6.10389e-06	-0.00043948	3.96753e-06	-0.000357077
59	11	0	-0.000223707	9.27791e-05	-8.42337e-05	3.20454e-05	-3.05194e-07	-6.86687e-05	-8.54544e-06	-0.000108039	6.10389e-07	-0.000111091	5.1883e-06	-0.000702558	5.4935e-06	-0.000410486
59	12	0	-0.00021974	8.69804e-05	-8.27077e-05	2.77727e-05	-6.10389e-07	-5.79869e-05	-8.85064e-06	-0.000141	3.05194e-07	-0.000121467	5.1883e-06	-0.000764817	6.10389e-06	-0.00037661
59	13	0	-0.000215772	8.27077e-05	-8.24025e-05	2.35e-05	-2.44156e-06	-4.85259e-05	-8.54544e-06	-0.000176097	0	-0.000161143	6.40908e-06	-0.000691571	5.4935e-06	-0.000350363
59	14	0	-0.000209669	8.30129e-05	-8.4844e-05	2.35e-05	-3.35714e-06	-3.96753e-05	-7.32467e-06	-0.00020448	-2.13636e-06	-0.000201428	7.62986e-06	-0.000617408	4.88311e-06	-0.000354331
59	15	0	-0.000202954	8.57596e-05	-8.91168e-05	2.77727e-05	-3.35714e-06	-3.17402e-05	-7.32467e-06	-0.000214246	-4.88311e-06	-0.000211195	7.62986e-06	-0.000560947	4.57792e-06	-0.00034487
59	16	0	-0.000199902	8.66752e-05	-9.33895e-05	3.02142e-05	-3.66233e-06	-2.53311e-05	-8.54544e-06	-0.000203259	-7.62986e-06	-0.000195324	6.40908e-06	-0.000480986	3.66233e-06	-0.000298175
59	17	0	-0.000201734	8.42337e-05	-9.70518e-05	2.83831e-05	-5.79869e-06	-2.10584e-05	-9.46103e-06	-0.000185558	-9.15583e-06	-0.000175487	5.1883e-06	-0.00040774	2.13636e-06	-0.000240798
59	18	0	-0.000207532	8.24025e-05	-9.91882e-05	2.77727e-05	-7.93505e-06	-2.01428e-05	-8.85064e-06	-0.000171519	-9.15583e-06	-0.000155344	4.57792e-06	-0.000401331	3.05194e-07	-0.000204785
59	19	0	-0.000213331	8.45388e-05	-9.97986e-05	3.32662e-05	-8.54544e-06	-2.16688e-05	-7.93505e-06	-0.000153513	-9.15583e-06	-0.000123909	4.57792e-06	-0.000448331	-3.05194e-07	-0.000196545
60	0	0	-0.000216383	8.85064e-05	-9.94934e-05	4.12012e-05	-7.93505e-06	-2.1974e-05	-7.93505e-06	-0.000126656	-1.00714e-05	-8.57596e-05	4.88311e-06	-0.000490753	0	-0.000197461
60	1	0	-0.000215162	8.97272e-05	-9.8883e-05	4.3948e-05	-8.85064e-06	-1.92272e-05	-8.85064e-06	-0.000104376	-1.15974e-05	-6.13441e-05	5.1883e-06	-0.000513642	9.15583e-07	-0.000176708
60	2	0	-0.000212415	8.69804e-05	-9.82726e-05	4.15064e-05	-1.12922e-05	-1.46493e-05	-9.15583e-06	-0.000100104	-1.34286e-05	-5.95129e-05	5.4935e-06	-0.000528292	3.05194e-07	-0.000120247
60	3	0	-0.000208753	8.24025e-05	-9.61362e-05	3.81493e-05	-1.34286e-05	-1.0987e-05	-8.24025e-06	-0.000102545	-1.49545e-05	-6.40908e-05	4.88311e-06	-0.000510285	-1.22078e-06	-5.43246e-05
60	4	0	-0.00020448	7.8435e-05	-9.30843e-05	3.4487e-05	-1.46493e-05	-7.62986e-06	-7.32467e-06	-9.43051e-05	-1.61753e-05	-5.55454e-05	3.35714e-06	-0.000427883	-2.44156e-06	-2.68571e-05
60	5	0	-0.000199292	7.50778e-05	-8.9422e-05	2.99091e-05	-1.46493e-05	-4.27272e-06	-7.62986e-06	-7.66038e-05	-1.58701e-05	-3.54026e-05	1.52597e-06	-0.000304279	-1.22078e-06	-4.63895e-05
60	6	0	-0.000192883	7.26363e-05	-8.54544e-05	2.62467e-05	-1.37337e-05	-1.83117e-06	-8.54544e-06	-6.4396e-05	-1.46493e-05	-2.0448e-05	2.13636e-06	-0.000193188	1.22078e-06	-7.04999e-05
60	7	0	-0.000186474	7.20259e-05	-8.08765e-05	2.62467e-05	-1.31234e-05	-9.15583e-07	-8.54544e-06	-5.95129e-05	-1.46493e-05	-1.98376e-05	4.27272e-06	-0.000121162	2.74675e-06	-6.86687e-05
60	8	0	-0.00017976	7.20259e-05	-7.59934e-05	2.68571e-05	-1.34286e-05	-6.10389e-07	-7.62986e-06	-5.6461e-05	-1.61753e-05	-2.96039e-05	5.1883e-06	-8.60648e-05	3.66233e-06	-5.85973e-05
60	9	0	-0.00017274	7.01947e-05	-7.26363e-05	2.50259e-05	-1.46493e-05	1.22078e-06	-5.79869e-06	-6.01233e-05	-1.70909e-05	-4.51688e-05	4.57792e-06	-8.51492e-05	5.4935e-06	-6.34804e-05
60	10	0	-0.000164805	6.77532e-05	-6.98895e-05	2.13636e-05	-1.52597e-05	4.57792e-06	-5.1883e-06	-7.8435e-05	-1.55649e-05	-6.50064e-05	3.96753e-06	-0.000101019	9.76622e-06	-7.04999e-05
60	11	0	-0.000156565	6.5922e-05	-6.65324e-05	1.89221e-05	-1.46493e-05	7.01947e-06	-5.79869e-06	-0.000100104	-1.34286e-05	-8.27077e-05	4.88311e-06	-9.67466e-05	1.46493e-05	-5.52402e-05
60	12	0	-0.000148019	6.37856e-05	-6.13441e-05	1.70909e-05	-1.37337e-05	8.24025e-06	-5.1883e-06	-0.00010163	-1.22078e-05	-8.4844e-05	6.40908e-06	-6.4396e-05	1.77013e-05	-1.77013e-05
60	13	0	-0.000139169	6.01233e-05	-5.52402e-05	1.28182e-05	-1.37337e-05	8.24025e-06	-3.05194e-06	-7.75194e-05	-1.19026e-05	-6.50064e-05	6.40908e-06	-3.90649e-05	1.86169e-05	2.44156e-05
60	14	0	-0.000129402	5.67662e-05	-5.00519e-05	8.85064e-06	-1.46493e-05	7.93505e-06	0	-4.15064e-05	-1.00714e-05	-3.32662e-05	5.79869e-06	-3.72337e-05	1.73961e-05	5.95129e-05
60	15	0	-0.000118415	5.73766e-05	-4.3948e-05	8.85064e-06	-1.43441e-05	6.40908e-06	1.52597e-06	-3.96753e-06	-7.01947e-06	-1.12922e-05	5.79869e-06	-2.25844e-05	1.43441e-05	7.6909e-05
60	16	0	-0.000105902	6.13441e-05	-3.57077e-05	1.22078e-05	-1.28182e-05	5.79869e-06	2.13636e-06	3.4487e-05	-3.66233e-06	-1.49545e-05	6.40908e-06	3.66233e-05	1.12922e-05	6.4396e-05
60	17	0	-9.27791e-05	6.22597e-05	-2.62467e-05	1.2513e-05	-1.15974e-05	7.93505e-06	2.74675e-06	6.83635e-05	-1.83117e-06	-4.48636e-05	6.40908e-06	0.000118721	1.03766e-05	3.20454e-05
60	18	0	-8.08765e-05	5.73766e-05	-2.01428e-05	8.54544e-06	-1.03766e-05	1.22078e-05	3.66233e-06	8.637e-05	-9.15583e-07	-8.4844e-05	7.62986e-06	0.000188305	1.06818e-05	1.00714e-05
60	19	0	-7.17207e-05	5.12727e-05	-1.83117e-05	4.57792e-06	-8.85064e-06	1.55649e-05	3.96753e-06	8.51492e-05	0	-0.000114143	1.03766e-05	0.000245987	9.46103e-06	9.15583e-06
61	0	0	-6.56168e-05	4.91363e-05	-1.73961e-05	2.74675e-06	-6.71428e-06	1.73961e-05	4.27272e-06	6.95843e-05	3.05194e-07	-0.000121467	1.31234e-05	0.000296344	7.93505e-06	1.06818e-05
61	1	0	-6.04285e-05	4.91363e-05	-1.37337e-05	9.15583e-07	-5.4935e-06	1.86169e-05	5.1883e-06	4.21168e-05	3.05194e-07	-0.000112312	1.37337e-05	0.00032137	8.24025e-06	3.96753e-06
61	2	0	-5.3409e-05	4.73051e-05	-8.54544e-06	-1.52597e-06	-6.10389e-06	1.98376e-05	5.79869e-06	9.15583e-06	3.05194e-07	-9.5831e-05	1.22078e-05	0.000323201	1.0987e-05	8.24025e-06
61	3	0	-4.60844e-05	4.45584e-05	-4.27272e-06	-2.74675e-06	-6.40908e-06	2.07532e-05	4.27272e-06	-8.85064e-06	3.05194e-07	-6.86687e-05	1.15974e-05	0.000343954	1.0987e-05	3.96753e-05
61	4	0	-3.93701e-05	4.42532e-05	-2.13636e-06	-1.83117e-06	-5.1883e-06	2.0448e-05	2.74675e-06	4.57792e-06	0	-1.95324e-05	1.15974e-05	0.00039309	7.93505e-06	8.51492e-05
61	5	0	-3.2961e-05	4.5474e-05	0	-9.15583e-07	-3.05194e-06	1.86169e-05	3.35714e-06	3.90649e-05	-3.05194e-07	4.42532e-05	1.03766e-05	0.000407129	4.57792e-06	0.000127876
61	6	0	-2.56363e-05	4.73051e-05	4.57792e-06	0	-1.52597e-06	1.34286e-05	4.88311e-06	6.62272e-05	0	9.03375e-05	7.62986e-06	0.000340597	4.27272e-06	0.000170298
61	7	0	-1.73961e-05	4.85259e-05	9.15583e-06	2.44156e-06	-1.52597e-06	5.1883e-06	3.96753e-06	7.59934e-05	1.22078e-06	8.82012e-05	5.1883e-06	0.000256363	3.96753e-06	0.000223402
61	8	0	-1.06818e-05	4.97467e-05	1.19026e-05	5.79869e-06	-1.52597e-06	-2.44156e-06	9.15583e-07	7.99609e-05	1.22078e-06	4.45584e-05	4.57792e-06	0.000250565	1.52597e-06	0.000288409
61	9	0	-6.71428e-06	4.97467e-05	1.31234e-05	5.79869e-06	-9.15583e-07	-5.4935e-06	-9.15583e-07	8.54544e-05	0	3.05194e-07	3.96753e-06	0.000313435	0	0.000347616
61	10	0	-2.44156e-06	4.76103e-05	1.49545e-05	2.44156e-06	0	-5.79869e-06	-6.10389e-07	8.36233e-05	-1.83117e-06	-9.15583e-06	9.15583e-07	0.000337545	6.10389e-07	0.000356467
61	11	0	2.74675e-06	4.57792e-05	1.70909e-05	6.10389e-07	6.10389e-07	-9.76622e-06	0	6.86687e-05	-1.52597e-06	1.28182e-05	-3.05194e-06	0.000255753	1.22078e-06	0.000271623
61	12	0	8.85064e-06	4.63895e-05	1.86169e-05	3.05194e-06	1.22078e-06	-1.83117e-05	9.15583e-07	4.88311e-05	0	4.05909e-05	-4.57792e-06	0.000113227	0	0.000128487
61	13	0	1.34286e-05	4.63895e-05	1.98376e-05	5.79869e-06	2.44156e-06	-2.47207e-05	3.66233e-06	3.1435e-05	1.52597e-06	5.24934e-05	-2.44156e-06	-2.13636e-06	-6.10389e-07	4.42532e-05
61	14	0	1.73961e-05	4.2422e-05	2.22792e-05	3.05194e-06	4.27272e-06	-2.28896e-05	3.96753e-06	1.40389e-05	1.22078e-06	4.69999e-05	1.52597e-06	-5.03571e-05	1.52597e-06	7.99609e-05
61	15	0	2.16688e-05	3.60129e-05	2.56363e-05	-2.44156e-06	6.10389e-06	-1.77013e-05	-3.05194e-07	-2.13636e-06	3.05194e-07	3.35714e-05	6.10389e-06	-4.94415e-05	1.83117e-06	0.000130318
61	16	0	2.62467e-05	3.17402e-05	2.71623e-05	-5.79869e-06	6.71428e-06	-1.64805e-05	-5.1883e-06	-8.85064e-06	6.10389e-07	1.64805e-05	9.15583e-06	-4.02857e-05	-5.4935e-06	5.1883e-05
61	17	0	2.86883e-05	3.05194e-05	2.59415e-05	-5.4935e-06	5.79869e-06	-1.86169e-05	0	-5.4935e-06	2.74675e-06	-5.4935e-06	9.46103e-06	-4.76103e-05	-1.55649e-05	-0.000110175
61	18	0	2.99091e-05	2.77727e-05	2.41104e-05	-6.71428e-06	4.57792e-06	-1.77013e-05	1.67857e-05	-5.1883e-06	4.88311e-06	-3.20454e-05	6.40908e-06	-6.7448e-05	-1.83117e-05	-0.000155954
61	19	0	3.23506e-05	2.22792e-05	2.41104e-05	-1.31234e-05	4.57792e-06	-1.15974e-05	3.23506e-05	-1.77013e-05	4.88311e-06	-5.73766e-05	3.05194e-06	-8.42337e-05	-1.2513e-05	-5.4935e-06
62	0	0	3.66233e-05	1.55649e-05	2.59415e-05	-2.25844e-05	5.79869e-06	-5.1883e-06	3.57077e-05	-3.66233e-05	3.66233e-06	-7.72142e-05	1.83117e-06	-0.000100714	-6.10389e-06	0.000184032
62	1	0	4.08961e-05	9.15583e-06	2.68571e-05	-2.96039e-05	7.01947e-06	-9.15583e-07	2.83831e-05	-5.03571e-05	2.74675e-06	-9.09479e-05	3.66233e-06	-0.000116889	-4.27272e-06	0.000233779
62	2	0	4.2422e-05	3.96753e-06	2.62467e-05	-2.96039e-05	7.62986e-06	3.66233e-06	1.98376e-05	-5.82921e-05	1.83117e-06	-9.8883e-05	6.10389e-06	-8.66752e-05	-4.27272e-06	0.00015748
62	3	0	4.30324e-05	3.05194e-07	2.44156e-05	-2.28896e-05	7.32467e-06	1.12922e-05	1.46493e-05	-6.37856e-05	6.10389e-07	-9.91882e-05	7.93505e-06	4.79155e-05	-4.27272e-06	8.02661e-05
62	4	0	4.48636e-05	-6.10389e-07	2.35e-05	-1.34286e-05	7.01947e-06	1.77013e-05	1.06818e-05	-6.53116e-05	-1.22078e-06	-9.43051e-05	8.54544e-06	0.000249649	-4.88311e-06	3.87597e-05
62	5	0	4.76103e-05	-6.10389e-07	2.31948e-05	-7.62986e-06	7.01947e-06	1.92272e-05	7.32467e-06	-6.19545e-05	-3.66233e-06	-9.00324e-05	8.24025e-06	0.000375084	-7.01947e-06	-1.37337e-05
62	6	0	4.91363e-05	-2.13636e-06	2.25844e-05	-8.54544e-06	7.32467e-06	1.80065e-05	6.10389e-06	-6.04285e-05	-4.88311e-06	-9.06427e-05	6.10389e-06	0.00032137	-8.24025e-06	-7.78246e-05
62	7	0	4.85259e-05	-6.40908e-06	2.1974e-05	-1.61753e-05	7.32467e-06	1.89221e-05	6.40908e-06	-6.50064e-05	-5.1883e-06	-9.36947e-05	1.52597e-06	0.000138558	-7.62986e-06	-0.000107428
62	8	0	4.88311e-05	-1.12922e-05	2.1974e-05	-2.86883e-05	6.40908e-06	2.25844e-05	7.01947e-06	-6.95843e-05	-5.4935e-06	-9.30843e-05	-4.27272e-06	-5.46298e-05	-7.93505e-06	-0.000116279
62	9	0	5.15779e-05	-1.46493e-05	2.25844e-05	-4.02857e-05	4.88311e-06	2.50259e-05	6.10389e-06	-6.5922e-05	-5.79869e-06	-8.75908e-05	-9.76622e-06	-0.000213331	-9.46103e-06	-0.000171214
62	10	0	5.21882e-05	-1.40389e-05	2.28896e-05	-4.21168e-05	3.05194e-06	2.44156e-05	5.1883e-06	-5.61558e-05	-6.40908e-06	-8.02661e-05	-1.28182e-05	-0.000355246	-9.46103e-06	-0.000275896
62	11	0	4.48636e-05	-7.32467e-06	2.28896e-05	-2.71623e-05	2.74675e-06	2.28896e-05	4.88311e-06	-4.79155e-05	-6.71428e-06	-7.3857e-05	-1.22078e-05	-0.000457792	-6.71428e-06	-0.000349448
62	12	0	3.11298e-05	5.1883e-06	2.22792e-05	-9.15583e-07	3.35714e-06	2.22792e-05	4.88311e-06	-4.2422e-05	-7.01947e-06	-6.83635e-05	-9.46103e-06	-0.00046359	-4.57792e-06	-0.000336629
62	13	0	1.92272e-05	1.70909e-05	2.16688e-05	2.16688e-05	3.66233e-06	2.1974e-05	5.4935e-06	-3.69285e-05	-6.40908e-06	-6.34804e-05	-6.40908e-06	-0.00037661	-6.10389e-06	-0.000260941
62	14	0	1.52597e-05	2.07532e-05	2.13636e-05	3.05194e-05	3.05194e-06	2.10584e-05	6.40908e-06	-3.20454e-05	-4.88311e-06	-5.79869e-05	-5.1883e-06	-0.000273149	-9.76622e-06	-0.0001645
62	15	0	1.92272e-05	1.67857e-05	2.1974e-05	2.86883e-05	1.83117e-06	2.01428e-05	7.01947e-06	-2.99091e-05	-3.96753e-06	-4.91363e-05	-7.32467e-06	-0.000211805	-1.2513e-05	-6.7448e-05
62	16	0	2.77727e-05	1.19026e-05	2.47207e-05	2.47207e-05	9.15583e-07	1.83117e-05	6.71428e-06	-2.71623e-05	-3.66233e-06	-3.66233e-05	-1.22078e-05	-0.000191967	-1.15974e-05	2.44156e-06
62	17	0	3.81493e-05	9.76622e-06	2.92987e-05	2.13636e-05	3.05194e-07	1.31234e-05	6.40908e-06	-1.80065e-05	-3.05194e-06	-2.44156e-05	-1.58701e-05	-0.000201123	-7.93505e-06	7.93505e-06
62	18	0	4.88311e-05	7.93505e-06	3.41818e-05	1.67857e-05	6.10389e-07	4.27272e-06	6.71428e-06	-5.79869e-06	-2.13636e-06	-1.67857e-05	-1.2513e-05	-0.000238662	-1.83117e-06	-4.18116e-05
62	19	0	5.82921e-05	5.1883e-06	3.90649e-05	1.12922e-05	1.83117e-06	-4.57792e-06	6.40908e-06	2.13636e-06	-1.83117e-06	-1.00714e-05	-2.44156e-06	-0.000286883	3.96753e-06	-8.27077e-05
63	0	0	6.68376e-05	3.66233e-06	4.36428e-05	7.01947e-06	3.35714e-06	-1.00714e-05	4.88311e-06	7.32467e-06	-2.44156e-06	-1.52597e-06	6.40908e-06	-0.000315571	8.24025e-06	-6.95843e-05
63	1	0	7.62986e-05	4.27272e-06	4.73051e-05	2.44156e-06	4.57792e-06	-1.2513e-05	3.05194e-06	1.46493e-05	-3.05194e-06	5.4935e-06	7.62986e-06	-0.000319844	1.0987e-05	-2.50259e-05
63	2	0	8.72856e-05	3.66233e-06	4.91363e-05	-5.79869e-06	5.1883e-06	-1.52597e-05	2.74675e-06	2.16688e-05	-1.83117e-06	7.93505e-06	2.44156e-06	-0.000310078	1.22078e-05	7.32467e-06
63	3	0	9.7357e-05	-3.05194e-07	5.00519e-05	-1.83117e-05	6.40908e-06	-1.95324e-05	3.05194e-06	2.1974e-05	-3.05194e-07	9.76622e-06	-9.15583e-07	-0.000270097	1.22078e-05	2.13636e-05
63	4	0	0.000108039	-3.66233e-06	5.31038e-05	-2.80779e-05	7.32467e-06	-2.1974e-05	2.74675e-06	1.73961e-05	-6.10389e-07	1.12922e-05	0	-0.000181285	8.85064e-06	3.20454e-05
63	5	0	0.000123604	-2.13636e-06	6.04285e-05	-3.1435e-05	8.24025e-06	-1.95324e-05	2.13636e-06	1.28182e-05	-2.13636e-06	-3.05194e-07	2.74675e-06	-8.14869e-05	3.66233e-06	3.96753e-05
63	6	0	0.000144662	3.35714e-06	7.01947e-05	-3.05194e-05	9.46103e-06	-1.40389e-05	2.44156e-06	6.10389e-06	-2.13636e-06	-3.69285e-05	3.66233e-06	-3.78441e-05	0	3.66233e-05
63	7	0	0.000163279	9.15583e-06	7.81298e-05	-3.26558e-05	1.19026e-05	-8.85064e-06	2.44156e-06	-6.71428e-06	-3.05194e-07	-8.27077e-05	3.96753e-06	-5.4935e-05	-3.05194e-07	2.83831e-05
63	8	0	0.00017213	1.31234e-05	8.11817e-05	-4.18116e-05	1.46493e-05	-5.79869e-06	1.83117e-06	-1.80065e-05	9.15583e-07	-0.000109565	6.71428e-06	-6.98895e-05	1.22078e-06	2.0448e-05
63	9	0	0.000174266	1.34286e-05	7.96557e-05	-5.67662e-05	1.61753e-05	-5.1883e-06	3.05194e-07	-1.49545e-05	6.10389e-07	-0.000115669	1.03766e-05	-4.42532e-05	2.13636e-06	7.32467e-06
63	10	0	0.000176708	7.93505e-06	7.6909e-05	-7.11103e-05	1.61753e-05	-6.71428e-06	0	-3.96753e-06	0	-0.000127876	1.28182e-05	-3.66233e-06	9.15583e-07	-1.03766e-05
63	11	0	0.00018098	-2.13636e-06	7.41622e-05	-7.75194e-05	1.55649e-05	-9.15583e-06	3.05194e-07	-4.27272e-06	9.15583e-07	-0.000153513	1.43441e-05	2.1974e-05	-9.15583e-07	-1.86169e-05
63	12	0	0.000181896	-1.06818e-05	7.32467e-05	-7.26363e-05	1.55649e-05	-1.15974e-05	1.22078e-06	-1.80065e-05	2.13636e-06	-0.000159006	1.49545e-05	4.36428e-05	-2.44156e-06	-1.03766e-05
63	13	0	0.000177623	-1.22078e-05	7.3857e-05	-5.92077e-05	1.52597e-05	-1.2513e-05	2.13636e-06	-2.1974e-05	3.05194e-06	-0.000113532	1.52597e-05	7.78246e-05	-3.35714e-06	-1.52597e-06
63	14	0	0.000170298	-9.76622e-06	7.32467e-05	-4.36428e-05	1.49545e-05	-1.22078e-05	3.05194e-06	-1.83117e-06	3.96753e-06	-3.60129e-05	1.43441e-05	0.000123604	-4.27272e-06	-3.66233e-06
63	15	0	0.000159922	-8.85064e-06	6.95843e-05	-2.99091e-05	1.46493e-05	-1.03766e-05	3.66233e-06	2.74675e-05	5.4935e-06	2.68571e-05	1.2513e-05	0.000184643	-4.88311e-06	-9.15583e-07
63	16	0	0.000144357	-9.15583e-06	6.25649e-05	-1.73961e-05	1.49545e-05	-6.40908e-06	3.96753e-06	4.57792e-05	6.40908e-06	5.67662e-05	9.46103e-06	0.000269792	-5.1883e-06	2.77727e-05
63	17	0	0.00012635	-5.4935e-06	5.61558e-05	-6.10389e-06	1.46493e-05	-2.44156e-06	3.66233e-06	5.27986e-05	6.10389e-06	7.90453e-05	3.05194e-06	0.00036135	-4.57792e-06	7.93505e-05
63	18	0	0.000115974	3.05194e-07	5.37142e-05	3.35714e-06	1.28182e-05	-1.22078e-06	2.44156e-06	5.6461e-05	5.4935e-06	0.000118415	-5.79869e-06	0.000432766	-2.74675e-06	0.000136117
63	19	0	0.000116584	3.35714e-06	5.52402e-05	1.03766e-05	1.15974e-05	-3.35714e-06	1.22078e-06	5.15779e-05	5.79869e-06	0.0001645	-1.34286e-05	0.000504181	-6.10389e-07	0.000199597
64	0	0	0.000120857	1.22078e-06	5.70714e-05	1.46493e-05	1.15974e-05	-5.79869e-06	0	3.26558e-05	6.40908e-06	0.000188	-1.55649e-05	0.000611304	3.05194e-07	0.000278948
64	1	0	0.000120247	-1.83117e-06	5.58506e-05	1.86169e-05	1.15974e-05	-5.1883e-06	0	1.43441e-05	5.79869e-06	0.00018037	-1.2513e-05	0.000708356	9.15583e-07	0.000353415
64	2	0	0.000114753	-2.13636e-06	5.15779e-05	2.44156e-05	1.12922e-05	-3.66233e-06	0	1.83117e-05	5.1883e-06	0.000165721	-7.93505e-06	0.000692486	9.15583e-07	0.000370201
64	3	0	0.000108649	0	4.51688e-05	3.23506e-05	1.12922e-05	-5.4935e-06	0	4.2422e-05	6.40908e-06	0.000168467	-5.4935e-06	0.000559727	0	0.000302448
64	4	0	0.000102851	1.22078e-06	3.93701e-05	3.81493e-05	1.28182e-05	-9.76622e-06	0	6.37856e-05	8.24025e-06	0.000175792	-7.62986e-06	0.000443753	-3.35714e-06	0.000191052
64	5	0	9.5831e-05	6.10389e-07	3.57077e-05	3.78441e-05	1.37337e-05	-1.40389e-05	-3.05194e-07	7.11103e-05	7.93505e-06	0.000155954	-1.46493e-05	0.000425746	-8.54544e-06	0.000112922
64	6	0	9.00324e-05	-6.10389e-07	3.4487e-05	3.2961e-05	1.28182e-05	-1.70909e-05	-6.10389e-07	7.96557e-05	6.71428e-06	0.000107123	-2.16688e-05	0.00039248	-1.28182e-05	0.000100409
64	7	0	8.60648e-05	-1.52597e-06	3.2961e-05	2.80779e-05	1.0987e-05	-2.07532e-05	-6.10389e-07	0.000101019	6.71428e-06	7.08051e-05	-2.47207e-05	0.000193493	-1.49545e-05	0.000106818
64	8	0	8.02661e-05	-1.22078e-06	2.92987e-05	2.56363e-05	1.03766e-05	-2.53311e-05	-9.15583e-07	0.000122688	7.62986e-06	7.75194e-05	-2.38052e-05	-0.000104987	-1.46493e-05	7.11103e-05
64	9	0	6.7448e-05	-1.22078e-06	2.44156e-05	2.28896e-05	1.03766e-05	-2.80779e-05	-1.22078e-06	0.000119026	8.24025e-06	9.70518e-05	-2.28896e-05	-0.000261246	-1.28182e-05	-4.57792e-06
64	10	0	5.09675e-05	-3.96753e-06	1.95324e-05	1.98376e-05	9.15583e-06	-2.68571e-05	-1.22078e-06	8.4844e-05	7.32467e-06	8.27077e-05	-2.25844e-05	-0.000158091	-1.03766e-05	-6.7448e-05
64	11	0	3.87597e-05	-9.46103e-06	1.58701e-05	2.31948e-05	6.40908e-06	-2.31948e-05	-9.15583e-07	4.60844e-05	7.01947e-06	4.51688e-05	-2.0448e-05	4.21168e-05	-7.62986e-06	-9.27791e-05
64	12	0	3.20454e-05	-1.46493e-05	1.15974e-05	3.57077e-05	4.27272e-06	-1.77013e-05	-3.05194e-07	2.96039e-05	8.24025e-06	4.30324e-05	-1.64805e-05	0.000100714	-6.40908e-06	-0.000114143
64	13	0	2.50259e-05	-1.67857e-05	5.4935e-06	4.66947e-05	3.05194e-06	-1.15974e-05	-3.05194e-07	3.54026e-05	9.15583e-06	9.5831e-05	-1.46493e-05	-2.83831e-05	-7.32467e-06	-0.000159617
64	14	0	1.19026e-05	-1.83117e-05	-1.83117e-06	4.21168e-05	2.44156e-06	-6.71428e-06	-9.15583e-07	3.84545e-05	8.24025e-06	0.000153513	-1.67857e-05	-0.000195935	-8.54544e-06	-0.000199902
64	15	0	-7.62986e-06	-2.22792e-05	-9.76622e-06	2.25844e-05	1.22078e-06	-5.1883e-06	-1.52597e-06	2.07532e-05	7.01947e-06	0.000168773	-1.98376e-05	-0.000271318	-8.24025e-06	-0.000200513
64	16	0	-3.78441e-05	-2.74675e-05	-1.80065e-05	4.27272e-06	-3.05194e-07	-5.4935e-06	-1.52597e-06	-6.40908e-06	6.10389e-06	0.000155039	-2.01428e-05	-0.000280474	-6.71428e-06	-0.000189526
64	17	0	-8.24025e-05	-2.96039e-05	-2.77727e-05	-9.15583e-07	-1.83117e-06	-3.66233e-06	-2.13636e-06	-2.16688e-05	5.1883e-06	0.00014863	-1.86169e-05	-0.000329305	-6.10389e-06	-0.000227065
64	18	0	-0.000133065	-2.77727e-05	-3.81493e-05	-9.15583e-07	-3.35714e-06	1.83117e-06	-3.96753e-06	-1.92272e-05	4.27272e-06	0.000147104	-1.73961e-05	-0.000444668	-6.10389e-06	-0.000311603
64	19	0	-0.000169993	-2.80779e-05	-4.42532e-05	-5.79869e-06	-4.57792e-06	8.54544e-06	-5.1883e-06	-1.19026e-05	3.35714e-06	0.000126656	-1.52597e-05	-0.000532869	-4.57792e-06	-0.00036959
65	0	0	-0.000177928	-3.05194e-05	-4.18116e-05	-1.31234e-05	-5.79869e-06	1.55649e-05	-5.79869e-06	-1.12922e-05	2.44156e-06	9.24739e-05	-1.15974e-05	-0.000484954	-1.83117e-06	-0.000346701
65	1	0	-0.000161448	-2.77727e-05	-3.35714e-05	-1.19026e-05	-7.32467e-06	2.50259e-05	-5.79869e-06	-1.52597e-05	1.22078e-06	6.92791e-05	-7.32467e-06	-0.000305194	0	-0.00026613
65	2	0	-0.000139474	-1.37337e-05	-2.74675e-05	6.10389e-07	-9.15583e-06	3.99805e-05	-6.71428e-06	-1.58701e-05	0	5.98181e-05	-3.96753e-06	-0.000114753	-3.05194e-07	-0.000188915
65	3	0	-0.000123909	6.10389e-06	-2.99091e-05	1.58701e-05	-1.06818e-05	5.73766e-05	-8.54544e-06	-6.71428e-06	-9.15583e-07	4.5474e-05	-1.22078e-06	-2.50259e-05	-6.10389e-07	-0.000139169
65	4	0	-0.000110786	2.1974e-05	-3.63181e-05	2.80779e-05	-1.0987e-05	6.98895e-05	-9.15583e-06	9.76622e-06	-1.22078e-06	2.38052e-05	3.05194e-07	-3.4487e-05	1.83117e-06	-9.39999e-05
65	5	0	-8.82012e-05	3.08246e-05	-3.57077e-05	3.96753e-05	-1.19026e-05	7.23311e-05	-8.85064e-06	1.73961e-05	-1.83117e-06	6.71428e-06	6.10389e-07	-6.10389e-05	7.01947e-06	-2.38052e-05
65	6	0	-5.12727e-05	3.75389e-05	-2.25844e-05	5.37142e-05	-1.31234e-05	6.4396e-05	-9.15583e-06	-3.35714e-06	-3.35714e-06	-8.85064e-06	0	-5.98181e-05	1.00714e-05	6.5922e-05
65	7	0	-6.10389e-06	4.42532e-05	-1.22078e-06	6.31752e-05	-1.34286e-05	5.24934e-05	-1.06818e-05	-5.09675e-05	-4.88311e-06	-4.02857e-05	6.10389e-07	-5.89025e-05	9.15583e-06	0.000132454
65	8	0	3.72337e-05	4.36428e-05	1.95324e-05	5.85973e-05	-1.12922e-05	4.45584e-05	-1.19026e-05	-9.43051e-05	-5.4935e-06	-8.05713e-05	3.05194e-06	-8.4844e-05	6.10389e-06	0.000134286
65	9	0	7.87402e-05	3.26558e-05	3.90649e-05	4.2422e-05	-7.93505e-06	4.42532e-05	-1.12922e-05	-0.00010987	-4.88311e-06	-9.70518e-05	4.57792e-06	-0.000104376	3.35714e-06	8.20973e-05
65	10	0	0.000126045	1.61753e-05	6.04285e-05	2.38052e-05	-5.4935e-06	4.82207e-05	-1.00714e-05	-0.000103766	-3.96753e-06	-7.14155e-05	3.66233e-06	-7.17207e-05	2.13636e-06	4.2422e-05
65	11	0	0.000185253	2.13636e-06	8.36233e-05	9.76622e-06	-3.35714e-06	5.15779e-05	-9.76622e-06	-8.36233e-05	-3.96753e-06	-1.73961e-05	3.05194e-06	-1.52597e-06	1.52597e-06	6.68376e-05
65	12	0	0.000249954	-7.01947e-06	0.00010163	9.15583e-07	6.10389e-07	5.31038e-05	-1.03766e-05	-2.89935e-05	-5.1883e-06	4.02857e-05	6.10389e-06	4.97467e-05	1.22078e-06	0.000129708
65	13	0	0.000305805	-1.22078e-05	0.00010926	-2.13636e-06	6.71428e-06	5.21882e-05	-1.06818e-05	7.59934e-05	-7.01947e-06	8.9422e-05	1.06818e-05	6.22597e-05	1.83117e-06	0.000163279
65	14	0	0.000342123	-1.15974e-05	0.000109565	1.52597e-06	1.2513e-05	4.63895e-05	-1.0987e-05	0.000198071	-7.62986e-06	0.000124825	1.34286e-05	6.89739e-05	2.44156e-06	0.000142221
65	15	0	0.000354026	-4.27272e-06	0.000106818	1.0987e-05	1.67857e-05	3.32662e-05	-1.06818e-05	0.000270402	-7.62986e-06	0.00014161	1.19026e-05	0.000100714	1.52597e-06	0.000105902
65	16	0	0.000341207	3.96753e-06	9.85778e-05	2.28896e-05	1.98376e-05	1.37337e-05	-9.46103e-06	0.000269487	-7.93505e-06	0.000138863	8.85064e-06	0.000150461	-3.05194e-07	9.21687e-05
65	17	0	0.000309467	1.06818e-05	8.27077e-05	3.96753e-05	2.22792e-05	-9.46103e-06	-7.93505e-06	0.000231948	-8.54544e-06	0.000119941	6.40908e-06	0.000196545	-2.44156e-06	9.09479e-05
65	18	0	0.000275285	1.95324e-05	7.01947e-05	6.50064e-05	2.35e-05	-3.78441e-05	-7.62986e-06	0.000199597	-7.32467e-06	8.97272e-05	6.10389e-06	0.000231643	-3.35714e-06	7.41622e-05
65	19	0	0.000253006	3.2961e-05	7.3857e-05	9.18635e-05	2.28896e-05	-7.04999e-05	-8.24025e-06	0.000173656	-5.1883e-06	5.85973e-05	6.71428e-06	0.00025148	-3.05194e-06	4.18116e-05
66	0	0	0.000241409	4.27272e-05	9.15583e-05	0.000101935	2.0448e-05	-9.94934e-05	-8.54544e-06	0.000142526	-5.1883e-06	4.08961e-05	5.1883e-06	0.000244461	-2.44156e-06	1.34286e-05
66	1	0	0.000230422	3.84545e-05	0.000105597	8.60648e-05	1.73961e-05	-0.000117195	-7.93505e-06	0.000120552	-7.62986e-06	3.84545e-05	-6.10389e-07	0.000211805	-2.74675e-06	-2.13636e-06
66	2	0	0.000218824	2.1974e-05	0.000104682	5.67662e-05	1.52597e-05	-0.000123299	-8.24025e-06	0.00013337	-9.15583e-06	3.2961e-05	-8.54544e-06	0.000181285	-5.4935e-06	-1.15974e-05
66	3	0	0.000215772	7.32467e-06	9.67466e-05	3.35714e-05	1.55649e-05	-0.000122993	-1.0987e-05	0.000175792	-8.24025e-06	8.54544e-06	-1.22078e-05	0.000181285	-9.46103e-06	-1.52597e-05
66	4	0	0.000218519	1.52597e-06	9.03375e-05	2.01428e-05	1.73961e-05	-0.000116279	-1.37337e-05	0.000209363	-7.93505e-06	-2.92987e-05	-1.00714e-05	0.000209363	-1.15974e-05	-1.22078e-05
66	5	0	0.000209669	-1.22078e-06	8.02661e-05	8.24025e-06	1.89221e-05	-0.000101019	-1.46493e-05	0.000200818	-1.03766e-05	-6.5922e-05	-6.10389e-06	0.000244766	-1.03766e-05	-8.24025e-06
66	6	0	0.000181896	-6.10389e-06	5.79869e-05	-3.66233e-06	1.77013e-05	-8.33181e-05	-1.49545e-05	0.00015626	-1.28182e-05	-9.61362e-05	-4.88311e-06	0.000273149	-7.93505e-06	-1.22078e-05
66	7	0	0.000153513	-1.00714e-05	3.05194e-05	-7.32467e-06	1.34286e-05	-7.3857e-05	-1.46493e-05	0.000115669	-1.19026e-05	-0.000113532	-6.10389e-06	0.000285357	-6.40908e-06	-2.01428e-05
66	8	0	0.000144052	-1.06818e-05	1.49545e-05	6.10389e-07	8.24025e-06	-7.3857e-05	-1.22078e-05	0.000115363	-8.85064e-06	-0.00010163	-7.01947e-06	0.000272844	-6.10389e-06	-2.10584e-05
66	9	0	0.000146188	-1.28182e-05	1.46493e-05	1.19026e-05	3.66233e-06	-7.41622e-05	-7.32467e-06	0.000149545	-7.01947e-06	-5.43246e-05	-6.71428e-06	0.000244461	-4.57792e-06	-1.43441e-05
66	10	0	0.000139474	-1.98376e-05	1.77013e-05	1.92272e-05	1.22078e-06	-6.86687e-05	-4.27272e-06	0.000174876	-5.79869e-06	-3.66233e-06	-5.4935e-06	0.000230727	-2.13636e-06	-9.76622e-06
66	11	0	0.000121773	-2.62467e-05	1.86169e-05	2.56363e-05	1.22078e-06	-6.22597e-05	-4.57792e-06	0.000154734	-3.05194e-06	8.85064e-06	-3.66233e-06	0.000240493	-3.05194e-07	-1.0987e-05
66	12	0	0.000111091	-2.65519e-05	2.86883e-05	3.50974e-05	3.66233e-06	-6.10389e-05	-5.1883e-06	9.43051e-05	3.05194e-07	-1.86169e-05	-2.44156e-06	0.00023561	0	-1.34286e-05
66	13	0	0.0001175	-2.53311e-05	5.52402e-05	4.18116e-05	8.24025e-06	-6.10389e-05	-2.44156e-06	2.68571e-05	2.74675e-06	-5.03571e-05	-9.15583e-07	0.000181591	1.22078e-06	-1.2513e-05
66	14	0	0.000129708	-3.05194e-05	8.75908e-05	3.99805e-05	1.43441e-05	-5.4935e-05	1.83117e-06	-2.80779e-05	3.35714e-06	-5.82921e-05	1.52597e-06	0.000105597	4.27272e-06	-1.00714e-05
66	15	0	0.000132454	-4.02857e-05	0.00010926	3.2961e-05	2.10584e-05	-4.36428e-05	1.52597e-06	-7.87402e-05	3.66233e-06	-4.76103e-05	5.1883e-06	5.61558e-05	7.01947e-06	-6.71428e-06
66	16	0	0.000123299	-4.63895e-05	0.000115058	2.83831e-05	2.71623e-05	-3.32662e-05	-7.93505e-06	-0.00013337	3.35714e-06	-3.84545e-05	7.32467e-06	1.73961e-05	7.93505e-06	2.74675e-06
66	17	0	0.000107734	-4.57792e-05	0.00011048	2.56363e-05	3.1435e-05	-2.71623e-05	-3.23506e-05	-0.000186474	3.05194e-07	-4.3948e-05	6.10389e-06	-7.23311e-05	6.71428e-06	1.98376e-05
66	18	0	8.69804e-05	-4.3948e-05	9.85778e-05	1.86169e-05	3.2961e-05	-2.35e-05	-7.41622e-05	-0.00022737	-5.79869e-06	-6.19545e-05	2.44156e-06	-0.000213026	4.27272e-06	3.50974e-05
66	19	0	6.01233e-05	-4.2422e-05	7.6909e-05	1.03766e-05	3.11298e-05	-1.89221e-05	-0.00012574	-0.000250259	-1.52597e-05	-7.62986e-05	0	-0.00031435	2.13636e-06	4.12012e-05
67	0	0	2.96039e-05	-3.54026e-05	4.76103e-05	1.15974e-05	2.68571e-05	-1.28182e-05	-0.000167552	-0.000252091	-2.56363e-05	-6.92791e-05	-6.10389e-07	-0.000305805	0	4.18116e-05
67	1	0	1.83117e-06	-1.92272e-05	2.01428e-05	2.62467e-05	2.13636e-05	-5.1883e-06	-0.000185253	-0.000235	-3.41818e-05	-4.5474e-05	-1.22078e-06	-0.000220045	-9.15583e-07	4.48636e-05
67	2	0	-1.95324e-05	2.74675e-06	6.10389e-07	4.73051e-05	1.61753e-05	3.96753e-06	-0.000181285	-0.000213026	-3.84545e-05	-3.1435e-05	-3.35714e-06	-0.000139169	-1.22078e-06	4.97467e-05
67	3	0	-3.57077e-05	2.41104e-05	-1.12922e-05	6.53116e-05	1.28182e-05	1.40389e-05	-0.000167247	-0.000199597	-3.84545e-05	-3.69285e-05	-5.4935e-06	-9.27791e-05	-1.52597e-06	4.97467e-05
67	4	0	-4.79155e-05	3.75389e-05	-1.92272e-05	7.41622e-05	9.76622e-06	2.13636e-05	-0.000143441	-0.000192883	-3.57077e-05	-3.69285e-05	-5.4935e-06	-5.76817e-05	-9.15583e-07	4.33376e-05
67	5	0	-5.6461e-05	3.75389e-05	-2.47207e-05	6.89739e-05	7.01947e-06	2.35e-05	-0.000101019	-0.000180065	-3.05194e-05	-1.52597e-05	-3.66233e-06	-2.28896e-05	3.05194e-07	3.63181e-05
67	6	0	-6.25649e-05	2.25844e-05	-2.80779e-05	4.45584e-05	4.88311e-06	2.0448e-05	-3.57077e-05	-0.000162363	-2.07532e-05	0	-2.13636e-06	-2.74675e-06	2.13636e-06	3.1435e-05
67	7	0	-6.71428e-05	-9.15583e-07	-3.1435e-05	4.27272e-06	3.96753e-06	1.43441e-05	4.30324e-05	-0.000154123	-6.71428e-06	-2.68571e-05	-1.22078e-06	-2.13636e-06	2.44156e-06	2.62467e-05
67	8	0	-7.23311e-05	-2.10584e-05	-3.66233e-05	-3.75389e-05	3.05194e-06	8.85064e-06	0.000122383	-0.00015748	7.32467e-06	-7.59934e-05	-3.05194e-07	-5.1883e-06	1.22078e-06	1.98376e-05
67	9	0	-7.87402e-05	-3.2961e-05	-4.27272e-05	-6.89739e-05	1.22078e-06	6.10389e-06	0.000185253	-0.000155649	1.83117e-05	-9.39999e-05	-3.05194e-07	-4.27272e-06	0	1.43441e-05
67	10	0	-8.51492e-05	-4.18116e-05	-4.88311e-05	-8.9422e-05	-3.05194e-07	3.96753e-06	0.000213636	-0.000137032	2.41104e-05	-7.08051e-05	-1.52597e-06	-6.40908e-06	-1.22078e-06	1.12922e-05
67	11	0	-8.9422e-05	-5.52402e-05	-5.3409e-05	-0.000105902	-9.15583e-07	9.15583e-07	0.000199292	-0.000111396	2.1974e-05	-4.76103e-05	-2.13636e-06	-1.00714e-05	-3.05194e-06	1.00714e-05
67	12	0	-9.09479e-05	-7.08051e-05	-5.52402e-05	-0.000118415	-6.10389e-07	-1.52597e-06	0.00015687	-9.30843e-05	1.03766e-05	-4.94415e-05	-1.22078e-06	3.05194e-07	-4.88311e-06	1.22078e-05
67	13	0	-9.00324e-05	-7.90453e-05	-5.37142e-05	-0.0001175	-6.10389e-07	3.05194e-07	0.000115363	-8.05713e-05	-6.71428e-06	-5.67662e-05	6.10389e-07	2.99091e-05	-5.79869e-06	2.01428e-05
67	14	0	-8.9422e-05	-7.35519e-05	-5.03571e-05	-9.91882e-05	-1.52597e-06	7.62986e-06	9.18635e-05	-6.10389e-05	-2.10584e-05	-5.12727e-05	1.52597e-06	6.10389e-05	-5.4935e-06	3.02142e-05
67	15	0	-9.00324e-05	-5.85973e-05	-4.76103e-05	-7.35519e-05	-2.74675e-06	1.61753e-05	7.99609e-05	-3.47922e-05	-2.71623e-05	-4.60844e-05	1.22078e-06	7.66038e-05	-4.88311e-06	3.63181e-05
67	16	0	-9.06427e-05	-4.2422e-05	-4.60844e-05	-5.98181e-05	-3.96753e-06	2.28896e-05	6.89739e-05	-1.28182e-05	-2.62467e-05	-5.31038e-05	9.15583e-07	8.14869e-05	-4.57792e-06	3.81493e-05
67	17	0	-8.97272e-05	-3.35714e-05	-4.45584e-05	-6.89739e-05	-5.79869e-06	2.83831e-05	5.70714e-05	-9.15583e-07	-1.92272e-05	-5.46298e-05	6.10389e-07	8.66752e-05	-3.66233e-06	4.18116e-05
67	18	0	-8.7896e-05	-3.57077e-05	-4.27272e-05	-9.39999e-05	-6.71428e-06	3.47922e-05	4.73051e-05	5.4935e-06	-4.88311e-06	-3.2961e-05	0	8.9422e-05	-2.13636e-06	4.57792e-05
67	19	0	-8.60648e-05	-4.57792e-05	-4.15064e-05	-0.0001175	-6.40908e-06	4.08961e-05	3.96753e-05	1.37337e-05	1.31234e-05	-1.83117e-06	-9.15583e-07	7.81298e-05	-9.15583e-07	4.27272e-05
68	0	0	-8.57596e-05	-5.55454e-05	-4.2422e-05	-0.000127571	-6.40908e-06	4.45584e-05	3.23506e-05	2.22792e-05	2.62467e-05	1.46493e-05	-1.52597e-06	5.52402e-05	-3.05194e-07	3.2961e-05
68	1	0	-8.69804e-05	-5.82921e-05	-4.36428e-05	-0.000122688	-8.24025e-06	4.48636e-05	2.77727e-05	2.59415e-05	2.71623e-05	1.77013e-05	-1.83117e-06	4.12012e-05	0	2.65519e-05
68	2	0	-8.82012e-05	-5.4935e-05	-4.30324e-05	-0.000106513	-1.2513e-05	4.3948e-05	2.62467e-05	2.25844e-05	2.0448e-05	2.01428e-05	-3.35714e-06	4.73051e-05	3.05194e-07	2.80779e-05
68	3	0	-8.85064e-05	-5.00519e-05	-4.18116e-05	-7.90453e-05	-1.61753e-05	4.27272e-05	2.41104e-05	1.37337e-05	1.49545e-05	2.10584e-05	-5.79869e-06	5.89025e-05	0	2.89935e-05
68	4	0	-8.7896e-05	-4.73051e-05	-4.18116e-05	-4.21168e-05	-1.70909e-05	4.30324e-05	1.89221e-05	3.05194e-06	1.34286e-05	1.19026e-05	-7.01947e-06	5.55454e-05	-1.22078e-06	2.25844e-05
68	5	0	-8.75908e-05	-4.45584e-05	-4.36428e-05	-5.1883e-06	-1.61753e-05	4.45584e-05	1.34286e-05	-5.4935e-06	1.03766e-05	-3.96753e-06	-7.01947e-06	4.21168e-05	-1.83117e-06	1.55649e-05
68	6	0	-8.75908e-05	-4.08961e-05	-4.57792e-05	1.73961e-05	-1.52597e-05	4.3948e-05	1.00714e-05	-1.12922e-05	6.40908e-06	-1.28182e-05	-7.01947e-06	4.18116e-05	-1.22078e-06	1.55649e-05
68	7	0	-8.75908e-05	-3.72337e-05	-4.63895e-05	2.35e-05	-1.46493e-05	3.69285e-05	8.24025e-06	-1.43441e-05	8.54544e-06	-1.15974e-05	-7.62986e-06	5.92077e-05	-6.10389e-07	1.92272e-05
68	8	0	-8.66752e-05	-3.47922e-05	-4.60844e-05	2.53311e-05	-1.37337e-05	2.25844e-05	6.40908e-06	-1.64805e-05	2.10584e-05	-8.85064e-06	-6.71428e-06	7.11103e-05	-6.10389e-07	1.86169e-05
68	9	0	-8.637e-05	-2.99091e-05	-4.63895e-05	3.35714e-05	-1.28182e-05	7.32467e-06	5.1883e-06	-1.80065e-05	3.63181e-05	-1.00714e-05	-4.27272e-06	5.73766e-05	-3.05194e-07	1.28182e-05
68	10	0	-8.637e-05	-2.0448e-05	-4.91363e-05	4.2422e-05	-1.22078e-05	-9.15583e-07	3.96753e-06	-1.70909e-05	4.30324e-05	-1.0987e-05	-2.13636e-06	2.38052e-05	6.10389e-07	7.01947e-06
68	11	0	-8.637e-05	-1.03766e-05	-5.46298e-05	4.08961e-05	-1.31234e-05	-2.13636e-06	2.44156e-06	-1.34286e-05	3.75389e-05	-7.93505e-06	-1.52597e-06	-1.49545e-05	2.13636e-06	6.10389e-07
68	12	0	-8.637e-05	-6.40908e-06	-5.98181e-05	3.23506e-05	-1.34286e-05	-1.83117e-06	0	-9.15583e-06	2.68571e-05	-2.13636e-06	-9.15583e-07	-5.43246e-05	2.13636e-06	-1.12922e-05
68	13	0	-8.66752e-05	-8.85064e-06	-6.19545e-05	3.1435e-05	-1.2513e-05	-3.35714e-06	-1.52597e-06	-5.4935e-06	1.80065e-05	2.74675e-06	3.05194e-07	-8.82012e-05	1.22078e-06	-2.56363e-05
68	14	0	-8.66752e-05	-9.46103e-06	-6.10389e-05	4.45584e-05	-1.0987e-05	-2.44156e-06	-3.66233e-06	-2.74675e-06	1.34286e-05	6.71428e-06	2.13636e-06	-0.000100714	6.10389e-07	-3.38766e-05
68	15	0	-8.57596e-05	-2.44156e-06	-6.01233e-05	5.89025e-05	-1.03766e-05	3.66233e-06	-5.79869e-06	0	1.06818e-05	1.19026e-05	2.74675e-06	-8.42337e-05	1.83117e-06	-3.32662e-05
68	16	0	-8.39285e-05	8.24025e-06	-6.07337e-05	6.13441e-05	-1.03766e-05	8.24025e-06	-6.71428e-06	3.66233e-06	7.93505e-06	2.0448e-05	2.44156e-06	-6.01233e-05	3.05194e-06	-3.05194e-05
68	17	0	-8.14869e-05	1.49545e-05	-6.07337e-05	5.09675e-05	-1.03766e-05	2.44156e-06	-9.76622e-06	6.40908e-06	5.79869e-06	2.89935e-05	2.44156e-06	-5.52402e-05	2.74675e-06	-2.96039e-05
68	18	0	-7.96557e-05	1.64805e-05	-5.79869e-05	3.26558e-05	-1.06818e-05	-1.15974e-05	-2.56363e-05	8.24025e-06	2.13636e-06	2.86883e-05	2.74675e-06	-7.20259e-05	1.22078e-06	-2.74675e-05
68	19	0	-7.72142e-05	1.43441e-05	-5.31038e-05	4.27272e-06	-1.15974e-05	-2.38052e-05	-6.10389e-05	1.0987e-05	-5.1883e-06	1.49545e-05	3.05194e-06	-8.9422e-05	0	-2.10584e-05
69	0	0	-7.29415e-05	7.93505e-06	-4.79155e-05	-3.32662e-05	-1.2513e-05	-2.62467e-05	-0.000107734	1.46493e-05	-1.80065e-05	-4.27272e-06	3.05194e-06	-9.30843e-05	0	-1.31234e-05
69	1	0	-6.7448e-05	-6.10389e-06	-4.21168e-05	-7.08051e-05	-1.34286e-05	-2.07532e-05	-0.000148324	1.83117e-05	-3.2961e-05	-1.2513e-05	3.05194e-06	-8.75908e-05	0	-8.85064e-06
69	2	0	-6.25649e-05	-2.47207e-05	-3.63181e-05	-9.49155e-05	-1.40389e-05	-9.15583e-06	-0.000173656	2.10584e-05	-4.60844e-05	-3.05194e-06	2.13636e-06	-8.08765e-05	0	-1.00714e-05
69	3	0	-6.04285e-05	-4.02857e-05	-3.1435e-05	-0.000105597	-1.55649e-05	9.46103e-06	-0.000188	2.13636e-05	-5.61558e-05	1.28182e-05	9.15583e-07	-7.56882e-05	-3.05194e-07	-1.43441e-05
69	4	0	-6.01233e-05	-4.73051e-05	-2.96039e-05	-0.00011048	-1.73961e-05	3.1435e-05	-0.000194409	1.98376e-05	-6.22597e-05	2.1974e-05	0	-7.32467e-05	6.10389e-07	-1.95324e-05
69	5	0	-5.95129e-05	-4.69999e-05	-2.99091e-05	-0.00010987	-1.83117e-05	4.69999e-05	-0.000188915	1.61753e-05	-6.31752e-05	2.16688e-05	9.15583e-07	-7.5383e-05	2.44156e-06	-2.47207e-05
69	6	0	-5.76817e-05	-4.08961e-05	-2.99091e-05	-9.97986e-05	-1.77013e-05	5.31038e-05	-0.000166941	1.28182e-05	-5.95129e-05	1.92272e-05	2.13636e-06	-7.87402e-05	3.66233e-06	-2.89935e-05
69	7	0	-5.52402e-05	-3.20454e-05	-2.86883e-05	-8.33181e-05	-1.67857e-05	5.95129e-05	-0.000132149	1.12922e-05	-5.15779e-05	1.80065e-05	2.13636e-06	-7.62986e-05	3.96753e-06	-3.1435e-05
69	8	0	-5.37142e-05	-2.56363e-05	-2.68571e-05	-7.20259e-05	-1.70909e-05	7.20259e-05	-9.18635e-05	1.06818e-05	-4.02857e-05	1.49545e-05	9.15583e-07	-6.7448e-05	4.57792e-06	-3.17402e-05
69	9	0	-5.1883e-05	-2.86883e-05	-2.44156e-05	-7.04999e-05	-1.73961e-05	8.24025e-05	-4.69999e-05	9.15583e-06	-2.50259e-05	7.93505e-06	3.05194e-07	-5.67662e-05	6.71428e-06	-2.99091e-05
69	10	0	-4.82207e-05	-4.2422e-05	-2.01428e-05	-7.44674e-05	-1.58701e-05	8.02661e-05	5.4935e-06	5.79869e-06	-6.10389e-06	6.10389e-07	-3.05194e-07	-4.91363e-05	8.24025e-06	-2.77727e-05
69	11	0	-4.51688e-05	-6.56168e-05	-1.55649e-05	-8.14869e-05	-1.22078e-05	6.89739e-05	6.53116e-05	2.74675e-06	1.31234e-05	-4.27272e-06	-2.74675e-06	-4.51688e-05	7.62986e-06	-2.71623e-05
69	12	0	-4.45584e-05	-0.000102545	-1.49545e-05	-9.43051e-05	-9.46103e-06	6.01233e-05	0.000123299	1.83117e-06	2.89935e-05	-7.93505e-06	-5.79869e-06	-4.51688e-05	6.10389e-06	-2.77727e-05
69	13	0	-4.57792e-05	-0.000158091	-1.86169e-05	-0.00010926	-9.15583e-06	5.4935e-05	0.000163889	1.52597e-06	3.66233e-05	-1.19026e-05	-4.88311e-06	-4.69999e-05	5.1883e-06	-2.59415e-05
69	14	0	-4.5474e-05	-0.000229201	-2.13636e-05	-0.000114753	-1.03766e-05	4.88311e-05	0.000175487	3.05194e-07	3.47922e-05	-1.55649e-05	2.44156e-06	-4.48636e-05	4.88311e-06	-2.01428e-05
69	15	0	-4.30324e-05	-0.000301837	-2.0448e-05	-0.000104071	-1.03766e-05	4.36428e-05	0.000155954	-2.44156e-06	2.53311e-05	-1.86169e-05	1.40389e-05	-3.50974e-05	3.96753e-06	-1.28182e-05
69	16	0	-4.05909e-05	-0.000357383	-1.83117e-05	-8.36233e-05	-8.24025e-06	4.5474e-05	0.000112006	-5.4935e-06	1.40389e-05	-2.31948e-05	2.31948e-05	-2.41104e-05	2.13636e-06	-7.93505e-06
69	17	0	-3.93701e-05	-0.000388512	-1.73961e-05	-6.4396e-05	-5.4935e-06	5.21882e-05	5.82921e-05	-7.32467e-06	5.4935e-06	-2.96039e-05	2.65519e-05	-1.86169e-05	6.10389e-07	-6.10389e-06
69	18	0	-3.75389e-05	-0.00040072	-1.64805e-05	-5.52402e-05	-3.96753e-06	5.61558e-05	1.34286e-05	-5.79869e-06	9.15583e-07	-2.96039e-05	2.53311e-05	-1.86169e-05	-3.05194e-07	-5.1883e-06
69	19	0	-3.35714e-05	-0.000412012	-1.31234e-05	-6.13441e-05	-2.74675e-06	5.82921e-05	-5.1883e-06	-9.15583e-07	6.10389e-07	-1.61753e-05	2.13636e-05	-1.77013e-05	-1.52597e-06	-2.13636e-06
70	0	0	-3.05194e-05	-0.000437344	-9.15583e-06	-8.05713e-05	-1.22078e-06	6.53116e-05	3.96753e-06	3.96753e-06	5.79869e-06	3.66233e-06	1.64805e-05	-1.43441e-05	-2.13636e-06	1.52597e-06
70	1	0	-2.99091e-05	-0.000477324	-7.93505e-06	-0.000103156	6.10389e-07	7.3857e-05	2.56363e-05	3.96753e-06	1.22078e-05	1.22078e-05	1.2513e-05	-1.2513e-05	-2.13636e-06	3.66233e-06
70	2	0	-3.1435e-05	-0.000519441	-9.76622e-06	-0.000117195	2.13636e-06	6.95843e-05	3.60129e-05	-2.44156e-06	1.28182e-05	1.83117e-06	1.12922e-05	-1.49545e-05	-3.66233e-06	3.66233e-06
70	3	0	-3.17402e-05	-0.00054935	-1.03766e-05	-0.000121773	2.74675e-06	4.94415e-05	2.74675e-05	-1.03766e-05	3.96753e-06	-1.49545e-05	1.12922e-05	-1.86169e-05	-7.01947e-06	2.74675e-06
70	4	0	-3.08246e-05	-0.000553317	-9.76622e-06	-0.000119941	2.74675e-06	2.74675e-05	1.49545e-05	-1.37337e-05	-7.32467e-06	-2.22792e-05	9.15583e-06	-2.07532e-05	-8.85064e-06	2.44156e-06
70	5	0	-3.02142e-05	-0.000516999	-9.76622e-06	-0.000111396	3.35714e-06	1.58701e-05	1.86169e-05	-1.12922e-05	-1.43441e-05	-1.86169e-05	5.4935e-06	-2.10584e-05	-4.57792e-06	2.13636e-06
70	6	0	-3.05194e-05	-0.000436428	-1.19026e-05	-9.49155e-05	3.35714e-06	1.19026e-05	4.42532e-05	-8.85064e-06	-1.52597e-05	-1.46493e-05	2.44156e-06	-2.13636e-05	3.66233e-06	1.22078e-06
70	7	0	-3.05194e-05	-0.000333272	-1.34286e-05	-7.90453e-05	2.74675e-06	7.62986e-06	8.05713e-05	-9.76622e-06	-7.93505e-06	-1.55649e-05	-1.83117e-06	-2.25844e-05	1.0987e-05	-6.10389e-07
70	8	0	-2.96039e-05	-0.000240493	-1.28182e-05	-7.14155e-05	1.52597e-06	5.79869e-06	0.000113532	-1.19026e-05	1.34286e-05	-1.55649e-05	-1.46493e-05	-2.41104e-05	1.37337e-05	-3.35714e-06
70	9	0	-2.86883e-05	-0.000165415	-1.12922e-05	-6.71428e-05	2.13636e-06	1.28182e-05	0.00013276	-1.12922e-05	4.45584e-05	-1.0987e-05	-3.57077e-05	-2.59415e-05	1.34286e-05	-5.79869e-06
70	10	0	-2.86883e-05	-8.60648e-05	-1.12922e-05	-5.46298e-05	4.27272e-06	2.62467e-05	0.000131234	-7.32467e-06	6.13441e-05	-4.88311e-06	-5.24934e-05	-2.83831e-05	1.12922e-05	-7.01947e-06
70	11	0	-2.96039e-05	1.03766e-05	-1.31234e-05	-3.66233e-05	5.4935e-06	3.54026e-05	0.000111396	-3.35714e-06	4.73051e-05	-1.83117e-06	-5.3409e-05	-3.11298e-05	8.24025e-06	-7.32467e-06
70	12	0	-3.08246e-05	0.000115058	-1.52597e-05	-2.10584e-05	4.88311e-06	3.20454e-05	8.57596e-05	-9.15583e-07	2.28896e-05	-3.05194e-07	-4.08961e-05	-3.23506e-05	5.79869e-06	-7.32467e-06
70	13	0	-3.23506e-05	0.000220961	-1.67857e-05	-2.13636e-06	3.35714e-06	1.73961e-05	6.80584e-05	0	2.13636e-05	1.83117e-06	-2.71623e-05	-2.83831e-05	4.88311e-06	-7.93505e-06
70	14	0	-3.20454e-05	0.000335714	-1.77013e-05	3.20454e-05	3.96753e-06	-2.74675e-06	5.82921e-05	0	4.2422e-05	3.35714e-06	-1.98376e-05	-1.73961e-05	4.88311e-06	-6.40908e-06
70	15	0	-3.08246e-05	0.000448941	-1.80065e-05	7.75194e-05	6.40908e-06	-2.10584e-05	4.85259e-05	-1.22078e-06	5.27986e-05	0	-1.67857e-05	-1.83117e-06	5.1883e-06	0
70	16	0	-3.05194e-05	0.000520356	-1.77013e-05	0.000114448	7.32467e-06	-3.23506e-05	3.63181e-05	-2.44156e-06	3.78441e-05	-6.71428e-06	-1.34286e-05	1.49545e-05	6.71428e-06	9.15583e-06
70	17	0	-3.1435e-05	0.000531038	-1.77013e-05	0.000138253	6.40908e-06	-3.72337e-05	2.80779e-05	-3.05194e-06	2.47207e-05	-1.22078e-05	-1.06818e-05	3.26558e-05	1.06818e-05	1.73961e-05
70	18	0	-3.17402e-05	0.000518525	-1.86169e-05	0.000162058	4.88311e-06	-4.18116e-05	2.68571e-05	-2.44156e-06	4.08961e-05	-1.19026e-05	-1.00714e-05	5.00519e-05	1.0987e-05	2.1974e-05
70	19	0	-3.05194e-05	0.000531649	-1.89221e-05	0.000189831	4.27272e-06	-4.79155e-05	2.56363e-05	-1.52597e-06	7.17207e-05	-6.71428e-06	-9.46103e-06	6.01233e-05	3.05194e-07	2.50259e-05
71	0	0	-2.89935e-05	0.000569188	-1.86169e-05	0.000204785	3.66233e-06	-5.12727e-05	1.86169e-05	-6.10389e-07	8.27077e-05	-9.15583e-07	-7.93505e-06	5.31038e-05	-1.95324e-05	2.53311e-05
71	1	0	-2.99091e-05	0.000596045	-1.92272e-05	0.000197461	1.83117e-06	-4.82207e-05	8.24025e-06	6.10389e-07	6.7448e-05	9.15583e-07	-5.4935e-06	2.96039e-05	-3.66233e-05	2.01428e-05
71	2	0	-3.17402e-05	0.000600928	-2.0448e-05	0.000181285	-3.05194e-07	-4.3948e-05	0	2.44156e-06	4.57792e-05	3.05194e-07	-4.57792e-06	7.32467e-06	-3.96753e-05	1.2513e-05
71	3	0	-3.23506e-05	0.000597876	-2.0448e-05	0.000169688	-1.83117e-06	-4.45584e-05	-5.79869e-06	3.05194e-06	3.1435e-05	-9.15583e-07	-5.1883e-06	3.05194e-06	-2.86883e-05	9.46103e-06
71	4	0	-3.1435e-05	0.000584142	-1.80065e-05	0.000160837	-2.13636e-06	-5.00519e-05	-1.37337e-05	1.52597e-06	1.86169e-05	-1.22078e-06	-5.79869e-06	1.40389e-05	-1.31234e-05	1.31234e-05
71	5	0	-3.05194e-05	0.000546603	-1.46493e-05	0.000147714	-2.44156e-06	-5.37142e-05	-2.31948e-05	-3.05194e-07	3.05194e-06	-1.83117e-06	-6.40908e-06	2.13636e-05	-1.22078e-06	1.61753e-05
71	6	0	-2.96039e-05	0.000500824	-1.2513e-05	0.000135812	-3.35714e-06	-5.27986e-05	-3.02142e-05	-3.05194e-07	-8.54544e-06	-2.13636e-06	-7.01947e-06	1.12922e-05	2.44156e-06	1.2513e-05
71	7	0	-2.83831e-05	0.000482818	-1.22078e-05	0.000130013	-3.96753e-06	-5.06623e-05	-3.35714e-05	1.22078e-06	-1.31234e-05	-2.13636e-06	-7.32467e-06	-7.93505e-06	-1.22078e-06	4.57792e-06
71	8	0	-2.77727e-05	0.000498382	-1.2513e-05	0.000123604	-4.57792e-06	-5.00519e-05	-3.50974e-05	3.05194e-06	-1.61753e-05	-9.15583e-07	-7.32467e-06	-2.13636e-05	-7.62986e-06	-4.27272e-06
71	9	0	-2.86883e-05	0.000515473	-1.28182e-05	0.000111091	-4.88311e-06	-5.03571e-05	-3.66233e-05	4.57792e-06	-2.22792e-05	3.05194e-07	-7.01947e-06	-2.65519e-05	-8.85064e-06	-1.58701e-05
71	10	0	-2.89935e-05	0.000515779	-1.31234e-05	0.000104376	-5.4935e-06	-4.94415e-05	-3.84545e-05	5.79869e-06	-2.80779e-05	2.44156e-06	-6.10389e-06	-3.50974e-05	-3.66233e-06	-3.05194e-05
71	11	0	-2.53311e-05	0.000514558	-1.22078e-05	0.0001175	-6.10389e-06	-4.91363e-05	-4.08961e-05	8.24025e-06	-3.05194e-05	6.10389e-06	-4.57792e-06	-4.97467e-05	1.52597e-06	-4.05909e-05
71	12	0	-2.0448e-05	0.000524019	-8.85064e-06	0.000145578	-6.10389e-06	-4.94415e-05	-4.36428e-05	1.0987e-05	-3.20454e-05	1.00714e-05	-2.74675e-06	-6.04285e-05	1.22078e-06	-4.05909e-05
71	13	0	-1.98376e-05	0.000531954	-4.57792e-06	0.000173656	-5.79869e-06	-4.76103e-05	-4.57792e-05	1.2513e-05	-3.4487e-05	1.15974e-05	-1.22078e-06	-6.28701e-05	-1.22078e-06	-3.66233e-05
71	14	0	-2.50259e-05	0.000524934	-1.22078e-06	0.000193493	-5.4935e-06	-3.99805e-05	-4.66947e-05	1.15974e-05	-3.54026e-05	9.76622e-06	0	-6.7448e-05	-2.13636e-06	-3.75389e-05
71	15	0	-2.92987e-05	0.000511811	9.15583e-07	0.000208143	-4.88311e-06	-2.86883e-05	-4.73051e-05	8.85064e-06	-3.47922e-05	6.40908e-06	3.05194e-07	-8.24025e-05	-6.10389e-07	-4.15064e-05
71	16	0	-2.65519e-05	0.000498688	4.27272e-06	0.000213941	-3.35714e-06	-2.10584e-05	-4.82207e-05	6.10389e-06	-3.54026e-05	4.27272e-06	0	-9.7357e-05	-6.10389e-07	-4.08961e-05
71	17	0	-1.92272e-05	0.000472441	8.24025e-06	0.000202344	-1.83117e-06	-2.0448e-05	-4.91363e-05	4.27272e-06	-3.78441e-05	3.66233e-06	-6.10389e-07	-0.00010224	-2.13636e-06	-3.47922e-05
71	18	0	-1.40389e-05	0.000422694	1.0987e-05	0.00017274	-9.15583e-07	-2.31948e-05	-4.82207e-05	3.35714e-06	-3.90649e-05	3.35714e-06	-3.05194e-07	-0.000106208	-2.44156e-06	-3.02142e-05
71	19	0	-1.2513e-05	0.00036074	1.12922e-05	0.000138558	-2.13636e-06	-2.41104e-05	-4.63895e-05	3.35714e-06	-3.69285e-05	3.66233e-06	6.10389e-07	-0.00011811	-1.22078e-06	-2.99091e-05
72	0	0	-1.15974e-05	0.000302142	9.76622e-06	0.000116584	-4.27272e-06	-2.25844e-05	-4.48636e-05	3.66233e-06	-3.47922e-05	3.96753e-06	2.74675e-06	-0.000126045	-6.10389e-07	-3.05194e-05
72	1	0	-8.54544e-06	0.00024263	9.46103e-06	0.000108954	-4.57792e-06	-2.07532e-05	-4.3948e-05	3.96753e-06	-3.50974e-05	3.05194e-06	4.88311e-06	-0.000111091	-9.15583e-07	-3.11298e-05
72	2	0	-5.1883e-06	0.000170604	1.00714e-05	0.000105292	-2.74675e-06	-1.95324e-05	-4.2422e-05	3.96753e-06	-3.54026e-05	1.22078e-06	6.40908e-06	-7.87402e-05	0	-3.38766e-05
72	3	0	-4.57792e-06	9.15583e-05	8.85064e-06	9.46103e-05	-1.52597e-06	-1.64805e-05	-3.99805e-05	3.96753e-06	-3.35714e-05	9.15583e-07	7.32467e-06	-4.69999e-05	2.74675e-06	-3.54026e-05
72	4	0	-7.01947e-06	2.35e-05	4.57792e-06	7.93505e-05	-3.35714e-06	-1.03766e-05	-3.81493e-05	3.66233e-06	-3.11298e-05	2.13636e-06	7.01947e-06	-1.40389e-05	3.66233e-06	-3.23506e-05
72	5	0	-7.62986e-06	-2.47207e-05	6.10389e-07	7.04999e-05	-5.79869e-06	-3.96753e-06	-3.69285e-05	4.27272e-06	-2.99091e-05	3.66233e-06	5.79869e-06	3.38766e-05	3.05194e-06	-2.99091e-05
72	6	0	-9.15583e-07	-5.95129e-05	6.10389e-07	7.17207e-05	-6.10389e-06	-9.15583e-07	-3.69285e-05	5.79869e-06	-3.05194e-05	3.66233e-06	4.27272e-06	8.9422e-05	4.27272e-06	-3.2961e-05
72	7	0	1.31234e-05	-9.00324e-05	5.79869e-06	7.26363e-05	-3.96753e-06	-2.13636e-06	-3.78441e-05	7.62986e-06	-3.1435e-05	3.96753e-06	2.74675e-06	0.000127876	7.93505e-06	-3.26558e-05
72	8	0	2.86883e-05	-0.0001175	1.19026e-05	6.16493e-05	-1.83117e-06	-4.57792e-06	-3.81493e-05	8.24025e-06	-3.20454e-05	6.10389e-06	9.15583e-07	0.000147104	1.0987e-05	-1.64805e-05
72	9	0	3.90649e-05	-0.000140389	1.46493e-05	4.12012e-05	-1.22078e-06	-4.27272e-06	-3.69285e-05	6.71428e-06	-3.17402e-05	7.93505e-06	0	0.000169078	1.00714e-05	9.76622e-06
72	10	0	4.30324e-05	-0.000157786	1.40389e-05	2.16688e-05	-1.22078e-06	6.10389e-07	-3.35714e-05	4.88311e-06	-2.96039e-05	7.32467e-06	0	0.000195019	7.01947e-06	2.77727e-05
72	11	0	4.30324e-05	-0.00017274	1.37337e-05	7.01947e-06	-1.52597e-06	8.54544e-06	-2.96039e-05	3.96753e-06	-2.74675e-05	5.4935e-06	9.15583e-07	0.000198987	5.1883e-06	3.78441e-05
72	12	0	4.02857e-05	-0.000188305	1.43441e-05	-9.46103e-06	-2.44156e-06	1.52597e-05	-2.80779e-05	4.27272e-06	-2.65519e-05	4.27272e-06	1.52597e-06	0.000170909	5.4935e-06	5.73766e-05
72	13	0	3.50974e-05	-0.00020448	1.43441e-05	-3.20454e-05	-3.35714e-06	1.80065e-05	-2.83831e-05	4.27272e-06	-2.68571e-05	3.35714e-06	1.52597e-06	0.000130623	6.40908e-06	8.637e-05
72	14	0	2.89935e-05	-0.000218824	1.22078e-05	-5.46298e-05	-2.74675e-06	1.80065e-05	-2.80779e-05	3.96753e-06	-2.68571e-05	1.52597e-06	2.74675e-06	9.18635e-05	5.79869e-06	9.67466e-05
72	15	0	2.47207e-05	-0.000229506	1.00714e-05	-7.11103e-05	-6.10389e-07	1.83117e-05	-2.74675e-05	3.66233e-06	-2.62467e-05	0	5.4935e-06	4.91363e-05	4.27272e-06	7.26363e-05
72	16	0	2.13636e-05	-0.000236831	1.00714e-05	-8.39285e-05	6.10389e-07	1.89221e-05	-2.74675e-05	3.05194e-06	-2.59415e-05	-6.10389e-07	7.62986e-06	3.96753e-06	3.05194e-06	3.84545e-05
72	17	0	1.70909e-05	-0.000242324	1.12922e-05	-9.97986e-05	3.05194e-07	1.98376e-05	-2.80779e-05	2.74675e-06	-2.59415e-05	0	7.62986e-06	-2.89935e-05	2.74675e-06	2.44156e-05
72	18	0	1.2513e-05	-0.000247207	1.12922e-05	-0.000119331	-9.15583e-07	2.07532e-05	-2.74675e-05	2.13636e-06	-2.59415e-05	6.10389e-07	7.01947e-06	-5.21882e-05	2.44156e-06	2.47207e-05
72	19	0	1.12922e-05	-0.000252091	1.15974e-05	-0.000137032	-2.13636e-06	2.22792e-05	-2.50259e-05	1.83117e-06	-2.53311e-05	6.10389e-07	7.93505e-06	-8.4844e-05	1.52597e-06	1.28182e-05
73	0	0	1.31234e-05	-0.000260636	1.34286e-05	-0.00014924	-2.74675e-06	2.13636e-05	-2.31948e-05	1.83117e-06	-2.50259e-05	6.10389e-07	9.15583e-06	-0.000122993	0	-1.12922e-05
73	1	0	1.2513e-05	-0.000275285	1.58701e-05	-0.000158396	-2.13636e-06	1.61753e-05	-2.25844e-05	1.52597e-06	-2.47207e-05	3.05194e-07	1.00714e-05	-0.000137643	0	-2.44156e-05
73	2	0	8.24025e-06	-0.000293597	1.55649e-05	-0.000170604	-1.83117e-06	7.93505e-06	-2.16688e-05	1.22078e-06	-2.41104e-05	0	1.00714e-05	-0.000119636	6.10389e-07	-1.86169e-05
73	3	0	3.05194e-06	-0.000311298	1.22078e-05	-0.000188305	-5.4935e-06	3.05194e-07	-1.92272e-05	1.22078e-06	-2.1974e-05	1.22078e-06	1.0987e-05	-9.00324e-05	1.52597e-06	-9.46103e-06
73	4	0	9.15583e-07	-0.000328084	8.54544e-06	-0.000207532	-1.58701e-05	-3.66233e-06	-1.73961e-05	1.83117e-06	-1.92272e-05	3.96753e-06	1.22078e-05	-5.79869e-05	1.83117e-06	-6.71428e-06
73	5	0	0	-0.000345785	7.01947e-06	-0.000218824	-2.89935e-05	-4.57792e-06	-1.70909e-05	3.35714e-06	-1.73961e-05	6.10389e-06	1.28182e-05	-9.76622e-06	1.52597e-06	-1.22078e-06
73	6	0	-2.13636e-06	-0.000366844	6.40908e-06	-0.000216688	-3.84545e-05	-4.27272e-06	-1.70909e-05	5.4935e-06	-1.67857e-05	6.71428e-06	1.31234e-05	5.31038e-05	1.22078e-06	7.01947e-06
73	7	0	-4.57792e-06	-0.000390344	4.57792e-06	-0.000203565	-4.15064e-05	-4.27272e-06	-1.61753e-05	7.62986e-06	-1.64805e-05	7.93505e-06	1.34286e-05	0.000106818	3.05194e-07	0
73	8	0	-6.40908e-06	-0.000414454	1.83117e-06	-0.000188	-4.12012e-05	-5.4935e-06	-1.43441e-05	8.54544e-06	-1.52597e-05	1.00714e-05	1.2513e-05	0.000138253	-9.15583e-07	-3.23506e-05
73	9	0	-8.24025e-06	-0.000434597	-3.05194e-07	-0.000175792	-4.12012e-05	-6.40908e-06	-1.19026e-05	7.01947e-06	-1.28182e-05	9.15583e-06	9.15583e-06	0.000138253	-2.44156e-06	-7.04999e-05
73	10	0	-1.15974e-05	-0.000443447	-1.52597e-06	-0.000164805	-4.05909e-05	-4.88311e-06	-9.76622e-06	3.66233e-06	-1.03766e-05	3.66233e-06	4.88311e-06	6.40908e-05	-3.35714e-06	-9.39999e-05
73	11	0	-1.40389e-05	-0.000437344	-3.35714e-06	-0.000147104	-3.69285e-05	-6.10389e-07	-8.85064e-06	3.05194e-07	-1.03766e-05	-2.74675e-06	3.05194e-06	-0.000112312	-3.35714e-06	-0.000113532
73	12	0	-1.61753e-05	-0.000418727	-7.01947e-06	-0.000121162	-3.17402e-05	3.05194e-06	-9.15583e-06	-1.52597e-06	-1.19026e-05	-4.88311e-06	4.88311e-06	-0.000307331	-3.66233e-06	-0.00014985
73	13	0	-2.16688e-05	-0.000391259	-1.34286e-05	-9.39999e-05	-2.68571e-05	4.88311e-06	-1.00714e-05	-3.05194e-06	-1.31234e-05	-5.1883e-06	7.01947e-06	-0.00036135	-3.96753e-06	-0.000195324
73	14	0	-3.20454e-05	-0.000357688	-1.98376e-05	-7.44674e-05	-2.22792e-05	5.4935e-06	-9.76622e-06	-3.66233e-06	-1.22078e-05	-7.62986e-06	7.32467e-06	-0.000219435	-3.35714e-06	-0.000210889
73	15	0	-4.2422e-05	-0.00032137	-2.31948e-05	-6.62272e-05	-1.61753e-05	6.71428e-06	-8.24025e-06	-2.74675e-06	-1.03766e-05	-1.06818e-05	6.40908e-06	-9.46103e-06	-2.74675e-06	-0.000167552
73	16	0	-4.73051e-05	-0.000289324	-2.25844e-05	-6.86687e-05	-9.46103e-06	7.93505e-06	-6.40908e-06	-9.15583e-07	-8.54544e-06	-9.76622e-06	7.32467e-06	0.000113838	-3.35714e-06	-8.02661e-05
73	17	0	-4.79155e-05	-0.000264604	-2.1974e-05	-7.62986e-05	-3.96753e-06	7.01947e-06	-3.96753e-06	0	-6.71428e-06	-4.88311e-06	8.85064e-06	0.000135201	-4.27272e-06	9.76622e-06
73	18	0	-4.73051e-05	-0.000240798	-2.28896e-05	-8.11817e-05	-3.05194e-07	3.35714e-06	-1.83117e-06	0	-4.88311e-06	-1.52597e-06	8.24025e-06	0.000137032	-5.1883e-06	7.32467e-05
73	19	0	-4.42532e-05	-0.000207227	-2.31948e-05	-7.41622e-05	3.05194e-06	-6.10389e-07	-1.22078e-06	0	-3.35714e-06	-1.52597e-06	4.27272e-06	0.000155649	-5.79869e-06	0.000113227
74	0	0	-3.60129e-05	-0.000165721	-2.01428e-05	-5.55454e-05	7.62986e-06	-2.44156e-06	-1.83117e-06	3.05194e-07	-1.83117e-06	-1.83117e-06	0	0.000152597	-6.71428e-06	0.000153513
74	1	0	-2.62467e-05	-0.000128182	-1.58701e-05	-3.32662e-05	1.03766e-05	-1.83117e-06	-1.22078e-06	1.22078e-06	-3.05194e-07	-6.10389e-07	-1.22078e-06	9.82726e-05	-5.79869e-06	0.000209669
74	2	0	-2.1974e-05	-9.79674e-05	-1.58701e-05	-1.55649e-05	7.93505e-06	-3.05194e-07	1.22078e-06	1.22078e-06	3.05194e-07	0	-3.05194e-07	4.88311e-06	-9.15583e-07	0.000271318
74	3	0	-2.31948e-05	-6.34804e-05	-2.16688e-05	0	1.83117e-06	-3.05194e-07	4.57792e-06	6.10389e-07	3.05194e-07	3.05194e-07	6.10389e-07	-0.000102851	6.10389e-06	0.00030611
74	4	0	-2.47207e-05	-1.49545e-05	-2.77727e-05	1.77013e-05	-3.35714e-06	-3.05194e-06	5.1883e-06	6.10389e-07	6.10389e-07	1.22078e-06	9.15583e-07	-0.000197156	1.19026e-05	0.00028261
74	5	0	-2.28896e-05	3.90649e-05	-3.11298e-05	3.63181e-05	-5.4935e-06	-5.79869e-06	3.96753e-06	3.05194e-07	1.83117e-06	2.44156e-06	9.15583e-07	-0.000238052	1.31234e-05	0.000198682
74	6	0	-1.80065e-05	8.45388e-05	-3.26558e-05	5.06623e-05	-6.10389e-06	-4.88311e-06	3.35714e-06	-1.22078e-06	3.96753e-06	1.22078e-06	0	-0.0002115	1.06818e-05	9.52207e-05
74	7	0	-8.85064e-06	0.000119636	-3.08246e-05	6.22597e-05	-5.79869e-06	3.05194e-07	4.88311e-06	-2.74675e-06	5.4935e-06	-1.83117e-06	-3.05194e-06	-0.000156565	7.93505e-06	2.77727e-05
74	8	0	7.93505e-06	0.000152597	-2.13636e-05	7.66038e-05	-3.66233e-06	6.40908e-06	6.71428e-06	-2.74675e-06	7.01947e-06	-3.35714e-06	-6.10389e-06	-0.000116279	5.4935e-06	1.12922e-05
74	9	0	2.99091e-05	0.000177928	-4.57792e-06	8.85064e-05	1.22078e-06	9.76622e-06	8.85064e-06	-9.15583e-07	9.76622e-06	-1.52597e-06	-8.54544e-06	-7.44674e-05	3.66233e-06	7.62986e-06
74	10	0	4.79155e-05	0.000177928	1.15974e-05	8.75908e-05	1.00714e-05	8.24025e-06	1.15974e-05	0	1.31234e-05	-3.05194e-07	-1.06818e-05	5.4935e-06	2.74675e-06	-1.77013e-05
74	11	0	5.67662e-05	0.000147714	2.25844e-05	7.11103e-05	2.16688e-05	3.66233e-06	1.43441e-05	0	1.61753e-05	-1.52597e-06	-1.28182e-05	9.94934e-05	3.05194e-06	-4.88311e-05
74	12	0	5.82921e-05	0.000105902	3.17402e-05	5.00519e-05	3.38766e-05	-6.10389e-07	1.46493e-05	-3.05194e-07	1.77013e-05	-3.05194e-06	-1.40389e-05	0.000141305	3.96753e-06	-5.40194e-05
74	13	0	5.58506e-05	7.14155e-05	4.36428e-05	3.32662e-05	4.27272e-05	-3.05194e-06	1.31234e-05	3.05194e-07	1.89221e-05	-2.44156e-06	-1.37337e-05	0.000116584	4.88311e-06	-5.12727e-05
74	14	0	4.69999e-05	4.12012e-05	5.27986e-05	2.07532e-05	4.57792e-05	-2.74675e-06	1.28182e-05	1.83117e-06	1.95324e-05	-1.52597e-06	-1.31234e-05	7.81298e-05	4.88311e-06	-7.99609e-05
74	15	0	3.17402e-05	6.40908e-06	5.27986e-05	1.12922e-05	4.5474e-05	-1.22078e-06	1.43441e-05	1.83117e-06	1.86169e-05	-2.74675e-06	-1.22078e-05	6.71428e-05	5.1883e-06	-0.000116889
74	16	0	1.73961e-05	-2.62467e-05	4.79155e-05	7.93505e-06	4.69999e-05	-9.15583e-07	1.46493e-05	6.10389e-07	1.64805e-05	-4.88311e-06	-8.54544e-06	7.17207e-05	6.10389e-06	-8.54544e-05
74	17	0	9.76622e-06	-4.27272e-05	4.73051e-05	1.06818e-05	5.06623e-05	-2.13636e-06	1.28182e-05	0	1.28182e-05	-5.4935e-06	-1.83117e-06	7.66038e-05	8.24025e-06	2.86883e-05
74	18	0	7.62986e-06	-4.57792e-05	5.1883e-05	1.0987e-05	5.27986e-05	-3.35714e-06	8.54544e-06	9.15583e-07	8.24025e-06	-4.27272e-06	4.57792e-06	9.33895e-05	1.0987e-05	0.000135506
74	19	0	6.40908e-06	-5.43246e-05	5.46298e-05	2.74675e-06	5.15779e-05	-3.05194e-06	3.05194e-06	3.35714e-06	2.74675e-06	-2.74675e-06	8.54544e-06	0.000114753	1.34286e-05	0.000152902
75	0	0	5.79869e-06	-7.44674e-05	5.37142e-05	-7.01947e-06	5.09675e-05	-1.83117e-06	-1.83117e-06	3.96753e-06	-1.83117e-06	-1.52597e-06	1.03766e-05	9.33895e-05	1.31234e-05	0.000104376
75	1	0	7.93505e-06	-9.18635e-05	5.4935e-05	-7.62986e-06	5.37142e-05	-3.05194e-07	-4.57792e-06	2.74675e-06	-3.96753e-06	-9.15583e-07	1.12922e-05	1.83117e-05	1.12922e-05	6.34804e-05
75	2	0	1.06818e-05	-9.5831e-05	5.92077e-05	1.52597e-06	5.61558e-05	6.10389e-07	-3.96753e-06	9.15583e-07	-3.96753e-06	-1.52597e-06	1.03766e-05	-3.93701e-05	9.15583e-06	4.69999e-05
75	3	0	7.32467e-06	-9.39999e-05	5.85973e-05	1.12922e-05	5.21882e-05	1.83117e-06	-2.44156e-06	9.15583e-07	-4.88311e-06	-2.13636e-06	6.40908e-06	-8.54544e-06	7.62986e-06	2.65519e-05
75	4	0	-1.22078e-06	-9.70518e-05	4.79155e-05	1.43441e-05	4.27272e-05	3.35714e-06	-3.96753e-06	1.52597e-06	-7.01947e-06	-1.52597e-06	3.66233e-06	6.98895e-05	7.01947e-06	-1.83117e-06
75	5	0	-9.46103e-06	-0.000101325	3.2961e-05	1.12922e-05	3.35714e-05	4.57792e-06	-8.85064e-06	2.44156e-06	-8.54544e-06	0	6.10389e-06	8.66752e-05	6.71428e-06	-2.38052e-05
75	6	0	-1.22078e-05	-9.67466e-05	2.22792e-05	6.10389e-06	2.77727e-05	5.4935e-06	-1.40389e-05	3.05194e-06	-8.24025e-06	2.13636e-06	1.12922e-05	1.49545e-05	7.01947e-06	-5.40194e-05
75	7	0	-1.19026e-05	-8.36233e-05	1.64805e-05	3.35714e-06	2.31948e-05	6.71428e-06	-1.73961e-05	3.35714e-06	-7.93505e-06	2.74675e-06	1.46493e-05	-5.15779e-05	8.54544e-06	-0.000115058
75	8	0	-1.28182e-05	-7.04999e-05	1.15974e-05	4.27272e-06	1.77013e-05	8.24025e-06	-1.77013e-05	3.35714e-06	-7.93505e-06	1.83117e-06	1.49545e-05	-3.99805e-05	1.00714e-05	-0.000177928
75	9	0	-1.46493e-05	-6.01233e-05	7.93505e-06	3.66233e-06	1.28182e-05	1.03766e-05	-1.49545e-05	2.44156e-06	-7.01947e-06	9.15583e-07	1.58701e-05	-1.31234e-05	9.15583e-06	-0.000193188
75	10	0	-1.61753e-05	-4.85259e-05	5.79869e-06	-5.79869e-06	9.46103e-06	1.19026e-05	-1.12922e-05	1.83117e-06	-6.10389e-06	1.22078e-06	1.67857e-05	-8.88116e-05	5.79869e-06	-0.000169383
75	11	0	-1.77013e-05	-3.66233e-05	3.05194e-06	-2.35e-05	7.93505e-06	1.31234e-05	-1.06818e-05	2.44156e-06	-6.10389e-06	3.35714e-06	1.46493e-05	-0.000269181	1.83117e-06	-0.00015626
75	12	0	-1.98376e-05	-2.71623e-05	-1.52597e-06	-3.81493e-05	6.71428e-06	1.61753e-05	-1.28182e-05	4.27272e-06	-6.10389e-06	6.10389e-06	9.46103e-06	-0.000421473	0	-0.000160227
75	13	0	-2.13636e-05	-1.80065e-05	-5.1883e-06	-4.12012e-05	6.10389e-06	2.13636e-05	-1.19026e-05	5.1883e-06	-3.35714e-06	7.32467e-06	5.1883e-06	-0.000428798	-3.05194e-07	-0.000141
75	14	0	-2.01428e-05	-3.66233e-06	-3.66233e-06	-3.84545e-05	5.1883e-06	2.65519e-05	-5.79869e-06	4.88311e-06	0	7.93505e-06	2.74675e-06	-0.000315266	-1.52597e-06	-9.61362e-05
75	15	0	-1.83117e-05	1.43441e-05	-3.05194e-07	-3.90649e-05	2.44156e-06	2.89935e-05	-9.15583e-07	3.96753e-06	1.22078e-06	8.85064e-06	-3.05194e-07	-0.000193493	-5.4935e-06	-7.66038e-05
75	16	0	-1.80065e-05	3.1435e-05	0	-3.87597e-05	-1.83117e-06	2.77727e-05	-2.44156e-06	4.27272e-06	0	1.06818e-05	-3.96753e-06	-0.000132454	-1.06818e-05	-0.000101019
75	17	0	-1.80065e-05	4.88311e-05	-3.05194e-06	-2.83831e-05	-6.40908e-06	2.53311e-05	-6.71428e-06	5.79869e-06	-9.15583e-07	1.28182e-05	-5.1883e-06	-0.000106208	-1.37337e-05	-0.000116889
75	18	0	-1.77013e-05	6.89739e-05	-5.79869e-06	-1.31234e-05	-1.15974e-05	2.16688e-05	-1.06818e-05	7.32467e-06	-1.83117e-06	1.46493e-05	-2.74675e-06	-6.65324e-05	-1.28182e-05	-7.50778e-05
75	19	0	-1.73961e-05	8.33181e-05	-7.32467e-06	-1.19026e-05	-1.70909e-05	1.46493e-05	-2.1974e-05	8.54544e-06	-5.1883e-06	1.61753e-05	-1.52597e-06	-1.37337e-05	-1.00714e-05	4.57792e-06
76	0	0	-1.92272e-05	7.5383e-05	-1.06818e-05	-3.32662e-05	-2.13636e-05	3.66233e-06	-4.51688e-05	7.93505e-06	-1.00714e-05	1.58701e-05	-4.27272e-06	1.80065e-05	-8.54544e-06	6.89739e-05
76	1	0	-2.28896e-05	4.57792e-05	-1.70909e-05	-6.01233e-05	-2.16688e-05	-5.1883e-06	-6.77532e-05	5.1883e-06	-1.31234e-05	1.03766e-05	-8.54544e-06	2.16688e-05	-9.76622e-06	9.52207e-05
76	2	0	-2.50259e-05	1.83117e-05	-2.31948e-05	-6.7448e-05	-1.95324e-05	-8.85064e-06	-7.41622e-05	3.05194e-07	-1.49545e-05	-3.05194e-07	-9.76622e-06	2.56363e-05	-1.0987e-05	9.97986e-05
76	3	0	-2.50259e-05	1.37337e-05	-2.62467e-05	-4.76103e-05	-1.86169e-05	-9.76622e-06	-6.65324e-05	-3.66233e-06	-1.86169e-05	-1.15974e-05	-7.62986e-06	4.73051e-05	-9.46103e-06	0.000101325
76	4	0	-2.28896e-05	2.65519e-05	-2.68571e-05	-1.55649e-05	-2.01428e-05	-1.31234e-05	-5.98181e-05	-3.66233e-06	-2.13636e-05	-1.55649e-05	-3.66233e-06	7.11103e-05	-4.88311e-06	0.000104987
76	5	0	-1.86169e-05	3.57077e-05	-2.56363e-05	1.12922e-05	-2.0448e-05	-2.07532e-05	-5.55454e-05	-3.05194e-07	-1.70909e-05	-1.19026e-05	3.05194e-07	8.33181e-05	-6.10389e-07	0.000104682
76	6	0	-1.19026e-05	3.50974e-05	-2.07532e-05	2.86883e-05	-1.86169e-05	-2.77727e-05	-3.78441e-05	2.13636e-06	-7.62986e-06	-6.40908e-06	2.13636e-06	9.52207e-05	0	8.85064e-05
76	7	0	-3.96753e-06	3.47922e-05	-1.31234e-05	3.99805e-05	-1.61753e-05	-3.08246e-05	0	1.83117e-06	-6.10389e-07	-3.35714e-06	-6.10389e-07	0.000107734	-2.44156e-06	5.70714e-05
76	8	0	6.10389e-07	4.05909e-05	-6.10389e-06	4.85259e-05	-1.58701e-05	-3.23506e-05	4.2422e-05	-3.05194e-07	3.05194e-07	-2.13636e-06	-6.40908e-06	9.43051e-05	-5.79869e-06	3.02142e-05
76	9	0	1.22078e-06	4.27272e-05	-4.27272e-06	5.24934e-05	-1.61753e-05	-3.4487e-05	7.20259e-05	-1.22078e-06	3.05194e-07	-6.10389e-07	-9.76622e-06	4.97467e-05	-6.10389e-06	2.1974e-05
76	10	0	-3.05194e-07	3.32662e-05	-7.93505e-06	4.94415e-05	-1.67857e-05	-3.57077e-05	8.7896e-05	-9.15583e-07	0	3.05194e-07	-8.85064e-06	2.50259e-05	-4.27272e-06	1.06818e-05
76	11	0	-2.74675e-06	1.64805e-05	-1.40389e-05	4.08961e-05	-1.70909e-05	-3.38766e-05	9.52207e-05	-9.15583e-07	-4.57792e-06	9.15583e-07	-5.4935e-06	6.98895e-05	-2.44156e-06	-3.23506e-05
76	12	0	-4.88311e-06	1.83117e-06	-1.89221e-05	3.38766e-05	-1.70909e-05	-2.96039e-05	9.18635e-05	-1.83117e-06	-1.31234e-05	2.44156e-06	-2.44156e-06	0.000162974	-2.74675e-06	-9.55259e-05
76	13	0	-7.01947e-06	-6.40908e-06	-2.01428e-05	3.35714e-05	-1.49545e-05	-2.47207e-05	7.5383e-05	-1.22078e-06	-2.10584e-05	6.40908e-06	6.10389e-07	0.000249649	-3.66233e-06	-0.000130013
76	14	0	-7.32467e-06	-1.03766e-05	-1.80065e-05	3.72337e-05	-1.15974e-05	-1.83117e-05	5.1883e-05	1.22078e-06	-2.74675e-05	1.12922e-05	5.4935e-06	0.00032137	-3.66233e-06	-0.000106818
76	15	0	-4.57792e-06	-1.12922e-05	-1.46493e-05	3.72337e-05	-8.54544e-06	-1.15974e-05	3.26558e-05	2.44156e-06	-3.57077e-05	1.31234e-05	1.06818e-05	0.000399499	-1.52597e-06	-4.12012e-05
76	16	0	0	-1.28182e-05	-1.19026e-05	2.71623e-05	-7.01947e-06	-7.01947e-06	1.95324e-05	1.22078e-06	-4.42532e-05	1.28182e-05	1.43441e-05	0.000457181	9.15583e-07	3.78441e-05
76	17	0	3.96753e-06	-2.41104e-05	-9.15583e-06	1.0987e-05	-4.88311e-06	-6.10389e-06	9.46103e-06	-9.15583e-07	-5.03571e-05	1.31234e-05	1.73961e-05	0.000437344	3.66233e-06	0.000104987
76	18	0	5.79869e-06	-5.00519e-05	-4.88311e-06	-3.66233e-06	-2.74675e-06	-5.79869e-06	9.15583e-07	-9.15583e-07	-5.76817e-05	1.43441e-05	2.01428e-05	0.000344564	5.79869e-06	0.000134591
76	19	0	5.79869e-06	-8.54544e-05	3.05194e-07	-1.40389e-05	-2.13636e-06	-3.05194e-06	-2.44156e-06	3.05194e-07	-6.71428e-05	1.43441e-05	2.0448e-05	0.000253922	7.01947e-06	0.000112006
77	0	0	5.4935e-06	-0.000121773	3.66233e-06	-2.38052e-05	-4.27272e-06	0	1.22078e-06	0	-6.53116e-05	1.15974e-05	1.86169e-05	0.000210279	7.62986e-06	6.40908e-05
77	1	0	6.10389e-06	-0.00015626	4.27272e-06	-3.57077e-05	-5.1883e-06	3.05194e-07	1.34286e-05	-3.05194e-06	-3.81493e-05	7.32467e-06	1.58701e-05	0.000181285	8.54544e-06	4.30324e-05
77	2	0	7.62986e-06	-0.00018861	4.27272e-06	-4.79155e-05	-3.35714e-06	0	3.17402e-05	-8.24025e-06	0	3.35714e-06	1.40389e-05	0.00011811	8.85064e-06	7.6909e-05
77	3	0	7.62986e-06	-0.000210889	4.57792e-06	-5.58506e-05	-1.22078e-06	1.22078e-06	4.79155e-05	-1.19026e-05	1.92272e-05	-3.05194e-07	1.37337e-05	7.93505e-06	7.62986e-06	0.000152292
77	4	0	6.71428e-06	-0.000214246	4.27272e-06	-5.73766e-05	-1.83117e-06	5.79869e-06	5.43246e-05	-1.34286e-05	1.03766e-05	-4.27272e-06	1.31234e-05	-0.000144357	4.57792e-06	0.000244766
77	5	0	6.40908e-06	-0.000199597	2.74675e-06	-5.37142e-05	-4.57792e-06	9.76622e-06	5.21882e-05	-1.49545e-05	-9.15583e-07	-7.01947e-06	1.2513e-05	-0.000325337	1.83117e-06	0.000336019
77	6	0	7.32467e-06	-0.000176097	1.52597e-06	-4.73051e-05	-6.10389e-06	1.0987e-05	5.37142e-05	-1.70909e-05	5.4935e-06	-7.93505e-06	1.28182e-05	-0.000477324	1.83117e-06	0.000398889
77	7	0	9.15583e-06	-0.000151376	2.74675e-06	-4.27272e-05	-5.1883e-06	1.03766e-05	6.5922e-05	-1.92272e-05	2.47207e-05	-8.24025e-06	1.28182e-05	-0.000525545	4.27272e-06	0.000402857
77	8	0	9.76622e-06	-0.000128182	4.57792e-06	-4.27272e-05	-3.35714e-06	9.15583e-06	8.24025e-05	-1.92272e-05	4.76103e-05	-1.03766e-05	1.00714e-05	-0.00046298	5.4935e-06	0.000347922
77	9	0	9.76622e-06	-0.000103766	5.1883e-06	-4.48636e-05	-1.83117e-06	6.71428e-06	9.12531e-05	-1.61753e-05	8.17921e-05	-1.22078e-05	4.57792e-06	-0.000369285	3.05194e-06	0.000264909
77	10	0	1.06818e-05	-7.32467e-05	4.27272e-06	-4.33376e-05	-2.13636e-06	3.05194e-06	8.91168e-05	-1.28182e-05	0.000127266	-1.06818e-05	-1.83117e-06	-0.000318928	-2.44156e-06	0.000171214
77	11	0	1.15974e-05	-3.41818e-05	3.35714e-06	-3.60129e-05	-4.88311e-06	0	8.05713e-05	-1.0987e-05	0.000161448	-7.01947e-06	-6.71428e-06	-0.000315266	-8.54544e-06	5.52402e-05
77	12	0	1.0987e-05	1.0987e-05	1.52597e-06	-3.11298e-05	-9.46103e-06	-2.74675e-06	7.20259e-05	-1.06818e-05	0.000162058	-3.96753e-06	-8.85064e-06	-0.000325948	-1.22078e-05	-9.24739e-05
77	13	0	9.15583e-06	5.58506e-05	-1.52597e-06	-3.57077e-05	-1.46493e-05	-6.71428e-06	6.47012e-05	-8.85064e-06	0.000140389	-3.35714e-06	-8.85064e-06	-0.000333272	-1.28182e-05	-0.000255448
77	14	0	6.10389e-06	9.7357e-05	-6.40908e-06	-4.76103e-05	-1.98376e-05	-1.12922e-05	5.79869e-05	-5.4935e-06	0.000123604	-3.66233e-06	-7.62986e-06	-0.000325948	-1.06818e-05	-0.000406519
77	15	0	3.05194e-06	0.000139169	-9.76622e-06	-5.79869e-05	-2.41104e-05	-1.40389e-05	5.24934e-05	-1.22078e-06	0.000118721	-2.13636e-06	-5.4935e-06	-0.000289324	-8.24025e-06	-0.000524629
77	16	0	6.10389e-07	0.00017976	-8.54544e-06	-6.01233e-05	-2.59415e-05	-1.46493e-05	4.94415e-05	1.52597e-06	0.000115974	0	-3.35714e-06	-0.000235305	-7.01947e-06	-0.000578343
77	17	0	9.15583e-07	0.000213026	-3.05194e-06	-5.31038e-05	-2.53311e-05	-1.52597e-05	4.85259e-05	4.57792e-06	0.000112922	9.15583e-07	-2.13636e-06	-0.000198376	-6.10389e-06	-0.000531343
77	18	0	3.05194e-06	0.000235915	2.74675e-06	-3.72337e-05	-2.53311e-05	-1.67857e-05	4.66947e-05	7.32467e-06	0.000115669	-3.05194e-07	-2.74675e-06	-0.000184032	-4.57792e-06	-0.000388512
77	19	0	5.79869e-06	0.000253006	6.40908e-06	-1.15974e-05	-2.99091e-05	-1.49545e-05	4.30324e-05	8.85064e-06	0.000123299	-6.10389e-07	-4.27272e-06	-0.000161753	-3.05194e-06	-0.000213331
78	0	0	7.32467e-06	0.000263078	7.01947e-06	1.95324e-05	-3.69285e-05	-8.54544e-06	3.99805e-05	7.93505e-06	0.000126045	9.15583e-07	-5.1883e-06	-0.000114753	-4.27272e-06	-8.11817e-05
78	1	0	7.62986e-06	0.000251785	4.88311e-06	4.79155e-05	-4.08961e-05	-2.13636e-06	4.08961e-05	6.10389e-06	0.000121467	3.05194e-06	-7.32467e-06	-6.31752e-05	-8.54544e-06	-2.47207e-05
78	2	0	7.32467e-06	0.0002115	1.83117e-06	6.4396e-05	-3.93701e-05	-1.83117e-06	4.02857e-05	5.1883e-06	0.000113532	3.66233e-06	-1.0987e-05	-2.07532e-05	-1.19026e-05	-3.35714e-05
78	3	0	5.1883e-06	0.000160227	-2.44156e-06	6.95843e-05	-3.60129e-05	-8.54544e-06	2.96039e-05	5.4935e-06	9.70518e-05	5.1883e-06	-1.46493e-05	2.38052e-05	-1.12922e-05	-7.90453e-05
78	4	0	2.44156e-06	0.000128487	-7.62986e-06	7.20259e-05	-3.35714e-05	-1.77013e-05	9.46103e-06	6.71428e-06	6.40908e-05	9.76622e-06	-1.46493e-05	7.20259e-05	-7.32467e-06	-0.000123604
78	5	0	3.05194e-07	0.000127266	-1.22078e-05	8.24025e-05	-3.05194e-05	-2.53311e-05	-8.54544e-06	7.32467e-06	2.35e-05	1.43441e-05	-1.03766e-05	0.000107734	-3.35714e-06	-0.000131844
78	6	0	-6.10389e-07	0.000139169	-1.55649e-05	0.000102545	-2.41104e-05	-2.92987e-05	-1.67857e-05	6.10389e-06	-5.1883e-06	1.19026e-05	-5.1883e-06	0.000137032	-1.22078e-06	-0.000102545
78	7	0	-2.44156e-06	0.000143441	-1.86169e-05	0.000121162	-1.58701e-05	-2.80779e-05	-2.01428e-05	3.35714e-06	-1.73961e-05	3.35714e-06	-1.22078e-06	0.000181896	6.10389e-07	-6.89739e-05
78	8	0	-4.88311e-06	0.000138558	-2.25844e-05	0.000127876	-9.15583e-06	-2.01428e-05	-2.50259e-05	2.13636e-06	-2.47207e-05	0	1.52597e-06	0.000220961	3.35714e-06	-5.55454e-05
78	9	0	-3.96753e-06	0.000136727	-2.56363e-05	0.000128182	-4.27272e-06	-7.01947e-06	-2.77727e-05	4.88311e-06	-3.4487e-05	6.40908e-06	3.96753e-06	0.000195019	4.88311e-06	-5.12727e-05
78	10	0	1.83117e-06	0.000147714	-2.41104e-05	0.000139474	0	4.57792e-06	-2.13636e-05	9.15583e-06	-4.08961e-05	1.52597e-05	5.79869e-06	0.000103461	5.1883e-06	-4.08961e-05
78	11	0	1.03766e-05	0.000166636	-1.67857e-05	0.000166026	3.96753e-06	1.0987e-05	-1.03766e-05	8.85064e-06	-3.99805e-05	1.28182e-05	6.40908e-06	3.38766e-05	5.1883e-06	-3.1435e-05
78	12	0	1.77013e-05	0.000179149	-7.01947e-06	0.000188305	8.85064e-06	1.2513e-05	-4.88311e-06	3.35714e-06	-4.02857e-05	-1.22078e-06	7.01947e-06	5.27986e-05	6.10389e-06	-2.80779e-05
78	13	0	2.41104e-05	0.000170909	2.74675e-06	0.000183422	1.55649e-05	1.37337e-05	-5.79869e-06	-1.22078e-06	-4.57792e-05	-1.34286e-05	7.62986e-06	0.000116584	7.32467e-06	-1.46493e-05
78	14	0	2.92987e-05	0.00014161	1.15974e-05	0.000151071	2.44156e-05	1.64805e-05	-6.40908e-06	-9.15583e-07	-4.88311e-05	-1.49545e-05	8.54544e-06	0.000140389	7.62986e-06	1.55649e-05
78	15	0	3.1435e-05	0.000106818	1.89221e-05	0.000110175	3.23506e-05	1.92272e-05	-4.57792e-06	1.22078e-06	-4.33376e-05	-1.28182e-05	9.46103e-06	0.000115058	7.01947e-06	4.2422e-05
78	16	0	2.96039e-05	8.02661e-05	2.1974e-05	7.5383e-05	3.63181e-05	1.73961e-05	-6.10389e-06	3.05194e-07	-3.78441e-05	-1.43441e-05	1.03766e-05	0.000101019	5.4935e-06	5.4935e-05
78	17	0	2.77727e-05	6.40908e-05	2.0448e-05	4.57792e-05	3.81493e-05	1.06818e-05	-1.28182e-05	-2.74675e-06	-4.08961e-05	-1.64805e-05	1.00714e-05	0.000131234	3.35714e-06	7.93505e-05
78	18	0	2.92987e-05	5.06623e-05	1.80065e-05	1.73961e-05	4.15064e-05	1.22078e-06	-2.01428e-05	-1.83117e-06	-4.3948e-05	-1.19026e-05	8.24025e-06	0.000175792	9.15583e-07	0.00013337
78	19	0	3.17402e-05	3.72337e-05	1.86169e-05	-3.96753e-06	4.60844e-05	-6.10389e-06	-2.38052e-05	4.27272e-06	-3.17402e-05	-1.83117e-06	6.10389e-06	0.000202649	-3.05194e-07	0.000189221
79	0	0	2.89935e-05	2.74675e-05	1.95324e-05	-1.28182e-05	4.73051e-05	-8.54544e-06	-2.41104e-05	1.03766e-05	-1.22078e-06	4.57792e-06	5.79869e-06	0.00021974	-9.15583e-07	0.000212721
79	1	0	2.10584e-05	2.1974e-05	1.43441e-05	-1.00714e-05	4.3948e-05	-6.71428e-06	-2.13636e-05	1.06818e-05	3.78441e-05	5.1883e-06	7.32467e-06	0.000247207	-2.13636e-06	0.000208143
79	2	0	1.43441e-05	1.73961e-05	9.15583e-07	-4.27272e-06	3.96753e-05	-3.66233e-06	-1.52597e-05	7.01947e-06	7.41622e-05	4.57792e-06	6.71428e-06	0.000280779	-5.79869e-06	0.000190136
79	3	0	1.0987e-05	1.19026e-05	-1.61753e-05	-9.15583e-07	3.90649e-05	-1.22078e-06	-7.01947e-06	5.1883e-06	9.36947e-05	6.40908e-06	9.15583e-07	0.000302448	-1.15974e-05	0.000147409
79	4	0	8.24025e-06	8.24025e-06	-3.05194e-05	-1.22078e-06	4.18116e-05	0	1.22078e-06	5.79869e-06	8.20973e-05	8.54544e-06	-7.62986e-06	0.000304889	-1.70909e-05	7.59934e-05
79	5	0	3.35714e-06	6.71428e-06	-3.78441e-05	-3.66233e-06	4.33376e-05	3.05194e-07	1.06818e-05	5.4935e-06	3.96753e-05	8.54544e-06	-1.46493e-05	0.000296039	-2.07532e-05	1.03766e-05
79	6	0	-9.15583e-07	3.35714e-06	-3.93701e-05	-8.54544e-06	4.05909e-05	-3.05194e-07	1.95324e-05	2.74675e-06	-7.93505e-06	7.32467e-06	-1.73961e-05	0.000282915	-2.07532e-05	-3.17402e-05
79	7	0	-3.35714e-06	-3.35714e-06	-3.81493e-05	-1.43441e-05	3.35714e-05	-2.13636e-06	2.25844e-05	6.10389e-07	-3.32662e-05	6.71428e-06	-1.58701e-05	0.00026674	-1.67857e-05	-9.33895e-05
79	8	0	-3.35714e-06	-1.00714e-05	-3.66233e-05	-1.83117e-05	2.47207e-05	-3.05194e-06	1.52597e-05	1.22078e-06	-3.54026e-05	6.71428e-06	-1.22078e-05	0.000240493	-1.0987e-05	-0.000204175
79	9	0	-3.66233e-06	-1.37337e-05	-3.69285e-05	-1.80065e-05	1.64805e-05	-2.44156e-06	2.13636e-06	4.57792e-06	-3.35714e-05	8.54544e-06	-8.24025e-06	0.000188305	-6.40908e-06	-0.000309467
79	10	0	-4.88311e-06	-1.55649e-05	-3.90649e-05	-1.34286e-05	8.54544e-06	-6.10389e-07	-8.85064e-06	1.06818e-05	-3.69285e-05	1.46493e-05	-4.27272e-06	9.15583e-05	-3.66233e-06	-0.000335103
79	11	0	-7.32467e-06	-1.98376e-05	-4.2422e-05	-7.32467e-06	9.15583e-07	6.10389e-07	-1.95324e-05	1.89221e-05	-3.60129e-05	2.31948e-05	-3.05194e-07	-5.1883e-05	-1.22078e-06	-0.00029085
79	12	0	-1.00714e-05	-2.59415e-05	-4.45584e-05	-3.35714e-06	-5.4935e-06	1.22078e-06	-3.66233e-05	2.44156e-05	-2.53311e-05	2.71623e-05	2.44156e-06	-0.000210279	1.22078e-06	-0.000228285
79	13	0	-1.2513e-05	-3.17402e-05	-4.45584e-05	-4.88311e-06	-9.15583e-06	1.83117e-06	-5.85973e-05	2.10584e-05	-1.37337e-05	2.13636e-05	3.96753e-06	-0.000326863	1.83117e-06	-0.000139169
79	14	0	-1.40389e-05	-3.69285e-05	-4.30324e-05	-1.00714e-05	-1.0987e-05	2.44156e-06	-7.44674e-05	8.85064e-06	-7.01947e-06	8.24025e-06	3.35714e-06	-0.00036074	0	1.03766e-05
79	15	0	-1.55649e-05	-4.3948e-05	-4.12012e-05	-1.55649e-05	-1.49545e-05	4.27272e-06	-7.62986e-05	-5.1883e-06	-1.22078e-06	-5.4935e-06	1.22078e-06	-0.000322896	-1.52597e-06	0.000169383
79	16	0	-1.77013e-05	-5.55454e-05	-3.96753e-05	-1.83117e-05	-2.28896e-05	7.01947e-06	-7.47726e-05	-1.49545e-05	1.22078e-06	-1.61753e-05	-9.15583e-07	-0.000264604	-1.22078e-06	0.000242935
79	17	0	-1.83117e-05	-7.26363e-05	-3.81493e-05	-2.0448e-05	-3.17402e-05	9.15583e-06	-8.82012e-05	-2.07532e-05	-1.86169e-05	-2.31948e-05	-2.44156e-06	-0.000223402	-3.05194e-07	0.000238052
79	18	0	-1.70909e-05	-9.33895e-05	-3.4487e-05	-2.62467e-05	-3.72337e-05	1.00714e-05	-0.000124214	-2.44156e-05	-7.20259e-05	-2.68571e-05	-2.44156e-06	-0.000190136	0	0.000249649
79	19	0	-1.58701e-05	-0.000112006	-3.05194e-05	-3.75389e-05	-3.84545e-05	9.76622e-06	-0.000171824	-2.47207e-05	-0.000135506	-2.71623e-05	-1.22078e-06	-0.000135201	6.10389e-07	0.00029085
80	0	0	-1.77013e-05	-0.000123604	-2.86883e-05	-4.94415e-05	-3.75389e-05	1.00714e-05	-0.000207532	-2.07532e-05	-0.000171824	-2.59415e-05	0	-5.58506e-05	3.05194e-06	0.000261246
80	1	0	-1.89221e-05	-0.00012574	-2.99091e-05	-5.55454e-05	-3.60129e-05	1.0987e-05	-0.000213636	-1.64805e-05	-0.000169078	-2.53311e-05	1.83117e-06	2.0448e-05	5.4935e-06	0.000119636
80	2	0	-1.49545e-05	-0.000119331	-2.99091e-05	-5.58506e-05	-3.32662e-05	1.15974e-05	-0.000188	-1.77013e-05	-0.000151071	-2.68571e-05	3.05194e-06	6.92791e-05	4.88311e-06	-2.71623e-05
80	3	0	-5.1883e-06	-0.000107123	-2.41104e-05	-5.4935e-05	-2.83831e-05	1.2513e-05	-0.000143441	-2.31948e-05	-0.000145273	-3.02142e-05	3.05194e-06	8.9422e-05	2.13636e-06	-7.23311e-05
80	4	0	5.1883e-06	-9.15583e-05	-1.46493e-05	-5.58506e-05	-2.1974e-05	1.37337e-05	-9.7357e-05	-2.68571e-05	-0.000153208	-3.2961e-05	1.83117e-06	8.91168e-05	6.10389e-07	-4.85259e-05
80	5	0	1.22078e-05	-7.81298e-05	-4.88311e-06	-5.79869e-05	-1.40389e-05	1.55649e-05	-6.07337e-05	-2.56363e-05	-0.000153208	-3.35714e-05	9.15583e-07	7.26363e-05	6.10389e-07	-4.42532e-05
80	6	0	1.80065e-05	-7.04999e-05	3.35714e-06	-6.4396e-05	-4.27272e-06	1.58701e-05	-3.35714e-05	-2.13636e-05	-0.000128487	-2.99091e-05	9.15583e-07	4.91363e-05	1.22078e-06	-6.25649e-05
80	7	0	2.59415e-05	-6.65324e-05	1.43441e-05	-7.96557e-05	4.88311e-06	1.40389e-05	-7.62986e-06	-1.73961e-05	-8.57596e-05	-2.44156e-05	1.83117e-06	3.11298e-05	1.52597e-06	-4.76103e-05
80	8	0	3.60129e-05	-6.10389e-05	2.83831e-05	-0.00010163	1.31234e-05	1.15974e-05	2.44156e-05	-1.49545e-05	-5.03571e-05	-2.10584e-05	3.66233e-06	1.95324e-05	2.74675e-06	-4.57792e-06
80	9	0	4.48636e-05	-5.43246e-05	4.36428e-05	-0.000118415	1.98376e-05	9.46103e-06	5.82921e-05	-1.31234e-05	-5.15779e-05	-2.13636e-05	6.40908e-06	3.66233e-06	5.79869e-06	5.4935e-06
80	10	0	5.06623e-05	-4.91363e-05	5.79869e-05	-0.000119941	2.56363e-05	6.71428e-06	7.90453e-05	-1.19026e-05	-0.000100409	-2.25844e-05	9.46103e-06	-1.19026e-05	9.46103e-06	-2.50259e-05
80	11	0	5.37142e-05	-3.99805e-05	6.98895e-05	-0.000107734	2.96039e-05	3.35714e-06	8.17921e-05	-1.06818e-05	-0.000171519	-2.13636e-05	1.34286e-05	-3.66233e-06	1.2513e-05	-3.87597e-05
80	12	0	5.40194e-05	-1.55649e-05	7.75194e-05	-8.9422e-05	3.1435e-05	1.52597e-06	8.17921e-05	-7.93505e-06	-0.000209669	-1.77013e-05	1.83117e-05	3.63181e-05	1.52597e-05	-3.05194e-06
80	13	0	5.09675e-05	2.68571e-05	7.78246e-05	-6.77532e-05	3.2961e-05	2.44156e-06	9.70518e-05	-4.27272e-06	-0.000176097	-1.40389e-05	2.41104e-05	6.98895e-05	1.83117e-05	4.76103e-05
80	14	0	4.45584e-05	7.26363e-05	7.14155e-05	-4.15064e-05	3.69285e-05	3.66233e-06	0.000126656	-9.15583e-07	-9.12531e-05	-1.06818e-05	2.96039e-05	5.06623e-05	2.07532e-05	7.11103e-05
80	15	0	3.50974e-05	0.000105902	6.22597e-05	-1.40389e-05	4.12012e-05	3.66233e-06	0.000155649	9.15583e-07	-1.0987e-05	-6.40908e-06	3.4487e-05	-1.46493e-05	2.16688e-05	6.92791e-05
80	16	0	2.38052e-05	0.00012513	5.31038e-05	8.24025e-06	4.27272e-05	3.05194e-06	0.000181285	3.35714e-06	4.82207e-05	-1.52597e-06	3.87597e-05	-6.7448e-05	2.1974e-05	6.37856e-05
80	17	0	1.40389e-05	0.000137948	4.33376e-05	2.38052e-05	4.05909e-05	3.96753e-06	0.000214552	6.40908e-06	0.000133065	2.13636e-06	4.2422e-05	-6.86687e-05	2.22792e-05	5.58506e-05
80	18	0	9.46103e-06	0.000146188	3.50974e-05	3.57077e-05	3.69285e-05	4.88311e-06	0.000254837	8.54544e-06	0.00027498	3.96753e-06	4.42532e-05	-3.84545e-05	2.13636e-05	3.41818e-05
80	19	0	1.0987e-05	0.000143441	3.2961e-05	4.3948e-05	3.32662e-05	3.96753e-06	0.000278642	8.85064e-06	0.000426967	4.88311e-06	4.2422e-05	-1.67857e-05	1.70909e-05	6.40908e-06
81	0	0	1.49545e-05	0.000127571	3.66233e-05	4.30324e-05	2.96039e-05	2.44156e-06	0.000265214	8.54544e-06	0.000507233	5.79869e-06	3.54026e-05	-1.0987e-05	9.46103e-06	-2.74675e-06
81	1	0	1.61753e-05	0.000106818	3.99805e-05	3.08246e-05	2.53311e-05	2.13636e-06	0.000223707	9.46103e-06	0.000495025	6.10389e-06	2.44156e-05	-4.27272e-06	-9.15583e-07	2.07532e-05
81	2	0	1.46493e-05	9.15583e-05	3.72337e-05	1.2513e-05	2.10584e-05	2.13636e-06	0.000179454	1.06818e-05	0.000437649	6.40908e-06	9.46103e-06	7.62986e-06	-1.43441e-05	6.5922e-05
81	3	0	1.34286e-05	8.637e-05	3.11298e-05	-1.83117e-06	1.77013e-05	-3.05194e-07	0.000142526	1.0987e-05	0.000377525	9.15583e-06	-7.01947e-06	2.31948e-05	-2.86883e-05	0.000107428
81	4	0	1.37337e-05	8.85064e-05	2.59415e-05	-4.57792e-06	1.40389e-05	-5.1883e-06	0.000102851	1.0987e-05	0.000313129	1.28182e-05	-2.16688e-05	6.19545e-05	-3.93701e-05	0.000129097
81	5	0	1.49545e-05	9.12531e-05	2.31948e-05	4.57792e-06	9.76622e-06	-7.62986e-06	5.1883e-05	1.0987e-05	0.000241104	1.31234e-05	-2.92987e-05	0.000146493	-4.2422e-05	0.00013337
81	6	0	1.58701e-05	8.91168e-05	2.07532e-05	2.0448e-05	5.4935e-06	-6.10389e-06	-4.57792e-06	1.12922e-05	0.00018037	9.15583e-06	-2.99091e-05	0.000249954	-3.99805e-05	0.000131234
81	7	0	1.52597e-05	8.36233e-05	1.83117e-05	3.41818e-05	3.05194e-07	-4.27272e-06	-5.61558e-05	1.03766e-05	0.000141305	4.27272e-06	-3.02142e-05	0.000303058	-3.87597e-05	0.000128487
81	8	0	1.2513e-05	8.05713e-05	1.67857e-05	4.27272e-05	-6.40908e-06	-4.27272e-06	-9.5831e-05	7.62986e-06	0.00010987	2.44156e-06	-3.54026e-05	0.000268571	-4.12012e-05	0.000119331
81	9	0	8.24025e-06	8.14869e-05	1.46493e-05	4.97467e-05	-1.58701e-05	-5.1883e-06	-0.000121162	5.1883e-06	8.14869e-05	3.35714e-06	-4.30324e-05	0.000189526	-4.30324e-05	9.27791e-05
81	10	0	3.35714e-06	7.93505e-05	9.76622e-06	5.76817e-05	-2.50259e-05	-4.88311e-06	-0.000133675	5.4935e-06	7.3857e-05	5.79869e-06	-4.76103e-05	0.000146188	-3.99805e-05	4.5474e-05
81	11	0	-3.05194e-07	6.68376e-05	3.66233e-06	6.22597e-05	-3.26558e-05	-4.57792e-06	-0.000137337	8.24025e-06	8.97272e-05	8.24025e-06	-4.79155e-05	0.000181285	-3.35714e-05	-4.88311e-06
81	12	0	-3.66233e-06	4.69999e-05	-6.10389e-07	5.79869e-05	-3.87597e-05	-5.4935e-06	-0.000137337	1.06818e-05	9.5831e-05	9.76622e-06	-4.60844e-05	0.000278032	-2.62467e-05	-2.56363e-05
81	13	0	-5.79869e-06	2.92987e-05	-3.35714e-06	4.69999e-05	-4.18116e-05	-7.01947e-06	-0.000135812	1.2513e-05	6.83635e-05	1.03766e-05	-4.30324e-05	0.000388818	-1.77013e-05	1.83117e-06
81	14	0	-5.1883e-06	1.86169e-05	-5.1883e-06	3.63181e-05	-4.05909e-05	-8.24025e-06	-0.000132149	1.52597e-05	2.83831e-05	1.06818e-05	-3.54026e-05	0.000464506	-4.88311e-06	5.95129e-05
81	15	0	-1.22078e-06	1.19026e-05	-4.57792e-06	2.92987e-05	-3.57077e-05	-8.85064e-06	-0.000119941	2.01428e-05	6.40908e-06	1.28182e-05	-2.38052e-05	0.00047946	8.54544e-06	0.000108039
81	16	0	2.13636e-06	7.01947e-06	-1.52597e-06	2.41104e-05	-3.05194e-05	-8.54544e-06	-8.85064e-05	2.35e-05	-1.22078e-06	1.55649e-05	-1.43441e-05	0.000449551	1.70909e-05	0.000128182
81	17	0	1.52597e-06	5.1883e-06	3.05194e-07	2.01428e-05	-2.74675e-05	-7.62986e-06	-3.54026e-05	2.38052e-05	-1.92272e-05	1.70909e-05	-1.03766e-05	0.000412928	1.95324e-05	0.000135506
81	18	0	-2.74675e-06	6.10389e-06	-2.44156e-06	1.92272e-05	-2.71623e-05	-7.01947e-06	1.98376e-05	2.28896e-05	-4.82207e-05	1.70909e-05	-9.76622e-06	0.000367454	2.0448e-05	0.000148935
81	19	0	-6.71428e-06	7.01947e-06	-8.85064e-06	2.07532e-05	-2.89935e-05	-8.54544e-06	4.69999e-05	2.38052e-05	-7.26363e-05	1.67857e-05	-7.62986e-06	0.000251785	2.22792e-05	0.000160227
82	0	0	-7.62986e-06	6.10389e-06	-1.34286e-05	2.10584e-05	-3.08246e-05	-1.0987e-05	3.47922e-05	2.56363e-05	-9.24739e-05	1.67857e-05	-3.35714e-06	3.17402e-05	2.22792e-05	0.000144052
82	1	0	-8.54544e-06	3.96753e-06	-1.46493e-05	1.89221e-05	-3.1435e-05	-1.12922e-05	2.13636e-06	2.44156e-05	-0.000120552	1.64805e-05	-6.10389e-07	-0.000198071	1.77013e-05	8.91168e-05
82	2	0	-1.19026e-05	2.13636e-06	-1.58701e-05	1.70909e-05	-3.05194e-05	-9.76622e-06	-2.56363e-05	2.16688e-05	-0.000159617	1.67857e-05	-6.10389e-07	-0.000278642	1.2513e-05	1.0987e-05
82	3	0	-1.43441e-05	9.15583e-07	-1.95324e-05	1.70909e-05	-2.80779e-05	-9.15583e-06	-4.5474e-05	2.16688e-05	-0.000201123	1.92272e-05	-2.74675e-06	-0.000173961	9.46103e-06	-7.04999e-05
82	4	0	-1.28182e-05	9.15583e-07	-2.28896e-05	1.73961e-05	-2.47207e-05	-1.12922e-05	-6.83635e-05	2.47207e-05	-0.000240493	2.1974e-05	-4.88311e-06	-5.06623e-05	6.71428e-06	-0.000153513
82	5	0	-8.24025e-06	2.13636e-06	-2.25844e-05	1.73961e-05	-2.0448e-05	-1.34286e-05	-9.70518e-05	2.62467e-05	-0.000272539	2.07532e-05	-6.10389e-06	-0.000108039	3.05194e-06	-0.000247513
82	6	0	-5.1883e-06	3.96753e-06	-1.89221e-05	1.86169e-05	-1.61753e-05	-1.31234e-05	-0.000125435	2.31948e-05	-0.000284746	1.70909e-05	-4.27272e-06	-0.000352805	6.10389e-07	-0.000345175
82	7	0	-3.96753e-06	4.27272e-06	-1.49545e-05	2.13636e-05	-1.31234e-05	-1.19026e-05	-0.00014985	1.92272e-05	-0.00027437	1.58701e-05	0	-0.000600623	2.44156e-06	-0.000410792
82	8	0	-2.44156e-06	3.35714e-06	-1.22078e-05	2.28896e-05	-1.15974e-05	-1.12922e-05	-0.000167857	1.86169e-05	-0.000260636	1.80065e-05	3.96753e-06	-0.000684856	6.10389e-06	-0.000412318
82	9	0	-9.15583e-07	1.22078e-06	-1.03766e-05	2.07532e-05	-1.12922e-05	-1.03766e-05	-0.000169383	1.98376e-05	-0.0002585	1.80065e-05	6.10389e-06	-0.000601233	7.62986e-06	-0.000361961
82	10	0	-1.83117e-06	-1.83117e-06	-9.46103e-06	1.55649e-05	-1.28182e-05	-7.62986e-06	-0.000147714	1.95324e-05	-0.000253617	1.40389e-05	6.40908e-06	-0.000440701	7.62986e-06	-0.000303668
82	11	0	-5.1883e-06	-6.10389e-06	-1.03766e-05	1.06818e-05	-1.64805e-05	-4.88311e-06	-0.000112922	1.64805e-05	-0.000220961	1.06818e-05	5.79869e-06	-0.000264604	8.54544e-06	-0.00025972
82	12	0	-7.93505e-06	-7.93505e-06	-1.31234e-05	8.24025e-06	-2.13636e-05	-4.27272e-06	-8.14869e-05	1.28182e-05	-0.000167247	1.15974e-05	5.1883e-06	-9.76622e-05	1.06818e-05	-0.000206617
82	13	0	-9.76622e-06	-6.40908e-06	-1.61753e-05	9.15583e-06	-2.38052e-05	-5.4935e-06	-5.31038e-05	9.46103e-06	-0.00012574	1.37337e-05	3.96753e-06	1.64805e-05	1.03766e-05	-0.000122688
82	14	0	-1.15974e-05	-4.27272e-06	-1.83117e-05	1.15974e-05	-2.22792e-05	-6.10389e-06	-1.73961e-05	6.40908e-06	-0.000112006	1.2513e-05	2.74675e-06	3.78441e-05	7.62986e-06	-3.50974e-05
82	15	0	-1.37337e-05	-3.05194e-06	-2.01428e-05	1.34286e-05	-1.92272e-05	-6.40908e-06	1.89221e-05	3.35714e-06	-0.000104987	7.93505e-06	2.44156e-06	-1.31234e-05	4.57792e-06	6.40908e-06
82	16	0	-1.40389e-05	-2.44156e-06	-2.1974e-05	1.37337e-05	-1.70909e-05	-7.62986e-06	3.78441e-05	9.15583e-07	-7.11103e-05	3.66233e-06	1.83117e-06	-7.5383e-05	1.22078e-06	-8.54544e-06
82	17	0	-1.12922e-05	-1.52597e-06	-2.25844e-05	1.34286e-05	-1.37337e-05	-8.85064e-06	4.69999e-05	-1.22078e-06	7.32467e-06	3.05194e-07	-3.05194e-07	-0.000122383	-4.57792e-06	-3.84545e-05
82	18	0	-6.71428e-06	-2.13636e-06	-1.98376e-05	1.31234e-05	-7.32467e-06	-7.93505e-06	9.09479e-05	-4.88311e-06	0.000122383	-3.96753e-06	-4.88311e-06	-0.000163889	-1.34286e-05	-3.50974e-05
82	19	0	-1.22078e-06	-5.1883e-06	-1.40389e-05	1.19026e-05	3.05194e-07	-5.79869e-06	0.000198682	-1.12922e-05	0.000242324	-1.00714e-05	-1.03766e-05	-0.000177928	-2.13636e-05	9.15583e-06
83	0	0	4.88311e-06	-8.54544e-06	-7.01947e-06	8.85064e-06	7.01947e-06	-3.96753e-06	0.000335409	-1.89221e-05	0.000325032	-1.43441e-05	-1.67857e-05	-0.000118415	-2.68571e-05	6.56168e-05
83	1	0	1.22078e-05	-9.15583e-06	-6.10389e-07	5.1883e-06	1.37337e-05	-2.74675e-06	0.000423305	-2.56363e-05	0.000337545	-1.58701e-05	-2.31948e-05	-6.10389e-07	-3.11298e-05	9.94934e-05
83	2	0	1.83117e-05	-7.93505e-06	4.88311e-06	4.27272e-06	2.22792e-05	-2.13636e-06	0.000412623	-2.96039e-05	0.000280779	-1.67857e-05	-2.74675e-05	7.72142e-05	-3.50974e-05	9.76622e-05
83	3	0	2.13636e-05	-7.01947e-06	1.00714e-05	5.4935e-06	3.1435e-05	-2.74675e-06	0.000317402	-3.11298e-05	0.000186474	-1.80065e-05	-2.80779e-05	3.93701e-05	-3.75389e-05	7.44674e-05
83	4	0	2.35e-05	-6.71428e-06	1.37337e-05	6.10389e-06	3.72337e-05	-3.96753e-06	0.000192272	-3.20454e-05	9.94934e-05	-1.86169e-05	-2.53311e-05	-8.39285e-05	-3.57077e-05	5.43246e-05
83	5	0	2.56363e-05	-6.40908e-06	1.55649e-05	5.4935e-06	3.84545e-05	-3.96753e-06	8.57596e-05	-3.23506e-05	5.24934e-05	-1.73961e-05	-2.07532e-05	-0.00021211	-2.99091e-05	4.48636e-05
83	6	0	2.68571e-05	-5.79869e-06	1.67857e-05	4.57792e-06	3.75389e-05	-1.83117e-06	2.0448e-05	-3.08246e-05	4.33376e-05	-1.40389e-05	-1.49545e-05	-0.000307941	-2.22792e-05	3.26558e-05
83	7	0	2.50259e-05	-6.40908e-06	1.80065e-05	4.57792e-06	3.69285e-05	0	-7.01947e-06	-2.50259e-05	3.81493e-05	-9.15583e-06	-7.93505e-06	-0.000382714	-1.40389e-05	6.10389e-06
83	8	0	2.13636e-05	-7.01947e-06	1.89221e-05	3.96753e-06	3.60129e-05	-3.05194e-07	-1.37337e-05	-1.64805e-05	6.10389e-06	-4.57792e-06	-1.22078e-06	-0.000426357	-6.10389e-06	-2.74675e-05
83	9	0	1.77013e-05	-6.40908e-06	1.67857e-05	2.74675e-06	3.38766e-05	-2.13636e-06	-1.43441e-05	-8.24025e-06	-3.99805e-05	-2.13636e-06	3.05194e-06	-0.000399194	1.83117e-06	-5.06623e-05
83	10	0	1.58701e-05	-5.4935e-06	1.2513e-05	1.83117e-06	3.02142e-05	-2.74675e-06	-6.40908e-06	-3.35714e-06	-6.13441e-05	-1.83117e-06	6.10389e-06	-0.000291766	9.76622e-06	-5.70714e-05
83	11	0	1.52597e-05	-6.10389e-06	9.76622e-06	1.83117e-06	2.68571e-05	-1.83117e-06	2.35e-05	-1.22078e-06	-4.73051e-05	-2.13636e-06	8.54544e-06	-0.000161753	1.52597e-05	-5.73766e-05
83	12	0	1.52597e-05	-7.32467e-06	1.06818e-05	6.10389e-07	2.53311e-05	-1.22078e-06	8.30129e-05	-3.05194e-07	-2.96039e-05	-1.22078e-06	9.46103e-06	-8.45388e-05	1.64805e-05	-6.22597e-05
83	13	0	1.40389e-05	-6.71428e-06	1.31234e-05	-1.22078e-06	2.56363e-05	-6.10389e-07	0.00015626	6.10389e-07	-2.38052e-05	0	6.71428e-06	-8.39285e-05	1.34286e-05	-7.3857e-05
83	14	0	1.06818e-05	-5.79869e-06	1.2513e-05	-2.74675e-06	2.50259e-05	0	0.000215772	2.74675e-06	1.22078e-06	6.10389e-07	2.13636e-06	-0.000115669	1.03766e-05	-9.15583e-05
83	15	0	5.4935e-06	-6.40908e-06	7.62986e-06	-3.66233e-06	2.13636e-05	9.15583e-07	0.000238052	4.57792e-06	7.08051e-05	1.83117e-06	1.22078e-06	-0.000119941	1.15974e-05	-0.000116279
83	16	0	1.52597e-06	-8.54544e-06	3.05194e-06	-4.88311e-06	1.55649e-05	1.22078e-06	0.000213636	5.4935e-06	0.000144052	2.74675e-06	7.01947e-06	-7.62986e-05	1.64805e-05	-0.000147714
83	17	0	1.22078e-06	-8.85064e-06	1.83117e-06	-6.10389e-06	1.28182e-05	3.05194e-07	0.000149545	5.79869e-06	0.000162974	3.05194e-06	1.55649e-05	-7.01947e-06	2.0448e-05	-0.000177013
83	18	0	3.35714e-06	-6.71428e-06	2.74675e-06	-5.79869e-06	1.37337e-05	0	6.71428e-05	5.79869e-06	0.000135201	1.83117e-06	2.16688e-05	6.53116e-05	2.0448e-05	-0.000188915
83	19	0	3.35714e-06	-4.88311e-06	2.44156e-06	-4.27272e-06	1.49545e-05	-3.05194e-07	-5.4935e-06	5.4935e-06	0.000120857	9.15583e-07	2.38052e-05	0.000144662	1.83117e-05	-0.000168162
84	0	0	1.22078e-06	-5.1883e-06	9.15583e-07	-3.96753e-06	1.43441e-05	-3.05194e-07	-5.03571e-05	4.88311e-06	0.000138558	1.52597e-06	2.47207e-05	0.000235915	1.61753e-05	-0.000105597
84	1	0	6.10389e-07	-6.71428e-06	6.10389e-07	-5.79869e-06	1.46493e-05	3.05194e-07	-6.62272e-05	3.35714e-06	0.000143136	1.52597e-06	2.50259e-05	0.000312519	1.37337e-05	-1.31234e-05
84	2	0	3.35714e-06	-8.24025e-06	3.96753e-06	-7.32467e-06	1.58701e-05	3.05194e-06	-6.7448e-05	2.44156e-06	9.94934e-05	0	2.1974e-05	0.000328694	9.46103e-06	6.92791e-05
84	3	0	6.71428e-06	-8.85064e-06	7.93505e-06	-6.10389e-06	1.28182e-05	5.79869e-06	-7.11103e-05	2.13636e-06	3.23506e-05	-3.05194e-06	1.52597e-05	0.000272844	3.05194e-06	9.8883e-05
84	4	0	7.93505e-06	-8.24025e-06	9.46103e-06	-3.96753e-06	9.15583e-07	6.40908e-06	-8.4844e-05	1.83117e-06	-2.13636e-05	-4.27272e-06	7.32467e-06	0.000190747	-2.13636e-06	8.20973e-05
84	5	0	5.4935e-06	-5.79869e-06	7.32467e-06	-3.96753e-06	-1.49545e-05	5.79869e-06	-9.76622e-05	1.22078e-06	-6.13441e-05	-2.44156e-06	1.83117e-06	0.000148935	-4.27272e-06	9.12531e-05
84	6	0	3.05194e-07	-2.44156e-06	3.35714e-06	-4.88311e-06	-2.74675e-05	5.79869e-06	-8.72856e-05	6.10389e-07	-9.67466e-05	0	-1.52597e-06	0.00018037	-2.13636e-06	0.000197766
84	7	0	-6.40908e-06	-6.10389e-07	-1.22078e-06	-4.57792e-06	-3.32662e-05	5.79869e-06	-5.09675e-05	3.05194e-07	-0.000113227	2.13636e-06	-5.79869e-06	0.00026613	1.52597e-06	0.000386071
84	8	0	-1.34286e-05	-9.15583e-07	-6.71428e-06	-3.35714e-06	-3.50974e-05	4.27272e-06	-2.07532e-05	6.10389e-07	-0.000101935	3.96753e-06	-1.28182e-05	0.000358603	4.57792e-06	0.000560032
84	9	0	-1.73961e-05	-2.44156e-06	-1.31234e-05	-3.66233e-06	-3.54026e-05	1.52597e-06	-3.66233e-05	1.83117e-06	-9.12531e-05	5.79869e-06	-2.01428e-05	0.000410792	5.79869e-06	0.000643045
84	10	0	-1.77013e-05	-3.66233e-06	-1.70909e-05	-5.1883e-06	-3.2961e-05	6.10389e-07	-9.7357e-05	3.96753e-06	-0.000112617	5.79869e-06	-2.38052e-05	0.000395532	7.32467e-06	0.000637551
84	11	0	-1.61753e-05	-3.96753e-06	-1.67857e-05	-6.10389e-06	-2.71623e-05	9.15583e-07	-0.000154428	5.79869e-06	-0.000147104	2.74675e-06	-2.25844e-05	0.000314045	1.06818e-05	0.000581395
84	12	0	-1.58701e-05	-3.66233e-06	-1.34286e-05	-6.10389e-06	-1.89221e-05	3.05194e-07	-0.000164805	5.1883e-06	-0.000152292	-9.15583e-07	-1.89221e-05	0.000202954	1.34286e-05	0.000492889
84	13	0	-1.64805e-05	-2.44156e-06	-9.76622e-06	-6.10389e-06	-8.54544e-06	-1.52597e-06	-0.00013398	2.13636e-06	-0.000124519	-3.05194e-06	-1.64805e-05	0.000123299	1.2513e-05	0.000392785
84	14	0	-1.52597e-05	-1.83117e-06	-7.32467e-06	-6.10389e-06	2.13636e-06	-3.35714e-06	-0.000101019	-9.15583e-07	-0.000108344	-3.05194e-06	-1.70909e-05	0.00012513	9.46103e-06	0.000324727
84	15	0	-1.2513e-05	-2.74675e-06	-5.79869e-06	-4.88311e-06	1.00714e-05	-2.44156e-06	-9.49155e-05	-2.74675e-06	-0.000135812	-1.52597e-06	-1.86169e-05	0.000206311	9.15583e-06	0.000300922
84	16	0	-1.06818e-05	-3.96753e-06	-5.4935e-06	-3.66233e-06	1.28182e-05	-9.15583e-07	-0.000115669	-1.52597e-06	-0.000194409	1.22078e-06	-1.80065e-05	0.000321065	1.2513e-05	0.000257584
84	17	0	-1.15974e-05	-4.57792e-06	-6.71428e-06	-4.57792e-06	1.28182e-05	-6.10389e-07	-0.000147714	1.52597e-06	-0.000251785	7.01947e-06	-1.58701e-05	0.000426967	1.43441e-05	0.000132454
84	18	0	-1.28182e-05	-4.27272e-06	-9.15583e-06	-6.71428e-06	1.28182e-05	-6.10389e-07	-0.000171214	7.01947e-06	-0.00028963	1.43441e-05	-1.40389e-05	0.000506623	1.2513e-05	-2.92987e-05
84	19	0	-1.2513e-05	-3.96753e-06	-1.2513e-05	-7.01947e-06	1.06818e-05	-3.05194e-07	-0.000169688	1.31234e-05	-0.000307636	1.95324e-05	-1.37337e-05	0.000538973	9.46103e-06	-0.000119636
85	0	0	-1.12922e-05	-3.96753e-06	-1.73961e-05	-5.1883e-06	1.83117e-06	0	-0.000148019	1.83117e-05	-0.000311909	2.07532e-05	-1.31234e-05	0.000477934	5.1883e-06	-0.000112922
85	1	0	-1.12922e-05	-3.96753e-06	-2.38052e-05	-4.27272e-06	-1.22078e-05	0	-0.000131234	2.07532e-05	-0.000310383	1.86169e-05	-1.15974e-05	0.000292987	-4.27272e-06	-9.7357e-05
85	2	0	-1.31234e-05	-3.96753e-06	-3.08246e-05	-5.1883e-06	-2.53311e-05	6.10389e-07	-0.000137032	1.95324e-05	-0.00030672	1.52597e-05	-1.00714e-05	2.10584e-05	-2.1974e-05	-0.000138253
85	3	0	-1.49545e-05	-4.27272e-06	-3.54026e-05	-5.1883e-06	-3.23506e-05	3.66233e-06	-0.000153513	1.55649e-05	-0.000301227	1.19026e-05	-8.85064e-06	-0.000245681	-3.78441e-05	-0.000191662
85	4	0	-1.55649e-05	-3.96753e-06	-3.78441e-05	-2.44156e-06	-3.4487e-05	8.85064e-06	-0.00015748	1.15974e-05	-0.000296649	9.76622e-06	-7.01947e-06	-0.000426967	-3.96753e-05	-0.000189526
85	5	0	-1.58701e-05	-2.13636e-06	-3.90649e-05	9.15583e-07	-3.50974e-05	1.31234e-05	-0.000147714	8.54544e-06	-0.000295123	9.46103e-06	-4.27272e-06	-0.000496857	-2.71623e-05	-0.000148324
85	6	0	-1.58701e-05	3.05194e-07	-3.90649e-05	2.13636e-06	-3.41818e-05	1.49545e-05	-0.000135506	7.32467e-06	-0.000277422	1.2513e-05	-1.83117e-06	-0.000484344	-1.31234e-05	-0.000135812
85	7	0	-1.31234e-05	2.13636e-06	-3.41818e-05	2.44156e-06	-3.1435e-05	1.46493e-05	-0.000117195	6.40908e-06	-0.000202649	1.70909e-05	-6.10389e-07	-0.000457792	-5.79869e-06	-0.000162058
85	8	0	-8.24025e-06	3.35714e-06	-2.38052e-05	3.96753e-06	-2.74675e-05	1.37337e-05	-8.14869e-05	5.4935e-06	-6.22597e-05	1.98376e-05	2.74675e-06	-0.000491363	-3.05194e-06	-0.00017274
85	9	0	-4.57792e-06	4.57792e-06	-1.03766e-05	6.71428e-06	-2.22792e-05	1.22078e-05	-3.4487e-05	4.88311e-06	7.8435e-05	1.95324e-05	1.15974e-05	-0.000601538	-3.05194e-07	-0.000140695
85	10	0	-4.88311e-06	5.1883e-06	3.05194e-07	8.85064e-06	-1.49545e-05	1.03766e-05	2.13636e-06	5.1883e-06	0.000132149	1.80065e-05	2.38052e-05	-0.000716291	2.44156e-06	-0.000102851
85	11	0	-7.93505e-06	4.57792e-06	6.10389e-06	8.85064e-06	-6.10389e-06	7.93505e-06	2.86883e-05	7.32467e-06	8.36233e-05	1.77013e-05	3.41818e-05	-0.000737044	3.35714e-06	-9.94934e-05
85	12	0	-1.03766e-05	2.74675e-06	8.24025e-06	7.62986e-06	1.52597e-06	6.71428e-06	6.77532e-05	9.46103e-06	3.96753e-06	1.64805e-05	3.96753e-05	-0.000641519	2.74675e-06	-0.000117805
85	13	0	-1.12922e-05	1.52597e-06	9.46103e-06	5.79869e-06	6.40908e-06	7.62986e-06	0.000126961	8.24025e-06	-3.41818e-05	1.03766e-05	4.05909e-05	-0.000501434	3.05194e-06	-0.000120247
85	14	0	-1.19026e-05	1.83117e-06	1.0987e-05	3.96753e-06	9.46103e-06	9.46103e-06	0.000176402	2.13636e-06	-2.13636e-05	0	3.84545e-05	-0.00039309	3.66233e-06	-0.000101019
85	15	0	-1.28182e-05	1.52597e-06	1.37337e-05	2.74675e-06	1.19026e-05	1.00714e-05	0.000186779	-7.01947e-06	2.41104e-05	-1.03766e-05	3.4487e-05	-0.000320759	3.05194e-06	-8.08765e-05
85	16	0	-1.34286e-05	0	1.83117e-05	1.83117e-06	1.49545e-05	8.54544e-06	0.000169078	-1.61753e-05	0.000107428	-1.58701e-05	2.92987e-05	-0.000245071	1.83117e-06	-6.5922e-05
85	17	0	-1.43441e-05	-6.10389e-07	2.35e-05	9.15583e-07	2.16688e-05	6.71428e-06	0.000158091	-2.28896e-05	0.000233169	-1.92272e-05	2.56363e-05	-0.000157175	1.22078e-06	-4.82207e-05
85	18	0	-1.40389e-05	-3.05194e-07	2.65519e-05	-6.10389e-07	3.41818e-05	6.10389e-06	0.000166331	-2.89935e-05	0.000363792	-2.47207e-05	2.22792e-05	-8.82012e-05	9.15583e-07	-4.66947e-05
85	19	0	-9.15583e-06	0	2.83831e-05	-2.44156e-06	5.12727e-05	6.10389e-06	0.000175792	-3.60129e-05	0.00043887	-3.26558e-05	1.64805e-05	-5.6461e-05	-9.15583e-07	-0.000106208
86	0	0	9.15583e-07	-1.22078e-06	3.20454e-05	-3.66233e-06	6.62272e-05	5.79869e-06	0.000169383	-4.12012e-05	0.00043887	-3.78441e-05	8.85064e-06	-3.99805e-05	-4.27272e-06	-0.000227065
86	1	0	1.22078e-05	-2.74675e-06	3.78441e-05	-4.57792e-06	7.32467e-05	6.10389e-06	0.000153208	-3.99805e-05	0.000399194	-3.81493e-05	3.35714e-06	-8.24025e-06	-6.40908e-06	-0.000331746
86	2	0	1.89221e-05	-3.05194e-06	3.99805e-05	-6.40908e-06	7.23311e-05	7.01947e-06	0.00014161	-3.38766e-05	0.000364707	-3.47922e-05	6.10389e-07	3.87597e-05	-5.4935e-06	-0.000332967
86	3	0	2.16688e-05	-2.74675e-06	3.57077e-05	-8.85064e-06	6.98895e-05	7.32467e-06	0.000136117	-2.74675e-05	0.000357993	-3.17402e-05	-6.10389e-06	8.4844e-05	-3.05194e-06	-0.000231032
86	4	0	2.41104e-05	-2.74675e-06	3.08246e-05	-1.03766e-05	6.92791e-05	6.10389e-06	0.000127266	-2.38052e-05	0.000383019	-3.02142e-05	-2.1974e-05	0.000126045	-1.52597e-06	-0.000108649
86	5	0	2.65519e-05	-2.74675e-06	3.17402e-05	-1.03766e-05	6.89739e-05	4.57792e-06	0.000110175	-2.13636e-05	0.000426357	-2.96039e-05	-3.96753e-05	0.000167857	-6.10389e-07	-3.4487e-05
86	6	0	2.65519e-05	-1.52597e-06	3.47922e-05	-9.76622e-06	6.62272e-05	4.27272e-06	9.03375e-05	-1.70909e-05	0.000448331	-2.92987e-05	-4.57792e-05	0.000198682	6.10389e-07	-7.01947e-06
86	7	0	2.35e-05	3.05194e-07	3.02142e-05	-9.15583e-06	6.07337e-05	4.57792e-06	7.17207e-05	-1.2513e-05	0.000410792	-2.83831e-05	-3.60129e-05	0.00019624	2.74675e-06	2.74675e-06
86	8	0	1.92272e-05	3.05194e-07	1.80065e-05	-8.85064e-06	5.31038e-05	3.96753e-06	5.15779e-05	-1.00714e-05	0.000324422	-2.74675e-05	-2.10584e-05	0.000158396	3.96753e-06	-4.88311e-06
86	9	0	1.67857e-05	-9.15583e-07	7.32467e-06	-8.24025e-06	4.3948e-05	3.66233e-06	2.65519e-05	-9.76622e-06	0.00024385	-2.77727e-05	-1.15974e-05	0.000100409	3.96753e-06	-5.00519e-05
86	10	0	1.55649e-05	-1.52597e-06	3.35714e-06	-7.62986e-06	3.41818e-05	5.1883e-06	1.22078e-06	-1.06818e-05	0.000206311	-2.83831e-05	-8.24025e-06	2.25844e-05	4.27272e-06	-0.000127876
86	11	0	1.37337e-05	-6.10389e-07	0	-7.01947e-06	2.62467e-05	7.32467e-06	-1.77013e-05	-1.19026e-05	0.000193188	-2.77727e-05	-4.88311e-06	-7.59934e-05	6.40908e-06	-0.00020448
86	12	0	1.03766e-05	-3.05194e-07	-7.01947e-06	-6.71428e-06	2.16688e-05	7.62986e-06	-3.32662e-05	-1.43441e-05	0.00016511	-2.59415e-05	9.15583e-07	-0.000151071	1.03766e-05	-0.000249954
86	13	0	5.1883e-06	-2.13636e-06	-1.49545e-05	-6.40908e-06	1.83117e-05	7.01947e-06	-5.52402e-05	-1.64805e-05	0.000111396	-2.50259e-05	6.40908e-06	-0.000126961	1.31234e-05	-0.000260636
86	14	0	-2.13636e-06	-4.57792e-06	-2.01428e-05	-6.71428e-06	1.22078e-05	8.24025e-06	-8.75908e-05	-1.61753e-05	4.66947e-05	-2.50259e-05	9.15583e-06	8.54544e-06	1.37337e-05	-0.000245376
86	15	0	-1.06818e-05	-4.57792e-06	-2.59415e-05	-7.32467e-06	1.52597e-06	1.0987e-05	-0.000122078	-1.37337e-05	-1.73961e-05	-2.1974e-05	9.46103e-06	0.000169383	1.15974e-05	-0.000202344
86	16	0	-1.73961e-05	-3.35714e-06	-3.38766e-05	-7.93505e-06	-1.12922e-05	1.15974e-05	-0.000147409	-1.03766e-05	-7.6909e-05	-1.31234e-05	9.46103e-06	0.000265214	8.85064e-06	-0.000117195
86	17	0	-2.0448e-05	-3.35714e-06	-3.4487e-05	-7.62986e-06	-2.35e-05	9.15583e-06	-0.000160227	-7.01947e-06	-0.00012513	-2.13636e-06	8.85064e-06	0.000295428	7.01947e-06	7.32467e-06
86	18	0	-2.13636e-05	-4.27272e-06	-2.25844e-05	-5.79869e-06	-3.17402e-05	7.62986e-06	-0.000163279	-3.35714e-06	-0.000160532	3.35714e-06	6.71428e-06	0.000309467	6.71428e-06	0.000132454
86	19	0	-2.47207e-05	-3.66233e-06	-7.62986e-06	-2.44156e-06	-3.84545e-05	8.85064e-06	-0.000159617	-9.15583e-07	-0.00019563	2.74675e-06	3.05194e-06	0.000311603	7.01947e-06	0.000206311
87	0	0	-3.4487e-05	-6.10389e-07	-3.66233e-06	3.05194e-07	-4.97467e-05	1.00714e-05	-0.000152902	-1.83117e-06	-0.000238052	6.10389e-07	-3.05194e-07	0.000269487	5.79869e-06	0.000221571
87	1	0	-4.69999e-05	9.15583e-07	-7.93505e-06	2.44156e-06	-6.77532e-05	8.24025e-06	-0.000150461	-6.71428e-06	-0.00027437	2.74675e-06	-2.74675e-06	0.000191967	2.13636e-06	0.000222792
87	2	0	-5.55454e-05	6.10389e-07	-8.85064e-06	3.96753e-06	-8.72856e-05	4.57792e-06	-0.000157786	-1.00714e-05	-0.000287188	9.76622e-06	-5.1883e-06	0.000132149	-2.74675e-06	0.000242019
87	3	0	-5.76817e-05	6.10389e-07	-7.01947e-06	5.79869e-06	-0.000103766	2.74675e-06	-0.000169993	-8.24025e-06	-0.000278948	2.0448e-05	-7.93505e-06	0.000106818	-6.10389e-06	0.000252396
87	4	0	-5.89025e-05	2.13636e-06	-1.46493e-05	7.62986e-06	-0.000121162	3.05194e-06	-0.000177013	-9.15583e-07	-0.000263993	3.23506e-05	-1.06818e-05	7.29415e-05	-6.71428e-06	0.000210889
87	5	0	-6.40908e-05	2.13636e-06	-3.4487e-05	7.93505e-06	-0.000143747	3.35714e-06	-0.00017335	8.24025e-06	-0.000244766	4.21168e-05	-1.0987e-05	3.05194e-07	-4.57792e-06	0.000133675
87	6	0	-6.98895e-05	-3.05194e-07	-5.15779e-05	5.79869e-06	-0.000166636	3.05194e-06	-0.000161753	1.55649e-05	-0.000214857	4.57792e-05	-6.71428e-06	-8.05713e-05	6.10389e-07	8.60648e-05
87	7	0	-6.7448e-05	-3.35714e-06	-5.27986e-05	2.44156e-06	-0.000177013	3.66233e-06	-0.000146799	1.89221e-05	-0.00018098	4.36428e-05	-6.10389e-07	-0.000120247	8.85064e-06	9.8883e-05
87	8	0	-5.43246e-05	-3.35714e-06	-4.18116e-05	6.10389e-07	-0.000170298	3.96753e-06	-0.000130318	1.86169e-05	-0.000154428	4.05909e-05	3.96753e-06	-0.000106818	1.70909e-05	0.000130013
87	9	0	-3.66233e-05	-1.52597e-06	-2.92987e-05	1.22078e-06	-0.000151071	3.35714e-06	-0.000112922	1.67857e-05	-0.000126045	3.96753e-05	5.79869e-06	-6.16493e-05	2.13636e-05	0.000122688
87	10	0	-1.92272e-05	-1.22078e-06	-1.89221e-05	2.74675e-06	-0.000124825	1.83117e-06	-9.24739e-05	1.61753e-05	-6.71428e-05	3.93701e-05	5.79869e-06	-8.24025e-06	2.1974e-05	7.20259e-05
87	11	0	-2.44156e-06	-3.05194e-06	-7.62986e-06	2.44156e-06	-9.09479e-05	1.83117e-06	-6.53116e-05	1.61753e-05	3.26558e-05	3.4487e-05	6.40908e-06	3.38766e-05	2.22792e-05	2.0448e-05
87	12	0	1.46493e-05	-4.88311e-06	5.79869e-06	1.22078e-06	-5.03571e-05	3.96753e-06	-3.1435e-05	1.22078e-05	0.000142221	2.41104e-05	7.93505e-06	4.63895e-05	2.38052e-05	3.66233e-06
87	13	0	3.26558e-05	-4.88311e-06	2.0448e-05	0	-9.15583e-06	6.10389e-06	-2.74675e-06	2.44156e-06	0.000206617	1.19026e-05	9.46103e-06	3.57077e-05	2.59415e-05	2.28896e-05
87	14	0	5.03571e-05	-4.57792e-06	3.63181e-05	0	2.80779e-05	6.10389e-06	5.1883e-06	-9.46103e-06	0.000191052	1.83117e-06	9.76622e-06	4.21168e-05	2.65519e-05	5.89025e-05
87	15	0	6.50064e-05	-4.57792e-06	5.27986e-05	1.22078e-06	6.22597e-05	4.57792e-06	-7.01947e-06	-1.73961e-05	0.000110786	-2.74675e-06	9.15583e-06	0.00010224	2.62467e-05	9.55259e-05
87	16	0	7.14155e-05	-3.66233e-06	6.62272e-05	3.66233e-06	9.21687e-05	2.13636e-06	-1.83117e-05	-1.80065e-05	2.13636e-05	-2.44156e-06	8.24025e-06	0.000201428	2.53311e-05	0.00012635
87	17	0	6.5922e-05	-1.83117e-06	7.11103e-05	4.88311e-06	0.000112922	-6.10389e-07	-6.10389e-06	-1.43441e-05	-2.56363e-05	0	8.24025e-06	0.000289324	2.35e-05	0.000148019
87	18	0	5.31038e-05	-1.52597e-06	6.83635e-05	3.96753e-06	0.000122383	-3.35714e-06	2.25844e-05	-1.12922e-05	-3.23506e-05	0	9.15583e-06	0.00033724	2.01428e-05	0.000147104
87	19	0	4.48636e-05	-3.96753e-06	6.47012e-05	6.10389e-07	0.000128487	-4.27272e-06	3.69285e-05	-9.46103e-06	-3.87597e-05	-4.27272e-06	9.76622e-06	0.000357383	1.46493e-05	0.000104682
88	0	0	5.00519e-05	-6.40908e-06	6.89739e-05	-2.13636e-06	0.000137948	-3.35714e-06	1.43441e-05	-7.62986e-06	-6.4396e-05	-8.85064e-06	9.76622e-06	0.00036074	5.1883e-06	1.98376e-05
88	1	0	6.62272e-05	-7.62986e-06	8.39285e-05	-4.57792e-06	0.000149545	-3.05194e-06	-2.89935e-05	-4.27272e-06	-7.87402e-05	-1.00714e-05	9.15583e-06	0.000322285	-5.4935e-06	-6.98895e-05
88	2	0	8.54544e-05	-7.93505e-06	0.000104071	-5.79869e-06	0.000158091	-4.27272e-06	-5.6461e-05	0	-4.88311e-05	-7.32467e-06	1.00714e-05	0.000215162	-1.22078e-05	-0.000113227
88	3	0	0.000100104	-8.54544e-06	0.00011811	-6.40908e-06	0.000162974	-5.1883e-06	-5.09675e-05	3.66233e-06	2.44156e-06	-3.96753e-06	1.15974e-05	6.62272e-05	-9.46103e-06	-9.52207e-05
88	4	0	0.000105292	-9.76622e-06	0.000119941	-6.71428e-06	0.000166026	-4.57792e-06	-3.50974e-05	6.71428e-06	1.95324e-05	-1.22078e-06	1.0987e-05	-5.27986e-05	-2.74675e-06	-5.61558e-05
88	5	0	9.91882e-05	-1.0987e-05	0.000115669	-7.32467e-06	0.000162058	-3.05194e-06	-4.18116e-05	9.15583e-06	-1.92272e-05	3.05194e-07	7.62986e-06	-9.97986e-05	-3.05194e-07	-4.66947e-05
88	6	0	8.11817e-05	-1.15974e-05	0.000112922	-8.24025e-06	0.000143747	-2.74675e-06	-7.5383e-05	1.0987e-05	-7.81298e-05	1.52597e-06	3.35714e-06	-0.000100714	-3.05194e-06	-7.23311e-05
88	7	0	5.3409e-05	-1.2513e-05	0.000107123	-8.85064e-06	0.000111701	-3.35714e-06	-0.000106208	1.22078e-05	-0.000108344	1.22078e-06	9.15583e-07	-0.000112922	-4.57792e-06	-9.67466e-05
88	8	0	1.89221e-05	-1.31234e-05	8.72856e-05	-7.93505e-06	7.56882e-05	-3.96753e-06	-0.00011048	1.22078e-05	-9.61362e-05	6.10389e-07	3.05194e-07	-0.000167552	-3.05194e-06	-9.55259e-05
88	9	0	-1.80065e-05	-1.28182e-05	5.37142e-05	-6.71428e-06	4.2422e-05	-3.96753e-06	-9.46103e-05	1.0987e-05	-6.50064e-05	1.22078e-06	-3.05194e-07	-0.000255143	-1.52597e-06	-8.11817e-05
88	10	0	-5.1883e-05	-1.22078e-05	1.98376e-05	-7.01947e-06	9.15583e-06	-4.57792e-06	-8.17921e-05	1.06818e-05	-4.79155e-05	3.05194e-06	-1.52597e-06	-0.000339071	-6.10389e-07	-7.20259e-05
88	11	0	-7.59934e-05	-1.19026e-05	-3.35714e-06	-8.24025e-06	-2.80779e-05	-5.1883e-06	-7.90453e-05	9.46103e-06	-5.55454e-05	2.74675e-06	-1.83117e-06	-0.00036837	3.35714e-06	-6.04285e-05
88	12	0	-8.82012e-05	-1.15974e-05	-1.89221e-05	-8.54544e-06	-6.47012e-05	-4.88311e-06	-7.14155e-05	5.79869e-06	-5.95129e-05	3.05194e-07	-3.05194e-07	-0.000309162	9.46103e-06	-3.69285e-05
88	13	0	-9.06427e-05	-1.19026e-05	-2.96039e-05	-7.62986e-06	-8.91168e-05	-3.35714e-06	-4.18116e-05	-3.05194e-07	-1.70909e-05	-2.13636e-06	1.52597e-06	-0.000190441	1.19026e-05	-1.86169e-05
88	14	0	-8.57596e-05	-1.2513e-05	-3.20454e-05	-7.01947e-06	-9.70518e-05	-1.52597e-06	1.46493e-05	-5.4935e-06	7.44674e-05	-2.74675e-06	3.66233e-06	-9.03375e-05	8.85064e-06	-2.92987e-05
88	15	0	-7.50778e-05	-1.28182e-05	-2.47207e-05	-7.32467e-06	-9.8883e-05	-6.10389e-07	9.43051e-05	-7.62986e-06	0.000159311	-3.05194e-06	5.79869e-06	-5.4935e-05	6.71428e-06	-5.46298e-05
88	16	0	-6.07337e-05	-1.0987e-05	-1.80065e-05	-6.10389e-06	-0.000105292	-3.05194e-07	0.000182201	-9.46103e-06	0.000178539	-4.88311e-06	7.32467e-06	-5.3409e-05	6.40908e-06	-5.27986e-05
88	17	0	-4.82207e-05	-7.93505e-06	-2.07532e-05	-3.35714e-06	-0.000113838	-1.22078e-06	0.000249649	-1.40389e-05	0.00013276	-7.93505e-06	6.40908e-06	-3.87597e-05	9.15583e-07	-1.58701e-05
88	18	0	-4.02857e-05	-5.79869e-06	-2.86883e-05	-9.15583e-07	-0.000113532	-2.44156e-06	0.000267045	-1.86169e-05	6.65324e-05	-8.85064e-06	3.66233e-06	-1.92272e-05	-1.15974e-05	1.40389e-05
88	19	0	-3.23506e-05	-5.1883e-06	-2.99091e-05	0	-0.000100104	-4.27272e-06	0.000229506	-1.70909e-05	7.62986e-06	-6.71428e-06	1.52597e-06	-2.71623e-05	-2.0448e-05	4.88311e-06
89	0	0	-2.01428e-05	-4.27272e-06	-2.44156e-05	6.10389e-07	-7.96557e-05	-5.4935e-06	0.000163279	-1.00714e-05	-4.5474e-05	-3.66233e-06	1.83117e-06	-4.82207e-05	-1.70909e-05	-2.65519e-05
89	1	0	-6.10389e-06	-2.13636e-06	-2.22792e-05	2.74675e-06	-5.82921e-05	-6.10389e-06	0.000102851	-3.05194e-06	-8.60648e-05	-2.44156e-06	3.35714e-06	-3.78441e-05	-8.24025e-06	-4.33376e-05
89	2	0	3.35714e-06	-9.15583e-07	-2.71623e-05	4.57792e-06	-3.47922e-05	-6.10389e-06	6.25649e-05	-1.22078e-06	-9.33895e-05	-3.05194e-06	3.96753e-06	4.88311e-06	-5.4935e-06	-3.32662e-05
89	3	0	7.93505e-06	-1.83117e-06	-2.89935e-05	4.27272e-06	-1.0987e-05	-5.79869e-06	3.81493e-05	-1.52597e-06	-6.86687e-05	-3.66233e-06	2.74675e-06	3.75389e-05	-1.03766e-05	-7.01947e-06
89	4	0	1.37337e-05	-2.74675e-06	-2.10584e-05	3.96753e-06	2.44156e-06	-5.4935e-06	2.28896e-05	-6.10389e-07	-4.63895e-05	-3.35714e-06	9.15583e-07	4.42532e-05	-1.40389e-05	2.83831e-05
89	5	0	2.22792e-05	-2.44156e-06	-9.76622e-06	5.4935e-06	6.10389e-07	-4.27272e-06	1.28182e-05	1.52597e-06	-5.67662e-05	-1.22078e-06	0	5.06623e-05	-1.2513e-05	6.7448e-05
89	6	0	2.68571e-05	-3.05194e-07	-6.10389e-06	7.93505e-06	-7.62986e-06	-3.66233e-06	3.35714e-06	3.96753e-06	-9.52207e-05	2.74675e-06	0	7.01947e-05	-8.85064e-06	8.85064e-05
89	7	0	2.16688e-05	9.15583e-07	-1.22078e-05	8.85064e-06	-7.93505e-06	-4.57792e-06	-5.4935e-06	6.40908e-06	-0.000139169	7.62986e-06	1.22078e-06	8.54544e-05	-6.10389e-06	7.35519e-05
89	8	0	9.76622e-06	1.22078e-06	-2.44156e-05	8.54544e-06	3.05194e-06	-6.40908e-06	-9.15583e-06	9.76622e-06	-0.000171824	1.0987e-05	3.35714e-06	8.69804e-05	-3.66233e-06	3.60129e-05
89	9	0	-1.22078e-06	3.05194e-07	-4.30324e-05	8.85064e-06	1.70909e-05	-7.32467e-06	-3.05194e-06	1.31234e-05	-0.000184032	1.19026e-05	5.4935e-06	8.45388e-05	-1.52597e-06	5.79869e-06
89	10	0	-9.76622e-06	0	-6.86687e-05	9.46103e-06	2.71623e-05	-6.10389e-06	6.40908e-06	1.43441e-05	-0.000177013	1.22078e-05	6.40908e-06	7.26363e-05	-1.22078e-06	-5.79869e-06
89	11	0	-1.83117e-05	-3.05194e-07	-9.49155e-05	8.24025e-06	3.47922e-05	-3.05194e-06	9.15583e-06	1.43441e-05	-0.000166941	1.31234e-05	5.1883e-06	3.90649e-05	-6.10389e-07	-9.46103e-06
89	12	0	-2.50259e-05	-3.05194e-07	-0.00010926	6.10389e-06	4.33376e-05	-1.83117e-06	4.57792e-06	1.55649e-05	-0.000166636	1.52597e-05	2.74675e-06	8.54544e-06	1.52597e-06	-9.46103e-06
89	13	0	-2.35e-05	-6.10389e-07	-0.000106513	5.1883e-06	5.40194e-05	-3.05194e-06	0	1.92272e-05	-0.00015687	1.83117e-05	0	2.25844e-05	2.44156e-06	-1.83117e-06
89	14	0	-1.15974e-05	-1.83117e-06	-9.36947e-05	4.88311e-06	6.50064e-05	-5.1883e-06	-2.13636e-06	2.38052e-05	-0.000105292	2.13636e-05	-2.74675e-06	6.92791e-05	-1.83117e-06	7.93505e-06
89	15	0	2.13636e-06	-3.96753e-06	-8.30129e-05	3.66233e-06	7.26363e-05	-5.1883e-06	-1.03766e-05	2.65519e-05	-2.10584e-05	2.22792e-05	-6.40908e-06	9.06427e-05	-9.46103e-06	9.15583e-06
89	16	0	8.85064e-06	-7.01947e-06	-8.05713e-05	1.83117e-06	6.98895e-05	-2.44156e-06	-2.68571e-05	2.50259e-05	3.63181e-05	2.10584e-05	-8.24025e-06	7.35519e-05	-1.19026e-05	5.1883e-06
89	17	0	6.40908e-06	-9.15583e-06	-8.36233e-05	6.10389e-07	5.40194e-05	0	-4.33376e-05	2.0448e-05	2.25844e-05	1.92272e-05	-4.88311e-06	6.80584e-05	-6.10389e-06	1.2513e-05
89	18	0	6.10389e-07	-1.00714e-05	-8.66752e-05	3.05194e-07	3.11298e-05	9.15583e-07	-5.09675e-05	1.61753e-05	-4.12012e-05	1.86169e-05	2.74675e-06	9.52207e-05	1.52597e-06	3.05194e-05
89	19	0	-3.96753e-06	-1.00714e-05	-8.75908e-05	0	1.2513e-05	0	-5.43246e-05	1.43441e-05	-0.000103156	1.98376e-05	9.15583e-06	0.000110786	3.66233e-06	3.81493e-05
90	0	0	-9.76622e-06	-1.06818e-05	-8.54544e-05	-9.15583e-07	9.15583e-07	-3.05194e-07	-6.68376e-05	1.34286e-05	-0.00014161	1.95324e-05	8.24025e-06	8.54544e-05	-3.05194e-07	2.1974e-05
90	1	0	-1.80065e-05	-1.22078e-05	-7.93505e-05	-1.22078e-06	-8.54544e-06	3.05194e-07	-9.15583e-05	1.06818e-05	-0.000168467	1.55649e-05	1.52597e-06	5.52402e-05	-6.10389e-06	-4.27272e-06
90	2	0	-2.74675e-05	-1.43441e-05	-6.77532e-05	-1.52597e-06	-1.92272e-05	1.83117e-06	-0.000114448	6.71428e-06	-0.000186169	9.46103e-06	-3.96753e-06	4.97467e-05	-9.15583e-06	-2.1974e-05
90	3	0	-3.35714e-05	-1.61753e-05	-4.82207e-05	-3.35714e-06	-2.59415e-05	3.05194e-06	-0.000116584	3.35714e-06	-0.000176097	2.74675e-06	-5.79869e-06	3.69285e-05	-8.54544e-06	-2.41104e-05
90	4	0	-3.38766e-05	-1.83117e-05	-2.47207e-05	-7.32467e-06	-2.59415e-05	4.27272e-06	-9.5831e-05	0	-0.000135812	-3.35714e-06	-3.96753e-06	-1.28182e-05	-5.1883e-06	-1.61753e-05
90	5	0	-3.05194e-05	-2.07532e-05	-6.40908e-06	-1.03766e-05	-2.31948e-05	5.4935e-06	-6.77532e-05	-5.4935e-06	-9.15583e-05	-1.06818e-05	-1.83117e-06	-6.22597e-05	-3.05194e-07	-7.01947e-06
90	6	0	-3.1435e-05	-2.38052e-05	-1.22078e-06	-1.15974e-05	-2.13636e-05	7.01947e-06	-4.60844e-05	-1.46493e-05	-6.98895e-05	-1.83117e-05	6.10389e-07	-6.25649e-05	3.96753e-06	-6.71428e-06
90	7	0	-4.02857e-05	-2.59415e-05	-5.79869e-06	-1.22078e-05	-1.64805e-05	7.62986e-06	-2.62467e-05	-2.53311e-05	-6.77532e-05	-2.31948e-05	3.05194e-06	-2.74675e-05	7.01947e-06	-1.77013e-05
90	8	0	-5.3409e-05	-2.71623e-05	-1.06818e-05	-1.31234e-05	-3.66233e-06	7.32467e-06	2.13636e-06	-3.54026e-05	-6.47012e-05	-2.47207e-05	4.27272e-06	2.13636e-06	7.93505e-06	-2.28896e-05
90	9	0	-6.25649e-05	-2.68571e-05	-9.76622e-06	-1.37337e-05	8.85064e-06	7.62986e-06	3.96753e-05	-4.27272e-05	-4.97467e-05	-2.28896e-05	2.74675e-06	2.41104e-05	7.93505e-06	-2.44156e-06
90	10	0	-6.50064e-05	-2.59415e-05	-7.62986e-06	-1.37337e-05	5.4935e-06	8.85064e-06	7.59934e-05	-4.48636e-05	-2.89935e-05	-1.98376e-05	-1.52597e-06	5.00519e-05	8.24025e-06	3.54026e-05
90	11	0	-6.22597e-05	-2.50259e-05	-9.15583e-06	-1.37337e-05	-2.07532e-05	1.00714e-05	0.000107734	-3.99805e-05	-1.83117e-05	-1.77013e-05	-7.32467e-06	6.53116e-05	7.32467e-06	5.73766e-05
90	12	0	-5.4935e-05	-2.47207e-05	-9.46103e-06	-1.49545e-05	-5.89025e-05	9.46103e-06	0.00014161	-3.26558e-05	-2.74675e-05	-1.89221e-05	-1.2513e-05	6.31752e-05	3.05194e-06	4.76103e-05
90	13	0	-4.08961e-05	-2.53311e-05	0	-1.58701e-05	-8.85064e-05	7.62986e-06	0.00017976	-2.89935e-05	-4.79155e-05	-2.31948e-05	-1.58701e-05	7.26363e-05	-3.05194e-06	3.05194e-05
90	14	0	-1.77013e-05	-2.47207e-05	1.92272e-05	-1.55649e-05	-9.85778e-05	5.79869e-06	0.000206617	-2.96039e-05	-5.27986e-05	-2.62467e-05	-1.61753e-05	0.000101935	-6.71428e-06	3.47922e-05
90	15	0	1.06818e-05	-2.25844e-05	4.02857e-05	-1.37337e-05	-9.09479e-05	3.96753e-06	0.00020448	-2.68571e-05	-1.92272e-05	-2.41104e-05	-1.46493e-05	0.000100104	-5.4935e-06	5.52402e-05
90	16	0	3.81493e-05	-1.95324e-05	5.76817e-05	-1.0987e-05	-7.14155e-05	1.52597e-06	0.000172435	-1.67857e-05	4.08961e-05	-1.70909e-05	-1.22078e-05	4.02857e-05	-2.13636e-06	6.47012e-05
90	17	0	5.70714e-05	-1.67857e-05	7.29415e-05	-7.62986e-06	-4.60844e-05	-1.52597e-06	0.000127876	-4.57792e-06	9.09479e-05	-9.76622e-06	-1.03766e-05	-1.64805e-05	-3.05194e-07	4.79155e-05
90	18	0	6.40908e-05	-1.49545e-05	8.637e-05	-4.88311e-06	-2.35e-05	-3.96753e-06	8.75908e-05	1.83117e-06	0.000110786	-5.4935e-06	-9.46103e-06	-3.96753e-06	0	9.15583e-06
90	19	0	6.01233e-05	-1.31234e-05	8.75908e-05	-3.35714e-06	-1.03766e-05	-5.1883e-06	5.61558e-05	2.74675e-06	0.000119026	-3.35714e-06	-9.15583e-06	4.45584e-05	1.52597e-06	-3.99805e-05
91	0	0	4.88311e-05	-1.03766e-05	6.95843e-05	-2.13636e-06	-3.66233e-06	-6.10389e-06	2.92987e-05	2.13636e-06	0.000139169	-1.52597e-06	-8.85064e-06	5.58506e-05	3.05194e-06	-8.42337e-05
91	1	0	3.41818e-05	-7.32467e-06	3.78441e-05	-3.05194e-07	6.10389e-06	-7.62986e-06	2.13636e-06	1.83117e-06	0.000159006	0	-7.62986e-06	3.50974e-05	2.74675e-06	-0.000100409
91	2	0	1.61753e-05	-5.79869e-06	3.35714e-06	1.83117e-06	2.25844e-05	-9.15583e-06	-2.44156e-05	1.22078e-06	0.000144967	3.05194e-07	-5.79869e-06	4.05909e-05	9.15583e-07	-8.20973e-05
91	3	0	-4.88311e-06	-5.4935e-06	-3.23506e-05	2.74675e-06	3.84545e-05	-8.85064e-06	-4.57792e-05	6.10389e-07	8.85064e-05	0	-4.57792e-06	7.23311e-05	0	-5.00519e-05
91	4	0	-2.65519e-05	-5.4935e-06	-7.62986e-05	2.44156e-06	4.79155e-05	-7.32467e-06	-5.61558e-05	6.10389e-07	2.16688e-05	-9.15583e-07	-5.1883e-06	7.32467e-05	3.05194e-07	-2.68571e-05
91	5	0	-4.33376e-05	-5.4935e-06	-0.000124214	2.44156e-06	5.31038e-05	-5.1883e-06	-5.67662e-05	3.05194e-07	-1.77013e-05	-2.13636e-06	-6.10389e-06	3.02142e-05	9.15583e-07	-1.22078e-05
91	6	0	-5.06623e-05	-5.4935e-06	-0.000155649	2.74675e-06	5.70714e-05	-3.96753e-06	-5.46298e-05	-2.44156e-06	-2.31948e-05	-3.96753e-06	-5.4935e-06	-1.46493e-05	1.52597e-06	-3.05194e-07
91	7	0	-4.51688e-05	-4.88311e-06	-0.000153818	3.35714e-06	5.92077e-05	-3.96753e-06	-5.55454e-05	-6.10389e-06	-1.03766e-05	-5.1883e-06	-3.35714e-06	-4.66947e-05	3.35714e-06	-3.66233e-06
91	8	0	-2.44156e-05	-3.66233e-06	-0.00011811	3.96753e-06	6.07337e-05	-4.88311e-06	-5.79869e-05	-7.93505e-06	4.57792e-06	-4.88311e-06	-1.83117e-06	-8.36233e-05	5.79869e-06	-2.92987e-05
91	9	0	9.76622e-06	-2.74675e-06	-6.10389e-05	5.1883e-06	6.71428e-05	-5.79869e-06	-5.55454e-05	-8.24025e-06	2.13636e-05	-4.27272e-06	-1.83117e-06	-0.000111091	6.71428e-06	-5.21882e-05
91	10	0	4.97467e-05	-2.74675e-06	4.57792e-06	6.10389e-06	7.81298e-05	-6.10389e-06	-4.30324e-05	-9.15583e-06	4.48636e-05	-5.4935e-06	-2.74675e-06	-9.00324e-05	4.88311e-06	-3.99805e-05
91	11	0	8.33181e-05	-3.05194e-06	6.98895e-05	5.4935e-06	8.66752e-05	-6.10389e-06	-1.89221e-05	-1.0987e-05	7.6909e-05	-7.32467e-06	-4.27272e-06	-3.96753e-05	2.74675e-06	-3.05194e-06
91	12	0	0.000100104	-2.13636e-06	0.000121773	4.88311e-06	8.85064e-05	-6.10389e-06	1.0987e-05	-1.00714e-05	0.000114143	-7.93505e-06	-6.40908e-06	-3.20454e-05	1.22078e-06	1.86169e-05
91	13	0	9.55259e-05	0	0.000151682	7.32467e-06	8.51492e-05	-6.10389e-06	3.84545e-05	-5.79869e-06	0.000151071	-5.79869e-06	-9.15583e-06	-8.72856e-05	-6.10389e-07	1.49545e-05
91	14	0	7.44674e-05	6.10389e-07	0.000161448	1.0987e-05	7.44674e-05	-5.1883e-06	5.70714e-05	-6.10389e-07	0.000183117	-3.05194e-06	-1.06818e-05	-0.000142831	-2.74675e-06	1.40389e-05
91	15	0	5.12727e-05	-1.22078e-06	0.000163279	9.46103e-06	4.73051e-05	-3.66233e-06	7.01947e-05	2.13636e-06	0.000207837	-1.83117e-06	-1.03766e-05	-0.000147409	-3.35714e-06	2.77727e-05
91	16	0	3.78441e-05	-4.88311e-06	0.000166026	1.22078e-06	3.66233e-06	-3.05194e-06	8.57596e-05	3.35714e-06	0.000224318	-1.83117e-06	-9.15583e-06	-0.000118721	-3.05194e-06	3.20454e-05
91	17	0	3.2961e-05	-7.62986e-06	0.000170909	-7.93505e-06	-4.05909e-05	-3.35714e-06	0.00010224	4.27272e-06	0.000230117	-1.83117e-06	-8.54544e-06	-9.09479e-05	-2.74675e-06	1.12922e-05
91	18	0	2.77727e-05	-8.54544e-06	0.000173656	-1.12922e-05	-7.47726e-05	-3.66233e-06	0.000106513	4.88311e-06	0.000225233	-9.15583e-07	-7.93505e-06	-6.25649e-05	-2.44156e-06	-8.54544e-06
91	19	0	2.01428e-05	-8.85064e-06	0.000169993	-7.62986e-06	-0.00010163	-2.74675e-06	8.88116e-05	4.57792e-06	0.000215162	0	-7.32467e-06	-3.02142e-05	-9.15583e-07	1.22078e-06
92	0	0	1.83117e-05	-1.03766e-05	0.000155039	-2.44156e-06	-0.000124214	-6.10389e-07	5.4935e-05	3.35714e-06	0.000207532	6.10389e-07	-5.1883e-06	-2.07532e-05	1.52597e-06	3.23506e-05
92	1	0	2.44156e-05	-1.12922e-05	0.000128182	3.05194e-07	-0.00013337	6.10389e-07	1.70909e-05	3.66233e-06	0.000202954	6.10389e-07	-2.13636e-06	-5.1883e-05	3.66233e-06	5.03571e-05
92	2	0	2.89935e-05	-1.15974e-05	9.43051e-05	-1.22078e-06	-0.00012635	1.22078e-06	-1.55649e-05	5.1883e-06	0.000191357	3.05194e-07	1.52597e-06	-9.39999e-05	4.88311e-06	4.33376e-05
92	3	0	2.22792e-05	-1.28182e-05	6.07337e-05	-8.54544e-06	-0.000119636	9.15583e-07	-3.84545e-05	6.71428e-06	0.000163279	3.05194e-07	5.1883e-06	-0.000104987	7.01947e-06	2.38052e-05
92	4	0	6.40908e-06	-1.52597e-05	2.59415e-05	-2.07532e-05	-0.00012635	6.10389e-07	-4.5474e-05	7.62986e-06	0.000122688	6.10389e-07	7.93505e-06	-8.11817e-05	1.0987e-05	3.96753e-06
92	5	0	-1.22078e-05	-1.73961e-05	-1.55649e-05	-3.08246e-05	-0.000134591	1.22078e-06	-3.93701e-05	8.54544e-06	8.08765e-05	1.22078e-06	1.00714e-05	-4.91363e-05	1.46493e-05	-1.31234e-05
92	6	0	-3.4487e-05	-1.73961e-05	-6.34804e-05	-3.32662e-05	-0.000127266	2.74675e-06	-3.17402e-05	9.15583e-06	4.30324e-05	1.83117e-06	1.2513e-05	-2.96039e-05	1.55649e-05	-2.50259e-05
92	7	0	-5.76817e-05	-1.67857e-05	-0.000106818	-2.92987e-05	-0.000113227	4.27272e-06	-3.02142e-05	8.85064e-06	1.06818e-05	2.44156e-06	1.49545e-05	-2.35e-05	1.55649e-05	-2.74675e-05
92	8	0	-7.17207e-05	-1.83117e-05	-0.000134591	-2.56363e-05	-0.000119026	4.57792e-06	-2.86883e-05	7.62986e-06	-9.15583e-06	2.13636e-06	1.55649e-05	-2.38052e-05	1.58701e-05	-2.25844e-05
92	9	0	-6.80584e-05	-2.07532e-05	-0.000138253	-2.50259e-05	-0.000155039	4.88311e-06	-1.86169e-05	5.79869e-06	-1.03766e-05	1.22078e-06	1.34286e-05	-2.59415e-05	1.46493e-05	-1.70909e-05
92	10	0	-4.69999e-05	-2.07532e-05	-0.000108954	-2.38052e-05	-0.000205396	5.4935e-06	-5.79869e-06	4.88311e-06	-2.74675e-06	0	9.46103e-06	-2.56363e-05	8.85064e-06	-1.31234e-05
92	11	0	-1.12922e-05	-1.83117e-05	-4.69999e-05	-1.98376e-05	-0.000247513	6.71428e-06	-9.15583e-07	5.1883e-06	-8.85064e-06	-6.10389e-07	5.79869e-06	-2.0448e-05	6.10389e-07	-7.62986e-06
92	12	0	3.75389e-05	-1.58701e-05	2.16688e-05	-1.43441e-05	-0.000263993	7.32467e-06	0	6.71428e-06	-3.41818e-05	3.05194e-07	3.35714e-06	-6.71428e-06	-4.57792e-06	-6.10389e-07
92	13	0	8.88116e-05	-1.46493e-05	5.85973e-05	-9.15583e-06	-0.000245987	7.32467e-06	8.24025e-06	7.93505e-06	-5.70714e-05	1.83117e-06	1.22078e-06	1.46493e-05	-5.79869e-06	3.66233e-06
92	14	0	0.000115058	-1.31234e-05	4.82207e-05	-4.27272e-06	-0.000200208	7.32467e-06	2.38052e-05	8.24025e-06	-6.07337e-05	1.83117e-06	0	3.47922e-05	-5.4935e-06	3.66233e-06
92	15	0	9.97986e-05	-1.00714e-05	1.34286e-05	3.05194e-07	-0.000145883	7.32467e-06	3.32662e-05	7.32467e-06	-5.37142e-05	9.15583e-07	-1.22078e-06	4.05909e-05	-6.40908e-06	-1.22078e-06
92	16	0	5.89025e-05	-6.40908e-06	-1.64805e-05	4.27272e-06	-9.61362e-05	7.32467e-06	3.17402e-05	6.71428e-06	-5.09675e-05	6.10389e-07	-9.15583e-07	3.02142e-05	-7.32467e-06	-1.06818e-05
92	17	0	2.25844e-05	-3.96753e-06	-4.15064e-05	8.24025e-06	-4.66947e-05	6.71428e-06	2.71623e-05	6.40908e-06	-4.51688e-05	1.52597e-06	0	1.37337e-05	-6.71428e-06	-2.53311e-05
92	18	0	6.10389e-07	-2.13636e-06	-7.50778e-05	1.31234e-05	3.66233e-06	5.79869e-06	2.59415e-05	6.71428e-06	-1.89221e-05	1.83117e-06	1.52597e-06	-9.46103e-06	-5.79869e-06	-5.09675e-05
92	19	0	-1.55649e-05	0	-0.000107734	1.83117e-05	4.73051e-05	4.57792e-06	2.41104e-05	6.71428e-06	1.83117e-05	6.10389e-07	2.13636e-06	-4.73051e-05	-6.71428e-06	-9.27791e-05
93	0	0	-2.62467e-05	2.44156e-06	-0.000108954	2.1974e-05	8.57596e-05	3.05194e-06	1.86169e-05	7.62986e-06	3.81493e-05	-3.05194e-07	1.52597e-06	-8.97272e-05	-8.54544e-06	-0.000142831
93	1	0	-1.98376e-05	5.1883e-06	-6.31752e-05	2.62467e-05	0.000134286	1.52597e-06	1.34286e-05	8.85064e-06	2.50259e-05	6.10389e-07	3.05194e-07	-0.000113227	-9.46103e-06	-0.000183422
93	2	0	5.1883e-06	9.76622e-06	1.0987e-05	3.4487e-05	0.000181591	0	1.19026e-05	9.46103e-06	-7.62986e-06	3.05194e-06	-9.15583e-07	-0.000119331	-9.46103e-06	-0.00020448
93	3	0	3.66233e-05	1.61753e-05	8.42337e-05	4.66947e-05	0.000178539	-2.13636e-06	1.03766e-05	1.00714e-05	-3.96753e-05	4.88311e-06	-3.05194e-06	-0.000132149	-1.03766e-05	-0.000212721
93	4	0	6.7448e-05	2.25844e-05	0.000141	5.55454e-05	0.000103461	-3.96753e-06	8.54544e-06	1.0987e-05	-5.79869e-05	5.1883e-06	-6.10389e-06	-0.000145883	-1.19026e-05	-0.00021211
93	5	0	0.000101325	2.59415e-05	0.000177318	5.58506e-05	1.46493e-05	-4.88311e-06	1.22078e-05	1.22078e-05	-5.40194e-05	5.4935e-06	-9.76622e-06	-0.000111701	-1.28182e-05	-0.000189831
93	6	0	0.000129097	2.65519e-05	0.000189831	5.12727e-05	-8.85064e-06	-4.27272e-06	2.01428e-05	1.15974e-05	-2.59415e-05	6.10389e-06	-1.0987e-05	-5.4935e-06	-1.06818e-05	-0.000135506
93	7	0	0.000123909	2.65519e-05	0.000175182	4.66947e-05	3.38766e-05	-4.27272e-06	2.0448e-05	9.15583e-06	8.54544e-06	6.10389e-06	-8.54544e-06	0.000126961	-6.71428e-06	-6.10389e-05
93	8	0	7.47726e-05	2.59415e-05	0.000137643	4.30324e-05	8.33181e-05	-5.4935e-06	6.10389e-06	7.93505e-06	2.31948e-05	5.1883e-06	-4.27272e-06	0.000231337	-2.44156e-06	1.31234e-05
93	9	0	8.85064e-06	2.31948e-05	8.51492e-05	3.78441e-05	0.000113227	-6.71428e-06	-1.31234e-05	8.24025e-06	7.01947e-06	4.27272e-06	-2.13636e-06	0.000302448	-3.05194e-07	8.75908e-05
93	10	0	-3.60129e-05	1.89221e-05	2.0448e-05	3.08246e-05	0.000158396	-5.79869e-06	-2.44156e-05	8.54544e-06	-2.59415e-05	4.88311e-06	-2.44156e-06	0.000348532	-9.15583e-07	0.000170298
93	11	0	-5.55454e-05	1.46493e-05	-5.55454e-05	2.50259e-05	0.000237441	-3.66233e-06	-2.74675e-05	7.32467e-06	-5.4935e-05	5.79869e-06	-3.05194e-06	0.000333577	-3.05194e-06	0.000245071
93	12	0	-7.44674e-05	1.12922e-05	-0.000135506	2.07532e-05	0.000308552	-1.52597e-06	-3.11298e-05	5.1883e-06	-6.95843e-05	5.4935e-06	-3.35714e-06	0.000225844	-4.88311e-06	0.000273759
93	13	0	-0.000112312	8.85064e-06	-0.000202649	1.70909e-05	0.000329915	-9.15583e-07	-3.81493e-05	4.88311e-06	-7.3857e-05	3.96753e-06	-5.1883e-06	7.8435e-05	-6.10389e-06	0.000238357
93	14	0	-0.00015748	6.10389e-06	-0.000240493	1.22078e-05	0.000317707	0	-4.18116e-05	5.79869e-06	-7.75194e-05	2.13636e-06	-1.06818e-05	-1.22078e-05	-9.46103e-06	0.000160837
93	15	0	-0.000181591	3.66233e-06	-0.000243545	8.85064e-06	0.000311298	9.15583e-07	-3.69285e-05	4.88311e-06	-8.60648e-05	9.15583e-07	-1.61753e-05	-2.38052e-05	-1.43441e-05	8.42337e-05
93	16	0	-0.000168162	2.13636e-06	-0.000216993	7.62986e-06	0.000312519	2.13636e-06	-2.22792e-05	2.74675e-06	-9.12531e-05	6.10389e-07	-1.70909e-05	-2.10584e-05	-1.64805e-05	4.30324e-05
93	17	0	-0.000119941	1.22078e-06	-0.000171824	6.40908e-06	0.000292987	2.44156e-06	-1.52597e-06	1.83117e-06	-7.72142e-05	3.05194e-07	-1.22078e-05	-4.97467e-05	-1.12922e-05	4.94415e-05
93	18	0	-5.4935e-05	3.05194e-07	-0.000121162	2.74675e-06	0.000246597	2.44156e-06	1.61753e-05	2.44156e-06	-4.42532e-05	3.05194e-07	-4.57792e-06	-8.4844e-05	-1.22078e-06	8.57596e-05
93	19	0	7.93505e-06	-1.52597e-06	-7.56882e-05	-1.52597e-06	0.000195935	2.44156e-06	2.10584e-05	2.44156e-06	-1.55649e-05	0	1.83117e-06	-9.21687e-05	6.71428e-06	0.000111701
94	0	0	5.89025e-05	-3.96753e-06	-3.57077e-05	-3.66233e-06	0.000153208	3.05194e-06	1.19026e-05	6.10389e-07	-1.0987e-05	3.05194e-07	6.71428e-06	-8.14869e-05	9.46103e-06	0.000101019
94	1	0	0.000101019	-5.4935e-06	1.00714e-05	-3.05194e-06	0.000104071	4.88311e-06	-1.22078e-06	-3.05194e-07	-2.56363e-05	9.15583e-07	8.85064e-06	-6.89739e-05	8.24025e-06	7.23311e-05
94	2	0	0.000139474	-6.10389e-06	7.01947e-05	-4.27272e-06	2.74675e-05	6.10389e-06	-7.93505e-06	3.05194e-07	-4.36428e-05	1.83117e-06	7.93505e-06	-4.30324e-05	6.71428e-06	6.50064e-05
94	3	0	0.000169078	-7.32467e-06	0.000127571	-8.54544e-06	-7.59934e-05	6.10389e-06	-5.4935e-06	2.13636e-06	-6.13441e-05	2.74675e-06	6.10389e-06	-3.05194e-07	6.10389e-06	8.69804e-05
94	4	0	0.000168773	-9.15583e-06	0.000143747	-1.37337e-05	-0.000183117	5.4935e-06	2.44156e-06	2.13636e-06	-7.32467e-05	2.44156e-06	6.10389e-06	2.65519e-05	4.88311e-06	0.000108039
94	5	0	0.000122383	-1.0987e-05	0.000100409	-1.58701e-05	-0.000257279	5.4935e-06	1.40389e-05	3.05194e-07	-5.73766e-05	1.52597e-06	5.79869e-06	1.89221e-05	2.13636e-06	0.000108649
94	6	0	3.93701e-05	-1.0987e-05	2.53311e-05	-1.43441e-05	-0.000271318	6.71428e-06	2.35e-05	-1.22078e-06	-1.83117e-06	0	2.74675e-06	7.01947e-06	-2.44156e-06	0.000100409
94	7	0	-4.42532e-05	-1.00714e-05	-3.54026e-05	-1.12922e-05	-0.000229201	7.62986e-06	2.25844e-05	-1.52597e-06	6.10389e-05	0	-1.22078e-06	1.61753e-05	-6.40908e-06	9.30843e-05
94	8	0	-9.33895e-05	-9.46103e-06	-6.5922e-05	-9.46103e-06	-0.000166026	7.62986e-06	7.93505e-06	-1.52597e-06	8.45388e-05	-3.05194e-07	-1.83117e-06	1.37337e-05	-6.10389e-06	7.17207e-05
94	9	0	-9.67466e-05	-9.76622e-06	-8.33181e-05	-9.15583e-06	-0.000121162	7.01947e-06	-1.03766e-05	-2.44156e-06	5.89025e-05	-6.10389e-07	3.35714e-06	-4.18116e-05	-1.22078e-06	2.59415e-05
94	10	0	-7.01947e-05	-9.76622e-06	-0.000100104	-1.03766e-05	-0.000108039	7.32467e-06	-2.13636e-05	-3.05194e-06	1.92272e-05	-9.15583e-07	1.06818e-05	-0.000124519	4.57792e-06	-2.31948e-05
94	11	0	-3.2961e-05	-9.46103e-06	-0.000106513	-1.15974e-05	-0.000107123	7.32467e-06	-2.28896e-05	-1.83117e-06	-3.96753e-06	-6.10389e-07	1.55649e-05	-0.000164805	8.54544e-06	-4.82207e-05
94	12	0	4.27272e-06	-9.46103e-06	-9.27791e-05	-1.2513e-05	-8.66752e-05	6.10389e-06	-2.16688e-05	0	-1.40389e-05	0	1.80065e-05	-0.000148019	8.85064e-06	-5.03571e-05
94	13	0	3.90649e-05	-1.03766e-05	-6.5922e-05	-1.34286e-05	-2.86883e-05	5.79869e-06	-2.10584e-05	1.22078e-06	-2.10584e-05	-3.05194e-07	1.92272e-05	-0.000126656	6.71428e-06	-5.03571e-05
94	14	0	6.34804e-05	-1.19026e-05	-3.96753e-05	-1.43441e-05	5.95129e-05	7.32467e-06	-2.10584e-05	1.22078e-06	-2.35e-05	-1.22078e-06	1.73961e-05	-0.000138558	3.35714e-06	-5.58506e-05
94	15	0	6.89739e-05	-1.28182e-05	-1.73961e-05	-1.58701e-05	0.000155649	9.46103e-06	-2.38052e-05	1.83117e-06	-1.95324e-05	-1.52597e-06	1.2513e-05	-0.000160227	0	-5.58506e-05
94	16	0	5.58506e-05	-1.22078e-05	7.01947e-06	-1.55649e-05	0.000238662	9.46103e-06	-3.17402e-05	3.05194e-06	-1.80065e-05	0	7.01947e-06	-0.000154123	-2.74675e-06	-4.73051e-05
94	17	0	3.99805e-05	-9.76622e-06	4.30324e-05	-1.12922e-05	0.000298175	7.93505e-06	-4.08961e-05	4.27272e-06	-2.38052e-05	1.52597e-06	3.66233e-06	-0.000122993	-4.57792e-06	-3.90649e-05
94	18	0	4.08961e-05	-7.93505e-06	9.82726e-05	-3.66233e-06	0.000326253	7.62986e-06	-4.42532e-05	4.57792e-06	-2.92987e-05	2.44156e-06	9.15583e-07	-9.46103e-05	-7.62986e-06	-3.75389e-05
94	19	0	6.53116e-05	-7.62986e-06	0.000169688	3.35714e-06	0.00032137	7.93505e-06	-4.33376e-05	4.88311e-06	-2.96039e-05	3.05194e-06	-3.96753e-06	-8.05713e-05	-1.28182e-05	-3.66233e-05
95	0	0	9.64414e-05	-8.24025e-06	0.000229811	8.85064e-06	0.000296649	7.93505e-06	-4.45584e-05	5.1883e-06	-2.92987e-05	5.79869e-06	-1.03766e-05	-7.41622e-05	-1.77013e-05	-3.17402e-05
95	1	0	0.000105292	-7.62986e-06	0.000248428	1.19026e-05	0.000275591	7.32467e-06	-5.09675e-05	5.1883e-06	-3.05194e-05	8.85064e-06	-1.37337e-05	-6.92791e-05	-1.92272e-05	-2.56363e-05
95	2	0	7.75194e-05	-5.4935e-06	0.000225539	1.37337e-05	0.000263993	7.62986e-06	-6.34804e-05	4.27272e-06	-2.74675e-05	1.00714e-05	-1.15974e-05	-6.22597e-05	-1.80065e-05	-2.13636e-05
95	3	0	3.11298e-05	-3.96753e-06	0.000191662	1.58701e-05	0.00024263	9.15583e-06	-8.57596e-05	3.66233e-06	-2.07532e-05	1.00714e-05	-6.40908e-06	-4.85259e-05	-1.58701e-05	-1.77013e-05
95	4	0	-1.83117e-06	-3.35714e-06	0.000166331	1.67857e-05	0.000202649	8.85064e-06	-0.000116584	4.57792e-06	-2.1974e-05	1.03766e-05	-1.83117e-06	-3.08246e-05	-1.31234e-05	-1.46493e-05
95	5	0	-1.0987e-05	-3.05194e-06	0.000139169	1.55649e-05	0.000170909	6.71428e-06	-0.000137643	5.79869e-06	-3.4487e-05	1.06818e-05	1.52597e-06	-1.92272e-05	-9.46103e-06	-1.31234e-05
95	6	0	-1.61753e-05	-1.83117e-06	9.61362e-05	1.22078e-05	0.000181591	4.88311e-06	-0.00013337	5.4935e-06	-4.76103e-05	9.15583e-06	4.88311e-06	-1.43441e-05	-4.57792e-06	-1.12922e-05
95	7	0	-3.99805e-05	-9.15583e-07	4.57792e-05	9.15583e-06	0.000228591	4.27272e-06	-0.000117805	4.27272e-06	-5.4935e-05	7.01947e-06	6.10389e-06	-3.66233e-06	-1.83117e-06	-7.01947e-06
95	8	0	-7.87402e-05	-1.83117e-06	3.35714e-06	6.40908e-06	0.000269181	3.96753e-06	-0.000127571	3.05194e-06	-6.68376e-05	5.79869e-06	3.05194e-06	1.00714e-05	-1.83117e-06	-3.96753e-06
95	9	0	-0.000109565	-3.35714e-06	-3.02142e-05	3.66233e-06	0.000271013	3.66233e-06	-0.000174571	2.13636e-06	-9.36947e-05	4.57792e-06	-2.74675e-06	3.96753e-06	-2.44156e-06	-9.46103e-06
95	10	0	-0.000120857	-3.35714e-06	-5.95129e-05	0	0.000234694	4.88311e-06	-0.000228285	-1.52597e-06	-0.000131844	-6.10389e-07	-8.85064e-06	-3.23506e-05	-1.83117e-06	-2.38052e-05
95	11	0	-0.000117195	-2.13636e-06	-7.78246e-05	-1.22078e-06	0.000174266	6.71428e-06	-0.000252396	-7.62986e-06	-0.000169078	-1.06818e-05	-1.12922e-05	-7.20259e-05	-1.22078e-06	-3.87597e-05
95	12	0	-0.000104682	-1.52597e-06	-8.30129e-05	0	0.000104376	7.62986e-06	-0.000245071	-1.19026e-05	-0.000200208	-1.89221e-05	-1.00714e-05	-8.20973e-05	-9.15583e-07	-4.60844e-05
95	13	0	-8.36233e-05	-1.52597e-06	-9.12531e-05	3.05194e-07	3.99805e-05	6.40908e-06	-0.000220961	-1.12922e-05	-0.000224623	-1.92272e-05	-7.01947e-06	-6.4396e-05	6.10389e-07	-4.76103e-05
95	14	0	-6.13441e-05	-1.52597e-06	-0.000120247	-6.40908e-06	-3.96753e-06	5.79869e-06	-0.000183117	-7.62986e-06	-0.000238662	-1.37337e-05	-4.57792e-06	-4.42532e-05	4.88311e-06	-5.15779e-05
95	15	0	-5.27986e-05	-2.13636e-06	-0.000161143	-2.1974e-05	-2.77727e-05	6.40908e-06	-0.000129097	-5.79869e-06	-0.000241104	-9.76622e-06	-2.13636e-06	-3.20454e-05	9.76622e-06	-6.07337e-05
95	16	0	-6.19545e-05	-4.88311e-06	-0.000188915	-4.27272e-05	-4.27272e-05	6.71428e-06	-7.59934e-05	-6.40908e-06	-0.000241409	-9.76622e-06	0	-2.01428e-05	1.19026e-05	-6.77532e-05
95	17	0	-7.50778e-05	-1.0987e-05	-0.000195935	-6.28701e-05	-5.92077e-05	5.1883e-06	-3.99805e-05	-7.62986e-06	-0.000247207	-1.15974e-05	1.83117e-06	-9.15583e-06	1.00714e-05	-6.80584e-05
95	18	0	-7.93505e-05	-1.80065e-05	-0.000197766	-7.90453e-05	-7.72142e-05	3.05194e-06	-3.96753e-06	-7.93505e-06	-0.00025087	-1.19026e-05	1.22078e-06	-7.62986e-06	7.01947e-06	-6.34804e-05
95	19	0	-7.96557e-05	-2.31948e-05	-0.000203565	-8.85064e-05	-9.46103e-05	1.83117e-06	6.89739e-05	-7.62986e-06	-0.000234084	-1.12922e-05	-6.10389e-07	-1.06818e-05	3.35714e-06	-5.98181e-05
96	0	0	-8.91168e-05	-2.47207e-05	-0.000201734	-8.82012e-05	-0.000109565	9.15583e-07	0.000183117	-7.62986e-06	-0.000188	-1.0987e-05	-2.13636e-06	-2.74675e-06	-3.05194e-07	-5.52402e-05
96	1	0	-0.000108039	-2.31948e-05	-0.000181896	-7.96557e-05	-0.000122078	-3.05194e-07	0.000294207	-6.71428e-06	-0.000122383	-9.46103e-06	-9.15583e-07	1.61753e-05	-3.35714e-06	-4.42532e-05
96	2	0	-0.000126656	-2.01428e-05	-0.000155344	-6.83635e-05	-0.000142221	-6.10389e-07	0.000359519	-5.4935e-06	-6.01233e-05	-6.40908e-06	9.15583e-07	3.20454e-05	-3.35714e-06	-2.68571e-05
96	3	0	-0.000139474	-1.80065e-05	-0.000143441	-5.89025e-05	-0.000189831	0	0.000374779	-4.57792e-06	-2.38052e-05	-3.35714e-06	2.44156e-06	4.12012e-05	-1.22078e-06	-8.24025e-06
96	4	0	-0.000148019	-1.64805e-05	-0.000150461	-5.15779e-05	-0.000268571	1.52597e-06	0.000357993	-4.88311e-06	-1.80065e-05	-2.13636e-06	3.66233e-06	5.6461e-05	-3.05194e-07	1.15974e-05
96	5	0	-0.000151376	-1.43441e-05	-0.000156565	-4.36428e-05	-0.000351279	2.13636e-06	0.000325948	-5.1883e-06	-1.28182e-05	-3.35714e-06	6.10389e-06	8.05713e-05	-3.05194e-06	3.78441e-05
96	6	0	-0.000140389	-1.06818e-05	-0.000140389	-3.4487e-05	-0.000408655	2.74675e-06	0.000292681	-4.88311e-06	4.27272e-05	-4.57792e-06	8.24025e-06	9.30843e-05	-6.40908e-06	6.47012e-05
96	7	0	-0.000109565	-7.01947e-06	-9.97986e-05	-2.65519e-05	-0.000435207	3.35714e-06	0.00027437	-4.88311e-06	0.000173961	-4.27272e-06	9.15583e-06	8.08765e-05	-7.93505e-06	7.5383e-05
96	8	0	-6.37856e-05	-4.57792e-06	-5.09675e-05	-2.07532e-05	-0.000439785	3.05194e-06	0.000273759	-4.57792e-06	0.000340597	-3.35714e-06	7.93505e-06	5.76817e-05	-7.62986e-06	6.25649e-05
96	9	0	-1.70909e-05	-3.35714e-06	-8.24025e-06	-1.67857e-05	-0.000417506	1.83117e-06	0.000267045	-3.66233e-06	0.000461759	-2.74675e-06	7.32467e-06	4.85259e-05	-7.62986e-06	4.36428e-05
96	10	0	1.83117e-05	-1.52597e-06	2.56363e-05	-1.34286e-05	-0.000366538	6.10389e-07	0.000230422	-1.83117e-06	0.000482512	-2.13636e-06	8.24025e-06	5.95129e-05	-7.62986e-06	3.69285e-05
96	11	0	4.12012e-05	1.52597e-06	5.40194e-05	-9.76622e-06	-0.000312824	0	0.000169078	0	0.000417506	-9.15583e-07	9.76622e-06	7.78246e-05	-7.01947e-06	3.75389e-05
96	12	0	5.79869e-05	4.57792e-06	7.75194e-05	-6.10389e-06	-0.000286883	-6.10389e-07	0.00010987	9.15583e-07	0.000326558	1.22078e-06	1.00714e-05	8.85064e-05	-6.10389e-06	2.89935e-05
96	13	0	7.66038e-05	6.40908e-06	9.67466e-05	-2.44156e-06	-0.000282915	-2.74675e-06	7.01947e-05	1.22078e-06	0.000260636	3.05194e-06	8.54544e-06	8.11817e-05	-6.71428e-06	1.2513e-05
96	14	0	9.82726e-05	7.62986e-06	0.000114753	1.22078e-06	-0.000273454	-3.96753e-06	4.66947e-05	1.22078e-06	0.000230422	3.35714e-06	4.88311e-06	5.24934e-05	-8.85064e-06	7.01947e-06
96	15	0	0.000115363	9.46103e-06	0.000131844	4.88311e-06	-0.000264298	-3.66233e-06	3.26558e-05	6.10389e-07	0.000215772	2.74675e-06	3.05194e-07	8.85064e-06	-1.00714e-05	1.83117e-05
96	16	0	0.000121162	1.06818e-05	0.000136117	7.62986e-06	-0.000290545	-2.74675e-06	3.1435e-05	0	0.000202649	3.05194e-06	-2.44156e-06	-2.96039e-05	-9.15583e-06	3.02142e-05
96	17	0	0.000115363	1.15974e-05	0.00011811	9.46103e-06	-0.000350974	-3.05194e-06	4.97467e-05	3.05194e-07	0.000201123	4.88311e-06	-2.44156e-06	-4.60844e-05	-7.32467e-06	2.77727e-05
96	18	0	0.000101935	1.12922e-05	8.45388e-05	1.06818e-05	-0.00039187	-3.35714e-06	8.05713e-05	2.74675e-06	0.000227065	6.10389e-06	-6.10389e-07	-3.90649e-05	-5.4935e-06	1.52597e-05
96	19	0	8.637e-05	1.00714e-05	5.27986e-05	1.15974e-05	-0.000375084	-3.66233e-06	0.000102545	5.4935e-06	0.000268571	6.10389e-06	0	-2.25844e-05	-3.66233e-06	4.88311e-06
97	0	0	6.98895e-05	8.54544e-06	2.77727e-05	1.22078e-05	-0.000324727	-4.27272e-06	9.61362e-05	6.71428e-06	0.000282915	5.79869e-06	-6.10389e-07	-1.03766e-05	-2.44156e-06	0
97	1	0	5.09675e-05	6.40908e-06	-3.35714e-06	1.22078e-05	-0.000286883	-5.79869e-06	6.4396e-05	6.10389e-06	0.000242935	5.79869e-06	-2.13636e-06	-7.93505e-06	-3.35714e-06	-3.05194e-06
97	2	0	2.53311e-05	5.79869e-06	-5.12727e-05	1.19026e-05	-0.00027498	-6.10389e-06	3.23506e-05	4.57792e-06	0.000169688	5.1883e-06	-3.35714e-06	-1.19026e-05	-5.4935e-06	-3.66233e-06
97	3	0	-7.01947e-06	5.79869e-06	-0.000104071	1.12922e-05	-0.000280168	-4.88311e-06	2.28896e-05	2.44156e-06	0.000105902	3.05194e-06	-4.57792e-06	-1.58701e-05	-5.4935e-06	-9.15583e-07
97	4	0	-4.05909e-05	3.96753e-06	-0.000143136	1.00714e-05	-0.000305194	-3.66233e-06	3.4487e-05	3.05194e-07	7.01947e-05	1.22078e-06	-4.57792e-06	-1.40389e-05	-2.44156e-06	3.05194e-07
97	5	0	-6.89739e-05	-1.83117e-06	-0.000162363	7.32467e-06	-0.000349142	-3.66233e-06	4.42532e-05	-1.52597e-06	5.46298e-05	1.22078e-06	-2.74675e-06	-7.01947e-06	0	-2.13636e-06
97	6	0	-9.00324e-05	-1.15974e-05	-0.000168773	3.35714e-06	-0.000374779	-4.27272e-06	3.84545e-05	-3.35714e-06	5.73766e-05	1.83117e-06	6.10389e-07	0	-3.05194e-07	-6.10389e-06
97	7	0	-0.000105597	-1.98376e-05	-0.000164805	6.10389e-07	-0.000334493	-3.05194e-06	2.74675e-05	-3.96753e-06	9.00324e-05	6.10389e-07	3.35714e-06	2.74675e-06	-1.83117e-06	-7.32467e-06
97	8	0	-0.000116279	-2.25844e-05	-0.000140695	3.05194e-07	-0.000224928	-1.52597e-06	2.92987e-05	-3.35714e-06	0.000145578	-1.52597e-06	3.35714e-06	3.05194e-06	-2.13636e-06	-7.01947e-06
97	9	0	-0.000115058	-2.01428e-05	-8.27077e-05	1.52597e-06	-8.72856e-05	-9.15583e-07	4.57792e-05	-1.52597e-06	0.000188	-2.13636e-06	0	4.57792e-06	-2.13636e-06	-8.24025e-06
97	10	0	-9.00324e-05	-1.61753e-05	9.76622e-06	2.44156e-06	4.2422e-05	-1.52597e-06	6.31752e-05	0	0.000184643	-3.05194e-07	-4.27272e-06	6.71428e-06	-4.57792e-06	-9.76622e-06
97	11	0	-3.57077e-05	-1.34286e-05	0.000117805	2.44156e-06	0.00015748	-1.83117e-06	6.89739e-05	9.15583e-07	0.000136727	1.22078e-06	-8.54544e-06	8.54544e-06	-7.32467e-06	-8.85064e-06
97	12	0	3.63181e-05	-1.12922e-05	0.000210279	3.05194e-06	0.000259415	-6.10389e-07	6.10389e-05	6.10389e-07	7.26363e-05	1.22078e-06	-1.03766e-05	9.46103e-06	-7.01947e-06	-6.71428e-06
97	13	0	9.94934e-05	-7.32467e-06	0.000268571	4.27272e-06	0.000346396	1.52597e-06	4.21168e-05	0	1.73961e-05	6.10389e-07	-9.46103e-06	1.0987e-05	-3.66233e-06	-5.1883e-06
97	14	0	0.000136117	-1.52597e-06	0.000300616	5.1883e-06	0.000424831	2.74675e-06	1.55649e-05	-9.15583e-07	-2.35e-05	0	-7.93505e-06	1.2513e-05	-2.44156e-06	-3.96753e-06
97	15	0	0.000158701	4.57792e-06	0.000330831	5.4935e-06	0.000503876	2.13636e-06	-1.19026e-05	-1.52597e-06	-5.82921e-05	-1.22078e-06	-8.54544e-06	1.2513e-05	-4.88311e-06	-2.44156e-06
97	16	0	0.000195019	1.06818e-05	0.000371422	6.71428e-06	0.000578343	0	-2.99091e-05	-9.15583e-07	-9.33895e-05	-2.13636e-06	-1.06818e-05	1.12922e-05	-6.10389e-06	-1.83117e-06
97	17	0	0.00025148	1.77013e-05	0.000410792	9.15583e-06	0.0006287	-2.13636e-06	-3.20454e-05	-3.05194e-07	-0.000119026	-1.22078e-06	-1.03766e-05	1.0987e-05	-3.05194e-06	-2.44156e-06
97	18	0	0.000300922	2.68571e-05	0.000428798	1.19026e-05	0.000647623	-3.05194e-06	-2.65519e-05	3.05194e-07	-0.000118415	1.52597e-06	-7.32467e-06	1.0987e-05	1.22078e-06	-3.05194e-06
97	19	0	0.000316181	3.60129e-05	0.000418422	1.40389e-05	0.000649759	-3.05194e-06	-2.99091e-05	0	-9.46103e-05	3.66233e-06	-4.88311e-06	1.0987e-05	2.44156e-06	-2.13636e-06
98	0	0	0.000297259	4.2422e-05	0.000382714	1.55649e-05	0.000650674	-2.74675e-06	-5.06623e-05	0	-7.78246e-05	3.05194e-06	-5.1883e-06	1.0987e-05	0	-1.83117e-06
98	1	0	0.000254532	4.45584e-05	0.000324116	1.61753e-05	0.000650064	-2.74675e-06	-7.96557e-05	0	-9.33895e-05	1.22078e-06	-6.10389e-06	1.0987e-05	-2.74675e-06	-2.74675e-06
98	2	0	0.000184643	4.5474e-05	0.000249954	1.58701e-05	0.000640603	-2.13636e-06	-0.000104071	6.10389e-07	-0.000134896	0	-4.88311e-06	1.0987e-05	-2.74675e-06	-2.74675e-06
98	3	0	7.99609e-05	4.79155e-05	0.00017335	1.61753e-05	0.000616798	-1.83117e-06	-0.000118721	1.52597e-06	-0.000181896	0	-1.22078e-06	9.76622e-06	-9.15583e-07	-1.22078e-06
98	4	0	-4.45584e-05	5.24934e-05	0.000102545	1.86169e-05	0.000569493	-2.74675e-06	-0.000124825	1.52597e-06	-0.000226759	0	2.74675e-06	8.54544e-06	1.22078e-06	-3.05194e-07
98	5	0	-0.000155039	5.76817e-05	2.83831e-05	2.25844e-05	0.000489227	-4.27272e-06	-0.000119941	9.15583e-07	-0.000262772	-6.10389e-07	6.10389e-06	8.85064e-06	3.35714e-06	-1.22078e-06
98	6	0	-0.000228285	6.10389e-05	-5.79869e-05	2.56363e-05	0.000383935	-5.79869e-06	-0.000100714	3.05194e-07	-0.000262162	-9.15583e-07	6.71428e-06	9.76622e-06	5.1883e-06	-2.74675e-06
98	7	0	-0.000263688	6.25649e-05	-0.000142221	2.77727e-05	0.000280168	-7.01947e-06	-7.44674e-05	0	-0.00020387	-1.52597e-06	3.35714e-06	8.85064e-06	4.88311e-06	-2.44156e-06
98	8	0	-0.000269181	6.37856e-05	-0.00019624	2.89935e-05	0.00019685	-9.15583e-06	-5.61558e-05	0	-0.000114448	-2.44156e-06	-1.52597e-06	7.01947e-06	3.35714e-06	-1.83117e-06
98	9	0	-0.000252701	6.37856e-05	-0.000217604	2.83831e-05	0.000130013	-1.2513e-05	-5.15779e-05	1.52597e-06	-4.2422e-05	-2.44156e-06	-4.88311e-06	6.40908e-06	6.10389e-07	-2.44156e-06
98	10	0	-0.000230727	6.07337e-05	-0.000236526	2.31948e-05	6.47012e-05	-1.43441e-05	-5.27986e-05	2.74675e-06	2.74675e-06	-1.52597e-06	-5.4935e-06	9.15583e-06	-2.74675e-06	-3.35714e-06
98	11	0	-0.000221266	5.40194e-05	-0.000273759	1.37337e-05	-1.22078e-06	-1.34286e-05	-5.21882e-05	2.44156e-06	5.43246e-05	-3.05194e-07	-5.4935e-06	1.28182e-05	-5.79869e-06	-3.05194e-06
98	12	0	-0.000225233	4.51688e-05	-0.000313435	6.10389e-06	-6.19545e-05	-1.15974e-05	-4.85259e-05	1.52597e-06	0.000125435	3.05194e-07	-5.1883e-06	1.40389e-05	-6.40908e-06	-2.13636e-06
98	13	0	-0.000224013	3.78441e-05	-0.000327168	4.57792e-06	-0.000113838	-1.12922e-05	-4.27272e-05	2.13636e-06	0.000184337	1.52597e-06	-3.35714e-06	1.34286e-05	-3.96753e-06	-2.44156e-06
98	14	0	-0.000206617	3.23506e-05	-0.000313129	7.01947e-06	-0.000158701	-1.19026e-05	-3.63181e-05	4.27272e-06	0.00019624	2.74675e-06	0	1.22078e-05	-1.22078e-06	-3.05194e-06
98	15	0	-0.000183117	2.68571e-05	-0.000292376	8.24025e-06	-0.00019685	-1.12922e-05	-3.4487e-05	5.1883e-06	0.000163889	3.66233e-06	2.13636e-06	1.15974e-05	-1.22078e-06	-3.35714e-06
98	16	0	-0.000167857	1.83117e-05	-0.000274675	7.01947e-06	-0.000226454	-9.15583e-06	-4.21168e-05	3.66233e-06	0.000119636	3.05194e-06	2.74675e-06	9.76622e-06	-3.05194e-06	-2.74675e-06
98	17	0	-0.000158091	8.54544e-06	-0.000249039	5.79869e-06	-0.000249344	-7.01947e-06	-5.00519e-05	2.13636e-06	0.000103156	3.05194e-06	3.66233e-06	7.93505e-06	-3.35714e-06	-2.44156e-06
98	18	0	-0.000143136	1.52597e-06	-0.00021211	6.71428e-06	-0.000267961	-5.1883e-06	-3.84545e-05	2.74675e-06	0.000141	3.96753e-06	6.40908e-06	7.32467e-06	-2.44156e-06	-2.13636e-06
98	19	0	-0.000122383	-1.52597e-06	-0.000179454	9.46103e-06	-0.000281694	-3.05194e-06	-3.96753e-06	4.88311e-06	0.000224013	5.79869e-06	9.46103e-06	8.54544e-06	-2.44156e-06	-2.44156e-06
99	0	0	-0.000104071	-3.35714e-06	-0.000161753	1.34286e-05	-0.000290545	0	3.17402e-05	5.79869e-06	0.000291766	7.01947e-06	1.0987e-05	8.85064e-06	-2.74675e-06	-2.74675e-06
99	1	0	-9.03375e-05	-5.4935e-06	-0.00014863	1.89221e-05	-0.000297259	2.44156e-06	4.5474e-05	5.79869e-06	0.000280474	7.32467e-06	1.0987e-05	7.93505e-06	-1.52597e-06	-3.05194e-06
99	2	0	-7.5383e-05	-6.71428e-06	-0.00012635	2.56363e-05	-0.000301227	3.35714e-06	3.54026e-05	6.40908e-06	0.000192883	7.01947e-06	1.06818e-05	7.62986e-06	0	-1.83117e-06
99	3	0	-5.61558e-05	-6.40908e-06	-9.79674e-05	3.1435e-05	-0.000299396	3.35714e-06	1.46493e-05	6.71428e-06	9.27791e-05	6.10389e-06	1.00714e-05	1.00714e-05	-6.10389e-07	0
99	4	0	-3.57077e-05	-5.1883e-06	-7.29415e-05	3.54026e-05	-0.000292987	4.57792e-06	-4.88311e-06	6.10389e-06	2.80779e-05	3.96753e-06	8.24025e-06	1.2513e-05	-4.27272e-06	0
99	5	0	-1.52597e-05	-4.57792e-06	-4.97467e-05	3.81493e-05	-0.000286272	6.71428e-06	-1.83117e-05	5.79869e-06	-7.01947e-06	9.15583e-07	6.40908e-06	1.28182e-05	-7.62986e-06	-1.52597e-06
99	6	0	7.32467e-06	-3.66233e-06	-2.28896e-05	4.02857e-05	-0.000276506	7.93505e-06	-1.80065e-05	7.01947e-06	-2.65519e-05	-6.10389e-07	6.40908e-06	1.15974e-05	-7.93505e-06	-2.44156e-06
99	7	0	3.2961e-05	-6.10389e-07	2.44156e-06	4.15064e-05	-0.000253311	7.32467e-06	-1.52597e-06	9.46103e-06	-1.67857e-05	-6.10389e-07	6.40908e-06	1.12922e-05	-7.32467e-06	0
99	8	0	5.6461e-05	3.96753e-06	1.77013e-05	3.99805e-05	-0.000212415	6.10389e-06	1.89221e-05	1.00714e-05	2.71623e-05	3.05194e-07	6.71428e-06	1.19026e-05	-7.93505e-06	2.74675e-06
99	9	0	7.23311e-05	7.62986e-06	2.86883e-05	3.57077e-05	-0.000166026	6.10389e-06	2.86883e-05	8.85064e-06	7.32467e-05	2.13636e-06	7.62986e-06	1.19026e-05	-9.15583e-06	2.74675e-06
99	10	0	8.17921e-05	9.15583e-06	4.82207e-05	2.92987e-05	-0.000131234	7.62986e-06	2.74675e-05	7.93505e-06	9.06427e-05	4.27272e-06	9.15583e-06	1.00714e-05	-9.46103e-06	0
99	11	0	8.91168e-05	1.06818e-05	7.56882e-05	2.16688e-05	-0.000114448	8.24025e-06	2.83831e-05	7.93505e-06	9.39999e-05	5.1883e-06	9.15583e-06	8.54544e-06	-9.76622e-06	-2.44156e-06
99	12	0	9.76622e-05	1.61753e-05	9.67466e-05	1.43441e-05	-0.000110786	7.93505e-06	3.81493e-05	7.32467e-06	0.000112922	3.05194e-06	8.85064e-06	8.24025e-06	-1.12922e-05	-1.83117e-06
99	13	0	0.000104987	2.59415e-05	0.000104987	1.00714e-05	-0.000112922	8.54544e-06	4.91363e-05	4.88311e-06	0.000138558	-9.15583e-07	1.28182e-05	8.24025e-06	-1.12922e-05	0
99	14	0	0.000106208	3.81493e-05	0.000104987	1.03766e-05	-0.000117195	9.76622e-06	5.03571e-05	1.83117e-06	0.000135812	-5.4935e-06	2.25844e-05	7.93505e-06	-8.54544e-06	0
99	15	0	9.70518e-05	4.79155e-05	9.61362e-05	1.37337e-05	-0.000120552	8.24025e-06	4.05909e-05	-9.15583e-07	9.64414e-05	-8.54544e-06	2.96039e-05	6.71428e-06	-5.79869e-06	-1.52597e-06
99	16	0	8.08765e-05	5.03571e-05	7.26363e-05	1.55649e-05	-0.000124825	3.05194e-06	2.74675e-05	-4.27272e-06	4.66947e-05	-1.03766e-05	2.53311e-05	5.4935e-06	-8.24025e-06	-3.35714e-06
99	17	0	6.31752e-05	4.45584e-05	4.15064e-05	1.19026e-05	-0.000135201	-1.52597e-06	1.61753e-05	-7.32467e-06	8.85064e-06	-1.19026e-05	1.19026e-05	5.4935e-06	-1.46493e-05	-3.35714e-06
99	18	0	4.82207e-05	3.41818e-05	2.1974e-05	5.4935e-06	-0.000153513	-1.83117e-06	6.71428e-06	-8.24025e-06	-1.49545e-05	-1.2513e-05	3.05194e-07	6.40908e-06	-1.83117e-05	-2.44156e-06
99	19	0	3.47922e-05	2.41104e-05	2.13636e-05	9.15583e-07	-0.00017274	0	-3.35714e-06	-6.40908e-06	-3.02142e-05	-1.15974e-05	-4.57792e-06	7.62986e-06	-1.61753e-05	-1.83117e-06
100	0	0	2.28896e-05	1.58701e-05	2.56363e-05	6.10389e-07	-0.000181591	-9.15583e-07	-1.43441e-05	-5.1883e-06	-3.75389e-05	-1.00714e-05	-7.93505e-06	9.46103e-06	-1.2513e-05	-1.22078e-06
100	1	0	1.61753e-05	6.40908e-06	2.25844e-05	2.74675e-06	-0.000179149	-5.1883e-06	-2.41104e-05	-6.71428e-06	-4.30324e-05	-9.46103e-06	-1.15974e-05	1.31234e-05	-1.2513e-05	0
100	2	0	1.80065e-05	-5.79869e-06	1.86169e-05	1.83117e-06	-0.000174266	-7.32467e-06	-3.05194e-05	-8.85064e-06	-5.4935e-05	-9.76622e-06	-1.22078e-05	1.64805e-05	-1.37337e-05	1.52597e-06
100	3	0	2.71623e-05	-1.86169e-05	2.77727e-05	-3.35714e-06	-0.000175487	-5.1883e-06	-3.38766e-05	-9.15583e-06	-6.98895e-05	-9.46103e-06	-7.62986e-06	1.73961e-05	-1.06818e-05	3.05194e-06
100	4	0	4.08961e-05	-2.74675e-05	5.03571e-05	-1.2513e-05	-0.00017976	-2.13636e-06	-3.50974e-05	-7.01947e-06	-7.72142e-05	-7.32467e-06	-3.05194e-06	1.58701e-05	-2.13636e-06	3.35714e-06
100	5	0	5.98181e-05	-3.11298e-05	7.26363e-05	-2.22792e-05	-0.000176402	-1.52597e-06	-3.57077e-05	-5.4935e-06	-7.62986e-05	-4.88311e-06	-1.83117e-06	1.46493e-05	8.85064e-06	3.05194e-06
100	6	0	8.27077e-05	-3.20454e-05	8.33181e-05	-2.96039e-05	-0.000160227	-2.74675e-06	-3.63181e-05	-5.4935e-06	-7.6909e-05	-2.74675e-06	-9.15583e-07	1.52597e-05	2.07532e-05	2.13636e-06
100	7	0	0.000102851	-3.2961e-05	8.11817e-05	-3.41818e-05	-0.000135812	-3.05194e-06	-3.90649e-05	-6.40908e-06	-8.20973e-05	-1.83117e-06	2.44156e-06	1.61753e-05	3.4487e-05	1.22078e-06
100	8	0	0.000112006	-3.60129e-05	7.14155e-05	-3.54026e-05	-0.000111091	-2.13636e-06	-4.45584e-05	-7.01947e-06	-8.57596e-05	-2.13636e-06	4.57792e-06	1.49545e-05	5.00519e-05	0
100	9	0	0.000108649	-3.93701e-05	6.13441e-05	-3.41818e-05	-8.637e-05	-1.83117e-06	-5.03571e-05	-6.71428e-06	-8.45388e-05	-3.66233e-06	2.44156e-06	1.12922e-05	5.98181e-05	-2.13636e-06
100	10	0	9.7357e-05	-4.05909e-05	5.46298e-05	-2.96039e-05	-5.55454e-05	-2.44156e-06	-5.52402e-05	-5.4935e-06	-8.54544e-05	-4.27272e-06	2.13636e-06	7.62986e-06	5.46298e-05	-3.96753e-06
100	11	0	8.36233e-05	-3.72337e-05	4.79155e-05	-2.31948e-05	-1.98376e-05	-3.96753e-06	-6.19545e-05	-4.57792e-06	-9.21687e-05	-2.74675e-06	9.76622e-06	4.57792e-06	3.54026e-05	-5.1883e-06
100	12	0	7.17207e-05	-3.08246e-05	3.41818e-05	-1.67857e-05	1.00714e-05	-5.1883e-06	-7.08051e-05	-5.4935e-06	-9.85778e-05	-3.05194e-07	2.07532e-05	1.52597e-06	1.2513e-05	-6.10389e-06
100	13	0	6.80584e-05	-2.44156e-05	1.70909e-05	-1.31234e-05	2.77727e-05	-5.79869e-06	-7.75194e-05	-8.24025e-06	-9.64414e-05	-3.05194e-07	2.35e-05	-1.52597e-06	-6.40908e-06	-6.71428e-06
100	14	0	7.56882e-05	-1.95324e-05	1.2513e-05	-1.0987e-05	3.99805e-05	-4.27272e-06	-7.66038e-05	-1.12922e-05	-8.51492e-05	-3.35714e-06	1.61753e-05	-3.05194e-06	-2.35e-05	-6.40908e-06
[truncated: 18,465 more rows]
