# Supplementary material for: Key parameters and sensitivity analysis of lower limb muscle strength in young men with different gait patterns
Source: PLoS One. 2025 Mar 19;20(3):e0318693. doi: 10.1371/journal.pone.0318693 (PMC11922288; doi:10.1371/journal.pone.0318693)
Supplement: S2 Dataset — (ZIP) [file pone.0318693.s002.zip › All the data/4.xlsx]

## Sheet: Sheet1
Devices
2000
		Noraxon Ultium - Digital	Noraxon Ultium - EMG1	Noraxon Ultium - EMG2	Noraxon Ultium - EMG3	Noraxon Ultium - EMG4	Noraxon Ultium - EMG5	Noraxon Ultium - EMG6	Noraxon Ultium - EMG7	Noraxon Ultium - EMG8	Noraxon Ultium - EMG9	Noraxon Ultium - EMG10	Noraxon Ultium - EMG11	Noraxon Ultium - EMG12	Noraxon Ultium - EMG13	Noraxon Ultium - EMG14
Frame	Sub Frame	Sync	v	v	v	v	v	v	v	v	v	v	v	v	v	v
			V	V	V	V	V	V	V	V	V	V	V	V	V	V
1	0	0	2.44156e-06	-4.27272e-06	0	6.10389e-07	1.52597e-06	6.10389e-07	-3.05194e-06	-6.10389e-06	-2.80779e-05	-3.60129e-05	-9.46103e-06	3.05194e-07	1.67857e-05	6.10389e-07
1	1	0	2.44156e-06	-4.57792e-06	-3.05194e-07	3.05194e-07	6.10389e-07	-6.10389e-07	1.73961e-05	0	-2.44156e-05	1.55649e-05	-1.12922e-05	-1.22078e-06	0.000114143	9.15583e-07
1	2	0	6.10389e-07	-5.4935e-06	0	6.10389e-07	3.05194e-07	-1.52597e-06	4.21168e-05	3.35714e-06	-2.13636e-05	2.96039e-05	-1.28182e-05	-2.13636e-06	0.000167857	3.05194e-07
1	3	0	0	-5.1883e-06	0	0	6.10389e-07	-1.22078e-06	5.85973e-05	6.10389e-06	-1.61753e-05	5.1883e-06	-1.06818e-05	-1.22078e-06	0.000148019	0
1	4	0	9.15583e-07	-3.35714e-06	0	-1.22078e-06	6.10389e-07	-1.83117e-06	5.92077e-05	1.0987e-05	-1.22078e-05	-7.01947e-06	-1.52597e-06	-9.15583e-07	9.70518e-05	3.05194e-07
1	5	0	2.74675e-06	-3.05194e-07	0	-3.05194e-06	0	-4.27272e-06	4.73051e-05	1.58701e-05	-1.80065e-05	2.35e-05	1.00714e-05	-1.52597e-06	6.68376e-05	1.22078e-06
1	6	0	2.13636e-06	1.83117e-06	1.52597e-06	-3.96753e-06	-6.10389e-07	-6.10389e-06	3.4487e-05	1.70909e-05	-2.96039e-05	7.47726e-05	1.77013e-05	-2.44156e-06	5.73766e-05	9.15583e-07
1	7	0	3.05194e-07	2.13636e-06	2.44156e-06	-3.66233e-06	0	-6.40908e-06	2.99091e-05	1.61753e-05	-2.35e-05	0.000112617	2.10584e-05	-2.44156e-06	2.99091e-05	-3.05194e-07
1	8	0	-9.15583e-07	1.52597e-06	6.10389e-07	-3.35714e-06	6.10389e-07	-5.79869e-06	3.23506e-05	1.80065e-05	1.28182e-05	0.000130318	2.62467e-05	-2.44156e-06	-3.47922e-05	-1.52597e-06
1	9	0	-1.83117e-06	0	-1.83117e-06	-3.96753e-06	3.05194e-07	-5.1883e-06	3.26558e-05	2.41104e-05	5.24934e-05	0.000132149	3.57077e-05	-3.05194e-06	-0.000110175	-9.15583e-07
1	10	0	-2.74675e-06	-1.22078e-06	-3.05194e-06	-3.96753e-06	-1.22078e-06	-4.57792e-06	2.44156e-05	3.02142e-05	5.52402e-05	0.000112617	4.42532e-05	-3.35714e-06	-0.000147104	6.10389e-07
1	11	0	-3.66233e-06	-2.44156e-06	-2.44156e-06	-2.74675e-06	-3.66233e-06	-3.96753e-06	8.85064e-06	3.1435e-05	2.01428e-05	7.29415e-05	4.60844e-05	-2.74675e-06	-0.000119026	1.52597e-06
1	12	0	-3.05194e-06	-2.44156e-06	-1.83117e-06	0	-4.27272e-06	-3.66233e-06	-6.40908e-06	2.65519e-05	-9.15583e-06	3.32662e-05	4.2422e-05	-2.13636e-06	-4.91363e-05	6.10389e-07
1	13	0	-1.52597e-06	-1.83117e-06	-2.13636e-06	4.57792e-06	-2.74675e-06	-3.66233e-06	-1.55649e-05	1.49545e-05	3.05194e-07	1.0987e-05	3.60129e-05	-1.52597e-06	9.76622e-06	0
1	14	0	-6.10389e-07	-1.52597e-06	-2.44156e-06	8.85064e-06	-9.15583e-07	-3.35714e-06	-1.80065e-05	-1.52597e-06	3.47922e-05	3.05194e-06	2.74675e-05	-6.10389e-07	3.35714e-05	0
1	15	0	-1.22078e-06	-2.13636e-06	-2.74675e-06	1.15974e-05	0	-2.44156e-06	-1.89221e-05	-1.95324e-05	5.6461e-05	1.52597e-06	1.61753e-05	3.05194e-07	5.31038e-05	0
1	16	0	-1.22078e-06	-3.66233e-06	-2.74675e-06	1.15974e-05	-3.05194e-07	-1.22078e-06	-2.22792e-05	-3.35714e-05	5.09675e-05	5.4935e-06	3.66233e-06	3.05194e-07	9.52207e-05	0
1	17	0	-3.05194e-07	-5.4935e-06	-2.74675e-06	1.03766e-05	-9.15583e-07	-6.10389e-07	-2.25844e-05	-4.02857e-05	3.47922e-05	1.2513e-05	-7.62986e-06	-3.05194e-07	0.000122078	-1.22078e-06
1	18	0	3.05194e-07	-7.01947e-06	-9.15583e-07	8.54544e-06	-1.22078e-06	-9.15583e-07	-1.28182e-05	-3.99805e-05	2.47207e-05	1.19026e-05	-1.73961e-05	-3.05194e-07	8.08765e-05	-2.13636e-06
1	19	0	6.10389e-07	-7.32467e-06	9.15583e-07	6.71428e-06	-3.05194e-07	-2.13636e-06	5.1883e-06	-3.69285e-05	2.13636e-05	0	-2.41104e-05	9.15583e-07	6.10389e-07	-2.13636e-06
2	0	0	9.15583e-07	-6.40908e-06	3.05194e-06	4.27272e-06	6.10389e-07	-2.74675e-06	1.95324e-05	-3.57077e-05	1.83117e-05	-1.34286e-05	-2.62467e-05	3.05194e-06	-3.38766e-05	-2.13636e-06
2	1	0	1.83117e-06	-5.4935e-06	3.96753e-06	9.15583e-07	1.22078e-06	-2.13636e-06	1.89221e-05	-3.4487e-05	1.40389e-05	-1.92272e-05	-2.59415e-05	3.66233e-06	-1.83117e-05	-2.13636e-06
2	2	0	3.05194e-06	-5.4935e-06	4.57792e-06	-1.52597e-06	6.10389e-07	-6.10389e-07	6.40908e-06	-2.71623e-05	1.06818e-05	-2.38052e-05	-2.96039e-05	2.44156e-06	-4.33376e-05	-1.52597e-06
2	3	0	3.35714e-06	-6.40908e-06	5.79869e-06	-3.05194e-06	0	-3.05194e-07	-6.10389e-06	-1.0987e-05	8.54544e-06	-3.17402e-05	-4.08961e-05	9.15583e-07	-0.000142831	-6.10389e-07
2	4	0	3.05194e-06	-6.10389e-06	6.40908e-06	-4.88311e-06	3.05194e-07	-1.83117e-06	-1.37337e-05	6.40908e-06	6.10389e-06	-3.32662e-05	-5.27986e-05	0	-0.000218824	0
2	5	0	2.74675e-06	-5.4935e-06	6.10389e-06	-7.32467e-06	1.22078e-06	-3.35714e-06	-1.89221e-05	1.46493e-05	2.74675e-06	-2.25844e-05	-5.46298e-05	-1.22078e-06	-0.00018098	-3.05194e-07
2	6	0	3.05194e-06	-5.4935e-06	5.79869e-06	-1.00714e-05	1.52597e-06	-3.05194e-06	-2.41104e-05	1.06818e-05	-3.05194e-07	-1.46493e-05	-4.42532e-05	-2.74675e-06	-8.42337e-05	-3.05194e-07
2	7	0	2.74675e-06	-5.79869e-06	5.4935e-06	-1.28182e-05	1.52597e-06	-1.22078e-06	-2.74675e-05	3.66233e-06	-2.44156e-06	-2.47207e-05	-2.83831e-05	-3.66233e-06	-4.82207e-05	3.05194e-07
2	8	0	2.13636e-06	-5.79869e-06	5.79869e-06	-1.46493e-05	1.52597e-06	3.05194e-07	-2.74675e-05	3.66233e-06	-3.05194e-06	-4.33376e-05	-1.40389e-05	-3.96753e-06	-9.97986e-05	9.15583e-07
2	9	0	1.22078e-06	-5.4935e-06	5.79869e-06	-1.52597e-05	1.83117e-06	1.52597e-06	-2.31948e-05	1.28182e-05	-2.13636e-06	-5.00519e-05	-1.83117e-06	-3.66233e-06	-0.000181285	0
2	10	0	6.10389e-07	-6.10389e-06	6.10389e-06	-1.49545e-05	1.22078e-06	3.35714e-06	-1.58701e-05	2.41104e-05	3.05194e-07	-4.3948e-05	8.85064e-06	-3.35714e-06	-0.000262467	-9.15583e-07
2	11	0	3.05194e-07	-7.62986e-06	6.40908e-06	-1.49545e-05	0	4.57792e-06	-6.71428e-06	3.26558e-05	4.27272e-06	-3.87597e-05	1.70909e-05	-3.05194e-06	-0.000348227	-1.83117e-06
2	12	0	6.10389e-07	-8.54544e-06	7.01947e-06	-1.61753e-05	-3.05194e-07	4.27272e-06	0	3.81493e-05	6.10389e-06	-3.1435e-05	2.07532e-05	-2.74675e-06	-0.000405603	-1.52597e-06
2	13	0	1.52597e-06	-7.62986e-06	7.32467e-06	-1.70909e-05	0	3.05194e-06	-6.10389e-07	4.3948e-05	2.74675e-06	9.15583e-07	2.1974e-05	-2.13636e-06	-0.000386071	-6.10389e-07
2	14	0	1.52597e-06	-6.71428e-06	6.10389e-06	-1.64805e-05	9.15583e-07	2.13636e-06	-5.79869e-06	5.12727e-05	-2.44156e-06	6.4396e-05	2.44156e-05	-1.22078e-06	-0.000309772	0
2	15	0	0	-7.01947e-06	2.74675e-06	-1.46493e-05	1.52597e-06	1.83117e-06	-9.46103e-06	5.73766e-05	-4.57792e-06	0.000127876	2.83831e-05	-3.05194e-07	-0.00024385	0
2	16	0	-2.44156e-06	-7.01947e-06	-1.22078e-06	-1.28182e-05	1.22078e-06	6.10389e-07	-8.24025e-06	5.76817e-05	-1.22078e-06	0.000153818	3.05194e-05	-3.05194e-07	-0.00020448	-3.05194e-07
2	17	0	-3.35714e-06	-6.10389e-06	-3.66233e-06	-1.15974e-05	3.05194e-07	-6.10389e-07	-4.27272e-06	4.94415e-05	3.35714e-06	0.000135201	2.83831e-05	-6.10389e-07	-0.000159617	-3.05194e-07
2	18	0	-3.35714e-06	-4.88311e-06	-3.96753e-06	-1.03766e-05	-3.05194e-07	-9.15583e-07	0	3.60129e-05	4.57792e-06	9.46103e-05	2.31948e-05	-3.05194e-07	-0.000107123	3.05194e-07
2	19	0	-3.66233e-06	-4.27272e-06	-4.88311e-06	-8.54544e-06	-3.05194e-07	-1.22078e-06	3.96753e-06	2.35e-05	3.96753e-06	6.13441e-05	2.0448e-05	6.10389e-07	-6.65324e-05	9.15583e-07
3	0	0	-4.57792e-06	-2.74675e-06	-7.01947e-06	-7.32467e-06	0	-3.05194e-06	7.93505e-06	1.64805e-05	4.57792e-06	5.00519e-05	2.28896e-05	1.22078e-06	-1.00714e-05	9.15583e-07
3	1	0	-5.79869e-06	-6.10389e-07	-8.54544e-06	-6.71428e-06	0	-5.79869e-06	9.46103e-06	1.46493e-05	6.10389e-06	5.43246e-05	2.80779e-05	9.15583e-07	0.000102545	6.10389e-07
3	2	0	-6.10389e-06	6.10389e-07	-7.93505e-06	-5.79869e-06	0	-6.40908e-06	7.01947e-06	1.19026e-05	5.1883e-06	5.09675e-05	3.02142e-05	0	0.000230727	9.15583e-07
3	3	0	-5.79869e-06	0	-6.71428e-06	-3.96753e-06	0	-4.27272e-06	2.74675e-06	3.35714e-06	6.10389e-07	2.68571e-05	2.77727e-05	-3.05194e-07	0.000277422	1.52597e-06
3	4	0	-3.66233e-06	-1.83117e-06	-6.71428e-06	-2.74675e-06	6.10389e-07	-2.74675e-06	-6.10389e-07	-7.62986e-06	-2.74675e-06	3.35714e-06	2.22792e-05	-6.10389e-07	0.000225539	1.52597e-06
3	5	0	-1.22078e-06	-1.52597e-06	-7.01947e-06	-3.05194e-06	2.13636e-06	-3.66233e-06	-2.44156e-06	-1.49545e-05	-3.05194e-06	1.49545e-05	1.67857e-05	-9.15583e-07	0.00015748	1.22078e-06
3	6	0	-3.05194e-07	0	-5.4935e-06	-4.57792e-06	2.74675e-06	-5.4935e-06	-2.74675e-06	-1.64805e-05	-2.44156e-06	5.6461e-05	1.40389e-05	-1.22078e-06	0.000135506	1.52597e-06
3	7	0	-2.13636e-06	3.05194e-07	-3.66233e-06	-5.79869e-06	3.05194e-06	-5.79869e-06	-2.74675e-06	-1.98376e-05	-3.96753e-06	7.62986e-05	1.37337e-05	-9.15583e-07	0.000138863	1.52597e-06
3	8	0	-3.96753e-06	3.05194e-07	-3.35714e-06	-6.10389e-06	3.05194e-06	-5.4935e-06	-2.74675e-06	-3.26558e-05	-7.01947e-06	4.21168e-05	1.43441e-05	-3.05194e-07	0.000134286	1.22078e-06
3	9	0	-3.05194e-06	1.52597e-06	-3.05194e-06	-6.40908e-06	3.35714e-06	-4.88311e-06	-2.74675e-06	-5.15779e-05	-9.15583e-06	-1.77013e-05	1.06818e-05	0	0.000123604	6.10389e-07
3	10	0	3.05194e-07	3.66233e-06	-3.05194e-07	-6.71428e-06	3.96753e-06	-3.66233e-06	-2.44156e-06	-6.34804e-05	-9.76622e-06	-5.6461e-05	1.22078e-06	9.15583e-07	0.000100714	3.05194e-07
3	11	0	2.74675e-06	4.57792e-06	4.57792e-06	-7.01947e-06	4.88311e-06	-1.22078e-06	-1.52597e-06	-6.28701e-05	-1.03766e-05	-7.23311e-05	-1.00714e-05	2.44156e-06	3.75389e-05	3.05194e-07
3	12	0	3.96753e-06	3.35714e-06	7.93505e-06	-6.40908e-06	6.40908e-06	3.05194e-07	-1.22078e-06	-5.4935e-05	-1.12922e-05	-9.64414e-05	-1.77013e-05	3.66233e-06	-5.37142e-05	0
3	13	0	5.4935e-06	1.83117e-06	8.85064e-06	-4.88311e-06	6.71428e-06	6.10389e-07	-1.22078e-06	-4.48636e-05	-1.2513e-05	-0.000127876	-2.16688e-05	2.74675e-06	-0.000113532	3.05194e-07
3	14	0	8.85064e-06	1.83117e-06	9.76622e-06	-3.05194e-06	4.88311e-06	0	-6.10389e-07	-2.99091e-05	-1.31234e-05	-0.000131844	-2.62467e-05	6.10389e-07	-0.000112312	1.83117e-06
3	15	0	1.0987e-05	2.44156e-06	1.22078e-05	-2.44156e-06	2.44156e-06	3.05194e-07	1.22078e-06	-7.62986e-06	-1.37337e-05	-9.76622e-05	-2.86883e-05	-6.10389e-07	-9.43051e-05	3.05194e-06
3	16	0	9.46103e-06	2.44156e-06	1.2513e-05	-3.05194e-06	1.83117e-06	1.22078e-06	2.44156e-06	1.28182e-05	-1.43441e-05	-5.92077e-05	-2.22792e-05	-9.15583e-07	-0.00010987	2.74675e-06
3	17	0	6.10389e-06	1.52597e-06	9.15583e-06	-3.05194e-06	1.83117e-06	2.44156e-06	9.15583e-07	2.0448e-05	-1.40389e-05	-4.63895e-05	-7.93505e-06	-9.15583e-07	-0.000152902	1.52597e-06
3	18	0	3.35714e-06	6.10389e-07	5.79869e-06	-2.13636e-06	9.15583e-07	3.05194e-06	-1.52597e-06	1.46493e-05	-1.31234e-05	-5.00519e-05	6.10389e-06	-1.83117e-06	-0.000188305	1.22078e-06
3	19	0	1.52597e-06	3.05194e-07	4.57792e-06	-3.05194e-07	-3.05194e-07	3.66233e-06	-3.66233e-06	7.01947e-06	-1.0987e-05	-5.3409e-05	1.61753e-05	-2.44156e-06	-0.000204175	2.74675e-06
4	0	0	-6.10389e-07	0	3.35714e-06	0	0	3.66233e-06	-4.27272e-06	6.40908e-06	-6.71428e-06	-5.95129e-05	3.02142e-05	-2.13636e-06	-0.000210584	4.27272e-06
4	1	0	-2.44156e-06	3.05194e-07	6.10389e-07	0	2.13636e-06	3.05194e-06	-3.96753e-06	1.19026e-05	-1.52597e-06	-6.68376e-05	5.31038e-05	-1.22078e-06	-0.000212721	3.66233e-06
4	2	0	-2.44156e-06	3.05194e-07	-2.74675e-06	0	2.74675e-06	2.44156e-06	-2.74675e-06	2.01428e-05	1.83117e-06	-5.15779e-05	7.66038e-05	-9.15583e-07	-0.000207837	1.83117e-06
4	3	0	-2.13636e-06	0	-3.66233e-06	9.15583e-07	2.13636e-06	2.44156e-06	-1.22078e-06	2.92987e-05	2.44156e-06	-2.44156e-06	8.57596e-05	-1.52597e-06	-0.000188915	6.10389e-07
4	4	0	-3.05194e-06	-6.10389e-07	-2.74675e-06	1.83117e-06	2.13636e-06	3.66233e-06	-1.52597e-06	3.72337e-05	1.52597e-06	4.73051e-05	7.6909e-05	-2.13636e-06	-0.00014863	6.10389e-07
4	5	0	-3.96753e-06	-3.05194e-07	-1.52597e-06	1.83117e-06	3.96753e-06	3.96753e-06	-4.27272e-06	4.08961e-05	9.15583e-07	6.01233e-05	6.10389e-05	-2.44156e-06	-9.8883e-05	6.10389e-07
4	6	0	-3.05194e-06	0	-1.22078e-06	1.52597e-06	5.1883e-06	3.35714e-06	-6.71428e-06	3.93701e-05	1.83117e-06	4.63895e-05	5.27986e-05	-1.52597e-06	-7.20259e-05	0
4	7	0	-1.52597e-06	6.10389e-07	-9.15583e-07	3.05194e-07	4.27272e-06	1.83117e-06	-4.88311e-06	3.75389e-05	1.83117e-06	5.03571e-05	5.76817e-05	0	-8.42337e-05	-3.05194e-07
4	8	0	-1.22078e-06	1.22078e-06	-1.22078e-06	-9.15583e-07	3.05194e-06	9.15583e-07	-6.10389e-07	3.96753e-05	0	8.72856e-05	6.62272e-05	3.05194e-07	-0.000104682	-6.10389e-07
4	9	0	-2.13636e-06	2.44156e-06	-1.52597e-06	-2.13636e-06	2.74675e-06	3.05194e-07	1.52597e-06	4.42532e-05	-1.83117e-06	0.000128792	6.40908e-05	0	-9.76622e-05	-6.10389e-07
4	10	0	-2.74675e-06	3.66233e-06	-9.15583e-07	-2.44156e-06	2.44156e-06	0	1.22078e-06	4.60844e-05	-2.13636e-06	0.00014863	4.60844e-05	0	-7.04999e-05	-3.05194e-07
4	11	0	-2.13636e-06	3.96753e-06	1.22078e-06	-1.22078e-06	3.05194e-07	0	1.83117e-06	4.27272e-05	-9.15583e-07	0.000148935	2.62467e-05	0	-5.03571e-05	0
4	12	0	-2.13636e-06	3.35714e-06	3.35714e-06	-6.10389e-07	-9.15583e-07	3.05194e-07	4.88311e-06	3.47922e-05	-1.52597e-06	0.000138253	2.07532e-05	9.15583e-07	-2.71623e-05	3.05194e-07
4	13	0	-2.44156e-06	2.44156e-06	3.96753e-06	-9.15583e-07	-3.05194e-07	9.15583e-07	7.01947e-06	2.47207e-05	-4.88311e-06	0.000115058	2.71623e-05	1.22078e-06	3.02142e-05	0
4	14	0	-1.52597e-06	2.74675e-06	4.57792e-06	-1.22078e-06	1.22078e-06	1.22078e-06	5.4935e-06	1.55649e-05	-9.15583e-06	8.05713e-05	3.08246e-05	9.15583e-07	0.000111091	-3.05194e-07
4	15	0	6.10389e-07	4.27272e-06	6.10389e-06	-1.22078e-06	1.83117e-06	3.05194e-07	2.13636e-06	8.54544e-06	-1.19026e-05	4.97467e-05	2.35e-05	9.15583e-07	0.00015687	-6.10389e-07
4	16	0	1.52597e-06	6.10389e-06	8.24025e-06	-9.15583e-07	6.10389e-07	-3.05194e-07	1.52597e-06	3.96753e-06	-1.22078e-05	3.47922e-05	1.15974e-05	1.52597e-06	0.000136422	-3.05194e-07
4	17	0	9.15583e-07	7.32467e-06	8.85064e-06	-6.10389e-07	-6.10389e-07	-6.10389e-07	3.66233e-06	3.05194e-07	-1.15974e-05	2.99091e-05	-3.05194e-07	2.44156e-06	7.59934e-05	3.05194e-07
4	18	0	3.05194e-07	7.32467e-06	9.15583e-06	-6.10389e-07	-1.83117e-06	-9.15583e-07	5.4935e-06	-2.74675e-06	-1.12922e-05	2.38052e-05	-1.55649e-05	3.05194e-06	1.2513e-05	6.10389e-07
4	19	0	1.83117e-06	5.79869e-06	1.03766e-05	-2.13636e-06	-2.44156e-06	-1.52597e-06	6.40908e-06	-5.4935e-06	-1.19026e-05	1.67857e-05	-2.83831e-05	2.74675e-06	-4.73051e-05	6.10389e-07
5	0	0	3.05194e-06	3.35714e-06	1.15974e-05	-3.35714e-06	-1.83117e-06	-1.83117e-06	6.71428e-06	-7.93505e-06	-1.31234e-05	1.43441e-05	-2.44156e-05	1.83117e-06	-0.000104376	9.15583e-07
5	1	0	2.44156e-06	1.52597e-06	1.03766e-05	-2.74675e-06	-3.05194e-07	0	7.01947e-06	-9.76622e-06	-1.43441e-05	1.46493e-05	-1.52597e-06	1.83117e-06	-0.000130013	1.22078e-06
5	2	0	6.10389e-07	1.22078e-06	7.32467e-06	-6.10389e-07	3.05194e-07	2.74675e-06	7.01947e-06	-9.46103e-06	-1.55649e-05	1.0987e-05	2.01428e-05	1.83117e-06	-9.36947e-05	6.10389e-07
5	3	0	-6.10389e-07	1.52597e-06	5.1883e-06	3.05194e-07	-3.05194e-07	4.88311e-06	5.4935e-06	-7.93505e-06	-1.67857e-05	4.57792e-06	2.10584e-05	1.52597e-06	-1.46493e-05	0
5	4	0	-3.05194e-07	1.52597e-06	4.57792e-06	-3.05194e-07	-6.10389e-07	5.1883e-06	2.44156e-06	-6.71428e-06	-1.73961e-05	6.10389e-07	1.52597e-06	0	5.00519e-05	0
5	5	0	6.10389e-07	1.52597e-06	4.57792e-06	-1.52597e-06	6.10389e-07	4.57792e-06	0	-7.01947e-06	-1.77013e-05	0	-2.56363e-05	-1.22078e-06	7.11103e-05	3.05194e-07
5	6	0	1.52597e-06	1.83117e-06	3.66233e-06	-9.15583e-07	2.44156e-06	4.88311e-06	-1.52597e-06	-7.93505e-06	-1.73961e-05	-6.10389e-07	-5.67662e-05	-2.44156e-06	7.47726e-05	9.15583e-07
5	7	0	2.13636e-06	2.13636e-06	2.74675e-06	6.10389e-07	2.13636e-06	4.88311e-06	-6.10389e-07	-8.24025e-06	-1.67857e-05	-3.05194e-06	-9.5831e-05	-2.44156e-06	9.15583e-05	3.05194e-07
5	8	0	1.22078e-06	1.52597e-06	1.52597e-06	9.15583e-07	9.15583e-07	3.05194e-06	0	-9.46103e-06	-1.64805e-05	-5.79869e-06	-0.000137643	-1.83117e-06	0.00011048	0
5	9	0	0	9.15583e-07	-3.05194e-07	0	9.15583e-07	3.05194e-07	-1.22078e-06	-1.28182e-05	-1.64805e-05	-7.93505e-06	-0.000166636	-9.15583e-07	0.000109565	0
5	10	0	-1.83117e-06	3.05194e-07	-2.13636e-06	3.05194e-07	1.52597e-06	-3.05194e-07	-5.79869e-06	-1.70909e-05	-1.58701e-05	-1.03766e-05	-0.000168162	0	0.000111396	0
5	11	0	-3.35714e-06	-6.10389e-07	-3.96753e-06	3.35714e-06	1.22078e-06	3.05194e-07	-9.15583e-06	-1.92272e-05	-1.34286e-05	-1.28182e-05	-0.000143136	6.10389e-07	0.000153208	-9.15583e-07
5	12	0	-4.57792e-06	-2.44156e-06	-6.10389e-06	6.40908e-06	-6.10389e-07	1.22078e-06	-8.24025e-06	-1.86169e-05	-1.03766e-05	-1.49545e-05	-0.000105597	9.15583e-07	0.000219435	-1.83117e-06
5	13	0	-5.4935e-06	-3.35714e-06	-8.85064e-06	6.71428e-06	-1.83117e-06	9.15583e-07	-5.1883e-06	-1.70909e-05	-7.93505e-06	-1.73961e-05	-7.08051e-05	1.52597e-06	0.000256363	-1.83117e-06
5	14	0	-5.79869e-06	-2.74675e-06	-1.06818e-05	4.88311e-06	-1.22078e-06	0	-3.35714e-06	-1.64805e-05	-6.71428e-06	-2.16688e-05	-4.33376e-05	2.13636e-06	0.000259415	-9.15583e-07
5	15	0	-5.4935e-06	-1.22078e-06	-9.46103e-06	3.96753e-06	-3.05194e-07	0	-3.96753e-06	-1.80065e-05	-6.10389e-06	-2.56363e-05	-1.83117e-05	2.44156e-06	0.000278948	0
5	16	0	-5.1883e-06	-9.15583e-07	-7.01947e-06	4.88311e-06	0	1.52597e-06	-4.88311e-06	-2.1974e-05	-4.88311e-06	-2.80779e-05	2.44156e-06	1.52597e-06	0.000334493	3.05194e-07
5	17	0	-5.4935e-06	-9.15583e-07	-6.71428e-06	5.1883e-06	-6.10389e-07	3.35714e-06	-4.57792e-06	-2.71623e-05	-2.74675e-06	-2.99091e-05	9.76622e-06	3.05194e-07	0.000385766	6.10389e-07
5	18	0	-6.10389e-06	0	-8.85064e-06	2.74675e-06	-2.13636e-06	4.57792e-06	-3.35714e-06	-3.05194e-05	-9.15583e-07	-3.2961e-05	3.05194e-07	0	0.000405298	6.10389e-07
5	19	0	-6.10389e-06	2.74675e-06	-1.03766e-05	0	-3.35714e-06	4.27272e-06	-2.13636e-06	-3.02142e-05	6.10389e-07	-3.69285e-05	-1.06818e-05	6.10389e-07	0.000408961	0
6	0	0	-5.1883e-06	4.27272e-06	-1.03766e-05	-9.15583e-07	-3.35714e-06	2.74675e-06	-1.22078e-06	-2.92987e-05	2.74675e-06	-4.02857e-05	-7.93505e-06	0	0.000393396	6.10389e-07
6	1	0	-4.57792e-06	3.96753e-06	-8.85064e-06	3.05194e-07	-1.83117e-06	1.83117e-06	-9.15583e-07	-3.08246e-05	4.88311e-06	-4.2422e-05	4.88311e-06	-1.52597e-06	0.000327474	2.13636e-06
6	2	0	-4.27272e-06	2.74675e-06	-7.93505e-06	1.22078e-06	-3.05194e-07	2.44156e-06	-6.10389e-07	-3.23506e-05	6.40908e-06	-4.30324e-05	1.49545e-05	-2.44156e-06	0.000239272	3.35714e-06
6	3	0	-3.35714e-06	2.44156e-06	-7.32467e-06	3.05194e-07	0	3.66233e-06	0	-3.11298e-05	7.62986e-06	-4.21168e-05	2.25844e-05	-2.44156e-06	0.000218214	2.44156e-06
6	4	0	-2.13636e-06	2.13636e-06	-7.32467e-06	-6.10389e-07	-6.10389e-07	3.35714e-06	1.22078e-06	-2.99091e-05	1.00714e-05	-4.05909e-05	3.69285e-05	-2.13636e-06	0.000272233	3.05194e-07
6	5	0	-2.13636e-06	1.83117e-06	-8.24025e-06	0	-6.10389e-07	1.52597e-06	3.35714e-06	-3.35714e-05	1.37337e-05	-4.21168e-05	5.43246e-05	-2.74675e-06	0.000286272	3.05194e-07
6	6	0	-3.35714e-06	2.13636e-06	-8.24025e-06	1.52597e-06	0	3.05194e-07	5.4935e-06	-3.66233e-05	1.55649e-05	-4.60844e-05	5.76817e-05	-3.35714e-06	0.000195019	2.13636e-06
6	7	0	-4.27272e-06	2.13636e-06	-7.01947e-06	1.52597e-06	0	6.10389e-07	6.71428e-06	-2.74675e-05	1.43441e-05	-4.51688e-05	4.36428e-05	-3.05194e-06	8.75908e-05	3.35714e-06
6	8	0	-3.35714e-06	1.22078e-06	-6.40908e-06	6.10389e-07	0	9.15583e-07	7.62986e-06	-4.88311e-06	1.19026e-05	-3.60129e-05	2.44156e-05	-2.13636e-06	4.42532e-05	1.83117e-06
6	9	0	-2.13636e-06	-3.05194e-07	-7.32467e-06	0	6.10389e-07	6.10389e-07	7.93505e-06	1.49545e-05	1.12922e-05	-2.44156e-05	2.74675e-06	-1.52597e-06	-2.38052e-05	0
6	10	0	-2.44156e-06	-9.15583e-07	-9.15583e-06	9.15583e-07	3.05194e-07	3.05194e-07	7.62986e-06	1.92272e-05	1.0987e-05	-2.01428e-05	-3.4487e-05	-1.83117e-06	-0.000224928	6.10389e-07
6	11	0	-3.96753e-06	0	-7.93505e-06	1.52597e-06	-6.10389e-07	9.15583e-07	7.01947e-06	1.0987e-05	9.15583e-06	-2.28896e-05	-8.91168e-05	-1.52597e-06	-0.000450772	1.83117e-06
6	12	0	-3.66233e-06	0	-4.57792e-06	1.22078e-06	-1.83117e-06	1.22078e-06	6.40908e-06	2.74675e-06	6.10389e-06	-2.44156e-05	-0.000134591	0	-0.000485259	9.15583e-07
6	13	0	-1.22078e-06	-1.22078e-06	-1.83117e-06	6.10389e-07	-2.13636e-06	1.22078e-06	5.4935e-06	-3.05194e-07	3.96753e-06	-2.38052e-05	-0.00014863	3.35714e-06	-0.00031435	-2.74675e-06
6	14	0	1.52597e-06	-2.44156e-06	-9.15583e-07	6.10389e-07	-1.83117e-06	9.15583e-07	4.88311e-06	-3.96753e-06	1.83117e-06	-2.92987e-05	-0.000138863	6.40908e-06	-0.000154123	-6.10389e-06
6	15	0	2.74675e-06	-2.13636e-06	0	1.52597e-06	-2.13636e-06	1.22078e-06	5.1883e-06	-1.06818e-05	-1.22078e-06	-4.33376e-05	-0.000126961	7.93505e-06	-0.000153818	-7.01947e-06
6	16	0	2.74675e-06	-1.22078e-06	2.74675e-06	2.74675e-06	-3.05194e-06	2.13636e-06	6.10389e-06	-1.52597e-05	-4.88311e-06	-5.3409e-05	-0.000116584	8.85064e-06	-0.000231643	-7.32467e-06
6	17	0	3.05194e-06	-1.22078e-06	7.01947e-06	3.96753e-06	-3.05194e-06	2.74675e-06	6.40908e-06	-1.28182e-05	-7.32467e-06	-4.60844e-05	-9.85778e-05	1.03766e-05	-0.000254532	-7.93505e-06
6	18	0	4.57792e-06	-1.83117e-06	1.00714e-05	4.27272e-06	-2.13636e-06	2.44156e-06	4.88311e-06	-5.1883e-06	-1.12922e-05	-2.53311e-05	-7.11103e-05	1.22078e-05	-0.000225844	-8.24025e-06
6	19	0	6.40908e-06	-9.15583e-07	1.15974e-05	3.66233e-06	-1.22078e-06	1.83117e-06	2.13636e-06	3.35714e-06	-1.83117e-05	-7.01947e-06	-4.36428e-05	1.34286e-05	-0.000212415	-7.93505e-06
7	0	0	7.93505e-06	1.22078e-06	1.28182e-05	2.44156e-06	-9.15583e-07	9.15583e-07	0	1.22078e-05	-2.35e-05	2.13636e-06	-2.10584e-05	1.19026e-05	-0.000205091	-6.40908e-06
7	1	0	8.54544e-06	3.96753e-06	1.34286e-05	9.15583e-07	-6.10389e-07	3.05194e-07	-6.10389e-07	2.16688e-05	-2.16688e-05	1.0987e-05	-6.10389e-06	8.54544e-06	-0.000159311	-5.1883e-06
7	2	0	8.85064e-06	7.32467e-06	1.28182e-05	-6.10389e-07	0	-6.10389e-07	-3.05194e-07	2.92987e-05	-1.58701e-05	2.74675e-05	-5.79869e-06	4.88311e-06	-9.8883e-05	-3.96753e-06
7	3	0	9.76622e-06	1.06818e-05	1.19026e-05	-3.05194e-06	9.15583e-07	-3.05194e-06	-3.05194e-07	3.08246e-05	-1.34286e-05	4.30324e-05	-2.31948e-05	1.83117e-06	-7.78246e-05	-2.44156e-06
7	4	0	1.06818e-05	1.22078e-05	1.0987e-05	-4.57792e-06	1.52597e-06	-4.88311e-06	-1.52597e-06	2.68571e-05	-1.34286e-05	4.15064e-05	-4.21168e-05	6.10389e-07	-8.4844e-05	-1.22078e-06
7	5	0	1.0987e-05	9.46103e-06	9.76622e-06	-3.96753e-06	1.52597e-06	-4.57792e-06	-3.05194e-06	2.16688e-05	-1.03766e-05	2.31948e-05	-4.05909e-05	0	-6.71428e-05	0
7	6	0	9.46103e-06	5.79869e-06	7.62986e-06	-1.83117e-06	6.10389e-07	-2.44156e-06	-3.35714e-06	1.80065e-05	-3.35714e-06	5.79869e-06	-1.86169e-05	-9.15583e-07	-2.56363e-05	6.10389e-07
7	7	0	7.01947e-06	4.27272e-06	4.57792e-06	0	0	-9.15583e-07	-1.52597e-06	1.40389e-05	3.66233e-06	2.74675e-06	9.15583e-07	-2.44156e-06	-7.93505e-06	1.52597e-06
7	8	0	5.4935e-06	4.88311e-06	1.83117e-06	3.05194e-07	3.05194e-07	-1.52597e-06	0	7.32467e-06	1.06818e-05	9.15583e-07	3.96753e-06	-3.66233e-06	-1.92272e-05	2.13636e-06
7	9	0	5.79869e-06	4.88311e-06	0	9.15583e-07	1.83117e-06	-2.74675e-06	-6.10389e-07	6.10389e-07	1.77013e-05	-2.35e-05	9.15583e-07	-3.96753e-06	-1.22078e-05	3.05194e-06
7	10	0	6.40908e-06	3.05194e-06	0	1.52597e-06	3.05194e-06	-1.83117e-06	-3.96753e-06	-9.15583e-07	2.1974e-05	-6.98895e-05	5.79869e-06	-3.96753e-06	3.81493e-05	5.4935e-06
7	11	0	5.1883e-06	9.15583e-07	-3.05194e-07	1.83117e-06	3.35714e-06	6.10389e-07	-7.93505e-06	3.05194e-06	2.0448e-05	-0.000103461	1.67857e-05	-5.4935e-06	0.000104376	8.24025e-06
7	12	0	2.44156e-06	6.10389e-07	-1.83117e-06	2.13636e-06	2.74675e-06	1.83117e-06	-1.00714e-05	7.62986e-06	1.80065e-05	-9.15583e-05	2.22792e-05	-7.32467e-06	0.000148935	9.15583e-06
7	13	0	3.05194e-07	1.83117e-06	-4.27272e-06	3.05194e-06	2.13636e-06	9.15583e-07	-1.06818e-05	7.01947e-06	1.98376e-05	-4.3948e-05	1.80065e-05	-7.62986e-06	0.00015626	7.62986e-06
7	14	0	-6.10389e-07	3.05194e-06	-5.1883e-06	3.66233e-06	2.13636e-06	-9.15583e-07	-1.0987e-05	3.05194e-07	2.13636e-05	-2.13636e-06	1.12922e-05	-6.71428e-06	0.000114753	4.57792e-06
7	15	0	-1.83117e-06	3.66233e-06	-4.57792e-06	2.74675e-06	1.83117e-06	-1.22078e-06	-1.06818e-05	-1.19026e-05	1.73961e-05	6.40908e-06	8.85064e-06	-5.4935e-06	1.46493e-05	2.74675e-06
7	16	0	-3.35714e-06	3.35714e-06	-4.27272e-06	1.83117e-06	9.15583e-07	0	-9.46103e-06	-2.86883e-05	1.46493e-05	-1.00714e-05	1.31234e-05	-4.88311e-06	-0.000115669	1.83117e-06
7	17	0	-3.66233e-06	1.83117e-06	-6.40908e-06	2.44156e-06	6.10389e-07	1.83117e-06	-7.93505e-06	-4.3948e-05	2.0448e-05	-2.96039e-05	2.35e-05	-3.96753e-06	-0.000209058	6.10389e-07
7	18	0	-2.74675e-06	3.05194e-07	-8.85064e-06	4.57792e-06	1.22078e-06	3.05194e-06	-9.15583e-06	-5.1883e-05	2.01428e-05	-4.05909e-05	3.4487e-05	-2.13636e-06	-0.00021913	0
7	19	0	-1.83117e-06	0	-8.54544e-06	6.40908e-06	1.83117e-06	3.66233e-06	-1.34286e-05	-5.27986e-05	-6.10389e-06	-4.51688e-05	3.99805e-05	-9.15583e-07	-0.0001645	-3.05194e-07
8	0	0	-2.13636e-06	0	-7.62986e-06	7.32467e-06	1.22078e-06	3.05194e-06	-1.52597e-05	-5.21882e-05	-4.85259e-05	-4.85259e-05	3.87597e-05	-9.15583e-07	-9.52207e-05	-6.10389e-07
8	1	0	-3.66233e-06	0	-7.93505e-06	8.85064e-06	-3.05194e-07	2.13636e-06	-9.46103e-06	-5.27986e-05	-6.86687e-05	-5.00519e-05	3.69285e-05	-1.22078e-06	-3.78441e-05	-1.22078e-06
8	2	0	-3.96753e-06	-2.13636e-06	-8.54544e-06	1.22078e-05	-1.22078e-06	1.83117e-06	1.52597e-06	-5.06623e-05	-4.91363e-05	-4.36428e-05	3.66233e-05	-6.10389e-07	3.35714e-06	-1.52597e-06
8	3	0	-1.52597e-06	-3.96753e-06	-6.71428e-06	1.46493e-05	0	2.13636e-06	9.46103e-06	-4.3948e-05	-1.49545e-05	-1.70909e-05	3.20454e-05	-3.05194e-07	2.01428e-05	-1.52597e-06
8	4	0	9.15583e-07	-4.57792e-06	-3.35714e-06	1.40389e-05	2.13636e-06	2.44156e-06	9.46103e-06	-3.4487e-05	0	3.50974e-05	2.07532e-05	-6.10389e-07	-2.44156e-06	-6.10389e-07
8	5	0	1.22078e-06	-4.27272e-06	-2.44156e-06	1.22078e-05	2.74675e-06	1.52597e-06	4.88311e-06	-2.13636e-05	-5.79869e-06	9.43051e-05	1.2513e-05	-1.83117e-06	-5.58506e-05	0
8	6	0	-9.15583e-07	-4.27272e-06	-4.88311e-06	1.22078e-05	9.15583e-07	6.10389e-07	2.13636e-06	-2.44156e-06	-1.40389e-05	0.000122078	1.80065e-05	-3.05194e-06	-0.000105292	0
8	7	0	-3.05194e-06	-6.10389e-06	-7.62986e-06	1.49545e-05	-6.10389e-07	1.52597e-06	2.44156e-06	1.55649e-05	-1.46493e-05	9.70518e-05	3.50974e-05	-3.35714e-06	-0.000126961	3.05194e-07
8	8	0	-2.44156e-06	-8.85064e-06	-7.62986e-06	1.77013e-05	-3.05194e-07	3.96753e-06	2.13636e-06	1.86169e-05	-1.37337e-05	4.21168e-05	5.09675e-05	-3.35714e-06	-0.000126656	9.15583e-07
8	9	0	-9.15583e-07	-1.03766e-05	-6.40908e-06	1.80065e-05	9.15583e-07	5.4935e-06	2.44156e-06	2.74675e-06	-1.52597e-05	3.66233e-06	5.82921e-05	-3.05194e-06	-0.000114143	1.52597e-06
8	10	0	-3.05194e-07	-9.76622e-06	-5.4935e-06	1.61753e-05	1.22078e-06	5.4935e-06	7.01947e-06	-1.80065e-05	-1.67857e-05	3.05194e-06	5.73766e-05	-3.05194e-06	-7.78246e-05	2.13636e-06
8	11	0	-1.52597e-06	-8.24025e-06	-4.88311e-06	1.46493e-05	0	5.1883e-06	1.83117e-05	-2.86883e-05	-1.67857e-05	1.67857e-05	4.88311e-05	-2.74675e-06	-3.05194e-06	2.44156e-06
8	12	0	-2.44156e-06	-7.62986e-06	-4.27272e-06	1.43441e-05	-1.22078e-06	5.1883e-06	3.17402e-05	-2.62467e-05	-1.55649e-05	9.76622e-06	3.57077e-05	-3.05194e-06	9.61362e-05	1.83117e-06
8	13	0	-1.83117e-06	-8.54544e-06	-3.96753e-06	1.49545e-05	-9.15583e-07	6.10389e-06	3.90649e-05	-1.22078e-05	-1.49545e-05	-2.31948e-05	2.68571e-05	-3.35714e-06	0.000182506	6.10389e-07
8	14	0	-3.05194e-07	-9.46103e-06	-3.96753e-06	1.52597e-05	3.05194e-07	7.01947e-06	3.69285e-05	1.06818e-05	-1.67857e-05	-5.52402e-05	3.05194e-05	-3.66233e-06	0.00023622	6.10389e-07
8	15	0	0	-8.54544e-06	-3.35714e-06	1.46493e-05	1.83117e-06	7.62986e-06	2.89935e-05	2.96039e-05	-2.41104e-05	-6.10389e-05	4.27272e-05	-3.96753e-06	0.000264604	1.83117e-06
8	16	0	-9.15583e-07	-6.71428e-06	-2.44156e-06	1.31234e-05	1.83117e-06	7.32467e-06	2.10584e-05	2.74675e-05	-3.54026e-05	-4.48636e-05	4.88311e-05	-4.57792e-06	0.000269792	3.05194e-06
8	17	0	-3.05194e-06	-4.27272e-06	-3.35714e-06	1.00714e-05	3.05194e-07	4.88311e-06	1.67857e-05	1.03766e-05	-4.45584e-05	-2.80779e-05	4.05909e-05	-4.27272e-06	0.000227675	1.83117e-06
8	18	0	-5.1883e-06	-3.05194e-07	-6.40908e-06	5.79869e-06	-1.22078e-06	3.05194e-07	1.43441e-05	1.22078e-05	-4.85259e-05	-1.86169e-05	2.47207e-05	-3.66233e-06	0.000136117	0
8	19	0	-6.71428e-06	4.88311e-06	-8.54544e-06	6.10389e-07	-1.83117e-06	-4.27272e-06	1.15974e-05	4.97467e-05	-4.42532e-05	-7.32467e-06	1.0987e-05	-2.74675e-06	5.85973e-05	-6.10389e-07
9	0	0	-6.71428e-06	1.06818e-05	-7.93505e-06	-3.66233e-06	-1.22078e-06	-8.54544e-06	8.54544e-06	9.24739e-05	-2.59415e-05	1.22078e-05	1.22078e-06	-2.44156e-06	7.8435e-05	0
9	1	0	-6.71428e-06	1.46493e-05	-6.40908e-06	-7.62986e-06	-3.05194e-07	-1.15974e-05	5.79869e-06	9.67466e-05	8.85064e-06	3.4487e-05	-9.76622e-06	-3.05194e-06	0.000194104	9.15583e-07
9	2	0	-7.01947e-06	1.73961e-05	-6.71428e-06	-1.03766e-05	0	-1.46493e-05	2.74675e-06	6.16493e-05	4.3948e-05	5.31038e-05	-2.47207e-05	-3.35714e-06	0.000306415	9.15583e-07
9	3	0	-6.71428e-06	1.95324e-05	-7.93505e-06	-1.2513e-05	0	-1.70909e-05	-1.52597e-06	2.62467e-05	5.46298e-05	7.17207e-05	-3.81493e-05	-3.35714e-06	0.000338155	3.05194e-07
9	4	0	-5.1883e-06	2.07532e-05	-7.01947e-06	-1.34286e-05	0	-1.73961e-05	-6.71428e-06	1.52597e-05	3.78441e-05	9.09479e-05	-4.12012e-05	-3.35714e-06	0.000325948	0
9	5	0	-2.44156e-06	1.98376e-05	-4.57792e-06	-1.28182e-05	6.10389e-07	-1.55649e-05	-1.12922e-05	1.89221e-05	1.70909e-05	9.61362e-05	-2.99091e-05	-3.35714e-06	0.000344564	-9.15583e-07
9	6	0	-1.22078e-06	1.64805e-05	-2.13636e-06	-1.00714e-05	9.15583e-07	-1.28182e-05	-1.40389e-05	1.98376e-05	1.00714e-05	7.23311e-05	-9.46103e-06	-3.35714e-06	0.000366844	-2.13636e-06
9	7	0	-1.52597e-06	1.28182e-05	-9.15583e-07	-6.10389e-06	9.15583e-07	-1.00714e-05	-1.58701e-05	1.86169e-05	1.15974e-05	2.77727e-05	9.46103e-06	-2.44156e-06	0.000278032	-2.13636e-06
9	8	0	-2.13636e-06	1.0987e-05	0	-3.35714e-06	6.10389e-07	-7.62986e-06	-1.89221e-05	2.07532e-05	1.28182e-05	-6.40908e-06	2.0448e-05	-1.83117e-06	3.93701e-05	-1.22078e-06
9	9	0	-1.22078e-06	1.0987e-05	1.52597e-06	-3.66233e-06	0	-6.40908e-06	-2.28896e-05	2.35e-05	2.22792e-05	-1.06818e-05	2.22792e-05	-1.22078e-06	-0.000223402	-6.10389e-07
9	10	0	0	1.22078e-05	2.44156e-06	-7.01947e-06	-9.15583e-07	-7.62986e-06	-2.44156e-05	2.07532e-05	4.82207e-05	7.01947e-06	2.10584e-05	-3.05194e-07	-0.000351279	-1.52597e-06
9	11	0	3.05194e-07	1.34286e-05	2.44156e-06	-1.06818e-05	-1.22078e-06	-9.46103e-06	-1.98376e-05	1.31234e-05	7.62986e-05	2.28896e-05	2.38052e-05	2.13636e-06	-0.000334188	-4.57792e-06
9	12	0	9.15583e-07	1.34286e-05	3.66233e-06	-1.12922e-05	-6.10389e-07	-9.76622e-06	-1.06818e-05	3.96753e-06	8.36233e-05	2.71623e-05	3.32662e-05	5.1883e-06	-0.000301227	-6.71428e-06
9	13	0	2.13636e-06	1.06818e-05	6.10389e-06	-7.62986e-06	-3.05194e-07	-7.01947e-06	-6.10389e-07	-5.79869e-06	6.98895e-05	2.77727e-05	4.69999e-05	5.4935e-06	-0.000340902	-6.10389e-06
9	14	0	3.35714e-06	5.4935e-06	8.24025e-06	-1.83117e-06	-1.22078e-06	-2.13636e-06	4.57792e-06	-1.34286e-05	5.43246e-05	3.11298e-05	5.92077e-05	2.44156e-06	-0.000394616	-3.66233e-06
9	15	0	3.05194e-06	0	7.32467e-06	2.74675e-06	-2.13636e-06	1.52597e-06	6.40908e-06	-1.52597e-05	4.94415e-05	3.1435e-05	6.80584e-05	-1.22078e-06	-0.000361045	-9.15583e-07
9	16	0	1.22078e-06	-3.35714e-06	4.57792e-06	4.88311e-06	-2.74675e-06	3.66233e-06	8.54544e-06	-1.49545e-05	5.06623e-05	2.0448e-05	7.93505e-05	-3.05194e-06	-0.000251175	0
9	17	0	3.05194e-07	-4.27272e-06	2.74675e-06	5.79869e-06	-3.66233e-06	4.27272e-06	1.37337e-05	-2.07532e-05	5.03571e-05	0	9.67466e-05	-3.05194e-06	-0.000177928	0
9	18	0	6.10389e-07	-4.27272e-06	2.13636e-06	6.10389e-06	-5.79869e-06	3.96753e-06	1.80065e-05	-2.86883e-05	4.88311e-05	-2.16688e-05	0.000114753	-2.74675e-06	-0.000207227	-6.10389e-07
9	19	0	6.10389e-07	-3.66233e-06	1.52597e-06	6.71428e-06	-7.32467e-06	3.66233e-06	1.61753e-05	-2.38052e-05	4.57792e-05	-3.90649e-05	0.000124214	-3.35714e-06	-0.000275896	-6.10389e-07
10	0	0	-6.10389e-07	-2.74675e-06	-3.05194e-07	6.71428e-06	-6.71428e-06	3.05194e-06	8.85064e-06	-1.22078e-06	3.99805e-05	-4.91363e-05	0.000122078	-4.57792e-06	-0.000285967	0
10	1	0	-2.13636e-06	-1.22078e-06	-2.13636e-06	6.10389e-06	-3.96753e-06	2.13636e-06	1.22078e-06	2.56363e-05	3.26558e-05	-4.82207e-05	0.00010926	-5.79869e-06	-0.000231948	0
10	2	0	-2.74675e-06	-3.05194e-07	-2.13636e-06	4.88311e-06	-1.83117e-06	6.10389e-07	-2.13636e-06	4.27272e-05	2.71623e-05	-3.75389e-05	8.42337e-05	-6.40908e-06	-0.000186779	-3.05194e-07
10	3	0	-2.74675e-06	0	-1.22078e-06	3.35714e-06	-2.44156e-06	-2.13636e-06	-3.96753e-06	4.85259e-05	2.25844e-05	-2.99091e-05	4.5474e-05	-6.10389e-06	-0.000191967	0
10	4	0	-3.35714e-06	2.74675e-06	-2.13636e-06	9.15583e-07	-3.66233e-06	-6.71428e-06	-6.71428e-06	4.88311e-05	1.58701e-05	-3.60129e-05	5.79869e-06	-4.27272e-06	-0.000215162	0
10	5	0	-4.57792e-06	7.32467e-06	-4.27272e-06	-1.83117e-06	-4.27272e-06	-1.12922e-05	-8.85064e-06	4.2422e-05	8.54544e-06	-4.82207e-05	-1.46493e-05	-1.83117e-06	-0.0002115	3.05194e-07
10	6	0	-4.88311e-06	1.0987e-05	-4.57792e-06	-5.1883e-06	-4.27272e-06	-1.31234e-05	-7.93505e-06	2.47207e-05	5.79869e-06	-5.15779e-05	-8.85064e-06	-9.15583e-07	-0.000177623	-3.05194e-07
10	7	0	-3.35714e-06	1.03766e-05	-1.83117e-06	-6.71428e-06	-3.35714e-06	-1.22078e-05	-7.62986e-06	1.52597e-06	5.4935e-06	-4.85259e-05	1.03766e-05	-6.10389e-07	-0.000127876	-9.15583e-07
10	8	0	-9.15583e-07	6.71428e-06	1.22078e-06	-5.1883e-06	-1.52597e-06	-9.46103e-06	-1.34286e-05	-1.61753e-05	1.52597e-06	-6.16493e-05	2.77727e-05	0	-6.40908e-05	0
10	9	0	6.10389e-07	3.05194e-06	3.05194e-06	-1.52597e-06	0	-6.71428e-06	-2.35e-05	-2.74675e-05	-5.79869e-06	-0.000100104	3.57077e-05	9.15583e-07	1.06818e-05	9.15583e-07
10	10	0	1.22078e-06	6.10389e-07	3.35714e-06	9.15583e-07	0	-3.05194e-06	-3.05194e-05	-4.21168e-05	-1.00714e-05	-0.000144052	3.08246e-05	9.15583e-07	7.62986e-05	9.15583e-07
10	11	0	1.52597e-06	-1.52597e-06	4.27272e-06	1.22078e-06	-9.15583e-07	3.05194e-07	-3.08246e-05	-6.65324e-05	-8.24025e-06	-0.000165721	8.54544e-06	0	0.000115974	-3.05194e-07
10	12	0	1.83117e-06	-3.96753e-06	6.10389e-06	6.10389e-07	-1.52597e-06	2.44156e-06	-2.74675e-05	-9.27791e-05	-6.10389e-06	-0.000153208	-2.62467e-05	-1.52597e-06	0.000134286	-1.22078e-06
10	13	0	2.44156e-06	-5.1883e-06	7.93505e-06	1.52597e-06	-9.15583e-07	2.13636e-06	-2.50259e-05	-0.000106818	-7.32467e-06	-0.000115058	-5.15779e-05	-1.83117e-06	0.000137032	-9.15583e-07
10	14	0	2.13636e-06	-5.79869e-06	9.15583e-06	3.66233e-06	3.05194e-07	2.44156e-06	-2.22792e-05	-0.000105902	-8.85064e-06	-7.01947e-05	-4.69999e-05	-1.83117e-06	0.000118721	6.10389e-07
10	15	0	9.15583e-07	-7.32467e-06	1.03766e-05	6.10389e-06	1.22078e-06	5.79869e-06	-1.77013e-05	-0.000100409	-8.24025e-06	-4.12012e-05	-1.83117e-05	-2.44156e-06	8.27077e-05	1.83117e-06
10	16	0	0	-1.06818e-05	1.15974e-05	7.32467e-06	1.52597e-06	1.12922e-05	-1.46493e-05	-9.64414e-05	-7.93505e-06	-3.47922e-05	6.71428e-06	-3.05194e-06	4.73051e-05	1.83117e-06
10	17	0	1.22078e-06	-1.31234e-05	1.15974e-05	8.54544e-06	1.52597e-06	1.43441e-05	-1.70909e-05	-9.00324e-05	-1.0987e-05	-3.66233e-05	7.32467e-06	-3.35714e-06	2.16688e-05	1.52597e-06
10	18	0	3.96753e-06	-1.37337e-05	1.15974e-05	9.76622e-06	1.83117e-06	1.34286e-05	-2.1974e-05	-7.8435e-05	-1.61753e-05	-2.89935e-05	-1.0987e-05	-3.66233e-06	7.62986e-06	1.83117e-06
10	19	0	6.40908e-06	-1.28182e-05	1.31234e-05	9.76622e-06	2.74675e-06	1.22078e-05	-2.44156e-05	-6.98895e-05	-1.92272e-05	-2.13636e-05	-2.71623e-05	-4.88311e-06	3.20454e-05	2.44156e-06
11	0	0	8.24025e-06	-1.2513e-05	1.58701e-05	8.85064e-06	4.27272e-06	1.40389e-05	-2.31948e-05	-7.20259e-05	-2.10584e-05	-3.63181e-05	-2.89935e-05	-5.79869e-06	0.000130013	2.44156e-06
11	1	0	9.15583e-06	-1.2513e-05	1.67857e-05	8.24025e-06	4.88311e-06	1.67857e-05	-2.22792e-05	-7.32467e-05	-2.31948e-05	-7.14155e-05	-2.10584e-05	-5.1883e-06	0.000276201	1.22078e-06
11	2	0	9.76622e-06	-1.19026e-05	1.55649e-05	8.85064e-06	3.96753e-06	1.67857e-05	-2.47207e-05	-5.3409e-05	-2.62467e-05	-9.7357e-05	-1.40389e-05	-2.74675e-06	0.000377831	0
11	3	0	1.06818e-05	-1.03766e-05	1.49545e-05	9.76622e-06	2.44156e-06	1.46493e-05	-2.89935e-05	-9.76622e-06	-2.86883e-05	-0.000103156	-1.31234e-05	0	0.000375084	0
11	4	0	1.0987e-05	-9.15583e-06	1.61753e-05	9.46103e-06	2.13636e-06	1.31234e-05	-3.17402e-05	3.60129e-05	-2.99091e-05	-0.000107428	-1.58701e-05	1.83117e-06	0.00031435	6.10389e-07
11	5	0	1.03766e-05	-8.54544e-06	1.70909e-05	7.62986e-06	3.05194e-06	1.31234e-05	-3.11298e-05	6.37856e-05	-2.99091e-05	-0.000116279	-1.95324e-05	2.74675e-06	0.000273759	9.15583e-07
11	6	0	8.24025e-06	-6.40908e-06	1.58701e-05	4.88311e-06	3.35714e-06	1.03766e-05	-2.71623e-05	7.23311e-05	-2.86883e-05	-9.7357e-05	-2.16688e-05	2.74675e-06	0.000254837	0
11	7	0	6.71428e-06	-1.52597e-06	1.34286e-05	1.22078e-06	3.05194e-06	3.96753e-06	-2.0448e-05	7.17207e-05	-2.68571e-05	-1.86169e-05	-1.55649e-05	3.05194e-06	0.000201734	-3.05194e-07
11	8	0	7.62986e-06	5.79869e-06	1.28182e-05	-3.66233e-06	3.96753e-06	-2.74675e-06	-1.28182e-05	7.14155e-05	-2.62467e-05	0.000105902	4.57792e-06	4.57792e-06	9.85778e-05	-6.10389e-07
11	9	0	1.06818e-05	1.28182e-05	1.40389e-05	-9.46103e-06	5.4935e-06	-7.01947e-06	-5.79869e-06	7.72142e-05	-2.59415e-05	0.00022737	3.35714e-05	7.32467e-06	-1.06818e-05	-1.22078e-06
11	10	0	1.2513e-05	1.52597e-05	1.58701e-05	-1.22078e-05	5.79869e-06	-7.01947e-06	-6.10389e-07	8.637e-05	-2.44156e-05	0.000299091	5.52402e-05	9.76622e-06	-9.49155e-05	-3.35714e-06
11	11	0	1.15974e-05	1.28182e-05	1.55649e-05	-1.03766e-05	4.57792e-06	-3.35714e-06	2.44156e-06	8.66752e-05	-2.16688e-05	0.000301532	5.76817e-05	1.06818e-05	-0.000159311	-4.88311e-06
11	12	0	9.15583e-06	7.01947e-06	1.37337e-05	-4.57792e-06	3.05194e-06	1.52597e-06	3.66233e-06	6.98895e-05	-1.95324e-05	0.000247513	4.5474e-05	9.76622e-06	-0.000202954	-4.57792e-06
11	13	0	7.93505e-06	1.83117e-06	1.0987e-05	0	2.13636e-06	6.10389e-06	3.66233e-06	4.94415e-05	-1.89221e-05	0.000182201	2.96039e-05	7.93505e-06	-0.000199902	-3.05194e-06
11	14	0	6.71428e-06	3.05194e-07	9.15583e-06	9.15583e-07	9.15583e-07	5.79869e-06	4.27272e-06	4.30324e-05	-1.67857e-05	0.000155954	1.43441e-05	6.71428e-06	-0.000150156	-1.83117e-06
11	15	0	5.1883e-06	2.44156e-06	9.15583e-06	-1.22078e-06	0	9.15583e-07	6.40908e-06	4.27272e-05	-1.22078e-05	0.000171824	-1.22078e-06	7.32467e-06	-9.79674e-05	-2.13636e-06
11	16	0	4.27272e-06	6.10389e-06	9.15583e-06	-3.96753e-06	3.05194e-07	-4.27272e-06	8.54544e-06	2.59415e-05	-7.01947e-06	0.000183422	-1.37337e-05	9.15583e-06	-8.11817e-05	-2.74675e-06
11	17	0	4.57792e-06	7.93505e-06	7.93505e-06	-4.57792e-06	1.83117e-06	-6.10389e-06	8.54544e-06	6.10389e-07	-5.4935e-06	0.000151376	-1.86169e-05	1.0987e-05	-8.60648e-05	-3.66233e-06
11	18	0	5.1883e-06	6.71428e-06	5.79869e-06	-3.66233e-06	2.44156e-06	-4.57792e-06	6.71428e-06	2.74675e-06	-7.01947e-06	9.15583e-05	-1.89221e-05	1.15974e-05	-7.87402e-05	-4.57792e-06
11	19	0	4.57792e-06	4.57792e-06	4.27272e-06	-3.05194e-06	1.83117e-06	-3.05194e-06	5.1883e-06	3.69285e-05	-8.54544e-06	4.48636e-05	-2.1974e-05	1.03766e-05	-5.4935e-05	-5.4935e-06
12	0	0	2.44156e-06	4.27272e-06	3.66233e-06	-3.66233e-06	1.83117e-06	-4.27272e-06	5.79869e-06	6.19545e-05	-7.62986e-06	2.41104e-05	-2.71623e-05	8.24025e-06	-3.57077e-05	-5.1883e-06
12	1	0	1.52597e-06	5.79869e-06	2.44156e-06	-4.88311e-06	1.83117e-06	-6.71428e-06	6.71428e-06	5.43246e-05	-5.4935e-06	1.28182e-05	-2.89935e-05	5.1883e-06	-2.80779e-05	-3.35714e-06
12	2	0	1.83117e-06	8.85064e-06	1.22078e-06	-6.10389e-06	1.52597e-06	-8.54544e-06	5.4935e-06	5.21882e-05	-5.4935e-06	3.96753e-06	-2.96039e-05	1.52597e-06	-1.77013e-05	-6.10389e-07
12	3	0	2.13636e-06	1.15974e-05	6.10389e-07	-7.62986e-06	3.05194e-07	-1.00714e-05	1.83117e-06	9.70518e-05	-7.93505e-06	7.32467e-06	-3.99805e-05	-1.22078e-06	2.74675e-06	1.52597e-06
12	4	0	1.22078e-06	1.31234e-05	1.22078e-06	-9.15583e-06	3.05194e-07	-1.0987e-05	-9.15583e-07	0.000163279	-9.76622e-06	2.47207e-05	-6.47012e-05	-3.96753e-06	2.0448e-05	3.05194e-06
12	5	0	0	1.2513e-05	6.10389e-07	-9.76622e-06	1.52597e-06	-1.19026e-05	0	0.000187695	-7.62986e-06	4.08961e-05	-9.67466e-05	-6.10389e-06	2.41104e-05	3.96753e-06
12	6	0	-9.15583e-07	9.76622e-06	-1.22078e-06	-8.85064e-06	1.83117e-06	-1.22078e-05	4.88311e-06	0.000154428	-2.13636e-06	4.3948e-05	-0.000126961	-7.62986e-06	2.71623e-05	4.57792e-06
12	7	0	-1.22078e-06	7.62986e-06	-3.05194e-06	-6.40908e-06	3.05194e-07	-1.15974e-05	1.06818e-05	0.000104987	3.05194e-06	3.81493e-05	-0.000148935	-8.24025e-06	5.40194e-05	5.1883e-06
12	8	0	-1.83117e-06	6.40908e-06	-3.66233e-06	-4.57792e-06	-1.22078e-06	-9.76622e-06	1.40389e-05	7.47726e-05	4.57792e-06	3.32662e-05	-0.000155039	-7.62986e-06	0.000101935	5.4935e-06
12	9	0	-2.74675e-06	4.88311e-06	-3.96753e-06	-3.05194e-06	-2.13636e-06	-7.01947e-06	1.55649e-05	5.73766e-05	3.35714e-06	3.38766e-05	-0.000139779	-6.10389e-06	0.000137643	4.88311e-06
12	10	0	-3.66233e-06	2.13636e-06	-6.10389e-06	-2.44156e-06	-2.44156e-06	-4.88311e-06	1.61753e-05	3.81493e-05	1.83117e-06	3.99805e-05	-0.000108039	-5.1883e-06	0.000141305	2.74675e-06
12	11	0	-4.57792e-06	3.05194e-07	-8.85064e-06	-2.13636e-06	-3.35714e-06	-4.57792e-06	1.64805e-05	2.10584e-05	1.52597e-06	5.43246e-05	-7.56882e-05	-4.27272e-06	0.000133065	3.05194e-07
12	12	0	-4.88311e-06	1.22078e-06	-9.76622e-06	-1.83117e-06	-3.66233e-06	-5.79869e-06	1.49545e-05	1.40389e-05	1.52597e-06	8.20973e-05	-5.24934e-05	-2.44156e-06	0.000140695	-1.22078e-06
12	13	0	-4.57792e-06	3.66233e-06	-8.24025e-06	-2.13636e-06	-3.35714e-06	-6.40908e-06	1.2513e-05	1.15974e-05	9.15583e-07	0.000124214	-3.60129e-05	6.10389e-07	0.000154734	-2.74675e-06
12	14	0	-5.1883e-06	3.66233e-06	-6.40908e-06	-1.52597e-06	-3.05194e-06	-5.79869e-06	1.12922e-05	5.4935e-06	1.22078e-06	0.000165415	-2.41104e-05	4.27272e-06	0.000142526	-4.27272e-06
12	15	0	-6.40908e-06	0	-7.01947e-06	0	-3.35714e-06	-3.66233e-06	1.19026e-05	-6.40908e-06	3.05194e-06	0.000181285	-2.38052e-05	6.71428e-06	0.000105902	-5.4935e-06
12	16	0	-6.71428e-06	-3.05194e-06	-9.15583e-06	1.83117e-06	-3.35714e-06	-1.22078e-06	1.28182e-05	-2.22792e-05	4.88311e-06	0.000164195	-3.78441e-05	6.40908e-06	8.51492e-05	-5.1883e-06
12	17	0	-5.1883e-06	-4.27272e-06	-1.00714e-05	2.44156e-06	-2.44156e-06	6.10389e-07	1.2513e-05	-3.20454e-05	6.10389e-06	0.000135812	-5.6461e-05	4.57792e-06	0.000100714	-3.05194e-06
12	18	0	-3.35714e-06	-4.27272e-06	-9.15583e-06	2.44156e-06	-3.05194e-06	2.44156e-06	1.15974e-05	-2.53311e-05	6.40908e-06	0.000120247	-6.68376e-05	3.35714e-06	0.000122993	-1.52597e-06
12	19	0	-3.96753e-06	-5.1883e-06	-8.24025e-06	3.35714e-06	-5.1883e-06	4.27272e-06	1.03766e-05	-7.01947e-06	6.40908e-06	0.00011048	-6.86687e-05	4.27272e-06	0.000116584	-2.44156e-06
13	0	0	-5.79869e-06	-6.71428e-06	-8.85064e-06	5.4935e-06	-6.40908e-06	6.40908e-06	8.85064e-06	-2.13636e-06	6.10389e-06	7.78246e-05	-6.92791e-05	6.40908e-06	8.45388e-05	-5.1883e-06
13	1	0	-7.32467e-06	-8.24025e-06	-1.00714e-05	7.32467e-06	-5.1883e-06	8.24025e-06	7.01947e-06	-2.44156e-05	5.79869e-06	1.55649e-05	-7.17207e-05	7.32467e-06	5.1883e-05	-7.01947e-06
13	2	0	-7.32467e-06	-9.76622e-06	-1.06818e-05	8.24025e-06	-3.66233e-06	9.46103e-06	5.1883e-06	-5.55454e-05	6.10389e-06	-4.69999e-05	-7.23311e-05	6.71428e-06	2.77727e-05	-6.40908e-06
13	3	0	-7.01947e-06	-1.19026e-05	-1.03766e-05	9.46103e-06	-4.27272e-06	1.0987e-05	4.27272e-06	-6.80584e-05	7.01947e-06	-8.20973e-05	-6.95843e-05	5.79869e-06	6.71428e-06	-4.57792e-06
13	4	0	-6.71428e-06	-1.43441e-05	-1.00714e-05	1.12922e-05	-5.4935e-06	1.2513e-05	4.27272e-06	-6.28701e-05	6.40908e-06	-8.75908e-05	-6.28701e-05	4.88311e-06	-1.0987e-05	-3.35714e-06
13	5	0	-6.10389e-06	-1.55649e-05	-1.00714e-05	1.2513e-05	-4.88311e-06	1.37337e-05	3.96753e-06	-5.79869e-05	4.57792e-06	-7.6909e-05	-4.97467e-05	2.44156e-06	-1.95324e-05	-3.35714e-06
13	6	0	-5.4935e-06	-1.61753e-05	-1.06818e-05	1.2513e-05	-3.05194e-06	1.37337e-05	3.66233e-06	-5.46298e-05	4.27272e-06	-5.76817e-05	-2.86883e-05	-1.52597e-06	-2.01428e-05	-2.74675e-06
13	7	0	-5.1883e-06	-1.70909e-05	-1.15974e-05	1.34286e-05	-2.13636e-06	1.40389e-05	3.35714e-06	-4.42532e-05	5.79869e-06	-3.78441e-05	-3.66233e-06	-5.79869e-06	-1.86169e-05	-3.05194e-07
13	8	0	-4.88311e-06	-1.83117e-05	-1.15974e-05	1.55649e-05	-2.74675e-06	1.52597e-05	3.35714e-06	-3.99805e-05	7.62986e-06	-2.89935e-05	1.73961e-05	-8.24025e-06	-1.49545e-05	2.44156e-06
13	9	0	-4.27272e-06	-1.89221e-05	-1.03766e-05	1.67857e-05	-2.74675e-06	1.55649e-05	3.66233e-06	-6.50064e-05	7.93505e-06	-3.63181e-05	3.1435e-05	-9.76622e-06	-9.76622e-06	3.66233e-06
13	10	0	-3.96753e-06	-1.73961e-05	-9.46103e-06	1.43441e-05	-1.22078e-06	1.2513e-05	3.96753e-06	-0.000110786	7.01947e-06	-5.1883e-05	4.05909e-05	-1.28182e-05	-1.03766e-05	4.57792e-06
13	11	0	-5.1883e-06	-1.34286e-05	-9.15583e-06	9.76622e-06	-3.05194e-07	7.62986e-06	3.66233e-06	-0.000136727	5.79869e-06	-7.17207e-05	4.69999e-05	-1.55649e-05	-2.0448e-05	6.40908e-06
13	12	0	-6.40908e-06	-8.24025e-06	-9.46103e-06	4.57792e-06	-3.05194e-07	3.35714e-06	1.83117e-06	-0.000120857	4.57792e-06	-0.000102545	5.12727e-05	-1.49545e-05	-2.99091e-05	9.15583e-06
13	13	0	-6.71428e-06	-2.74675e-06	-9.46103e-06	-3.05194e-07	-1.22078e-06	3.05194e-07	-1.22078e-06	-8.57596e-05	2.74675e-06	-0.000139779	5.43246e-05	-1.12922e-05	-2.74675e-05	1.06818e-05
13	14	0	-5.1883e-06	2.44156e-06	-8.85064e-06	-6.40908e-06	-1.52597e-06	-3.05194e-06	-4.88311e-06	-5.98181e-05	9.15583e-07	-0.000159617	5.79869e-05	-8.85064e-06	-1.58701e-05	8.85064e-06
13	15	0	-3.96753e-06	7.32467e-06	-9.15583e-06	-1.03766e-05	-2.44156e-06	-7.32467e-06	-6.40908e-06	-4.36428e-05	3.05194e-07	-0.000145578	6.07337e-05	-9.15583e-06	-7.01947e-06	5.4935e-06
13	16	0	-4.57792e-06	9.76622e-06	-9.46103e-06	-9.76622e-06	-3.96753e-06	-8.54544e-06	-5.4935e-06	-2.0448e-05	-3.05194e-07	-0.000115363	5.98181e-05	-8.85064e-06	-6.40908e-06	3.05194e-06
13	17	0	-5.79869e-06	8.85064e-06	-9.15583e-06	-6.40908e-06	-5.1883e-06	-5.4935e-06	-2.74675e-06	1.19026e-05	-2.44156e-06	-9.79674e-05	5.6461e-05	-5.4935e-06	-9.76622e-06	2.44156e-06
13	18	0	-6.40908e-06	6.40908e-06	-8.24025e-06	-4.88311e-06	-5.4935e-06	-2.74675e-06	9.15583e-07	4.33376e-05	-3.35714e-06	-9.36947e-05	5.46298e-05	-1.52597e-06	-1.40389e-05	1.52597e-06
13	19	0	-5.4935e-06	6.71428e-06	-7.62986e-06	-7.32467e-06	-4.88311e-06	-4.57792e-06	5.1883e-06	6.7448e-05	-6.10389e-07	-7.47726e-05	5.46298e-05	1.22078e-06	-1.80065e-05	-1.22078e-06
14	0	0	-4.88311e-06	1.06818e-05	-7.32467e-06	-1.06818e-05	-4.27272e-06	-1.00714e-05	7.62986e-06	8.637e-05	2.44156e-06	-2.89935e-05	5.24934e-05	4.88311e-06	-2.1974e-05	-5.4935e-06
14	1	0	-4.57792e-06	1.46493e-05	-6.40908e-06	-1.19026e-05	-3.96753e-06	-1.34286e-05	8.54544e-06	9.82726e-05	2.74675e-06	2.07532e-05	4.63895e-05	1.12922e-05	-2.74675e-05	-8.85064e-06
14	2	0	-4.57792e-06	1.40389e-05	-4.57792e-06	-1.0987e-05	-4.27272e-06	-1.2513e-05	9.76622e-06	9.76622e-05	9.15583e-07	4.48636e-05	3.90649e-05	1.95324e-05	-3.47922e-05	-1.0987e-05
14	3	0	-4.57792e-06	9.76622e-06	-3.96753e-06	-9.46103e-06	-4.57792e-06	-8.85064e-06	1.28182e-05	8.20973e-05	1.22078e-06	3.78441e-05	3.08246e-05	2.62467e-05	-3.75389e-05	-1.28182e-05
14	4	0	-4.88311e-06	5.79869e-06	-4.88311e-06	-7.93505e-06	-5.4935e-06	-5.4935e-06	1.61753e-05	5.61558e-05	4.88311e-06	1.46493e-05	1.80065e-05	3.02142e-05	-3.08246e-05	-1.52597e-05
14	5	0	-5.4935e-06	3.96753e-06	-5.79869e-06	-7.01947e-06	-5.4935e-06	-2.74675e-06	1.70909e-05	2.89935e-05	7.01947e-06	-8.54544e-06	-1.22078e-06	3.20454e-05	-1.98376e-05	-1.64805e-05
14	6	0	-5.4935e-06	3.66233e-06	-5.4935e-06	-6.71428e-06	-4.88311e-06	-1.22078e-06	1.61753e-05	1.22078e-05	5.4935e-06	-2.25844e-05	-1.70909e-05	3.17402e-05	-1.34286e-05	-1.61753e-05
14	7	0	-3.96753e-06	2.74675e-06	-4.88311e-06	-7.32467e-06	-3.66233e-06	-3.05194e-07	1.86169e-05	8.54544e-06	3.96753e-06	-2.10584e-05	-1.92272e-05	2.92987e-05	-1.03766e-05	-1.49545e-05
14	8	0	-2.44156e-06	1.52597e-06	-5.4935e-06	-6.71428e-06	-2.74675e-06	0	2.65519e-05	8.85064e-06	6.40908e-06	-8.24025e-06	-1.12922e-05	2.47207e-05	-3.96753e-06	-1.46493e-05
14	9	0	-2.44156e-06	1.22078e-06	-6.40908e-06	-4.57792e-06	-2.44156e-06	3.05194e-07	3.60129e-05	2.13636e-06	1.19026e-05	-3.66233e-06	-8.54544e-06	1.92272e-05	2.44156e-06	-1.40389e-05
14	10	0	-3.66233e-06	1.22078e-06	-6.40908e-06	-2.74675e-06	-2.74675e-06	6.10389e-07	4.05909e-05	-1.22078e-05	1.52597e-05	-2.22792e-05	-1.31234e-05	1.34286e-05	0	-1.0987e-05
14	11	0	-3.66233e-06	3.05194e-07	-4.88311e-06	-1.52597e-06	-2.44156e-06	9.15583e-07	3.90649e-05	-2.56363e-05	1.49545e-05	-5.1883e-05	-1.06818e-05	7.62986e-06	-1.00714e-05	-5.79869e-06
14	12	0	-3.05194e-06	-1.83117e-06	-3.96753e-06	0	-1.52597e-06	1.52597e-06	3.47922e-05	-3.72337e-05	1.34286e-05	-6.34804e-05	7.01947e-06	3.96753e-06	-2.07532e-05	-9.15583e-07
14	13	0	-2.74675e-06	-5.1883e-06	-4.88311e-06	3.66233e-06	-9.15583e-07	3.96753e-06	3.20454e-05	-5.67662e-05	1.34286e-05	-4.79155e-05	2.50259e-05	3.35714e-06	-3.35714e-05	9.15583e-07
14	14	0	-3.35714e-06	-7.93505e-06	-6.40908e-06	7.01947e-06	-9.15583e-07	7.01947e-06	3.05194e-05	-8.66752e-05	1.43441e-05	-2.65519e-05	2.77727e-05	2.74675e-06	-5.24934e-05	1.83117e-06
14	15	0	-3.66233e-06	-9.76622e-06	-6.40908e-06	7.93505e-06	-6.10389e-07	9.15583e-06	2.71623e-05	-0.000115363	1.55649e-05	-2.38052e-05	2.86883e-05	0	-6.19545e-05	3.96753e-06
14	16	0	-2.44156e-06	-1.03766e-05	-4.27272e-06	6.10389e-06	0	9.46103e-06	2.13636e-05	-0.000131234	1.55649e-05	-3.78441e-05	5.55454e-05	-3.96753e-06	-3.90649e-05	7.01947e-06
14	17	0	-9.15583e-07	-9.46103e-06	-1.83117e-06	3.96753e-06	9.15583e-07	8.54544e-06	1.49545e-05	-0.000138558	1.49545e-05	-4.91363e-05	0.000108039	-6.40908e-06	1.03766e-05	9.15583e-06
14	18	0	-1.22078e-06	-7.62986e-06	-1.22078e-06	2.13636e-06	9.15583e-07	7.62986e-06	8.85064e-06	-0.000145578	1.37337e-05	-4.97467e-05	0.000152597	-7.32467e-06	5.31038e-05	9.76622e-06
14	19	0	-2.44156e-06	-5.79869e-06	-2.13636e-06	1.22078e-06	3.05194e-07	6.71428e-06	3.66233e-06	-0.000148324	1.19026e-05	-5.03571e-05	0.000162669	-8.54544e-06	6.95843e-05	1.06818e-05
15	0	0	-2.44156e-06	-6.10389e-06	-3.05194e-06	2.13636e-06	0	7.32467e-06	0	-0.000137948	1.00714e-05	-6.01233e-05	0.00014924	-1.03766e-05	7.44674e-05	1.2513e-05
15	1	0	-1.22078e-06	-7.93505e-06	-2.44156e-06	5.1883e-06	0	8.24025e-06	-2.13636e-06	-0.000114143	8.54544e-06	-7.26363e-05	0.000136422	-1.0987e-05	8.7896e-05	1.37337e-05
15	2	0	-3.05194e-07	-8.85064e-06	-9.15583e-07	7.62986e-06	-9.15583e-07	7.93505e-06	-3.96753e-06	-8.20973e-05	8.24025e-06	-7.04999e-05	0.000126656	-1.03766e-05	0.000105902	1.34286e-05
15	3	0	-3.05194e-07	-6.40908e-06	0	6.40908e-06	-1.52597e-06	5.1883e-06	-7.01947e-06	-3.90649e-05	7.32467e-06	-4.66947e-05	0.000103766	-1.00714e-05	0.00011048	1.28182e-05
15	4	0	0	-1.83117e-06	3.05194e-07	2.13636e-06	-6.10389e-07	1.52597e-06	-1.0987e-05	2.0448e-05	4.88311e-06	-1.15974e-05	6.62272e-05	-9.46103e-06	8.88116e-05	1.34286e-05
15	5	0	1.22078e-06	1.52597e-06	1.22078e-06	-1.83117e-06	3.05194e-07	-1.22078e-06	-1.19026e-05	8.45388e-05	1.22078e-06	1.58701e-05	3.35714e-05	-7.32467e-06	3.84545e-05	1.43441e-05
15	6	0	2.44156e-06	3.66233e-06	1.83117e-06	-3.96753e-06	9.15583e-07	-5.4935e-06	-9.46103e-06	0.000124519	-9.15583e-07	2.50259e-05	2.38052e-05	-4.57792e-06	-2.99091e-05	1.40389e-05
15	7	0	2.13636e-06	6.71428e-06	1.83117e-06	-6.40908e-06	3.05194e-07	-1.12922e-05	-7.32467e-06	0.000129097	-1.22078e-06	1.89221e-05	3.57077e-05	-3.05194e-06	-8.91168e-05	1.0987e-05
15	8	0	1.52597e-06	1.15974e-05	1.52597e-06	-1.00714e-05	3.05194e-07	-1.73961e-05	-7.01947e-06	0.000120857	-6.10389e-07	7.32467e-06	5.67662e-05	-3.66233e-06	-0.000110175	7.01947e-06
15	9	0	1.52597e-06	1.49545e-05	6.10389e-07	-1.2513e-05	9.15583e-07	-2.0448e-05	-7.32467e-06	0.000128792	-9.15583e-07	-4.88311e-06	7.62986e-05	-4.57792e-06	-9.12531e-05	4.88311e-06
15	10	0	2.74675e-06	1.46493e-05	0	-1.19026e-05	1.22078e-06	-1.98376e-05	-7.01947e-06	0.000150156	-2.13636e-06	-1.80065e-05	9.00324e-05	-4.88311e-06	-5.09675e-05	3.96753e-06
15	11	0	4.57792e-06	1.22078e-05	0	-9.46103e-06	1.22078e-06	-1.73961e-05	-8.85064e-06	0.000153818	-4.27272e-06	-2.89935e-05	0.000100104	-5.1883e-06	6.10389e-07	3.35714e-06
15	12	0	5.79869e-06	1.03766e-05	1.22078e-06	-7.62986e-06	1.83117e-06	-1.46493e-05	-1.55649e-05	0.000118415	-7.01947e-06	-3.41818e-05	0.000112312	-5.79869e-06	6.40908e-05	1.22078e-06
15	13	0	6.10389e-06	9.15583e-06	3.96753e-06	-7.01947e-06	3.35714e-06	-1.19026e-05	-2.44156e-05	5.67662e-05	-1.0987e-05	-3.72337e-05	0.000129097	-5.4935e-06	0.000114753	-6.10389e-07
15	14	0	5.4935e-06	7.32467e-06	5.4935e-06	-6.71428e-06	4.57792e-06	-9.76622e-06	-2.92987e-05	2.44156e-06	-1.37337e-05	-4.91363e-05	0.000144662	-3.96753e-06	0.000111701	-1.52597e-06
15	15	0	4.88311e-06	5.1883e-06	5.4935e-06	-5.79869e-06	4.57792e-06	-8.85064e-06	-2.80779e-05	-2.22792e-05	-1.31234e-05	-7.29415e-05	0.000147104	-3.35714e-06	4.85259e-05	-1.22078e-06
15	16	0	5.1883e-06	3.66233e-06	4.27272e-06	-4.57792e-06	4.57792e-06	-7.93505e-06	-2.25844e-05	-1.98376e-05	-9.76622e-06	-9.64414e-05	0.000126656	-3.35714e-06	-2.86883e-05	-9.15583e-07
15	17	0	5.79869e-06	3.05194e-06	3.35714e-06	-3.05194e-06	5.4935e-06	-5.4935e-06	-1.67857e-05	-6.71428e-06	-5.79869e-06	-0.000104071	8.36233e-05	-2.44156e-06	-7.11103e-05	-1.83117e-06
15	18	0	5.79869e-06	2.44156e-06	2.74675e-06	-2.13636e-06	6.71428e-06	-3.05194e-06	-1.12922e-05	6.10389e-07	-2.74675e-06	-9.46103e-05	3.02142e-05	0	-7.41622e-05	-2.74675e-06
15	19	0	4.88311e-06	2.13636e-06	2.13636e-06	-2.13636e-06	6.71428e-06	-2.74675e-06	-6.40908e-06	-6.10389e-07	-9.15583e-07	-7.6909e-05	-1.64805e-05	1.52597e-06	-6.19545e-05	-2.74675e-06
16	0	0	2.74675e-06	2.13636e-06	1.22078e-06	-2.74675e-06	5.1883e-06	-3.96753e-06	-2.44156e-06	-7.01947e-06	0	-5.61558e-05	-4.85259e-05	1.52597e-06	-4.36428e-05	-2.44156e-06
16	1	0	6.10389e-07	2.44156e-06	3.05194e-07	-2.44156e-06	3.05194e-06	-3.66233e-06	-9.15583e-07	-1.0987e-05	-6.10389e-07	-2.99091e-05	-7.41622e-05	1.22078e-06	-9.76622e-06	-2.44156e-06
16	2	0	-1.52597e-06	2.44156e-06	-1.52597e-06	-1.52597e-06	1.22078e-06	-2.13636e-06	0	-1.31234e-05	-1.52597e-06	-6.10389e-07	-0.000107123	2.44156e-06	3.75389e-05	-2.74675e-06
16	3	0	-3.66233e-06	1.83117e-06	-3.96753e-06	-1.52597e-06	-3.05194e-07	-9.15583e-07	9.15583e-07	-2.22792e-05	-2.13636e-06	1.58701e-05	-0.000146799	4.57792e-06	7.32467e-05	-2.44156e-06
16	4	0	-4.88311e-06	1.22078e-06	-5.4935e-06	-1.52597e-06	-2.13636e-06	-6.10389e-07	2.44156e-06	-4.73051e-05	-1.83117e-06	6.10389e-06	-0.000170604	6.10389e-06	7.26363e-05	-2.74675e-06
16	5	0	-5.1883e-06	6.10389e-07	-6.10389e-06	-3.05194e-07	-3.05194e-06	9.15583e-07	3.66233e-06	-8.42337e-05	-1.22078e-06	-2.13636e-05	-0.000158091	8.24025e-06	4.60844e-05	-3.96753e-06
16	6	0	-5.79869e-06	-6.10389e-07	-6.40908e-06	1.52597e-06	-3.05194e-06	3.05194e-06	5.4935e-06	-0.000116889	0	-4.42532e-05	-0.000115974	1.0987e-05	3.84545e-05	-5.79869e-06
16	7	0	-5.79869e-06	-1.52597e-06	-6.71428e-06	2.13636e-06	-2.44156e-06	3.96753e-06	8.54544e-06	-0.000129402	1.22078e-06	-4.73051e-05	-7.47726e-05	1.28182e-05	7.3857e-05	-7.01947e-06
16	8	0	-5.1883e-06	-1.22078e-06	-6.40908e-06	9.15583e-07	-2.44156e-06	3.66233e-06	1.0987e-05	-0.000119026	2.44156e-06	-3.66233e-05	-6.28701e-05	1.2513e-05	0.000110786	-7.62986e-06
16	9	0	-3.96753e-06	-6.10389e-07	-5.1883e-06	9.15583e-07	-3.35714e-06	5.4935e-06	1.0987e-05	-9.67466e-05	2.44156e-06	-2.35e-05	-8.11817e-05	1.03766e-05	8.30129e-05	-7.32467e-06
16	10	0	-3.66233e-06	-1.83117e-06	-4.27272e-06	3.35714e-06	-3.96753e-06	9.76622e-06	9.76622e-06	-7.87402e-05	1.83117e-06	-1.12922e-05	-0.000105597	8.24025e-06	-5.4935e-06	-6.40908e-06
16	11	0	-3.96753e-06	-4.57792e-06	-3.35714e-06	5.79869e-06	-3.35714e-06	1.22078e-05	9.15583e-06	-7.29415e-05	1.22078e-06	-2.13636e-06	-0.000108649	7.01947e-06	-7.35519e-05	-4.57792e-06
16	12	0	-2.74675e-06	-6.40908e-06	-1.83117e-06	5.4935e-06	-1.52597e-06	1.0987e-05	9.76622e-06	-7.41622e-05	9.15583e-07	-5.79869e-06	-8.57596e-05	6.10389e-06	-6.80584e-05	-2.44156e-06
16	13	0	0	-5.4935e-06	0	3.35714e-06	0	8.85064e-06	9.76622e-06	-6.89739e-05	3.05194e-07	-2.96039e-05	-5.95129e-05	4.88311e-06	-3.81493e-05	-1.52597e-06
16	14	0	1.22078e-06	-3.96753e-06	6.10389e-07	2.44156e-06	-3.05194e-07	9.76622e-06	8.54544e-06	-5.12727e-05	3.05194e-07	-6.47012e-05	-5.40194e-05	3.96753e-06	-5.46298e-05	-2.44156e-06
16	15	0	0	-3.66233e-06	6.10389e-07	3.35714e-06	-1.83117e-06	1.19026e-05	6.40908e-06	-3.35714e-05	6.10389e-07	-8.72856e-05	-7.08051e-05	3.66233e-06	-0.000103156	-3.05194e-06
16	16	0	-1.52597e-06	-4.27272e-06	1.22078e-06	3.96753e-06	-2.74675e-06	1.19026e-05	4.88311e-06	-3.66233e-05	6.10389e-07	-7.96557e-05	-9.12531e-05	3.35714e-06	-0.000116889	-3.35714e-06
16	17	0	-1.83117e-06	-4.88311e-06	2.74675e-06	3.05194e-06	-2.44156e-06	8.85064e-06	3.96753e-06	-6.34804e-05	-3.05194e-07	-3.90649e-05	-0.000101325	2.44156e-06	-8.54544e-05	-3.05194e-06
16	18	0	-3.05194e-07	-4.57792e-06	3.66233e-06	1.83117e-06	-1.52597e-06	7.01947e-06	2.74675e-06	-9.03375e-05	-6.10389e-07	1.67857e-05	-9.85778e-05	2.44156e-06	-6.13441e-05	-3.05194e-06
16	19	0	0	-5.4935e-06	3.05194e-06	2.44156e-06	-9.15583e-07	7.32467e-06	1.22078e-06	-9.49155e-05	-3.05194e-07	5.43246e-05	-8.637e-05	3.66233e-06	-7.35519e-05	-2.74675e-06
17	0	0	0	-6.71428e-06	3.05194e-06	3.35714e-06	0	8.24025e-06	0	-8.08765e-05	6.10389e-07	4.51688e-05	-6.83635e-05	5.4935e-06	-9.52207e-05	-2.44156e-06
17	1	0	0	-6.40908e-06	4.27272e-06	2.74675e-06	1.52597e-06	7.62986e-06	0	-6.28701e-05	1.22078e-06	2.44156e-06	-5.6461e-05	6.71428e-06	-0.000101935	-3.05194e-06
17	2	0	1.52597e-06	-4.27272e-06	5.4935e-06	1.83117e-06	2.13636e-06	7.32467e-06	6.10389e-07	-4.15064e-05	2.13636e-06	-1.86169e-05	-6.71428e-05	4.88311e-06	-9.8883e-05	-3.96753e-06
17	3	0	2.44156e-06	-3.05194e-06	5.4935e-06	1.83117e-06	2.13636e-06	8.54544e-06	1.52597e-06	-6.10389e-06	3.05194e-06	1.34286e-05	-0.000101325	1.52597e-06	-9.24739e-05	-3.66233e-06
17	4	0	2.44156e-06	-4.57792e-06	4.57792e-06	3.66233e-06	1.83117e-06	9.76622e-06	2.13636e-06	3.60129e-05	3.96753e-06	6.50064e-05	-0.000138863	-2.13636e-06	-8.20973e-05	-2.13636e-06
17	5	0	2.74675e-06	-6.40908e-06	4.57792e-06	5.4935e-06	1.83117e-06	9.76622e-06	2.13636e-06	6.10389e-05	3.96753e-06	7.29415e-05	-0.000158396	-5.1883e-06	-7.90453e-05	0
17	6	0	3.96753e-06	-6.40908e-06	5.1883e-06	5.79869e-06	1.83117e-06	8.85064e-06	1.22078e-06	5.79869e-05	3.05194e-06	2.47207e-05	-0.000152292	-8.24025e-06	-9.06427e-05	6.10389e-07
17	7	0	5.1883e-06	-3.96753e-06	5.4935e-06	4.88311e-06	2.13636e-06	7.93505e-06	0	4.30324e-05	1.83117e-06	-3.41818e-05	-0.00012513	-1.0987e-05	-8.75908e-05	1.22078e-06
17	8	0	4.88311e-06	-2.13636e-06	4.88311e-06	3.96753e-06	3.05194e-06	7.62986e-06	0	3.72337e-05	3.05194e-07	-6.71428e-05	-8.42337e-05	-1.28182e-05	-3.38766e-05	2.74675e-06
17	9	0	4.27272e-06	-2.13636e-06	4.27272e-06	4.27272e-06	4.27272e-06	7.62986e-06	0	4.05909e-05	-6.10389e-07	-7.6909e-05	-4.08961e-05	-1.2513e-05	4.73051e-05	4.57792e-06
17	10	0	4.27272e-06	-2.74675e-06	3.66233e-06	4.88311e-06	4.88311e-06	6.40908e-06	6.10389e-07	4.08961e-05	-1.52597e-06	-7.50778e-05	-6.10389e-06	-1.0987e-05	8.9422e-05	5.79869e-06
17	11	0	4.88311e-06	-3.35714e-06	3.35714e-06	4.88311e-06	4.88311e-06	4.27272e-06	1.22078e-06	3.41818e-05	-2.13636e-06	-6.01233e-05	1.89221e-05	-7.93505e-06	6.28701e-05	6.10389e-06
17	12	0	4.88311e-06	-3.66233e-06	3.66233e-06	3.66233e-06	5.4935e-06	2.13636e-06	1.52597e-06	2.92987e-05	-3.05194e-06	-4.21168e-05	4.51688e-05	-3.66233e-06	3.96753e-06	6.10389e-06
17	13	0	4.88311e-06	-3.66233e-06	3.66233e-06	1.83117e-06	6.40908e-06	1.52597e-06	3.05194e-07	3.26558e-05	-4.27272e-06	-5.00519e-05	7.93505e-05	6.10389e-07	-3.63181e-05	6.40908e-06
17	14	0	6.10389e-06	-3.05194e-06	4.27272e-06	1.22078e-06	7.01947e-06	3.05194e-06	-1.83117e-06	3.93701e-05	-5.4935e-06	-8.85064e-05	0.00011811	4.27272e-06	-3.81493e-05	6.71428e-06
17	15	0	7.62986e-06	-3.05194e-06	5.1883e-06	2.44156e-06	6.40908e-06	5.79869e-06	-4.57792e-06	3.50974e-05	-7.32467e-06	-0.000119331	0.000149545	4.88311e-06	-8.24025e-06	7.32467e-06
17	16	0	8.24025e-06	-4.88311e-06	7.01947e-06	3.96753e-06	4.88311e-06	8.24025e-06	-5.4935e-06	1.06818e-05	-9.15583e-06	-0.000114143	0.000160532	3.96753e-06	3.08246e-05	7.32467e-06
17	17	0	7.93505e-06	-7.93505e-06	8.85064e-06	5.1883e-06	3.66233e-06	1.06818e-05	-5.1883e-06	-2.31948e-05	-1.06818e-05	-9.64414e-05	0.000147104	3.35714e-06	5.15779e-05	6.71428e-06
17	18	0	7.32467e-06	-1.0987e-05	9.46103e-06	6.10389e-06	3.05194e-06	1.34286e-05	-5.4935e-06	-3.96753e-05	-1.0987e-05	-9.33895e-05	0.000121162	2.44156e-06	3.99805e-05	5.1883e-06
17	19	0	7.01947e-06	-1.34286e-05	8.85064e-06	8.85064e-06	3.35714e-06	1.64805e-05	-6.71428e-06	-2.13636e-05	-1.12922e-05	-7.8435e-05	0.000104682	0	6.71428e-06	3.96753e-06
18	0	0	5.79869e-06	-1.58701e-05	7.93505e-06	1.2513e-05	3.66233e-06	1.77013e-05	-7.32467e-06	1.64805e-05	-1.28182e-05	-2.74675e-06	0.000102851	-3.05194e-06	-4.27272e-05	3.96753e-06
18	1	0	3.35714e-06	-1.67857e-05	7.32467e-06	1.40389e-05	3.05194e-06	1.58701e-05	-6.10389e-06	4.73051e-05	-1.43441e-05	0.000114143	9.5831e-05	-4.57792e-06	-0.000118721	4.57792e-06
18	2	0	1.83117e-06	-1.49545e-05	7.01947e-06	1.19026e-05	2.74675e-06	1.34286e-05	-4.27272e-06	6.34804e-05	-1.40389e-05	0.000182811	6.98895e-05	-2.74675e-06	-0.000205091	4.57792e-06
18	3	0	3.05194e-06	-1.28182e-05	6.40908e-06	8.85064e-06	3.35714e-06	1.22078e-05	-3.96753e-06	7.90453e-05	-1.31234e-05	0.000146799	4.51688e-05	0	-0.000240188	3.96753e-06
18	4	0	5.79869e-06	-1.28182e-05	5.79869e-06	7.01947e-06	4.27272e-06	1.12922e-05	-5.1883e-06	0.000100409	-1.37337e-05	6.22597e-05	4.12012e-05	6.10389e-07	-0.00018098	3.66233e-06
18	5	0	6.40908e-06	-1.28182e-05	4.27272e-06	6.10389e-06	3.66233e-06	7.62986e-06	-6.10389e-06	0.000119636	-1.49545e-05	4.5474e-05	3.57077e-05	3.05194e-07	-6.86687e-05	3.96753e-06
18	6	0	2.74675e-06	-7.93505e-06	2.13636e-06	3.35714e-06	0	6.10389e-07	-5.1883e-06	0.000130928	-1.43441e-05	0.000146493	-7.93505e-06	0	1.67857e-05	3.96753e-06
18	7	0	-3.05194e-06	1.83117e-06	-3.05194e-07	-6.10389e-07	-3.96753e-06	-5.79869e-06	-2.13636e-06	0.000136727	-1.03766e-05	0.000296039	-7.35519e-05	0	4.88311e-05	2.44156e-06
18	8	0	-7.32467e-06	1.00714e-05	-2.44156e-06	-2.74675e-06	-6.71428e-06	-1.00714e-05	0	0.000136422	-6.10389e-06	0.000378746	-9.94934e-05	6.10389e-07	5.61558e-05	6.10389e-07
18	9	0	-9.15583e-06	1.15974e-05	-4.27272e-06	-1.22078e-06	-7.93505e-06	-1.22078e-05	3.05194e-07	0.000123299	-4.27272e-06	0.000349753	-6.68376e-05	9.15583e-07	5.6461e-05	-3.05194e-07
18	10	0	-1.03766e-05	8.85064e-06	-5.79869e-06	1.22078e-06	-9.46103e-06	-1.31234e-05	-6.10389e-07	0.000105292	-4.27272e-06	0.000267045	-2.56363e-05	9.15583e-07	3.69285e-05	-9.15583e-07
18	11	0	-1.19026e-05	7.93505e-06	-6.10389e-06	2.13636e-06	-1.06818e-05	-1.22078e-05	-9.15583e-07	0.000102851	-4.27272e-06	0.000217909	-2.1974e-05	6.10389e-07	9.15583e-06	-1.52597e-06
18	12	0	-1.22078e-05	8.54544e-06	-4.57792e-06	1.22078e-06	-1.0987e-05	-8.85064e-06	-3.05194e-07	0.000120247	-3.66233e-06	0.000224318	-3.54026e-05	0	2.68571e-05	-2.13636e-06
18	13	0	-9.76622e-06	7.93505e-06	-2.13636e-06	3.05194e-07	-1.03766e-05	-6.40908e-06	-9.15583e-07	0.000135506	-3.96753e-06	0.000239578	-2.07532e-05	-9.15583e-07	0.000122383	-2.13636e-06
18	14	0	-6.71428e-06	5.79869e-06	-9.15583e-07	-6.10389e-07	-9.76622e-06	-7.62986e-06	-2.44156e-06	0.000129097	-3.96753e-06	0.000227065	1.80065e-05	-1.22078e-06	0.000242935	-1.22078e-06
18	15	0	-5.4935e-06	5.79869e-06	-1.22078e-06	-4.88311e-06	-9.46103e-06	-1.22078e-05	-3.05194e-06	0.000106818	-3.66233e-06	0.000209058	4.2422e-05	-3.05194e-07	0.000278642	0
18	16	0	-5.4935e-06	9.46103e-06	-1.22078e-06	-1.22078e-05	-8.54544e-06	-1.70909e-05	-2.13636e-06	8.7896e-05	-3.05194e-06	0.000224928	3.50974e-05	0	0.000168467	3.05194e-07
18	17	0	-4.88311e-06	1.40389e-05	-6.10389e-07	-2.01428e-05	-6.40908e-06	-1.98376e-05	-1.83117e-06	7.75194e-05	-3.35714e-06	0.000265214	7.93505e-06	-1.22078e-06	-1.64805e-05	0
18	18	0	-2.74675e-06	1.64805e-05	0	-2.44156e-05	-3.35714e-06	-1.92272e-05	-2.13636e-06	6.92791e-05	-3.66233e-06	0.000278948	-3.26558e-05	-3.96753e-06	-0.000122688	-6.10389e-07
18	19	0	-1.52597e-06	1.55649e-05	-3.05194e-07	-2.44156e-05	-6.10389e-07	-1.64805e-05	-1.22078e-06	5.82921e-05	-2.13636e-06	0.000236526	-9.00324e-05	-5.4935e-06	-6.22597e-05	-3.05194e-07
19	0	0	-1.83117e-06	1.34286e-05	-6.10389e-07	-2.35e-05	9.15583e-07	-1.28182e-05	9.15583e-07	4.48636e-05	6.10389e-07	0.000162974	-0.000148935	-5.4935e-06	8.9422e-05	6.10389e-07
19	1	0	-2.44156e-06	1.12922e-05	-6.10389e-07	-2.28896e-05	1.83117e-06	-9.76622e-06	2.44156e-06	2.92987e-05	1.83117e-06	0.000102545	-0.000180065	-4.88311e-06	0.000176708	1.83117e-06
19	2	0	-1.52597e-06	8.85064e-06	-6.10389e-07	-2.22792e-05	2.13636e-06	-7.32467e-06	1.52597e-06	1.52597e-05	1.22078e-06	7.62986e-05	-0.000175182	-5.1883e-06	0.000130318	1.83117e-06
19	3	0	0	5.1883e-06	0	-2.07532e-05	1.83117e-06	-4.27272e-06	0	7.32467e-06	1.52597e-06	8.11817e-05	-0.000152292	-5.79869e-06	2.25844e-05	1.22078e-06
19	4	0	9.15583e-07	2.13636e-06	3.05194e-07	-1.89221e-05	1.52597e-06	-1.22078e-06	6.10389e-07	5.79869e-06	4.88311e-06	0.000104682	-0.00012635	-5.79869e-06	-3.69285e-05	6.10389e-07
19	5	0	1.52597e-06	3.05194e-07	3.05194e-07	-1.77013e-05	1.52597e-06	0	1.52597e-06	8.85064e-06	8.54544e-06	0.00013398	-9.49155e-05	-6.40908e-06	-1.73961e-05	0
19	6	0	2.44156e-06	-9.15583e-07	-3.05194e-07	-1.61753e-05	1.83117e-06	6.10389e-07	3.05194e-07	1.92272e-05	9.15583e-06	0.000152902	-5.85973e-05	-7.93505e-06	3.26558e-05	-9.15583e-07
19	7	0	2.74675e-06	-3.96753e-06	-1.22078e-06	-1.2513e-05	3.05194e-06	3.35714e-06	-1.22078e-06	3.57077e-05	7.01947e-06	0.000149545	-2.80779e-05	-8.85064e-06	4.73051e-05	-1.52597e-06
19	8	0	1.83117e-06	-8.54544e-06	-3.05194e-07	-8.85064e-06	3.96753e-06	7.62986e-06	-1.52597e-06	4.02857e-05	5.1883e-06	0.000120857	-1.06818e-05	-7.32467e-06	-3.66233e-06	-9.15583e-07
19	9	0	1.22078e-06	-1.03766e-05	2.13636e-06	-7.32467e-06	3.66233e-06	9.76622e-06	9.15583e-07	8.24025e-06	4.88311e-06	7.17207e-05	-1.52597e-06	-3.35714e-06	-8.88116e-05	0
19	10	0	2.74675e-06	-7.93505e-06	3.96753e-06	-8.24025e-06	2.74675e-06	8.85064e-06	3.66233e-06	-5.40194e-05	4.88311e-06	1.34286e-05	5.4935e-06	-3.05194e-07	-0.000136117	1.52597e-06
19	11	0	6.10389e-06	-4.88311e-06	4.88311e-06	-8.24025e-06	3.05194e-06	8.24025e-06	3.96753e-06	-0.000113532	3.05194e-06	-4.48636e-05	1.19026e-05	0	-0.000112922	3.35714e-06
19	12	0	8.24025e-06	-4.57792e-06	5.4935e-06	-5.79869e-06	5.4935e-06	1.03766e-05	1.83117e-06	-0.00014863	-3.05194e-07	-0.000103766	1.64805e-05	0	-7.6909e-05	4.57792e-06
19	13	0	8.85064e-06	-7.62986e-06	7.01947e-06	-1.22078e-06	8.54544e-06	1.34286e-05	-1.52597e-06	-0.000171214	-3.35714e-06	-0.000170298	2.16688e-05	0	-0.000105292	4.88311e-06
19	14	0	8.85064e-06	-1.0987e-05	7.93505e-06	3.05194e-06	9.76622e-06	1.49545e-05	-4.88311e-06	-0.000193188	-4.57792e-06	-0.000235305	2.71623e-05	6.10389e-07	-0.000181285	3.96753e-06
19	15	0	9.46103e-06	-1.37337e-05	7.32467e-06	6.71428e-06	8.85064e-06	1.64805e-05	-6.71428e-06	-0.000202039	-4.88311e-06	-0.000269487	2.92987e-05	3.05194e-07	-0.000208143	3.35714e-06
19	16	0	1.03766e-05	-1.55649e-05	6.71428e-06	9.15583e-06	7.62986e-06	1.92272e-05	-7.01947e-06	-0.00018861	-5.1883e-06	-0.000257584	2.89935e-05	0	-0.000147409	4.27272e-06
19	17	0	1.00714e-05	-1.64805e-05	7.01947e-06	9.46103e-06	7.01947e-06	2.22792e-05	-7.62986e-06	-0.000176402	-6.40908e-06	-0.000228591	2.92987e-05	-3.05194e-07	-7.17207e-05	5.4935e-06
19	18	0	9.76622e-06	-1.67857e-05	7.32467e-06	9.46103e-06	6.71428e-06	2.28896e-05	-9.46103e-06	-0.000187695	-7.32467e-06	-0.00022798	3.05194e-05	-1.52597e-06	-5.6461e-05	5.4935e-06
19	19	0	9.46103e-06	-1.80065e-05	7.01947e-06	1.12922e-05	7.01947e-06	2.25844e-05	-1.03766e-05	-0.000201123	-6.71428e-06	-0.000257279	3.02142e-05	-3.66233e-06	-8.08765e-05	4.88311e-06
20	0	0	9.15583e-06	-2.0448e-05	6.40908e-06	1.37337e-05	7.62986e-06	2.25844e-05	-8.85064e-06	-0.000174571	-3.96753e-06	-0.000272844	3.17402e-05	-5.1883e-06	-8.4844e-05	4.57792e-06
20	1	0	8.54544e-06	-2.07532e-05	6.40908e-06	1.40389e-05	7.93505e-06	2.01428e-05	-5.4935e-06	-0.000108649	-1.83117e-06	-0.000247207	3.90649e-05	-5.1883e-06	-6.86687e-05	5.1883e-06
20	2	0	8.54544e-06	-1.61753e-05	7.32467e-06	1.03766e-05	7.32467e-06	1.34286e-05	-4.27272e-06	-4.5474e-05	-1.52597e-06	-0.000200208	4.73051e-05	-4.27272e-06	-7.59934e-05	6.71428e-06
20	3	0	9.15583e-06	-8.54544e-06	7.62986e-06	5.4935e-06	6.10389e-06	5.4935e-06	-6.10389e-06	-4.88311e-06	-3.05194e-06	-0.000162669	4.97467e-05	-4.27272e-06	-0.000106818	8.24025e-06
20	4	0	9.15583e-06	-3.35714e-06	6.71428e-06	3.05194e-06	5.79869e-06	9.15583e-07	-7.93505e-06	3.69285e-05	-4.57792e-06	-0.000139474	4.88311e-05	-4.27272e-06	-0.000108039	7.62986e-06
20	5	0	7.32467e-06	-1.52597e-06	5.1883e-06	2.13636e-06	6.10389e-06	-3.05194e-07	-8.24025e-06	9.76622e-05	-4.88311e-06	-0.000120857	5.24934e-05	-2.74675e-06	-5.1883e-05	4.57792e-06
20	6	0	4.57792e-06	-6.10389e-07	3.66233e-06	3.05194e-07	5.1883e-06	-1.83117e-06	-7.01947e-06	0.000150766	-4.27272e-06	-0.000101325	5.89025e-05	0	1.77013e-05	0
20	7	0	3.05194e-06	9.15583e-07	2.74675e-06	-1.52597e-06	3.35714e-06	-3.96753e-06	-6.40908e-06	0.000168162	-3.96753e-06	-6.5922e-05	5.89025e-05	0	3.26558e-05	-3.96753e-06
20	8	0	2.74675e-06	2.44156e-06	2.74675e-06	-2.74675e-06	1.83117e-06	-4.88311e-06	-6.71428e-06	0.000170909	-4.57792e-06	1.15974e-05	5.21882e-05	-3.96753e-06	-2.16688e-05	-4.88311e-06
20	9	0	1.52597e-06	3.66233e-06	1.83117e-06	-4.57792e-06	1.22078e-06	-6.40908e-06	-6.71428e-06	0.000194104	-5.4935e-06	0.000129708	4.88311e-05	-1.06818e-05	-9.43051e-05	-4.27272e-06
20	10	0	-1.22078e-06	7.32467e-06	-6.10389e-07	-9.15583e-06	3.05194e-07	-1.28182e-05	-5.4935e-06	0.000224928	-4.88311e-06	0.000240188	5.24934e-05	-1.43441e-05	-0.000119026	-4.27272e-06
20	11	0	-3.96753e-06	1.46493e-05	-4.27272e-06	-1.61753e-05	-1.83117e-06	-2.28896e-05	-3.96753e-06	0.000212415	-2.13636e-06	0.000296649	5.55454e-05	-1.22078e-05	-7.99609e-05	-5.1883e-06
20	12	0	-4.88311e-06	2.1974e-05	-6.10389e-06	-1.98376e-05	-4.57792e-06	-2.92987e-05	-3.96753e-06	0.000139169	1.22078e-06	0.000300922	5.09675e-05	-6.71428e-06	-2.10584e-05	-6.10389e-06
20	13	0	-4.27272e-06	2.31948e-05	-4.57792e-06	-1.67857e-05	-6.40908e-06	-2.74675e-05	-4.88311e-06	4.12012e-05	2.44156e-06	0.000279863	4.2422e-05	-1.52597e-06	8.24025e-06	-6.71428e-06
20	14	0	-3.05194e-06	1.73961e-05	-1.83117e-06	-1.03766e-05	-6.40908e-06	-2.01428e-05	-4.88311e-06	-4.5474e-05	6.10389e-07	0.000237136	3.63181e-05	9.15583e-07	7.62986e-06	-7.62986e-06
20	15	0	-2.44156e-06	1.06818e-05	-6.10389e-07	-6.10389e-06	-5.1883e-06	-1.43441e-05	-3.96753e-06	-0.000123299	-1.52597e-06	0.000162669	3.23506e-05	1.22078e-06	1.0987e-05	-7.93505e-06
20	16	0	-2.13636e-06	7.93505e-06	-6.10389e-07	-5.1883e-06	-3.35714e-06	-1.19026e-05	-3.66233e-06	-0.000193798	-2.13636e-06	7.50778e-05	2.99091e-05	-9.15583e-07	3.38766e-05	-6.71428e-06
20	17	0	-1.22078e-06	7.62986e-06	0	-4.57792e-06	-2.13636e-06	-1.00714e-05	-5.1883e-06	-0.000229506	-9.15583e-07	1.28182e-05	3.1435e-05	-5.1883e-06	5.4935e-05	-2.74675e-06
20	18	0	0	6.40908e-06	2.13636e-06	-2.44156e-06	-1.52597e-06	-6.40908e-06	-6.71428e-06	-0.000211195	-6.10389e-07	-1.22078e-05	3.41818e-05	-9.76622e-06	5.55454e-05	1.52597e-06
20	19	0	1.22078e-06	2.44156e-06	3.05194e-06	-3.05194e-07	-1.52597e-06	-2.13636e-06	-7.62986e-06	-0.00016511	-1.52597e-06	-2.16688e-05	3.23506e-05	-1.12922e-05	4.48636e-05	3.35714e-06
21	0	0	6.10389e-07	0	2.13636e-06	0	-2.13636e-06	0	-7.93505e-06	-0.00012635	-2.44156e-06	-2.96039e-05	2.74675e-05	-7.93505e-06	3.87597e-05	2.44156e-06
21	1	0	-1.22078e-06	6.10389e-07	6.10389e-07	0	-2.74675e-06	0	-8.85064e-06	-8.66752e-05	-2.13636e-06	-3.02142e-05	2.77727e-05	-9.15583e-07	3.50974e-05	2.13636e-06
21	2	0	-3.35714e-06	1.52597e-06	-3.05194e-07	0	-3.35714e-06	-6.10389e-07	-9.15583e-06	-2.01428e-05	-1.83117e-06	-2.16688e-05	3.2961e-05	6.10389e-06	2.65519e-05	4.57792e-06
21	3	0	-3.96753e-06	1.22078e-06	-1.22078e-06	-3.05194e-07	-3.66233e-06	-1.52597e-06	-8.24025e-06	5.79869e-05	-1.83117e-06	-1.83117e-05	3.38766e-05	9.76622e-06	2.25844e-05	8.85064e-06
21	4	0	-2.74675e-06	1.83117e-06	-1.83117e-06	-3.05194e-06	-3.96753e-06	-4.57792e-06	-7.01947e-06	0.000108649	-9.15583e-07	-2.47207e-05	3.05194e-05	9.15583e-06	3.2961e-05	1.15974e-05
21	5	0	-1.83117e-06	6.40908e-06	-1.52597e-06	-7.01947e-06	-3.66233e-06	-9.76622e-06	-7.01947e-06	0.000135812	3.05194e-07	-2.83831e-05	3.75389e-05	6.71428e-06	4.45584e-05	1.22078e-05
21	6	0	-1.83117e-06	1.22078e-05	-6.10389e-07	-9.76622e-06	-3.35714e-06	-1.37337e-05	-7.01947e-06	0.000183117	1.52597e-06	-1.92272e-05	5.89025e-05	4.57792e-06	3.69285e-05	1.12922e-05
21	7	0	-1.22078e-06	1.40389e-05	0	-9.76622e-06	-2.44156e-06	-1.43441e-05	-6.40908e-06	0.000253617	9.15583e-07	-6.71428e-06	7.3857e-05	3.35714e-06	1.49545e-05	6.40908e-06
21	8	0	0	1.0987e-05	0	-7.01947e-06	-1.83117e-06	-1.28182e-05	-4.88311e-06	0.000286883	0	-3.66233e-06	6.53116e-05	3.66233e-06	9.15583e-07	-4.57792e-06
21	9	0	1.22078e-06	7.32467e-06	6.10389e-07	-4.27272e-06	-1.83117e-06	-1.2513e-05	-3.66233e-06	0.000240493	0	-1.22078e-05	4.57792e-05	4.88311e-06	2.13636e-06	-1.92272e-05
21	10	0	2.13636e-06	6.10389e-06	2.44156e-06	-3.05194e-06	-1.22078e-06	-1.31234e-05	-2.74675e-06	0.000149545	6.10389e-07	-2.59415e-05	3.99805e-05	5.1883e-06	8.85064e-06	-2.71623e-05
21	11	0	3.05194e-06	5.4935e-06	3.66233e-06	-3.35714e-06	3.05194e-07	-1.2513e-05	-2.44156e-06	7.75194e-05	9.15583e-07	-4.21168e-05	5.15779e-05	2.74675e-06	2.0448e-05	-2.35e-05
21	12	0	2.74675e-06	4.27272e-06	2.74675e-06	-4.57792e-06	1.52597e-06	-9.76622e-06	-2.44156e-06	4.30324e-05	3.05194e-07	-5.76817e-05	6.4396e-05	0	4.42532e-05	-1.2513e-05
21	13	0	1.22078e-06	2.74675e-06	1.22078e-06	-4.27272e-06	1.22078e-06	-7.32467e-06	-2.44156e-06	2.38052e-05	0	-6.65324e-05	6.5922e-05	0	6.16493e-05	-4.57792e-06
21	14	0	0	2.13636e-06	6.10389e-07	-3.05194e-06	9.15583e-07	-6.71428e-06	-2.44156e-06	3.35714e-06	0	-6.86687e-05	5.82921e-05	3.05194e-06	3.90649e-05	-2.74675e-06
21	15	0	0	1.83117e-06	1.52597e-06	-2.44156e-06	2.44156e-06	-6.71428e-06	-1.83117e-06	-1.73961e-05	-1.52597e-06	-6.89739e-05	4.21168e-05	6.40908e-06	-1.55649e-05	-2.44156e-06
21	16	0	2.13636e-06	1.83117e-06	3.05194e-06	-3.05194e-06	5.4935e-06	-5.4935e-06	-1.83117e-06	-4.12012e-05	-2.44156e-06	-7.17207e-05	1.2513e-05	7.62986e-06	-4.48636e-05	-1.22078e-06
21	17	0	4.27272e-06	1.83117e-06	3.96753e-06	-4.27272e-06	6.40908e-06	-2.74675e-06	-2.44156e-06	-6.77532e-05	-1.83117e-06	-7.50778e-05	-2.65519e-05	7.01947e-06	-1.28182e-05	0
21	18	0	4.88311e-06	9.15583e-07	4.88311e-06	-3.96753e-06	4.88311e-06	0	-2.44156e-06	-8.30129e-05	0	-7.66038e-05	-5.98181e-05	6.40908e-06	4.36428e-05	-3.05194e-07
21	19	0	4.57792e-06	-9.15583e-07	6.10389e-06	-2.13636e-06	3.96753e-06	2.13636e-06	-1.52597e-06	-7.90453e-05	0	-7.75194e-05	-7.44674e-05	4.27272e-06	6.98895e-05	-1.22078e-06
22	0	0	4.27272e-06	-2.74675e-06	5.79869e-06	-3.05194e-07	5.1883e-06	3.05194e-06	-9.15583e-07	-6.86687e-05	-2.74675e-06	-7.8435e-05	-7.20259e-05	0	6.86687e-05	-3.05194e-07
22	1	0	3.96753e-06	-2.44156e-06	4.27272e-06	3.05194e-07	5.79869e-06	3.35714e-06	-1.52597e-06	-6.50064e-05	-6.10389e-06	-7.78246e-05	-6.01233e-05	-2.44156e-06	8.11817e-05	9.15583e-07
22	2	0	3.35714e-06	-1.52597e-06	2.74675e-06	6.10389e-07	4.57792e-06	3.35714e-06	-2.74675e-06	-5.98181e-05	-7.01947e-06	-7.59934e-05	-4.3948e-05	-6.10389e-07	0.000105597	1.22078e-06
22	3	0	2.44156e-06	-2.74675e-06	1.83117e-06	1.52597e-06	2.44156e-06	3.96753e-06	-2.13636e-06	-4.45584e-05	-5.79869e-06	-7.59934e-05	-2.47207e-05	2.74675e-06	9.43051e-05	-3.05194e-07
22	4	0	1.52597e-06	-6.10389e-06	1.52597e-06	3.05194e-06	2.44156e-06	4.88311e-06	-1.22078e-06	-3.50974e-05	-4.27272e-06	-7.90453e-05	-7.62986e-06	3.35714e-06	3.1435e-05	-2.44156e-06
22	5	0	1.22078e-06	-8.85064e-06	1.22078e-06	3.96753e-06	3.66233e-06	6.40908e-06	-1.52597e-06	-4.76103e-05	-3.05194e-06	-8.14869e-05	0	1.52597e-06	-3.66233e-05	-3.05194e-06
22	6	0	6.10389e-07	-9.15583e-06	9.15583e-07	4.27272e-06	3.96753e-06	7.93505e-06	-2.44156e-06	-6.7448e-05	-2.13636e-06	-8.05713e-05	-4.57792e-06	3.05194e-07	-6.19545e-05	-2.74675e-06
22	7	0	-1.52597e-06	-9.15583e-06	3.05194e-07	5.79869e-06	1.83117e-06	8.85064e-06	-1.83117e-06	-6.68376e-05	-1.22078e-06	-7.56882e-05	-1.67857e-05	0	-4.69999e-05	-2.74675e-06
22	8	0	-5.79869e-06	-1.0987e-05	-1.52597e-06	7.93505e-06	-1.22078e-06	8.85064e-06	9.15583e-07	-4.45584e-05	0	-6.89739e-05	-2.53311e-05	-1.52597e-06	-2.35e-05	-3.66233e-06
22	9	0	-9.76622e-06	-1.31234e-05	-4.57792e-06	9.46103e-06	-5.4935e-06	9.15583e-06	3.96753e-06	-2.16688e-05	2.13636e-06	-6.28701e-05	-2.65519e-05	-4.27272e-06	-5.79869e-06	-3.96753e-06
22	10	0	-1.15974e-05	-1.34286e-05	-7.32467e-06	9.76622e-06	-9.46103e-06	9.76622e-06	4.88311e-06	-1.0987e-05	5.4935e-06	-5.98181e-05	-2.59415e-05	-4.88311e-06	6.71428e-06	-3.35714e-06
22	11	0	-1.0987e-05	-1.22078e-05	-8.24025e-06	8.85064e-06	-1.22078e-05	1.00714e-05	4.57792e-06	-1.19026e-05	7.32467e-06	-6.22597e-05	-3.1435e-05	-3.05194e-06	1.43441e-05	-3.05194e-06
22	12	0	-9.46103e-06	-1.06818e-05	-7.01947e-06	7.01947e-06	-1.19026e-05	8.54544e-06	3.96753e-06	-2.77727e-05	7.32467e-06	-6.80584e-05	-4.12012e-05	-2.13636e-06	1.58701e-05	-3.96753e-06
22	13	0	-7.93505e-06	-8.54544e-06	-4.57792e-06	4.57792e-06	-9.76622e-06	5.1883e-06	3.66233e-06	-6.04285e-05	5.4935e-06	-7.20259e-05	-4.76103e-05	-3.05194e-06	1.80065e-05	-4.27272e-06
22	14	0	-6.10389e-06	-5.79869e-06	-1.52597e-06	2.44156e-06	-6.71428e-06	2.44156e-06	3.05194e-06	-9.36947e-05	3.96753e-06	-7.17207e-05	-4.66947e-05	-5.1883e-06	2.28896e-05	-3.05194e-06
22	15	0	-3.66233e-06	-3.35714e-06	6.10389e-07	1.52597e-06	-3.96753e-06	6.10389e-07	2.13636e-06	-0.000103766	3.05194e-06	-6.92791e-05	-4.08961e-05	-8.85064e-06	2.38052e-05	-2.13636e-06
22	16	0	-1.83117e-06	-2.74675e-06	6.10389e-07	2.13636e-06	-1.52597e-06	-6.10389e-07	1.83117e-06	-8.91168e-05	2.44156e-06	-6.77532e-05	-3.41818e-05	-1.28182e-05	1.67857e-05	-3.05194e-06
22	17	0	-1.83117e-06	-3.35714e-06	-3.05194e-07	2.74675e-06	-6.10389e-07	-1.22078e-06	2.13636e-06	-6.50064e-05	2.74675e-06	-6.65324e-05	-2.89935e-05	-1.49545e-05	1.00714e-05	-3.96753e-06
22	18	0	-2.44156e-06	-4.27272e-06	-3.05194e-07	2.44156e-06	-9.15583e-07	0	2.74675e-06	-3.72337e-05	3.96753e-06	-6.4396e-05	-2.68571e-05	-1.34286e-05	9.76622e-06	-2.13636e-06
22	19	0	-2.44156e-06	-4.27272e-06	1.22078e-06	1.22078e-06	-1.22078e-06	1.52597e-06	3.35714e-06	3.05194e-07	4.88311e-06	-6.13441e-05	-2.65519e-05	-1.19026e-05	1.12922e-05	9.15583e-07
23	0	0	-1.52597e-06	-3.05194e-06	2.74675e-06	0	-3.05194e-07	6.10389e-07	3.66233e-06	4.15064e-05	4.57792e-06	-5.73766e-05	-2.25844e-05	-1.2513e-05	9.15583e-06	1.83117e-06
23	1	0	-1.52597e-06	-1.22078e-06	2.13636e-06	-3.05194e-07	6.10389e-07	-2.74675e-06	3.35714e-06	6.86687e-05	3.35714e-06	-5.12727e-05	-1.28182e-05	-1.28182e-05	6.71428e-06	1.52597e-06
23	2	0	-3.35714e-06	9.15583e-07	6.10389e-07	-1.83117e-06	0	-6.40908e-06	3.66233e-06	7.90453e-05	3.96753e-06	-4.21168e-05	-9.15583e-07	-7.93505e-06	7.93505e-06	1.52597e-06
23	3	0	-6.40908e-06	1.52597e-06	0	-3.05194e-06	-2.74675e-06	-7.62986e-06	4.88311e-06	8.91168e-05	6.71428e-06	-3.32662e-05	7.01947e-06	-1.22078e-06	8.85064e-06	6.10389e-07
23	4	0	-8.85064e-06	3.05194e-07	-6.10389e-07	-1.52597e-06	-6.40908e-06	-7.93505e-06	6.40908e-06	0.000104987	9.76622e-06	-2.89935e-05	1.22078e-05	1.52597e-06	7.62986e-06	-3.05194e-06
23	5	0	-1.00714e-05	-1.52597e-06	-1.83117e-06	1.83117e-06	-9.15583e-06	-7.62986e-06	6.71428e-06	0.000108039	1.2513e-05	-3.08246e-05	1.58701e-05	9.15583e-07	7.93505e-06	-5.4935e-06
23	6	0	-1.03766e-05	-3.35714e-06	-3.35714e-06	4.57792e-06	-1.03766e-05	-5.1883e-06	5.4935e-06	8.11817e-05	1.40389e-05	-3.66233e-05	1.80065e-05	1.52597e-06	1.19026e-05	-1.52597e-06
23	7	0	-1.03766e-05	-4.27272e-06	-2.74675e-06	4.88311e-06	-9.76622e-06	-1.22078e-06	4.88311e-06	3.35714e-05	1.43441e-05	-4.36428e-05	1.95324e-05	3.35714e-06	1.37337e-05	4.88311e-06
23	8	0	-9.46103e-06	-5.79869e-06	-9.15583e-07	4.57792e-06	-7.93505e-06	9.15583e-07	4.88311e-06	-8.54544e-06	1.31234e-05	-4.88311e-05	2.50259e-05	2.74675e-06	9.76622e-06	6.71428e-06
23	9	0	-7.93505e-06	-7.32467e-06	-3.05194e-07	5.1883e-06	-6.10389e-06	6.10389e-07	4.57792e-06	-3.05194e-05	1.06818e-05	-4.91363e-05	3.41818e-05	6.10389e-07	6.40908e-06	4.57792e-06
23	10	0	-5.79869e-06	-7.32467e-06	-6.10389e-07	5.4935e-06	-5.4935e-06	-6.10389e-07	3.35714e-06	-3.50974e-05	7.93505e-06	-4.42532e-05	4.05909e-05	0	1.00714e-05	5.4935e-06
23	11	0	-4.88311e-06	-4.27272e-06	-3.05194e-07	2.74675e-06	-5.4935e-06	-2.13636e-06	2.13636e-06	-3.08246e-05	5.79869e-06	-3.66233e-05	4.15064e-05	-2.13636e-06	1.86169e-05	1.15974e-05
23	12	0	-4.57792e-06	0	1.22078e-06	-1.22078e-06	-4.57792e-06	-5.4935e-06	1.52597e-06	-2.1974e-05	3.96753e-06	-2.83831e-05	4.30324e-05	-1.19026e-05	2.25844e-05	1.83117e-05
23	13	0	-3.05194e-06	3.66233e-06	3.05194e-06	-3.05194e-06	-3.05194e-06	-1.06818e-05	1.52597e-06	-1.37337e-05	2.74675e-06	-2.0448e-05	4.94415e-05	-2.56363e-05	1.77013e-05	2.65519e-05
23	14	0	-3.05194e-07	4.27272e-06	3.66233e-06	-1.83117e-06	-1.83117e-06	-1.40389e-05	1.22078e-06	-1.40389e-05	2.44156e-06	-1.28182e-05	5.4935e-05	-3.26558e-05	7.93505e-06	4.12012e-05
23	15	0	9.15583e-07	3.05194e-06	3.35714e-06	0	-2.13636e-06	-1.34286e-05	1.22078e-06	-2.68571e-05	2.13636e-06	-6.71428e-06	5.27986e-05	-3.02142e-05	0	5.89025e-05
23	16	0	3.05194e-07	1.83117e-06	3.35714e-06	0	-2.44156e-06	-1.15974e-05	1.52597e-06	-4.48636e-05	1.52597e-06	-2.74675e-06	4.5474e-05	-2.41104e-05	-5.1883e-06	6.83635e-05
23	17	0	-9.15583e-07	2.13636e-06	3.05194e-06	-6.10389e-07	-2.13636e-06	-1.15974e-05	3.05194e-07	-5.85973e-05	3.05194e-07	0	3.63181e-05	-1.86169e-05	-8.24025e-06	6.77532e-05
23	18	0	-3.05194e-07	2.44156e-06	2.74675e-06	-3.05194e-07	-1.83117e-06	-1.31234e-05	-1.52597e-06	-6.7448e-05	-3.05194e-07	2.44156e-06	2.53311e-05	-1.2513e-05	-8.24025e-06	6.5922e-05
23	19	0	1.22078e-06	2.44156e-06	2.74675e-06	-3.05194e-07	-2.44156e-06	-1.34286e-05	-3.05194e-06	-7.62986e-05	-3.05194e-07	1.52597e-06	1.49545e-05	-9.15583e-06	-3.35714e-06	6.80584e-05
24	0	0	2.13636e-06	3.05194e-06	3.66233e-06	-1.83117e-06	-2.13636e-06	-1.31234e-05	-3.05194e-06	-8.17921e-05	-3.05194e-07	-4.27272e-06	1.06818e-05	-1.15974e-05	9.15583e-07	6.7448e-05
24	1	0	1.83117e-06	4.27272e-06	4.57792e-06	-4.57792e-06	0	-1.37337e-05	-2.44156e-06	-7.5383e-05	-6.10389e-07	-1.28182e-05	1.06818e-05	-1.31234e-05	-2.74675e-06	5.92077e-05
24	2	0	1.22078e-06	4.57792e-06	4.88311e-06	-6.40908e-06	2.74675e-06	-1.46493e-05	-2.13636e-06	-5.95129e-05	-1.52597e-06	-1.77013e-05	3.35714e-06	-3.66233e-06	-1.37337e-05	4.12012e-05
24	3	0	9.15583e-07	2.74675e-06	5.1883e-06	-4.88311e-06	4.27272e-06	-1.34286e-05	-2.74675e-06	-5.00519e-05	-2.13636e-06	-1.67857e-05	-1.31234e-05	1.28182e-05	-1.52597e-05	9.46103e-06
24	4	0	3.05194e-07	0	5.1883e-06	-1.52597e-06	3.96753e-06	-1.00714e-05	-2.74675e-06	-5.82921e-05	-1.83117e-06	-1.22078e-05	-2.31948e-05	2.25844e-05	3.35714e-06	-3.72337e-05
24	5	0	-3.05194e-07	-1.83117e-06	3.96753e-06	1.52597e-06	3.35714e-06	-7.01947e-06	-2.13636e-06	-7.78246e-05	-1.22078e-06	-9.76622e-06	-1.52597e-05	2.41104e-05	2.92987e-05	-8.20973e-05
24	6	0	-6.10389e-07	-3.66233e-06	2.13636e-06	3.96753e-06	2.74675e-06	-4.57792e-06	-1.52597e-06	-9.85778e-05	-9.15583e-07	-1.46493e-05	-1.52597e-06	3.32662e-05	3.72337e-05	-9.82726e-05
24	7	0	3.05194e-07	-5.79869e-06	1.22078e-06	5.4935e-06	1.52597e-06	-2.13636e-06	-1.22078e-06	-0.000119636	-9.15583e-07	-2.80779e-05	0	5.43246e-05	2.16688e-05	-8.45388e-05
24	8	0	1.52597e-06	-7.32467e-06	1.22078e-06	6.71428e-06	0	0	-1.52597e-06	-0.000137948	-9.15583e-07	-4.5474e-05	-8.24025e-06	6.71428e-05	2.74675e-06	-6.86687e-05
24	9	0	1.83117e-06	-7.01947e-06	1.22078e-06	6.40908e-06	3.05194e-07	1.52597e-06	-2.13636e-06	-0.000139474	-6.10389e-07	-5.76817e-05	-1.15974e-05	5.55454e-05	-2.74675e-06	-7.08051e-05
24	10	0	6.10389e-07	-5.79869e-06	1.22078e-06	5.1883e-06	2.13636e-06	2.13636e-06	-2.13636e-06	-0.000119636	0	-5.89025e-05	-6.10389e-06	3.08246e-05	1.22078e-06	-7.72142e-05
24	11	0	-6.10389e-07	-4.88311e-06	1.22078e-06	4.27272e-06	2.74675e-06	3.66233e-06	-1.22078e-06	-9.5831e-05	0	-5.21882e-05	-6.10389e-07	1.58701e-05	6.71428e-06	-6.89739e-05
24	12	0	-1.52597e-06	-4.57792e-06	6.10389e-07	3.96753e-06	6.10389e-07	4.57792e-06	0	-8.24025e-05	0	-4.33376e-05	-3.96753e-06	1.46493e-05	1.61753e-05	-5.21882e-05
24	13	0	-2.13636e-06	-3.96753e-06	0	3.66233e-06	-1.52597e-06	3.35714e-06	1.22078e-06	-6.28701e-05	1.22078e-06	-3.20454e-05	-1.92272e-05	1.55649e-05	3.32662e-05	-4.45584e-05
24	14	0	-2.13636e-06	-3.96753e-06	-6.10389e-07	2.74675e-06	-1.83117e-06	1.22078e-06	9.15583e-07	-1.80065e-05	2.44156e-06	-1.58701e-05	-4.73051e-05	1.31234e-05	4.82207e-05	-4.5474e-05
24	15	0	-6.10389e-07	-5.4935e-06	3.05194e-07	2.44156e-06	-3.05194e-07	9.15583e-07	3.05194e-07	3.32662e-05	2.44156e-06	1.83117e-06	-8.20973e-05	1.19026e-05	4.57792e-05	-4.02857e-05
24	16	0	1.22078e-06	-7.32467e-06	3.05194e-06	3.05194e-06	3.05194e-07	2.74675e-06	3.05194e-07	4.94415e-05	1.22078e-06	1.22078e-05	-0.000107123	1.31234e-05	2.65519e-05	-2.92987e-05
24	17	0	2.13636e-06	-6.71428e-06	4.27272e-06	4.27272e-06	6.10389e-07	4.27272e-06	3.05194e-07	2.31948e-05	3.05194e-07	1.37337e-05	-0.000110175	1.19026e-05	6.71428e-06	-2.41104e-05
24	18	0	1.22078e-06	-3.66233e-06	3.66233e-06	4.88311e-06	1.52597e-06	2.74675e-06	0	0	3.05194e-07	1.40389e-05	-9.49155e-05	7.93505e-06	-9.15583e-07	-2.71623e-05
24	19	0	0	-2.13636e-06	2.44156e-06	4.27272e-06	2.74675e-06	3.05194e-07	3.05194e-07	1.64805e-05	1.52597e-06	1.80065e-05	-7.23311e-05	7.01947e-06	2.44156e-06	-2.59415e-05
25	0	0	6.10389e-07	-3.66233e-06	2.44156e-06	3.96753e-06	2.74675e-06	-3.05194e-07	9.15583e-07	5.89025e-05	3.35714e-06	2.0448e-05	-4.82207e-05	7.93505e-06	8.54544e-06	-1.34286e-05
25	1	0	1.83117e-06	-6.40908e-06	3.05194e-06	4.57792e-06	1.83117e-06	9.15583e-07	9.15583e-07	8.54544e-05	4.88311e-06	1.52597e-05	-2.68571e-05	4.88311e-06	1.0987e-05	1.22078e-06
25	2	0	2.74675e-06	-7.32467e-06	3.35714e-06	6.40908e-06	1.83117e-06	3.35714e-06	3.05194e-07	8.17921e-05	5.4935e-06	6.40908e-06	-1.73961e-05	-2.74675e-06	8.54544e-06	8.24025e-06
25	3	0	1.83117e-06	-6.10389e-06	3.35714e-06	7.93505e-06	2.74675e-06	5.1883e-06	3.05194e-07	6.62272e-05	5.1883e-06	3.35714e-06	-2.35e-05	-1.0987e-05	5.1883e-06	8.54544e-06
25	4	0	6.10389e-07	-3.66233e-06	3.05194e-06	6.71428e-06	2.44156e-06	4.88311e-06	1.83117e-06	5.37142e-05	4.27272e-06	9.46103e-06	-3.50974e-05	-1.83117e-05	4.57792e-06	1.00714e-05
25	5	0	3.05194e-07	-1.52597e-06	2.44156e-06	3.96753e-06	0	2.44156e-06	4.27272e-06	4.05909e-05	3.66233e-06	2.16688e-05	-3.75389e-05	-2.92987e-05	5.79869e-06	1.46493e-05
25	6	0	6.10389e-07	9.15583e-07	1.52597e-06	9.15583e-07	-2.13636e-06	-1.22078e-06	5.4935e-06	2.28896e-05	3.35714e-06	3.69285e-05	-3.05194e-05	-4.45584e-05	3.66233e-06	1.67857e-05
25	7	0	9.15583e-07	3.05194e-06	6.10389e-07	0	-1.22078e-06	-4.57792e-06	4.57792e-06	8.85064e-06	3.35714e-06	5.1883e-05	-2.47207e-05	-5.76817e-05	-2.13636e-06	1.12922e-05
25	8	0	9.15583e-07	5.1883e-06	0	0	9.15583e-07	-7.01947e-06	3.35714e-06	8.54544e-06	3.35714e-06	5.89025e-05	-2.31948e-05	-6.37856e-05	-5.1883e-06	0
25	9	0	1.22078e-06	8.24025e-06	0	-6.10389e-07	1.52597e-06	-9.76622e-06	3.05194e-06	1.67857e-05	3.66233e-06	5.27986e-05	-1.92272e-05	-6.13441e-05	0	-8.24025e-06
25	10	0	1.83117e-06	1.2513e-05	0	-3.66233e-06	3.05194e-07	-1.43441e-05	3.05194e-06	2.22792e-05	3.35714e-06	3.81493e-05	-1.06818e-05	-5.3409e-05	8.85064e-06	-1.03766e-05
25	11	0	2.13636e-06	1.64805e-05	3.05194e-07	-7.62986e-06	0	-1.92272e-05	2.74675e-06	1.92272e-05	2.44156e-06	2.41104e-05	-3.96753e-06	-4.79155e-05	1.12922e-05	-8.85064e-06
25	12	0	2.13636e-06	1.80065e-05	1.22078e-06	-1.00714e-05	1.22078e-06	-2.22792e-05	2.13636e-06	1.06818e-05	1.52597e-06	1.03766e-05	-1.83117e-06	-5.31038e-05	4.88311e-06	-6.40908e-06
25	13	0	2.13636e-06	1.55649e-05	9.15583e-07	-9.76622e-06	2.44156e-06	-2.1974e-05	1.83117e-06	9.15583e-07	1.22078e-06	-3.35714e-06	-6.10389e-07	-6.5922e-05	-1.83117e-06	-2.44156e-06
25	14	0	1.52597e-06	1.0987e-05	-3.05194e-07	-6.40908e-06	2.44156e-06	-1.77013e-05	2.13636e-06	-9.46103e-06	1.52597e-06	-8.85064e-06	2.74675e-06	-6.77532e-05	-2.44156e-06	4.27272e-06
25	15	0	1.22078e-06	6.10389e-06	-6.10389e-07	-2.44156e-06	1.83117e-06	-1.12922e-05	2.44156e-06	-2.10584e-05	2.13636e-06	4.88311e-06	6.10389e-06	-4.30324e-05	2.13636e-06	1.31234e-05
25	16	0	2.13636e-06	2.13636e-06	6.10389e-07	6.10389e-07	2.44156e-06	-4.57792e-06	3.35714e-06	-3.02142e-05	2.13636e-06	2.77727e-05	5.79869e-06	-1.22078e-06	6.10389e-06	2.38052e-05
25	17	0	3.35714e-06	-6.10389e-07	2.44156e-06	2.13636e-06	3.96753e-06	0	4.57792e-06	-3.54026e-05	2.44156e-06	3.17402e-05	5.1883e-06	3.08246e-05	6.40908e-06	3.69285e-05
25	18	0	3.05194e-06	-2.13636e-06	2.74675e-06	3.05194e-06	5.79869e-06	2.44156e-06	4.88311e-06	-4.12012e-05	2.74675e-06	8.54544e-06	1.00714e-05	4.33376e-05	5.4935e-06	4.69999e-05
25	19	0	3.05194e-07	-2.13636e-06	6.10389e-07	4.27272e-06	6.10389e-06	4.27272e-06	3.66233e-06	-5.00519e-05	3.05194e-06	-1.52597e-05	1.92272e-05	5.00519e-05	7.32467e-06	4.60844e-05
26	0	0	-2.44156e-06	-1.52597e-06	-1.52597e-06	5.1883e-06	4.57792e-06	6.10389e-06	2.13636e-06	-5.55454e-05	2.74675e-06	-1.19026e-05	2.41104e-05	6.65324e-05	1.2513e-05	3.75389e-05
26	1	0	-3.35714e-06	-6.10389e-07	-3.05194e-06	4.27272e-06	2.13636e-06	6.40908e-06	1.83117e-06	-4.76103e-05	2.13636e-06	1.22078e-05	1.83117e-05	8.75908e-05	1.55649e-05	3.4487e-05
26	2	0	-2.74675e-06	6.10389e-07	-2.74675e-06	1.22078e-06	9.15583e-07	4.57792e-06	2.74675e-06	-2.59415e-05	9.15583e-07	3.11298e-05	6.40908e-06	9.64414e-05	1.22078e-05	3.75389e-05
26	3	0	-2.13636e-06	1.52597e-06	-1.22078e-06	-9.15583e-07	1.52597e-06	2.44156e-06	3.35714e-06	-2.44156e-06	-1.22078e-06	3.75389e-05	-3.66233e-06	8.637e-05	4.88311e-06	2.86883e-05
26	4	0	-2.44156e-06	6.10389e-07	-3.05194e-07	-1.22078e-06	2.13636e-06	2.13636e-06	2.13636e-06	9.15583e-06	-2.44156e-06	4.36428e-05	-7.32467e-06	6.71428e-05	3.05194e-07	-4.57792e-06
26	5	0	-2.13636e-06	-9.15583e-07	0	0	1.83117e-06	3.66233e-06	1.22078e-06	8.54544e-06	-1.83117e-06	5.3409e-05	-7.32467e-06	5.21882e-05	2.44156e-06	-4.51688e-05
26	6	0	-1.22078e-06	-1.83117e-06	-3.05194e-07	1.22078e-06	2.13636e-06	4.57792e-06	1.83117e-06	4.57792e-06	0	5.4935e-05	-6.40908e-06	4.79155e-05	6.40908e-06	-6.22597e-05
26	7	0	-9.15583e-07	-9.15583e-07	0	1.22078e-06	3.66233e-06	3.96753e-06	3.35714e-06	3.66233e-06	3.05194e-07	4.66947e-05	-4.27272e-06	5.1883e-05	7.32467e-06	-4.66947e-05
26	8	0	-6.10389e-07	6.10389e-07	6.10389e-07	6.10389e-07	5.4935e-06	2.44156e-06	3.35714e-06	7.62986e-06	-9.15583e-07	4.60844e-05	-3.05194e-07	5.52402e-05	4.88311e-06	-1.98376e-05
26	9	0	-3.05194e-07	2.13636e-06	6.10389e-07	0	5.1883e-06	1.52597e-06	1.52597e-06	1.83117e-05	-2.13636e-06	6.04285e-05	3.35714e-06	4.97467e-05	3.66233e-06	-7.32467e-06
26	10	0	3.05194e-07	3.96753e-06	0	-1.83117e-06	3.96753e-06	6.10389e-07	0	3.69285e-05	-2.44156e-06	6.83635e-05	3.66233e-06	3.69285e-05	3.96753e-06	-9.46103e-06
26	11	0	9.15583e-07	6.71428e-06	0	-5.1883e-06	3.35714e-06	-6.10389e-07	3.05194e-07	5.82921e-05	-2.74675e-06	4.97467e-05	1.52597e-06	2.38052e-05	4.27272e-06	-8.24025e-06
26	12	0	9.15583e-07	8.85064e-06	3.05194e-07	-7.01947e-06	3.66233e-06	-2.13636e-06	1.22078e-06	6.83635e-05	-3.66233e-06	1.61753e-05	-3.05194e-07	1.61753e-05	3.05194e-06	6.40908e-06
26	13	0	1.83117e-06	8.54544e-06	6.10389e-07	-6.10389e-06	3.66233e-06	-2.13636e-06	1.83117e-06	6.10389e-05	-3.96753e-06	-1.52597e-06	-1.52597e-06	1.12922e-05	1.22078e-06	2.35e-05
26	14	0	3.35714e-06	5.1883e-06	6.10389e-07	-3.66233e-06	3.96753e-06	0	1.22078e-06	4.76103e-05	-2.74675e-06	7.62986e-06	-3.35714e-06	6.40908e-06	1.52597e-06	2.83831e-05
26	15	0	4.88311e-06	1.22078e-06	1.22078e-06	-9.15583e-07	5.4935e-06	3.66233e-06	9.15583e-07	4.21168e-05	-1.22078e-06	2.68571e-05	-4.27272e-06	4.57792e-06	2.74675e-06	2.38052e-05
26	16	0	5.4935e-06	0	1.52597e-06	3.05194e-07	7.62986e-06	7.01947e-06	1.52597e-06	4.21168e-05	-1.52597e-06	3.60129e-05	-1.83117e-06	9.15583e-06	2.74675e-06	1.77013e-05
26	17	0	5.1883e-06	6.10389e-07	1.22078e-06	1.22078e-06	8.24025e-06	8.85064e-06	1.83117e-06	3.11298e-05	-2.13636e-06	3.41818e-05	2.13636e-06	1.58701e-05	9.15583e-07	1.52597e-06
26	18	0	5.4935e-06	9.15583e-07	9.15583e-07	1.22078e-06	7.93505e-06	9.76622e-06	1.83117e-06	5.1883e-06	-1.83117e-06	3.05194e-05	3.66233e-06	1.77013e-05	-6.10389e-07	-3.08246e-05
26	19	0	5.4935e-06	3.05194e-07	9.15583e-07	9.15583e-07	7.62986e-06	9.76622e-06	1.22078e-06	-1.89221e-05	-3.05194e-07	2.74675e-05	1.22078e-06	1.28182e-05	-1.83117e-06	-4.91363e-05
27	0	0	3.96753e-06	9.15583e-07	6.10389e-07	9.15583e-07	7.01947e-06	8.54544e-06	6.10389e-07	-2.71623e-05	0	1.77013e-05	-3.05194e-07	7.62986e-06	-2.44156e-06	-4.57792e-06
27	1	0	2.13636e-06	3.96753e-06	-6.10389e-07	1.22078e-06	5.1883e-06	6.40908e-06	3.05194e-07	-2.47207e-05	0	-2.44156e-06	9.15583e-07	5.79869e-06	-3.66233e-06	0.000103766
27	2	0	9.15583e-07	6.71428e-06	-2.44156e-06	0	3.05194e-06	4.57792e-06	9.15583e-07	-2.56363e-05	6.10389e-07	-2.80779e-05	4.57792e-06	5.4935e-06	-5.1883e-06	0.000216993
27	3	0	6.10389e-07	6.40908e-06	-2.44156e-06	-2.13636e-06	2.44156e-06	4.88311e-06	1.83117e-06	-2.92987e-05	2.74675e-06	-4.57792e-05	7.93505e-06	2.74675e-06	-5.79869e-06	0.00028322
27	4	0	6.10389e-07	4.57792e-06	-9.15583e-07	-3.35714e-06	2.74675e-06	6.40908e-06	2.44156e-06	-2.59415e-05	4.27272e-06	-4.63895e-05	1.00714e-05	-1.52597e-06	-4.88311e-06	0.000304279
27	5	0	6.10389e-07	4.57792e-06	0	-1.83117e-06	2.44156e-06	6.71428e-06	1.52597e-06	-1.28182e-05	2.74675e-06	-3.2961e-05	1.06818e-05	-4.88311e-06	-2.44156e-06	0.000297565
27	6	0	6.10389e-07	6.10389e-06	-9.15583e-07	-3.05194e-07	1.52597e-06	5.4935e-06	0	2.44156e-06	6.10389e-07	-1.86169e-05	1.03766e-05	-5.1883e-06	6.10389e-07	0.000264909
27	7	0	6.10389e-07	6.10389e-06	-2.13636e-06	-9.15583e-07	9.15583e-07	4.57792e-06	-9.15583e-07	1.22078e-05	0	-1.34286e-05	1.0987e-05	-6.10389e-06	3.96753e-06	0.000226759
27	8	0	0	3.66233e-06	-3.05194e-06	-2.44156e-06	6.10389e-07	5.79869e-06	-6.10389e-07	1.12922e-05	0	-2.07532e-05	1.49545e-05	-1.2513e-05	7.32467e-06	0.000229506
27	9	0	-1.22078e-06	1.22078e-06	-3.66233e-06	-1.52597e-06	0	7.93505e-06	-9.15583e-07	-1.52597e-06	-3.05194e-07	-3.54026e-05	2.1974e-05	-2.31948e-05	1.03766e-05	0.000267961
27	10	0	-2.74675e-06	9.15583e-07	-3.96753e-06	6.10389e-07	-6.10389e-07	8.85064e-06	-1.52597e-06	-2.07532e-05	-1.83117e-06	-4.88311e-05	2.71623e-05	-2.86883e-05	1.2513e-05	0.000251175
27	11	0	-3.05194e-06	0	-4.88311e-06	3.35714e-06	-9.15583e-07	8.54544e-06	-1.83117e-06	-3.17402e-05	-2.44156e-06	-4.79155e-05	2.71623e-05	-2.07532e-05	1.28182e-05	0.000116889
27	12	0	-2.74675e-06	-2.44156e-06	-6.40908e-06	4.88311e-06	-1.52597e-06	9.15583e-06	-9.15583e-07	-2.92987e-05	-1.52597e-06	-2.0448e-05	2.41104e-05	-3.66233e-06	1.06818e-05	-6.34804e-05
27	13	0	-2.13636e-06	-4.57792e-06	-8.24025e-06	6.40908e-06	-3.96753e-06	1.0987e-05	-3.05194e-07	-2.0448e-05	-9.15583e-07	2.80779e-05	2.13636e-05	7.01947e-06	6.40908e-06	-0.000174571
27	14	0	-1.83117e-06	-3.66233e-06	-9.15583e-06	7.32467e-06	-6.40908e-06	1.19026e-05	-3.05194e-07	-1.0987e-05	-1.52597e-06	7.5383e-05	1.92272e-05	3.66233e-06	2.44156e-06	-0.000215772
27	15	0	-1.22078e-06	-3.05194e-07	-8.54544e-06	5.79869e-06	-6.10389e-06	1.06818e-05	-6.10389e-07	7.32467e-06	-2.13636e-06	9.67466e-05	1.70909e-05	-8.85064e-06	0	-0.000277117
27	16	0	-9.15583e-07	2.74675e-06	-7.01947e-06	3.05194e-06	-3.66233e-06	8.24025e-06	-3.05194e-07	3.54026e-05	-1.52597e-06	8.91168e-05	1.46493e-05	-2.1974e-05	-6.10389e-07	-0.000371422
27	17	0	-3.05194e-07	3.96753e-06	-6.10389e-06	1.52597e-06	-2.13636e-06	6.40908e-06	-9.15583e-07	5.40194e-05	-9.15583e-07	7.08051e-05	1.2513e-05	-3.38766e-05	3.05194e-07	-0.000402551
27	18	0	3.05194e-07	3.96753e-06	-5.4935e-06	1.52597e-06	-2.44156e-06	5.4935e-06	-2.74675e-06	5.4935e-05	-1.52597e-06	5.98181e-05	1.12922e-05	-4.60844e-05	2.13636e-06	-0.000320759
27	19	0	1.22078e-06	3.66233e-06	-4.27272e-06	1.52597e-06	-2.44156e-06	4.57792e-06	-3.96753e-06	6.53116e-05	-3.05194e-06	6.01233e-05	7.93505e-06	-5.61558e-05	2.44156e-06	-0.000209363
28	0	0	1.52597e-06	3.96753e-06	-3.35714e-06	6.10389e-07	-1.22078e-06	3.35714e-06	-3.05194e-06	0.000114753	-3.96753e-06	6.40908e-05	9.15583e-07	-6.07337e-05	3.05194e-07	-0.000168773
28	1	0	1.22078e-06	5.1883e-06	-3.35714e-06	6.10389e-07	-3.05194e-07	2.13636e-06	-1.52597e-06	0.000182201	-4.27272e-06	6.47012e-05	-6.10389e-06	-6.47012e-05	-2.13636e-06	-0.000191662
28	2	0	2.13636e-06	7.01947e-06	-3.66233e-06	1.22078e-06	-6.10389e-07	1.22078e-06	-1.22078e-06	0.000209058	-3.96753e-06	6.16493e-05	-6.71428e-06	-7.26363e-05	-3.35714e-06	-0.000206006
28	3	0	3.96753e-06	8.54544e-06	-3.66233e-06	9.15583e-07	-6.10389e-07	3.05194e-07	-2.13636e-06	0.000172435	-3.35714e-06	5.73766e-05	1.52597e-06	-8.11817e-05	-3.35714e-06	-0.000186474
28	4	0	4.88311e-06	1.00714e-05	-3.05194e-06	-2.13636e-06	0	-9.15583e-07	-2.44156e-06	0.000111396	-2.74675e-06	5.4935e-05	1.0987e-05	-8.30129e-05	-4.27272e-06	-0.000160837
28	5	0	4.27272e-06	1.12922e-05	-3.05194e-06	-5.4935e-06	3.05194e-07	-3.66233e-06	-9.15583e-07	7.72142e-05	-2.44156e-06	5.43246e-05	7.93505e-06	-8.02661e-05	-6.10389e-06	-0.000146188
28	6	0	3.35714e-06	1.19026e-05	-3.35714e-06	-6.10389e-06	-3.05194e-07	-5.1883e-06	0	7.6909e-05	-3.35714e-06	5.43246e-05	-9.76622e-06	-8.02661e-05	-5.79869e-06	-0.000130623
28	7	0	3.35714e-06	1.00714e-05	-3.05194e-06	-4.27272e-06	-1.83117e-06	-4.27272e-06	0	8.42337e-05	-3.96753e-06	5.24934e-05	-3.08246e-05	-8.14869e-05	-3.35714e-06	-0.000110175
28	8	0	3.05194e-06	6.71428e-06	-2.44156e-06	-2.13636e-06	-3.35714e-06	-1.22078e-06	0	7.93505e-05	-3.35714e-06	4.69999e-05	-4.02857e-05	-7.78246e-05	-2.13636e-06	-9.49155e-05
28	9	0	2.13636e-06	4.57792e-06	-3.05194e-06	-1.52597e-06	-4.57792e-06	1.22078e-06	6.10389e-07	6.22597e-05	-1.52597e-06	3.90649e-05	-3.63181e-05	-7.20259e-05	-3.66233e-06	-8.54544e-05
28	10	0	1.83117e-06	4.57792e-06	-4.27272e-06	-1.52597e-06	-4.88311e-06	3.05194e-06	1.52597e-06	4.08961e-05	3.05194e-07	3.1435e-05	-2.77727e-05	-6.62272e-05	-6.10389e-06	-7.32467e-05
28	11	0	2.74675e-06	5.4935e-06	-4.57792e-06	-1.22078e-06	-4.27272e-06	3.66233e-06	1.52597e-06	2.31948e-05	1.52597e-06	2.68571e-05	-2.28896e-05	-5.00519e-05	-5.79869e-06	-5.85973e-05
28	12	0	3.96753e-06	5.4935e-06	-4.27272e-06	-6.10389e-07	-3.35714e-06	4.27272e-06	9.15583e-07	1.49545e-05	1.52597e-06	2.47207e-05	-2.22792e-05	-1.00714e-05	-3.35714e-06	-4.94415e-05
28	13	0	4.57792e-06	4.27272e-06	-4.57792e-06	-3.05194e-07	-2.13636e-06	3.96753e-06	1.22078e-06	1.28182e-05	9.15583e-07	2.25844e-05	-2.22792e-05	3.96753e-05	0	-4.48636e-05
28	14	0	4.57792e-06	3.05194e-06	-4.88311e-06	3.05194e-07	-6.10389e-07	3.96753e-06	1.83117e-06	5.79869e-06	3.05194e-07	1.89221e-05	-2.07532e-05	6.37856e-05	2.44156e-06	-3.47922e-05
28	15	0	4.57792e-06	2.13636e-06	-5.4935e-06	1.22078e-06	3.05194e-07	4.88311e-06	1.83117e-06	-1.52597e-05	0	1.49545e-05	-1.77013e-05	4.76103e-05	3.96753e-06	-1.80065e-05
28	16	0	3.66233e-06	1.22078e-06	-5.79869e-06	1.83117e-06	-6.10389e-07	7.01947e-06	9.15583e-07	-4.85259e-05	0	1.12922e-05	-1.34286e-05	2.0448e-05	3.96753e-06	-2.44156e-06
28	17	0	2.44156e-06	0	-7.32467e-06	1.52597e-06	-3.66233e-06	9.15583e-06	0	-8.637e-05	3.05194e-07	6.10389e-06	-8.85064e-06	2.01428e-05	2.13636e-06	8.24025e-06
28	18	0	1.52597e-06	-1.52597e-06	-8.85064e-06	1.83117e-06	-5.79869e-06	1.03766e-05	0	-0.000121162	3.05194e-07	-1.22078e-06	-5.4935e-06	4.88311e-05	3.05194e-07	1.83117e-05
28	19	0	1.83117e-06	-3.05194e-06	-8.85064e-06	3.66233e-06	-4.88311e-06	1.15974e-05	0	-0.000144967	0	-7.93505e-06	-3.66233e-06	7.59934e-05	0	3.02142e-05
29	0	0	3.05194e-06	-3.96753e-06	-7.32467e-06	6.40908e-06	-1.52597e-06	1.31234e-05	0	-0.000151682	0	-1.15974e-05	-3.35714e-06	7.75194e-05	6.10389e-07	3.99805e-05
29	1	0	3.35714e-06	-4.27272e-06	-6.40908e-06	7.93505e-06	9.15583e-07	1.34286e-05	0	-0.000145578	-3.05194e-07	-1.22078e-05	-3.66233e-06	5.61558e-05	1.52597e-06	4.63895e-05
29	2	0	3.05194e-06	-4.88311e-06	-6.40908e-06	7.62986e-06	2.44156e-06	1.22078e-05	0	-0.00013337	-1.83117e-06	-1.15974e-05	-4.88311e-06	2.96039e-05	1.22078e-06	5.40194e-05
29	3	0	2.74675e-06	-5.4935e-06	-6.40908e-06	6.40908e-06	3.05194e-06	1.15974e-05	-6.10389e-07	-0.000107428	-3.35714e-06	-9.76622e-06	-7.32467e-06	1.52597e-05	-1.22078e-06	6.5922e-05
29	4	0	2.74675e-06	-4.57792e-06	-5.79869e-06	5.79869e-06	3.35714e-06	1.22078e-05	-2.44156e-06	-5.21882e-05	-3.66233e-06	-3.66233e-06	-1.12922e-05	2.22792e-05	-6.10389e-06	7.5383e-05
29	5	0	2.44156e-06	-2.44156e-06	-5.4935e-06	4.57792e-06	3.66233e-06	1.19026e-05	-3.35714e-06	2.62467e-05	-2.13636e-06	6.40908e-06	-1.64805e-05	4.51688e-05	-1.0987e-05	7.32467e-05
29	6	0	2.13636e-06	0	-5.79869e-06	2.74675e-06	3.66233e-06	8.24025e-06	-2.44156e-06	8.88116e-05	0	1.77013e-05	-2.01428e-05	6.5922e-05	-1.40389e-05	6.16493e-05
29	7	0	1.52597e-06	2.13636e-06	-6.10389e-06	0	3.96753e-06	3.05194e-06	-3.05194e-07	9.5831e-05	2.13636e-06	2.53311e-05	-2.10584e-05	6.80584e-05	-1.46493e-05	5.00519e-05
29	8	0	9.15583e-07	5.4935e-06	-6.40908e-06	-1.22078e-06	3.35714e-06	-3.05194e-07	3.05194e-07	5.31038e-05	2.44156e-06	2.77727e-05	-1.86169e-05	5.46298e-05	-1.34286e-05	3.93701e-05
29	9	0	0	9.76622e-06	-7.01947e-06	-2.74675e-06	1.83117e-06	-3.35714e-06	0	6.10389e-06	9.15583e-07	2.56363e-05	-1.40389e-05	4.2422e-05	-1.06818e-05	2.31948e-05
29	10	0	0	1.37337e-05	-7.32467e-06	-4.88311e-06	6.10389e-07	-7.01947e-06	-9.15583e-07	-3.05194e-06	-3.05194e-07	2.13636e-05	-9.15583e-06	4.02857e-05	-7.32467e-06	1.06818e-05
29	11	0	9.15583e-07	1.40389e-05	-7.32467e-06	-6.71428e-06	0	-1.00714e-05	-6.10389e-07	2.56363e-05	-6.10389e-07	1.73961e-05	-4.57792e-06	4.15064e-05	-4.27272e-06	2.50259e-05
29	12	0	2.44156e-06	1.0987e-05	-6.71428e-06	-6.71428e-06	0	-1.00714e-05	3.05194e-07	6.22597e-05	6.10389e-07	1.55649e-05	0	3.78441e-05	-2.44156e-06	6.01233e-05
29	13	0	3.05194e-06	7.62986e-06	-6.71428e-06	-4.57792e-06	3.05194e-07	-7.62986e-06	9.15583e-07	7.78246e-05	1.22078e-06	1.52597e-05	5.1883e-06	3.08246e-05	0	6.95843e-05
29	14	0	3.35714e-06	5.4935e-06	-6.71428e-06	-1.83117e-06	1.52597e-06	-5.79869e-06	6.10389e-07	7.35519e-05	0	1.58701e-05	9.46103e-06	2.65519e-05	3.66233e-06	2.0448e-05
29	15	0	3.96753e-06	5.4935e-06	-6.40908e-06	-3.05194e-07	3.05194e-06	-5.79869e-06	0	6.89739e-05	-1.83117e-06	1.77013e-05	1.2513e-05	2.47207e-05	7.32467e-06	-5.21882e-05
29	16	0	3.96753e-06	5.4935e-06	-4.88311e-06	0	2.13636e-06	-5.79869e-06	0	7.62986e-05	-3.05194e-06	1.98376e-05	1.37337e-05	2.01428e-05	8.54544e-06	-8.27077e-05
29	17	0	2.74675e-06	5.1883e-06	-4.57792e-06	0	-6.10389e-07	-4.88311e-06	-6.10389e-07	8.33181e-05	-3.35714e-06	1.98376e-05	1.43441e-05	1.19026e-05	8.24025e-06	-5.4935e-05
29	18	0	1.22078e-06	3.66233e-06	-6.40908e-06	-9.15583e-07	-3.66233e-06	-3.96753e-06	-3.05194e-07	7.11103e-05	-3.05194e-06	1.70909e-05	1.46493e-05	3.35714e-06	8.24025e-06	-1.28182e-05
29	19	0	-3.05194e-07	2.13636e-06	-9.76622e-06	-1.22078e-06	-5.4935e-06	-3.96753e-06	1.22078e-06	4.05909e-05	-3.05194e-06	1.40389e-05	1.37337e-05	-1.83117e-06	8.24025e-06	6.10389e-06
30	0	0	-3.35714e-06	1.52597e-06	-1.2513e-05	0	-7.62986e-06	-3.05194e-06	3.05194e-06	1.52597e-05	-2.74675e-06	1.31234e-05	1.22078e-05	-3.66233e-06	6.10389e-06	9.15583e-06
30	1	0	-7.93505e-06	1.83117e-06	-1.40389e-05	3.05194e-06	-1.15974e-05	-1.22078e-06	2.13636e-06	1.06818e-05	-2.13636e-06	1.22078e-05	1.15974e-05	-1.52597e-06	3.35714e-06	1.49545e-05
30	2	0	-1.15974e-05	1.22078e-06	-1.46493e-05	4.88311e-06	-1.43441e-05	6.10389e-07	-3.05194e-07	1.86169e-05	-2.13636e-06	1.06818e-05	1.28182e-05	2.44156e-06	2.44156e-06	1.95324e-05
30	3	0	-1.2513e-05	-1.52597e-06	-1.49545e-05	5.1883e-06	-1.40389e-05	9.15583e-07	-1.22078e-06	2.28896e-05	-2.13636e-06	9.15583e-06	1.49545e-05	5.4935e-06	3.05194e-06	1.64805e-05
30	4	0	-1.12922e-05	-3.96753e-06	-1.46493e-05	5.1883e-06	-1.22078e-05	6.10389e-07	9.15583e-07	2.22792e-05	-9.15583e-07	8.24025e-06	1.58701e-05	6.10389e-06	2.13636e-06	1.46493e-05
30	5	0	-1.00714e-05	-3.66233e-06	-1.40389e-05	5.4935e-06	-1.15974e-05	6.10389e-07	3.05194e-06	2.50259e-05	9.15583e-07	6.40908e-06	1.61753e-05	5.1883e-06	-6.10389e-07	2.28896e-05
30	6	0	-9.15583e-06	-1.52597e-06	-1.31234e-05	5.1883e-06	-1.06818e-05	1.52597e-06	2.44156e-06	3.20454e-05	1.83117e-06	1.52597e-06	1.83117e-05	5.1883e-06	-3.05194e-06	2.99091e-05
30	7	0	-7.01947e-06	-6.10389e-07	-1.19026e-05	4.27272e-06	-8.24025e-06	2.13636e-06	1.52597e-06	3.20454e-05	1.52597e-06	-4.27272e-06	2.16688e-05	4.27272e-06	-3.66233e-06	2.65519e-05
30	8	0	-3.35714e-06	-1.83117e-06	-9.15583e-06	3.96753e-06	-4.57792e-06	2.44156e-06	1.83117e-06	1.43441e-05	1.52597e-06	-1.2513e-05	2.10584e-05	1.22078e-06	-5.1883e-06	2.0448e-05
30	9	0	0	-3.96753e-06	-6.10389e-06	5.1883e-06	-1.83117e-06	2.74675e-06	2.74675e-06	-2.31948e-05	2.13636e-06	-2.47207e-05	1.49545e-05	-2.13636e-06	-8.54544e-06	2.38052e-05
30	10	0	1.52597e-06	-5.79869e-06	-4.88311e-06	7.32467e-06	-9.15583e-07	3.96753e-06	1.83117e-06	-7.72142e-05	2.13636e-06	-3.93701e-05	8.54544e-06	-4.27272e-06	-1.0987e-05	3.11298e-05
30	11	0	1.52597e-06	-8.24025e-06	-6.10389e-06	8.54544e-06	-1.22078e-06	5.4935e-06	0	-0.00013276	1.22078e-06	-5.03571e-05	7.01947e-06	-5.79869e-06	-9.15583e-06	3.20454e-05
30	12	0	9.15583e-07	-1.03766e-05	-7.93505e-06	9.15583e-06	-1.83117e-06	6.71428e-06	-6.10389e-07	-0.000165415	6.10389e-07	-5.3409e-05	8.54544e-06	-9.46103e-06	-5.1883e-06	2.96039e-05
30	13	0	6.10389e-07	-1.00714e-05	-8.24025e-06	9.76622e-06	-2.13636e-06	7.62986e-06	0	-0.000159617	1.83117e-06	-4.94415e-05	7.62986e-06	-1.34286e-05	-2.44156e-06	3.20454e-05
30	14	0	6.10389e-07	-7.62986e-06	-6.71428e-06	9.46103e-06	-1.52597e-06	8.24025e-06	-3.05194e-07	-0.000124825	3.05194e-06	-4.08961e-05	4.88311e-06	-1.40389e-05	-6.10389e-07	3.63181e-05
30	15	0	9.15583e-07	-6.40908e-06	-5.4935e-06	8.85064e-06	3.05194e-07	7.93505e-06	-1.83117e-06	-8.20973e-05	2.44156e-06	-2.68571e-05	3.66233e-06	-1.22078e-05	1.52597e-06	3.60129e-05
30	16	0	1.83117e-06	-7.01947e-06	-5.1883e-06	8.54544e-06	2.44156e-06	6.40908e-06	-3.05194e-06	-4.12012e-05	9.15583e-07	-1.12922e-05	5.4935e-06	-1.22078e-05	4.27272e-06	3.32662e-05
30	17	0	3.66233e-06	-7.01947e-06	-4.88311e-06	9.76622e-06	2.74675e-06	4.27272e-06	-3.35714e-06	2.44156e-06	0	0	7.01947e-06	-1.31234e-05	4.88311e-06	3.4487e-05
30	18	0	4.88311e-06	-3.96753e-06	-4.27272e-06	1.03766e-05	3.35714e-06	1.83117e-06	-3.96753e-06	5.21882e-05	0	8.54544e-06	6.40908e-06	-1.34286e-05	2.74675e-06	3.66233e-05
30	19	0	5.1883e-06	0	-3.66233e-06	8.54544e-06	4.27272e-06	-9.15583e-07	-5.4935e-06	9.85778e-05	-6.10389e-07	2.28896e-05	5.4935e-06	-1.43441e-05	9.15583e-07	3.32662e-05
31	0	0	4.88311e-06	2.74675e-06	-1.83117e-06	4.57792e-06	4.88311e-06	-6.10389e-06	-5.4935e-06	0.00013276	-1.83117e-06	4.3948e-05	6.40908e-06	-1.92272e-05	1.22078e-06	2.68571e-05
31	1	0	4.27272e-06	5.1883e-06	-6.10389e-07	0	3.35714e-06	-1.31234e-05	-4.27272e-06	0.000153513	-2.13636e-06	5.82921e-05	7.93505e-06	-2.59415e-05	1.83117e-06	2.35e-05
31	2	0	2.74675e-06	8.54544e-06	-1.52597e-06	-3.05194e-06	1.22078e-06	-1.83117e-05	-3.66233e-06	0.000154123	-6.10389e-07	5.58506e-05	8.24025e-06	-2.89935e-05	6.10389e-07	2.59415e-05
31	3	0	0	1.06818e-05	-5.1883e-06	-5.79869e-06	-3.05194e-07	-1.95324e-05	-3.66233e-06	0.000124214	1.22078e-06	4.69999e-05	8.54544e-06	-2.77727e-05	-1.22078e-06	3.1435e-05
31	4	0	-4.57792e-06	8.85064e-06	-8.85064e-06	-6.71428e-06	-3.05194e-06	-1.77013e-05	-2.44156e-06	6.53116e-05	2.74675e-06	4.57792e-05	1.03766e-05	-2.71623e-05	-1.22078e-06	3.93701e-05
31	5	0	-7.32467e-06	4.57792e-06	-9.46103e-06	-6.10389e-06	-6.10389e-06	-1.49545e-05	3.05194e-07	3.05194e-07	3.35714e-06	4.76103e-05	1.2513e-05	-2.96039e-05	9.15583e-07	4.73051e-05
31	6	0	-7.62986e-06	2.13636e-06	-7.93505e-06	-4.57792e-06	-7.93505e-06	-1.2513e-05	3.05194e-06	-4.60844e-05	3.35714e-06	3.72337e-05	1.37337e-05	-3.35714e-05	3.35714e-06	5.06623e-05
31	7	0	-7.01947e-06	1.52597e-06	-7.32467e-06	-3.35714e-06	-7.93505e-06	-9.46103e-06	3.66233e-06	-6.40908e-05	3.35714e-06	1.46493e-05	1.43441e-05	-3.81493e-05	3.05194e-06	4.88311e-05
31	8	0	-7.62986e-06	0	-8.24025e-06	-1.52597e-06	-7.62986e-06	-6.10389e-06	2.74675e-06	-5.92077e-05	3.66233e-06	-3.05194e-06	1.46493e-05	-4.05909e-05	3.05194e-07	4.42532e-05
31	9	0	-9.15583e-06	-1.83117e-06	-8.54544e-06	6.10389e-07	-7.93505e-06	-4.27272e-06	3.05194e-06	-4.08961e-05	4.27272e-06	-5.4935e-06	1.34286e-05	-3.63181e-05	-2.44156e-06	3.41818e-05
31	10	0	-8.85064e-06	-2.13636e-06	-7.32467e-06	1.83117e-06	-8.54544e-06	-5.1883e-06	4.27272e-06	-1.61753e-05	3.96753e-06	0	9.46103e-06	-2.65519e-05	-3.66233e-06	9.76622e-06
31	11	0	-6.71428e-06	0	-6.40908e-06	3.05194e-07	-7.32467e-06	-6.71428e-06	4.27272e-06	1.19026e-05	2.44156e-06	4.57792e-06	5.4935e-06	-2.31948e-05	-4.27272e-06	-2.47207e-05
31	12	0	-5.4935e-06	2.13636e-06	-6.71428e-06	-2.13636e-06	-5.79869e-06	-7.32467e-06	3.05194e-06	4.57792e-05	1.22078e-06	6.71428e-06	3.96753e-06	-3.20454e-05	-5.1883e-06	-4.97467e-05
31	13	0	-5.79869e-06	2.44156e-06	-7.01947e-06	-3.66233e-06	-5.79869e-06	-7.32467e-06	2.74675e-06	7.90453e-05	1.52597e-06	8.24025e-06	4.88311e-06	-3.81493e-05	-5.79869e-06	-5.09675e-05
31	14	0	-7.01947e-06	1.83117e-06	-7.01947e-06	-3.05194e-06	-7.62986e-06	-7.32467e-06	3.35714e-06	9.21687e-05	2.74675e-06	6.40908e-06	6.40908e-06	-2.47207e-05	-3.96753e-06	-3.84545e-05
31	15	0	-7.01947e-06	1.52597e-06	-6.71428e-06	-2.13636e-06	-8.85064e-06	-7.01947e-06	4.57792e-06	6.83635e-05	3.96753e-06	0	7.32467e-06	-2.13636e-06	-6.10389e-07	-2.83831e-05
31	16	0	-5.79869e-06	1.52597e-06	-6.71428e-06	-2.13636e-06	-7.93505e-06	-6.71428e-06	5.1883e-06	1.89221e-05	4.27272e-06	-9.15583e-06	7.62986e-06	1.52597e-06	1.22078e-06	-1.70909e-05
31	17	0	-4.88311e-06	9.15583e-07	-5.4935e-06	-1.83117e-06	-6.71428e-06	-6.40908e-06	4.88311e-06	-2.28896e-05	4.27272e-06	-1.61753e-05	7.01947e-06	-1.73961e-05	3.05194e-07	9.46103e-06
31	18	0	-4.57792e-06	3.05194e-07	-4.27272e-06	-6.10389e-07	-6.71428e-06	-6.10389e-06	3.66233e-06	-3.66233e-05	3.66233e-06	-2.10584e-05	5.4935e-06	-3.63181e-05	-1.52597e-06	4.69999e-05
31	19	0	-5.1883e-06	-3.05194e-07	-4.57792e-06	3.05194e-07	-7.01947e-06	-4.88311e-06	1.83117e-06	-3.23506e-05	2.13636e-06	-2.41104e-05	3.96753e-06	-3.60129e-05	-3.35714e-06	7.47726e-05
32	0	0	-6.10389e-06	-1.52597e-06	-5.79869e-06	3.05194e-07	-6.71428e-06	-2.74675e-06	0	-3.05194e-05	1.22078e-06	-2.47207e-05	3.66233e-06	-2.28896e-05	-3.96753e-06	8.27077e-05
32	1	0	-5.79869e-06	-3.05194e-06	-6.40908e-06	0	-5.1883e-06	0	0	-3.57077e-05	1.52597e-06	-2.31948e-05	4.27272e-06	-7.62986e-06	-3.35714e-06	8.11817e-05
32	2	0	-4.27272e-06	-3.66233e-06	-5.79869e-06	0	-3.66233e-06	9.15583e-07	6.10389e-07	-3.93701e-05	1.52597e-06	-2.16688e-05	4.27272e-06	1.00714e-05	-2.44156e-06	8.08765e-05
32	3	0	-3.05194e-06	-2.74675e-06	-4.57792e-06	1.22078e-06	-3.35714e-06	9.15583e-07	1.22078e-06	-3.78441e-05	3.05194e-07	-2.07532e-05	3.05194e-06	2.99091e-05	-2.44156e-06	7.59934e-05
32	4	0	-3.66233e-06	-2.13636e-06	-3.96753e-06	2.13636e-06	-3.66233e-06	6.10389e-07	6.10389e-07	-3.54026e-05	-1.83117e-06	-1.92272e-05	1.22078e-06	4.02857e-05	-3.66233e-06	6.01233e-05
32	5	0	-4.57792e-06	-2.44156e-06	-2.74675e-06	1.83117e-06	-4.27272e-06	6.10389e-07	0	-3.41818e-05	-3.35714e-06	-1.70909e-05	0	3.41818e-05	-6.10389e-06	3.81493e-05
32	6	0	-3.66233e-06	-2.74675e-06	-9.15583e-07	9.15583e-07	-3.96753e-06	1.22078e-06	0	-3.20454e-05	-4.88311e-06	-1.70909e-05	0	2.13636e-05	-7.32467e-06	2.13636e-05
32	7	0	-1.52597e-06	-3.35714e-06	0	6.10389e-07	-3.05194e-06	1.52597e-06	0	-2.89935e-05	-6.71428e-06	-1.92272e-05	-3.05194e-07	1.37337e-05	-7.01947e-06	1.49545e-05
32	8	0	-3.05194e-07	-3.96753e-06	0	6.10389e-07	-2.74675e-06	1.52597e-06	0	-2.74675e-05	-7.93505e-06	-2.10584e-05	0	1.15974e-05	-5.4935e-06	1.67857e-05
32	9	0	-6.10389e-07	-5.1883e-06	0	1.52597e-06	-2.13636e-06	2.13636e-06	0	-2.77727e-05	-7.32467e-06	-2.07532e-05	1.83117e-06	1.31234e-05	-3.66233e-06	2.31948e-05
32	10	0	-1.22078e-06	-5.1883e-06	0	2.44156e-06	-1.52597e-06	3.05194e-06	-3.05194e-07	-2.77727e-05	-6.10389e-06	-1.98376e-05	3.66233e-06	2.22792e-05	-2.44156e-06	2.86883e-05
32	11	0	-6.10389e-07	-3.96753e-06	6.10389e-07	3.05194e-06	-9.15583e-07	3.66233e-06	-3.05194e-07	-2.71623e-05	-7.32467e-06	-1.89221e-05	4.27272e-06	3.87597e-05	-1.22078e-06	2.89935e-05
32	12	0	3.05194e-07	-3.35714e-06	9.15583e-07	2.74675e-06	-3.05194e-07	3.66233e-06	-9.15583e-07	-2.71623e-05	-1.03766e-05	-1.83117e-05	2.74675e-06	4.88311e-05	0	2.41104e-05
32	13	0	1.83117e-06	-3.96753e-06	1.22078e-06	2.13636e-06	3.05194e-07	3.96753e-06	-1.52597e-06	-2.68571e-05	-1.15974e-05	-1.92272e-05	1.22078e-06	4.2422e-05	0	2.07532e-05
32	14	0	3.96753e-06	-4.57792e-06	2.44156e-06	1.83117e-06	1.22078e-06	4.88311e-06	-1.83117e-06	-2.53311e-05	-9.46103e-06	-2.13636e-05	9.15583e-07	2.65519e-05	-9.15583e-07	2.13636e-05
32	15	0	6.10389e-06	-4.27272e-06	3.96753e-06	2.13636e-06	1.52597e-06	5.79869e-06	-2.13636e-06	-2.41104e-05	-6.71428e-06	-2.28896e-05	6.10389e-07	1.28182e-05	-2.13636e-06	2.25844e-05
32	16	0	7.62986e-06	-3.66233e-06	4.27272e-06	1.52597e-06	6.10389e-07	5.79869e-06	-2.74675e-06	-2.38052e-05	-7.32467e-06	-2.1974e-05	-6.10389e-07	3.35714e-06	-2.44156e-06	1.95324e-05
32	17	0	8.24025e-06	-3.66233e-06	3.05194e-06	0	-3.05194e-07	5.4935e-06	-2.74675e-06	-2.28896e-05	-1.00714e-05	-2.0448e-05	-3.35714e-06	-3.96753e-06	-1.22078e-06	1.46493e-05
32	18	0	8.54544e-06	-3.35714e-06	2.13636e-06	-1.83117e-06	-3.05194e-07	5.4935e-06	-1.83117e-06	-2.07532e-05	-1.15974e-05	-2.10584e-05	-5.79869e-06	-5.4935e-06	-3.05194e-07	1.22078e-05
32	19	0	9.76622e-06	-2.13636e-06	3.66233e-06	-1.52597e-06	-3.05194e-07	6.10389e-06	-6.10389e-07	-1.95324e-05	-1.03766e-05	-2.35e-05	-6.71428e-06	1.83117e-06	-3.05194e-07	1.0987e-05
33	0	0	1.0987e-05	-1.22078e-06	6.40908e-06	-6.10389e-07	-6.10389e-07	6.10389e-06	-3.05194e-07	-2.0448e-05	-9.15583e-06	-2.38052e-05	-6.40908e-06	1.0987e-05	-9.15583e-07	7.62986e-06
33	1	0	1.22078e-05	-1.52597e-06	7.01947e-06	-3.05194e-07	-1.52597e-06	4.27272e-06	-6.10389e-07	-2.13636e-05	-9.15583e-06	-2.10584e-05	-5.1883e-06	1.19026e-05	-9.15583e-07	2.44156e-06
33	2	0	1.31234e-05	-2.44156e-06	4.88311e-06	-1.52597e-06	-1.83117e-06	3.05194e-06	-1.22078e-06	-2.10584e-05	-9.46103e-06	-1.89221e-05	-4.27272e-06	6.71428e-06	-6.10389e-07	-9.15583e-07
33	3	0	1.43441e-05	-2.13636e-06	2.74675e-06	-2.44156e-06	-1.83117e-06	3.35714e-06	-9.15583e-07	-1.98376e-05	-8.85064e-06	-1.95324e-05	-4.27272e-06	4.27272e-06	-1.22078e-06	-1.52597e-06
33	4	0	1.77013e-05	-6.10389e-07	3.35714e-06	-2.13636e-06	-1.22078e-06	4.88311e-06	0	-1.89221e-05	-6.71428e-06	-2.07532e-05	-4.88311e-06	4.88311e-06	-2.74675e-06	-9.15583e-07
33	5	0	2.1974e-05	0	6.10389e-06	-1.83117e-06	0	4.88311e-06	3.05194e-07	-1.77013e-05	-4.27272e-06	-2.07532e-05	-4.57792e-06	3.35714e-06	-3.96753e-06	-9.15583e-07
33	6	0	2.47207e-05	0	7.32467e-06	-2.74675e-06	9.15583e-07	3.35714e-06	6.10389e-07	-1.64805e-05	-3.05194e-06	-1.92272e-05	-3.35714e-06	-1.52597e-06	-3.96753e-06	-1.22078e-06
33	7	0	2.25844e-05	0	6.10389e-06	-4.57792e-06	9.15583e-07	2.74675e-06	9.15583e-07	-1.55649e-05	-3.35714e-06	-1.67857e-05	-2.44156e-06	-4.27272e-06	-2.74675e-06	-6.10389e-07
33	8	0	1.52597e-05	6.10389e-07	4.27272e-06	-5.4935e-06	3.05194e-07	3.05194e-06	9.15583e-07	-1.49545e-05	-4.27272e-06	-1.2513e-05	-2.74675e-06	-3.66233e-06	-1.22078e-06	0
33	9	0	6.40908e-06	6.10389e-07	3.66233e-06	-5.4935e-06	0	3.66233e-06	6.10389e-07	-1.2513e-05	-4.57792e-06	-6.40908e-06	-3.05194e-06	-4.57792e-06	0	6.10389e-07
33	10	0	-3.05194e-07	0	3.96753e-06	-4.57792e-06	6.10389e-07	2.74675e-06	0	-9.46103e-06	-4.88311e-06	-1.52597e-06	-2.13636e-06	-8.85064e-06	1.52597e-06	9.15583e-07
33	11	0	-4.27272e-06	-3.05194e-07	4.27272e-06	-3.96753e-06	9.15583e-07	1.83117e-06	-3.05194e-07	-8.54544e-06	-5.1883e-06	-6.10389e-07	-1.52597e-06	-1.31234e-05	2.13636e-06	1.52597e-06
33	12	0	-5.79869e-06	3.05194e-07	5.1883e-06	-3.66233e-06	0	1.52597e-06	-3.05194e-07	-1.00714e-05	-5.79869e-06	-2.74675e-06	-2.44156e-06	-1.52597e-05	2.13636e-06	1.52597e-06
33	13	0	-5.79869e-06	1.22078e-06	6.10389e-06	-3.96753e-06	-9.15583e-07	2.13636e-06	-6.10389e-07	-1.12922e-05	-5.79869e-06	-5.79869e-06	-3.35714e-06	-1.67857e-05	1.22078e-06	6.10389e-07
33	14	0	-4.57792e-06	1.22078e-06	6.71428e-06	-4.27272e-06	-1.22078e-06	3.05194e-06	-9.15583e-07	-1.03766e-05	-5.1883e-06	-8.24025e-06	-2.44156e-06	-1.83117e-05	9.15583e-07	0
33	15	0	-2.44156e-06	6.10389e-07	7.93505e-06	-4.88311e-06	-6.10389e-07	3.96753e-06	-1.52597e-06	-1.00714e-05	-4.27272e-06	-9.76622e-06	-1.22078e-06	-1.70909e-05	9.15583e-07	-3.05194e-07
33	16	0	-6.10389e-07	3.05194e-07	9.15583e-06	-5.79869e-06	-6.10389e-07	3.96753e-06	-1.52597e-06	-1.19026e-05	-4.27272e-06	-1.12922e-05	-2.13636e-06	-1.22078e-05	6.10389e-07	-2.44156e-06
33	17	0	9.15583e-07	6.10389e-07	1.00714e-05	-6.10389e-06	-6.10389e-07	3.66233e-06	-1.83117e-06	-1.43441e-05	-3.66233e-06	-1.2513e-05	-4.27272e-06	-7.01947e-06	-3.05194e-07	-7.93505e-06
33	18	0	3.05194e-07	6.10389e-07	8.85064e-06	-6.10389e-06	0	3.96753e-06	-2.13636e-06	-1.58701e-05	-2.44156e-06	-1.43441e-05	-4.27272e-06	-3.66233e-06	-9.15583e-07	-1.43441e-05
33	19	0	-3.66233e-06	3.05194e-07	6.40908e-06	-5.4935e-06	9.15583e-07	4.88311e-06	-2.13636e-06	-1.61753e-05	-3.05194e-07	-1.61753e-05	-2.74675e-06	-3.05194e-07	0	-1.70909e-05
34	0	0	-1.06818e-05	-3.05194e-07	6.10389e-06	-4.88311e-06	1.83117e-06	6.10389e-06	-9.15583e-07	-1.43441e-05	6.10389e-07	-1.77013e-05	-2.44156e-06	4.88311e-06	1.22078e-06	-1.64805e-05
34	1	0	-1.67857e-05	-1.22078e-06	8.24025e-06	-4.57792e-06	1.22078e-06	6.40908e-06	3.05194e-07	-8.85064e-06	3.05194e-07	-1.83117e-05	-3.66233e-06	8.85064e-06	1.52597e-06	-1.64805e-05
34	2	0	-1.98376e-05	-1.52597e-06	9.76622e-06	-3.35714e-06	6.10389e-07	5.79869e-06	9.15583e-07	-1.83117e-06	0	-1.83117e-05	-3.66233e-06	7.62986e-06	1.22078e-06	-1.77013e-05
34	3	0	-2.1974e-05	-1.22078e-06	8.85064e-06	-2.13636e-06	6.10389e-07	4.88311e-06	-3.05194e-07	1.52597e-06	0	-1.67857e-05	-1.83117e-06	4.27272e-06	1.22078e-06	-1.80065e-05
34	4	0	-2.38052e-05	-1.22078e-06	6.71428e-06	-1.83117e-06	1.22078e-06	4.27272e-06	-2.13636e-06	1.22078e-06	1.22078e-06	-1.43441e-05	-9.15583e-07	4.88311e-06	2.13636e-06	-1.73961e-05
34	5	0	-2.41104e-05	-1.22078e-06	6.71428e-06	-3.05194e-06	1.22078e-06	3.96753e-06	-1.83117e-06	2.13636e-06	1.22078e-06	-1.15974e-05	-1.83117e-06	1.03766e-05	2.74675e-06	-1.83117e-05
34	6	0	-2.0448e-05	-6.10389e-07	7.93505e-06	-4.88311e-06	6.10389e-07	3.35714e-06	3.05194e-07	6.40908e-06	6.10389e-07	-8.54544e-06	-3.05194e-06	1.67857e-05	2.74675e-06	-2.16688e-05
34	7	0	-1.46493e-05	0	8.85064e-06	-5.1883e-06	6.10389e-07	2.13636e-06	2.44156e-06	8.54544e-06	1.22078e-06	-4.27272e-06	-3.35714e-06	2.41104e-05	2.13636e-06	-2.77727e-05
34	8	0	-9.76622e-06	-3.05194e-07	8.85064e-06	-3.05194e-06	1.83117e-06	9.15583e-07	2.74675e-06	1.52597e-06	3.66233e-06	6.10389e-07	-4.57792e-06	3.4487e-05	1.83117e-06	-3.96753e-05
34	9	0	-6.71428e-06	-1.22078e-06	9.46103e-06	-9.15583e-07	3.96753e-06	0	2.13636e-06	-1.28182e-05	5.4935e-06	3.66233e-06	-6.71428e-06	4.15064e-05	1.22078e-06	-5.92077e-05
34	10	0	-3.66233e-06	-3.05194e-07	1.06818e-05	-1.22078e-06	5.4935e-06	-1.52597e-06	2.44156e-06	-2.56363e-05	5.1883e-06	2.74675e-06	-7.01947e-06	3.38766e-05	3.05194e-07	-7.96557e-05
34	11	0	3.05194e-07	1.52597e-06	1.12922e-05	-3.05194e-06	6.40908e-06	-3.35714e-06	2.74675e-06	-2.68571e-05	3.35714e-06	-3.05194e-07	-5.1883e-06	1.46493e-05	0	-8.88116e-05
34	12	0	4.27272e-06	2.44156e-06	1.19026e-05	-4.88311e-06	7.32467e-06	-4.57792e-06	2.13636e-06	-1.61753e-05	2.13636e-06	-3.05194e-06	-3.96753e-06	3.05194e-06	-3.05194e-07	-8.17921e-05
34	13	0	7.01947e-06	1.22078e-06	1.34286e-05	-4.57792e-06	8.24025e-06	-3.96753e-06	1.22078e-06	-1.52597e-06	2.74675e-06	-4.27272e-06	-6.10389e-06	9.46103e-06	-3.05194e-07	-6.37856e-05
34	14	0	8.85064e-06	3.05194e-07	1.52597e-05	-3.96753e-06	8.24025e-06	-1.52597e-06	9.15583e-07	7.62986e-06	3.05194e-06	-5.79869e-06	-9.76622e-06	1.40389e-05	-6.10389e-07	-4.21168e-05
34	15	0	1.00714e-05	9.15583e-07	1.55649e-05	-3.96753e-06	7.32467e-06	0	6.10389e-07	8.24025e-06	2.13636e-06	-7.32467e-06	-1.15974e-05	-1.12922e-05	-9.15583e-07	-1.98376e-05
34	16	0	9.76622e-06	1.52597e-06	1.40389e-05	-4.27272e-06	6.10389e-06	0	0	3.05194e-06	3.05194e-07	-7.93505e-06	-1.03766e-05	-6.71428e-05	-9.15583e-07	5.79869e-06
34	17	0	9.15583e-06	6.10389e-07	1.15974e-05	-4.57792e-06	5.79869e-06	-3.05194e-07	-9.15583e-07	-6.10389e-07	-6.10389e-07	-7.01947e-06	-9.15583e-06	-0.000117805	-3.05194e-07	4.33376e-05
34	18	0	1.03766e-05	0	1.03766e-05	-4.57792e-06	6.10389e-06	0	-6.10389e-07	-9.15583e-07	-6.10389e-07	-5.79869e-06	-8.24025e-06	-0.000130013	3.05194e-07	9.61362e-05
34	19	0	1.37337e-05	0	1.03766e-05	-4.88311e-06	7.32467e-06	1.22078e-06	3.05194e-07	3.05194e-07	3.05194e-07	-5.4935e-06	-7.32467e-06	-0.000101935	1.22078e-06	0.000144967
35	0	0	1.83117e-05	0	1.15974e-05	-4.88311e-06	8.85064e-06	9.15583e-07	6.10389e-07	2.13636e-06	1.83117e-06	-5.4935e-06	-5.1883e-06	-5.55454e-05	1.83117e-06	0.000150461
35	1	0	2.16688e-05	0	1.31234e-05	-3.96753e-06	1.06818e-05	-3.05194e-07	-3.05194e-07	5.1883e-06	2.44156e-06	-5.1883e-06	-2.74675e-06	-1.37337e-05	1.83117e-06	9.70518e-05
35	2	0	2.35e-05	0	1.46493e-05	-2.74675e-06	1.06818e-05	-6.10389e-07	-1.52597e-06	8.54544e-06	2.44156e-06	-4.57792e-06	-6.10389e-07	1.31234e-05	1.52597e-06	2.71623e-05
35	3	0	2.28896e-05	3.05194e-07	1.46493e-05	-2.44156e-06	9.15583e-06	3.05194e-07	-1.52597e-06	1.03766e-05	3.05194e-06	-3.66233e-06	3.05194e-07	2.35e-05	1.52597e-06	2.44156e-06
35	4	0	1.89221e-05	3.05194e-07	1.2513e-05	-2.13636e-06	7.62986e-06	1.52597e-06	-3.05194e-07	8.85064e-06	3.96753e-06	-3.35714e-06	9.15583e-07	2.07532e-05	2.13636e-06	2.80779e-05
35	5	0	1.03766e-05	-6.10389e-07	9.46103e-06	-1.22078e-06	7.62986e-06	1.22078e-06	6.10389e-07	5.79869e-06	4.57792e-06	-3.66233e-06	1.22078e-06	1.34286e-05	2.74675e-06	4.97467e-05
35	6	0	0	-1.22078e-06	7.62986e-06	0	7.93505e-06	6.10389e-07	6.10389e-07	3.96753e-06	3.05194e-06	-3.66233e-06	1.22078e-06	8.24025e-06	2.44156e-06	3.47922e-05
35	7	0	-8.85064e-06	-9.15583e-07	6.71428e-06	3.05194e-07	6.40908e-06	9.15583e-07	-6.10389e-07	3.35714e-06	6.10389e-07	-3.66233e-06	3.05194e-07	5.4935e-06	1.52597e-06	1.06818e-05
35	8	0	-1.40389e-05	-6.10389e-07	6.10389e-06	3.05194e-07	3.66233e-06	2.44156e-06	-2.74675e-06	3.66233e-06	0	-4.88311e-06	-3.05194e-07	2.44156e-06	3.05194e-07	1.03766e-05
35	9	0	-1.64805e-05	-9.15583e-07	5.4935e-06	0	1.83117e-06	3.35714e-06	-3.66233e-06	4.27272e-06	3.05194e-07	-6.10389e-06	-3.05194e-07	-6.10389e-07	3.05194e-07	1.22078e-05
35	10	0	-1.73961e-05	-1.22078e-06	5.4935e-06	6.10389e-07	2.13636e-06	2.74675e-06	-2.74675e-06	5.1883e-06	3.05194e-07	-6.71428e-06	6.10389e-07	-2.13636e-06	1.52597e-06	-2.01428e-05
35	11	0	-1.58701e-05	-3.05194e-07	6.40908e-06	1.52597e-06	2.44156e-06	1.52597e-06	-2.13636e-06	5.1883e-06	-3.05194e-07	-6.10389e-06	9.15583e-07	-1.83117e-06	2.44156e-06	-6.95843e-05
35	12	0	-1.15974e-05	0	7.62986e-06	2.74675e-06	2.44156e-06	6.10389e-07	-2.44156e-06	3.66233e-06	-3.05194e-07	-6.10389e-06	0	-2.13636e-06	2.74675e-06	-8.33181e-05
35	13	0	-7.93505e-06	0	8.85064e-06	2.74675e-06	3.35714e-06	0	-2.74675e-06	1.52597e-06	9.15583e-07	-7.01947e-06	0	-4.27272e-06	2.44156e-06	-5.12727e-05
35	14	0	-7.93505e-06	-3.05194e-07	8.85064e-06	1.52597e-06	5.1883e-06	0	-1.52597e-06	0	3.05194e-06	-7.32467e-06	1.22078e-06	-5.79869e-06	2.13636e-06	-1.70909e-05
35	15	0	-1.15974e-05	3.05194e-07	8.54544e-06	0	6.40908e-06	0	0	0	4.57792e-06	-6.10389e-06	2.13636e-06	-5.4935e-06	1.52597e-06	-1.12922e-05
35	16	0	-1.58701e-05	9.15583e-07	9.15583e-06	-3.05194e-07	6.10389e-06	0	6.10389e-07	3.05194e-07	5.1883e-06	-4.57792e-06	0	-4.57792e-06	6.10389e-07	-1.43441e-05
35	17	0	-1.98376e-05	-3.05194e-07	9.15583e-06	1.22078e-06	6.40908e-06	0	0	1.52597e-06	5.1883e-06	-4.57792e-06	-2.44156e-06	-4.57792e-06	0	-7.32467e-06
35	18	0	-2.25844e-05	-2.13636e-06	7.93505e-06	3.05194e-06	7.93505e-06	3.05194e-07	0	2.44156e-06	4.88311e-06	-5.1883e-06	-3.05194e-06	-5.1883e-06	-6.10389e-07	-7.62986e-06
35	19	0	-2.35e-05	-2.13636e-06	5.79869e-06	3.66233e-06	9.46103e-06	6.10389e-07	6.10389e-07	2.44156e-06	4.27272e-06	-4.88311e-06	-1.22078e-06	-4.57792e-06	0	-3.81493e-05
36	0	0	-2.13636e-05	-9.15583e-07	4.57792e-06	3.05194e-06	9.15583e-06	6.10389e-07	9.15583e-07	2.44156e-06	4.57792e-06	-3.66233e-06	0	-3.35714e-06	0	-8.20973e-05
36	1	0	-1.70909e-05	-3.05194e-07	4.57792e-06	2.74675e-06	7.62986e-06	3.05194e-07	-3.05194e-07	2.74675e-06	5.1883e-06	-3.05194e-06	3.05194e-07	-1.83117e-06	-6.10389e-07	-0.00010224
36	2	0	-1.19026e-05	-9.15583e-07	5.79869e-06	2.44156e-06	7.01947e-06	0	-2.13636e-06	3.35714e-06	4.27272e-06	-3.66233e-06	9.15583e-07	-1.52597e-06	-1.22078e-06	-8.9422e-05
36	3	0	-6.40908e-06	-1.22078e-06	7.62986e-06	2.13636e-06	7.93505e-06	-3.05194e-07	-3.35714e-06	2.74675e-06	1.83117e-06	-4.27272e-06	2.13636e-06	-1.52597e-06	-6.10389e-07	-6.62272e-05
36	4	0	-3.05194e-07	-9.15583e-07	9.46103e-06	1.83117e-06	8.85064e-06	-1.22078e-06	-3.96753e-06	1.83117e-06	3.05194e-07	-4.27272e-06	2.44156e-06	-1.83117e-06	3.05194e-07	-5.09675e-05
36	5	0	4.88311e-06	0	1.03766e-05	1.52597e-06	8.85064e-06	-1.83117e-06	-3.66233e-06	1.52597e-06	1.22078e-06	-3.66233e-06	9.15583e-07	-1.83117e-06	1.22078e-06	-4.15064e-05
36	6	0	7.93505e-06	0	9.46103e-06	1.22078e-06	7.62986e-06	-1.52597e-06	-3.35714e-06	2.74675e-06	3.66233e-06	-3.35714e-06	0	-3.35714e-06	1.83117e-06	-2.96039e-05
36	7	0	9.76622e-06	-3.05194e-07	8.54544e-06	9.15583e-07	6.10389e-06	-3.05194e-07	-3.66233e-06	4.57792e-06	4.27272e-06	-3.05194e-06	3.05194e-07	-6.71428e-06	1.83117e-06	-1.64805e-05
36	8	0	1.2513e-05	-1.52597e-06	9.15583e-06	1.22078e-06	5.79869e-06	6.10389e-07	-4.27272e-06	6.10389e-06	2.74675e-06	-3.35714e-06	2.13636e-06	-1.0987e-05	9.15583e-07	-7.01947e-06
36	9	0	1.49545e-05	-2.74675e-06	1.0987e-05	1.83117e-06	7.62986e-06	0	-4.27272e-06	7.62986e-06	1.22078e-06	-4.27272e-06	2.74675e-06	-1.37337e-05	3.05194e-07	-4.88311e-06
36	10	0	1.06818e-05	-3.05194e-06	1.03766e-05	1.83117e-06	9.76622e-06	-9.15583e-07	-3.35714e-06	9.15583e-06	1.83117e-06	-4.88311e-06	1.83117e-06	-1.34286e-05	0	-8.24025e-06
36	11	0	-6.10389e-07	-2.13636e-06	7.93505e-06	1.52597e-06	1.00714e-05	-2.44156e-06	-2.44156e-06	9.46103e-06	3.66233e-06	-4.57792e-06	9.15583e-07	-1.12922e-05	0	-1.15974e-05
36	12	0	-1.46493e-05	-1.22078e-06	6.10389e-06	1.83117e-06	8.54544e-06	-3.05194e-06	-2.44156e-06	9.15583e-06	4.88311e-06	-3.35714e-06	1.52597e-06	-8.85064e-06	-3.05194e-07	-1.00714e-05
36	13	0	-2.59415e-05	-1.22078e-06	5.79869e-06	3.05194e-06	7.32467e-06	-2.74675e-06	-2.74675e-06	8.54544e-06	4.88311e-06	-2.74675e-06	2.13636e-06	-5.4935e-06	-1.22078e-06	-9.46103e-06
36	14	0	-3.2961e-05	-1.83117e-06	4.88311e-06	3.96753e-06	7.62986e-06	-9.15583e-07	-2.74675e-06	7.01947e-06	4.88311e-06	-2.44156e-06	2.13636e-06	6.10389e-07	-6.10389e-07	-1.70909e-05
36	15	0	-3.54026e-05	-1.52597e-06	2.74675e-06	3.66233e-06	8.24025e-06	-3.05194e-07	-2.13636e-06	3.66233e-06	5.4935e-06	-2.44156e-06	1.83117e-06	9.76622e-06	1.52597e-06	-2.89935e-05
36	16	0	-3.11298e-05	-3.05194e-07	2.44156e-06	2.44156e-06	7.62986e-06	-1.52597e-06	-1.52597e-06	-3.05194e-07	6.10389e-06	-2.13636e-06	1.52597e-06	1.77013e-05	4.27272e-06	-3.11298e-05
36	17	0	-2.07532e-05	-3.05194e-07	6.10389e-06	2.13636e-06	6.40908e-06	-4.27272e-06	-1.22078e-06	-3.96753e-06	5.79869e-06	-2.44156e-06	1.22078e-06	2.0448e-05	4.88311e-06	-2.13636e-05
36	18	0	-1.00714e-05	-1.83117e-06	1.00714e-05	2.13636e-06	7.32467e-06	-5.1883e-06	-1.52597e-06	-6.40908e-06	4.88311e-06	-3.05194e-06	0	1.86169e-05	2.74675e-06	-1.43441e-05
36	19	0	-4.57792e-06	-3.96753e-06	1.0987e-05	2.13636e-06	9.76622e-06	-3.96753e-06	-1.22078e-06	-6.40908e-06	3.66233e-06	-3.05194e-06	-2.74675e-06	1.64805e-05	-3.05194e-07	-1.80065e-05
37	0	0	-3.35714e-06	-4.57792e-06	9.15583e-06	2.44156e-06	1.03766e-05	-2.44156e-06	-9.15583e-07	-3.66233e-06	2.74675e-06	-2.74675e-06	-5.1883e-06	1.70909e-05	-2.44156e-06	-2.31948e-05
37	1	0	-3.05194e-06	-3.05194e-06	7.93505e-06	2.44156e-06	8.24025e-06	-1.83117e-06	-1.22078e-06	9.15583e-07	2.13636e-06	-1.52597e-06	-5.79869e-06	1.95324e-05	-2.44156e-06	-2.38052e-05
37	2	0	-1.83117e-06	-9.15583e-07	8.85064e-06	1.52597e-06	6.71428e-06	-1.52597e-06	-1.83117e-06	4.57792e-06	1.52597e-06	0	-4.88311e-06	2.16688e-05	-2.13636e-06	-2.65519e-05
37	3	0	-9.15583e-07	-3.05194e-07	1.00714e-05	6.10389e-07	8.24025e-06	-1.22078e-06	-2.13636e-06	4.27272e-06	1.22078e-06	9.15583e-07	-1.52597e-06	2.10584e-05	-1.83117e-06	-3.11298e-05
37	4	0	-3.05194e-07	-6.10389e-07	1.03766e-05	3.05194e-07	1.03766e-05	-1.83117e-06	-1.83117e-06	1.83117e-06	1.22078e-06	6.10389e-07	3.35714e-06	1.67857e-05	-1.52597e-06	-2.38052e-05
37	5	0	1.83117e-06	-1.83117e-06	1.03766e-05	3.05194e-07	1.06818e-05	-4.57792e-06	-6.10389e-07	-3.05194e-07	9.15583e-07	-3.05194e-07	7.93505e-06	9.76622e-06	-9.15583e-07	-2.13636e-06
37	6	0	4.88311e-06	-2.44156e-06	1.06818e-05	0	9.15583e-06	-6.71428e-06	0	-3.05194e-06	3.05194e-07	3.05194e-07	9.46103e-06	3.96753e-06	-1.83117e-06	1.52597e-05
37	7	0	5.79869e-06	-2.74675e-06	1.0987e-05	-1.22078e-06	8.54544e-06	-6.10389e-06	0	-6.10389e-06	0	3.05194e-06	7.01947e-06	1.83117e-06	-3.96753e-06	2.38052e-05
37	8	0	5.4935e-06	-2.13636e-06	1.12922e-05	-1.83117e-06	9.46103e-06	-3.96753e-06	-6.10389e-07	-7.93505e-06	3.05194e-07	6.10389e-06	3.05194e-06	3.66233e-06	-4.27272e-06	4.73051e-05
37	9	0	4.88311e-06	-1.52597e-06	1.03766e-05	-1.52597e-06	1.00714e-05	-3.66233e-06	-6.10389e-07	-7.93505e-06	1.22078e-06	7.32467e-06	6.10389e-07	6.40908e-06	-6.10389e-07	9.8883e-05
37	10	0	5.4935e-06	-6.10389e-07	8.85064e-06	-1.52597e-06	9.46103e-06	-5.1883e-06	0	-6.71428e-06	2.74675e-06	7.62986e-06	9.15583e-07	1.06818e-05	5.1883e-06	0.000146493
37	11	0	5.1883e-06	-3.05194e-07	7.01947e-06	-2.44156e-06	8.54544e-06	-6.40908e-06	0	-3.96753e-06	3.66233e-06	7.93505e-06	3.35714e-06	2.01428e-05	9.15583e-06	0.000152902
37	12	0	4.57792e-06	0	6.10389e-06	-3.05194e-06	8.54544e-06	-6.40908e-06	-1.22078e-06	4.27272e-06	2.44156e-06	7.93505e-06	6.10389e-06	3.50974e-05	9.76622e-06	0.000136422
37	13	0	4.57792e-06	9.15583e-07	6.40908e-06	-2.44156e-06	8.24025e-06	-6.10389e-06	-2.74675e-06	1.77013e-05	6.10389e-07	7.93505e-06	7.93505e-06	4.82207e-05	8.85064e-06	0.000152902
37	14	0	6.10389e-06	1.22078e-06	7.32467e-06	-2.44156e-06	7.01947e-06	-6.71428e-06	-2.74675e-06	2.86883e-05	-3.05194e-07	9.15583e-06	8.54544e-06	5.03571e-05	8.24025e-06	0.000215467
37	15	0	8.24025e-06	9.15583e-07	7.93505e-06	-2.74675e-06	5.79869e-06	-7.32467e-06	-1.52597e-06	2.83831e-05	-3.05194e-07	1.0987e-05	7.32467e-06	4.21168e-05	7.01947e-06	0.000274065
37	16	0	9.15583e-06	6.10389e-07	7.62986e-06	-2.74675e-06	6.40908e-06	-7.01947e-06	-9.15583e-07	1.92272e-05	3.05194e-07	1.03766e-05	3.96753e-06	3.17402e-05	4.57792e-06	0.000275591
37	17	0	9.46103e-06	6.10389e-07	6.40908e-06	-1.52597e-06	6.71428e-06	-5.4935e-06	-9.15583e-07	1.03766e-05	9.15583e-07	7.32467e-06	-6.10389e-07	2.59415e-05	2.44156e-06	0.000221571
37	18	0	9.46103e-06	0	5.1883e-06	-1.22078e-06	5.4935e-06	-3.35714e-06	-9.15583e-07	6.71428e-06	1.52597e-06	4.57792e-06	-5.4935e-06	2.25844e-05	1.83117e-06	0.000150461
37	19	0	9.46103e-06	-1.52597e-06	4.88311e-06	-1.22078e-06	3.35714e-06	-1.52597e-06	-6.10389e-07	5.4935e-06	1.83117e-06	3.66233e-06	-9.15583e-06	1.70909e-05	9.15583e-07	8.57596e-05
38	0	0	1.00714e-05	-3.96753e-06	5.1883e-06	0	2.74675e-06	0	-9.15583e-07	2.74675e-06	1.52597e-06	2.74675e-06	-1.00714e-05	1.22078e-05	-1.52597e-06	2.25844e-05
38	1	0	1.12922e-05	-5.1883e-06	5.79869e-06	2.13636e-06	5.1883e-06	-3.05194e-07	-1.22078e-06	3.05194e-07	0	1.22078e-06	-1.03766e-05	1.2513e-05	-3.96753e-06	-4.15064e-05
38	2	0	1.19026e-05	-4.88311e-06	5.1883e-06	4.27272e-06	7.01947e-06	-1.22078e-06	-1.22078e-06	0	-1.52597e-06	1.83117e-06	-1.19026e-05	1.49545e-05	-4.27272e-06	-8.69804e-05
38	3	0	1.19026e-05	-3.96753e-06	4.57792e-06	4.27272e-06	6.71428e-06	-1.52597e-06	-3.05194e-07	3.05194e-07	-2.44156e-06	4.57792e-06	-1.43441e-05	1.0987e-05	-2.44156e-06	-9.24739e-05
38	4	0	1.0987e-05	-3.66233e-06	4.88311e-06	3.05194e-06	4.27272e-06	-1.22078e-06	3.05194e-07	0	-2.74675e-06	3.35714e-06	-1.55649e-05	-6.10389e-07	-9.15583e-07	-7.90453e-05
38	5	0	1.03766e-05	-4.57792e-06	5.4935e-06	3.05194e-06	2.13636e-06	-6.10389e-07	6.10389e-07	-6.10389e-07	-2.74675e-06	-5.4935e-06	-1.49545e-05	-1.40389e-05	-3.05194e-07	-0.000104682
38	6	0	1.06818e-05	-6.40908e-06	5.1883e-06	3.96753e-06	1.22078e-06	0	6.10389e-07	-1.52597e-06	-2.74675e-06	-1.61753e-05	-1.43441e-05	-2.1974e-05	-3.05194e-07	-0.000197156
38	7	0	1.19026e-05	-7.93505e-06	4.27272e-06	4.57792e-06	1.52597e-06	6.10389e-07	9.15583e-07	-2.13636e-06	-2.44156e-06	-1.92272e-05	-1.43441e-05	-2.65519e-05	-6.10389e-07	-0.000301532
38	8	0	1.2513e-05	-8.24025e-06	4.27272e-06	4.27272e-06	2.13636e-06	9.15583e-07	1.22078e-06	-3.35714e-06	-9.15583e-07	-1.55649e-05	-1.40389e-05	-3.26558e-05	-1.83117e-06	-0.000331746
38	9	0	1.2513e-05	-7.32467e-06	5.4935e-06	4.27272e-06	2.74675e-06	3.05194e-07	1.52597e-06	-5.1883e-06	6.10389e-07	-1.49545e-05	-1.19026e-05	-3.96753e-05	-3.66233e-06	-0.000273454
38	10	0	1.2513e-05	-6.40908e-06	5.4935e-06	3.96753e-06	3.05194e-06	-6.10389e-07	2.13636e-06	-7.01947e-06	1.83117e-06	-1.89221e-05	-8.54544e-06	-4.33376e-05	-5.4935e-06	-0.000202344
38	11	0	1.34286e-05	-5.1883e-06	3.96753e-06	3.05194e-06	2.13636e-06	-1.22078e-06	2.13636e-06	-7.93505e-06	2.44156e-06	-2.10584e-05	-6.10389e-06	-4.08961e-05	-6.10389e-06	-0.000187389
38	12	0	1.46493e-05	-3.66233e-06	3.05194e-06	1.83117e-06	9.15583e-07	-6.10389e-07	2.13636e-06	-6.10389e-06	2.44156e-06	-1.55649e-05	-6.40908e-06	-3.4487e-05	-5.4935e-06	-0.00021211
38	13	0	1.49545e-05	-2.74675e-06	3.66233e-06	6.10389e-07	0	-9.15583e-07	2.13636e-06	-2.44156e-06	2.74675e-06	-7.32467e-06	-8.54544e-06	-2.83831e-05	-4.57792e-06	-0.000217604
38	14	0	1.43441e-05	-3.05194e-06	4.57792e-06	6.10389e-07	3.05194e-07	-2.44156e-06	2.13636e-06	9.15583e-07	3.05194e-06	-2.13636e-06	-1.00714e-05	-2.56363e-05	-4.27272e-06	-0.000187695
38	15	0	1.2513e-05	-4.27272e-06	3.96753e-06	9.15583e-07	6.10389e-07	-4.27272e-06	2.44156e-06	3.35714e-06	3.35714e-06	-9.15583e-07	-9.76622e-06	-2.56363e-05	-4.57792e-06	-0.000153208
38	16	0	1.12922e-05	-3.96753e-06	3.05194e-06	1.22078e-06	6.10389e-07	-4.27272e-06	2.44156e-06	5.1883e-06	3.35714e-06	0	-7.62986e-06	-2.50259e-05	-4.88311e-06	-0.000134896
38	17	0	1.15974e-05	-2.74675e-06	3.35714e-06	1.52597e-06	3.05194e-07	-2.44156e-06	2.74675e-06	7.32467e-06	3.35714e-06	0	-5.79869e-06	-2.1974e-05	-4.57792e-06	-0.000122383
38	18	0	1.2513e-05	-2.44156e-06	4.27272e-06	9.15583e-07	0	-1.22078e-06	3.05194e-06	8.24025e-06	3.05194e-06	0	-5.1883e-06	-1.86169e-05	-4.27272e-06	-0.000104071
38	19	0	1.31234e-05	-3.66233e-06	4.57792e-06	3.05194e-07	0	-1.52597e-06	2.74675e-06	7.01947e-06	2.44156e-06	3.05194e-07	-4.57792e-06	-1.86169e-05	-3.96753e-06	-8.57596e-05
39	0	0	1.28182e-05	-4.57792e-06	3.96753e-06	0	-3.05194e-07	-1.83117e-06	2.13636e-06	6.10389e-06	1.83117e-06	1.52597e-06	-3.05194e-06	-2.13636e-05	-4.27272e-06	-7.11103e-05
39	1	0	1.22078e-05	-3.96753e-06	3.35714e-06	6.10389e-07	-1.83117e-06	-2.13636e-06	2.44156e-06	7.01947e-06	1.52597e-06	2.74675e-06	-6.10389e-07	-2.16688e-05	-3.35714e-06	-5.55454e-05
39	2	0	1.19026e-05	-3.05194e-06	2.74675e-06	1.52597e-06	-3.35714e-06	-2.13636e-06	3.35714e-06	8.24025e-06	1.83117e-06	2.44156e-06	1.52597e-06	-1.67857e-05	-2.13636e-06	-3.75389e-05
39	3	0	1.22078e-05	-2.74675e-06	1.83117e-06	2.13636e-06	-3.96753e-06	-3.35714e-06	3.96753e-06	4.57792e-06	1.22078e-06	2.44156e-06	3.66233e-06	-9.76622e-06	-1.52597e-06	-2.47207e-05
39	4	0	1.2513e-05	-2.13636e-06	1.52597e-06	9.15583e-07	-3.66233e-06	-4.88311e-06	3.05194e-06	-3.66233e-06	-3.05194e-07	2.44156e-06	4.88311e-06	-4.57792e-06	-2.13636e-06	-1.95324e-05
39	5	0	1.12922e-05	-3.05194e-07	1.52597e-06	-6.10389e-07	-3.05194e-06	-4.88311e-06	1.52597e-06	-1.22078e-05	-2.13636e-06	2.44156e-06	4.27272e-06	0	-2.74675e-06	-1.61753e-05
39	6	0	1.03766e-05	6.10389e-07	9.15583e-07	-2.44156e-06	-3.66233e-06	-3.05194e-06	6.10389e-07	-1.58701e-05	-3.05194e-06	9.15583e-07	2.44156e-06	5.4935e-06	-3.05194e-06	-1.15974e-05
39	7	0	1.06818e-05	-3.05194e-07	-3.05194e-07	-2.44156e-06	-4.27272e-06	-2.44156e-06	3.05194e-07	-1.40389e-05	-2.74675e-06	-3.05194e-07	0	1.15974e-05	-3.35714e-06	-8.24025e-06
39	8	0	1.0987e-05	-2.74675e-06	-6.10389e-07	-1.22078e-06	-4.88311e-06	-3.96753e-06	0	-1.00714e-05	-3.05194e-06	-1.52597e-06	-6.10389e-07	1.64805e-05	-3.96753e-06	-7.93505e-06
39	9	0	9.76622e-06	-3.05194e-06	6.10389e-07	0	-5.4935e-06	-5.79869e-06	3.05194e-07	-7.62986e-06	-3.66233e-06	-2.74675e-06	3.05194e-07	2.07532e-05	-3.96753e-06	-8.24025e-06
39	10	0	7.93505e-06	-9.15583e-07	1.22078e-06	0	-5.79869e-06	-5.4935e-06	1.83117e-06	-9.15583e-06	-3.96753e-06	-4.57792e-06	3.05194e-06	2.59415e-05	-3.96753e-06	-7.01947e-06
39	11	0	7.01947e-06	6.10389e-07	-6.10389e-07	0	-6.71428e-06	-3.96753e-06	3.96753e-06	-1.40389e-05	-2.74675e-06	-5.4935e-06	5.1883e-06	2.96039e-05	-3.96753e-06	-3.66233e-06
39	12	0	7.62986e-06	0	-3.35714e-06	0	-7.62986e-06	-2.74675e-06	5.1883e-06	-1.95324e-05	-1.22078e-06	-5.1883e-06	6.10389e-06	2.89935e-05	-4.57792e-06	2.74675e-06
39	13	0	7.93505e-06	-2.13636e-06	-3.05194e-06	0	-8.24025e-06	-2.13636e-06	5.1883e-06	-2.35e-05	-6.10389e-07	-5.1883e-06	6.71428e-06	2.41104e-05	-5.4935e-06	9.76622e-06
39	14	0	7.01947e-06	-3.66233e-06	-1.22078e-06	0	-8.54544e-06	-1.22078e-06	5.4935e-06	-2.53311e-05	-1.52597e-06	-5.1883e-06	7.93505e-06	1.80065e-05	-5.4935e-06	1.49545e-05
39	15	0	5.4935e-06	-3.05194e-06	-1.52597e-06	-3.05194e-07	-8.54544e-06	-6.10389e-07	5.79869e-06	-2.56363e-05	-2.74675e-06	-3.05194e-06	9.15583e-06	1.46493e-05	-4.57792e-06	2.25844e-05
39	16	0	5.79869e-06	-2.44156e-06	-4.27272e-06	-6.10389e-07	-8.24025e-06	-9.15583e-07	4.88311e-06	-2.44156e-05	-2.44156e-06	6.10389e-07	7.93505e-06	1.43441e-05	-3.66233e-06	4.05909e-05
39	17	0	7.32467e-06	-3.35714e-06	-5.1883e-06	-3.05194e-07	-7.62986e-06	-1.83117e-06	3.66233e-06	-2.10584e-05	-1.22078e-06	4.27272e-06	4.27272e-06	1.58701e-05	-3.66233e-06	6.37856e-05
39	18	0	8.85064e-06	-5.1883e-06	-3.35714e-06	-6.10389e-07	-6.10389e-06	-1.83117e-06	3.05194e-06	-1.37337e-05	-3.05194e-07	7.93505e-06	1.83117e-06	1.70909e-05	-4.57792e-06	7.90453e-05
39	19	0	9.15583e-06	-5.4935e-06	-1.83117e-06	-1.52597e-06	-4.88311e-06	-1.22078e-06	3.35714e-06	2.13636e-06	-1.22078e-06	1.55649e-05	2.74675e-06	1.58701e-05	-5.4935e-06	8.69804e-05
40	0	0	8.54544e-06	-2.44156e-06	-3.35714e-06	-2.74675e-06	-4.88311e-06	-1.52597e-06	3.35714e-06	2.86883e-05	-2.13636e-06	2.71623e-05	3.96753e-06	1.22078e-05	-6.10389e-06	0.000104987
40	1	0	7.93505e-06	1.22078e-06	-5.79869e-06	-3.66233e-06	-6.40908e-06	-2.74675e-06	2.44156e-06	5.55454e-05	-1.83117e-06	3.66233e-05	2.44156e-06	9.15583e-06	-7.32467e-06	0.000138253
40	2	0	6.71428e-06	3.66233e-06	-6.71428e-06	-3.96753e-06	-7.62986e-06	-4.57792e-06	1.83117e-06	6.50064e-05	-9.15583e-07	3.90649e-05	-3.05194e-07	1.00714e-05	-7.62986e-06	0.000170298
40	3	0	5.79869e-06	3.66233e-06	-7.32467e-06	-4.57792e-06	-6.40908e-06	-6.10389e-06	2.74675e-06	4.82207e-05	0	3.54026e-05	-1.52597e-06	1.43441e-05	-5.4935e-06	0.000189526
40	4	0	5.79869e-06	3.35714e-06	-8.54544e-06	-6.10389e-06	-4.57792e-06	-8.24025e-06	2.74675e-06	1.77013e-05	0	3.08246e-05	-3.05194e-07	1.61753e-05	-1.52597e-06	0.000198682
40	5	0	6.10389e-06	4.57792e-06	-9.76622e-06	-8.85064e-06	-3.96753e-06	-1.0987e-05	9.15583e-07	-2.74675e-06	6.10389e-07	2.68571e-05	3.05194e-07	1.34286e-05	9.15583e-07	0.000191662
40	6	0	6.40908e-06	6.71428e-06	-1.00714e-05	-1.06818e-05	-5.1883e-06	-1.28182e-05	-9.15583e-07	-3.35714e-06	1.52597e-06	2.31948e-05	0	1.00714e-05	0	0.000146493
40	7	0	5.79869e-06	7.93505e-06	-9.46103e-06	-1.00714e-05	-5.79869e-06	-1.40389e-05	-9.15583e-07	8.24025e-06	1.52597e-06	1.98376e-05	-1.22078e-06	1.19026e-05	-2.44156e-06	6.89739e-05
40	8	0	4.88311e-06	7.01947e-06	-1.00714e-05	-8.24025e-06	-5.4935e-06	-1.40389e-05	0	1.95324e-05	6.10389e-07	1.67857e-05	-2.13636e-06	1.86169e-05	-3.96753e-06	1.67857e-05
40	9	0	4.57792e-06	4.57792e-06	-1.15974e-05	-6.40908e-06	-4.57792e-06	-1.28182e-05	6.10389e-07	2.53311e-05	3.05194e-07	1.15974e-05	-2.13636e-06	2.28896e-05	-3.66233e-06	3.96753e-05
40	10	0	4.88311e-06	2.13636e-06	-1.19026e-05	-4.88311e-06	-4.57792e-06	-1.00714e-05	0	2.65519e-05	1.83117e-06	4.27272e-06	-1.83117e-06	2.10584e-05	-3.05194e-06	0.000105902
40	11	0	5.1883e-06	1.22078e-06	-1.15974e-05	-3.66233e-06	-5.1883e-06	-7.32467e-06	-6.10389e-07	2.44156e-05	3.35714e-06	-2.13636e-06	-1.22078e-06	1.61753e-05	-3.96753e-06	0.000128792
40	12	0	4.57792e-06	1.22078e-06	-1.15974e-05	-2.13636e-06	-4.88311e-06	-6.10389e-06	-3.05194e-07	1.83117e-05	2.74675e-06	-5.4935e-06	0	1.34286e-05	-5.1883e-06	6.5922e-05
40	13	0	3.05194e-06	1.52597e-06	-1.19026e-05	-1.22078e-06	-4.57792e-06	-6.10389e-06	0	1.12922e-05	9.15583e-07	-4.88311e-06	9.15583e-07	1.2513e-05	-5.79869e-06	-4.05909e-05
40	14	0	1.22078e-06	9.15583e-07	-1.22078e-05	-3.05194e-07	-4.88311e-06	-5.79869e-06	-9.15583e-07	5.79869e-06	0	-1.83117e-06	1.22078e-06	1.0987e-05	-6.10389e-06	-0.000127876
40	15	0	0	3.05194e-07	-1.2513e-05	0	-6.40908e-06	-4.88311e-06	-1.83117e-06	3.05194e-06	0	1.83117e-06	2.44156e-06	9.46103e-06	-6.71428e-06	-0.000175182
40	16	0	0	6.10389e-07	-1.31234e-05	-6.10389e-07	-7.32467e-06	-4.88311e-06	-2.74675e-06	1.52597e-06	-3.05194e-07	3.35714e-06	4.57792e-06	1.00714e-05	-7.01947e-06	-0.000192272
40	17	0	3.05194e-07	1.52597e-06	-1.31234e-05	-2.44156e-06	-7.01947e-06	-5.79869e-06	-3.66233e-06	0	-9.15583e-07	6.10389e-07	7.01947e-06	1.15974e-05	-6.10389e-06	-0.000176097
40	18	0	0	2.44156e-06	-1.2513e-05	-3.66233e-06	-5.79869e-06	-5.79869e-06	-4.88311e-06	-1.83117e-06	-9.15583e-07	-4.88311e-06	8.85064e-06	1.06818e-05	-5.1883e-06	-0.000113532
40	19	0	-1.52597e-06	3.05194e-06	-1.2513e-05	-3.96753e-06	-6.40908e-06	-4.88311e-06	-4.88311e-06	-4.88311e-06	-6.10389e-07	-8.85064e-06	1.00714e-05	6.10389e-06	-6.10389e-06	-1.67857e-05
41	0	0	-3.96753e-06	3.96753e-06	-1.31234e-05	-3.05194e-06	-9.15583e-06	-4.27272e-06	-2.74675e-06	-7.62986e-06	-9.15583e-07	-9.15583e-06	1.06818e-05	9.15583e-07	-7.01947e-06	6.98895e-05
41	1	0	-6.10389e-06	4.27272e-06	-1.34286e-05	-2.74675e-06	-1.22078e-05	-3.96753e-06	-6.10389e-07	-8.85064e-06	-2.13636e-06	-6.40908e-06	1.19026e-05	-1.22078e-06	-7.01947e-06	0.000105292
41	2	0	-6.10389e-06	3.35714e-06	-1.37337e-05	-3.05194e-06	-1.2513e-05	-3.35714e-06	0	-7.93505e-06	-2.13636e-06	-3.66233e-06	1.37337e-05	-9.15583e-07	-6.10389e-06	8.637e-05
41	3	0	-5.1883e-06	2.44156e-06	-1.37337e-05	-2.74675e-06	-1.06818e-05	-2.74675e-06	-6.10389e-07	-6.71428e-06	0	-1.22078e-06	1.58701e-05	-9.15583e-07	-4.88311e-06	4.45584e-05
41	4	0	-4.27272e-06	1.83117e-06	-1.40389e-05	-1.83117e-06	-8.85064e-06	-1.83117e-06	-9.15583e-07	-6.10389e-06	2.13636e-06	3.05194e-07	1.80065e-05	-4.57792e-06	-5.1883e-06	1.28182e-05
41	5	0	-4.27272e-06	1.22078e-06	-1.37337e-05	-3.05194e-07	-8.54544e-06	-6.10389e-07	-3.05194e-07	-5.79869e-06	3.05194e-06	9.15583e-07	1.89221e-05	-1.15974e-05	-5.4935e-06	-2.13636e-06
41	6	0	-4.57792e-06	0	-1.28182e-05	3.05194e-07	-9.46103e-06	3.05194e-07	3.05194e-07	-5.1883e-06	2.13636e-06	9.15583e-07	2.01428e-05	-1.70909e-05	-6.10389e-06	-1.64805e-05
41	7	0	-4.57792e-06	-1.52597e-06	-1.15974e-05	6.10389e-07	-1.00714e-05	9.15583e-07	1.22078e-06	-5.4935e-06	1.22078e-06	1.22078e-06	2.16688e-05	-1.77013e-05	-6.10389e-06	-3.72337e-05
41	8	0	-4.88311e-06	-2.13636e-06	-1.12922e-05	3.05194e-07	-1.03766e-05	3.05194e-07	1.83117e-06	-7.01947e-06	9.15583e-07	1.52597e-06	2.31948e-05	-1.49545e-05	-5.4935e-06	-5.06623e-05
41	9	0	-5.1883e-06	-1.22078e-06	-1.15974e-05	0	-1.03766e-05	0	1.83117e-06	-9.15583e-06	1.22078e-06	-3.05194e-07	2.38052e-05	-1.37337e-05	-3.66233e-06	-4.30324e-05
41	10	0	-4.88311e-06	-3.05194e-07	-1.19026e-05	-3.05194e-07	-1.03766e-05	3.05194e-07	1.22078e-06	-8.85064e-06	1.83117e-06	-3.35714e-06	2.38052e-05	-1.34286e-05	-2.44156e-06	-2.71623e-05
41	11	0	-4.27272e-06	3.05194e-07	-1.12922e-05	-3.05194e-07	-9.46103e-06	2.44156e-06	3.05194e-07	-6.40908e-06	3.05194e-06	-3.35714e-06	2.44156e-05	-9.76622e-06	-3.05194e-06	-2.83831e-05
41	12	0	-4.57792e-06	1.83117e-06	-1.03766e-05	-3.05194e-07	-8.54544e-06	3.66233e-06	6.10389e-07	-3.96753e-06	3.66233e-06	-3.05194e-07	2.50259e-05	-2.13636e-06	-4.27272e-06	-4.63895e-05
41	13	0	-5.4935e-06	3.05194e-06	-9.46103e-06	-6.10389e-07	-8.54544e-06	3.66233e-06	2.13636e-06	-3.66233e-06	3.96753e-06	1.52597e-06	2.56363e-05	3.05194e-06	-4.57792e-06	-5.52402e-05
41	14	0	-6.10389e-06	3.05194e-06	-9.15583e-06	-3.05194e-07	-9.15583e-06	3.35714e-06	3.66233e-06	-4.27272e-06	4.27272e-06	9.15583e-07	2.59415e-05	1.52597e-06	-2.74675e-06	-3.93701e-05
41	15	0	-5.79869e-06	1.83117e-06	-9.46103e-06	0	-9.46103e-06	3.96753e-06	4.27272e-06	-3.96753e-06	4.88311e-06	3.05194e-07	2.56363e-05	-4.88311e-06	-1.22078e-06	-1.37337e-05
41	16	0	-5.4935e-06	9.15583e-07	-1.00714e-05	3.05194e-07	-8.85064e-06	4.27272e-06	4.88311e-06	-3.05194e-06	5.4935e-06	1.52597e-06	2.47207e-05	-1.31234e-05	-1.22078e-06	-3.05194e-07
41	17	0	-5.79869e-06	1.83117e-06	-9.46103e-06	0	-7.93505e-06	3.66233e-06	6.10389e-06	-2.44156e-06	6.10389e-06	2.74675e-06	2.38052e-05	-2.0448e-05	-2.74675e-06	6.10389e-07
41	18	0	-5.79869e-06	3.96753e-06	-8.85064e-06	-3.05194e-07	-7.01947e-06	2.13636e-06	6.40908e-06	-2.13636e-06	6.71428e-06	1.22078e-06	2.38052e-05	-2.41104e-05	-3.35714e-06	4.57792e-06
41	19	0	-5.79869e-06	5.79869e-06	-8.54544e-06	-3.05194e-07	-6.10389e-06	1.22078e-06	5.79869e-06	-2.44156e-06	7.32467e-06	-3.05194e-07	2.44156e-05	-2.16688e-05	-2.74675e-06	1.58701e-05
42	0	0	-5.79869e-06	6.10389e-06	-9.15583e-06	0	-6.10389e-06	1.52597e-06	5.4935e-06	-3.35714e-06	7.01947e-06	-6.10389e-07	2.44156e-05	-1.55649e-05	-1.83117e-06	2.50259e-05
42	1	0	-5.79869e-06	5.4935e-06	-9.76622e-06	-3.05194e-07	-6.71428e-06	2.13636e-06	5.79869e-06	-4.57792e-06	6.10389e-06	0	2.38052e-05	-1.34286e-05	-2.44156e-06	2.71623e-05
42	2	0	-5.79869e-06	4.88311e-06	-9.46103e-06	-6.10389e-07	-7.32467e-06	2.74675e-06	6.71428e-06	-4.88311e-06	5.79869e-06	-3.05194e-07	2.35e-05	-1.86169e-05	-3.66233e-06	2.59415e-05
42	3	0	-5.4935e-06	5.4935e-06	-9.15583e-06	0	-7.32467e-06	3.05194e-06	6.10389e-06	-4.57792e-06	6.10389e-06	-3.05194e-07	2.35e-05	-2.16688e-05	-4.27272e-06	2.31948e-05
42	4	0	-5.79869e-06	6.40908e-06	-1.00714e-05	0	-6.10389e-06	3.35714e-06	3.96753e-06	-4.27272e-06	6.10389e-06	3.05194e-07	2.35e-05	-1.15974e-05	-3.66233e-06	1.55649e-05
42	5	0	-6.10389e-06	5.79869e-06	-1.06818e-05	-3.05194e-07	-5.1883e-06	3.96753e-06	1.83117e-06	-5.1883e-06	4.57792e-06	1.83117e-06	2.22792e-05	9.15583e-06	-2.13636e-06	4.88311e-06
42	6	0	-6.40908e-06	4.27272e-06	-1.06818e-05	0	-5.1883e-06	4.27272e-06	1.22078e-06	-5.1883e-06	3.05194e-06	1.83117e-06	2.01428e-05	2.92987e-05	-6.10389e-07	-9.15583e-07
42	7	0	-7.01947e-06	3.35714e-06	-9.46103e-06	9.15583e-07	-5.79869e-06	4.27272e-06	1.22078e-06	-3.35714e-06	2.44156e-06	9.15583e-07	1.80065e-05	3.99805e-05	0	1.22078e-06
42	8	0	-7.32467e-06	4.57792e-06	-9.15583e-06	1.83117e-06	-6.71428e-06	4.57792e-06	1.22078e-06	-3.05194e-06	3.05194e-06	3.05194e-07	1.67857e-05	4.30324e-05	-9.15583e-07	7.01947e-06
42	9	0	-7.32467e-06	6.10389e-06	-9.46103e-06	9.15583e-07	-7.32467e-06	4.88311e-06	9.15583e-07	-4.57792e-06	3.05194e-06	6.10389e-07	1.73961e-05	4.42532e-05	-1.83117e-06	1.15974e-05
42	10	0	-6.71428e-06	5.4935e-06	-1.00714e-05	0	-7.93505e-06	4.88311e-06	1.22078e-06	-5.4935e-06	2.74675e-06	9.15583e-07	1.86169e-05	4.33376e-05	-1.83117e-06	1.58701e-05
42	11	0	-5.79869e-06	3.66233e-06	-1.00714e-05	0	-8.24025e-06	4.27272e-06	1.83117e-06	-3.66233e-06	2.74675e-06	1.22078e-06	1.86169e-05	3.81493e-05	-9.15583e-07	1.89221e-05
42	12	0	-6.71428e-06	3.05194e-06	-9.46103e-06	3.05194e-07	-8.24025e-06	4.27272e-06	9.15583e-07	-2.13636e-06	3.05194e-06	1.22078e-06	1.64805e-05	2.96039e-05	-3.05194e-07	1.40389e-05
42	13	0	-7.93505e-06	4.57792e-06	-9.15583e-06	-3.05194e-07	-7.62986e-06	4.88311e-06	-3.05194e-07	-4.27272e-06	2.74675e-06	9.15583e-07	1.37337e-05	2.41104e-05	-9.15583e-07	0
42	14	0	-7.93505e-06	6.10389e-06	-9.46103e-06	-9.15583e-07	-6.71428e-06	5.1883e-06	-6.10389e-07	-7.93505e-06	1.52597e-06	0	1.2513e-05	2.68571e-05	-1.52597e-06	-1.64805e-05
42	15	0	-7.32467e-06	5.79869e-06	-1.00714e-05	-6.10389e-07	-6.40908e-06	3.66233e-06	6.10389e-07	-1.03766e-05	6.10389e-07	-6.10389e-07	1.28182e-05	3.50974e-05	-1.83117e-06	-2.47207e-05
42	16	0	-7.32467e-06	4.57792e-06	-1.06818e-05	3.05194e-07	-7.32467e-06	1.52597e-06	2.13636e-06	-1.28182e-05	1.22078e-06	-1.22078e-06	1.19026e-05	3.72337e-05	-1.83117e-06	-2.31948e-05
42	17	0	-8.54544e-06	3.96753e-06	-1.12922e-05	6.10389e-07	-7.62986e-06	1.52597e-06	1.22078e-06	-1.67857e-05	2.74675e-06	-2.13636e-06	9.15583e-06	2.50259e-05	-2.13636e-06	-1.73961e-05
42	18	0	-9.76622e-06	3.35714e-06	-1.15974e-05	0	-7.32467e-06	3.05194e-06	3.05194e-07	-1.89221e-05	3.66233e-06	-3.35714e-06	6.71428e-06	2.13636e-06	-2.74675e-06	-1.19026e-05
42	19	0	-9.46103e-06	2.44156e-06	-1.15974e-05	-3.05194e-07	-7.01947e-06	4.57792e-06	1.22078e-06	-1.80065e-05	3.35714e-06	-3.66233e-06	6.40908e-06	-1.86169e-05	-3.05194e-06	-8.24025e-06
43	0	0	-7.93505e-06	2.13636e-06	-1.0987e-05	0	-7.01947e-06	4.27272e-06	2.13636e-06	-2.22792e-05	1.83117e-06	-4.57792e-06	7.93505e-06	-3.17402e-05	-2.74675e-06	-1.83117e-06
43	1	0	-7.62986e-06	3.05194e-06	-9.76622e-06	3.05194e-07	-6.71428e-06	3.96753e-06	1.22078e-06	-3.75389e-05	9.15583e-07	-7.93505e-06	8.85064e-06	-4.2422e-05	-1.22078e-06	1.98376e-05
43	2	0	-8.54544e-06	4.27272e-06	-8.85064e-06	0	-6.10389e-06	4.57792e-06	-3.05194e-07	-5.92077e-05	3.05194e-07	-1.46493e-05	8.24025e-06	-5.67662e-05	6.10389e-07	6.31752e-05
43	3	0	-9.76622e-06	4.27272e-06	-8.24025e-06	0	-5.79869e-06	6.10389e-06	-9.15583e-07	-8.08765e-05	-6.10389e-07	-2.25844e-05	7.01947e-06	-6.92791e-05	2.13636e-06	0.000111701
43	4	0	-1.03766e-05	1.83117e-06	-7.93505e-06	1.52597e-06	-6.10389e-06	7.32467e-06	0	-0.000111396	-2.13636e-06	-3.02142e-05	6.71428e-06	-6.71428e-05	2.44156e-06	0.000132149
43	5	0	-9.15583e-06	-9.15583e-07	-8.54544e-06	4.27272e-06	-6.40908e-06	8.54544e-06	-3.05194e-07	-0.000159617	-3.35714e-06	-3.78441e-05	6.71428e-06	-4.57792e-05	2.13636e-06	0.000108954
43	6	0	-7.32467e-06	-2.13636e-06	-9.15583e-06	6.40908e-06	-5.1883e-06	1.06818e-05	-1.52597e-06	-0.000213331	-3.96753e-06	-4.48636e-05	6.40908e-06	-1.46493e-05	2.74675e-06	6.50064e-05
43	7	0	-7.01947e-06	-2.74675e-06	-1.00714e-05	7.93505e-06	-2.74675e-06	1.28182e-05	-1.83117e-06	-0.000246902	-4.57792e-06	-4.94415e-05	5.79869e-06	1.00714e-05	3.35714e-06	3.54026e-05
43	8	0	-8.85064e-06	-3.35714e-06	-1.03766e-05	8.54544e-06	-9.15583e-07	1.49545e-05	-9.15583e-07	-0.000249649	-5.4935e-06	-4.91363e-05	4.57792e-06	1.92272e-05	3.05194e-06	2.89935e-05
43	9	0	-1.00714e-05	-4.57792e-06	-1.03766e-05	7.62986e-06	-9.15583e-07	1.52597e-05	-6.10389e-07	-0.000227065	-5.79869e-06	-4.05909e-05	3.35714e-06	1.61753e-05	2.13636e-06	2.96039e-05
43	10	0	-9.15583e-06	-4.57792e-06	-1.00714e-05	5.4935e-06	-1.52597e-06	1.34286e-05	-1.52597e-06	-0.000169383	-5.4935e-06	-2.07532e-05	1.83117e-06	1.12922e-05	2.13636e-06	2.68571e-05
43	11	0	-7.32467e-06	-2.74675e-06	-8.85064e-06	3.35714e-06	-2.13636e-06	9.76622e-06	-2.13636e-06	-5.40194e-05	-5.1883e-06	9.76622e-06	1.22078e-06	1.15974e-05	2.74675e-06	2.89935e-05
43	12	0	-7.32467e-06	3.05194e-07	-7.32467e-06	2.44156e-06	-2.13636e-06	5.4935e-06	-2.13636e-06	0.000111396	-5.4935e-06	4.42532e-05	1.52597e-06	1.19026e-05	2.44156e-06	4.2422e-05
43	13	0	-8.85064e-06	3.66233e-06	-6.71428e-06	9.15583e-07	-1.52597e-06	1.52597e-06	-2.44156e-06	0.000270707	-4.88311e-06	7.11103e-05	1.52597e-06	4.57792e-06	1.22078e-06	5.85973e-05
43	14	0	-9.46103e-06	6.40908e-06	-7.32467e-06	-1.52597e-06	-3.05194e-07	-2.44156e-06	-2.74675e-06	0.000365318	-3.96753e-06	8.4844e-05	6.10389e-07	-8.54544e-06	1.22078e-06	6.65324e-05
43	15	0	-7.93505e-06	7.93505e-06	-7.93505e-06	-4.57792e-06	6.10389e-07	-7.32467e-06	-2.13636e-06	0.000382714	-3.05194e-06	8.66752e-05	-3.05194e-07	-1.77013e-05	3.05194e-06	6.5922e-05
43	16	0	-6.40908e-06	9.76622e-06	-6.71428e-06	-6.40908e-06	6.10389e-07	-1.19026e-05	-3.05194e-07	0.000347922	-3.66233e-06	7.87402e-05	-1.22078e-06	-1.77013e-05	4.88311e-06	6.22597e-05
43	17	0	-6.71428e-06	1.15974e-05	-4.88311e-06	-7.32467e-06	3.05194e-07	-1.37337e-05	3.05194e-07	0.000284441	-4.27272e-06	6.19545e-05	-1.52597e-06	-1.46493e-05	4.57792e-06	5.61558e-05
43	18	0	-7.62986e-06	1.31234e-05	-3.66233e-06	-8.85064e-06	1.52597e-06	-1.34286e-05	-3.05194e-07	0.000206311	-3.96753e-06	4.08961e-05	-1.22078e-06	-1.37337e-05	3.05194e-06	4.73051e-05
43	19	0	-7.93505e-06	1.37337e-05	-4.27272e-06	-1.06818e-05	3.66233e-06	-1.19026e-05	-2.13636e-06	0.000134286	-4.27272e-06	2.38052e-05	-6.10389e-07	-1.2513e-05	2.13636e-06	3.81493e-05
44	0	0	-7.32467e-06	1.31234e-05	-4.57792e-06	-1.00714e-05	4.57792e-06	-9.76622e-06	-3.05194e-06	9.06427e-05	-5.1883e-06	1.64805e-05	0	-7.32467e-06	2.13636e-06	3.26558e-05
44	1	0	-7.01947e-06	1.15974e-05	-3.35714e-06	-6.10389e-06	2.74675e-06	-6.40908e-06	-3.05194e-06	7.56882e-05	-6.71428e-06	1.55649e-05	-3.05194e-07	-3.05194e-06	2.44156e-06	3.11298e-05
44	2	0	-7.32467e-06	9.46103e-06	-2.74675e-06	-1.83117e-06	0	-2.44156e-06	-3.05194e-06	6.80584e-05	-7.01947e-06	1.43441e-05	-1.52597e-06	-5.79869e-06	3.66233e-06	3.11298e-05
44	3	0	-8.24025e-06	7.01947e-06	-3.35714e-06	0	-1.83117e-06	6.10389e-07	-2.74675e-06	5.37142e-05	-5.4935e-06	1.06818e-05	-3.35714e-06	-1.28182e-05	5.4935e-06	3.17402e-05
44	4	0	-8.54544e-06	4.27272e-06	-4.27272e-06	-9.15583e-07	-2.74675e-06	2.13636e-06	-2.13636e-06	3.78441e-05	-4.27272e-06	6.40908e-06	-4.27272e-06	-1.64805e-05	6.71428e-06	3.23506e-05
44	5	0	-7.93505e-06	2.44156e-06	-3.66233e-06	-1.52597e-06	-3.05194e-06	3.35714e-06	-2.44156e-06	2.96039e-05	-3.96753e-06	3.05194e-06	-3.96753e-06	-1.58701e-05	6.40908e-06	3.35714e-05
44	6	0	-6.10389e-06	2.13636e-06	-2.13636e-06	0	-2.74675e-06	4.57792e-06	-3.35714e-06	2.68571e-05	-4.27272e-06	3.05194e-07	-4.27272e-06	-1.70909e-05	4.88311e-06	3.63181e-05
44	7	0	-5.1883e-06	9.15583e-07	-1.22078e-06	3.35714e-06	-2.44156e-06	6.10389e-06	-3.96753e-06	2.1974e-05	-4.27272e-06	-2.13636e-06	-5.1883e-06	-1.95324e-05	4.27272e-06	3.93701e-05
44	8	0	-5.79869e-06	-1.52597e-06	-1.22078e-06	5.79869e-06	-2.13636e-06	7.93505e-06	-3.35714e-06	1.37337e-05	-3.66233e-06	-5.1883e-06	-5.4935e-06	-1.73961e-05	4.57792e-06	3.78441e-05
44	9	0	-6.40908e-06	-5.1883e-06	0	5.79869e-06	-2.13636e-06	9.76622e-06	-3.05194e-06	3.35714e-06	-3.96753e-06	-8.54544e-06	-5.4935e-06	-7.62986e-06	4.57792e-06	3.05194e-05
44	10	0	-5.79869e-06	-6.10389e-06	9.15583e-07	3.96753e-06	-2.13636e-06	1.03766e-05	-3.96753e-06	-9.76622e-06	-5.79869e-06	-1.03766e-05	-5.79869e-06	4.27272e-06	4.27272e-06	2.35e-05
44	11	0	-4.27272e-06	-3.96753e-06	6.10389e-07	2.74675e-06	-1.83117e-06	9.15583e-06	-5.4935e-06	-2.47207e-05	-8.24025e-06	-9.76622e-06	-8.24025e-06	1.28182e-05	4.27272e-06	2.07532e-05
44	12	0	-3.96753e-06	-2.13636e-06	-6.10389e-07	4.57792e-06	-1.83117e-06	8.24025e-06	-5.79869e-06	-3.2961e-05	-8.85064e-06	-7.62986e-06	-1.12922e-05	1.89221e-05	4.88311e-06	1.70909e-05
44	13	0	-5.1883e-06	-3.05194e-06	-3.05194e-07	7.32467e-06	-2.13636e-06	8.54544e-06	-4.88311e-06	-2.59415e-05	-7.01947e-06	-6.10389e-06	-1.2513e-05	2.38052e-05	4.57792e-06	5.4935e-06
44	14	0	-5.79869e-06	-5.4935e-06	1.22078e-06	8.24025e-06	-1.83117e-06	9.46103e-06	-3.35714e-06	-8.24025e-06	-4.27272e-06	-5.79869e-06	-1.22078e-05	2.47207e-05	3.05194e-06	-1.00714e-05
44	15	0	-4.88311e-06	-5.79869e-06	1.83117e-06	6.10389e-06	-1.52597e-06	8.85064e-06	-2.13636e-06	3.05194e-06	-3.05194e-06	-6.40908e-06	-1.2513e-05	2.01428e-05	2.13636e-06	-1.77013e-05
44	16	0	-3.96753e-06	-3.66233e-06	6.10389e-07	3.35714e-06	-1.22078e-06	6.40908e-06	-6.10389e-07	-1.22078e-06	-3.05194e-06	-6.10389e-06	-1.43441e-05	1.40389e-05	3.05194e-06	-1.31234e-05
44	17	0	-4.88311e-06	-1.22078e-06	0	2.44156e-06	-6.10389e-07	3.96753e-06	3.05194e-07	-1.37337e-05	-1.83117e-06	-4.57792e-06	-1.52597e-05	1.19026e-05	4.88311e-06	-6.10389e-06
44	18	0	-6.71428e-06	-3.05194e-07	1.83117e-06	2.44156e-06	0	3.35714e-06	1.22078e-06	-1.73961e-05	6.10389e-07	3.05194e-07	-1.43441e-05	1.37337e-05	5.4935e-06	-3.96753e-06
44	19	0	-7.32467e-06	-6.10389e-07	3.05194e-06	2.74675e-06	0	4.27272e-06	2.13636e-06	-7.93505e-06	2.44156e-06	7.62986e-06	-1.2513e-05	1.49545e-05	4.57792e-06	-5.79869e-06
45	0	0	-6.71428e-06	-6.10389e-07	1.52597e-06	2.74675e-06	0	4.57792e-06	2.74675e-06	-1.22078e-06	2.44156e-06	1.19026e-05	-1.22078e-05	1.43441e-05	3.96753e-06	-7.01947e-06
45	1	0	-6.71428e-06	-3.05194e-07	-6.10389e-07	3.05194e-06	-6.10389e-07	4.27272e-06	2.74675e-06	-1.15974e-05	1.83117e-06	9.46103e-06	-1.37337e-05	1.31234e-05	4.57792e-06	-6.71428e-06
45	2	0	-7.32467e-06	-3.05194e-07	-1.52597e-06	2.13636e-06	-3.05194e-07	3.66233e-06	3.35714e-06	-3.47922e-05	1.83117e-06	2.13636e-06	-1.46493e-05	1.12922e-05	5.4935e-06	-5.4935e-06
45	3	0	-7.93505e-06	0	0	0	3.05194e-07	3.05194e-06	3.96753e-06	-5.43246e-05	2.44156e-06	-4.27272e-06	-1.52597e-05	8.24025e-06	5.79869e-06	-4.57792e-06
45	4	0	-8.24025e-06	0	1.22078e-06	-1.52597e-06	3.05194e-07	3.05194e-06	4.57792e-06	-6.01233e-05	2.44156e-06	-8.24025e-06	-1.61753e-05	5.79869e-06	5.1883e-06	-4.88311e-06
45	5	0	-7.62986e-06	-3.05194e-07	1.52597e-06	-6.10389e-07	-3.05194e-07	3.66233e-06	4.88311e-06	-5.31038e-05	2.74675e-06	-1.15974e-05	-1.80065e-05	4.57792e-06	4.88311e-06	-7.01947e-06
45	6	0	-7.32467e-06	-9.15583e-07	1.22078e-06	1.22078e-06	-3.05194e-07	4.27272e-06	4.88311e-06	-3.90649e-05	3.05194e-06	-1.40389e-05	-1.95324e-05	3.66233e-06	4.88311e-06	-8.54544e-06
45	7	0	-7.32467e-06	-1.52597e-06	1.22078e-06	1.83117e-06	6.10389e-07	5.79869e-06	5.1883e-06	-2.47207e-05	3.35714e-06	-1.34286e-05	-1.95324e-05	0	5.1883e-06	-8.24025e-06
45	8	0	-7.32467e-06	-2.13636e-06	1.52597e-06	1.52597e-06	1.52597e-06	7.32467e-06	4.88311e-06	-1.80065e-05	2.74675e-06	-1.06818e-05	-1.92272e-05	-6.10389e-06	5.4935e-06	-7.93505e-06
45	9	0	-6.40908e-06	-2.44156e-06	1.83117e-06	1.83117e-06	1.22078e-06	7.93505e-06	3.96753e-06	-1.77013e-05	2.74675e-06	-7.62986e-06	-1.86169e-05	-1.31234e-05	6.40908e-06	-8.54544e-06
45	10	0	-5.1883e-06	-2.44156e-06	2.13636e-06	2.44156e-06	3.05194e-07	6.71428e-06	3.05194e-06	-1.15974e-05	3.96753e-06	-3.96753e-06	-1.77013e-05	-1.86169e-05	6.71428e-06	-8.85064e-06
45	11	0	-4.88311e-06	-2.44156e-06	1.83117e-06	1.52597e-06	6.10389e-07	4.57792e-06	3.66233e-06	5.4935e-06	5.1883e-06	6.10389e-07	-1.70909e-05	-2.1974e-05	6.71428e-06	-8.24025e-06
45	12	0	-5.4935e-06	-2.13636e-06	1.22078e-06	0	2.13636e-06	3.35714e-06	4.88311e-06	1.73961e-05	5.1883e-06	4.27272e-06	-1.61753e-05	-2.07532e-05	6.71428e-06	-8.54544e-06
45	13	0	-6.40908e-06	-1.83117e-06	9.15583e-07	3.05194e-07	3.35714e-06	2.74675e-06	4.57792e-06	4.27272e-06	4.27272e-06	4.57792e-06	-1.58701e-05	-1.34286e-05	7.01947e-06	-7.32467e-06
45	14	0	-6.40908e-06	-1.22078e-06	1.52597e-06	1.83117e-06	3.05194e-06	1.52597e-06	3.35714e-06	-2.89935e-05	3.66233e-06	5.1883e-06	-1.58701e-05	-3.66233e-06	6.71428e-06	6.10389e-07
45	15	0	-5.4935e-06	6.10389e-07	2.13636e-06	9.15583e-07	2.13636e-06	6.10389e-07	3.05194e-06	-5.46298e-05	3.66233e-06	7.32467e-06	-1.61753e-05	3.05194e-07	6.10389e-06	1.43441e-05
45	16	0	-4.27272e-06	3.05194e-06	1.83117e-06	-2.13636e-06	2.13636e-06	3.05194e-07	3.66233e-06	-5.43246e-05	3.66233e-06	5.4935e-06	-1.64805e-05	-3.66233e-06	5.1883e-06	2.56363e-05
45	17	0	-3.66233e-06	3.66233e-06	6.10389e-07	-3.96753e-06	3.96753e-06	1.83117e-06	3.66233e-06	-3.50974e-05	3.66233e-06	-2.13636e-06	-1.64805e-05	-8.24025e-06	4.88311e-06	3.60129e-05
45	18	0	-3.35714e-06	1.83117e-06	0	-2.44156e-06	6.10389e-06	3.96753e-06	1.83117e-06	-1.37337e-05	3.35714e-06	-7.01947e-06	-1.61753e-05	-3.66233e-06	4.88311e-06	5.6461e-05
45	19	0	-3.05194e-06	-3.05194e-07	0	3.05194e-07	6.71428e-06	5.1883e-06	3.05194e-07	-3.96753e-06	3.05194e-06	0	-1.58701e-05	8.85064e-06	5.1883e-06	8.02661e-05
46	0	0	-3.05194e-06	-2.13636e-06	6.10389e-07	2.13636e-06	6.40908e-06	5.79869e-06	6.10389e-07	-1.37337e-05	2.74675e-06	1.31234e-05	-1.61753e-05	1.98376e-05	5.79869e-06	8.24025e-05
46	1	0	-2.74675e-06	-2.44156e-06	1.52597e-06	2.13636e-06	6.10389e-06	5.79869e-06	9.15583e-07	-3.87597e-05	2.74675e-06	2.13636e-05	-1.55649e-05	2.25844e-05	6.40908e-06	5.67662e-05
46	2	0	-1.83117e-06	-1.83117e-06	2.13636e-06	1.22078e-06	7.01947e-06	6.10389e-06	6.10389e-07	-5.95129e-05	2.74675e-06	2.28896e-05	-1.43441e-05	1.92272e-05	6.10389e-06	3.63181e-05
46	3	0	-1.22078e-06	-1.52597e-06	1.83117e-06	3.05194e-07	7.62986e-06	6.40908e-06	-3.05194e-07	-5.70714e-05	3.66233e-06	2.44156e-05	-1.37337e-05	1.52597e-05	5.1883e-06	4.48636e-05
46	4	0	-1.22078e-06	-2.13636e-06	1.83117e-06	6.10389e-07	7.62986e-06	6.10389e-06	-6.10389e-07	-3.50974e-05	3.96753e-06	2.44156e-05	-1.46493e-05	1.15974e-05	3.96753e-06	5.27986e-05
46	5	0	-1.52597e-06	-3.66233e-06	2.74675e-06	2.13636e-06	7.62986e-06	5.1883e-06	0	-1.67857e-05	3.35714e-06	1.64805e-05	-1.52597e-05	6.71428e-06	3.66233e-06	1.80065e-05
46	6	0	-1.83117e-06	-4.57792e-06	3.96753e-06	3.05194e-06	8.54544e-06	4.88311e-06	3.05194e-07	-1.46493e-05	2.44156e-06	4.88311e-06	-1.46493e-05	1.83117e-06	3.66233e-06	-4.69999e-05
46	7	0	-1.52597e-06	-4.88311e-06	4.57792e-06	2.44156e-06	9.15583e-06	5.4935e-06	3.05194e-07	-1.98376e-05	1.83117e-06	0	-1.31234e-05	-9.15583e-07	3.66233e-06	-8.9422e-05
46	8	0	-9.15583e-07	-4.88311e-06	4.27272e-06	2.44156e-06	8.54544e-06	5.79869e-06	0	-2.1974e-05	2.13636e-06	9.15583e-07	-1.31234e-05	-3.05194e-06	3.96753e-06	-9.46103e-05
46	9	0	-9.15583e-07	-4.57792e-06	3.96753e-06	3.66233e-06	7.62986e-06	4.57792e-06	-3.05194e-07	-2.74675e-05	3.35714e-06	-2.44156e-06	-1.46493e-05	-6.10389e-06	4.88311e-06	-0.000100714
46	10	0	-1.22078e-06	-3.05194e-06	3.66233e-06	3.66233e-06	7.62986e-06	2.13636e-06	-9.15583e-07	-4.79155e-05	3.05194e-06	-1.40389e-05	-1.55649e-05	-9.76622e-06	4.57792e-06	-0.000128182
46	11	0	-1.22078e-06	-1.22078e-06	3.35714e-06	6.10389e-07	8.24025e-06	1.22078e-06	-2.13636e-06	-8.36233e-05	1.52597e-06	-2.65519e-05	-1.49545e-05	-1.19026e-05	3.35714e-06	-0.000141305
46	12	0	-9.15583e-07	-3.05194e-07	3.35714e-06	-2.44156e-06	8.54544e-06	2.13636e-06	-2.74675e-06	-0.000121773	0	-4.12012e-05	-1.37337e-05	-1.22078e-05	3.05194e-06	-0.000106818
46	13	0	-6.10389e-07	-2.44156e-06	4.27272e-06	-1.83117e-06	8.54544e-06	4.27272e-06	-2.74675e-06	-0.000147104	-3.05194e-07	-6.80584e-05	-1.37337e-05	-1.2513e-05	4.88311e-06	-5.1883e-05
46	14	0	0	-5.1883e-06	5.79869e-06	9.15583e-07	9.46103e-06	5.4935e-06	-2.13636e-06	-0.000148935	-3.05194e-07	-0.000103461	-1.37337e-05	-1.37337e-05	6.40908e-06	-2.65519e-05
46	15	0	9.15583e-07	-5.4935e-06	6.71428e-06	2.74675e-06	1.03766e-05	5.79869e-06	-2.13636e-06	-0.000129097	-3.05194e-07	-0.000124825	-1.34286e-05	-1.34286e-05	5.79869e-06	-3.41818e-05
46	16	0	1.52597e-06	-4.88311e-06	6.10389e-06	2.44156e-06	9.76622e-06	6.71428e-06	-2.44156e-06	-0.000101935	0	-0.000116584	-1.31234e-05	-1.03766e-05	3.35714e-06	-4.02857e-05
46	17	0	1.22078e-06	-5.79869e-06	5.79869e-06	2.44156e-06	7.01947e-06	8.24025e-06	-2.74675e-06	-7.62986e-05	3.05194e-07	-8.7896e-05	-1.40389e-05	-5.4935e-06	1.83117e-06	-2.96039e-05
46	18	0	6.10389e-07	-7.62986e-06	6.10389e-06	3.66233e-06	4.88311e-06	8.24025e-06	-3.05194e-06	-4.21168e-05	6.10389e-07	-5.79869e-05	-1.52597e-05	-1.83117e-06	1.22078e-06	-2.13636e-05
46	19	0	9.15583e-07	-7.01947e-06	6.71428e-06	4.27272e-06	5.4935e-06	6.71428e-06	-3.05194e-06	1.34286e-05	0	-3.50974e-05	-1.55649e-05	-9.15583e-07	1.22078e-06	-2.47207e-05
47	0	0	1.52597e-06	-4.57792e-06	6.40908e-06	4.27272e-06	7.32467e-06	4.57792e-06	-3.66233e-06	7.81298e-05	-3.05194e-07	-1.64805e-05	-1.46493e-05	-1.22078e-06	9.15583e-07	-2.10584e-05
47	1	0	1.52597e-06	-3.66233e-06	4.88311e-06	5.1883e-06	8.24025e-06	3.96753e-06	-4.27272e-06	0.000112922	0	-3.05194e-06	-1.40389e-05	-1.83117e-06	1.52597e-06	1.52597e-06
47	2	0	6.10389e-07	-4.88311e-06	4.27272e-06	6.40908e-06	8.24025e-06	4.57792e-06	-3.96753e-06	9.82726e-05	3.05194e-07	1.22078e-06	-1.43441e-05	-2.13636e-06	2.13636e-06	2.31948e-05
47	3	0	0	-5.4935e-06	4.88311e-06	5.1883e-06	8.85064e-06	5.4935e-06	-3.66233e-06	5.79869e-05	0	-2.44156e-06	-1.49545e-05	-3.05194e-06	1.52597e-06	1.67857e-05
47	4	0	0	-3.66233e-06	5.4935e-06	2.74675e-06	9.15583e-06	5.4935e-06	-4.57792e-06	3.38766e-05	-1.52597e-06	-1.0987e-05	-1.43441e-05	-4.88311e-06	6.10389e-07	-1.31234e-05
47	5	0	6.10389e-07	-1.22078e-06	5.4935e-06	1.83117e-06	8.85064e-06	4.88311e-06	-7.01947e-06	4.02857e-05	-3.35714e-06	-2.01428e-05	-1.28182e-05	-5.4935e-06	1.22078e-06	-3.66233e-05
47	6	0	9.15583e-07	0	5.4935e-06	2.74675e-06	7.93505e-06	4.27272e-06	-7.93505e-06	5.4935e-05	-3.96753e-06	-2.65519e-05	-1.12922e-05	-4.88311e-06	2.74675e-06	-3.4487e-05
47	7	0	1.52597e-06	0	5.79869e-06	2.74675e-06	8.54544e-06	3.96753e-06	-7.01947e-06	5.46298e-05	-3.66233e-06	-2.38052e-05	-1.0987e-05	-3.66233e-06	3.66233e-06	-1.92272e-05
47	8	0	2.44156e-06	0	6.71428e-06	1.83117e-06	1.00714e-05	3.96753e-06	-5.79869e-06	4.2422e-05	-3.66233e-06	-3.35714e-06	-1.12922e-05	-2.44156e-06	3.35714e-06	-1.34286e-05
47	9	0	2.74675e-06	-3.05194e-07	7.32467e-06	1.52597e-06	1.03766e-05	3.66233e-06	-5.79869e-06	3.57077e-05	-4.27272e-06	3.47922e-05	-1.06818e-05	-1.22078e-06	3.35714e-06	-2.31948e-05
47	10	0	1.83117e-06	-1.83117e-06	8.24025e-06	2.74675e-06	8.54544e-06	3.05194e-06	-6.71428e-06	3.72337e-05	-4.27272e-06	7.62986e-05	-9.15583e-06	0	3.96753e-06	-3.57077e-05
47	11	0	1.22078e-06	-3.05194e-06	8.85064e-06	3.66233e-06	7.01947e-06	3.05194e-06	-6.10389e-06	2.86883e-05	-3.35714e-06	9.8883e-05	-8.24025e-06	1.83117e-06	4.27272e-06	-3.69285e-05
47	12	0	2.44156e-06	-2.74675e-06	8.54544e-06	3.35714e-06	7.93505e-06	4.27272e-06	-4.88311e-06	-6.10389e-07	-2.74675e-06	9.33895e-05	-9.46103e-06	2.74675e-06	3.05194e-06	-2.74675e-05
47	13	0	3.96753e-06	-2.44156e-06	7.93505e-06	3.96753e-06	9.46103e-06	5.4935e-06	-5.1883e-06	-3.35714e-05	-2.13636e-06	7.01947e-05	-1.15974e-05	3.35714e-06	6.10389e-07	-1.70909e-05
47	14	0	4.27272e-06	-3.35714e-06	7.32467e-06	4.88311e-06	1.00714e-05	5.1883e-06	-7.32467e-06	-4.36428e-05	-1.83117e-06	4.27272e-05	-1.31234e-05	4.57792e-06	-9.15583e-07	-1.34286e-05
47	15	0	3.66233e-06	-4.27272e-06	7.32467e-06	4.88311e-06	9.46103e-06	3.66233e-06	-7.93505e-06	-2.59415e-05	-1.22078e-06	1.73961e-05	-1.28182e-05	4.88311e-06	-1.83117e-06	-1.67857e-05
47	16	0	3.96753e-06	-3.66233e-06	7.62986e-06	4.27272e-06	8.85064e-06	2.13636e-06	-6.71428e-06	2.44156e-06	-1.22078e-06	3.05194e-07	-1.19026e-05	2.74675e-06	-1.83117e-06	-2.28896e-05
47	17	0	5.4935e-06	-2.13636e-06	7.93505e-06	3.96753e-06	8.85064e-06	6.10389e-07	-5.79869e-06	2.68571e-05	-2.44156e-06	1.22078e-06	-1.06818e-05	0	-9.15583e-07	-2.74675e-05
47	18	0	6.40908e-06	0	7.93505e-06	2.74675e-06	8.85064e-06	-2.44156e-06	-7.01947e-06	4.21168e-05	-3.35714e-06	1.46493e-05	-9.76622e-06	-9.15583e-07	0	-2.74675e-05
47	19	0	5.4935e-06	3.96753e-06	7.93505e-06	-1.52597e-06	8.24025e-06	-9.15583e-06	-8.24025e-06	4.08961e-05	-1.52597e-06	1.03766e-05	-8.85064e-06	0	9.15583e-07	-2.38052e-05
48	0	0	5.1883e-06	8.54544e-06	7.62986e-06	-7.01947e-06	8.24025e-06	-1.55649e-05	-7.62986e-06	2.41104e-05	9.15583e-07	-2.71623e-05	-8.85064e-06	0	1.22078e-06	-1.98376e-05
48	1	0	6.10389e-06	9.46103e-06	7.32467e-06	-8.24025e-06	8.85064e-06	-1.77013e-05	-6.10389e-06	1.73961e-05	2.44156e-06	-6.77532e-05	-9.46103e-06	-1.22078e-06	1.83117e-06	-1.73961e-05
48	2	0	7.32467e-06	6.40908e-06	7.01947e-06	-4.88311e-06	8.85064e-06	-1.49545e-05	-5.1883e-06	4.91363e-05	1.83117e-06	-6.80584e-05	-8.85064e-06	-3.05194e-06	2.44156e-06	-1.52597e-05
48	3	0	7.62986e-06	4.27272e-06	7.62986e-06	-3.05194e-06	7.62986e-06	-1.2513e-05	-4.57792e-06	0.000106208	6.10389e-07	-3.78441e-05	-7.62986e-06	-3.35714e-06	3.05194e-06	-1.19026e-05
48	4	0	7.62986e-06	6.40908e-06	8.54544e-06	-5.4935e-06	6.40908e-06	-1.40389e-05	-3.35714e-06	0.000135506	3.05194e-07	-2.31948e-05	-6.71428e-06	-3.35714e-06	3.05194e-06	-8.24025e-06
48	5	0	7.93505e-06	9.76622e-06	8.54544e-06	-8.54544e-06	6.10389e-06	-1.64805e-05	-2.13636e-06	0.000109565	3.05194e-07	-2.59415e-05	-6.71428e-06	-3.96753e-06	2.44156e-06	-5.4935e-06
48	6	0	7.62986e-06	9.15583e-06	8.24025e-06	-8.54544e-06	7.01947e-06	-1.55649e-05	-1.52597e-06	6.34804e-05	0	5.4935e-06	-6.71428e-06	-5.1883e-06	1.83117e-06	-3.35714e-06
48	7	0	6.40908e-06	5.4935e-06	7.32467e-06	-6.71428e-06	7.32467e-06	-1.15974e-05	-1.52597e-06	4.30324e-05	0	9.24739e-05	-5.79869e-06	-5.1883e-06	1.22078e-06	-9.15583e-07
48	8	0	5.4935e-06	2.74675e-06	7.01947e-06	-5.1883e-06	6.71428e-06	-7.62986e-06	-1.22078e-06	4.73051e-05	0	0.000177318	-4.88311e-06	-3.66233e-06	3.05194e-07	3.05194e-07
48	9	0	5.4935e-06	2.74675e-06	6.71428e-06	-3.35714e-06	5.4935e-06	-5.4935e-06	-3.05194e-07	4.3948e-05	6.10389e-07	0.000193188	-6.10389e-06	-2.74675e-06	-6.10389e-07	0
48	10	0	5.4935e-06	2.44156e-06	7.01947e-06	-1.52597e-06	4.57792e-06	-4.27272e-06	0	2.47207e-05	3.05194e-07	0.00014924	-8.24025e-06	-3.66233e-06	-1.83117e-06	-3.05194e-07
48	11	0	5.1883e-06	9.15583e-07	6.71428e-06	-1.22078e-06	3.96753e-06	-3.35714e-06	0	9.15583e-06	-3.05194e-07	0.000103461	-9.76622e-06	-4.57792e-06	-3.05194e-06	-3.05194e-07
48	12	0	5.4935e-06	-3.05194e-07	6.40908e-06	-1.83117e-06	3.96753e-06	-1.83117e-06	6.10389e-07	6.40908e-06	-9.15583e-07	8.11817e-05	-8.85064e-06	-4.27272e-06	-3.05194e-06	0
48	13	0	7.01947e-06	-6.10389e-07	6.40908e-06	-1.22078e-06	3.96753e-06	-6.10389e-07	1.52597e-06	3.66233e-06	-3.05194e-07	6.22597e-05	-7.01947e-06	-3.05194e-06	-2.13636e-06	0
48	14	0	7.32467e-06	-1.52597e-06	7.62986e-06	6.10389e-07	3.05194e-06	0	2.13636e-06	-5.4935e-06	-3.05194e-07	3.32662e-05	-6.10389e-06	-2.44156e-06	-9.15583e-07	-3.05194e-07
48	15	0	7.01947e-06	-2.74675e-06	8.85064e-06	2.13636e-06	2.44156e-06	0	2.74675e-06	-1.28182e-05	-6.10389e-07	1.03766e-05	-5.79869e-06	-3.05194e-06	0	0
48	16	0	7.62986e-06	-3.35714e-06	8.85064e-06	1.52597e-06	2.74675e-06	0	3.35714e-06	-1.31234e-05	-6.10389e-07	4.88311e-06	-6.10389e-06	-3.66233e-06	3.05194e-07	6.10389e-07
48	17	0	8.54544e-06	-2.44156e-06	6.71428e-06	3.05194e-07	3.35714e-06	3.05194e-07	3.96753e-06	-1.2513e-05	0	7.32467e-06	-5.4935e-06	-3.66233e-06	6.10389e-07	9.15583e-07
48	18	0	8.24025e-06	-2.13636e-06	5.4935e-06	6.10389e-07	3.05194e-06	1.52597e-06	4.27272e-06	-1.49545e-05	1.83117e-06	5.4935e-06	-4.27272e-06	-3.35714e-06	3.05194e-07	1.22078e-06
48	19	0	6.10389e-06	-3.66233e-06	7.32467e-06	1.52597e-06	1.22078e-06	1.83117e-06	4.88311e-06	-1.52597e-05	3.05194e-06	9.15583e-07	-3.96753e-06	-4.27272e-06	0	1.52597e-06
49	0	0	4.88311e-06	-4.57792e-06	8.85064e-06	2.13636e-06	-3.05194e-07	1.22078e-06	6.71428e-06	-1.37337e-05	3.05194e-06	-1.52597e-06	-4.57792e-06	-5.1883e-06	0	1.52597e-06
49	1	0	5.4935e-06	-3.05194e-06	7.62986e-06	2.44156e-06	-6.10389e-07	1.22078e-06	7.93505e-06	-1.64805e-05	3.05194e-06	-5.1883e-06	-5.79869e-06	-5.1883e-06	6.10389e-07	9.15583e-07
49	2	0	5.79869e-06	-1.22078e-06	3.96753e-06	2.44156e-06	0	1.52597e-06	7.62986e-06	-2.31948e-05	3.96753e-06	-1.12922e-05	-5.4935e-06	-3.66233e-06	1.83117e-06	9.15583e-07
49	3	0	4.88311e-06	-1.22078e-06	3.05194e-06	1.52597e-06	6.10389e-07	1.22078e-06	5.79869e-06	-2.50259e-05	5.1883e-06	-1.61753e-05	-3.66233e-06	-2.74675e-06	9.15583e-07	1.83117e-06
49	4	0	4.88311e-06	-3.05194e-06	5.4935e-06	6.10389e-07	3.05194e-07	-3.05194e-07	4.27272e-06	-2.13636e-05	4.27272e-06	-1.58701e-05	-9.15583e-07	-3.35714e-06	-9.15583e-07	3.05194e-06
49	5	0	6.71428e-06	-3.96753e-06	7.93505e-06	6.10389e-07	-6.10389e-07	-1.22078e-06	3.96753e-06	-1.86169e-05	1.83117e-06	-1.37337e-05	6.10389e-07	-4.27272e-06	-1.52597e-06	2.74675e-06
49	6	0	7.93505e-06	-3.35714e-06	7.62986e-06	1.22078e-06	-1.52597e-06	0	3.35714e-06	-1.92272e-05	-6.10389e-07	-1.58701e-05	1.22078e-06	-4.57792e-06	-6.10389e-07	1.52597e-06
49	7	0	7.32467e-06	-2.74675e-06	7.01947e-06	9.15583e-07	-1.52597e-06	9.15583e-07	2.44156e-06	-1.77013e-05	-1.52597e-06	-2.28896e-05	1.22078e-06	-4.27272e-06	-3.05194e-07	3.05194e-07
49	8	0	6.40908e-06	-2.74675e-06	8.24025e-06	0	-3.05194e-07	0	1.52597e-06	-1.43441e-05	-3.05194e-07	-2.86883e-05	6.10389e-07	-4.57792e-06	-2.13636e-06	-3.05194e-07
49	9	0	7.32467e-06	-2.44156e-06	9.46103e-06	3.05194e-07	9.15583e-07	-1.52597e-06	9.15583e-07	-1.49545e-05	6.10389e-07	-2.56363e-05	-3.05194e-07	-5.4935e-06	-4.27272e-06	-3.05194e-07
49	10	0	8.24025e-06	-2.13636e-06	8.85064e-06	1.52597e-06	1.22078e-06	-1.83117e-06	1.22078e-06	-1.86169e-05	9.15583e-07	-1.28182e-05	-1.52597e-06	-6.10389e-06	-3.35714e-06	0
49	11	0	7.62986e-06	-1.83117e-06	7.62986e-06	1.22078e-06	9.15583e-07	-1.52597e-06	1.52597e-06	-1.70909e-05	6.10389e-07	0	-1.83117e-06	-7.01947e-06	-1.22078e-06	6.10389e-07
49	12	0	6.71428e-06	-1.52597e-06	7.01947e-06	-3.05194e-07	3.05194e-07	-2.44156e-06	9.15583e-07	-9.46103e-06	6.10389e-07	3.66233e-06	-2.13636e-06	-7.32467e-06	-1.52597e-06	2.44156e-06
49	13	0	7.62986e-06	-3.05194e-07	7.01947e-06	-1.22078e-06	0	-3.96753e-06	3.05194e-07	-2.44156e-06	6.10389e-07	-9.15583e-07	-3.35714e-06	-5.79869e-06	-4.88311e-06	4.57792e-06
49	14	0	9.15583e-06	6.10389e-07	6.71428e-06	0	-3.05194e-07	-3.66233e-06	6.10389e-07	-1.22078e-06	1.52597e-06	-7.32467e-06	-4.57792e-06	-1.83117e-06	-7.32467e-06	4.57792e-06
49	15	0	8.85064e-06	0	6.10389e-06	1.83117e-06	-3.05194e-07	-1.83117e-06	1.22078e-06	-2.74675e-06	2.74675e-06	-1.37337e-05	-5.1883e-06	2.13636e-06	-6.10389e-06	1.83117e-06
49	16	0	7.93505e-06	-1.83117e-06	6.40908e-06	2.44156e-06	0	-6.10389e-07	1.22078e-06	-8.54544e-06	3.66233e-06	-2.31948e-05	-5.1883e-06	3.35714e-06	-3.05194e-06	-6.10389e-07
49	17	0	7.62986e-06	-3.35714e-06	5.79869e-06	1.83117e-06	0	-9.15583e-07	0	-2.10584e-05	3.35714e-06	-3.23506e-05	-5.1883e-06	1.52597e-06	-1.22078e-06	-6.10389e-07
49	18	0	8.24025e-06	-3.05194e-06	3.66233e-06	1.83117e-06	-1.22078e-06	-1.52597e-06	-9.15583e-07	-3.54026e-05	2.74675e-06	-3.38766e-05	-4.57792e-06	0	-9.15583e-07	9.15583e-07
49	19	0	7.62986e-06	-1.83117e-06	2.44156e-06	1.22078e-06	-2.44156e-06	-9.15583e-07	-1.22078e-06	-4.05909e-05	3.05194e-06	-2.77727e-05	-2.74675e-06	3.05194e-07	-1.22078e-06	1.52597e-06
50	0	0	5.79869e-06	-9.15583e-07	3.35714e-06	0	-2.13636e-06	-3.05194e-07	-1.22078e-06	-3.75389e-05	3.05194e-06	-2.28896e-05	-1.22078e-06	9.15583e-07	-2.44156e-06	9.15583e-07
50	1	0	4.57792e-06	0	4.57792e-06	-6.10389e-07	-9.15583e-07	-9.15583e-07	-1.83117e-06	-3.81493e-05	2.13636e-06	-2.25844e-05	-1.22078e-06	6.10389e-07	-4.57792e-06	9.15583e-07
50	2	0	4.88311e-06	0	3.35714e-06	6.10389e-07	-6.10389e-07	-1.52597e-06	-3.35714e-06	-4.21168e-05	6.10389e-07	-2.10584e-05	-1.83117e-06	-9.15583e-07	-5.79869e-06	1.83117e-06
50	3	0	6.40908e-06	-3.05194e-07	9.15583e-07	1.83117e-06	-1.22078e-06	-9.15583e-07	-3.35714e-06	-3.1435e-05	0	-1.43441e-05	-2.13636e-06	-2.44156e-06	-4.88311e-06	1.83117e-06
50	4	0	7.32467e-06	-1.22078e-06	3.05194e-07	9.15583e-07	-9.15583e-07	-3.05194e-07	-1.83117e-06	3.05194e-06	9.15583e-07	-8.24025e-06	-9.15583e-07	-3.05194e-06	-3.05194e-06	6.10389e-07
50	5	0	6.40908e-06	-3.05194e-07	1.83117e-06	-6.10389e-07	0	-3.05194e-07	-9.15583e-07	4.18116e-05	1.22078e-06	-8.54544e-06	0	-2.44156e-06	-3.05194e-06	1.52597e-06
50	6	0	4.27272e-06	9.15583e-07	2.44156e-06	0	-3.05194e-07	-9.15583e-07	-1.52597e-06	5.61558e-05	0	-1.19026e-05	6.10389e-07	0	-3.66233e-06	4.57792e-06
50	7	0	2.74675e-06	1.52597e-06	1.83117e-06	1.52597e-06	-2.13636e-06	-1.22078e-06	-2.74675e-06	4.21168e-05	-9.15583e-07	-1.43441e-05	1.52597e-06	2.44156e-06	-3.05194e-06	5.79869e-06
50	8	0	3.05194e-06	0	1.83117e-06	1.83117e-06	-3.05194e-06	-1.22078e-06	-2.13636e-06	2.0448e-05	-6.10389e-07	-1.55649e-05	2.74675e-06	2.44156e-06	-1.83117e-06	4.27272e-06
50	9	0	5.1883e-06	-1.83117e-06	2.44156e-06	0	-2.13636e-06	-1.22078e-06	-3.05194e-07	7.93505e-06	-3.05194e-07	-1.64805e-05	3.96753e-06	6.10389e-07	-2.44156e-06	2.44156e-06
50	10	0	6.71428e-06	-1.22078e-06	2.74675e-06	-6.10389e-07	-9.15583e-07	0	0	4.57792e-06	-1.22078e-06	-1.55649e-05	4.57792e-06	6.10389e-07	-3.96753e-06	1.83117e-06
50	11	0	6.40908e-06	0	2.13636e-06	0	-1.83117e-06	3.05194e-07	-9.15583e-07	2.74675e-06	-3.66233e-06	-1.31234e-05	5.4935e-06	3.66233e-06	-4.27272e-06	1.22078e-06
50	12	0	5.4935e-06	3.05194e-07	1.83117e-06	1.22078e-06	-3.66233e-06	-3.05194e-07	-2.44156e-06	6.10389e-07	-5.4935e-06	-1.15974e-05	6.10389e-06	5.4935e-06	-2.44156e-06	-3.05194e-07
50	13	0	6.10389e-06	-6.10389e-07	2.44156e-06	6.10389e-07	-4.88311e-06	-1.83117e-06	-2.13636e-06	-9.15583e-07	-6.40908e-06	-1.31234e-05	6.71428e-06	3.96753e-06	-1.52597e-06	-1.22078e-06
50	14	0	7.01947e-06	-1.22078e-06	3.05194e-06	-9.15583e-07	-4.88311e-06	-2.74675e-06	-9.15583e-07	-2.74675e-06	-7.01947e-06	-1.55649e-05	7.32467e-06	2.74675e-06	-3.05194e-06	-1.83117e-06
50	15	0	6.71428e-06	-6.10389e-07	3.35714e-06	-1.52597e-06	-5.1883e-06	-1.52597e-06	0	-4.88311e-06	-7.93505e-06	-1.64805e-05	8.24025e-06	5.1883e-06	-4.88311e-06	-3.66233e-06
50	16	0	5.4935e-06	0	3.66233e-06	-3.05194e-07	-5.4935e-06	0	0	-4.57792e-06	-8.24025e-06	-1.61753e-05	9.15583e-06	8.54544e-06	-4.57792e-06	-6.10389e-06
50	17	0	5.4935e-06	-3.05194e-07	3.66233e-06	3.05194e-07	-5.1883e-06	3.05194e-07	0	-2.13636e-06	-7.32467e-06	-1.61753e-05	8.24025e-06	1.00714e-05	-3.96753e-06	-6.10389e-06
50	18	0	6.71428e-06	-9.15583e-07	2.44156e-06	3.05194e-07	-4.57792e-06	9.15583e-07	1.22078e-06	-6.10389e-07	-5.4935e-06	-1.58701e-05	6.71428e-06	1.06818e-05	-4.27272e-06	-6.71428e-06
50	19	0	7.01947e-06	-6.10389e-07	6.10389e-07	-6.10389e-07	-4.57792e-06	2.13636e-06	3.05194e-06	-3.05194e-06	-3.96753e-06	-1.34286e-05	6.10389e-06	1.34286e-05	-5.1883e-06	-1.15974e-05
51	0	0	5.4935e-06	0	3.05194e-07	-9.15583e-07	-4.88311e-06	2.74675e-06	3.66233e-06	-7.01947e-06	-4.57792e-06	-1.0987e-05	6.40908e-06	1.61753e-05	-4.88311e-06	-1.64805e-05
51	1	0	4.57792e-06	-3.05194e-07	9.15583e-07	0	-4.27272e-06	1.22078e-06	2.13636e-06	-9.46103e-06	-6.71428e-06	-9.46103e-06	6.71428e-06	1.73961e-05	-4.57792e-06	-1.37337e-05
51	2	0	4.88311e-06	-6.10389e-07	1.22078e-06	1.22078e-06	-3.05194e-06	-3.05194e-07	3.05194e-07	-9.46103e-06	-9.46103e-06	-9.46103e-06	5.79869e-06	2.01428e-05	-5.4935e-06	-9.46103e-06
51	3	0	5.4935e-06	0	0	1.22078e-06	-2.74675e-06	0	-3.05194e-07	-6.71428e-06	-1.0987e-05	-9.15583e-06	5.1883e-06	2.80779e-05	-7.01947e-06	-1.58701e-05
51	4	0	4.57792e-06	3.05194e-07	-9.15583e-07	0	-3.66233e-06	1.22078e-06	-3.05194e-07	-3.05194e-06	-1.12922e-05	-8.54544e-06	5.4935e-06	3.20454e-05	-7.32467e-06	-2.86883e-05
51	5	0	3.35714e-06	0	-6.10389e-07	-1.22078e-06	-4.57792e-06	2.44156e-06	0	-1.22078e-06	-1.15974e-05	-7.93505e-06	6.10389e-06	2.28896e-05	-7.01947e-06	-2.89935e-05
51	6	0	3.05194e-06	-6.10389e-07	0	-2.13636e-06	-5.1883e-06	1.83117e-06	0	-1.83117e-06	-1.19026e-05	-7.93505e-06	6.10389e-06	7.32467e-06	-7.93505e-06	-1.2513e-05
51	7	0	3.66233e-06	0	-3.05194e-07	-2.13636e-06	-5.4935e-06	6.10389e-07	0	-3.35714e-06	-1.2513e-05	-8.54544e-06	6.10389e-06	2.74675e-06	-9.15583e-06	5.1883e-06
51	8	0	3.66233e-06	1.22078e-06	-1.22078e-06	-2.44156e-06	-5.79869e-06	3.05194e-07	0	-3.66233e-06	-1.28182e-05	-9.15583e-06	7.01947e-06	1.22078e-05	-8.85064e-06	2.28896e-05
51	9	0	3.05194e-06	2.13636e-06	-1.83117e-06	-2.13636e-06	-5.4935e-06	0	6.10389e-07	-2.74675e-06	-1.31234e-05	-9.46103e-06	7.01947e-06	1.73961e-05	-6.40908e-06	6.40908e-05
51	10	0	3.05194e-06	1.83117e-06	-2.74675e-06	-1.83117e-06	-4.88311e-06	0	1.52597e-06	-2.44156e-06	-1.31234e-05	-8.85064e-06	5.79869e-06	5.4935e-06	-4.88311e-06	0.000134286
51	11	0	3.96753e-06	6.10389e-07	-3.66233e-06	-1.52597e-06	-4.57792e-06	0	2.13636e-06	-3.05194e-06	-1.28182e-05	-8.54544e-06	3.66233e-06	-1.37337e-05	-5.4935e-06	0.000182201
51	12	0	3.96753e-06	3.05194e-07	-4.27272e-06	-2.13636e-06	-4.88311e-06	3.05194e-07	1.22078e-06	-3.96753e-06	-1.22078e-05	-8.85064e-06	2.74675e-06	-2.50259e-05	-5.79869e-06	0.000152292
51	13	0	2.13636e-06	0	-3.35714e-06	-2.74675e-06	-4.27272e-06	6.10389e-07	3.05194e-07	-4.27272e-06	-1.22078e-05	-9.46103e-06	4.27272e-06	-2.62467e-05	-2.74675e-06	6.5922e-05
51	14	0	0	3.05194e-07	-1.83117e-06	-2.74675e-06	-3.35714e-06	6.10389e-07	6.10389e-07	-4.27272e-06	-1.22078e-05	-8.85064e-06	6.71428e-06	-2.47207e-05	3.05194e-06	1.46493e-05
51	15	0	-3.05194e-07	6.10389e-07	-1.83117e-06	-1.22078e-06	-3.35714e-06	6.10389e-07	1.83117e-06	-2.74675e-06	-1.12922e-05	-6.71428e-06	9.15583e-06	-1.95324e-05	7.01947e-06	5.15779e-05
51	16	0	6.10389e-07	3.05194e-07	-3.05194e-06	0	-3.66233e-06	6.10389e-07	2.74675e-06	0	-9.15583e-06	-4.88311e-06	9.76622e-06	-6.10389e-06	6.40908e-06	0.00012574
51	17	0	1.83117e-06	0	-3.96753e-06	-6.10389e-07	-3.35714e-06	6.10389e-07	2.44156e-06	3.05194e-06	-7.01947e-06	-3.96753e-06	7.93505e-06	9.15583e-06	1.83117e-06	0.000141
51	18	0	2.44156e-06	-1.22078e-06	-3.35714e-06	-1.83117e-06	-1.83117e-06	6.10389e-07	3.05194e-06	3.96753e-06	-6.71428e-06	-2.74675e-06	4.57792e-06	1.52597e-05	-2.13636e-06	6.34804e-05
51	19	0	2.44156e-06	-1.83117e-06	-2.13636e-06	-1.83117e-06	-1.22078e-06	6.10389e-07	3.96753e-06	3.05194e-06	-6.71428e-06	-1.22078e-06	1.83117e-06	1.19026e-05	-3.35714e-06	-5.43246e-05
52	0	0	2.44156e-06	-1.83117e-06	-1.52597e-06	0	-1.83117e-06	3.05194e-07	3.96753e-06	2.13636e-06	-5.4935e-06	-9.15583e-07	9.15583e-07	8.24025e-06	-1.83117e-06	-0.000141305
52	1	0	2.44156e-06	-2.44156e-06	-1.83117e-06	1.83117e-06	-3.96753e-06	0	2.44156e-06	-3.05194e-07	-3.35714e-06	-2.44156e-06	1.83117e-06	5.79869e-06	0	-0.000168773
52	2	0	1.22078e-06	-3.35714e-06	-2.44156e-06	2.44156e-06	-5.4935e-06	0	6.10389e-07	-7.01947e-06	-2.13636e-06	-4.88311e-06	3.96753e-06	-3.05194e-06	1.22078e-06	-0.000150766
52	3	0	0	-3.35714e-06	-3.35714e-06	2.13636e-06	-5.79869e-06	1.52597e-06	6.10389e-07	-1.70909e-05	-2.74675e-06	-6.10389e-06	6.71428e-06	-2.10584e-05	1.83117e-06	-0.000113227
52	4	0	-3.05194e-07	-2.44156e-06	-3.96753e-06	2.13636e-06	-4.88311e-06	2.74675e-06	0	-2.50259e-05	-3.35714e-06	-5.4935e-06	8.85064e-06	-3.81493e-05	2.74675e-06	-7.90453e-05
52	5	0	3.05194e-07	-2.13636e-06	-3.66233e-06	2.74675e-06	-3.96753e-06	2.13636e-06	-1.52597e-06	-2.74675e-05	-3.35714e-06	-4.27272e-06	9.15583e-06	-4.76103e-05	2.74675e-06	-6.34804e-05
52	6	0	1.22078e-06	-3.05194e-06	-2.74675e-06	2.74675e-06	-3.66233e-06	0	-2.74675e-06	-2.41104e-05	-2.44156e-06	-2.44156e-06	6.71428e-06	-5.40194e-05	1.22078e-06	-6.71428e-05
52	7	0	1.22078e-06	-3.35714e-06	-2.74675e-06	1.22078e-06	-3.66233e-06	-1.22078e-06	-1.52597e-06	-1.58701e-05	-1.52597e-06	-3.05194e-07	4.88311e-06	-6.01233e-05	-3.05194e-07	-7.32467e-05
52	8	0	6.10389e-07	-1.22078e-06	-3.66233e-06	-9.15583e-07	-3.96753e-06	-1.83117e-06	9.15583e-07	-3.96753e-06	-1.22078e-06	1.22078e-06	4.88311e-06	-5.79869e-05	6.10389e-07	-6.10389e-05
52	9	0	6.10389e-07	9.15583e-07	-4.27272e-06	-2.44156e-06	-3.96753e-06	-2.74675e-06	1.22078e-06	9.46103e-06	-1.22078e-06	2.44156e-06	6.10389e-06	-3.87597e-05	3.96753e-06	-2.83831e-05
52	10	0	1.22078e-06	9.15583e-07	-3.96753e-06	-2.74675e-06	-3.96753e-06	-4.27272e-06	0	2.0448e-05	-2.44156e-06	2.74675e-06	7.01947e-06	-8.24025e-06	6.10389e-06	7.62986e-06
52	11	0	1.52597e-06	0	-3.05194e-06	-1.83117e-06	-3.96753e-06	-5.4935e-06	-6.10389e-07	2.59415e-05	-3.35714e-06	3.66233e-06	7.01947e-06	1.55649e-05	4.27272e-06	2.80779e-05
52	12	0	1.22078e-06	-3.05194e-07	-3.05194e-06	-1.22078e-06	-4.27272e-06	-4.57792e-06	1.22078e-06	2.59415e-05	-3.35714e-06	4.57792e-06	6.40908e-06	2.22792e-05	6.10389e-07	2.99091e-05
52	13	0	9.15583e-07	0	-3.96753e-06	-9.15583e-07	-4.88311e-06	-3.05194e-06	3.05194e-06	2.31948e-05	-2.13636e-06	4.88311e-06	4.57792e-06	1.67857e-05	-1.52597e-06	2.22792e-05
52	14	0	1.52597e-06	0	-4.57792e-06	-1.22078e-06	-5.79869e-06	-1.83117e-06	2.74675e-06	1.89221e-05	-9.15583e-07	4.27272e-06	3.05194e-06	1.15974e-05	-1.83117e-06	1.03766e-05
52	15	0	2.44156e-06	-1.52597e-06	-3.66233e-06	-6.10389e-07	-6.71428e-06	-2.13636e-06	1.83117e-06	1.34286e-05	-3.05194e-07	3.35714e-06	2.74675e-06	1.19026e-05	-1.22078e-06	-6.40908e-06
52	16	0	3.05194e-06	-2.44156e-06	-2.74675e-06	6.10389e-07	-7.01947e-06	-2.13636e-06	2.13636e-06	8.24025e-06	0	2.13636e-06	3.96753e-06	1.31234e-05	-9.15583e-07	-2.71623e-05
52	17	0	2.44156e-06	-3.35714e-06	-3.05194e-06	1.83117e-06	-6.71428e-06	-1.22078e-06	2.44156e-06	3.96753e-06	0	-1.22078e-06	4.57792e-06	1.06818e-05	-6.10389e-07	-3.84545e-05
52	18	0	1.52597e-06	-4.88311e-06	-3.96753e-06	2.13636e-06	-6.40908e-06	-3.05194e-07	1.52597e-06	9.15583e-07	0	-7.32467e-06	3.66233e-06	3.05194e-06	0	-2.86883e-05
52	19	0	1.22078e-06	-6.71428e-06	-3.96753e-06	1.83117e-06	-5.79869e-06	-3.05194e-07	6.10389e-07	-3.05194e-07	-6.10389e-07	-1.31234e-05	3.35714e-06	-5.79869e-06	6.10389e-07	-7.32467e-06
53	0	0	2.13636e-06	-5.4935e-06	-2.44156e-06	1.52597e-06	-4.27272e-06	-1.22078e-06	9.15583e-07	-9.15583e-07	-3.05194e-07	-1.43441e-05	5.1883e-06	-1.19026e-05	9.15583e-07	1.22078e-06
53	1	0	2.44156e-06	-1.83117e-06	-9.15583e-07	1.22078e-06	-2.74675e-06	-1.52597e-06	1.83117e-06	-1.22078e-06	6.10389e-07	-1.15974e-05	7.32467e-06	-1.19026e-05	1.83117e-06	-1.49545e-05
53	2	0	1.52597e-06	6.10389e-07	-1.22078e-06	6.10389e-07	-2.44156e-06	-9.15583e-07	1.52597e-06	-1.52597e-06	1.22078e-06	-7.32467e-06	7.62986e-06	-5.79869e-06	2.44156e-06	-4.21168e-05
53	3	0	0	0	-2.44156e-06	9.15583e-07	-3.96753e-06	-9.15583e-07	0	-1.22078e-06	6.10389e-07	-4.27272e-06	6.71428e-06	3.05194e-07	2.44156e-06	-5.55454e-05
53	4	0	0	-1.83117e-06	-3.05194e-06	2.44156e-06	-4.88311e-06	-9.15583e-07	-9.15583e-07	0	-3.05194e-07	-1.83117e-06	6.10389e-06	1.52597e-06	2.13636e-06	-4.73051e-05
53	5	0	1.22078e-06	-1.52597e-06	-3.66233e-06	3.35714e-06	-5.1883e-06	-9.15583e-07	-9.15583e-07	1.22078e-06	-3.05194e-07	0	6.10389e-06	-1.52597e-06	2.13636e-06	-3.08246e-05
53	6	0	2.44156e-06	0	-4.57792e-06	2.13636e-06	-4.88311e-06	-3.05194e-07	-1.22078e-06	1.52597e-06	9.15583e-07	9.15583e-07	5.79869e-06	-3.05194e-06	2.74675e-06	-2.07532e-05
53	7	0	2.44156e-06	9.15583e-07	-4.88311e-06	0	-5.1883e-06	-3.05194e-07	-2.13636e-06	9.15583e-07	2.74675e-06	6.10389e-07	5.79869e-06	0	3.05194e-06	-1.77013e-05
53	8	0	1.22078e-06	1.22078e-06	-3.96753e-06	-6.10389e-07	-4.88311e-06	-1.22078e-06	-1.52597e-06	6.10389e-07	3.05194e-06	3.05194e-07	7.32467e-06	3.05194e-06	2.74675e-06	-1.58701e-05
53	9	0	6.10389e-07	1.83117e-06	-3.05194e-06	-6.10389e-07	-3.96753e-06	-1.52597e-06	6.10389e-07	9.15583e-07	3.35714e-06	0	8.54544e-06	2.44156e-06	2.74675e-06	-1.34286e-05
53	10	0	9.15583e-07	2.44156e-06	-3.35714e-06	-1.22078e-06	-3.35714e-06	-3.05194e-07	3.35714e-06	1.52597e-06	4.88311e-06	3.05194e-07	7.93505e-06	0	3.05194e-06	-1.15974e-05
53	11	0	9.15583e-07	1.52597e-06	-4.88311e-06	-1.83117e-06	-3.66233e-06	1.22078e-06	3.66233e-06	1.52597e-06	7.93505e-06	6.10389e-07	6.71428e-06	9.15583e-07	3.05194e-06	-1.03766e-05
53	12	0	0	0	-4.88311e-06	-9.15583e-07	-4.88311e-06	1.83117e-06	1.83117e-06	1.83117e-06	1.0987e-05	6.10389e-07	6.71428e-06	7.62986e-06	2.13636e-06	-8.24025e-06
53	13	0	-9.15583e-07	-3.05194e-07	-3.35714e-06	3.05194e-07	-5.4935e-06	1.22078e-06	3.05194e-07	2.44156e-06	1.19026e-05	9.15583e-07	7.32467e-06	1.67857e-05	1.22078e-06	-8.54544e-06
53	14	0	-3.05194e-07	3.05194e-07	-2.74675e-06	3.05194e-07	-4.27272e-06	9.15583e-07	0	2.74675e-06	1.0987e-05	9.15583e-07	6.40908e-06	2.38052e-05	1.22078e-06	-1.19026e-05
53	15	0	3.05194e-07	6.10389e-07	-3.35714e-06	-9.15583e-07	-2.13636e-06	1.52597e-06	6.10389e-07	2.74675e-06	9.15583e-06	1.52597e-06	4.57792e-06	2.59415e-05	1.52597e-06	-1.55649e-05
53	16	0	3.05194e-07	3.05194e-07	-4.57792e-06	-1.52597e-06	-1.52597e-06	1.83117e-06	3.05194e-07	2.44156e-06	7.01947e-06	2.74675e-06	3.66233e-06	2.47207e-05	1.22078e-06	-1.61753e-05
53	17	0	-9.15583e-07	3.05194e-07	-4.57792e-06	-3.05194e-07	-2.44156e-06	1.52597e-06	-3.05194e-07	2.44156e-06	4.57792e-06	3.35714e-06	3.96753e-06	2.44156e-05	3.05194e-07	-1.52597e-05
53	18	0	-1.22078e-06	6.10389e-07	-4.27272e-06	6.10389e-07	-4.27272e-06	1.52597e-06	-1.22078e-06	2.74675e-06	3.05194e-06	2.13636e-06	3.35714e-06	2.62467e-05	0	-1.58701e-05
53	19	0	-3.05194e-07	9.15583e-07	-4.57792e-06	3.05194e-07	-5.1883e-06	1.22078e-06	-1.83117e-06	3.35714e-06	3.66233e-06	1.52597e-06	2.13636e-06	2.31948e-05	1.52597e-06	-1.55649e-05
54	0	0	0	6.10389e-07	-5.1883e-06	0	-4.88311e-06	3.05194e-07	-1.52597e-06	3.35714e-06	4.88311e-06	3.05194e-06	2.44156e-06	6.71428e-06	2.44156e-06	-8.24025e-06
54	1	0	-1.22078e-06	3.05194e-07	-4.88311e-06	3.05194e-07	-4.57792e-06	-6.10389e-07	0	3.35714e-06	4.88311e-06	5.1883e-06	4.57792e-06	-1.80065e-05	2.44156e-06	6.40908e-06
54	2	0	-3.35714e-06	9.15583e-07	-3.35714e-06	9.15583e-07	-4.27272e-06	-1.22078e-06	9.15583e-07	3.05194e-06	3.35714e-06	5.4935e-06	6.40908e-06	-3.1435e-05	1.83117e-06	2.0448e-05
54	3	0	-3.35714e-06	1.52597e-06	-2.13636e-06	9.15583e-07	-3.05194e-06	-1.22078e-06	9.15583e-07	3.66233e-06	1.22078e-06	3.96753e-06	5.79869e-06	-2.1974e-05	2.74675e-06	2.28896e-05
54	4	0	-1.52597e-06	1.52597e-06	-1.83117e-06	3.05194e-07	-1.22078e-06	-1.22078e-06	0	4.57792e-06	0	3.66233e-06	4.57792e-06	-2.44156e-06	4.27272e-06	1.12922e-05
54	5	0	-9.15583e-07	1.22078e-06	-2.44156e-06	0	0	-9.15583e-07	-3.05194e-07	5.1883e-06	3.05194e-07	4.88311e-06	4.88311e-06	3.35714e-06	4.57792e-06	-1.22078e-06
54	6	0	-1.83117e-06	1.52597e-06	-2.44156e-06	0	-9.15583e-07	-1.52597e-06	0	3.96753e-06	2.44156e-06	5.4935e-06	6.10389e-06	-9.76622e-06	3.35714e-06	-3.05194e-07
54	7	0	-2.44156e-06	1.83117e-06	-2.74675e-06	-3.05194e-07	-2.44156e-06	-2.13636e-06	1.52597e-06	2.74675e-06	4.27272e-06	3.96753e-06	6.71428e-06	-2.62467e-05	2.13636e-06	1.43441e-05
54	8	0	-1.83117e-06	1.22078e-06	-2.44156e-06	0	-3.05194e-06	-2.74675e-06	1.83117e-06	2.44156e-06	3.66233e-06	2.44156e-06	6.71428e-06	-2.74675e-05	1.22078e-06	2.65519e-05
54	9	0	-1.22078e-06	6.10389e-07	-1.52597e-06	1.52597e-06	-2.13636e-06	-3.05194e-06	6.10389e-07	3.35714e-06	9.15583e-07	3.05194e-06	6.40908e-06	-1.28182e-05	9.15583e-07	2.47207e-05
54	10	0	-1.52597e-06	6.10389e-07	-9.15583e-07	2.13636e-06	-1.22078e-06	-2.74675e-06	-9.15583e-07	3.66233e-06	-6.10389e-07	4.27272e-06	5.4935e-06	3.35714e-06	1.22078e-06	1.73961e-05
54	11	0	-1.83117e-06	1.83117e-06	-9.15583e-07	1.22078e-06	-3.05194e-07	-2.13636e-06	-1.83117e-06	3.66233e-06	-3.05194e-07	3.96753e-06	3.96753e-06	8.24025e-06	1.83117e-06	1.92272e-05
54	12	0	-1.22078e-06	3.05194e-06	-1.22078e-06	-3.05194e-07	3.05194e-07	-2.44156e-06	-1.22078e-06	3.35714e-06	3.05194e-07	2.74675e-06	3.05194e-06	1.83117e-06	1.52597e-06	2.83831e-05
54	13	0	-3.05194e-07	3.35714e-06	-9.15583e-07	-1.22078e-06	3.05194e-07	-2.74675e-06	-1.22078e-06	3.05194e-06	0	2.13636e-06	3.66233e-06	-3.35714e-06	0	3.11298e-05
54	14	0	-6.10389e-07	2.74675e-06	0	-9.15583e-07	0	-2.74675e-06	-2.13636e-06	1.83117e-06	-2.13636e-06	3.05194e-06	4.57792e-06	3.96753e-06	-9.15583e-07	2.44156e-05
54	15	0	-9.15583e-07	2.44156e-06	1.22078e-06	-3.05194e-07	0	-1.83117e-06	-3.66233e-06	0	-3.35714e-06	3.66233e-06	4.27272e-06	2.0448e-05	0	2.10584e-05
54	16	0	0	2.74675e-06	1.83117e-06	0	6.10389e-07	-1.22078e-06	-4.88311e-06	-6.10389e-07	-2.74675e-06	3.05194e-06	3.35714e-06	2.99091e-05	2.13636e-06	2.50259e-05
54	17	0	3.05194e-07	2.44156e-06	1.52597e-06	6.10389e-07	1.52597e-06	-1.52597e-06	-4.88311e-06	-3.05194e-07	-9.15583e-07	2.44156e-06	3.05194e-06	2.53311e-05	2.44156e-06	2.53311e-05
54	18	0	0	9.15583e-07	1.22078e-06	3.05194e-07	1.22078e-06	-3.05194e-06	-5.1883e-06	0	6.10389e-07	2.44156e-06	3.35714e-06	1.80065e-05	6.10389e-07	1.34286e-05
54	19	0	-1.52597e-06	0	9.15583e-07	-6.10389e-07	0	-3.35714e-06	-5.1883e-06	3.05194e-07	1.52597e-06	3.05194e-06	2.74675e-06	1.83117e-05	-3.05194e-07	1.22078e-06
55	0	0	-3.05194e-06	0	6.10389e-07	-1.22078e-06	-6.10389e-07	-2.74675e-06	-3.35714e-06	6.10389e-07	1.22078e-06	4.27272e-06	9.15583e-07	1.89221e-05	9.15583e-07	4.27272e-06
55	1	0	-3.66233e-06	9.15583e-07	3.05194e-07	-3.05194e-07	-1.52597e-06	-1.52597e-06	1.22078e-06	1.52597e-06	9.15583e-07	5.79869e-06	0	6.71428e-06	2.44156e-06	1.95324e-05
55	2	0	-4.57792e-06	6.10389e-07	-3.05194e-07	3.05194e-07	-2.74675e-06	-1.22078e-06	6.40908e-06	2.74675e-06	1.22078e-06	7.32467e-06	0	-1.52597e-05	1.22078e-06	3.23506e-05
55	3	0	-5.79869e-06	-6.10389e-07	-9.15583e-07	6.10389e-07	-2.74675e-06	-2.13636e-06	8.54544e-06	3.96753e-06	2.44156e-06	8.24025e-06	9.15583e-07	-3.20454e-05	-9.15583e-07	3.60129e-05
55	4	0	-5.4935e-06	-1.83117e-06	-6.10389e-07	0	-2.13636e-06	-2.44156e-06	5.79869e-06	5.4935e-06	2.44156e-06	8.54544e-06	9.15583e-07	-3.4487e-05	-1.22078e-06	3.78441e-05
55	5	0	-4.57792e-06	-1.52597e-06	0	-6.10389e-07	-2.44156e-06	-2.13636e-06	1.22078e-06	7.32467e-06	9.15583e-07	8.24025e-06	9.15583e-07	-2.77727e-05	-3.05194e-07	4.02857e-05
55	6	0	-4.88311e-06	-6.10389e-07	0	-9.15583e-07	-3.96753e-06	-2.74675e-06	-1.83117e-06	8.85064e-06	-6.10389e-07	7.01947e-06	1.83117e-06	-1.80065e-05	-9.15583e-07	3.96753e-05
55	7	0	-6.10389e-06	0	-9.15583e-07	-1.83117e-06	-4.27272e-06	-3.96753e-06	-3.35714e-06	8.85064e-06	-1.22078e-06	6.10389e-06	2.74675e-06	-5.79869e-06	-3.05194e-06	3.23506e-05
55	8	0	-5.79869e-06	6.10389e-07	-2.13636e-06	-2.13636e-06	-3.05194e-06	-4.57792e-06	-4.27272e-06	8.24025e-06	-9.15583e-07	5.4935e-06	2.13636e-06	7.01947e-06	-3.96753e-06	2.28896e-05
55	9	0	-3.96753e-06	1.52597e-06	-2.44156e-06	-1.52597e-06	-1.83117e-06	-3.66233e-06	-4.57792e-06	7.93505e-06	-9.15583e-07	4.88311e-06	3.05194e-07	1.43441e-05	-2.44156e-06	1.61753e-05
55	10	0	-1.83117e-06	2.44156e-06	-2.13636e-06	-6.10389e-07	-2.44156e-06	-2.44156e-06	-3.66233e-06	7.93505e-06	-1.52597e-06	3.35714e-06	0	1.31234e-05	-3.05194e-07	1.22078e-05
55	11	0	-1.52597e-06	3.05194e-06	-1.83117e-06	-1.22078e-06	-2.74675e-06	-2.44156e-06	-2.44156e-06	7.62986e-06	-9.15583e-07	9.15583e-07	2.13636e-06	8.54544e-06	0	1.03766e-05
55	12	0	-2.13636e-06	2.74675e-06	-1.52597e-06	-2.44156e-06	-1.83117e-06	-3.66233e-06	-2.44156e-06	6.10389e-06	0	0	4.57792e-06	5.79869e-06	-9.15583e-07	1.06818e-05
55	13	0	-1.83117e-06	2.74675e-06	-9.15583e-07	-2.44156e-06	-6.10389e-07	-3.96753e-06	-3.05194e-06	3.35714e-06	6.10389e-07	0	4.57792e-06	5.79869e-06	-1.22078e-06	1.15974e-05
55	14	0	-9.15583e-07	3.05194e-06	-6.10389e-07	-6.10389e-07	-1.52597e-06	-3.66233e-06	-2.74675e-06	1.52597e-06	9.15583e-07	0	2.74675e-06	6.71428e-06	0	1.03766e-05
55	15	0	-6.10389e-07	3.35714e-06	-3.05194e-07	1.22078e-06	-2.74675e-06	-3.66233e-06	-1.22078e-06	3.05194e-07	1.83117e-06	-1.52597e-06	2.44156e-06	6.71428e-06	9.15583e-07	7.93505e-06
55	16	0	-9.15583e-07	3.05194e-06	0	1.83117e-06	-2.74675e-06	-4.27272e-06	0	-1.52597e-06	3.05194e-06	-2.74675e-06	3.66233e-06	4.27272e-06	9.15583e-07	7.32467e-06
55	17	0	-1.52597e-06	2.13636e-06	3.05194e-07	9.15583e-07	-1.83117e-06	-3.66233e-06	0	-4.57792e-06	3.66233e-06	-2.44156e-06	4.27272e-06	0	3.05194e-07	7.62986e-06
55	18	0	-2.13636e-06	1.22078e-06	9.15583e-07	-6.10389e-07	-1.83117e-06	-2.13636e-06	-1.52597e-06	-5.79869e-06	3.35714e-06	-2.13636e-06	3.05194e-06	-3.05194e-06	0	4.27272e-06
55	19	0	-2.13636e-06	1.22078e-06	1.52597e-06	-2.13636e-06	-1.83117e-06	-1.83117e-06	-2.44156e-06	-5.4935e-06	3.05194e-06	-3.35714e-06	1.52597e-06	-3.05194e-07	6.10389e-07	-1.83117e-06
56	0	0	-1.22078e-06	1.52597e-06	1.83117e-06	-2.13636e-06	-3.05194e-07	-3.05194e-06	-2.44156e-06	-6.10389e-06	3.05194e-06	-3.35714e-06	9.15583e-07	5.79869e-06	1.52597e-06	-4.57792e-06
56	1	0	0	1.22078e-06	2.13636e-06	-6.10389e-07	9.15583e-07	-3.96753e-06	-2.13636e-06	-8.24025e-06	3.05194e-06	1.52597e-06	9.15583e-07	9.46103e-06	1.83117e-06	-6.10389e-07
56	2	0	-3.05194e-07	9.15583e-07	2.13636e-06	0	1.22078e-06	-3.66233e-06	-2.44156e-06	-7.62986e-06	2.74675e-06	1.12922e-05	3.05194e-07	7.01947e-06	1.52597e-06	4.57792e-06
56	3	0	-2.13636e-06	3.05194e-07	1.52597e-06	-3.05194e-07	0	-2.74675e-06	-2.13636e-06	-3.05194e-06	2.74675e-06	1.80065e-05	-9.15583e-07	3.05194e-06	9.15583e-07	5.4935e-06
56	4	0	-3.35714e-06	3.05194e-07	6.10389e-07	-1.83117e-06	-6.10389e-07	-3.66233e-06	-1.22078e-06	-2.13636e-06	2.74675e-06	1.67857e-05	-3.05194e-06	1.52597e-06	3.05194e-07	3.96753e-06
56	5	0	-3.05194e-06	6.10389e-07	0	-2.74675e-06	-3.05194e-07	-4.57792e-06	0	-8.24025e-06	2.74675e-06	1.06818e-05	-4.27272e-06	2.44156e-06	0	4.88311e-06
56	6	0	-1.83117e-06	1.52597e-06	-3.05194e-07	-2.74675e-06	6.10389e-07	-3.96753e-06	3.05194e-07	-1.34286e-05	1.83117e-06	6.10389e-06	-3.96753e-06	2.44156e-06	0	7.62986e-06
56	7	0	-1.83117e-06	2.44156e-06	-6.10389e-07	-2.74675e-06	1.52597e-06	-2.13636e-06	0	-7.62986e-06	1.22078e-06	5.4935e-06	-2.13636e-06	9.15583e-07	9.15583e-07	7.93505e-06
56	8	0	-2.74675e-06	2.13636e-06	-3.05194e-07	-2.74675e-06	1.83117e-06	-1.22078e-06	0	5.79869e-06	1.22078e-06	5.79869e-06	-3.05194e-07	0	9.15583e-07	5.79869e-06
56	9	0	-3.35714e-06	1.22078e-06	3.05194e-07	-2.44156e-06	1.22078e-06	-2.13636e-06	6.10389e-07	1.31234e-05	2.13636e-06	4.57792e-06	3.05194e-07	6.10389e-07	0	4.57792e-06
56	10	0	-3.35714e-06	3.05194e-07	3.05194e-07	-1.52597e-06	3.05194e-07	-2.74675e-06	6.10389e-07	1.03766e-05	2.74675e-06	4.27272e-06	3.05194e-07	2.44156e-06	-6.10389e-07	4.57792e-06
56	11	0	-3.35714e-06	0	0	-9.15583e-07	9.15583e-07	-2.44156e-06	-9.15583e-07	6.71428e-06	3.05194e-06	5.1883e-06	6.10389e-07	4.27272e-06	-3.05194e-07	3.66233e-06
56	12	0	-3.35714e-06	0	-6.10389e-07	-3.05194e-07	2.44156e-06	-2.44156e-06	-3.05194e-06	8.85064e-06	3.35714e-06	5.79869e-06	3.05194e-07	4.57792e-06	0	1.83117e-06
56	13	0	-2.74675e-06	-3.05194e-07	-3.05194e-07	-3.05194e-07	2.74675e-06	-3.66233e-06	-2.13636e-06	1.12922e-05	3.66233e-06	4.88311e-06	-6.10389e-07	3.66233e-06	-3.05194e-07	1.52597e-06
56	14	0	-2.44156e-06	0	3.05194e-07	-9.15583e-07	1.83117e-06	-5.1883e-06	6.10389e-07	8.85064e-06	3.96753e-06	3.35714e-06	-1.22078e-06	2.13636e-06	-1.22078e-06	2.13636e-06
56	15	0	-3.05194e-06	9.15583e-07	3.05194e-07	-2.44156e-06	1.83117e-06	-5.1883e-06	1.83117e-06	4.57792e-06	3.35714e-06	2.74675e-06	-3.05194e-07	1.52597e-06	-9.15583e-07	1.22078e-06
56	16	0	-4.57792e-06	1.22078e-06	-6.10389e-07	-2.74675e-06	2.74675e-06	-4.27272e-06	1.22078e-06	2.74675e-06	2.44156e-06	3.05194e-06	1.22078e-06	1.52597e-06	-3.05194e-07	0
56	17	0	-4.88311e-06	6.10389e-07	-2.13636e-06	-1.22078e-06	2.74675e-06	-3.35714e-06	3.05194e-06	3.66233e-06	3.35714e-06	2.13636e-06	2.13636e-06	2.13636e-06	-9.15583e-07	6.10389e-07
56	18	0	-4.57792e-06	0	-2.74675e-06	0	1.22078e-06	-3.05194e-06	9.15583e-06	4.57792e-06	5.79869e-06	1.22078e-06	1.52597e-06	2.13636e-06	-2.13636e-06	2.13636e-06
56	19	0	-4.27272e-06	1.22078e-06	-1.83117e-06	-3.05194e-07	3.05194e-07	-3.35714e-06	1.37337e-05	5.1883e-06	7.01947e-06	1.83117e-06	6.10389e-07	1.22078e-06	-1.52597e-06	1.83117e-06
57	0	0	-4.57792e-06	3.35714e-06	-9.15583e-07	-1.22078e-06	1.83117e-06	-3.66233e-06	1.40389e-05	3.96753e-06	5.4935e-06	3.35714e-06	6.10389e-07	3.05194e-07	3.05194e-07	3.05194e-07
57	1	0	-5.4935e-06	4.27272e-06	-6.10389e-07	-1.22078e-06	2.44156e-06	-4.27272e-06	1.34286e-05	9.15583e-07	3.35714e-06	3.96753e-06	9.15583e-07	9.15583e-07	1.22078e-06	3.05194e-07
57	2	0	-6.10389e-06	3.05194e-06	-9.15583e-07	0	9.15583e-07	-4.27272e-06	1.55649e-05	-9.15583e-07	3.05194e-06	1.83117e-06	3.05194e-07	3.05194e-06	0	9.15583e-07
57	3	0	-6.71428e-06	1.52597e-06	-1.22078e-06	9.15583e-07	-1.52597e-06	-4.27272e-06	1.67857e-05	3.05194e-07	3.35714e-06	0	-3.05194e-07	3.66233e-06	-1.83117e-06	-3.05194e-07
57	4	0	-6.40908e-06	6.10389e-07	-1.22078e-06	9.15583e-07	-2.44156e-06	-3.96753e-06	1.46493e-05	2.13636e-06	1.83117e-06	-6.10389e-07	-9.15583e-07	1.52597e-06	-2.44156e-06	-1.83117e-06
57	5	0	-5.4935e-06	0	-2.13636e-06	3.05194e-07	-1.83117e-06	-3.96753e-06	1.52597e-05	6.10389e-07	0	3.05194e-07	-1.22078e-06	9.15583e-07	-1.83117e-06	-1.22078e-06
57	6	0	-5.4935e-06	-3.05194e-07	-3.35714e-06	0	-1.52597e-06	-3.35714e-06	2.13636e-05	-9.15583e-07	1.22078e-06	1.22078e-06	-1.22078e-06	3.35714e-06	-1.52597e-06	0
57	7	0	-6.10389e-06	-6.10389e-07	-3.96753e-06	0	-2.13636e-06	-2.44156e-06	2.16688e-05	1.22078e-06	5.1883e-06	1.22078e-06	-6.10389e-07	5.79869e-06	-1.52597e-06	-1.83117e-06
57	8	0	-6.71428e-06	-9.15583e-07	-3.96753e-06	6.10389e-07	-2.44156e-06	-1.83117e-06	3.05194e-06	4.27272e-06	6.10389e-06	0	0	5.1883e-06	-9.15583e-07	-6.10389e-06
57	9	0	-6.71428e-06	-1.52597e-06	-3.05194e-06	1.52597e-06	-2.44156e-06	-2.13636e-06	-2.77727e-05	1.22078e-06	3.05194e-06	-1.52597e-06	9.15583e-07	5.4935e-06	-3.05194e-07	-8.24025e-06
57	10	0	-6.71428e-06	-2.13636e-06	-2.13636e-06	2.13636e-06	-2.44156e-06	-1.52597e-06	-4.79155e-05	-4.27272e-06	9.15583e-07	-3.05194e-06	1.22078e-06	1.06818e-05	-3.05194e-07	-7.32467e-06
57	11	0	-7.32467e-06	-1.83117e-06	-1.52597e-06	2.44156e-06	-2.44156e-06	3.05194e-07	-4.3948e-05	-5.79869e-06	3.66233e-06	-3.96753e-06	6.10389e-07	1.64805e-05	-9.15583e-07	-6.10389e-06
57	12	0	-6.71428e-06	-1.22078e-06	-1.22078e-06	2.44156e-06	-1.83117e-06	1.52597e-06	-2.68571e-05	-7.01947e-06	8.24025e-06	-4.57792e-06	0	1.46493e-05	-6.10389e-07	-7.01947e-06
57	13	0	-4.27272e-06	-1.52597e-06	-9.15583e-07	3.35714e-06	-6.10389e-07	9.15583e-07	-1.46493e-05	-1.55649e-05	8.85064e-06	-6.10389e-06	0	7.62986e-06	0	-8.24025e-06
57	14	0	-2.13636e-06	-3.05194e-06	-3.05194e-07	4.27272e-06	0	3.05194e-07	-1.12922e-05	-2.89935e-05	5.79869e-06	-8.54544e-06	3.05194e-07	5.4935e-06	-3.05194e-07	-5.4935e-06
57	15	0	-3.05194e-06	-3.66233e-06	0	4.88311e-06	0	1.83117e-06	-9.46103e-06	-3.96753e-05	3.35714e-06	-9.76622e-06	6.10389e-07	1.00714e-05	-1.52597e-06	8.85064e-06
57	16	0	-5.4935e-06	-2.74675e-06	0	4.27272e-06	0	4.27272e-06	-5.4935e-06	-4.82207e-05	3.66233e-06	-7.93505e-06	3.05194e-07	1.2513e-05	-2.44156e-06	3.66233e-05
57	17	0	-6.40908e-06	-1.22078e-06	-1.22078e-06	2.44156e-06	0	4.27272e-06	-2.44156e-06	-5.89025e-05	5.4935e-06	-2.74675e-06	3.05194e-07	8.24025e-06	-2.13636e-06	6.31752e-05
57	18	0	-5.79869e-06	-6.10389e-07	-2.13636e-06	3.05194e-07	-6.10389e-07	2.44156e-06	-1.52597e-06	-6.31752e-05	5.79869e-06	1.83117e-06	3.05194e-07	9.15583e-07	-1.22078e-06	7.87402e-05
57	19	0	-4.57792e-06	-3.05194e-07	-1.52597e-06	0	-1.22078e-06	3.05194e-07	-9.15583e-07	-4.88311e-05	4.57792e-06	4.57792e-06	-6.10389e-07	-5.79869e-06	-9.15583e-07	0.000102851
58	0	0	-3.66233e-06	9.15583e-07	0	0	-3.05194e-07	-9.15583e-07	3.05194e-07	-2.01428e-05	3.66233e-06	4.88311e-06	-1.83117e-06	-1.34286e-05	-1.83117e-06	0.000163889
58	1	0	-3.05194e-06	3.35714e-06	6.10389e-07	-9.15583e-07	1.22078e-06	-3.05194e-06	6.10389e-07	5.79869e-06	3.35714e-06	4.88311e-06	-2.44156e-06	-1.92272e-05	-2.13636e-06	0.000239578
58	2	0	-2.13636e-06	5.1883e-06	3.05194e-07	-3.96753e-06	2.13636e-06	-5.79869e-06	0	2.68571e-05	3.05194e-06	7.01947e-06	-1.83117e-06	-1.31234e-05	-1.52597e-06	0.000261857
58	3	0	-1.83117e-06	6.40908e-06	0	-6.40908e-06	1.52597e-06	-6.71428e-06	3.05194e-07	5.27986e-05	3.35714e-06	1.2513e-05	-6.10389e-07	4.57792e-06	0	0.000203259
58	4	0	-2.13636e-06	7.01947e-06	-3.05194e-07	-6.71428e-06	0	-5.79869e-06	1.52597e-06	7.90453e-05	3.35714e-06	1.86169e-05	0	2.1974e-05	0	0.000120857
58	5	0	-2.74675e-06	7.62986e-06	0	-6.40908e-06	-6.10389e-07	-5.4935e-06	1.52597e-06	8.4844e-05	2.44156e-06	2.25844e-05	6.10389e-07	2.74675e-05	-9.15583e-07	8.02661e-05
58	6	0	-3.66233e-06	8.54544e-06	3.05194e-07	-7.01947e-06	-9.15583e-07	-7.62986e-06	6.10389e-07	6.47012e-05	0	2.25844e-05	9.15583e-07	2.28896e-05	-1.52597e-06	6.34804e-05
58	7	0	-4.57792e-06	9.15583e-06	0	-8.54544e-06	-6.10389e-07	-1.00714e-05	0	4.08961e-05	-1.83117e-06	1.89221e-05	9.15583e-07	1.34286e-05	-1.22078e-06	7.93505e-06
58	8	0	-5.1883e-06	8.54544e-06	-6.10389e-07	-7.93505e-06	-3.05194e-07	-9.46103e-06	-3.05194e-07	3.1435e-05	-2.13636e-06	1.31234e-05	0	-2.74675e-06	-3.05194e-07	-8.69804e-05
58	9	0	-4.57792e-06	6.71428e-06	-9.15583e-07	-4.88311e-06	-3.05194e-07	-6.40908e-06	-6.10389e-07	3.02142e-05	-1.22078e-06	6.40908e-06	-6.10389e-07	-2.44156e-05	-3.05194e-07	-0.000158701
58	10	0	-3.66233e-06	4.27272e-06	0	-2.13636e-06	-9.15583e-07	-3.05194e-06	-6.10389e-07	2.44156e-05	-1.22078e-06	9.15583e-07	0	-3.63181e-05	-9.15583e-07	-0.000177623
58	11	0	-3.35714e-06	2.44156e-06	6.10389e-07	-1.22078e-06	-1.22078e-06	-3.05194e-07	0	1.55649e-05	-2.74675e-06	-2.13636e-06	9.15583e-07	-2.62467e-05	-1.22078e-06	-0.000181591
58	12	0	-3.05194e-06	1.52597e-06	-3.05194e-07	-1.22078e-06	-6.10389e-07	6.10389e-07	3.05194e-07	1.03766e-05	-3.96753e-06	-3.35714e-06	6.10389e-07	-5.1883e-06	-1.52597e-06	-0.000197766
58	13	0	-2.13636e-06	1.22078e-06	-3.05194e-06	-6.10389e-07	3.05194e-07	9.15583e-07	3.05194e-07	6.40908e-06	-3.96753e-06	-3.96753e-06	-1.22078e-06	3.35714e-06	-2.44156e-06	-0.000193188
58	14	0	-9.15583e-07	3.05194e-07	-3.96753e-06	0	1.52597e-06	6.10389e-07	3.05194e-07	1.22078e-06	-2.74675e-06	-4.88311e-06	-2.44156e-06	-4.88311e-06	-3.35714e-06	-0.000139779
58	15	0	-3.05194e-07	0	-2.13636e-06	6.10389e-07	1.83117e-06	9.15583e-07	1.22078e-06	-9.15583e-07	-2.13636e-06	-4.57792e-06	-1.52597e-06	-1.28182e-05	-3.35714e-06	-7.50778e-05
58	16	0	-6.10389e-07	-3.05194e-07	0	9.15583e-07	1.83117e-06	2.13636e-06	2.44156e-06	1.83117e-06	-1.22078e-06	-2.13636e-06	6.10389e-07	-5.79869e-06	-2.44156e-06	-5.6461e-05
58	17	0	-3.05194e-07	-3.05194e-07	-6.10389e-07	1.22078e-06	2.13636e-06	3.05194e-06	2.44156e-06	2.74675e-06	0	9.15583e-07	1.52597e-06	7.62986e-06	-1.83117e-06	-8.4844e-05
58	18	0	6.10389e-07	-1.22078e-06	-1.83117e-06	2.13636e-06	2.13636e-06	3.35714e-06	0	-2.74675e-06	1.22078e-06	2.13636e-06	6.10389e-07	1.2513e-05	-1.83117e-06	-0.000112006
58	19	0	1.22078e-06	-1.83117e-06	-1.22078e-06	3.05194e-06	1.83117e-06	3.66233e-06	-1.52597e-06	-7.01947e-06	9.15583e-07	6.10389e-07	0	5.1883e-06	-1.83117e-06	-0.000107123
59	0	0	9.15583e-07	-1.52597e-06	1.22078e-06	2.74675e-06	1.22078e-06	4.57792e-06	-1.22078e-06	-2.13636e-06	0	-9.15583e-07	1.52597e-06	-4.88311e-06	-1.52597e-06	-8.27077e-05
59	1	0	3.05194e-07	-6.10389e-07	2.44156e-06	1.52597e-06	1.22078e-06	4.88311e-06	0	5.4935e-06	3.05194e-07	-1.52597e-06	3.66233e-06	-1.28182e-05	-1.52597e-06	-6.31752e-05
59	2	0	-3.05194e-07	-3.05194e-07	6.10389e-07	3.05194e-07	1.83117e-06	3.66233e-06	1.22078e-06	6.10389e-06	2.13636e-06	-1.52597e-06	3.96753e-06	-1.77013e-05	-2.44156e-06	-6.22597e-05
59	3	0	-3.05194e-07	-6.10389e-07	-9.15583e-07	0	2.44156e-06	2.13636e-06	2.13636e-06	9.15583e-07	3.66233e-06	-2.13636e-06	1.83117e-06	-1.83117e-05	-2.44156e-06	-7.81298e-05
59	4	0	0	-3.05194e-07	-9.15583e-07	9.15583e-07	3.05194e-06	1.83117e-06	2.44156e-06	-2.13636e-06	3.96753e-06	-2.44156e-06	0	-1.28182e-05	-1.83117e-06	-9.70518e-05
59	5	0	3.05194e-07	0	6.10389e-07	9.15583e-07	3.35714e-06	2.13636e-06	1.22078e-06	-2.44156e-06	2.74675e-06	-2.13636e-06	0	-5.4935e-06	-9.15583e-07	-9.85778e-05
59	6	0	3.05194e-07	6.10389e-07	1.83117e-06	0	3.96753e-06	1.22078e-06	-1.22078e-06	-3.05194e-06	9.15583e-07	-1.52597e-06	1.52597e-06	-2.44156e-06	-9.15583e-07	-7.56882e-05
59	7	0	-3.05194e-07	3.05194e-07	1.22078e-06	-9.15583e-07	3.96753e-06	3.05194e-07	-2.13636e-06	-4.27272e-06	-6.10389e-07	-9.15583e-07	2.74675e-06	-3.66233e-06	-1.52597e-06	-4.79155e-05
59	8	0	-9.15583e-07	0	0	-6.10389e-07	4.27272e-06	6.10389e-07	3.05194e-07	-3.96753e-06	-1.22078e-06	-3.05194e-07	2.44156e-06	-2.44156e-06	-1.52597e-06	-3.84545e-05
59	9	0	-9.15583e-07	0	-3.05194e-07	0	4.88311e-06	1.83117e-06	4.57792e-06	-3.05194e-06	-3.05194e-07	0	2.13636e-06	2.74675e-06	-3.05194e-07	-4.45584e-05
59	10	0	-6.10389e-07	0	3.05194e-07	-6.10389e-07	5.4935e-06	2.13636e-06	7.01947e-06	-4.57792e-06	3.05194e-07	6.10389e-07	3.05194e-06	5.1883e-06	0	-4.5474e-05
59	11	0	-1.22078e-06	0	6.10389e-07	-1.22078e-06	4.57792e-06	9.15583e-07	7.32467e-06	-6.40908e-06	0	9.15583e-07	3.66233e-06	0	0	-3.57077e-05
59	12	0	-1.83117e-06	-3.05194e-07	3.05194e-07	-9.15583e-07	3.05194e-06	9.15583e-07	6.10389e-06	-6.40908e-06	0	6.10389e-07	3.05194e-06	-7.32467e-06	-3.05194e-07	-3.08246e-05
59	13	0	-1.83117e-06	-9.15583e-07	0	0	2.13636e-06	2.44156e-06	3.35714e-06	-5.4935e-06	-3.05194e-07	0	1.83117e-06	-7.01947e-06	-1.22078e-06	-3.93701e-05
59	14	0	-1.22078e-06	-1.22078e-06	0	3.05194e-07	3.35714e-06	3.96753e-06	0	-6.40908e-06	-1.83117e-06	-9.15583e-07	1.83117e-06	6.10389e-07	-1.52597e-06	-5.00519e-05
59	15	0	-1.22078e-06	-1.52597e-06	0	0	4.27272e-06	3.96753e-06	-3.05194e-07	-7.93505e-06	-5.1883e-06	-1.52597e-06	2.74675e-06	9.46103e-06	-1.52597e-06	-4.94415e-05
59	16	0	-1.83117e-06	-1.22078e-06	-9.15583e-07	0	3.35714e-06	3.35714e-06	4.27272e-06	-7.93505e-06	-6.71428e-06	-9.15583e-07	3.05194e-06	1.52597e-05	-1.83117e-06	-4.15064e-05
59	17	0	-2.44156e-06	-3.05194e-07	-2.44156e-06	1.22078e-06	1.83117e-06	3.66233e-06	1.19026e-05	-7.62986e-06	-2.74675e-06	3.05194e-07	1.83117e-06	1.83117e-05	-2.13636e-06	-3.54026e-05
59	18	0	-2.44156e-06	-3.05194e-07	-3.35714e-06	1.52597e-06	2.13636e-06	3.35714e-06	1.58701e-05	-8.24025e-06	3.96753e-06	6.10389e-07	1.22078e-06	1.67857e-05	-2.13636e-06	-2.56363e-05
59	19	0	-1.52597e-06	-6.10389e-07	-3.05194e-06	0	3.96753e-06	2.44156e-06	1.52597e-05	-9.15583e-06	9.46103e-06	-6.10389e-07	1.52597e-06	7.01947e-06	-1.52597e-06	-3.05194e-06
60	0	0	-1.52597e-06	-6.10389e-07	-2.44156e-06	-1.22078e-06	4.27272e-06	1.83117e-06	1.34286e-05	-8.54544e-06	1.19026e-05	-1.83117e-06	2.44156e-06	-6.40908e-06	-1.22078e-06	2.53311e-05
60	1	0	-1.83117e-06	6.10389e-07	-2.13636e-06	-1.52597e-06	2.74675e-06	2.74675e-06	1.0987e-05	-7.62986e-06	1.15974e-05	-1.83117e-06	3.05194e-06	-1.19026e-05	-1.22078e-06	4.21168e-05
60	2	0	-1.83117e-06	1.83117e-06	-1.52597e-06	-9.15583e-07	1.83117e-06	3.96753e-06	6.40908e-06	-7.62986e-06	8.85064e-06	-2.13636e-06	3.35714e-06	-3.66233e-06	-1.52597e-06	4.42532e-05
60	3	0	-1.22078e-06	6.10389e-07	-9.15583e-07	-3.05194e-07	3.35714e-06	3.96753e-06	1.83117e-06	-8.54544e-06	4.88311e-06	-2.74675e-06	4.27272e-06	8.85064e-06	-9.15583e-07	4.76103e-05
60	4	0	0	-1.52597e-06	-3.05194e-07	-6.10389e-07	4.88311e-06	3.35714e-06	1.52597e-06	-7.62986e-06	3.05194e-06	-3.66233e-06	5.1883e-06	1.52597e-05	-3.05194e-07	5.98181e-05
60	5	0	3.05194e-07	-2.74675e-06	-6.10389e-07	-1.22078e-06	4.27272e-06	3.66233e-06	3.35714e-06	-5.79869e-06	3.96753e-06	-3.66233e-06	4.88311e-06	1.55649e-05	0	6.77532e-05
60	6	0	6.10389e-07	-1.22078e-06	-1.22078e-06	-2.13636e-06	2.74675e-06	4.57792e-06	1.52597e-06	-5.1883e-06	1.22078e-06	-3.35714e-06	3.96753e-06	2.13636e-05	-3.05194e-07	5.95129e-05
60	7	0	9.15583e-07	3.05194e-07	-9.15583e-07	-2.44156e-06	2.13636e-06	4.57792e-06	-5.1883e-06	-6.10389e-06	-9.46103e-06	-2.44156e-06	3.35714e-06	3.75389e-05	-3.05194e-07	4.21168e-05
60	8	0	1.83117e-06	0	0	-1.22078e-06	2.74675e-06	3.96753e-06	-1.03766e-05	-6.10389e-06	-2.22792e-05	-9.15583e-07	3.66233e-06	5.09675e-05	0	2.83831e-05
60	9	0	2.13636e-06	-1.52597e-06	0	0	2.74675e-06	3.96753e-06	-9.76622e-06	-4.88311e-06	-2.50259e-05	1.83117e-06	3.35714e-06	4.36428e-05	0	2.07532e-05
60	10	0	1.22078e-06	-2.74675e-06	-3.05194e-07	1.22078e-06	2.44156e-06	4.27272e-06	-6.40908e-06	-3.66233e-06	-1.64805e-05	3.35714e-06	3.05194e-06	1.28182e-05	-3.05194e-07	1.98376e-05
60	11	0	3.05194e-07	-2.44156e-06	-9.15583e-07	1.22078e-06	3.05194e-06	3.96753e-06	-3.05194e-06	-3.96753e-06	-6.10389e-06	2.44156e-06	3.66233e-06	-1.70909e-05	0	2.80779e-05
60	12	0	0	-9.15583e-07	-6.10389e-07	3.05194e-07	4.57792e-06	2.74675e-06	-6.10389e-07	-4.88311e-06	-2.13636e-06	0	5.1883e-06	-2.01428e-05	0	3.99805e-05
60	13	0	9.15583e-07	0	0	-6.10389e-07	5.4935e-06	2.74675e-06	0	-5.1883e-06	-3.05194e-06	-6.10389e-07	5.79869e-06	1.52597e-06	0	3.96753e-05
60	14	0	9.15583e-07	6.10389e-07	0	-1.22078e-06	4.88311e-06	3.35714e-06	-2.13636e-06	-4.88311e-06	-3.35714e-06	3.05194e-07	4.57792e-06	1.52597e-05	0	3.02142e-05
60	15	0	0	6.10389e-07	-3.05194e-07	-1.52597e-06	4.57792e-06	3.35714e-06	-5.4935e-06	-4.88311e-06	-2.13636e-06	9.15583e-07	2.74675e-06	-7.93505e-06	-6.10389e-07	3.69285e-05
60	16	0	-9.15583e-07	3.05194e-07	0	-1.22078e-06	5.1883e-06	1.83117e-06	-5.1883e-06	-5.4935e-06	-9.15583e-07	0	1.83117e-06	-5.4935e-05	-6.10389e-07	6.83635e-05
60	17	0	-6.10389e-07	0	6.10389e-07	-3.05194e-07	6.10389e-06	6.10389e-07	-2.44156e-06	-6.10389e-06	-6.10389e-07	-2.13636e-06	1.22078e-06	-8.4844e-05	-3.05194e-07	9.33895e-05
60	18	0	1.22078e-06	-3.05194e-07	1.22078e-06	6.10389e-07	6.71428e-06	1.83117e-06	-3.05194e-06	-6.71428e-06	-6.10389e-07	-2.74675e-06	6.10389e-07	-7.50778e-05	3.05194e-07	8.30129e-05
60	19	0	3.96753e-06	-6.10389e-07	9.15583e-07	1.22078e-06	6.71428e-06	3.66233e-06	-6.71428e-06	-6.40908e-06	-9.15583e-07	-2.44156e-06	0	-4.36428e-05	1.22078e-06	5.06623e-05
61	0	0	5.79869e-06	-3.05194e-07	1.52597e-06	6.10389e-07	6.71428e-06	4.27272e-06	-9.46103e-06	-5.4935e-06	-1.83117e-06	-2.44156e-06	6.10389e-07	-1.98376e-05	2.44156e-06	2.83831e-05
61	1	0	6.40908e-06	0	2.74675e-06	0	7.62986e-06	3.66233e-06	-1.0987e-05	-4.88311e-06	-2.13636e-06	-3.05194e-06	1.83117e-06	-1.2513e-05	3.05194e-06	1.73961e-05
61	2	0	6.40908e-06	3.05194e-07	3.96753e-06	-3.05194e-07	8.54544e-06	3.35714e-06	-1.49545e-05	-5.1883e-06	-3.05194e-07	-3.05194e-06	2.74675e-06	-1.19026e-05	3.05194e-06	1.52597e-06
61	3	0	6.40908e-06	0	3.96753e-06	0	1.03766e-05	3.35714e-06	-1.80065e-05	-5.4935e-06	2.13636e-06	-2.44156e-06	2.13636e-06	-1.28182e-05	2.74675e-06	-1.06818e-05
61	4	0	7.32467e-06	-3.05194e-07	3.66233e-06	6.10389e-07	1.19026e-05	2.74675e-06	-1.2513e-05	-5.1883e-06	4.27272e-06	-2.13636e-06	6.10389e-07	-1.86169e-05	3.05194e-06	3.96753e-06
61	5	0	8.24025e-06	-9.15583e-07	4.57792e-06	3.05194e-07	1.22078e-05	1.83117e-06	-1.83117e-06	-3.35714e-06	4.57792e-06	-3.35714e-06	0	-2.77727e-05	3.35714e-06	4.30324e-05
61	6	0	7.62986e-06	-1.52597e-06	5.79869e-06	0	1.15974e-05	1.52597e-06	3.35714e-06	-2.13636e-06	3.05194e-06	-4.27272e-06	6.10389e-07	-2.77727e-05	3.05194e-06	7.35519e-05
61	7	0	5.79869e-06	-2.13636e-06	4.57792e-06	6.10389e-07	1.06818e-05	9.15583e-07	3.05194e-06	-2.74675e-06	1.22078e-06	-3.66233e-06	9.15583e-07	-1.15974e-05	2.44156e-06	7.47726e-05
61	8	0	3.05194e-06	-2.13636e-06	1.22078e-06	1.83117e-06	9.15583e-06	6.10389e-07	1.03766e-05	-4.27272e-06	1.22078e-06	-1.52597e-06	3.05194e-07	1.28182e-05	1.52597e-06	5.06623e-05
61	9	0	9.15583e-07	-1.22078e-06	-1.52597e-06	2.44156e-06	6.40908e-06	9.15583e-07	2.74675e-05	-4.57792e-06	4.57792e-06	-3.05194e-07	0	3.08246e-05	1.52597e-06	1.28182e-05
61	10	0	-6.10389e-07	-3.05194e-07	-2.13636e-06	1.22078e-06	2.44156e-06	1.83117e-06	3.78441e-05	-3.05194e-06	7.62986e-06	-9.15583e-07	0	3.35714e-05	2.13636e-06	-2.71623e-05
61	11	0	-2.44156e-06	-9.15583e-07	-1.52597e-06	0	0	1.83117e-06	3.08246e-05	-1.22078e-06	4.27272e-06	-1.52597e-06	0	2.28896e-05	2.13636e-06	-5.06623e-05
61	12	0	-3.05194e-06	-2.13636e-06	-1.22078e-06	-6.10389e-07	0	3.05194e-07	1.58701e-05	-9.15583e-07	-6.10389e-06	-9.15583e-07	3.05194e-07	9.15583e-06	1.52597e-06	-4.79155e-05
61	13	0	-1.52597e-06	-2.13636e-06	-6.10389e-07	-3.05194e-07	2.13636e-06	0	7.93505e-06	-2.44156e-06	-1.61753e-05	0	6.10389e-07	4.88311e-06	1.22078e-06	-3.63181e-05
61	14	0	1.52597e-06	-1.22078e-06	1.22078e-06	0	3.35714e-06	9.15583e-07	6.10389e-06	-3.66233e-06	-1.70909e-05	0	2.13636e-06	1.58701e-05	1.83117e-06	-2.83831e-05
61	15	0	3.96753e-06	-1.22078e-06	3.05194e-06	0	4.27272e-06	2.44156e-06	-1.52597e-06	-4.27272e-06	-1.19026e-05	-1.22078e-06	3.05194e-06	2.86883e-05	3.05194e-06	-4.57792e-06
61	16	0	4.88311e-06	-1.83117e-06	2.74675e-06	-3.05194e-07	5.4935e-06	1.83117e-06	-2.35e-05	-3.66233e-06	-1.58701e-05	-2.13636e-06	2.44156e-06	2.13636e-05	3.66233e-06	5.06623e-05
61	17	0	5.4935e-06	-1.83117e-06	1.83117e-06	-6.10389e-07	7.01947e-06	3.05194e-07	-5.82921e-05	-2.74675e-06	-3.78441e-05	-2.74675e-06	9.15583e-07	-1.34286e-05	2.74675e-06	0.000101325
61	18	0	6.40908e-06	0	1.83117e-06	-9.15583e-07	7.93505e-06	6.10389e-07	-9.33895e-05	-2.44156e-06	-6.47012e-05	-2.44156e-06	3.05194e-07	-5.6461e-05	1.52597e-06	9.49155e-05
61	19	0	4.88311e-06	6.10389e-07	1.52597e-06	-9.15583e-07	7.01947e-06	2.13636e-06	-0.000104071	-1.83117e-06	-7.20259e-05	-2.13636e-06	6.10389e-07	-7.66038e-05	1.22078e-06	4.08961e-05
62	0	0	9.15583e-07	0	-3.05194e-07	-9.15583e-07	5.1883e-06	2.44156e-06	-7.29415e-05	-1.52597e-06	-4.97467e-05	-1.22078e-06	9.15583e-07	-6.13441e-05	9.15583e-07	0
62	1	0	-3.66233e-06	-1.52597e-06	-3.96753e-06	-1.22078e-06	2.44156e-06	1.52597e-06	-2.10584e-05	-6.10389e-07	-1.2513e-05	-6.10389e-07	3.05194e-07	-2.62467e-05	9.15583e-07	1.83117e-06
62	2	0	-7.32467e-06	-2.13636e-06	-6.71428e-06	-1.22078e-06	-9.15583e-07	1.52597e-06	5.79869e-06	0	1.55649e-05	-6.10389e-07	-3.05194e-07	3.35714e-06	9.15583e-07	1.49545e-05
62	3	0	-1.00714e-05	-1.22078e-06	-7.93505e-06	-1.22078e-06	-5.79869e-06	3.05194e-06	-6.10389e-06	0	1.89221e-05	-9.15583e-07	-1.22078e-06	1.58701e-05	1.22078e-06	1.00714e-05
62	4	0	-1.28182e-05	-6.10389e-07	-9.76622e-06	-1.83117e-06	-1.06818e-05	3.35714e-06	-2.0448e-05	-3.05194e-07	-1.22078e-06	-3.05194e-07	-1.83117e-06	1.64805e-05	1.83117e-06	-3.05194e-07
62	5	0	-1.34286e-05	-6.10389e-07	-1.15974e-05	-2.44156e-06	-1.37337e-05	2.44156e-06	-2.44156e-06	-1.22078e-06	-2.89935e-05	3.05194e-07	-1.52597e-06	1.43441e-05	2.74675e-06	3.05194e-07
62	6	0	-1.03766e-05	-9.15583e-07	-1.0987e-05	-2.74675e-06	-1.43441e-05	1.52597e-06	3.08246e-05	-1.22078e-06	-4.15064e-05	9.15583e-07	-3.05194e-07	1.34286e-05	4.27272e-06	3.05194e-06
62	7	0	-5.4935e-06	-9.15583e-07	-7.01947e-06	-2.13636e-06	-1.2513e-05	1.83117e-06	4.05909e-05	-6.10389e-07	-2.86883e-05	6.10389e-07	3.05194e-07	1.03766e-05	5.79869e-06	-6.10389e-07
62	8	0	-2.44156e-06	-1.22078e-06	-3.05194e-06	-1.22078e-06	-9.46103e-06	3.05194e-06	2.68571e-05	3.05194e-07	3.05194e-07	0	0	4.57792e-06	6.10389e-06	-1.83117e-06
62	9	0	-1.52597e-06	-1.52597e-06	-1.22078e-06	-9.15583e-07	-6.10389e-06	3.66233e-06	2.47207e-05	3.05194e-07	2.68571e-05	3.05194e-07	-9.15583e-07	9.15583e-07	4.27272e-06	2.44156e-06
62	10	0	-6.10389e-07	-1.52597e-06	-9.15583e-07	-1.22078e-06	-3.05194e-06	3.66233e-06	4.48636e-05	0	4.12012e-05	9.15583e-07	-1.22078e-06	2.13636e-06	2.44156e-06	-9.15583e-07
62	11	0	3.05194e-07	-1.22078e-06	-3.05194e-07	-1.22078e-06	-1.52597e-06	3.96753e-06	5.82921e-05	-9.15583e-07	4.45584e-05	1.22078e-06	-6.10389e-07	5.79869e-06	2.13636e-06	-1.52597e-05
62	12	0	9.15583e-07	-6.10389e-07	3.05194e-07	-9.15583e-07	-9.15583e-07	4.27272e-06	4.36428e-05	-9.15583e-07	3.90649e-05	6.10389e-07	-9.15583e-07	8.24025e-06	3.35714e-06	-2.28896e-05
62	13	0	3.05194e-07	0	9.15583e-07	-3.05194e-07	-6.10389e-07	3.66233e-06	1.70909e-05	-3.05194e-07	2.53311e-05	0	-1.83117e-06	1.34286e-05	3.96753e-06	-1.80065e-05
62	14	0	0	0	6.10389e-07	-3.05194e-07	0	2.74675e-06	6.40908e-06	-3.05194e-07	1.37337e-05	-6.10389e-07	-1.83117e-06	2.80779e-05	3.35714e-06	-1.83117e-05
62	15	0	0	-6.10389e-07	0	-3.05194e-07	3.05194e-07	1.52597e-06	1.61753e-05	-9.15583e-07	1.83117e-05	-9.15583e-07	-1.22078e-06	4.66947e-05	2.44156e-06	-3.11298e-05
62	16	0	0	-1.52597e-06	-1.83117e-06	-3.05194e-07	3.05194e-07	1.22078e-06	3.1435e-05	-1.22078e-06	3.81493e-05	-6.10389e-07	-1.22078e-06	5.40194e-05	2.44156e-06	-4.02857e-05
62	17	0	-1.22078e-06	-2.13636e-06	-2.74675e-06	-3.05194e-07	0	2.13636e-06	4.27272e-05	-3.05194e-07	5.40194e-05	-3.05194e-07	-2.44156e-06	4.51688e-05	3.66233e-06	-3.63181e-05
62	18	0	-1.22078e-06	-2.74675e-06	-2.44156e-06	-6.10389e-07	-1.22078e-06	3.35714e-06	4.57792e-05	0	5.1883e-05	-3.05194e-07	-3.35714e-06	3.60129e-05	4.88311e-06	-3.08246e-05
62	19	0	0	-2.74675e-06	-9.15583e-07	-9.15583e-07	-1.83117e-06	3.96753e-06	3.87597e-05	0	3.72337e-05	-9.15583e-07	-3.05194e-06	4.02857e-05	5.1883e-06	-2.92987e-05
63	0	0	1.52597e-06	-1.83117e-06	3.05194e-07	-9.15583e-07	-6.10389e-07	3.35714e-06	2.47207e-05	-9.15583e-07	2.25844e-05	-1.52597e-06	-2.74675e-06	5.03571e-05	5.1883e-06	-2.31948e-05
63	1	0	2.13636e-06	-6.10389e-07	6.10389e-07	-1.22078e-06	9.15583e-07	2.13636e-06	1.37337e-05	-1.22078e-06	1.34286e-05	-1.83117e-06	-2.44156e-06	5.03571e-05	4.27272e-06	-8.54544e-06
63	2	0	2.44156e-06	0	0	-2.13636e-06	2.13636e-06	9.15583e-07	1.22078e-05	-6.10389e-07	1.03766e-05	-1.83117e-06	-1.83117e-06	3.81493e-05	3.66233e-06	8.54544e-06
63	3	0	3.66233e-06	0	-3.05194e-07	-3.35714e-06	2.13636e-06	3.05194e-07	1.40389e-05	0	1.2513e-05	-1.22078e-06	-9.15583e-07	2.22792e-05	3.66233e-06	3.1435e-05
63	4	0	5.79869e-06	3.05194e-07	6.10389e-07	-3.35714e-06	2.74675e-06	0	1.2513e-05	3.05194e-07	1.67857e-05	-9.15583e-07	-6.10389e-07	3.05194e-06	4.27272e-06	6.13441e-05
63	5	0	7.01947e-06	9.15583e-07	2.74675e-06	-2.44156e-06	4.57792e-06	-1.22078e-06	1.00714e-05	3.05194e-07	1.67857e-05	-1.52597e-06	-1.22078e-06	-2.28896e-05	5.1883e-06	7.44674e-05
63	6	0	7.32467e-06	9.15583e-07	3.96753e-06	-2.13636e-06	7.01947e-06	-1.52597e-06	1.06818e-05	0	1.03766e-05	-1.83117e-06	-9.15583e-07	-4.51688e-05	5.1883e-06	5.15779e-05
63	7	0	8.24025e-06	3.05194e-07	4.27272e-06	-3.35714e-06	7.62986e-06	-1.83117e-06	1.12922e-05	-3.05194e-07	3.96753e-06	-1.83117e-06	0	-4.3948e-05	4.57792e-06	2.07532e-05
63	8	0	1.06818e-05	0	5.1883e-06	-4.57792e-06	7.93505e-06	-2.44156e-06	7.01947e-06	-1.22078e-06	0	-1.52597e-06	3.05194e-07	-2.41104e-05	3.96753e-06	2.25844e-05
63	9	0	1.31234e-05	6.10389e-07	7.62986e-06	-3.96753e-06	9.76622e-06	-3.35714e-06	-3.05194e-07	-1.83117e-06	-4.88311e-06	-1.83117e-06	3.05194e-07	-1.2513e-05	4.57792e-06	4.21168e-05
63	10	0	1.43441e-05	1.22078e-06	1.03766e-05	-2.74675e-06	1.34286e-05	-3.35714e-06	-7.01947e-06	-2.13636e-06	-1.2513e-05	-2.44156e-06	1.22078e-06	-1.89221e-05	4.57792e-06	3.60129e-05
63	11	0	1.40389e-05	9.15583e-07	1.0987e-05	-2.44156e-06	1.58701e-05	-2.44156e-06	-1.19026e-05	-2.13636e-06	-1.83117e-05	-2.74675e-06	2.13636e-06	-2.01428e-05	3.66233e-06	2.50259e-05
63	12	0	1.34286e-05	3.05194e-07	9.76622e-06	-4.57792e-06	1.58701e-05	-2.13636e-06	-1.31234e-05	-1.83117e-06	-2.0448e-05	-2.74675e-06	1.52597e-06	3.05194e-06	2.44156e-06	7.44674e-05
63	13	0	1.31234e-05	6.10389e-07	8.85064e-06	-6.40908e-06	1.46493e-05	-3.35714e-06	-7.93505e-06	-1.22078e-06	-2.22792e-05	-2.44156e-06	0	3.32662e-05	2.44156e-06	0.00017274
63	14	0	1.19026e-05	1.52597e-06	8.24025e-06	-5.1883e-06	1.37337e-05	-4.27272e-06	6.10389e-07	-1.52597e-06	-2.25844e-05	-1.83117e-06	-3.05194e-07	3.87597e-05	2.74675e-06	0.000216688
63	15	0	9.15583e-06	1.52597e-06	7.01947e-06	-2.74675e-06	1.28182e-05	-3.66233e-06	6.40908e-06	-2.13636e-06	-1.86169e-05	-1.52597e-06	6.10389e-07	1.80065e-05	3.05194e-06	0.00015687
63	16	0	5.79869e-06	6.10389e-07	3.96753e-06	-1.52597e-06	1.12922e-05	-2.13636e-06	8.54544e-06	-1.52597e-06	-1.58701e-05	-1.83117e-06	9.15583e-07	-3.66233e-06	1.83117e-06	7.59934e-05
63	17	0	3.35714e-06	0	1.52597e-06	-1.83117e-06	8.54544e-06	-1.52597e-06	1.40389e-05	-9.15583e-07	-2.0448e-05	-2.74675e-06	0	-1.12922e-05	9.15583e-07	7.29415e-05
63	18	0	1.52597e-06	0	0	-1.52597e-06	5.4935e-06	-2.74675e-06	1.83117e-05	-1.52597e-06	-2.25844e-05	-3.96753e-06	-9.15583e-07	-1.19026e-05	3.05194e-07	0.000134896
63	19	0	-3.05194e-07	0	-9.15583e-07	0	2.74675e-06	-3.05194e-06	4.88311e-06	-2.74675e-06	-5.1883e-06	-4.57792e-06	-1.52597e-06	-1.2513e-05	0	0.000183422
64	0	0	-3.05194e-06	-6.10389e-07	-3.05194e-06	9.15583e-07	1.22078e-06	-1.83117e-06	-3.02142e-05	-2.74675e-06	2.38052e-05	-4.57792e-06	-3.05194e-06	-1.06818e-05	-1.52597e-06	0.000185253
64	1	0	-5.4935e-06	-1.22078e-06	-4.88311e-06	6.10389e-07	3.05194e-07	0	-6.28701e-05	-1.52597e-06	3.32662e-05	-3.96753e-06	-5.4935e-06	-5.4935e-06	-3.35714e-06	0.000158091
64	2	0	-7.32467e-06	-9.15583e-07	-5.1883e-06	0	-9.15583e-07	0	-6.22597e-05	-3.05194e-07	1.06818e-05	-3.96753e-06	-6.40908e-06	-3.96753e-06	-4.27272e-06	0.000114753
64	3	0	-7.62986e-06	-3.05194e-07	-3.96753e-06	-3.05194e-07	-3.96753e-06	-6.10389e-07	-2.83831e-05	-3.05194e-07	-1.46493e-05	-4.27272e-06	-5.1883e-06	-1.12922e-05	-3.96753e-06	6.50064e-05
64	4	0	-6.10389e-06	-9.15583e-07	-3.05194e-06	0	-6.71428e-06	-3.05194e-07	1.00714e-05	0	-1.31234e-05	-3.66233e-06	-4.27272e-06	-2.31948e-05	-2.74675e-06	3.35714e-05
64	5	0	-3.96753e-06	-2.13636e-06	-2.74675e-06	0	-7.01947e-06	3.05194e-07	2.50259e-05	1.22078e-06	7.01947e-06	-2.74675e-06	-4.88311e-06	-3.57077e-05	-1.52597e-06	2.22792e-05
64	6	0	-3.96753e-06	-3.35714e-06	-3.66233e-06	6.10389e-07	-6.40908e-06	9.15583e-07	1.00714e-05	3.05194e-06	1.80065e-05	-1.52597e-06	-5.79869e-06	-4.73051e-05	-1.22078e-06	-1.95324e-05
64	7	0	-8.54544e-06	-3.05194e-06	-5.79869e-06	1.83117e-06	-9.15583e-06	1.22078e-06	-1.80065e-05	3.05194e-06	1.40389e-05	-1.22078e-06	-4.88311e-06	-5.27986e-05	-2.74675e-06	-0.000126045
64	8	0	-1.49545e-05	-2.74675e-06	-9.15583e-06	3.66233e-06	-1.55649e-05	1.52597e-06	-3.11298e-05	1.83117e-06	1.2513e-05	-1.83117e-06	-3.96753e-06	-4.48636e-05	-4.27272e-06	-0.000241714
64	9	0	-1.73961e-05	-3.35714e-06	-1.19026e-05	4.88311e-06	-2.13636e-05	2.74675e-06	-4.27272e-06	1.52597e-06	1.95324e-05	-3.05194e-06	-4.88311e-06	-2.59415e-05	-4.57792e-06	-0.000281389
64	10	0	-1.52597e-05	-4.88311e-06	-1.19026e-05	5.79869e-06	-2.25844e-05	3.35714e-06	5.6461e-05	2.74675e-06	2.16688e-05	-3.05194e-06	-5.1883e-06	-9.76622e-06	-3.35714e-06	-0.00023622
64	11	0	-1.0987e-05	-5.79869e-06	-9.76622e-06	7.32467e-06	-1.92272e-05	3.66233e-06	0.000110175	3.66233e-06	1.06818e-05	-2.44156e-06	-3.35714e-06	-4.57792e-06	-2.13636e-06	-0.000173961
64	12	0	-7.32467e-06	-4.57792e-06	-7.01947e-06	7.93505e-06	-1.46493e-05	3.66233e-06	0.000117195	3.66233e-06	-2.13636e-06	-1.52597e-06	-1.22078e-06	-4.88311e-06	-2.13636e-06	-0.000147714
64	13	0	-4.57792e-06	-2.13636e-06	-4.57792e-06	6.71428e-06	-1.0987e-05	3.66233e-06	7.96557e-05	3.35714e-06	-5.79869e-06	-1.22078e-06	-1.22078e-06	-3.66233e-06	-2.74675e-06	-0.000152902
64	14	0	-1.83117e-06	-3.05194e-07	-2.44156e-06	4.27272e-06	-8.24025e-06	2.74675e-06	3.57077e-05	3.35714e-06	-4.27272e-06	-1.52597e-06	-2.44156e-06	-2.13636e-06	-2.74675e-06	-0.000160837
64	15	0	0	0	-6.10389e-07	2.44156e-06	-6.71428e-06	1.22078e-06	9.46103e-06	2.74675e-06	-7.93505e-06	-1.52597e-06	-2.44156e-06	-3.96753e-06	-2.74675e-06	-0.00014985
64	16	0	-3.05194e-07	-3.05194e-07	0	1.83117e-06	-5.4935e-06	-3.05194e-07	-7.62986e-06	2.13636e-06	-1.98376e-05	-1.83117e-06	-1.52597e-06	-6.71428e-06	-2.74675e-06	-0.000115974
64	17	0	-1.22078e-06	0	3.05194e-07	1.52597e-06	-4.27272e-06	-6.10389e-07	-3.23506e-05	1.83117e-06	-3.2961e-05	-1.83117e-06	-2.13636e-06	-7.93505e-06	-3.35714e-06	-7.62986e-05
64	18	0	-6.10389e-07	0	6.10389e-07	6.10389e-07	-3.35714e-06	-6.10389e-07	-5.55454e-05	1.83117e-06	-3.84545e-05	-1.22078e-06	-3.96753e-06	-7.62986e-06	-4.27272e-06	-5.73766e-05
64	19	0	3.05194e-07	0	1.22078e-06	3.05194e-07	-3.66233e-06	-3.05194e-07	-5.46298e-05	1.52597e-06	-3.20454e-05	-9.15583e-07	-4.57792e-06	-8.24025e-06	-4.27272e-06	-5.82921e-05
65	0	0	9.15583e-07	-3.05194e-07	3.05194e-07	1.22078e-06	-5.1883e-06	-3.05194e-07	-2.80779e-05	9.15583e-07	-1.61753e-05	-6.10389e-07	-3.35714e-06	-7.62986e-06	-3.96753e-06	-5.09675e-05
65	1	0	3.05194e-07	-9.15583e-07	-6.10389e-07	2.44156e-06	-6.10389e-06	0	-6.10389e-06	1.83117e-06	-4.27272e-06	-6.10389e-07	-2.74675e-06	-3.96753e-06	-3.05194e-06	-3.4487e-05
65	2	0	0	-1.22078e-06	-9.15583e-07	2.44156e-06	-5.4935e-06	0	-1.80065e-05	3.35714e-06	-1.0987e-05	0	-3.35714e-06	-6.10389e-07	-3.05194e-06	-4.15064e-05
65	3	0	6.10389e-07	-1.22078e-06	0	2.13636e-06	-3.96753e-06	0	-5.73766e-05	3.66233e-06	-3.54026e-05	3.05194e-07	-3.35714e-06	6.10389e-07	-4.57792e-06	-7.81298e-05
65	4	0	1.22078e-06	-1.22078e-06	6.10389e-07	1.52597e-06	-3.35714e-06	3.05194e-07	-8.57596e-05	2.44156e-06	-6.16493e-05	0	-2.44156e-06	2.74675e-06	-6.10389e-06	-0.000101325
65	5	0	1.83117e-06	-9.15583e-07	6.10389e-07	9.15583e-07	-3.05194e-06	6.10389e-07	-7.44674e-05	1.22078e-06	-7.35519e-05	-6.10389e-07	-1.83117e-06	7.32467e-06	-6.10389e-06	-9.27791e-05
65	6	0	2.74675e-06	0	9.15583e-07	-6.10389e-07	-3.05194e-06	0	-3.75389e-05	1.22078e-06	-7.20259e-05	-6.10389e-07	-2.74675e-06	1.28182e-05	-4.88311e-06	-9.06427e-05
65	7	0	3.66233e-06	1.83117e-06	1.83117e-06	-2.74675e-06	-2.74675e-06	-9.15583e-07	-1.15974e-05	2.13636e-06	-6.4396e-05	6.10389e-07	-3.66233e-06	1.73961e-05	-4.27272e-06	-0.000112006
65	8	0	4.57792e-06	3.05194e-06	2.44156e-06	-4.27272e-06	-2.44156e-06	-1.52597e-06	-1.06818e-05	3.35714e-06	-4.94415e-05	1.83117e-06	-2.74675e-06	2.13636e-05	-5.4935e-06	-9.94934e-05
65	9	0	5.1883e-06	3.35714e-06	2.44156e-06	-4.57792e-06	-1.83117e-06	-6.10389e-07	-1.43441e-05	3.66233e-06	-1.92272e-05	2.13636e-06	-1.22078e-06	2.53311e-05	-6.71428e-06	-4.27272e-06
65	10	0	5.79869e-06	3.35714e-06	1.52597e-06	-5.1883e-06	-1.22078e-06	6.10389e-07	-3.66233e-06	3.35714e-06	2.28896e-05	1.83117e-06	-6.10389e-07	2.86883e-05	-5.79869e-06	0.000131234
65	11	0	6.10389e-06	3.35714e-06	1.22078e-06	-6.10389e-06	-1.83117e-06	3.05194e-07	1.28182e-05	2.44156e-06	5.89025e-05	2.44156e-06	-1.52597e-06	3.17402e-05	-3.66233e-06	0.000229811
65	12	0	5.4935e-06	4.27272e-06	1.22078e-06	-7.32467e-06	-2.74675e-06	-6.10389e-07	1.80065e-05	9.15583e-07	7.11103e-05	2.74675e-06	-2.44156e-06	3.66233e-05	-3.05194e-06	0.000278337
65	13	0	3.96753e-06	5.4935e-06	9.15583e-07	-7.62986e-06	-3.35714e-06	-1.52597e-06	1.43441e-05	0	6.22597e-05	2.44156e-06	-2.74675e-06	4.21168e-05	-3.96753e-06	0.00031435
65	14	0	2.44156e-06	5.79869e-06	6.10389e-07	-7.32467e-06	-4.27272e-06	-9.15583e-07	1.61753e-05	-3.05194e-07	5.03571e-05	9.15583e-07	-3.05194e-06	4.30324e-05	-4.57792e-06	0.000352194
65	15	0	1.83117e-06	5.1883e-06	9.15583e-07	-7.32467e-06	-6.10389e-06	-6.10389e-07	2.0448e-05	-1.22078e-06	4.79155e-05	0	-3.66233e-06	3.78441e-05	-3.96753e-06	0.000384545
65	16	0	1.52597e-06	4.57792e-06	1.22078e-06	-6.40908e-06	-7.93505e-06	-9.15583e-07	1.12922e-05	-1.52597e-06	4.85259e-05	0	-4.27272e-06	2.74675e-05	-3.35714e-06	0.000414454
65	17	0	6.10389e-07	3.96753e-06	3.05194e-07	-5.1883e-06	-7.93505e-06	-6.10389e-07	-1.52597e-05	-9.15583e-07	3.81493e-05	3.05194e-07	-4.57792e-06	1.37337e-05	-3.96753e-06	0.000437038
65	18	0	0	3.66233e-06	-1.22078e-06	-3.66233e-06	-7.01947e-06	-3.05194e-07	-4.02857e-05	3.05194e-07	1.61753e-05	6.10389e-07	-4.57792e-06	-3.05194e-07	-4.57792e-06	0.000431545
65	19	0	-3.05194e-07	2.44156e-06	-1.83117e-06	-2.74675e-06	-7.01947e-06	-1.22078e-06	-4.5474e-05	6.10389e-07	-3.35714e-06	9.15583e-07	-4.27272e-06	-9.15583e-06	-3.96753e-06	0.000413233
66	0	0	0	6.10389e-07	-1.22078e-06	-1.52597e-06	-7.01947e-06	-3.05194e-06	-3.2961e-05	0	-9.15583e-06	1.22078e-06	-4.57792e-06	-9.46103e-06	-3.35714e-06	0.000428798
66	1	0	3.05194e-07	-6.10389e-07	0	3.05194e-07	-6.40908e-06	-2.74675e-06	-2.0448e-05	-3.05194e-07	-4.88311e-06	1.22078e-06	-5.1883e-06	-8.24025e-06	-3.05194e-06	0.000449551
66	2	0	9.15583e-07	-2.13636e-06	9.15583e-07	3.05194e-06	-4.88311e-06	0	-2.16688e-05	9.15583e-07	-4.27272e-06	9.15583e-07	-5.79869e-06	-1.46493e-05	-3.96753e-06	0.00034609
66	3	0	9.15583e-07	-3.96753e-06	2.44156e-06	5.1883e-06	-3.66233e-06	3.05194e-06	-3.4487e-05	2.74675e-06	-1.03766e-05	3.05194e-07	-5.79869e-06	-2.31948e-05	-3.96753e-06	6.5922e-05
66	4	0	1.52597e-06	-5.4935e-06	3.66233e-06	6.71428e-06	-2.13636e-06	2.74675e-06	-4.30324e-05	2.74675e-06	-1.31234e-05	-6.10389e-07	-5.4935e-06	-2.01428e-05	-3.66233e-06	-0.000243545
66	5	0	2.44156e-06	-6.10389e-06	3.96753e-06	8.24025e-06	-3.05194e-07	6.10389e-07	-3.60129e-05	1.22078e-06	-7.01947e-06	-1.22078e-06	-5.1883e-06	-3.66233e-06	-3.35714e-06	-0.00040072
66	6	0	3.35714e-06	-5.4935e-06	3.05194e-06	8.85064e-06	1.22078e-06	0	-1.92272e-05	6.10389e-07	-3.05194e-07	-9.15583e-07	-5.1883e-06	1.15974e-05	-3.35714e-06	-0.000410181
66	7	0	3.66233e-06	-4.27272e-06	2.44156e-06	7.93505e-06	2.44156e-06	6.10389e-07	-6.40908e-06	9.15583e-07	-9.15583e-07	0	-5.4935e-06	1.40389e-05	-3.35714e-06	-0.000403162
66	8	0	3.66233e-06	-3.35714e-06	2.13636e-06	6.71428e-06	3.05194e-06	9.15583e-07	-2.13636e-06	1.52597e-06	-3.35714e-06	0	-5.79869e-06	8.85064e-06	-3.35714e-06	-0.000407129
66	9	0	3.35714e-06	-2.44156e-06	2.13636e-06	5.79869e-06	4.27272e-06	0	0	1.22078e-06	9.15583e-07	-6.10389e-07	-6.10389e-06	4.57792e-06	-3.66233e-06	-0.000336019
66	10	0	2.74675e-06	-1.22078e-06	1.83117e-06	4.88311e-06	4.88311e-06	-1.83117e-06	1.83117e-06	0	6.71428e-06	-2.44156e-06	-5.4935e-06	3.05194e-07	-3.96753e-06	-0.000187695
66	11	0	1.52597e-06	0	1.22078e-06	2.74675e-06	3.66233e-06	-2.74675e-06	-4.88311e-06	-1.52597e-06	2.44156e-06	-3.66233e-06	-3.35714e-06	-7.93505e-06	-2.74675e-06	-9.36947e-05
66	12	0	3.05194e-07	-3.05194e-07	9.15583e-07	1.22078e-06	3.05194e-07	-3.05194e-06	-2.07532e-05	-2.44156e-06	-7.93505e-06	-3.05194e-06	-1.52597e-06	-1.64805e-05	-9.15583e-07	-0.000139169
66	13	0	0	-9.15583e-07	9.15583e-07	1.83117e-06	-1.52597e-06	-2.44156e-06	-3.2961e-05	-2.44156e-06	-1.12922e-05	-1.52597e-06	-1.22078e-06	-1.83117e-05	0	-0.000255448
66	14	0	0	-1.52597e-06	6.10389e-07	3.66233e-06	-9.15583e-07	-9.15583e-07	-3.54026e-05	-1.52597e-06	-5.4935e-06	-3.05194e-07	-2.13636e-06	-1.43441e-05	-3.05194e-07	-0.000335714
66	15	0	9.15583e-07	-1.52597e-06	6.10389e-07	4.57792e-06	6.10389e-07	3.05194e-07	-3.72337e-05	-6.10389e-07	-6.71428e-06	0	-1.83117e-06	-1.2513e-05	-1.22078e-06	-0.000352194
66	16	0	2.44156e-06	-1.83117e-06	1.22078e-06	3.96753e-06	1.83117e-06	9.15583e-07	-4.51688e-05	-3.05194e-07	-2.25844e-05	-3.05194e-07	-6.10389e-07	-1.46493e-05	-9.15583e-07	-0.000329915
66	17	0	3.96753e-06	-2.13636e-06	2.44156e-06	3.66233e-06	2.13636e-06	0	-5.15779e-05	3.05194e-07	-4.12012e-05	-3.05194e-07	-9.15583e-07	-1.46493e-05	0	-0.000288714
66	18	0	4.57792e-06	-2.44156e-06	4.57792e-06	4.88311e-06	2.44156e-06	0	-4.94415e-05	1.83117e-06	-4.60844e-05	0	-1.83117e-06	-1.12922e-05	3.05194e-07	-0.000244461
66	19	0	4.27272e-06	-2.74675e-06	6.10389e-06	5.79869e-06	3.05194e-06	6.10389e-07	-4.36428e-05	1.83117e-06	-3.54026e-05	3.05194e-07	-1.83117e-06	-8.54544e-06	0	-0.000207227
67	0	0	4.88311e-06	-3.35714e-06	6.40908e-06	5.4935e-06	3.96753e-06	2.13636e-06	-3.81493e-05	0	-1.46493e-05	3.05194e-07	0	-1.0987e-05	-3.05194e-07	-0.000161448
67	1	0	7.32467e-06	-3.35714e-06	5.1883e-06	4.88311e-06	5.1883e-06	2.74675e-06	-2.80779e-05	-1.52597e-06	8.24025e-06	3.05194e-07	1.83117e-06	-1.46493e-05	0	-0.000101935
67	2	0	9.46103e-06	-2.13636e-06	4.57792e-06	5.4935e-06	6.10389e-06	1.83117e-06	-1.70909e-05	-3.05194e-07	2.28896e-05	6.10389e-07	1.52597e-06	-1.37337e-05	6.10389e-07	-8.02661e-05
67	3	0	9.76622e-06	-6.10389e-07	5.1883e-06	6.40908e-06	7.01947e-06	3.05194e-07	-1.80065e-05	1.52597e-06	1.86169e-05	3.05194e-07	1.22078e-06	-8.24025e-06	2.13636e-06	-0.000133675
67	4	0	7.62986e-06	-3.05194e-07	6.10389e-06	5.1883e-06	7.93505e-06	-3.05194e-07	-2.38052e-05	1.83117e-06	3.96753e-06	-3.05194e-07	3.05194e-06	-1.83117e-06	3.05194e-06	-0.000194104
67	5	0	5.4935e-06	-6.10389e-07	4.88311e-06	3.05194e-06	8.54544e-06	-6.10389e-07	-9.15583e-07	9.15583e-07	2.74675e-06	-1.22078e-06	6.40908e-06	3.66233e-06	3.35714e-06	-0.000162058
67	6	0	3.35714e-06	-6.10389e-07	1.83117e-06	1.83117e-06	7.32467e-06	-1.52597e-06	6.31752e-05	1.22078e-06	2.56363e-05	-3.05194e-07	9.76622e-06	8.54544e-06	2.74675e-06	-5.95129e-05
67	7	0	1.22078e-06	0	0	1.83117e-06	3.96753e-06	-1.83117e-06	0.000126656	3.35714e-06	5.15779e-05	1.52597e-06	1.22078e-05	8.54544e-06	1.52597e-06	-1.22078e-06
67	8	0	3.05194e-07	-3.05194e-07	0	1.22078e-06	6.10389e-07	-9.15583e-07	0.000134591	4.27272e-06	5.37142e-05	3.05194e-06	1.46493e-05	3.05194e-07	6.10389e-07	-2.16688e-05
67	9	0	9.15583e-07	-6.10389e-07	6.10389e-07	3.05194e-07	-9.15583e-07	0	8.9422e-05	2.13636e-06	3.2961e-05	2.44156e-06	1.58701e-05	-1.22078e-05	6.10389e-07	-4.63895e-05
67	10	0	6.10389e-07	0	9.15583e-07	0	-2.44156e-06	0	4.51688e-05	-3.05194e-07	1.19026e-05	3.05194e-07	1.52597e-05	-1.64805e-05	1.52597e-06	-3.81493e-05
67	11	0	-2.44156e-06	1.52597e-06	0	6.10389e-07	-6.10389e-06	-1.22078e-06	3.78441e-05	-1.52597e-06	4.88311e-06	-6.10389e-07	1.37337e-05	-7.32467e-06	2.13636e-06	-4.27272e-05
67	12	0	-7.01947e-06	3.35714e-06	-1.52597e-06	3.05194e-07	-1.19026e-05	-3.35714e-06	5.24934e-05	-1.52597e-06	7.32467e-06	-6.10389e-07	1.22078e-05	7.01947e-06	1.52597e-06	-7.17207e-05
67	13	0	-1.00714e-05	4.27272e-06	-3.96753e-06	-1.52597e-06	-1.64805e-05	-4.27272e-06	6.04285e-05	-1.83117e-06	9.46103e-06	-3.05194e-07	1.06818e-05	1.73961e-05	-3.05194e-07	-6.53116e-05
67	14	0	-1.03766e-05	4.57792e-06	-5.4935e-06	-3.66233e-06	-1.77013e-05	-4.27272e-06	5.67662e-05	-2.44156e-06	7.93505e-06	-9.15583e-07	6.71428e-06	2.25844e-05	-3.66233e-06	-1.00714e-05
67	15	0	-9.15583e-06	4.57792e-06	-4.88311e-06	-3.66233e-06	-1.61753e-05	-3.66233e-06	5.03571e-05	-2.13636e-06	2.13636e-06	-1.22078e-06	6.10389e-07	2.62467e-05	-7.32467e-06	2.83831e-05
67	16	0	-7.32467e-06	3.66233e-06	-3.05194e-06	-2.44156e-06	-1.43441e-05	-3.66233e-06	4.18116e-05	-9.15583e-07	-7.93505e-06	-1.22078e-06	-5.1883e-06	2.68571e-05	-9.76622e-06	3.20454e-05
67	17	0	-5.1883e-06	3.05194e-06	-1.83117e-06	-2.44156e-06	-1.31234e-05	-4.27272e-06	2.92987e-05	-3.05194e-07	-1.77013e-05	-9.15583e-07	-8.85064e-06	2.16688e-05	-1.0987e-05	6.65324e-05
67	18	0	-3.35714e-06	3.05194e-06	-3.05194e-06	-3.66233e-06	-1.22078e-05	-4.57792e-06	1.98376e-05	-9.15583e-07	-1.98376e-05	-6.10389e-07	-9.15583e-06	1.49545e-05	-1.06818e-05	0.000144357
67	19	0	-4.27272e-06	3.96753e-06	-5.1883e-06	-5.1883e-06	-1.19026e-05	-4.27272e-06	1.86169e-05	-1.22078e-06	-1.40389e-05	-3.05194e-07	-7.01947e-06	1.55649e-05	-9.46103e-06	0.000177318
68	0	0	-6.40908e-06	4.27272e-06	-6.10389e-06	-4.88311e-06	-1.28182e-05	-3.35714e-06	1.86169e-05	-6.10389e-07	-9.15583e-06	0	-3.35714e-06	2.25844e-05	-8.24025e-06	0.000122688
68	1	0	-7.32467e-06	3.66233e-06	-5.1883e-06	-3.05194e-06	-1.31234e-05	-2.74675e-06	1.03766e-05	0	-1.43441e-05	6.10389e-07	6.10389e-07	3.02142e-05	-6.71428e-06	6.77532e-05
68	2	0	-5.79869e-06	2.74675e-06	-3.35714e-06	-1.22078e-06	-1.12922e-05	-2.44156e-06	3.05194e-07	-9.15583e-07	-2.50259e-05	6.10389e-07	4.27272e-06	3.47922e-05	-3.96753e-06	9.39999e-05
68	3	0	-3.66233e-06	3.05194e-06	-2.13636e-06	-6.10389e-07	-7.32467e-06	-2.44156e-06	1.22078e-06	-2.44156e-06	-2.53311e-05	3.05194e-07	7.01947e-06	3.72337e-05	-9.15583e-07	0.000167552
68	4	0	-3.05194e-06	4.27272e-06	-2.13636e-06	-1.22078e-06	-3.96753e-06	-3.05194e-06	1.31234e-05	-2.13636e-06	-3.05194e-07	-3.05194e-07	1.00714e-05	3.4487e-05	1.22078e-06	0.000232558
68	5	0	-2.74675e-06	5.1883e-06	-2.74675e-06	-2.44156e-06	-3.05194e-06	-4.27272e-06	1.98376e-05	-3.05194e-07	4.27272e-05	-6.10389e-07	1.28182e-05	2.65519e-05	2.74675e-06	0.000303668
68	6	0	-1.83117e-06	4.88311e-06	-2.44156e-06	-3.66233e-06	-3.96753e-06	-4.57792e-06	1.49545e-05	1.22078e-06	7.56882e-05	-6.10389e-07	1.49545e-05	1.95324e-05	3.66233e-06	0.000379051
68	7	0	-3.05194e-07	4.27272e-06	-1.52597e-06	-3.35714e-06	-3.35714e-06	-3.66233e-06	8.85064e-06	1.22078e-06	7.26363e-05	0	1.49545e-05	1.73961e-05	3.66233e-06	0.000373863
68	8	0	1.22078e-06	3.35714e-06	-9.15583e-07	-1.83117e-06	0	-1.52597e-06	1.34286e-05	1.22078e-06	4.27272e-05	0	1.43441e-05	1.22078e-05	3.05194e-06	0.000235
68	9	0	3.35714e-06	2.44156e-06	-1.52597e-06	0	6.10389e-06	-3.05194e-07	2.35e-05	1.83117e-06	2.16688e-05	3.05194e-07	1.43441e-05	-1.83117e-06	2.74675e-06	4.2422e-05
68	10	0	5.1883e-06	9.15583e-07	-1.83117e-06	9.15583e-07	1.28182e-05	-6.10389e-07	2.68571e-05	2.13636e-06	3.08246e-05	1.83117e-06	1.58701e-05	-1.34286e-05	3.35714e-06	-9.30843e-05
68	11	0	5.79869e-06	0	-1.22078e-06	1.22078e-06	1.67857e-05	-1.22078e-06	2.10584e-05	1.52597e-06	5.46298e-05	2.74675e-06	1.73961e-05	-8.24025e-06	3.96753e-06	-0.000155954
68	12	0	5.79869e-06	-3.05194e-07	-3.05194e-07	1.22078e-06	1.70909e-05	-1.22078e-06	1.46493e-05	3.05194e-07	6.22597e-05	2.13636e-06	1.80065e-05	5.1883e-06	4.57792e-06	-0.000162058
68	13	0	6.10389e-06	0	0	1.52597e-06	1.49545e-05	-1.22078e-06	9.76622e-06	-3.05194e-07	4.48636e-05	6.10389e-07	1.77013e-05	2.44156e-06	4.57792e-06	-8.02661e-05
68	14	0	7.01947e-06	0	-3.05194e-07	1.83117e-06	1.28182e-05	-1.83117e-06	3.05194e-06	-3.05194e-07	1.98376e-05	-3.05194e-07	1.67857e-05	-2.0448e-05	4.57792e-06	8.36233e-05
68	15	0	7.93505e-06	0	0	1.52597e-06	1.22078e-05	-2.74675e-06	-5.1883e-06	-6.10389e-07	4.88311e-06	-3.05194e-07	1.61753e-05	-4.30324e-05	4.57792e-06	0.000216383
68	16	0	7.32467e-06	0	1.52597e-06	9.15583e-07	1.15974e-05	-3.35714e-06	-9.76622e-06	-1.22078e-06	0	-6.10389e-07	1.64805e-05	-4.66947e-05	4.27272e-06	0.000225233
68	17	0	6.40908e-06	3.05194e-07	2.74675e-06	0	1.00714e-05	-2.74675e-06	-9.46103e-06	-9.15583e-07	-3.35714e-06	-1.52597e-06	1.67857e-05	-3.47922e-05	4.27272e-06	0.000166026
68	18	0	5.1883e-06	6.10389e-07	2.13636e-06	-6.10389e-07	7.62986e-06	-2.13636e-06	-1.03766e-05	0	-7.01947e-06	-2.44156e-06	1.64805e-05	-1.58701e-05	4.57792e-06	0.000123299
68	19	0	4.27272e-06	3.05194e-07	0	-6.10389e-07	3.66233e-06	-2.44156e-06	-1.31234e-05	6.10389e-07	-9.15583e-06	-2.13636e-06	1.52597e-05	8.54544e-06	4.27272e-06	6.01233e-05
69	0	0	2.74675e-06	3.05194e-07	-1.22078e-06	0	-6.10389e-07	-4.27272e-06	-1.34286e-05	-3.05194e-07	-1.19026e-05	-1.22078e-06	1.40389e-05	3.47922e-05	3.05194e-06	-7.62986e-05
69	1	0	6.10389e-07	3.05194e-07	-1.83117e-06	9.15583e-07	-5.79869e-06	-5.79869e-06	-1.22078e-05	-1.22078e-06	-1.89221e-05	-3.05194e-07	1.28182e-05	4.91363e-05	1.83117e-06	-0.000192272
69	2	0	-9.15583e-07	0	-2.13636e-06	2.13636e-06	-9.76622e-06	-5.79869e-06	-1.49545e-05	-6.10389e-07	-2.89935e-05	0	1.12922e-05	4.42532e-05	1.83117e-06	-0.000161753
69	3	0	-1.83117e-06	-2.74675e-06	-2.44156e-06	3.96753e-06	-1.12922e-05	-3.66233e-06	-1.83117e-05	1.22078e-06	-3.66233e-05	0	1.00714e-05	2.86883e-05	2.74675e-06	-4.51688e-05
69	4	0	-1.52597e-06	-6.10389e-06	-1.83117e-06	7.01947e-06	-1.06818e-05	-6.10389e-07	-1.52597e-05	3.05194e-06	-4.05909e-05	0	9.15583e-06	1.28182e-05	2.44156e-06	-3.66233e-06
69	5	0	-1.52597e-06	-7.93505e-06	-6.10389e-07	1.00714e-05	-1.03766e-05	1.83117e-06	-1.34286e-05	4.27272e-06	-4.57792e-05	0	7.93505e-06	-3.35714e-06	9.15583e-07	-3.96753e-05
69	6	0	-2.74675e-06	-7.32467e-06	0	1.19026e-05	-1.03766e-05	2.74675e-06	-2.44156e-05	4.57792e-06	-5.43246e-05	9.15583e-07	4.27272e-06	-2.38052e-05	-3.05194e-07	-1.95324e-05
69	7	0	-4.27272e-06	-7.01947e-06	3.05194e-07	1.22078e-05	-1.0987e-05	1.83117e-06	-3.05194e-05	4.57792e-06	-6.01233e-05	1.83117e-06	-6.10389e-07	-4.73051e-05	-1.83117e-06	5.95129e-05
69	8	0	-4.88311e-06	-7.62986e-06	6.10389e-07	1.22078e-05	-1.12922e-05	6.10389e-07	2.44156e-06	4.27272e-06	-5.40194e-05	1.52597e-06	-5.1883e-06	-7.04999e-05	-2.74675e-06	5.03571e-05
69	9	0	-4.88311e-06	-8.54544e-06	1.83117e-06	1.31234e-05	-1.0987e-05	3.05194e-07	6.56168e-05	5.1883e-06	-3.66233e-05	0	-7.32467e-06	-9.36947e-05	-3.66233e-06	-7.17207e-05
69	10	0	-5.4935e-06	-7.93505e-06	3.66233e-06	1.37337e-05	-1.06818e-05	2.13636e-06	9.33895e-05	7.01947e-06	-2.1974e-05	-3.05194e-07	-8.85064e-06	-0.000112312	-3.96753e-06	-0.000147104
69	11	0	-6.10389e-06	-7.01947e-06	4.57792e-06	1.2513e-05	-1.00714e-05	4.27272e-06	4.18116e-05	9.15583e-06	-2.44156e-05	3.05194e-07	-1.0987e-05	-0.0001175	-3.66233e-06	-0.000113227
69	12	0	-6.10389e-06	-6.71428e-06	4.27272e-06	1.0987e-05	-9.15583e-06	5.4935e-06	-4.57792e-05	1.03766e-05	-4.21168e-05	9.15583e-07	-1.37337e-05	-0.000105902	-2.74675e-06	-0.000154123
69	13	0	-5.79869e-06	-7.32467e-06	2.74675e-06	1.03766e-05	-9.15583e-06	4.88311e-06	-8.97272e-05	9.76622e-06	-5.92077e-05	3.05194e-07	-1.43441e-05	-8.75908e-05	-2.13636e-06	-0.000422694
69	14	0	-6.40908e-06	-6.71428e-06	9.15583e-07	1.15974e-05	-1.06818e-05	3.66233e-06	-6.89739e-05	8.24025e-06	-6.25649e-05	-9.15583e-07	-1.28182e-05	-7.14155e-05	-1.52597e-06	-0.000776415
69	15	0	-7.32467e-06	-5.79869e-06	-6.10389e-07	1.22078e-05	-1.43441e-05	2.74675e-06	-3.20454e-05	6.40908e-06	-5.4935e-05	-1.22078e-06	-1.15974e-05	-5.79869e-05	-2.13636e-06	-0.000938473
69	16	0	-6.10389e-06	-4.88311e-06	-2.13636e-06	1.03766e-05	-1.70909e-05	2.13636e-06	-1.95324e-05	4.88311e-06	-4.85259e-05	-6.10389e-07	-1.31234e-05	-4.48636e-05	-3.05194e-06	-0.00083257
69	17	0	-2.44156e-06	-3.96753e-06	-2.74675e-06	7.93505e-06	-1.73961e-05	1.83117e-06	-2.35e-05	3.05194e-06	-4.48636e-05	0	-1.49545e-05	-3.2961e-05	-3.05194e-06	-0.000619545
69	18	0	0	-2.13636e-06	-2.44156e-06	5.79869e-06	-1.64805e-05	1.52597e-06	-2.16688e-05	9.15583e-07	-3.1435e-05	9.15583e-07	-1.52597e-05	-2.35e-05	-9.15583e-07	-0.000465421
69	19	0	-9.15583e-07	0	-1.52597e-06	4.27272e-06	-1.61753e-05	1.83117e-06	-1.22078e-05	-9.15583e-07	6.10389e-07	2.13636e-06	-1.2513e-05	-1.34286e-05	2.44156e-06	-0.000395227
70	0	0	-1.52597e-06	9.15583e-07	0	1.83117e-06	-1.55649e-05	2.13636e-06	-1.83117e-06	-2.13636e-06	4.18116e-05	3.35714e-06	-8.85064e-06	-3.05194e-06	4.88311e-06	-0.000355857
70	1	0	9.15583e-07	1.52597e-06	1.83117e-06	-6.10389e-07	-1.31234e-05	2.13636e-06	1.19026e-05	-2.44156e-06	7.08051e-05	3.66233e-06	-6.40908e-06	2.74675e-06	5.4935e-06	-0.000301532
70	2	0	4.57792e-06	2.44156e-06	3.96753e-06	-3.05194e-06	-9.46103e-06	9.15583e-07	2.86883e-05	-3.66233e-06	7.96557e-05	3.05194e-06	-6.10389e-06	4.88311e-06	5.4935e-06	-0.000221571
70	3	0	5.79869e-06	3.66233e-06	5.1883e-06	-4.88311e-06	-7.01947e-06	0	3.54026e-05	-5.79869e-06	7.90453e-05	1.83117e-06	-8.54544e-06	9.76622e-06	5.1883e-06	-0.000132149
70	4	0	5.1883e-06	3.66233e-06	5.1883e-06	-5.1883e-06	-5.79869e-06	-9.15583e-07	2.65519e-05	-7.93505e-06	8.17921e-05	1.22078e-06	-1.31234e-05	1.98376e-05	4.57792e-06	-5.67662e-05
70	5	0	4.57792e-06	2.44156e-06	4.57792e-06	-5.1883e-06	-5.1883e-06	-1.52597e-06	1.37337e-05	-7.93505e-06	8.7896e-05	1.52597e-06	-1.67857e-05	2.86883e-05	3.35714e-06	3.66233e-06
70	6	0	4.57792e-06	3.05194e-06	3.66233e-06	-5.1883e-06	-4.57792e-06	-2.13636e-06	7.32467e-06	-7.32467e-06	8.637e-05	1.83117e-06	-1.80065e-05	3.26558e-05	2.13636e-06	5.92077e-05
70	7	0	3.66233e-06	5.79869e-06	3.05194e-06	-6.10389e-06	-4.88311e-06	-2.44156e-06	3.05194e-07	-7.62986e-06	6.65324e-05	9.15583e-07	-1.80065e-05	3.87597e-05	1.52597e-06	8.7896e-05
70	8	0	2.74675e-06	8.54544e-06	3.05194e-06	-8.24025e-06	-5.4935e-06	-2.13636e-06	-1.46493e-05	-9.15583e-06	3.05194e-05	0	-1.83117e-05	5.12727e-05	1.22078e-06	5.89025e-05
70	9	0	2.74675e-06	8.85064e-06	3.96753e-06	-9.46103e-06	-5.79869e-06	-1.83117e-06	-2.80779e-05	-1.00714e-05	-5.1883e-06	0	-2.01428e-05	6.07337e-05	9.15583e-07	1.83117e-06
70	10	0	1.83117e-06	7.32467e-06	4.27272e-06	-9.46103e-06	-5.1883e-06	-1.83117e-06	-2.53311e-05	-8.85064e-06	-2.22792e-05	2.13636e-06	-2.1974e-05	5.58506e-05	9.15583e-07	-3.35714e-06
70	11	0	-3.05194e-07	6.10389e-06	2.74675e-06	-9.15583e-06	-5.4935e-06	-1.22078e-06	-8.54544e-06	-6.40908e-06	-1.34286e-05	3.96753e-06	-2.28896e-05	4.02857e-05	0	7.14155e-05
70	12	0	-2.74675e-06	5.4935e-06	6.10389e-07	-9.15583e-06	-6.40908e-06	0	6.10389e-06	-4.57792e-06	7.93505e-06	3.05194e-06	-2.28896e-05	2.83831e-05	-9.15583e-07	0.000175182
70	13	0	-1.52597e-06	4.27272e-06	-3.05194e-07	-8.54544e-06	-5.79869e-06	2.74675e-06	7.32467e-06	-3.96753e-06	2.16688e-05	1.22078e-06	-2.28896e-05	2.38052e-05	-1.22078e-06	0.000254837
70	14	0	1.52597e-06	2.74675e-06	6.10389e-07	-7.62986e-06	-2.74675e-06	4.88311e-06	-5.1883e-06	-3.05194e-06	1.92272e-05	0	-2.22792e-05	1.73961e-05	0	0.000308246
70	15	0	3.66233e-06	1.83117e-06	2.13636e-06	-6.40908e-06	-3.05194e-07	5.4935e-06	-2.41104e-05	-1.83117e-06	9.76622e-06	3.05194e-07	-2.0448e-05	7.32467e-06	3.05194e-06	0.000335103
70	16	0	3.66233e-06	9.15583e-07	3.05194e-06	-4.88311e-06	0	4.57792e-06	-3.93701e-05	-9.15583e-07	4.27272e-06	6.10389e-07	-1.73961e-05	1.83117e-06	4.27272e-06	0.000318013
70	17	0	4.27272e-06	-6.10389e-07	3.35714e-06	-2.44156e-06	-3.05194e-07	3.66233e-06	-4.2422e-05	0	2.13636e-06	1.22078e-06	-1.46493e-05	4.88311e-06	3.66233e-06	0.000276201
70	18	0	5.79869e-06	-1.52597e-06	3.96753e-06	9.15583e-07	6.10389e-07	3.05194e-06	-2.86883e-05	3.05194e-07	-3.66233e-06	1.83117e-06	-1.28182e-05	7.93505e-06	3.35714e-06	0.000273149
70	19	0	6.40908e-06	-6.10389e-07	4.88311e-06	4.57792e-06	1.52597e-06	3.05194e-06	-2.74675e-06	3.05194e-07	-1.37337e-05	1.52597e-06	-1.19026e-05	6.40908e-06	4.88311e-06	0.000346701
71	0	0	5.1883e-06	1.52597e-06	5.1883e-06	7.62986e-06	9.15583e-07	2.74675e-06	2.50259e-05	0	-1.95324e-05	0	-1.0987e-05	7.62986e-06	6.71428e-06	0.000469999
71	1	0	4.27272e-06	2.74675e-06	4.27272e-06	9.76622e-06	0	1.83117e-06	4.5474e-05	0	-1.55649e-05	-3.05194e-07	-1.06818e-05	1.52597e-05	7.01947e-06	0.000588415
71	2	0	4.57792e-06	3.35714e-06	3.05194e-06	1.03766e-05	6.10389e-07	6.10389e-07	5.52402e-05	-3.05194e-07	-8.24025e-06	6.10389e-07	-1.06818e-05	1.61753e-05	6.40908e-06	0.000644876
71	3	0	5.1883e-06	4.27272e-06	2.44156e-06	8.85064e-06	2.74675e-06	-3.05194e-07	5.76817e-05	-1.83117e-06	-1.03766e-05	1.83117e-06	-1.06818e-05	9.15583e-07	5.79869e-06	0.000589636
71	4	0	5.79869e-06	4.88311e-06	3.05194e-06	6.10389e-06	4.27272e-06	0	5.58506e-05	-4.27272e-06	-2.47207e-05	1.22078e-06	-1.0987e-05	-1.52597e-05	5.1883e-06	0.000440701
71	5	0	7.93505e-06	3.96753e-06	4.88311e-06	4.57792e-06	5.4935e-06	6.10389e-07	5.00519e-05	-6.40908e-06	-4.02857e-05	3.05194e-07	-1.22078e-05	-8.85064e-06	4.27272e-06	0.000314655
71	6	0	1.19026e-05	1.52597e-06	6.10389e-06	5.4935e-06	8.85064e-06	1.52597e-06	3.72337e-05	-7.93505e-06	-5.37142e-05	9.15583e-07	-1.40389e-05	1.70909e-05	3.96753e-06	0.000310078
71	7	0	1.43441e-05	3.05194e-07	5.79869e-06	6.40908e-06	1.40389e-05	2.44156e-06	1.70909e-05	-1.03766e-05	-7.62986e-05	1.52597e-06	-1.67857e-05	3.17402e-05	3.05194e-06	0.000372032
71	8	0	1.34286e-05	3.05194e-07	3.96753e-06	6.40908e-06	1.80065e-05	3.35714e-06	-4.57792e-06	-1.40389e-05	-0.0001175	0	-2.07532e-05	1.70909e-05	9.15583e-07	0.000365318
71	9	0	1.03766e-05	6.10389e-07	1.52597e-06	5.4935e-06	1.95324e-05	3.96753e-06	-2.38052e-05	-1.52597e-05	-0.000157786	-6.10389e-07	-2.65519e-05	-8.85064e-06	-2.74675e-06	0.000269487
71	10	0	6.71428e-06	3.05194e-07	3.05194e-07	5.4935e-06	1.95324e-05	3.35714e-06	-3.93701e-05	-1.03766e-05	-0.000159617	3.05194e-06	-3.08246e-05	-1.64805e-05	-5.79869e-06	0.000180675
71	11	0	3.35714e-06	9.15583e-07	0	5.79869e-06	1.92272e-05	1.52597e-06	-5.21882e-05	-1.83117e-06	-0.000108954	9.15583e-06	-3.08246e-05	1.52597e-06	-6.10389e-06	0.000120552
71	12	0	6.10389e-07	2.44156e-06	-9.15583e-07	5.1883e-06	1.95324e-05	-6.10389e-07	-5.89025e-05	4.27272e-06	-3.2961e-05	1.0987e-05	-2.74675e-05	2.74675e-05	-4.88311e-06	-1.37337e-05
71	13	0	-3.05194e-07	3.66233e-06	-3.05194e-06	3.66233e-06	1.98376e-05	-1.83117e-06	-5.58506e-05	6.71428e-06	2.22792e-05	6.71428e-06	-2.50259e-05	4.33376e-05	-4.57792e-06	-0.000265519
71	14	0	-1.22078e-06	3.66233e-06	-4.88311e-06	1.83117e-06	1.95324e-05	-1.52597e-06	-4.48636e-05	6.71428e-06	3.35714e-05	1.52597e-06	-2.44156e-05	4.45584e-05	-4.88311e-06	-0.000499603
71	15	0	-3.35714e-06	3.35714e-06	-5.4935e-06	0	1.70909e-05	-6.10389e-07	-3.26558e-05	5.4935e-06	1.03766e-05	0	-2.35e-05	3.63181e-05	-4.57792e-06	-0.00054996
71	16	0	-6.71428e-06	3.05194e-06	-5.79869e-06	-9.15583e-07	1.19026e-05	0	-2.50259e-05	3.05194e-06	-2.47207e-05	3.05194e-07	-2.16688e-05	2.38052e-05	-3.66233e-06	-0.000402551
71	17	0	-9.46103e-06	2.13636e-06	-7.01947e-06	-6.10389e-07	6.40908e-06	0	-2.56363e-05	0	-6.19545e-05	-9.15583e-07	-2.0448e-05	1.31234e-05	-3.05194e-06	-0.000176402
71	18	0	-9.76622e-06	3.05194e-07	-9.15583e-06	0	2.74675e-06	1.22078e-06	-3.81493e-05	-1.83117e-06	-0.000105902	-2.44156e-06	-2.1974e-05	7.62986e-06	-3.35714e-06	7.32467e-06
71	19	0	-9.46103e-06	-9.15583e-07	-1.12922e-05	6.10389e-07	1.22078e-06	3.05194e-06	-6.22597e-05	-1.83117e-06	-0.000148935	-1.22078e-06	-2.35e-05	6.10389e-06	-3.66233e-06	8.57596e-05
72	0	0	-1.06818e-05	-1.83117e-06	-1.15974e-05	6.10389e-07	6.10389e-07	3.96753e-06	-8.82012e-05	-2.13636e-06	-0.000151071	3.05194e-07	-2.22792e-05	4.88311e-06	-2.74675e-06	4.63895e-05
72	1	0	-1.22078e-05	-2.44156e-06	-1.06818e-05	1.22078e-06	0	4.27272e-06	-0.000100409	-3.96753e-06	-7.32467e-05	0	-1.86169e-05	-6.10389e-07	-1.83117e-06	-6.16493e-05
72	2	0	-1.22078e-05	-3.66233e-06	-1.03766e-05	3.05194e-06	-3.05194e-07	4.88311e-06	-9.27791e-05	-5.1883e-06	6.37856e-05	-2.74675e-06	-1.58701e-05	-1.03766e-05	0	-0.000149545
72	3	0	-1.00714e-05	-4.88311e-06	-1.12922e-05	4.57792e-06	0	6.10389e-06	-7.44674e-05	-3.96753e-06	0.000177013	-4.27272e-06	-1.37337e-05	-1.98376e-05	2.44156e-06	-0.000171519
72	4	0	-7.32467e-06	-4.88311e-06	-1.0987e-05	3.96753e-06	3.05194e-07	7.01947e-06	-6.10389e-05	-3.05194e-07	0.000197156	-2.74675e-06	-1.03766e-05	-2.38052e-05	5.79869e-06	-0.000162669
72	5	0	-4.88311e-06	-3.66233e-06	-7.93505e-06	1.83117e-06	1.52597e-06	7.01947e-06	-5.76817e-05	1.83117e-06	0.000135201	-1.22078e-06	-5.4935e-06	-2.28896e-05	7.93505e-06	-0.00016511
72	6	0	-1.83117e-06	-2.44156e-06	-3.96753e-06	0	3.66233e-06	5.79869e-06	-6.19545e-05	2.44156e-06	5.61558e-05	-1.52597e-06	-1.52597e-06	-2.1974e-05	9.15583e-06	-0.000159617
72	7	0	1.22078e-06	-2.74675e-06	-1.52597e-06	-6.10389e-07	6.10389e-06	4.57792e-06	-6.77532e-05	1.83117e-06	6.10389e-06	-3.66233e-06	-3.05194e-07	-2.31948e-05	9.15583e-06	-0.000113838
72	8	0	3.05194e-06	-3.66233e-06	-9.15583e-07	-1.22078e-06	7.93505e-06	4.27272e-06	-6.89739e-05	2.44156e-06	-6.40908e-06	-3.96753e-06	-9.15583e-07	-2.1974e-05	7.93505e-06	-6.19545e-05
72	9	0	3.66233e-06	-3.66233e-06	-9.15583e-07	-1.83117e-06	8.85064e-06	4.27272e-06	-5.85973e-05	4.27272e-06	1.06818e-05	-1.22078e-06	-9.15583e-07	-1.15974e-05	5.79869e-06	-7.11103e-05
72	10	0	3.35714e-06	-2.13636e-06	-3.05194e-07	-3.05194e-06	9.46103e-06	3.96753e-06	-3.41818e-05	6.71428e-06	4.66947e-05	2.44156e-06	-3.05194e-07	4.57792e-06	4.88311e-06	-0.000133065
72	11	0	3.66233e-06	0	3.05194e-07	-5.4935e-06	9.76622e-06	3.05194e-06	-3.96753e-06	8.85064e-06	7.35519e-05	4.57792e-06	9.15583e-07	1.77013e-05	6.10389e-06	-0.000151682
72	12	0	4.27272e-06	9.15583e-07	1.22078e-06	-8.24025e-06	1.03766e-05	2.13636e-06	2.07532e-05	9.15583e-06	6.98895e-05	2.74675e-06	3.05194e-06	2.38052e-05	7.62986e-06	-5.06623e-05
72	13	0	4.88311e-06	1.83117e-06	1.83117e-06	-1.06818e-05	1.06818e-05	1.22078e-06	3.72337e-05	7.62986e-06	5.27986e-05	-3.05194e-07	4.88311e-06	2.83831e-05	7.01947e-06	0.000138558
72	14	0	4.27272e-06	3.96753e-06	1.52597e-06	-1.28182e-05	1.03766e-05	9.15583e-07	4.97467e-05	4.88311e-06	5.92077e-05	-1.52597e-06	4.88311e-06	3.57077e-05	4.27272e-06	0.000330831
72	15	0	1.22078e-06	6.40908e-06	-3.05194e-07	-1.49545e-05	9.15583e-06	9.15583e-07	6.10389e-05	3.05194e-06	9.61362e-05	3.05194e-07	2.74675e-06	4.08961e-05	1.52597e-06	0.000491058
72	16	0	-2.74675e-06	8.24025e-06	-3.66233e-06	-1.77013e-05	7.62986e-06	0	6.5922e-05	3.05194e-06	0.000132454	4.27272e-06	-1.22078e-06	3.78441e-05	-6.10389e-07	0.000639382
72	17	0	-5.1883e-06	8.24025e-06	-6.10389e-06	-1.95324e-05	7.93505e-06	-2.13636e-06	6.34804e-05	4.27272e-06	0.000143441	6.40908e-06	-5.79869e-06	2.92987e-05	-3.35714e-06	0.000773973
72	18	0	-5.1883e-06	8.24025e-06	-6.71428e-06	-2.01428e-05	9.46103e-06	-4.27272e-06	5.98181e-05	4.88311e-06	0.00013337	6.40908e-06	-1.00714e-05	2.44156e-05	-6.10389e-06	0.000858817
72	19	0	-3.66233e-06	9.15583e-06	-7.01947e-06	-2.07532e-05	1.06818e-05	-4.88311e-06	6.16493e-05	5.1883e-06	0.000117805	6.40908e-06	-1.2513e-05	2.89935e-05	-7.32467e-06	0.000889031
73	0	0	-2.74675e-06	1.0987e-05	-7.62986e-06	-2.13636e-05	1.06818e-05	-4.57792e-06	6.71428e-05	6.40908e-06	0.000105597	7.32467e-06	-1.31234e-05	3.81493e-05	-7.01947e-06	0.000887505
73	1	0	-2.74675e-06	1.06818e-05	-7.93505e-06	-2.13636e-05	1.03766e-05	-4.27272e-06	6.86687e-05	8.54544e-06	9.91882e-05	7.93505e-06	-1.19026e-05	4.08961e-05	-6.71428e-06	0.000817616
73	2	0	-2.13636e-06	8.24025e-06	-6.40908e-06	-1.89221e-05	1.06818e-05	-5.4935e-06	6.13441e-05	9.76622e-06	8.66752e-05	6.40908e-06	-9.46103e-06	3.32662e-05	-6.40908e-06	0.000578954
73	3	0	-1.52597e-06	4.27272e-06	-4.57792e-06	-1.40389e-05	1.03766e-05	-6.71428e-06	4.57792e-05	8.24025e-06	4.60844e-05	3.35714e-06	-5.4935e-06	2.1974e-05	-5.1883e-06	0.000159006
73	4	0	-2.13636e-06	3.05194e-07	-3.96753e-06	-8.54544e-06	8.54544e-06	-6.10389e-06	2.77727e-05	5.79869e-06	-2.53311e-05	6.10389e-07	-1.83117e-06	1.67857e-05	-2.74675e-06	-0.000294818
73	5	0	-3.66233e-06	-2.44156e-06	-3.96753e-06	-3.96753e-06	6.40908e-06	-3.35714e-06	1.73961e-05	5.1883e-06	-8.85064e-05	0	0	1.89221e-05	-1.22078e-06	-0.000634499
73	6	0	-3.35714e-06	-5.4935e-06	-3.05194e-06	-1.52597e-06	5.1883e-06	-3.05194e-07	2.38052e-05	6.10389e-06	-9.55259e-05	-3.05194e-07	3.05194e-07	1.77013e-05	-9.15583e-07	-0.000872246
73	7	0	-2.44156e-06	-7.93505e-06	-1.83117e-06	-3.05194e-07	3.66233e-06	1.52597e-06	4.51688e-05	6.40908e-06	-4.66947e-05	-3.05194e-06	1.52597e-06	3.96753e-06	-6.10389e-07	-0.00108527
73	8	0	-2.74675e-06	-9.46103e-06	-2.13636e-06	6.10389e-07	6.10389e-07	2.44156e-06	6.53116e-05	4.57792e-06	1.58701e-05	-8.24025e-06	4.57792e-06	-2.25844e-05	0	-0.00121742
73	9	0	-5.1883e-06	-1.00714e-05	-3.96753e-06	2.44156e-06	-1.83117e-06	2.74675e-06	6.65324e-05	3.05194e-06	5.70714e-05	-1.22078e-05	6.71428e-06	-5.4935e-05	0	-0.00112983
73	10	0	-7.32467e-06	-9.76622e-06	-5.4935e-06	3.35714e-06	-2.74675e-06	2.74675e-06	4.73051e-05	2.44156e-06	6.86687e-05	-1.19026e-05	6.40908e-06	-8.45388e-05	-1.22078e-06	-0.000830434
73	11	0	-7.62986e-06	-9.46103e-06	-4.88311e-06	3.05194e-06	-2.13636e-06	2.44156e-06	2.47207e-05	2.74675e-06	5.03571e-05	-7.93505e-06	4.57792e-06	-0.000108954	-2.13636e-06	-0.00051822
73	12	0	-7.93505e-06	-9.46103e-06	-3.66233e-06	2.74675e-06	-1.83117e-06	1.52597e-06	1.70909e-05	3.05194e-06	9.46103e-06	-4.27272e-06	4.57792e-06	-0.000128792	-9.15583e-07	-0.00035311
73	13	0	-8.54544e-06	-8.54544e-06	-3.96753e-06	3.05194e-06	-1.22078e-06	0	2.41104e-05	2.44156e-06	-2.50259e-05	-3.96753e-06	7.32467e-06	-0.000139474	1.52597e-06	-0.000299396
73	14	0	-9.15583e-06	-6.71428e-06	-4.57792e-06	2.44156e-06	3.05194e-07	-1.52597e-06	3.20454e-05	9.15583e-07	-2.25844e-05	-6.10389e-06	1.0987e-05	-0.000131539	3.05194e-06	-0.000240493
73	15	0	-8.54544e-06	-4.57792e-06	-3.66233e-06	0	2.74675e-06	-3.05194e-06	3.1435e-05	-6.10389e-07	1.03766e-05	-7.32467e-06	1.2513e-05	-9.97986e-05	2.74675e-06	-0.000162669
73	16	0	-7.62986e-06	-2.44156e-06	-6.10389e-07	-3.35714e-06	4.57792e-06	-3.96753e-06	2.59415e-05	-1.52597e-06	3.69285e-05	-6.71428e-06	1.28182e-05	-5.43246e-05	2.13636e-06	-0.000139169
73	17	0	-6.71428e-06	-6.10389e-07	2.13636e-06	-5.79869e-06	6.10389e-06	-3.66233e-06	2.31948e-05	-1.22078e-06	3.35714e-05	-4.88311e-06	1.34286e-05	-1.58701e-05	2.74675e-06	-0.000190441
73	18	0	-5.79869e-06	6.10389e-07	3.96753e-06	-7.32467e-06	8.85064e-06	-3.66233e-06	2.28896e-05	-3.05194e-07	1.03766e-05	-4.27272e-06	1.46493e-05	3.96753e-06	3.66233e-06	-0.000236526
73	19	0	-4.27272e-06	1.52597e-06	4.88311e-06	-8.54544e-06	1.19026e-05	-3.96753e-06	1.95324e-05	0	-1.64805e-05	-3.96753e-06	1.55649e-05	1.52597e-05	3.96753e-06	-0.000193493
74	0	0	-2.74675e-06	2.44156e-06	6.40908e-06	-1.03766e-05	1.43441e-05	-3.96753e-06	8.54544e-06	-9.15583e-07	-4.27272e-05	-3.66233e-06	1.49545e-05	3.20454e-05	3.35714e-06	-6.95843e-05
74	1	0	-1.22078e-06	3.05194e-06	1.00714e-05	-1.19026e-05	1.64805e-05	-2.74675e-06	-5.79869e-06	-1.22078e-06	-6.37856e-05	-2.13636e-06	1.31234e-05	5.37142e-05	3.66233e-06	5.85973e-05
74	2	0	1.52597e-06	3.96753e-06	1.49545e-05	-1.28182e-05	1.95324e-05	-2.13636e-06	-1.31234e-05	-9.15583e-07	-7.14155e-05	-1.52597e-06	1.22078e-05	6.80584e-05	4.57792e-06	0.000153513
74	3	0	5.4935e-06	4.88311e-06	1.80065e-05	-1.34286e-05	2.25844e-05	-2.74675e-06	-1.22078e-06	-1.22078e-06	-6.4396e-05	-1.52597e-06	1.28182e-05	6.98895e-05	5.1883e-06	0.000255753
74	4	0	8.24025e-06	5.4935e-06	1.86169e-05	-1.46493e-05	2.31948e-05	-4.27272e-06	2.74675e-05	-2.44156e-06	-5.09675e-05	-1.83117e-06	1.22078e-05	6.83635e-05	3.96753e-06	0.000402551
74	5	0	8.24025e-06	7.01947e-06	1.86169e-05	-1.64805e-05	2.28896e-05	-5.1883e-06	5.03571e-05	-3.66233e-06	-3.96753e-05	-1.22078e-06	9.76622e-06	7.23311e-05	1.83117e-06	0.000542025
74	6	0	7.01947e-06	8.85064e-06	1.95324e-05	-1.77013e-05	2.35e-05	-5.1883e-06	4.15064e-05	-3.96753e-06	-3.35714e-05	-1.22078e-06	6.40908e-06	7.90453e-05	0	0.000600623
74	7	0	5.79869e-06	9.76622e-06	1.92272e-05	-1.77013e-05	2.41104e-05	-5.4935e-06	6.40908e-06	-3.96753e-06	-2.86883e-05	-1.83117e-06	4.57792e-06	7.96557e-05	-6.10389e-07	0.000609473
74	8	0	2.74675e-06	8.24025e-06	1.58701e-05	-1.64805e-05	2.16688e-05	-6.40908e-06	-1.95324e-05	-4.27272e-06	-1.37337e-05	-2.74675e-06	3.05194e-06	6.68376e-05	-9.15583e-07	0.000662272
74	9	0	-3.96753e-06	5.1883e-06	1.00714e-05	-1.40389e-05	1.55649e-05	-6.71428e-06	-9.46103e-06	-4.88311e-06	1.34286e-05	-3.35714e-06	9.15583e-07	4.2422e-05	-9.15583e-07	0.000734908
74	10	0	-1.31234e-05	2.44156e-06	5.4935e-06	-1.00714e-05	9.15583e-06	-5.79869e-06	2.44156e-05	-5.1883e-06	3.1435e-05	-4.27272e-06	-1.22078e-06	1.89221e-05	-1.52597e-06	0.000673564
74	11	0	-2.01428e-05	0	3.05194e-06	-5.79869e-06	4.88311e-06	-3.05194e-06	4.82207e-05	-4.57792e-06	1.34286e-05	-6.10389e-06	-2.13636e-06	9.46103e-06	-2.44156e-06	0.000422694
74	12	0	-2.13636e-05	-2.74675e-06	1.83117e-06	-1.83117e-06	2.44156e-06	3.05194e-07	4.60844e-05	-3.35714e-06	-2.13636e-05	-6.71428e-06	-9.15583e-07	1.37337e-05	-3.05194e-06	0.000159006
74	13	0	-1.86169e-05	-5.4935e-06	9.15583e-07	9.15583e-07	9.15583e-07	3.66233e-06	2.65519e-05	-2.13636e-06	-2.59415e-05	-5.79869e-06	6.10389e-07	1.77013e-05	-3.05194e-06	9.06427e-05
74	14	0	-1.43441e-05	-6.71428e-06	2.44156e-06	3.05194e-06	1.52597e-06	6.10389e-06	-3.96753e-06	-2.13636e-06	3.96753e-06	-4.27272e-06	2.13636e-06	1.0987e-05	-1.22078e-06	0.000206617
74	15	0	-1.15974e-05	-6.10389e-06	5.4935e-06	4.88311e-06	3.05194e-06	6.40908e-06	-4.51688e-05	-3.35714e-06	1.34286e-05	-4.57792e-06	4.88311e-06	6.10389e-07	1.22078e-06	0.000329
74	16	0	-1.28182e-05	-5.4935e-06	7.62986e-06	5.4935e-06	3.66233e-06	4.57792e-06	-8.51492e-05	-4.88311e-06	-2.47207e-05	-6.71428e-06	8.85064e-06	-1.83117e-06	3.35714e-06	0.000350363
74	17	0	-1.77013e-05	-5.4935e-06	5.1883e-06	4.57792e-06	9.15583e-07	1.83117e-06	-0.000101019	-4.27272e-06	-6.25649e-05	-7.93505e-06	1.22078e-05	1.22078e-06	3.05194e-06	0.000292681
74	18	0	-2.22792e-05	-4.88311e-06	0	3.05194e-06	-3.35714e-06	6.10389e-07	-8.7896e-05	-2.74675e-06	-5.58506e-05	-7.01947e-06	1.40389e-05	1.52597e-06	2.44156e-06	0.000181591
74	19	0	-2.22792e-05	-3.96753e-06	-3.05194e-06	2.44156e-06	-5.4935e-06	1.52597e-06	-6.80584e-05	-1.83117e-06	-4.76103e-05	-6.10389e-06	1.55649e-05	-1.52597e-06	3.35714e-06	4.57792e-06
75	0	0	-1.70909e-05	-4.57792e-06	-1.52597e-06	4.88311e-06	-3.35714e-06	2.74675e-06	-5.95129e-05	-1.52597e-06	-0.000103766	-5.79869e-06	1.86169e-05	-3.35714e-06	5.4935e-06	-0.000200513
75	1	0	-1.03766e-05	-7.62986e-06	3.35714e-06	8.85064e-06	1.83117e-06	3.66233e-06	-5.15779e-05	-9.15583e-07	-0.000200208	-5.79869e-06	2.22792e-05	-3.66233e-06	7.01947e-06	-0.000343649
75	2	0	-6.71428e-06	-1.12922e-05	8.24025e-06	1.15974e-05	7.32467e-06	4.88311e-06	-2.50259e-05	6.10389e-07	-0.000247818	-5.79869e-06	2.50259e-05	-1.00714e-05	7.01947e-06	-0.000398279
75	3	0	-6.10389e-06	-1.31234e-05	1.15974e-05	1.22078e-05	1.06818e-05	6.40908e-06	1.43441e-05	2.13636e-06	-0.00021974	-6.10389e-06	2.68571e-05	-2.41104e-05	7.01947e-06	-0.000427577
75	4	0	-6.40908e-06	-1.31234e-05	1.43441e-05	1.2513e-05	1.12922e-05	8.24025e-06	4.33376e-05	2.44156e-06	-0.000178844	-5.4935e-06	2.86883e-05	-4.02857e-05	8.24025e-06	-0.000477629
75	5	0	-6.71428e-06	-1.34286e-05	1.64805e-05	1.37337e-05	1.00714e-05	9.15583e-06	5.73766e-05	2.44156e-06	-0.000174266	-3.05194e-06	3.1435e-05	-5.40194e-05	9.46103e-06	-0.000516694
75	6	0	-6.40908e-06	-1.31234e-05	1.70909e-05	1.49545e-05	8.85064e-06	9.15583e-06	7.50778e-05	2.74675e-06	-0.000181591	3.05194e-07	3.4487e-05	-6.19545e-05	8.24025e-06	-0.000506012
75	7	0	-6.40908e-06	-1.15974e-05	1.52597e-05	1.46493e-05	8.24025e-06	7.93505e-06	0.000102851	3.96753e-06	-0.000169383	1.83117e-06	3.60129e-05	-6.16493e-05	5.79869e-06	-0.000450162
75	8	0	-6.71428e-06	-8.85064e-06	1.37337e-05	1.34286e-05	7.62986e-06	6.71428e-06	0.000113532	4.57792e-06	-0.000159006	9.15583e-07	3.57077e-05	-5.61558e-05	4.27272e-06	-0.000360129
75	9	0	-7.93505e-06	-7.01947e-06	1.37337e-05	1.15974e-05	6.40908e-06	5.4935e-06	7.62986e-05	3.66233e-06	-0.000180065	0	3.41818e-05	-5.3409e-05	4.57792e-06	-0.000243545
75	10	0	-1.12922e-05	-6.10389e-06	1.43441e-05	9.15583e-06	3.96753e-06	3.66233e-06	-1.52597e-06	1.83117e-06	-0.000206006	9.15583e-07	3.17402e-05	-5.73766e-05	3.96753e-06	-0.000151376
75	11	0	-1.52597e-05	-5.1883e-06	1.2513e-05	6.71428e-06	1.52597e-06	2.13636e-06	-8.05713e-05	0	-0.000173656	2.13636e-06	2.71623e-05	-6.07337e-05	6.10389e-07	-0.000146493
75	12	0	-1.83117e-05	-3.05194e-06	8.54544e-06	4.88311e-06	-3.05194e-07	1.83117e-06	-0.000126045	0	-5.31038e-05	2.44156e-06	1.98376e-05	-5.73766e-05	-3.96753e-06	-0.000202649
75	13	0	-2.01428e-05	-6.10389e-07	3.66233e-06	4.88311e-06	-1.83117e-06	2.44156e-06	-0.000134286	3.05194e-07	0.000122078	3.05194e-06	1.06818e-05	-5.1883e-05	-7.93505e-06	-0.000217604
75	14	0	-2.13636e-05	9.15583e-07	0	4.88311e-06	-3.05194e-06	2.74675e-06	-0.000124519	9.15583e-07	0.000282915	5.1883e-06	3.05194e-06	-5.03571e-05	-1.00714e-05	-0.000160837
75	15	0	-1.98376e-05	1.83117e-06	-2.13636e-06	3.35714e-06	-3.96753e-06	3.05194e-06	-0.000116889	1.22078e-06	0.000360129	7.93505e-06	-2.13636e-06	-5.31038e-05	-1.2513e-05	-0.00011811
75	16	0	-1.43441e-05	2.74675e-06	0	1.52597e-06	-2.13636e-06	3.66233e-06	-0.000118721	1.52597e-06	0.000324422	8.85064e-06	-6.40908e-06	-5.82921e-05	-1.55649e-05	-0.000142221
75	17	0	-7.32467e-06	3.35714e-06	6.40908e-06	0	2.13636e-06	4.27272e-06	-0.000123909	2.13636e-06	0.000203259	8.85064e-06	-1.22078e-05	-6.50064e-05	-1.92272e-05	-0.000167857
75	18	0	-3.05194e-06	5.1883e-06	1.28182e-05	-1.52597e-06	7.32467e-06	4.27272e-06	-0.000125435	2.13636e-06	6.19545e-05	9.46103e-06	-1.83117e-05	-6.68376e-05	-2.13636e-05	-0.000135506
75	19	0	-1.83117e-06	8.24025e-06	1.46493e-05	-4.27272e-06	9.76622e-06	3.66233e-06	-0.000124825	1.22078e-06	-4.3948e-05	1.00714e-05	-2.07532e-05	-5.55454e-05	-2.13636e-05	-9.94934e-05
76	0	0	-1.22078e-06	1.06818e-05	1.40389e-05	-6.71428e-06	9.76622e-06	2.44156e-06	-0.00012513	0	-9.46103e-05	8.85064e-06	-1.83117e-05	-3.50974e-05	-1.86169e-05	-0.000113532
76	1	0	1.22078e-06	1.03766e-05	1.52597e-05	-8.24025e-06	1.03766e-05	1.22078e-06	-0.000116584	-6.10389e-07	-9.27791e-05	7.01947e-06	-1.19026e-05	-1.92272e-05	-1.37337e-05	-0.00010224
76	2	0	4.27272e-06	9.15583e-06	1.95324e-05	-9.15583e-06	1.31234e-05	3.05194e-07	-8.57596e-05	-6.10389e-07	-5.46298e-05	6.10389e-06	-4.57792e-06	-9.76622e-06	-8.24025e-06	2.65519e-05
76	3	0	5.4935e-06	9.15583e-06	2.25844e-05	-1.03766e-05	1.55649e-05	0	-4.18116e-05	0	-1.19026e-05	6.40908e-06	1.22078e-06	9.15583e-07	-4.27272e-06	0.000212721
76	4	0	6.71428e-06	1.12922e-05	2.25844e-05	-1.15974e-05	1.58701e-05	3.05194e-07	-1.37337e-05	6.10389e-07	3.35714e-06	6.40908e-06	6.40908e-06	7.01947e-06	-6.10389e-07	0.000321065
76	5	0	9.46103e-06	1.28182e-05	2.22792e-05	-1.0987e-05	1.67857e-05	3.05194e-07	-6.71428e-06	9.15583e-07	-9.15583e-06	5.79869e-06	1.22078e-05	-1.03766e-05	4.27272e-06	0.000347922
76	6	0	1.31234e-05	1.22078e-05	2.38052e-05	-9.76622e-06	2.01428e-05	0	4.57792e-06	-3.05194e-07	-2.86883e-05	5.79869e-06	1.92272e-05	-4.66947e-05	1.0987e-05	0.000397363
76	7	0	1.61753e-05	1.06818e-05	2.59415e-05	-9.46103e-06	2.41104e-05	-3.05194e-07	3.11298e-05	-2.74675e-06	-5.03571e-05	5.79869e-06	2.56363e-05	-6.80584e-05	1.58701e-05	0.000482818
76	8	0	1.77013e-05	1.00714e-05	2.68571e-05	-9.46103e-06	2.65519e-05	0	4.27272e-05	-3.05194e-06	-8.637e-05	4.88311e-06	2.77727e-05	-5.09675e-05	1.70909e-05	0.000511811
76	9	0	1.89221e-05	9.15583e-06	2.74675e-05	-7.62986e-06	2.77727e-05	1.22078e-06	2.35e-05	-9.15583e-07	-0.000113227	3.96753e-06	2.47207e-05	-7.32467e-06	1.52597e-05	0.000477629
76	10	0	1.83117e-05	7.32467e-06	2.86883e-05	-4.27272e-06	2.80779e-05	1.83117e-06	1.22078e-05	6.10389e-07	-6.89739e-05	4.88311e-06	1.95324e-05	4.51688e-05	1.31234e-05	0.000501434
76	11	0	1.37337e-05	5.1883e-06	2.77727e-05	-1.22078e-06	2.65519e-05	2.13636e-06	4.79155e-05	9.15583e-07	6.50064e-05	6.40908e-06	1.61753e-05	0.000108954	1.12922e-05	0.000632668
76	12	0	6.10389e-06	4.27272e-06	2.1974e-05	-3.05194e-07	2.1974e-05	2.44156e-06	0.000101019	9.15583e-07	0.000213026	6.71428e-06	1.61753e-05	0.000181285	9.46103e-06	0.000747421
76	13	0	0	4.27272e-06	1.49545e-05	-3.05194e-07	1.58701e-05	2.74675e-06	0.000116279	2.13636e-06	0.000278032	5.4935e-06	1.80065e-05	0.000235915	7.93505e-06	0.000711713
76	14	0	-3.96753e-06	3.66233e-06	1.03766e-05	3.05194e-07	9.76622e-06	2.44156e-06	0.00010926	3.66233e-06	0.000253311	3.96753e-06	1.95324e-05	0.000248733	7.32467e-06	0.000533785
76	15	0	-7.62986e-06	2.44156e-06	7.93505e-06	1.22078e-06	3.96753e-06	2.44156e-06	0.000142526	3.66233e-06	0.000209669	4.27272e-06	1.89221e-05	0.000225233	6.40908e-06	0.00028963
76	16	0	-1.22078e-05	1.83117e-06	4.27272e-06	1.52597e-06	-1.83117e-06	3.35714e-06	0.000203565	3.05194e-06	0.000188305	4.57792e-06	1.55649e-05	0.000185558	4.27272e-06	1.34286e-05
76	17	0	-1.55649e-05	2.44156e-06	0	1.83117e-06	-5.79869e-06	4.57792e-06	0.000198682	2.13636e-06	0.000161753	3.96753e-06	1.03766e-05	0.000136117	1.83117e-06	-0.000254532
76	18	0	-1.55649e-05	3.05194e-06	-2.13636e-06	2.13636e-06	-6.10389e-06	4.88311e-06	9.15583e-05	9.15583e-07	0.000104376	2.44156e-06	5.79869e-06	7.78246e-05	0	-0.000408655
76	19	0	-1.43441e-05	3.35714e-06	-1.83117e-06	1.22078e-06	-5.79869e-06	3.96753e-06	-2.41104e-05	0	3.99805e-05	3.05194e-07	3.35714e-06	2.25844e-05	-6.10389e-07	-0.000379967
77	0	0	-1.46493e-05	3.66233e-06	-1.52597e-06	0	-7.93505e-06	3.35714e-06	-4.91363e-05	-3.05194e-07	-2.13636e-06	-1.83117e-06	2.44156e-06	-1.43441e-05	-9.15583e-07	-0.000241104
77	1	0	-1.52597e-05	3.96753e-06	-1.52597e-06	-3.05194e-07	-1.0987e-05	3.66233e-06	-5.79869e-06	-6.10389e-07	-3.08246e-05	-3.05194e-06	2.74675e-06	-3.17402e-05	-9.15583e-07	-0.00011811
77	2	0	-1.40389e-05	3.35714e-06	-9.15583e-07	3.05194e-07	-1.0987e-05	3.35714e-06	1.89221e-05	-1.83117e-06	-5.82921e-05	-3.66233e-06	4.88311e-06	-3.47922e-05	-9.15583e-07	-4.57792e-05
77	3	0	-1.15974e-05	1.52597e-06	3.05194e-07	1.83117e-06	-7.93505e-06	3.05194e-06	9.76622e-06	-3.66233e-06	-6.80584e-05	-3.35714e-06	7.93505e-06	-3.08246e-05	-1.83117e-06	8.24025e-06
77	4	0	-1.03766e-05	-3.05194e-07	0	2.44156e-06	-5.79869e-06	3.96753e-06	1.67857e-05	-3.96753e-06	-5.06623e-05	-3.66233e-06	9.46103e-06	-3.38766e-05	-3.35714e-06	2.71623e-05
77	5	0	-1.22078e-05	-1.52597e-06	-3.05194e-06	2.44156e-06	-6.71428e-06	6.10389e-06	5.52402e-05	-2.74675e-06	-3.75389e-05	-4.57792e-06	7.93505e-06	-5.61558e-05	-3.96753e-06	-4.42532e-05
77	6	0	-1.49545e-05	-1.83117e-06	-7.62986e-06	2.44156e-06	-9.15583e-06	7.32467e-06	8.97272e-05	-2.74675e-06	-5.31038e-05	-4.57792e-06	5.4935e-06	-8.69804e-05	-3.66233e-06	-0.000180065
77	7	0	-1.61753e-05	-1.83117e-06	-9.15583e-06	2.74675e-06	-1.00714e-05	6.71428e-06	0.000112006	-4.27272e-06	-6.25649e-05	-3.35714e-06	6.10389e-06	-9.8883e-05	-3.05194e-06	-0.00026613
77	8	0	-1.52597e-05	-2.74675e-06	-7.93505e-06	3.35714e-06	-1.03766e-05	5.79869e-06	0.000145883	-4.57792e-06	-1.0987e-05	-2.13636e-06	9.76622e-06	-8.54544e-05	-4.27272e-06	-0.000233169
77	9	0	-1.43441e-05	-4.27272e-06	-5.79869e-06	4.27272e-06	-1.0987e-05	7.01947e-06	0.000182506	-3.35714e-06	9.52207e-05	-1.52597e-06	1.34286e-05	-6.56168e-05	-5.4935e-06	-0.000129708
77	10	0	-1.40389e-05	-5.79869e-06	-5.1883e-06	5.4935e-06	-1.19026e-05	8.54544e-06	0.000178844	-2.74675e-06	0.000193188	-1.52597e-06	1.43441e-05	-5.03571e-05	-5.4935e-06	-4.60844e-05
77	11	0	-1.43441e-05	-6.71428e-06	-6.71428e-06	6.71428e-06	-1.28182e-05	7.93505e-06	0.000138253	-2.74675e-06	0.000228285	-6.10389e-07	1.34286e-05	-2.96039e-05	-4.88311e-06	-2.38052e-05
77	12	0	-1.46493e-05	-6.40908e-06	-7.62986e-06	7.32467e-06	-1.28182e-05	5.79869e-06	0.000111091	-1.22078e-06	0.000191662	6.10389e-07	1.15974e-05	-7.62986e-06	-5.1883e-06	-6.10389e-05
77	13	0	-1.37337e-05	-5.79869e-06	-6.40908e-06	7.32467e-06	-1.19026e-05	4.88311e-06	9.70518e-05	1.52597e-06	0.000102545	1.52597e-06	8.24025e-06	-1.73961e-05	-7.01947e-06	-0.000148019
77	14	0	-1.06818e-05	-4.88311e-06	-3.96753e-06	6.40908e-06	-1.00714e-05	5.1883e-06	2.53311e-05	3.05194e-06	-1.52597e-06	1.52597e-06	3.66233e-06	-8.08765e-05	-7.01947e-06	-0.000240188
77	15	0	-7.01947e-06	-3.96753e-06	-3.96753e-06	4.88311e-06	-1.00714e-05	5.1883e-06	-0.000129402	1.22078e-06	-7.56882e-05	6.10389e-07	-3.05194e-07	-0.000171214	-4.88311e-06	-0.000242324
77	16	0	-5.79869e-06	-1.83117e-06	-7.62986e-06	3.35714e-06	-1.28182e-05	3.35714e-06	-0.000285357	-1.52597e-06	-0.00010163	0	-3.05194e-06	-0.000241714	-1.83117e-06	-8.54544e-05
77	17	0	-7.32467e-06	0	-1.0987e-05	2.44156e-06	-1.49545e-05	1.22078e-06	-0.000350058	-2.13636e-06	-0.000107123	-3.05194e-07	-3.96753e-06	-0.000268876	-3.05194e-07	0.000167247
77	18	0	-7.62986e-06	0	-1.00714e-05	2.13636e-06	-1.12922e-05	0	-0.000329305	-1.22078e-06	-0.000119331	-1.52597e-06	-3.96753e-06	-0.000261552	0	0.000351889
77	19	0	-3.66233e-06	-6.10389e-07	-6.40908e-06	2.13636e-06	-2.74675e-06	6.10389e-07	-0.000288714	-1.22078e-06	-0.000123604	-2.74675e-06	-3.96753e-06	-0.000239883	-3.05194e-07	0.00036135
78	0	0	2.13636e-06	-1.83117e-06	-3.66233e-06	2.44156e-06	4.57792e-06	1.52597e-06	-0.000253006	-6.10389e-07	-0.000100714	-3.05194e-06	-4.57792e-06	-0.000226149	-1.22078e-06	0.00025148
78	1	0	7.01947e-06	-3.35714e-06	-1.83117e-06	4.57792e-06	8.85064e-06	3.05194e-06	-0.000206006	6.10389e-07	-7.5383e-05	-1.83117e-06	-3.66233e-06	-0.000231032	-3.05194e-06	0.000151071
78	2	0	1.03766e-05	-5.79869e-06	6.10389e-07	7.93505e-06	1.15974e-05	4.57792e-06	-0.00014863	2.44156e-06	-8.24025e-05	0	-3.05194e-07	-0.000241104	-3.66233e-06	0.000115669
78	3	0	1.34286e-05	-8.85064e-06	3.96753e-06	1.12922e-05	1.31234e-05	5.4935e-06	-0.000103156	1.83117e-06	-0.000113838	0	3.96753e-06	-0.000234694	-2.44156e-06	0.000113227
78	4	0	1.49545e-05	-1.03766e-05	5.1883e-06	1.2513e-05	1.15974e-05	5.4935e-06	-7.20259e-05	3.05194e-07	-0.000142221	-1.22078e-06	6.71428e-06	-0.000220045	-3.05194e-07	0.000115974
78	5	0	1.28182e-05	-1.00714e-05	2.13636e-06	1.2513e-05	6.40908e-06	5.79869e-06	-4.85259e-05	-6.10389e-07	-0.000159617	-2.44156e-06	7.32467e-06	-0.000227065	-3.05194e-07	0.000121773
78	6	0	7.93505e-06	-9.76622e-06	-9.15583e-07	1.31234e-05	6.10389e-07	6.10389e-06	-3.69285e-05	-3.05194e-07	-0.000142526	-2.74675e-06	7.32467e-06	-0.000245376	-1.22078e-06	9.39999e-05
78	7	0	2.44156e-06	-1.03766e-05	-3.66233e-06	1.43441e-05	-4.57792e-06	6.40908e-06	-3.02142e-05	0	-2.53311e-05	-2.13636e-06	8.85064e-06	-0.000202649	-1.52597e-06	-2.77727e-05
78	8	0	-2.44156e-06	-1.06818e-05	-7.93505e-06	1.49545e-05	-1.19026e-05	6.10389e-06	7.93505e-06	9.15583e-07	0.000199597	-2.13636e-06	1.03766e-05	-3.93701e-05	-3.05194e-07	-0.000223402
78	9	0	-8.85064e-06	-9.76622e-06	-1.49545e-05	1.37337e-05	-2.10584e-05	5.4935e-06	8.72856e-05	2.44156e-06	0.000396142	-1.52597e-06	9.76622e-06	0.000205396	-9.15583e-07	-0.000376915
78	10	0	-1.37337e-05	-9.15583e-06	-2.07532e-05	1.2513e-05	-2.68571e-05	4.57792e-06	0.000144052	3.05194e-06	0.000405603	-9.15583e-07	7.62986e-06	0.00042422	-3.66233e-06	-0.000411097
78	11	0	-1.40389e-05	-1.00714e-05	-2.0448e-05	1.22078e-05	-2.65519e-05	3.35714e-06	0.00011811	2.13636e-06	0.000254837	0	6.40908e-06	0.000539889	-6.40908e-06	-0.000379662
78	12	0	-1.00714e-05	-1.0987e-05	-1.73961e-05	1.28182e-05	-2.38052e-05	1.83117e-06	4.73051e-05	9.15583e-07	0.00013276	0	6.10389e-06	0.000553928	-5.79869e-06	-0.000369285
78	13	0	-6.40908e-06	-9.46103e-06	-1.64805e-05	1.28182e-05	-2.31948e-05	1.22078e-06	2.56363e-05	6.10389e-07	0.000154123	0	5.79869e-06	0.000507233	-3.66233e-06	-0.000372642
78	14	0	-6.10389e-06	-7.32467e-06	-1.83117e-05	1.22078e-05	-2.35e-05	1.83117e-06	6.92791e-05	1.52597e-06	0.000245071	9.15583e-07	4.88311e-06	0.000434597	-3.05194e-06	-0.00032198
78	15	0	-6.71428e-06	-6.71428e-06	-1.86169e-05	1.15974e-05	-2.1974e-05	2.13636e-06	0.000103766	1.83117e-06	0.000292681	1.83117e-06	4.57792e-06	0.000365623	-4.27272e-06	-0.000214857
78	16	0	-5.79869e-06	-7.32467e-06	-1.58701e-05	1.06818e-05	-1.95324e-05	6.10389e-07	8.02661e-05	1.83117e-06	0.000290545	1.52597e-06	5.4935e-06	0.000323506	-3.66233e-06	-0.000120552
78	17	0	-3.66233e-06	-7.01947e-06	-1.37337e-05	9.15583e-06	-1.83117e-05	-1.52597e-06	4.12012e-05	1.22078e-06	0.000292987	3.05194e-07	7.01947e-06	0.00030672	0	-8.05713e-05
78	18	0	-1.83117e-06	-4.88311e-06	-1.37337e-05	7.32467e-06	-1.55649e-05	-3.35714e-06	4.42532e-05	0	0.000304584	-3.05194e-07	8.24025e-06	0.000287493	5.1883e-06	-7.08051e-05
78	19	0	6.10389e-07	-2.74675e-06	-1.28182e-05	6.71428e-06	-8.24025e-06	-3.05194e-06	8.33181e-05	-1.52597e-06	0.000294207	-3.05194e-07	8.85064e-06	0.000247513	7.93505e-06	-6.16493e-05
79	0	0	6.10389e-06	-2.13636e-06	-9.15583e-06	7.32467e-06	9.15583e-07	-2.13636e-06	0.000113532	-1.83117e-06	0.000261246	0	9.15583e-06	0.000204175	8.24025e-06	-6.01233e-05
79	1	0	1.40389e-05	-2.44156e-06	-4.88311e-06	7.32467e-06	8.85064e-06	-1.83117e-06	0.000113532	-1.52597e-06	0.000221266	6.10389e-07	9.76622e-06	0.000182201	8.54544e-06	-7.50778e-05
79	2	0	2.22792e-05	-2.44156e-06	-2.13636e-06	5.4935e-06	1.55649e-05	-2.44156e-06	9.27791e-05	-1.52597e-06	0.00016511	1.22078e-06	1.00714e-05	0.000176402	9.46103e-06	-8.9422e-05
79	3	0	2.96039e-05	-2.13636e-06	0	3.35714e-06	2.31948e-05	-1.83117e-06	6.19545e-05	-2.74675e-06	7.6909e-05	1.52597e-06	9.76622e-06	0.000158091	9.76622e-06	-8.30129e-05
79	4	0	3.57077e-05	-2.13636e-06	5.1883e-06	2.44156e-06	3.17402e-05	0	2.44156e-05	-3.35714e-06	-3.20454e-05	1.83117e-06	9.15583e-06	0.000112617	1.00714e-05	-5.92077e-05
79	5	0	4.12012e-05	-1.52597e-06	1.2513e-05	2.44156e-06	3.84545e-05	6.10389e-07	-1.37337e-05	-2.74675e-06	-0.000141305	1.52597e-06	8.85064e-06	4.97467e-05	1.03766e-05	-3.57077e-05
79	6	0	4.73051e-05	-6.10389e-07	1.83117e-05	1.83117e-06	4.45584e-05	0	-4.82207e-05	-2.13636e-06	-0.000239578	2.13636e-06	9.46103e-06	-1.58701e-05	1.03766e-05	-2.80779e-05
79	7	0	5.40194e-05	-3.05194e-07	2.25844e-05	0	5.21882e-05	-1.22078e-06	-7.47726e-05	-2.74675e-06	-0.000312824	3.05194e-06	9.46103e-06	-7.20259e-05	9.15583e-06	-4.27272e-05
79	8	0	6.01233e-05	-9.15583e-07	2.71623e-05	-9.15583e-07	5.92077e-05	-1.22078e-06	-8.69804e-05	-3.96753e-06	-0.000347006	3.96753e-06	7.32467e-06	-0.000102545	6.10389e-06	-6.37856e-05
79	9	0	6.28701e-05	-1.52597e-06	2.96039e-05	0	6.07337e-05	-3.05194e-07	-8.11817e-05	-4.57792e-06	-0.000356162	3.66233e-06	2.74675e-06	-8.97272e-05	2.74675e-06	-5.58506e-05
79	10	0	6.01233e-05	-1.83117e-06	2.65519e-05	1.52597e-06	5.52402e-05	-3.05194e-07	-6.37856e-05	-3.66233e-06	-0.000367454	3.35714e-06	-1.83117e-06	-3.2961e-05	3.05194e-07	-2.74675e-06
79	11	0	5.06623e-05	-2.44156e-06	1.73961e-05	2.13636e-06	4.27272e-05	-9.15583e-07	-4.21168e-05	-3.05194e-06	-0.000376305	2.74675e-06	-4.57792e-06	4.51688e-05	-1.52597e-06	6.04285e-05
79	12	0	3.60129e-05	-2.74675e-06	5.79869e-06	1.52597e-06	2.47207e-05	0	-9.46103e-06	-2.44156e-06	-0.000360129	2.13636e-06	-2.44156e-06	0.000116584	-3.96753e-06	7.81298e-05
79	13	0	1.89221e-05	-1.83117e-06	-3.66233e-06	9.15583e-07	4.27272e-06	1.83117e-06	3.78441e-05	-1.83117e-06	-0.000336019	1.52597e-06	4.57792e-06	0.000161143	-5.4935e-06	4.42532e-05
79	14	0	5.1883e-06	-3.05194e-07	-1.03766e-05	3.05194e-07	-1.22078e-05	2.74675e-06	8.45388e-05	-1.22078e-06	-0.000336629	2.13636e-06	1.40389e-05	0.000169078	-5.4935e-06	6.71428e-06
79	15	0	-2.13636e-06	9.15583e-07	-1.55649e-05	-3.05194e-07	-2.22792e-05	1.22078e-06	0.000112617	-9.15583e-07	-0.000332052	3.66233e-06	1.95324e-05	0.000139169	-5.4935e-06	2.74675e-06
79	16	0	-5.79869e-06	1.52597e-06	-1.98376e-05	-1.52597e-06	-3.05194e-05	-6.10389e-07	0.000123299	-9.15583e-07	-0.000265824	4.88311e-06	1.83117e-05	7.75194e-05	-7.93505e-06	1.98376e-05
79	17	0	-1.15974e-05	2.13636e-06	-2.41104e-05	-2.44156e-06	-4.18116e-05	-1.52597e-06	0.00011811	-1.83117e-06	-0.00017274	4.88311e-06	1.28182e-05	9.15583e-07	-1.22078e-05	3.50974e-05
79	18	0	-1.89221e-05	2.13636e-06	-2.80779e-05	-3.05194e-06	-5.37142e-05	-1.52597e-06	7.72142e-05	-2.44156e-06	-0.000153208	3.66233e-06	8.85064e-06	-6.40908e-05	-1.46493e-05	6.13441e-05
79	19	0	-2.22792e-05	1.83117e-06	-3.05194e-05	-3.66233e-06	-5.98181e-05	-9.15583e-07	-6.10389e-06	-2.44156e-06	-0.000196545	3.35714e-06	7.62986e-06	-8.85064e-05	-1.12922e-05	0.000115669
80	0	0	-1.98376e-05	1.22078e-06	-3.17402e-05	-3.66233e-06	-5.92077e-05	0	-8.08765e-05	-9.15583e-07	-0.000145273	3.96753e-06	5.79869e-06	-5.76817e-05	-3.66233e-06	0.000166026
80	1	0	-1.73961e-05	9.15583e-07	-3.32662e-05	-3.96753e-06	-5.61558e-05	3.05194e-07	-7.41622e-05	0	8.51492e-05	4.27272e-06	2.74675e-06	2.13636e-06	3.05194e-06	0.000154123
80	2	0	-1.95324e-05	1.22078e-06	-3.57077e-05	-3.96753e-06	-5.27986e-05	0	1.77013e-05	-6.10389e-07	0.00035311	4.27272e-06	0	4.15064e-05	5.1883e-06	7.59934e-05
80	3	0	-2.07532e-05	1.52597e-06	-3.63181e-05	-3.96753e-06	-4.36428e-05	-1.52597e-06	0.000115974	-1.52597e-06	0.000451077	4.88311e-06	-1.52597e-06	3.57077e-05	4.27272e-06	-6.10389e-07
80	4	0	-1.28182e-05	2.13636e-06	-3.05194e-05	-3.05194e-06	-2.71623e-05	-2.74675e-06	0.000147409	-6.10389e-07	0.000352194	6.40908e-06	-3.66233e-06	1.37337e-05	3.35714e-06	-1.0987e-05
80	5	0	2.74675e-06	3.35714e-06	-2.0448e-05	-2.44156e-06	-9.15583e-06	-2.74675e-06	0.000108649	9.15583e-07	0.000202344	7.32467e-06	-6.40908e-06	1.40389e-05	3.35714e-06	3.2961e-05
80	6	0	1.67857e-05	5.1883e-06	-1.15974e-05	-3.35714e-06	3.05194e-06	-3.35714e-06	3.90649e-05	1.22078e-06	0.000117805	6.71428e-06	-8.24025e-06	3.26558e-05	1.83117e-06	6.92791e-05
80	7	0	2.16688e-05	7.62986e-06	-7.93505e-06	-5.4935e-06	8.54544e-06	-6.40908e-06	-2.56363e-05	3.05194e-07	9.8883e-05	5.79869e-06	-6.40908e-06	3.57077e-05	-1.22078e-06	6.65324e-05
80	8	0	2.01428e-05	1.00714e-05	-7.01947e-06	-6.40908e-06	7.32467e-06	-1.06818e-05	-5.85973e-05	6.10389e-07	0.000103766	6.71428e-06	-2.13636e-06	1.73961e-05	-3.66233e-06	5.40194e-05
80	9	0	1.55649e-05	1.15974e-05	-7.93505e-06	-6.10389e-06	3.05194e-07	-1.31234e-05	-3.72337e-05	2.74675e-06	0.000105292	9.15583e-06	3.05194e-06	4.27272e-06	-2.13636e-06	7.08051e-05
80	10	0	8.24025e-06	1.2513e-05	-1.12922e-05	-6.71428e-06	-1.15974e-05	-1.37337e-05	2.65519e-05	4.57792e-06	7.41622e-05	1.0987e-05	8.24025e-06	1.03766e-05	0	0.000114753
80	11	0	-1.22078e-06	1.2513e-05	-1.73961e-05	-8.54544e-06	-2.44156e-05	-1.43441e-05	8.45388e-05	5.1883e-06	4.27272e-06	1.15974e-05	1.12922e-05	1.58701e-05	0	0.00014924
80	12	0	-9.76622e-06	1.28182e-05	-2.31948e-05	-9.15583e-06	-3.4487e-05	-1.61753e-05	0.00010224	5.1883e-06	-4.33376e-05	1.0987e-05	1.19026e-05	5.4935e-06	-2.74675e-06	0.000144662
80	13	0	-1.43441e-05	1.28182e-05	-2.56363e-05	-6.71428e-06	-4.21168e-05	-1.61753e-05	9.21687e-05	5.4935e-06	9.46103e-06	9.46103e-06	1.15974e-05	-7.01947e-06	-5.79869e-06	0.000104376
80	14	0	-1.49545e-05	1.12922e-05	-2.56363e-05	-4.27272e-06	-4.76103e-05	-1.37337e-05	7.56882e-05	5.4935e-06	0.000149545	7.93505e-06	1.19026e-05	-4.88311e-06	-7.01947e-06	5.67662e-05
80	15	0	-1.46493e-05	8.24025e-06	-2.56363e-05	-3.66233e-06	-4.91363e-05	-1.03766e-05	4.33376e-05	3.96753e-06	0.000268571	7.01947e-06	1.12922e-05	1.83117e-06	-8.85064e-06	3.08246e-05
80	16	0	-1.22078e-05	6.10389e-06	-2.47207e-05	-4.27272e-06	-4.51688e-05	-8.85064e-06	-1.31234e-05	2.13636e-06	0.000283526	6.71428e-06	4.27272e-06	-3.96753e-06	-1.19026e-05	3.23506e-05
80	17	0	-6.71428e-06	5.79869e-06	-2.10584e-05	-3.66233e-06	-3.69285e-05	-8.85064e-06	-6.22597e-05	1.52597e-06	0.000215162	6.40908e-06	-8.54544e-06	-2.1974e-05	-1.2513e-05	4.33376e-05
80	18	0	-3.05194e-07	6.71428e-06	-1.67857e-05	-2.44156e-06	-2.80779e-05	-7.62986e-06	-6.31752e-05	1.83117e-06	0.000136422	5.1883e-06	-2.07532e-05	-3.69285e-05	-7.62986e-06	4.91363e-05
80	19	0	3.66233e-06	6.71428e-06	-1.46493e-05	-2.74675e-06	-2.07532e-05	-6.10389e-06	-2.59415e-05	2.13636e-06	8.75908e-05	3.96753e-06	-2.53311e-05	-4.85259e-05	-3.05194e-07	5.52402e-05
81	0	0	6.10389e-06	5.79869e-06	-1.46493e-05	-3.66233e-06	-1.55649e-05	-5.79869e-06	-3.66233e-06	1.83117e-06	5.61558e-05	3.96753e-06	-2.31948e-05	-6.62272e-05	4.57792e-06	7.11103e-05
81	1	0	8.54544e-06	5.4935e-06	-1.43441e-05	-3.05194e-06	-1.2513e-05	-7.01947e-06	-2.25844e-05	1.52597e-06	1.55649e-05	4.57792e-06	-2.1974e-05	-8.97272e-05	4.57792e-06	8.54544e-05
81	2	0	1.15974e-05	5.79869e-06	-1.28182e-05	-2.44156e-06	-1.0987e-05	-8.24025e-06	-5.73766e-05	1.52597e-06	-3.63181e-05	4.27272e-06	-2.47207e-05	-0.000103766	2.44156e-06	8.14869e-05
81	3	0	1.34286e-05	6.10389e-06	-1.15974e-05	-3.35714e-06	-8.85064e-06	-8.54544e-06	-7.14155e-05	1.52597e-06	-7.32467e-05	3.66233e-06	-2.77727e-05	-0.000100409	9.15583e-07	6.37856e-05
81	4	0	1.34286e-05	5.79869e-06	-1.12922e-05	-4.88311e-06	-6.40908e-06	-9.15583e-06	-5.55454e-05	1.83117e-06	-7.3857e-05	3.66233e-06	-2.80779e-05	-8.91168e-05	3.05194e-07	4.85259e-05
81	5	0	1.2513e-05	5.1883e-06	-1.15974e-05	-4.57792e-06	-4.88311e-06	-9.46103e-06	-2.35e-05	1.83117e-06	-5.61558e-05	4.57792e-06	-2.74675e-05	-8.57596e-05	-9.15583e-07	3.38766e-05
81	6	0	1.00714e-05	4.88311e-06	-1.28182e-05	-2.13636e-06	-5.79869e-06	-8.85064e-06	1.19026e-05	1.83117e-06	-5.70714e-05	5.1883e-06	-3.17402e-05	-9.46103e-05	-2.44156e-06	1.00714e-05
81	7	0	7.32467e-06	5.1883e-06	-1.55649e-05	-6.10389e-07	-7.01947e-06	-7.62986e-06	4.66947e-05	2.13636e-06	-8.02661e-05	5.1883e-06	-4.18116e-05	-0.00010987	-3.05194e-06	0
81	8	0	6.71428e-06	5.79869e-06	-1.70909e-05	-1.52597e-06	-6.71428e-06	-7.01947e-06	7.78246e-05	2.44156e-06	-9.7357e-05	5.1883e-06	-5.06623e-05	-0.000122688	-1.83117e-06	3.81493e-05
81	9	0	9.15583e-06	6.71428e-06	-1.52597e-05	-2.74675e-06	-5.1883e-06	-7.62986e-06	9.7357e-05	2.74675e-06	-9.97986e-05	5.4935e-06	-5.06623e-05	-0.000128792	0	0.000108649
81	10	0	1.2513e-05	6.40908e-06	-1.19026e-05	-2.44156e-06	-5.4935e-06	-7.93505e-06	9.30843e-05	2.44156e-06	-0.00010224	4.57792e-06	-4.08961e-05	-0.000129097	2.44156e-06	0.000138863
81	11	0	1.19026e-05	4.88311e-06	-1.06818e-05	-1.22078e-06	-9.15583e-06	-6.71428e-06	6.07337e-05	1.83117e-06	-8.54544e-05	2.74675e-06	-2.83831e-05	-0.000128182	4.27272e-06	8.88116e-05
81	12	0	8.24025e-06	3.05194e-06	-1.19026e-05	-6.10389e-07	-1.34286e-05	-5.1883e-06	1.70909e-05	1.52597e-06	-6.10389e-06	2.13636e-06	-1.92272e-05	-0.000129708	5.4935e-06	5.4935e-06
81	13	0	7.32467e-06	2.44156e-06	-1.0987e-05	-9.15583e-07	-1.34286e-05	-4.88311e-06	-1.15974e-05	1.22078e-06	0.000120247	2.44156e-06	-1.49545e-05	-0.00013398	5.4935e-06	-3.81493e-05
81	14	0	1.34286e-05	3.05194e-06	-4.57792e-06	-9.15583e-07	-7.32467e-06	-5.4935e-06	-2.01428e-05	6.10389e-07	0.000202344	2.44156e-06	-1.15974e-05	-0.000139169	5.1883e-06	-3.23506e-05
81	15	0	2.28896e-05	2.44156e-06	3.66233e-06	-6.10389e-07	1.52597e-06	-5.4935e-06	-2.53311e-05	0	0.000181285	1.52597e-06	-7.93505e-06	-0.000144052	5.1883e-06	-1.46493e-05
81	16	0	2.99091e-05	3.05194e-07	9.76622e-06	-3.05194e-07	8.54544e-06	-4.27272e-06	-3.66233e-05	3.05194e-07	0.00010224	6.10389e-07	-4.88311e-06	-0.000150156	6.10389e-06	-3.35714e-06
81	17	0	3.26558e-05	-1.22078e-06	1.22078e-05	3.05194e-07	1.03766e-05	-2.74675e-06	-4.3948e-05	0	4.02857e-05	0	-2.74675e-06	-0.00015748	7.32467e-06	1.43441e-05
81	18	0	3.32662e-05	-1.22078e-06	1.28182e-05	9.15583e-07	8.85064e-06	-1.83117e-06	-4.3948e-05	-6.10389e-07	4.88311e-06	-1.22078e-06	0	-0.000160227	8.54544e-06	3.75389e-05
81	19	0	3.2961e-05	-3.05194e-07	1.2513e-05	6.10389e-07	6.71428e-06	-1.83117e-06	-5.03571e-05	-2.13636e-06	-2.50259e-05	-1.83117e-06	3.05194e-06	-0.000146188	8.54544e-06	4.48636e-05
82	0	0	3.02142e-05	0	9.46103e-06	0	3.96753e-06	-2.13636e-06	-6.13441e-05	-2.13636e-06	-3.4487e-05	-1.22078e-06	5.1883e-06	-0.000107428	7.01947e-06	3.41818e-05
82	1	0	2.56363e-05	-1.22078e-06	4.57792e-06	0	0	-1.83117e-06	-4.82207e-05	-1.22078e-06	0	-3.05194e-07	5.4935e-06	-5.3409e-05	3.96753e-06	2.56363e-05
82	2	0	2.16688e-05	-2.44156e-06	0	1.83117e-06	-4.57792e-06	-9.15583e-07	-5.1883e-06	-9.15583e-07	4.2422e-05	-6.10389e-07	7.01947e-06	-5.79869e-06	9.15583e-07	2.62467e-05
82	3	0	1.89221e-05	-3.96753e-06	-3.66233e-06	3.66233e-06	-8.85064e-06	-3.05194e-07	2.62467e-05	-1.83117e-06	3.93701e-05	-1.83117e-06	1.00714e-05	2.01428e-05	-2.74675e-06	1.92272e-05
82	4	0	1.58701e-05	-4.27272e-06	-7.93505e-06	3.96753e-06	-1.19026e-05	-9.15583e-07	1.49545e-05	-2.13636e-06	-1.52597e-06	-3.05194e-06	1.12922e-05	2.83831e-05	-7.93505e-06	-9.15583e-07
82	5	0	1.15974e-05	-3.66233e-06	-1.28182e-05	3.35714e-06	-1.34286e-05	-2.44156e-06	-1.0987e-05	-1.83117e-06	-3.23506e-05	-3.05194e-06	7.32467e-06	2.92987e-05	-1.22078e-05	-1.80065e-05
82	6	0	8.85064e-06	-2.74675e-06	-1.61753e-05	3.35714e-06	-1.31234e-05	-3.35714e-06	-1.00714e-05	-1.52597e-06	-4.63895e-05	-2.74675e-06	0	2.50259e-05	-1.49545e-05	-2.0448e-05
82	7	0	9.76622e-06	-2.44156e-06	-1.55649e-05	3.66233e-06	-1.00714e-05	-3.05194e-06	-3.05194e-07	-9.15583e-07	-7.41622e-05	-2.44156e-06	-7.62986e-06	1.28182e-05	-1.92272e-05	-1.92272e-05
82	8	0	1.22078e-05	-3.35714e-06	-1.37337e-05	3.96753e-06	-5.1883e-06	-2.44156e-06	-3.02142e-05	0	-0.000108039	-1.83117e-06	-1.49545e-05	-4.57792e-06	-2.71623e-05	-2.38052e-05
82	9	0	1.49545e-05	-3.35714e-06	-1.40389e-05	3.05194e-06	0	-2.13636e-06	-8.88116e-05	2.13636e-06	-0.000102545	-1.22078e-06	-2.13636e-05	-1.86169e-05	-3.11298e-05	-2.80779e-05
82	10	0	1.83117e-05	-2.44156e-06	-1.55649e-05	2.13636e-06	4.57792e-06	-1.52597e-06	-0.000108954	4.27272e-06	-4.91363e-05	-1.22078e-06	-2.35e-05	-2.41104e-05	-2.01428e-05	-2.41104e-05
82	11	0	2.41104e-05	-2.13636e-06	-1.49545e-05	2.13636e-06	1.0987e-05	-1.22078e-06	-6.62272e-05	5.4935e-06	2.74675e-06	-2.44156e-06	-1.95324e-05	-2.47207e-05	5.4935e-06	-1.80065e-05
82	12	0	3.02142e-05	-3.96753e-06	-1.19026e-05	2.13636e-06	1.80065e-05	-1.22078e-06	-1.70909e-05	5.79869e-06	1.70909e-05	-2.74675e-06	-1.2513e-05	-2.47207e-05	2.99091e-05	-1.80065e-05
82	13	0	3.35714e-05	-5.79869e-06	-9.46103e-06	1.22078e-06	2.35e-05	-1.83117e-06	-1.67857e-05	6.40908e-06	4.57792e-06	-1.52597e-06	-7.62986e-06	-2.44156e-05	3.60129e-05	-2.25844e-05
82	14	0	3.35714e-05	-4.57792e-06	-9.15583e-06	-3.05194e-07	2.59415e-05	-2.74675e-06	-4.85259e-05	6.71428e-06	-1.86169e-05	-3.05194e-07	-3.05194e-06	-2.28896e-05	2.68571e-05	-2.74675e-05
82	15	0	3.20454e-05	-1.52597e-06	-9.46103e-06	-1.52597e-06	2.53311e-05	-3.66233e-06	-6.68376e-05	6.40908e-06	-5.98181e-05	-3.05194e-07	4.57792e-06	-2.1974e-05	1.73961e-05	-3.2961e-05
82	16	0	2.92987e-05	9.15583e-07	-8.54544e-06	-1.52597e-06	2.28896e-05	-4.57792e-06	-6.34804e-05	4.57792e-06	-0.00010926	-6.10389e-07	1.19026e-05	-2.35e-05	1.49545e-05	-3.84545e-05
82	17	0	2.50259e-05	1.52597e-06	-8.85064e-06	-3.05194e-07	1.83117e-05	-6.10389e-06	-5.79869e-05	3.35714e-06	-0.000129708	-3.05194e-07	1.00714e-05	-2.65519e-05	1.61753e-05	-4.12012e-05
82	18	0	1.86169e-05	1.52597e-06	-1.19026e-05	6.10389e-07	1.37337e-05	-7.01947e-06	-5.09675e-05	3.05194e-06	-0.000113532	-3.05194e-07	-1.52597e-06	-3.02142e-05	1.92272e-05	-4.05909e-05
82	19	0	1.34286e-05	1.83117e-06	-1.46493e-05	1.22078e-06	1.15974e-05	-7.62986e-06	-2.83831e-05	3.05194e-06	-0.000108344	-1.22078e-06	-1.37337e-05	-3.2961e-05	2.44156e-05	-4.15064e-05
83	0	0	1.22078e-05	2.44156e-06	-1.2513e-05	2.13636e-06	1.34286e-05	-8.24025e-06	3.05194e-06	1.52597e-06	-0.000148935	-1.83117e-06	-1.61753e-05	-3.4487e-05	2.89935e-05	-4.45584e-05
83	1	0	1.64805e-05	1.83117e-06	-5.4935e-06	2.44156e-06	1.80065e-05	-8.85064e-06	3.17402e-05	-9.15583e-07	-0.000198071	-2.44156e-06	-9.46103e-06	-3.57077e-05	2.65519e-05	-4.5474e-05
83	2	0	2.31948e-05	9.15583e-07	2.13636e-06	2.74675e-06	2.16688e-05	-7.62986e-06	6.95843e-05	-3.96753e-06	-0.000197766	-3.05194e-06	0	-3.84545e-05	1.64805e-05	-4.45584e-05
83	3	0	2.77727e-05	3.05194e-07	6.71428e-06	3.66233e-06	2.10584e-05	-4.88311e-06	0.000130623	-5.4935e-06	-0.000158396	-4.57792e-06	8.54544e-06	-4.3948e-05	6.71428e-06	-4.57792e-05
83	4	0	2.71623e-05	-9.15583e-07	7.32467e-06	5.4935e-06	1.52597e-05	-2.44156e-06	0.000187695	-5.79869e-06	-0.000142831	-6.10389e-06	1.73961e-05	-5.03571e-05	3.66233e-06	-4.91363e-05
83	5	0	2.25844e-05	-3.35714e-06	5.4935e-06	7.01947e-06	6.40908e-06	-1.22078e-06	0.000194104	-5.1883e-06	-0.000171214	-6.40908e-06	2.53311e-05	-5.6461e-05	5.1883e-06	-5.03571e-05
83	6	0	1.86169e-05	-6.10389e-06	3.66233e-06	6.71428e-06	0	-9.15583e-07	0.000150461	-5.1883e-06	-0.000200208	-6.40908e-06	2.80779e-05	-5.95129e-05	6.40908e-06	-5.03571e-05
83	7	0	1.89221e-05	-7.01947e-06	3.96753e-06	6.10389e-06	-2.44156e-06	0	0.000104987	-6.71428e-06	-0.000195935	-7.93505e-06	2.28896e-05	-5.67662e-05	6.40908e-06	-5.24934e-05
83	8	0	2.25844e-05	-6.40908e-06	6.71428e-06	6.40908e-06	-9.15583e-07	1.52597e-06	8.57596e-05	-1.00714e-05	-0.000175182	-1.0987e-05	1.40389e-05	-4.94415e-05	4.88311e-06	-5.6461e-05
83	9	0	2.65519e-05	-5.4935e-06	1.06818e-05	7.01947e-06	9.15583e-07	2.44156e-06	7.56882e-05	-1.31234e-05	-0.000152292	-1.34286e-05	6.71428e-06	-4.48636e-05	3.35714e-06	-5.85973e-05
83	10	0	2.86883e-05	-4.88311e-06	1.31234e-05	6.10389e-06	1.22078e-06	1.83117e-06	6.31752e-05	-1.40389e-05	-0.000100409	-1.43441e-05	3.05194e-06	-4.88311e-05	5.1883e-06	-6.10389e-05
83	11	0	2.74675e-05	-4.57792e-06	1.2513e-05	4.88311e-06	-9.15583e-07	9.15583e-07	7.20259e-05	-1.28182e-05	-1.06818e-05	-1.37337e-05	1.22078e-06	-5.46298e-05	1.06818e-05	-6.68376e-05
83	12	0	2.31948e-05	-3.96753e-06	9.46103e-06	4.88311e-06	-5.1883e-06	3.05194e-07	0.000110786	-1.0987e-05	5.52402e-05	-1.28182e-05	0	-5.12727e-05	1.06818e-05	-7.08051e-05
83	13	0	1.73961e-05	-3.96753e-06	4.88311e-06	5.79869e-06	-9.76622e-06	-3.05194e-07	0.000131844	-8.54544e-06	3.08246e-05	-1.19026e-05	3.05194e-07	-4.30324e-05	-3.05194e-06	-6.71428e-05
83	14	0	1.2513e-05	-4.57792e-06	3.05194e-07	4.57792e-06	-1.43441e-05	-1.83117e-06	8.27077e-05	-5.79869e-06	-5.61558e-05	-1.06818e-05	4.88311e-06	-4.42532e-05	-1.98376e-05	-6.07337e-05
83	15	0	7.32467e-06	-5.1883e-06	-3.35714e-06	9.15583e-07	-2.0448e-05	-3.05194e-06	-2.25844e-05	-2.74675e-06	-0.000105597	-9.15583e-06	1.03766e-05	-5.43246e-05	-1.73961e-05	-6.13441e-05
83	16	0	-1.83117e-06	-3.96753e-06	-8.24025e-06	-9.15583e-07	-3.11298e-05	-3.96753e-06	-0.000118721	-1.52597e-06	-7.26363e-05	-7.32467e-06	1.12922e-05	-4.85259e-05	8.85064e-06	-6.56168e-05
83	17	0	-1.58701e-05	-2.44156e-06	-1.52597e-05	0	-4.3948e-05	-4.88311e-06	-0.000159311	-2.13636e-06	-1.64805e-05	-6.40908e-06	6.40908e-06	-1.12922e-05	3.23506e-05	-6.16493e-05
83	18	0	-2.68571e-05	-1.52597e-06	-2.13636e-05	1.83117e-06	-5.1883e-05	-6.10389e-06	-0.00014985	-3.35714e-06	-4.88311e-06	-6.71428e-06	-9.15583e-07	3.66233e-05	2.86883e-05	-4.82207e-05
83	19	0	-2.74675e-05	-1.83117e-06	-2.0448e-05	1.52597e-06	-5.00519e-05	-6.10389e-06	-0.000118721	-3.35714e-06	-2.07532e-05	-6.71428e-06	-7.62986e-06	5.98181e-05	8.85064e-06	-3.66233e-05
84	0	0	-1.83117e-05	-2.44156e-06	-1.22078e-05	3.05194e-07	-4.08961e-05	-4.27272e-06	-9.06427e-05	-2.44156e-06	-1.22078e-06	-6.10389e-06	-1.49545e-05	4.97467e-05	4.57792e-06	-3.32662e-05
84	1	0	-8.24025e-06	-2.44156e-06	-3.05194e-06	6.10389e-07	-3.05194e-05	-2.74675e-06	-8.85064e-05	-1.22078e-06	5.73766e-05	-4.88311e-06	-2.31948e-05	2.99091e-05	2.28896e-05	-3.60129e-05
84	2	0	-1.22078e-06	-2.13636e-06	1.22078e-06	1.52597e-06	-2.16688e-05	-3.05194e-06	-0.000128182	-6.10389e-07	8.20973e-05	-4.27272e-06	-3.02142e-05	2.41104e-05	3.60129e-05	-4.5474e-05
84	3	0	4.27272e-06	-1.83117e-06	3.96753e-06	9.15583e-07	-1.34286e-05	-4.57792e-06	-0.000203259	0	1.15974e-05	-4.57792e-06	-3.20454e-05	3.54026e-05	1.98376e-05	-7.08051e-05
84	4	0	1.15974e-05	-6.10389e-07	8.54544e-06	-3.05194e-07	-5.4935e-06	-5.4935e-06	-0.00028261	6.10389e-07	-0.000123909	-4.57792e-06	-3.11298e-05	5.27986e-05	-1.28182e-05	-0.000113532
84	5	0	1.86169e-05	6.10389e-07	1.40389e-05	-9.15583e-07	1.52597e-06	-5.1883e-06	-0.000330831	1.52597e-06	-0.000240798	-2.74675e-06	-3.1435e-05	5.89025e-05	-3.20454e-05	-0.000159311
84	6	0	2.22792e-05	2.13636e-06	1.55649e-05	-9.15583e-07	7.01947e-06	-5.4935e-06	-0.000329	1.83117e-06	-0.000294207	-9.15583e-07	-3.2961e-05	3.32662e-05	-2.86883e-05	-0.000184948
84	7	0	2.28896e-05	3.35714e-06	1.37337e-05	-1.83117e-06	1.03766e-05	-6.71428e-06	-0.000286272	1.52597e-06	-0.000310383	-6.10389e-07	-3.26558e-05	-3.11298e-05	-2.38052e-05	-0.000174876
84	8	0	2.25844e-05	3.66233e-06	1.22078e-05	-3.05194e-06	8.24025e-06	-7.93505e-06	-0.000230422	9.15583e-07	-0.000325337	-1.52597e-06	-2.83831e-05	-0.000110175	-3.32662e-05	-0.00013398
84	9	0	1.92272e-05	3.35714e-06	1.0987e-05	-3.05194e-06	-1.22078e-06	-8.24025e-06	-0.000176708	1.22078e-06	-0.000329305	-1.83117e-06	-2.22792e-05	-0.00016511	-4.73051e-05	-8.24025e-05
84	10	0	1.12922e-05	2.44156e-06	6.71428e-06	-1.83117e-06	-1.40389e-05	-7.62986e-06	-0.000108954	2.44156e-06	-0.000300006	-6.10389e-07	-1.80065e-05	-0.000184643	-4.79155e-05	-3.20454e-05
84	11	0	2.44156e-06	2.13636e-06	1.22078e-06	-1.22078e-06	-2.1974e-05	-6.71428e-06	-1.0987e-05	3.05194e-06	-0.000262772	-3.05194e-07	-1.86169e-05	-0.000196545	-3.41818e-05	2.53311e-05
84	12	0	3.05194e-07	2.44156e-06	0	-1.22078e-06	-2.16688e-05	-5.1883e-06	8.7896e-05	2.44156e-06	-0.000261857	-1.22078e-06	-2.31948e-05	-0.000225233	-2.01428e-05	9.15583e-05
84	13	0	5.4935e-06	1.83117e-06	3.05194e-06	-9.15583e-07	-1.83117e-05	-2.44156e-06	0.000138558	1.83117e-06	-0.000269181	-2.74675e-06	-2.77727e-05	-0.000254837	-1.37337e-05	0.000131539
84	14	0	8.85064e-06	-3.05194e-07	3.66233e-06	0	-1.92272e-05	-3.05194e-07	0.000142526	1.22078e-06	-0.000185253	-3.96753e-06	-2.68571e-05	-0.000250565	-1.03766e-05	0.000106513
84	15	0	3.66233e-06	-3.35714e-06	-2.74675e-06	6.10389e-07	-2.38052e-05	6.10389e-07	0.000157786	0	2.86883e-05	-3.96753e-06	-1.83117e-05	-0.000205396	-4.88311e-06	3.47922e-05
84	16	0	-5.1883e-06	-4.27272e-06	-1.0987e-05	1.22078e-06	-2.62467e-05	9.15583e-07	0.00020387	-1.83117e-06	0.000267045	-3.66233e-06	-7.01947e-06	-0.00014161	6.10389e-07	-2.22792e-05
84	17	0	-7.93505e-06	-2.74675e-06	-1.28182e-05	2.13636e-06	-2.1974e-05	6.10389e-07	0.000220961	-2.44156e-06	0.00037722	-3.05194e-06	-3.05194e-07	-7.59934e-05	3.35714e-06	-4.5474e-05
84	18	0	-1.83117e-06	-9.15583e-07	-8.85064e-06	2.13636e-06	-1.43441e-05	9.15583e-07	0.000159311	0	0.00032961	-2.74675e-06	-3.05194e-07	-5.1883e-06	3.66233e-06	-7.44674e-05
84	19	0	4.27272e-06	0	-6.10389e-06	9.15583e-07	-1.03766e-05	9.15583e-07	6.53116e-05	3.35714e-06	0.000241409	-2.44156e-06	-1.83117e-06	6.71428e-05	3.66233e-06	-0.000123604
85	0	0	2.44156e-06	9.15583e-07	-9.46103e-06	-6.10389e-07	-1.46493e-05	0	2.65519e-05	4.27272e-06	0.000240188	-2.44156e-06	0	0.0001175	2.74675e-06	-0.000137032
85	1	0	-6.40908e-06	2.74675e-06	-1.58701e-05	-1.52597e-06	-2.47207e-05	-1.52597e-06	5.85973e-05	2.44156e-06	0.000342123	-1.83117e-06	4.88311e-06	0.000131234	1.52597e-06	-7.29415e-05
85	2	0	-1.58701e-05	4.88311e-06	-2.07532e-05	-2.13636e-06	-3.4487e-05	-3.66233e-06	0.000102851	1.52597e-06	0.000460538	-6.10389e-07	9.15583e-06	0.000129708	1.52597e-06	1.58701e-05
85	3	0	-2.13636e-05	7.01947e-06	-2.28896e-05	-3.05194e-06	-4.08961e-05	-5.4935e-06	0.000113838	2.44156e-06	0.000494415	-6.10389e-07	1.00714e-05	0.000142831	1.83117e-06	5.06623e-05
85	4	0	-2.38052e-05	8.85064e-06	-2.31948e-05	-4.57792e-06	-4.66947e-05	-6.10389e-06	9.46103e-05	3.66233e-06	0.000401941	-1.22078e-06	8.24025e-06	0.000164805	-3.05194e-07	3.66233e-05
85	5	0	-2.71623e-05	1.03766e-05	-2.44156e-05	-5.1883e-06	-5.52402e-05	-6.40908e-06	5.52402e-05	2.74675e-06	0.000230422	-1.22078e-06	5.1883e-06	0.000165415	-5.1883e-06	3.66233e-05
85	6	0	-3.26558e-05	1.0987e-05	-2.74675e-05	-5.79869e-06	-6.56168e-05	-7.01947e-06	-3.96753e-06	1.83117e-06	8.36233e-05	0	3.35714e-06	0.000143441	-8.54544e-06	6.01233e-05
85	7	0	-3.78441e-05	1.06818e-05	-3.05194e-05	-6.71428e-06	-7.11103e-05	-7.32467e-06	-6.62272e-05	2.13636e-06	3.26558e-05	3.05194e-07	2.74675e-06	0.000137643	-7.93505e-06	5.76817e-05
85	8	0	-3.87597e-05	1.03766e-05	-3.02142e-05	-8.24025e-06	-6.68376e-05	-6.40908e-06	-0.000104071	2.13636e-06	5.40194e-05	-9.15583e-07	3.66233e-06	0.000169383	-5.4935e-06	1.70909e-05
85	9	0	-3.38766e-05	9.76622e-06	-2.47207e-05	-8.24025e-06	-5.58506e-05	-3.96753e-06	-0.000119331	9.15583e-07	6.7448e-05	-3.05194e-06	4.88311e-06	0.000205396	-3.66233e-06	-7.93505e-06
85	10	0	-2.47207e-05	8.24025e-06	-1.77013e-05	-7.01947e-06	-4.3948e-05	-1.83117e-06	-0.000139474	-3.05194e-07	3.35714e-05	-3.66233e-06	5.4935e-06	0.000200513	-1.52597e-06	1.31234e-05
85	11	0	-1.64805e-05	6.40908e-06	-1.28182e-05	-5.1883e-06	-3.60129e-05	-9.15583e-07	-0.000168467	0	-1.70909e-05	-3.66233e-06	4.88311e-06	0.000159311	0	4.63895e-05
85	12	0	-1.12922e-05	4.88311e-06	-9.76622e-06	-4.88311e-06	-3.02142e-05	-6.10389e-07	-0.00018098	9.15583e-07	-4.79155e-05	-3.66233e-06	4.57792e-06	0.000121467	0	4.88311e-05
85	13	0	-7.93505e-06	4.88311e-06	-6.10389e-06	-4.88311e-06	-2.38052e-05	-6.10389e-07	-0.000169688	9.15583e-07	-6.31752e-05	-4.27272e-06	4.57792e-06	0.000104987	-1.22078e-06	2.56363e-05
85	14	0	-3.96753e-06	5.1883e-06	-1.83117e-06	-4.57792e-06	-1.67857e-05	-9.15583e-07	-0.00015687	0	-8.05713e-05	-3.96753e-06	4.57792e-06	9.49155e-05	-2.13636e-06	4.27272e-06
85	15	0	9.15583e-07	5.1883e-06	1.52597e-06	-3.96753e-06	-1.0987e-05	-1.22078e-06	-0.000153818	3.05194e-07	-9.49155e-05	-3.05194e-06	3.35714e-06	8.51492e-05	-1.83117e-06	-5.79869e-06
85	16	0	5.79869e-06	5.4935e-06	3.96753e-06	-3.35714e-06	-5.79869e-06	-9.15583e-07	-0.000147714	1.52597e-06	-9.70518e-05	-2.13636e-06	2.13636e-06	9.21687e-05	-1.52597e-06	-8.54544e-06
85	17	0	9.76622e-06	5.79869e-06	6.71428e-06	-3.05194e-06	-3.05194e-07	-9.15583e-07	-0.00013398	2.44156e-06	-0.000100409	-1.83117e-06	3.35714e-06	0.0001175	-3.35714e-06	-5.1883e-06
85	18	0	1.19026e-05	5.4935e-06	9.46103e-06	-2.44156e-06	3.96753e-06	-9.15583e-07	-0.000122993	2.13636e-06	-0.000119026	-1.52597e-06	8.24025e-06	0.000134896	-6.10389e-06	-3.96753e-06
85	19	0	1.2513e-05	4.27272e-06	1.03766e-05	-1.83117e-06	4.57792e-06	-3.05194e-07	-0.000102545	1.52597e-06	-0.00013337	-1.52597e-06	1.52597e-05	0.000126656	-8.24025e-06	-1.46493e-05
86	0	0	1.06818e-05	3.05194e-06	8.24025e-06	-1.22078e-06	1.52597e-06	1.22078e-06	-3.99805e-05	1.22078e-06	-0.000112617	-2.13636e-06	2.0448e-05	0.000105902	-8.85064e-06	-2.89935e-05
86	1	0	7.93505e-06	2.74675e-06	5.4935e-06	-3.05194e-07	-6.10389e-07	3.05194e-06	6.22597e-05	9.15583e-07	-5.85973e-05	-2.44156e-06	2.16688e-05	9.12531e-05	-7.93505e-06	-3.02142e-05
86	2	0	5.1883e-06	2.13636e-06	3.35714e-06	0	6.10389e-07	2.13636e-06	0.000152597	9.15583e-07	1.22078e-06	-2.13636e-06	1.86169e-05	8.02661e-05	-5.4935e-06	-2.25844e-05
86	3	0	2.74675e-06	9.15583e-07	2.13636e-06	-6.10389e-07	3.96753e-06	0	0.000186169	1.22078e-06	5.46298e-05	-1.83117e-06	1.28182e-05	6.53116e-05	-2.44156e-06	-2.71623e-05
86	4	0	1.22078e-06	3.05194e-07	9.15583e-07	-1.83117e-06	7.01947e-06	-6.10389e-07	0.000170909	1.52597e-06	0.000103766	-2.44156e-06	6.10389e-06	4.79155e-05	-9.15583e-07	-4.51688e-05
86	5	0	2.13636e-06	3.05194e-07	1.52597e-06	-2.44156e-06	1.06818e-05	9.15583e-07	0.000130928	9.15583e-07	0.000131539	-2.74675e-06	0	2.65519e-05	3.05194e-07	-5.31038e-05
86	6	0	6.71428e-06	9.15583e-07	4.88311e-06	-2.44156e-06	1.58701e-05	2.13636e-06	6.80584e-05	9.15583e-07	0.000105292	-1.83117e-06	-3.05194e-06	-9.15583e-06	3.96753e-06	-3.81493e-05
86	7	0	1.19026e-05	1.83117e-06	1.00714e-05	-1.52597e-06	2.0448e-05	6.10389e-07	-1.03766e-05	1.83117e-06	2.41104e-05	-6.10389e-07	-3.96753e-06	-5.52402e-05	8.24025e-06	-1.49545e-05
86	8	0	1.49545e-05	2.44156e-06	1.40389e-05	-9.15583e-07	2.1974e-05	-9.15583e-07	-6.83635e-05	3.05194e-06	-6.19545e-05	0	-2.44156e-06	-8.57596e-05	1.03766e-05	-1.22078e-06
86	9	0	1.49545e-05	2.74675e-06	1.52597e-05	-3.05194e-07	2.16688e-05	0	-7.20259e-05	2.44156e-06	-0.000103461	-3.05194e-07	3.05194e-07	-8.54544e-05	9.15583e-06	-1.52597e-06
86	10	0	1.43441e-05	1.83117e-06	1.46493e-05	0	2.13636e-05	3.05194e-06	-3.32662e-05	1.22078e-06	-9.33895e-05	-3.05194e-07	3.66233e-06	-6.71428e-05	6.71428e-06	-1.46493e-05
86	11	0	1.43441e-05	3.05194e-07	1.40389e-05	0	2.13636e-05	5.4935e-06	1.58701e-05	9.15583e-07	-5.58506e-05	-3.05194e-07	6.10389e-06	-4.30324e-05	3.05194e-06	-3.4487e-05
86	12	0	1.2513e-05	-6.10389e-07	1.2513e-05	3.05194e-07	1.77013e-05	5.1883e-06	6.89739e-05	1.22078e-06	-5.79869e-06	-1.52597e-06	7.62986e-06	-1.03766e-05	-3.35714e-06	-4.94415e-05
86	13	0	7.32467e-06	-9.15583e-07	9.15583e-06	1.22078e-06	1.03766e-05	3.96753e-06	0.00012574	1.52597e-06	5.12727e-05	-3.05194e-06	8.85064e-06	2.07532e-05	-1.0987e-05	-5.43246e-05
86	14	0	0	-1.83117e-06	3.66233e-06	2.13636e-06	3.05194e-06	3.96753e-06	0.000161143	9.15583e-07	0.000101325	-4.27272e-06	1.0987e-05	2.28896e-05	-1.31234e-05	-5.98181e-05
86	15	0	-6.40908e-06	-3.05194e-06	-1.83117e-06	2.44156e-06	-1.52597e-06	5.79869e-06	0.00014924	0	0.00012574	-3.96753e-06	1.40389e-05	-3.05194e-06	-6.10389e-06	-7.32467e-05
86	16	0	-1.12922e-05	-3.66233e-06	-5.79869e-06	2.13636e-06	-3.05194e-06	7.32467e-06	0.000111091	-3.05194e-07	0.000128182	-2.74675e-06	1.40389e-05	-1.52597e-05	4.27272e-06	-8.24025e-05
86	17	0	-1.22078e-05	-3.66233e-06	-6.40908e-06	1.22078e-06	-1.52597e-06	7.01947e-06	9.30843e-05	-1.83117e-06	0.000127571	-2.13636e-06	8.24025e-06	3.35714e-06	1.00714e-05	-7.26363e-05
86	18	0	-8.54544e-06	-3.05194e-06	-3.35714e-06	3.05194e-07	2.44156e-06	5.4935e-06	0.00010163	-2.44156e-06	0.000127571	-2.13636e-06	-2.13636e-06	4.27272e-06	8.85064e-06	-4.73051e-05
86	19	0	-3.96753e-06	-3.05194e-06	9.15583e-07	0	6.10389e-06	4.57792e-06	9.76622e-05	-1.83117e-06	0.000116279	-2.13636e-06	-1.19026e-05	-5.6461e-05	4.27272e-06	-1.58701e-05
87	0	0	-3.05194e-06	-2.74675e-06	3.05194e-06	6.10389e-07	7.01947e-06	4.57792e-06	5.98181e-05	-6.10389e-07	9.33895e-05	-1.83117e-06	-1.61753e-05	-0.000137948	9.15583e-07	1.83117e-05
87	1	0	-6.10389e-06	-2.74675e-06	2.44156e-06	9.15583e-07	6.71428e-06	4.88311e-06	1.52597e-05	-1.22078e-06	7.87402e-05	-1.83117e-06	-1.55649e-05	-0.000159311	0	4.82207e-05
87	2	0	-8.54544e-06	-3.66233e-06	1.52597e-06	3.05194e-07	9.46103e-06	5.1883e-06	-5.1883e-06	-2.44156e-06	7.99609e-05	-2.74675e-06	-1.40389e-05	-0.000105597	3.05194e-07	5.55454e-05
87	3	0	-6.71428e-06	-4.88311e-06	3.35714e-06	-9.15583e-07	1.55649e-05	5.79869e-06	-5.79869e-06	-3.05194e-06	7.90453e-05	-3.96753e-06	-1.31234e-05	-2.83831e-05	1.52597e-06	3.72337e-05
87	4	0	-4.27272e-06	-5.4935e-06	6.40908e-06	-1.52597e-06	2.10584e-05	6.71428e-06	-6.10389e-06	-2.13636e-06	5.79869e-05	-4.27272e-06	-1.28182e-05	3.60129e-05	1.22078e-06	1.22078e-05
87	5	0	-4.88311e-06	-5.1883e-06	7.32467e-06	-6.10389e-07	2.31948e-05	7.32467e-06	-8.85064e-06	-1.83117e-06	2.68571e-05	-3.96753e-06	-1.22078e-05	9.00324e-05	-9.15583e-07	-9.76622e-06
87	6	0	-8.54544e-06	-4.88311e-06	4.57792e-06	0	2.13636e-05	7.01947e-06	-4.57792e-06	-2.74675e-06	1.0987e-05	-3.35714e-06	-1.03766e-05	0.000129097	-3.96753e-06	-3.93701e-05
87	7	0	-1.15974e-05	-4.27272e-06	0	-3.05194e-07	1.89221e-05	6.10389e-06	6.40908e-06	-2.74675e-06	1.73961e-05	-3.35714e-06	-6.40908e-06	0.000140695	-4.88311e-06	-7.44674e-05
87	8	0	-1.22078e-05	-3.05194e-06	-1.83117e-06	-2.44156e-06	1.70909e-05	5.4935e-06	1.67857e-05	-1.83117e-06	3.02142e-05	-2.74675e-06	-3.05194e-07	0.000145883	-3.66233e-06	-9.18635e-05
87	9	0	-1.15974e-05	-2.13636e-06	-6.10389e-07	-3.05194e-06	1.80065e-05	5.4935e-06	2.47207e-05	-1.52597e-06	3.57077e-05	-1.52597e-06	3.96753e-06	0.000174571	-2.74675e-06	-8.637e-05
87	10	0	-9.15583e-06	-1.83117e-06	3.05194e-06	-1.52597e-06	2.10584e-05	6.40908e-06	3.26558e-05	-2.13636e-06	3.35714e-05	-9.15583e-07	4.57792e-06	0.000191357	-2.13636e-06	-8.24025e-05
87	11	0	-4.88311e-06	-3.05194e-06	7.93505e-06	6.10389e-07	2.47207e-05	6.71428e-06	3.66233e-05	-2.74675e-06	2.96039e-05	-1.52597e-06	1.52597e-06	0.000121773	-1.52597e-06	-8.45388e-05
87	12	0	-3.05194e-07	-4.27272e-06	1.19026e-05	1.83117e-06	2.65519e-05	7.01947e-06	3.1435e-05	-2.13636e-06	2.50259e-05	-2.74675e-06	-9.15583e-07	-2.71623e-05	0	-5.92077e-05
87	13	0	2.13636e-06	-5.1883e-06	1.49545e-05	1.83117e-06	2.74675e-05	6.40908e-06	1.98376e-05	-2.13636e-06	1.95324e-05	-3.05194e-06	-1.83117e-06	-0.000143136	0	1.22078e-06
87	14	0	3.66233e-06	-5.4935e-06	1.86169e-05	2.13636e-06	3.05194e-05	6.40908e-06	9.76622e-06	-3.35714e-06	1.58701e-05	-2.74675e-06	-3.35714e-06	-0.000139779	-1.83117e-06	4.88311e-05
87	15	0	4.57792e-06	-5.4935e-06	2.35e-05	2.74675e-06	3.57077e-05	6.71428e-06	2.13636e-06	-4.57792e-06	1.58701e-05	-2.74675e-06	-6.10389e-06	-5.73766e-05	-4.27272e-06	4.60844e-05
87	16	0	5.1883e-06	-5.79869e-06	2.83831e-05	2.74675e-06	4.02857e-05	7.01947e-06	-6.71428e-06	-4.27272e-06	1.46493e-05	-3.05194e-06	-7.62986e-06	7.32467e-06	-3.96753e-06	2.1974e-05
87	17	0	4.57792e-06	-7.01947e-06	3.1435e-05	2.44156e-06	4.18116e-05	7.01947e-06	-1.73961e-05	-3.66233e-06	7.32467e-06	-2.74675e-06	-5.4935e-06	2.1974e-05	-1.22078e-06	1.37337e-05
87	18	0	3.05194e-06	-8.85064e-06	3.2961e-05	2.74675e-06	4.12012e-05	6.40908e-06	-2.38052e-05	-3.66233e-06	-1.83117e-06	-2.44156e-06	-1.22078e-06	2.0448e-05	1.83117e-06	2.74675e-06
87	19	0	1.52597e-06	-9.46103e-06	3.38766e-05	3.96753e-06	3.93701e-05	6.40908e-06	-2.1974e-05	-4.27272e-06	-3.05194e-06	-3.05194e-06	1.52597e-06	2.77727e-05	3.05194e-06	-3.72337e-05
88	0	0	-6.10389e-07	-8.54544e-06	3.35714e-05	4.57792e-06	3.60129e-05	7.01947e-06	-1.31234e-05	-4.88311e-06	6.10389e-07	-4.27272e-06	1.83117e-06	3.60129e-05	3.35714e-06	-7.47726e-05
88	1	0	-5.79869e-06	-7.32467e-06	3.08246e-05	3.96753e-06	3.05194e-05	7.62986e-06	-6.10389e-07	-4.27272e-06	-7.93505e-06	-4.57792e-06	1.52597e-06	3.75389e-05	4.57792e-06	-6.10389e-05
88	2	0	-1.34286e-05	-7.01947e-06	2.62467e-05	3.35714e-06	2.41104e-05	7.32467e-06	1.40389e-05	-3.96753e-06	-3.99805e-05	-3.05194e-06	9.15583e-07	2.89935e-05	5.79869e-06	-9.76622e-06
88	3	0	-2.07532e-05	-7.01947e-06	2.25844e-05	3.35714e-06	1.86169e-05	6.10389e-06	2.96039e-05	-3.66233e-06	-7.59934e-05	-1.52597e-06	-1.22078e-06	-2.13636e-06	4.57792e-06	2.71623e-05
88	4	0	-2.59415e-05	-5.4935e-06	2.16688e-05	2.13636e-06	1.52597e-05	3.96753e-06	3.93701e-05	-3.66233e-06	-8.72856e-05	-6.10389e-07	-6.10389e-06	-5.89025e-05	3.05194e-07	4.60844e-05
88	5	0	-2.77727e-05	-2.74675e-06	2.25844e-05	-3.05194e-07	1.40389e-05	1.83117e-06	3.69285e-05	-3.05194e-06	-7.04999e-05	0	-8.54544e-06	-0.000106513	-3.05194e-06	8.14869e-05
88	6	0	-2.68571e-05	-6.10389e-07	2.41104e-05	-2.44156e-06	1.52597e-05	0	2.10584e-05	-2.13636e-06	-5.00519e-05	6.10389e-07	-5.79869e-06	-0.000103766	-3.96753e-06	0.000127876
88	7	0	-2.50259e-05	0	2.68571e-05	-3.05194e-06	1.73961e-05	-9.15583e-07	0	-1.83117e-06	-4.60844e-05	1.22078e-06	-1.22078e-06	-5.58506e-05	-4.88311e-06	0.000137643
88	8	0	-2.41104e-05	9.15583e-07	2.99091e-05	-2.44156e-06	1.92272e-05	-1.52597e-06	-1.46493e-05	-2.74675e-06	-5.09675e-05	1.52597e-06	-2.13636e-06	-7.93505e-06	-8.54544e-06	9.82726e-05
88	9	0	-2.53311e-05	2.74675e-06	3.11298e-05	-2.74675e-06	1.95324e-05	-2.44156e-06	-1.70909e-05	-3.66233e-06	-5.06623e-05	1.52597e-06	-8.54544e-06	1.31234e-05	-1.31234e-05	5.46298e-05
88	10	0	-2.86883e-05	4.88311e-06	3.05194e-05	-4.27272e-06	1.89221e-05	-4.27272e-06	-1.00714e-05	-2.44156e-06	-4.48636e-05	1.83117e-06	-1.49545e-05	1.95324e-05	-1.37337e-05	3.78441e-05
88	11	0	-3.08246e-05	6.71428e-06	2.92987e-05	-4.88311e-06	1.92272e-05	-7.01947e-06	-1.52597e-06	0	-4.08961e-05	2.44156e-06	-1.70909e-05	2.53311e-05	-1.06818e-05	3.02142e-05
88	12	0	-2.99091e-05	8.85064e-06	2.89935e-05	-5.1883e-06	2.16688e-05	-1.00714e-05	2.44156e-06	1.52597e-06	-3.90649e-05	4.27272e-06	-1.70909e-05	2.41104e-05	-8.24025e-06	9.15583e-06
88	13	0	-2.74675e-05	1.0987e-05	3.08246e-05	-6.10389e-06	2.53311e-05	-1.19026e-05	-6.10389e-07	1.22078e-06	-3.69285e-05	6.40908e-06	-1.80065e-05	1.0987e-05	-8.54544e-06	-1.31234e-05
88	14	0	-2.53311e-05	1.12922e-05	3.2961e-05	-7.93505e-06	2.86883e-05	-1.15974e-05	-9.46103e-06	0	-3.84545e-05	7.01947e-06	-1.98376e-05	0	-9.46103e-06	-1.80065e-05
88	15	0	-2.35e-05	9.15583e-06	3.54026e-05	-8.54544e-06	3.11298e-05	-9.46103e-06	-1.95324e-05	-1.22078e-06	-4.85259e-05	4.57792e-06	-2.0448e-05	3.35714e-06	-7.62986e-06	-6.71428e-06
88	16	0	-2.01428e-05	6.10389e-06	3.78441e-05	-6.40908e-06	3.47922e-05	-7.01947e-06	-3.02142e-05	-1.22078e-06	-6.22597e-05	1.22078e-06	-1.86169e-05	1.19026e-05	-3.96753e-06	8.54544e-06
88	17	0	-1.43441e-05	4.57792e-06	4.05909e-05	-3.05194e-06	4.15064e-05	-5.4935e-06	-4.33376e-05	-6.10389e-07	-7.26363e-05	6.10389e-07	-1.49545e-05	7.93505e-06	-3.05194e-07	2.35e-05
88	18	0	-8.24025e-06	4.27272e-06	4.3948e-05	-1.22078e-06	5.03571e-05	-4.88311e-06	-5.70714e-05	0	-7.72142e-05	2.13636e-06	-9.46103e-06	-8.24025e-06	3.05194e-06	3.17402e-05
88	19	0	-3.35714e-06	2.74675e-06	4.69999e-05	-1.22078e-06	5.82921e-05	-3.96753e-06	-6.62272e-05	0	-7.78246e-05	3.05194e-06	-4.88311e-06	-1.98376e-05	6.10389e-06	2.59415e-05
89	0	0	0	3.05194e-07	5.00519e-05	-6.10389e-07	6.31752e-05	-3.35714e-06	-6.98895e-05	0	-7.56882e-05	2.44156e-06	-3.05194e-06	-1.46493e-05	7.32467e-06	1.22078e-05
89	1	0	2.13636e-06	-1.83117e-06	5.24934e-05	6.10389e-07	6.50064e-05	-2.44156e-06	-7.32467e-05	-9.15583e-07	-7.50778e-05	1.52597e-06	-2.74675e-06	1.52597e-06	6.71428e-06	8.24025e-06
89	2	0	2.44156e-06	-2.13636e-06	5.40194e-05	1.83117e-06	6.28701e-05	-1.83117e-06	-7.35519e-05	-1.52597e-06	-8.05713e-05	1.83117e-06	-6.10389e-07	1.73961e-05	6.40908e-06	1.83117e-05
89	3	0	-3.05194e-07	-1.22078e-06	5.24934e-05	1.22078e-06	5.76817e-05	-1.22078e-06	-5.82921e-05	-1.22078e-06	-8.91168e-05	2.13636e-06	3.96753e-06	2.77727e-05	8.54544e-06	2.80779e-05
89	4	0	-6.71428e-06	-1.22078e-06	4.76103e-05	0	5.09675e-05	-1.22078e-06	-2.38052e-05	-6.10389e-07	-9.18635e-05	1.52597e-06	7.93505e-06	3.66233e-05	1.0987e-05	2.59415e-05
89	5	0	-1.46493e-05	-1.83117e-06	4.05909e-05	-6.10389e-07	4.30324e-05	-2.13636e-06	1.06818e-05	-3.05194e-07	-8.82012e-05	9.15583e-07	8.54544e-06	4.51688e-05	1.12922e-05	1.70909e-05
89	6	0	-2.35e-05	-1.22078e-06	3.32662e-05	-3.05194e-07	3.32662e-05	-3.05194e-06	2.89935e-05	3.05194e-07	-8.72856e-05	1.22078e-06	8.24025e-06	4.66947e-05	1.03766e-05	9.46103e-06
89	7	0	-3.26558e-05	3.05194e-07	2.74675e-05	0	2.13636e-05	-3.35714e-06	4.33376e-05	1.52597e-06	-8.54544e-05	2.13636e-06	7.62986e-06	3.78441e-05	9.46103e-06	3.96753e-06
89	8	0	-3.99805e-05	6.10389e-07	2.31948e-05	-6.10389e-07	1.03766e-05	-3.05194e-06	7.6909e-05	2.44156e-06	-6.50064e-05	2.74675e-06	5.4935e-06	2.38052e-05	8.24025e-06	2.13636e-06
89	9	0	-4.27272e-05	-6.10389e-07	2.07532e-05	-1.52597e-06	3.05194e-06	-2.44156e-06	0.000118415	3.05194e-06	-2.41104e-05	3.35714e-06	2.13636e-06	1.22078e-05	5.1883e-06	8.24025e-06
89	10	0	-4.18116e-05	-1.83117e-06	1.98376e-05	-1.83117e-06	-1.52597e-06	-1.52597e-06	0.000123299	2.44156e-06	7.62986e-06	3.66233e-06	6.10389e-07	3.35714e-06	9.15583e-07	1.77013e-05
89	11	0	-4.05909e-05	-1.22078e-06	2.01428e-05	-1.52597e-06	-4.57792e-06	-6.10389e-07	7.04999e-05	1.22078e-06	4.27272e-06	2.44156e-06	1.52597e-06	-5.1883e-06	-1.52597e-06	2.07532e-05
89	12	0	-3.99805e-05	3.05194e-07	2.07532e-05	-6.10389e-07	-4.57792e-06	-6.10389e-07	-2.44156e-06	0	-2.1974e-05	6.10389e-07	9.15583e-07	-1.00714e-05	-3.35714e-06	1.34286e-05
89	13	0	-3.75389e-05	0	2.31948e-05	0	-9.15583e-07	-9.15583e-07	-4.2422e-05	-9.15583e-07	-3.96753e-05	0	-3.35714e-06	-7.62986e-06	-5.4935e-06	3.35714e-06
89	14	0	-3.41818e-05	-2.44156e-06	2.62467e-05	0	1.22078e-06	0	-3.69285e-05	-9.15583e-07	-3.81493e-05	6.10389e-07	-7.32467e-06	-2.13636e-06	-8.24025e-06	-4.27272e-06
89	15	0	-3.54026e-05	-3.96753e-06	2.62467e-05	-6.10389e-07	-3.05194e-06	2.13636e-06	-1.55649e-05	0	-2.62467e-05	1.52597e-06	-5.4935e-06	-1.52597e-06	-7.32467e-06	-1.15974e-05
89	16	0	-4.2422e-05	-3.96753e-06	2.01428e-05	-6.10389e-07	-1.0987e-05	4.27272e-06	-3.35714e-06	3.05194e-07	-3.05194e-06	1.22078e-06	-6.10389e-07	-5.1883e-06	-2.74675e-06	-1.98376e-05
89	17	0	-4.85259e-05	-4.27272e-06	1.22078e-05	0	-1.31234e-05	4.57792e-06	-1.22078e-06	0	4.36428e-05	3.05194e-07	0	-7.01947e-06	9.15583e-07	-2.35e-05
89	18	0	-4.51688e-05	-6.40908e-06	1.03766e-05	9.15583e-07	-5.4935e-06	3.96753e-06	-5.1883e-06	-3.05194e-07	0.000104376	0	-4.27272e-06	-6.40908e-06	1.22078e-06	-1.89221e-05
89	19	0	-3.4487e-05	-7.62986e-06	1.61753e-05	6.10389e-07	5.1883e-06	4.27272e-06	-1.83117e-05	0	0.000144662	0	-8.85064e-06	-7.62986e-06	3.05194e-07	-7.93505e-06
90	0	0	-2.65519e-05	-7.01947e-06	2.25844e-05	0	1.15974e-05	5.1883e-06	-3.38766e-05	6.10389e-07	0.000145273	0	-9.46103e-06	-1.22078e-05	1.22078e-06	4.57792e-06
90	1	0	-2.59415e-05	-5.79869e-06	2.28896e-05	-6.10389e-07	1.28182e-05	6.10389e-06	-3.1435e-05	1.52597e-06	0.000122688	-3.05194e-07	-8.54544e-06	-1.37337e-05	2.44156e-06	1.55649e-05
90	2	0	-2.86883e-05	-6.71428e-06	1.83117e-05	-9.15583e-07	1.2513e-05	7.32467e-06	-3.05194e-06	1.22078e-06	0.000104376	0	-8.24025e-06	-1.12922e-05	3.05194e-07	2.22792e-05
90	3	0	-2.89935e-05	-8.24025e-06	1.49545e-05	-9.15583e-07	1.2513e-05	9.15583e-06	3.11298e-05	3.05194e-07	9.55259e-05	1.22078e-06	-6.10389e-06	-9.46103e-06	-3.66233e-06	2.31948e-05
90	4	0	-2.77727e-05	-7.93505e-06	1.46493e-05	-1.22078e-06	1.2513e-05	1.00714e-05	4.79155e-05	0	8.57596e-05	1.83117e-06	0	-1.0987e-05	-5.4935e-06	2.01428e-05
90	5	0	-2.62467e-05	-6.40908e-06	1.49545e-05	-1.52597e-06	1.40389e-05	8.54544e-06	4.66947e-05	0	7.01947e-05	1.83117e-06	6.40908e-06	-1.28182e-05	-4.57792e-06	1.64805e-05
90	6	0	-2.41104e-05	-5.1883e-06	1.43441e-05	-2.13636e-06	1.61753e-05	5.79869e-06	4.2422e-05	3.05194e-07	5.46298e-05	1.83117e-06	9.15583e-06	-1.37337e-05	-5.1883e-06	1.34286e-05
90	7	0	-2.16688e-05	-3.96753e-06	1.46493e-05	-2.44156e-06	1.61753e-05	5.1883e-06	3.93701e-05	3.05194e-07	4.51688e-05	2.74675e-06	8.24025e-06	-1.64805e-05	-6.40908e-06	1.0987e-05
90	8	0	-2.01428e-05	-2.13636e-06	1.61753e-05	-1.83117e-06	1.34286e-05	6.10389e-06	3.11298e-05	6.10389e-07	4.2422e-05	3.66233e-06	1.03766e-05	-2.16688e-05	-1.83117e-06	1.00714e-05
90	9	0	-1.98376e-05	-9.15583e-07	1.64805e-05	-9.15583e-07	1.15974e-05	6.71428e-06	1.70909e-05	1.52597e-06	4.2422e-05	4.57792e-06	1.80065e-05	-2.56363e-05	8.85064e-06	1.0987e-05
90	10	0	-1.80065e-05	-2.13636e-06	1.58701e-05	-1.22078e-06	1.43441e-05	6.71428e-06	3.66233e-06	2.44156e-06	3.75389e-05	5.4935e-06	2.38052e-05	-2.65519e-05	1.55649e-05	1.15974e-05
90	11	0	-1.37337e-05	-3.96753e-06	1.55649e-05	-2.44156e-06	1.89221e-05	6.71428e-06	-3.05194e-06	1.83117e-06	2.62467e-05	5.4935e-06	2.10584e-05	-2.62467e-05	9.46103e-06	1.00714e-05
90	12	0	-1.12922e-05	-4.27272e-06	1.64805e-05	-3.05194e-06	2.01428e-05	7.32467e-06	-2.44156e-06	6.10389e-07	1.86169e-05	4.27272e-06	1.15974e-05	-2.53311e-05	-4.57792e-06	7.93505e-06
90	13	0	-1.40389e-05	-3.05194e-06	1.58701e-05	-1.52597e-06	1.64805e-05	7.01947e-06	4.27272e-06	0	2.1974e-05	1.52597e-06	4.88311e-06	-2.22792e-05	-1.43441e-05	7.93505e-06
90	14	0	-1.92272e-05	-2.74675e-06	1.15974e-05	0	1.15974e-05	7.01947e-06	6.40908e-06	0	2.16688e-05	-3.05194e-07	5.4935e-06	-1.80065e-05	-1.37337e-05	8.85064e-06
90	15	0	-2.31948e-05	-3.35714e-06	5.1883e-06	-6.10389e-07	6.40908e-06	7.62986e-06	-7.62986e-06	6.10389e-07	-6.10389e-07	0	1.22078e-05	-1.52597e-05	-7.93505e-06	7.01947e-06
90	16	0	-2.56363e-05	-2.44156e-06	0	-2.74675e-06	3.05194e-07	7.93505e-06	-3.05194e-05	9.15583e-07	-3.05194e-05	1.52597e-06	2.41104e-05	-1.37337e-05	-1.22078e-06	2.44156e-06
90	17	0	-2.89935e-05	0	-3.35714e-06	-4.27272e-06	-6.10389e-06	6.10389e-06	-3.41818e-05	1.22078e-06	-2.59415e-05	3.05194e-06	4.36428e-05	-1.0987e-05	4.57792e-06	-1.83117e-06
90	18	0	-3.20454e-05	2.13636e-06	-6.10389e-06	-4.27272e-06	-8.85064e-06	2.74675e-06	-1.19026e-05	2.44156e-06	2.31948e-05	2.74675e-06	6.5922e-05	-9.15583e-06	8.85064e-06	-2.74675e-06
90	19	0	-3.1435e-05	3.05194e-06	-7.32467e-06	-4.57792e-06	-7.01947e-06	6.10389e-07	4.27272e-06	3.66233e-06	6.71428e-05	1.52597e-06	7.96557e-05	-1.06818e-05	6.40908e-06	-1.22078e-06
91	0	0	-2.62467e-05	3.66233e-06	-5.4935e-06	-5.4935e-06	-3.35714e-06	0	-1.52597e-05	3.96753e-06	4.82207e-05	1.83117e-06	7.81298e-05	-1.19026e-05	-2.13636e-06	3.05194e-07
91	1	0	-2.0448e-05	5.4935e-06	-2.13636e-06	-6.40908e-06	-1.83117e-06	0	-5.3409e-05	2.44156e-06	-2.77727e-05	3.05194e-06	6.77532e-05	-9.46103e-06	-9.76622e-06	9.15583e-07
91	2	0	-1.70909e-05	6.40908e-06	-9.15583e-07	-7.01947e-06	-3.05194e-06	3.05194e-07	-7.44674e-05	1.52597e-06	-0.00010224	3.35714e-06	5.89025e-05	-8.24025e-06	-1.00714e-05	1.52597e-06
91	3	0	-1.64805e-05	5.1883e-06	-2.44156e-06	-7.32467e-06	-4.57792e-06	2.74675e-06	-7.8435e-05	1.52597e-06	-0.000138253	2.13636e-06	5.46298e-05	-1.70909e-05	-4.57792e-06	6.40908e-06
91	4	0	-1.73961e-05	3.35714e-06	-4.57792e-06	-7.32467e-06	-4.57792e-06	6.10389e-06	-8.91168e-05	2.13636e-06	-0.000155344	1.52597e-06	4.97467e-05	-3.32662e-05	6.10389e-07	1.64805e-05
91	5	0	-1.89221e-05	9.15583e-07	-5.4935e-06	-6.10389e-06	-3.66233e-06	7.62986e-06	-9.8883e-05	2.44156e-06	-0.000180065	1.83117e-06	3.99805e-05	-4.05909e-05	3.05194e-06	2.56363e-05
91	6	0	-2.01428e-05	-1.22078e-06	-6.10389e-06	-5.1883e-06	-3.05194e-06	6.40908e-06	-7.62986e-05	2.13636e-06	-0.000198987	2.74675e-06	2.59415e-05	-2.99091e-05	2.44156e-06	2.65519e-05
91	7	0	-1.89221e-05	-3.05194e-06	-6.71428e-06	-5.1883e-06	-3.96753e-06	5.4935e-06	-2.68571e-05	2.44156e-06	-0.000187389	2.74675e-06	1.06818e-05	-1.03766e-05	3.05194e-07	1.95324e-05
91	8	0	-1.61753e-05	-3.05194e-06	-8.24025e-06	-5.79869e-06	-6.40908e-06	6.40908e-06	4.57792e-06	3.35714e-06	-0.000164195	2.13636e-06	-4.27272e-06	2.13636e-06	-1.52597e-06	1.31234e-05
91	9	0	-1.55649e-05	-2.13636e-06	-1.12922e-05	-5.1883e-06	-1.03766e-05	7.62986e-06	8.24025e-06	3.66233e-06	-0.000171519	2.44156e-06	-1.92272e-05	4.57792e-06	-2.13636e-06	1.28182e-05
91	10	0	-1.98376e-05	-2.44156e-06	-1.73961e-05	-3.66233e-06	-1.52597e-05	7.01947e-06	3.11298e-05	2.74675e-06	-0.000202954	3.05194e-06	-3.4487e-05	2.44156e-06	-1.52597e-06	1.58701e-05
91	11	0	-2.65519e-05	-4.27272e-06	-2.38052e-05	-3.66233e-06	-1.95324e-05	5.4935e-06	0.00010163	2.13636e-06	-0.000191967	2.44156e-06	-4.97467e-05	6.10389e-07	-6.10389e-07	1.61753e-05
91	12	0	-3.05194e-05	-4.88311e-06	-2.65519e-05	-4.57792e-06	-2.16688e-05	4.57792e-06	0.000169383	1.83117e-06	-9.46103e-05	6.10389e-07	-6.50064e-05	3.05194e-07	-1.22078e-06	1.37337e-05
91	13	0	-3.05194e-05	-2.74675e-06	-2.41104e-05	-5.4935e-06	-2.25844e-05	3.96753e-06	0.000165721	1.52597e-06	4.33376e-05	6.10389e-07	-8.30129e-05	1.52597e-06	-1.52597e-06	1.22078e-05
91	14	0	-2.83831e-05	-9.15583e-07	-2.07532e-05	-4.88311e-06	-2.22792e-05	3.66233e-06	9.36947e-05	9.15583e-07	0.000140695	2.74675e-06	-0.000104071	3.05194e-06	-3.05194e-07	1.2513e-05
91	15	0	-2.59415e-05	-9.15583e-07	-1.89221e-05	-4.27272e-06	-1.95324e-05	3.66233e-06	1.46493e-05	9.15583e-07	0.000172435	4.57792e-06	-0.000119026	2.74675e-06	1.52597e-06	1.28182e-05
91	16	0	-2.13636e-05	-1.52597e-06	-1.58701e-05	-3.96753e-06	-1.15974e-05	4.88311e-06	-3.08246e-05	1.52597e-06	0.000181896	4.27272e-06	-0.000114143	9.15583e-07	3.35714e-06	1.22078e-05
91	17	0	-1.37337e-05	-1.22078e-06	-1.06818e-05	-3.96753e-06	0	5.79869e-06	-5.24934e-05	9.15583e-07	0.000203565	2.74675e-06	-8.75908e-05	0	3.35714e-06	1.22078e-05
91	18	0	-5.79869e-06	-3.05194e-07	-8.24025e-06	-3.96753e-06	9.46103e-06	5.4935e-06	-6.56168e-05	-3.05194e-07	0.000227065	2.13636e-06	-5.70714e-05	0	1.83117e-06	1.2513e-05
91	19	0	-2.13636e-06	-3.05194e-07	-1.15974e-05	-3.96753e-06	1.12922e-05	4.88311e-06	-6.62272e-05	0	0.000239272	2.13636e-06	-4.02857e-05	3.05194e-07	-6.10389e-07	1.2513e-05
92	0	0	-3.35714e-06	-9.15583e-07	-1.55649e-05	-3.96753e-06	8.85064e-06	5.1883e-06	-5.31038e-05	2.44156e-06	0.0002585	1.52597e-06	-3.63181e-05	0	-4.27272e-06	1.2513e-05
92	1	0	-4.57792e-06	-6.10389e-07	-1.49545e-05	-3.05194e-06	7.93505e-06	6.40908e-06	-3.93701e-05	4.88311e-06	0.000296344	9.15583e-07	-3.2961e-05	3.05194e-07	-7.93505e-06	1.28182e-05
92	2	0	-3.66233e-06	-3.05194e-07	-1.40389e-05	-2.74675e-06	7.62986e-06	6.10389e-06	-3.08246e-05	3.96753e-06	0.000323201	1.52597e-06	-2.77727e-05	1.22078e-06	-9.46103e-06	1.28182e-05
92	3	0	-4.88311e-06	-6.10389e-07	-2.0448e-05	-3.05194e-06	6.10389e-07	5.1883e-06	-1.73961e-05	1.83117e-06	0.000300922	3.35714e-06	-2.68571e-05	1.83117e-06	-7.32467e-06	1.19026e-05
92	4	0	-1.34286e-05	-1.52597e-06	-3.05194e-05	-3.35714e-06	-1.49545e-05	4.57792e-06	0	1.22078e-06	0.000232863	4.27272e-06	-2.71623e-05	1.83117e-06	-5.4935e-06	1.15974e-05
92	5	0	-2.65519e-05	-1.52597e-06	-2.96039e-05	-2.13636e-06	-3.08246e-05	4.57792e-06	1.83117e-06	2.74675e-06	0.000157175	2.44156e-06	-1.46493e-05	2.74675e-06	-8.24025e-06	1.31234e-05
92	6	0	-3.32662e-05	-9.15583e-07	-1.46493e-05	-3.05194e-07	-3.72337e-05	3.96753e-06	-1.83117e-05	2.44156e-06	9.76622e-05	-3.05194e-07	1.55649e-05	4.27272e-06	-1.70909e-05	1.46493e-05
92	7	0	-2.89935e-05	-3.05194e-07	1.22078e-06	-3.05194e-07	-3.50974e-05	2.44156e-06	-3.57077e-05	3.05194e-07	5.37142e-05	-2.44156e-06	5.21882e-05	4.27272e-06	-2.44156e-05	1.40389e-05
92	8	0	-2.01428e-05	0	5.4935e-06	-1.83117e-06	-3.1435e-05	1.83117e-06	-2.25844e-05	-6.10389e-07	2.13636e-05	-2.44156e-06	7.96557e-05	3.96753e-06	-2.13636e-05	1.2513e-05
92	9	0	-1.55649e-05	9.15583e-07	6.10389e-07	-2.44156e-06	-2.89935e-05	2.13636e-06	1.28182e-05	6.10389e-07	3.35714e-06	-1.22078e-06	9.30843e-05	4.27272e-06	-7.01947e-06	1.19026e-05
92	10	0	-1.58701e-05	2.13636e-06	-3.05194e-06	-2.13636e-06	-2.53311e-05	2.44156e-06	4.08961e-05	2.74675e-06	6.10389e-07	0	9.39999e-05	3.35714e-06	8.85064e-06	1.2513e-05
92	11	0	-1.52597e-05	2.44156e-06	-3.35714e-06	-2.13636e-06	-1.92272e-05	1.52597e-06	4.82207e-05	3.66233e-06	5.4935e-06	1.52597e-06	8.57596e-05	-2.44156e-06	1.83117e-05	1.28182e-05
92	12	0	-1.19026e-05	1.83117e-06	-4.57792e-06	-3.05194e-06	-1.31234e-05	3.05194e-07	4.33376e-05	3.35714e-06	9.15583e-06	2.44156e-06	7.41622e-05	-1.03766e-05	2.16688e-05	1.28182e-05
92	13	0	-8.24025e-06	1.52597e-06	-8.85064e-06	-2.74675e-06	-8.24025e-06	6.10389e-07	3.23506e-05	3.35714e-06	2.44156e-06	2.44156e-06	6.5922e-05	-1.22078e-05	2.59415e-05	1.34286e-05
92	14	0	-5.79869e-06	2.74675e-06	-1.22078e-05	-2.13636e-06	-3.35714e-06	9.15583e-07	1.03766e-05	2.74675e-06	-2.01428e-05	2.44156e-06	6.07337e-05	-5.1883e-06	3.05194e-05	1.31234e-05
92	15	0	-3.05194e-06	4.57792e-06	-1.19026e-05	-2.44156e-06	1.52597e-06	0	-1.92272e-05	1.83117e-06	-5.85973e-05	2.13636e-06	5.37142e-05	3.66233e-06	2.77727e-05	1.0987e-05
92	16	0	6.10389e-07	6.10389e-06	-1.00714e-05	-3.66233e-06	5.79869e-06	-1.22078e-06	-4.42532e-05	1.83117e-06	-0.000106208	1.83117e-06	4.82207e-05	8.85064e-06	1.52597e-05	9.15583e-06
92	17	0	3.96753e-06	6.10389e-06	-1.03766e-05	-3.66233e-06	7.32467e-06	-1.83117e-06	-5.40194e-05	3.35714e-06	-0.000150461	1.83117e-06	5.40194e-05	1.12922e-05	4.57792e-06	9.76622e-06
92	18	0	5.4935e-06	5.1883e-06	-1.31234e-05	-1.52597e-06	6.40908e-06	-9.15583e-07	-4.85259e-05	4.57792e-06	-0.000158091	2.13636e-06	7.01947e-05	1.37337e-05	7.32467e-06	1.0987e-05
92	19	0	5.4935e-06	4.27272e-06	-1.73961e-05	-3.05194e-07	3.66233e-06	-3.05194e-07	-2.56363e-05	3.66233e-06	-8.4844e-05	2.74675e-06	8.39285e-05	1.52597e-05	2.01428e-05	1.0987e-05
93	0	0	4.57792e-06	4.57792e-06	-2.10584e-05	-1.52597e-06	6.10389e-07	-9.15583e-07	1.0987e-05	2.13636e-06	6.19545e-05	2.74675e-06	8.637e-05	1.37337e-05	3.02142e-05	9.76622e-06
93	1	0	3.96753e-06	5.79869e-06	-2.28896e-05	-3.66233e-06	-9.15583e-07	-3.05194e-06	3.96753e-05	1.83117e-06	0.000184032	1.83117e-06	8.20973e-05	9.15583e-06	3.17402e-05	9.46103e-06
93	2	0	4.57792e-06	7.93505e-06	-2.28896e-05	-4.27272e-06	0	-5.1883e-06	3.35714e-05	3.66233e-06	0.000177623	9.15583e-07	7.04999e-05	4.57792e-06	2.77727e-05	1.0987e-05
93	3	0	7.01947e-06	9.76622e-06	-2.25844e-05	-3.66233e-06	1.83117e-06	-6.10389e-06	-4.57792e-06	5.1883e-06	6.16493e-05	6.10389e-07	4.12012e-05	1.22078e-06	2.16688e-05	1.15974e-05
93	4	0	9.76622e-06	1.0987e-05	-2.41104e-05	-3.05194e-06	3.66233e-06	-6.40908e-06	-4.30324e-05	4.57792e-06	-4.15064e-05	0	-8.85064e-06	6.10389e-07	1.46493e-05	1.06818e-05
93	5	0	1.2513e-05	1.12922e-05	-2.68571e-05	-3.05194e-06	4.88311e-06	-6.40908e-06	-6.13441e-05	3.05194e-06	-6.62272e-05	-3.05194e-07	-6.37856e-05	3.35714e-06	1.34286e-05	1.00714e-05
93	6	0	1.46493e-05	1.06818e-05	-2.96039e-05	-2.13636e-06	6.10389e-06	-6.40908e-06	-6.62272e-05	2.13636e-06	-6.5922e-05	-6.10389e-07	-0.000106208	7.93505e-06	2.07532e-05	1.06818e-05
93	7	0	1.67857e-05	1.00714e-05	-3.20454e-05	-1.83117e-06	7.32467e-06	-6.10389e-06	-5.73766e-05	1.83117e-06	-8.20973e-05	0	-0.000136727	1.0987e-05	2.22792e-05	1.0987e-05
93	8	0	1.73961e-05	8.85064e-06	-3.47922e-05	-2.13636e-06	6.40908e-06	-5.1883e-06	-1.19026e-05	1.52597e-06	-4.94415e-05	9.15583e-07	-0.000162363	1.22078e-05	-9.15583e-07	1.12922e-05
93	9	0	1.61753e-05	6.40908e-06	-3.81493e-05	-2.13636e-06	3.35714e-06	-3.66233e-06	7.01947e-05	3.05194e-07	8.69804e-05	6.10389e-07	-0.000175182	1.40389e-05	-4.18116e-05	1.19026e-05
93	10	0	1.40389e-05	3.35714e-06	-4.08961e-05	-9.15583e-07	0	-2.74675e-06	0.000139474	-6.10389e-07	0.000237746	-6.10389e-07	-0.000160532	1.55649e-05	-6.47012e-05	1.34286e-05
93	11	0	1.34286e-05	1.52597e-06	-4.21168e-05	0	-1.83117e-06	-2.44156e-06	0.00014161	-6.10389e-07	0.000264298	-1.22078e-06	-0.000122078	1.40389e-05	-4.69999e-05	1.34286e-05
93	12	0	1.46493e-05	1.52597e-06	-4.21168e-05	-6.10389e-07	-1.52597e-06	-2.44156e-06	8.42337e-05	-9.15583e-07	0.000170909	-6.10389e-07	-8.14869e-05	1.03766e-05	-6.71428e-06	1.12922e-05
93	13	0	1.67857e-05	2.44156e-06	-4.05909e-05	-1.22078e-06	0	-2.13636e-06	2.50259e-05	-2.13636e-06	8.97272e-05	-3.05194e-07	-5.27986e-05	8.85064e-06	2.59415e-05	9.76622e-06
93	14	0	1.89221e-05	1.83117e-06	-3.84545e-05	0	1.52597e-06	-2.13636e-06	3.35714e-06	-3.35714e-06	8.4844e-05	-6.10389e-07	-3.47922e-05	1.06818e-05	4.82207e-05	9.76622e-06
93	15	0	2.0448e-05	0	-3.72337e-05	2.44156e-06	9.15583e-07	-2.13636e-06	1.70909e-05	-2.74675e-06	9.21687e-05	-1.22078e-06	-2.44156e-05	1.19026e-05	7.11103e-05	9.46103e-06
93	16	0	2.13636e-05	-1.52597e-06	-3.75389e-05	3.66233e-06	-1.22078e-06	-2.13636e-06	5.03571e-05	-9.15583e-07	6.47012e-05	-1.52597e-06	-2.50259e-05	1.03766e-05	8.42337e-05	8.24025e-06
93	17	0	2.0448e-05	-1.83117e-06	-3.90649e-05	2.74675e-06	-3.35714e-06	-2.44156e-06	9.12531e-05	-6.10389e-07	5.3409e-05	-1.83117e-06	-3.35714e-05	8.54544e-06	6.53116e-05	7.62986e-06
93	18	0	1.89221e-05	-1.52597e-06	-3.96753e-05	2.13636e-06	-4.27272e-06	-3.66233e-06	0.000121162	-1.52597e-06	0.000100714	-2.44156e-06	-3.50974e-05	7.93505e-06	1.80065e-05	9.46103e-06
93	19	0	1.83117e-05	-1.52597e-06	-3.90649e-05	2.44156e-06	-5.4935e-06	-4.88311e-06	0.000121773	-1.22078e-06	0.000152292	-2.13636e-06	-2.22792e-05	7.01947e-06	-2.41104e-05	1.15974e-05
94	0	0	1.83117e-05	-1.52597e-06	-3.81493e-05	2.74675e-06	-8.85064e-06	-4.88311e-06	0.000100409	6.10389e-07	0.000140389	-1.52597e-06	-6.40908e-06	5.1883e-06	-4.12012e-05	1.19026e-05
94	1	0	1.80065e-05	-1.83117e-06	-3.72337e-05	2.74675e-06	-1.2513e-05	-3.66233e-06	8.36233e-05	1.83117e-06	8.57596e-05	-1.22078e-06	-2.13636e-06	4.27272e-06	-4.57792e-05	1.06818e-05
94	2	0	1.83117e-05	-2.13636e-06	-3.63181e-05	3.05194e-06	-1.2513e-05	-2.13636e-06	7.78246e-05	0	5.1883e-05	-1.83117e-06	-8.24025e-06	6.10389e-06	-5.6461e-05	1.03766e-05
94	3	0	2.07532e-05	-2.13636e-06	-3.41818e-05	3.96753e-06	-8.24025e-06	-2.13636e-06	6.47012e-05	-1.22078e-06	4.3948e-05	-2.44156e-06	-9.46103e-06	7.32467e-06	-6.95843e-05	1.0987e-05
94	4	0	2.44156e-05	-2.13636e-06	-3.11298e-05	4.27272e-06	-4.27272e-06	-2.74675e-06	3.72337e-05	0	2.47207e-05	-2.13636e-06	-9.15583e-07	6.10389e-06	-7.14155e-05	1.06818e-05
94	5	0	2.65519e-05	-1.83117e-06	-2.92987e-05	4.27272e-06	-4.27272e-06	-2.44156e-06	1.55649e-05	1.83117e-06	-6.10389e-06	-3.05194e-07	1.00714e-05	3.96753e-06	-5.95129e-05	1.03766e-05
94	6	0	2.53311e-05	-1.52597e-06	-3.08246e-05	4.57792e-06	-7.62986e-06	-1.52597e-06	1.37337e-05	1.52597e-06	-1.28182e-05	3.05194e-07	1.73961e-05	3.35714e-06	-4.42532e-05	1.06818e-05
94	7	0	2.28896e-05	-1.52597e-06	-3.38766e-05	4.57792e-06	-1.06818e-05	-6.10389e-07	2.01428e-05	0	1.52597e-05	0	2.22792e-05	3.96753e-06	-3.26558e-05	1.15974e-05
94	8	0	2.10584e-05	-1.83117e-06	-3.50974e-05	3.96753e-06	-1.22078e-05	-3.05194e-07	1.92272e-05	0	4.76103e-05	-9.15583e-07	2.56363e-05	3.96753e-06	-2.53311e-05	1.22078e-05
94	9	0	2.0448e-05	-2.13636e-06	-3.2961e-05	3.66233e-06	-1.28182e-05	-6.10389e-07	1.34286e-05	1.83117e-06	5.73766e-05	-1.22078e-06	2.41104e-05	3.05194e-06	-2.10584e-05	1.2513e-05
94	10	0	2.13636e-05	-2.74675e-06	-2.96039e-05	3.96753e-06	-1.31234e-05	-1.22078e-06	1.37337e-05	1.83117e-06	4.5474e-05	-3.05194e-07	1.86169e-05	2.44156e-06	-1.73961e-05	1.28182e-05
94	11	0	2.44156e-05	-3.35714e-06	-2.68571e-05	4.57792e-06	-1.2513e-05	-1.22078e-06	1.92272e-05	6.10389e-07	2.22792e-05	6.10389e-07	1.55649e-05	2.13636e-06	-1.22078e-05	1.31234e-05
94	12	0	2.83831e-05	-3.66233e-06	-2.41104e-05	5.4935e-06	-9.76622e-06	-9.15583e-07	2.25844e-05	3.05194e-07	-6.10389e-07	9.15583e-07	1.89221e-05	1.83117e-06	-5.1883e-06	1.2513e-05
94	13	0	3.08246e-05	-4.57792e-06	-2.13636e-05	6.40908e-06	-6.40908e-06	-9.15583e-07	1.98376e-05	1.83117e-06	-1.31234e-05	0	2.44156e-05	2.13636e-06	-1.22078e-06	1.15974e-05
94	14	0	3.08246e-05	-5.4935e-06	-1.98376e-05	7.32467e-06	-4.57792e-06	-1.52597e-06	5.1883e-06	2.13636e-06	-1.83117e-05	-6.10389e-07	2.77727e-05	3.35714e-06	-9.15583e-07	1.15974e-05
94	15	0	3.02142e-05	-5.1883e-06	-2.07532e-05	6.71428e-06	-4.57792e-06	-2.13636e-06	-2.77727e-05	9.15583e-07	-3.57077e-05	-1.22078e-06	3.08246e-05	4.57792e-06	-3.05194e-07	1.22078e-05
94	16	0	3.05194e-05	-4.27272e-06	-2.28896e-05	5.1883e-06	-5.4935e-06	-1.22078e-06	-6.92791e-05	0	-6.83635e-05	-6.10389e-07	3.47922e-05	3.96753e-06	1.22078e-06	1.19026e-05
94	17	0	3.02142e-05	-3.96753e-06	-2.25844e-05	4.88311e-06	-6.40908e-06	0	-9.15583e-05	0	-8.54544e-05	-3.05194e-07	3.72337e-05	2.74675e-06	6.10389e-07	1.12922e-05
94	18	0	2.86883e-05	-3.66233e-06	-2.07532e-05	5.79869e-06	-6.71428e-06	3.05194e-07	-8.33181e-05	3.05194e-07	-6.22597e-05	-9.15583e-07	3.60129e-05	1.83117e-06	-9.15583e-07	1.12922e-05
94	19	0	2.77727e-05	-1.52597e-06	-1.95324e-05	5.79869e-06	-6.71428e-06	0	-6.34804e-05	-6.10389e-07	-2.07532e-05	-2.13636e-06	3.38766e-05	2.44156e-06	-6.10389e-07	1.22078e-05
95	0	0	2.96039e-05	1.83117e-06	-1.86169e-05	2.74675e-06	-6.10389e-06	-1.22078e-06	-5.46298e-05	-2.13636e-06	-3.35714e-06	-3.05194e-06	3.35714e-05	2.74675e-06	1.83117e-06	1.22078e-05
95	1	0	3.26558e-05	4.57792e-06	-1.64805e-05	-3.05194e-07	-4.88311e-06	-9.15583e-07	-5.24934e-05	-2.44156e-06	-1.89221e-05	-3.05194e-06	3.35714e-05	2.44156e-06	2.44156e-06	1.12922e-05
95	2	0	3.4487e-05	4.27272e-06	-1.34286e-05	-6.10389e-07	-3.35714e-06	0	-4.30324e-05	-1.83117e-06	-3.87597e-05	-3.05194e-06	3.05194e-05	2.44156e-06	1.52597e-06	1.0987e-05
95	3	0	3.4487e-05	2.74675e-06	-1.12922e-05	6.10389e-07	-1.52597e-06	3.05194e-07	-2.74675e-05	-1.83117e-06	-4.51688e-05	-2.74675e-06	2.56363e-05	2.44156e-06	3.66233e-06	1.12922e-05
95	4	0	3.4487e-05	3.35714e-06	-1.06818e-05	9.15583e-07	0	3.05194e-07	-2.01428e-05	-2.44156e-06	-4.91363e-05	-1.83117e-06	2.38052e-05	2.13636e-06	7.62986e-06	1.0987e-05
95	5	0	3.66233e-05	5.1883e-06	-9.15583e-06	0	9.15583e-07	9.15583e-07	-3.05194e-05	-2.44156e-06	-6.68376e-05	-6.10389e-07	2.56363e-05	9.15583e-07	7.93505e-06	9.46103e-06
95	6	0	3.87597e-05	6.10389e-06	-6.10389e-06	3.05194e-07	6.10389e-07	1.52597e-06	-6.34804e-05	-1.22078e-06	-0.000102851	0	2.86883e-05	3.05194e-07	7.62986e-06	8.54544e-06
95	7	0	3.99805e-05	6.40908e-06	-3.66233e-06	1.22078e-06	0	1.22078e-06	-0.000119331	-6.10389e-07	-0.000154123	-3.05194e-07	3.11298e-05	6.10389e-07	1.46493e-05	8.54544e-06
95	8	0	3.99805e-05	7.62986e-06	-3.05194e-06	6.10389e-07	0	6.10389e-07	-0.000178844	-1.22078e-06	-0.0002115	-3.05194e-07	3.20454e-05	9.15583e-07	2.83831e-05	8.85064e-06
95	9	0	3.87597e-05	9.15583e-06	-3.35714e-06	-1.22078e-06	3.05194e-07	3.05194e-07	-0.000210584	-2.13636e-06	-0.000256668	0	3.02142e-05	3.05194e-07	4.18116e-05	7.62986e-06
95	10	0	3.78441e-05	8.24025e-06	-2.44156e-06	-3.05194e-06	9.15583e-07	0	-0.000207532	-2.13636e-06	-0.000274065	3.05194e-07	2.74675e-05	-3.05194e-07	5.61558e-05	6.71428e-06
95	11	0	3.75389e-05	5.1883e-06	0	-2.44156e-06	6.10389e-07	-9.15583e-07	-0.000198987	-1.52597e-06	-0.000271928	3.05194e-07	2.68571e-05	-3.05194e-07	7.59934e-05	7.93505e-06
95	12	0	3.87597e-05	3.35714e-06	2.44156e-06	-9.15583e-07	9.15583e-07	-3.66233e-06	-0.000202649	-9.15583e-07	-0.000269487	6.10389e-07	2.77727e-05	3.05194e-07	9.33895e-05	9.15583e-06
95	13	0	3.93701e-05	2.74675e-06	2.13636e-06	6.10389e-07	1.83117e-06	-5.1883e-06	-0.000195935	-3.05194e-07	-0.000268571	1.52597e-06	2.44156e-05	1.22078e-06	9.91882e-05	8.54544e-06
95	14	0	3.75389e-05	1.83117e-06	3.05194e-07	2.44156e-06	9.15583e-07	-4.57792e-06	-0.000160837	0	-0.000254227	2.44156e-06	1.58701e-05	1.52597e-06	0.000103766	6.10389e-06
95	15	0	3.38766e-05	0	-3.05194e-07	2.74675e-06	-2.74675e-06	-3.05194e-06	-0.000123909	0	-0.000228591	3.05194e-06	1.49545e-05	1.22078e-06	0.000123299	4.57792e-06
95	16	0	3.23506e-05	-6.10389e-07	3.05194e-07	1.52597e-06	-7.01947e-06	-1.83117e-06	-0.000113532	0	-0.000217604	3.35714e-06	3.35714e-05	1.52597e-06	0.000144967	4.57792e-06
95	17	0	3.41818e-05	1.22078e-06	9.15583e-07	0	-7.93505e-06	-1.83117e-06	-9.64414e-05	0	-0.000228591	4.57792e-06	6.83635e-05	1.52597e-06	0.000137643	5.4935e-06
95	18	0	3.69285e-05	3.35714e-06	0	0	-5.79869e-06	-1.22078e-06	-1.61753e-05	1.22078e-06	-0.000212721	5.4935e-06	0.000100714	9.15583e-07	0.000102545	5.4935e-06
95	19	0	3.66233e-05	2.44156e-06	-2.13636e-06	2.44156e-06	-4.88311e-06	0	0.000122078	2.13636e-06	-0.000100714	5.4935e-06	0.000118415	0	7.41622e-05	4.88311e-06
96	0	0	3.32662e-05	0	-3.05194e-06	4.27272e-06	-7.01947e-06	6.10389e-07	0.000250565	1.52597e-06	0.000116279	4.27272e-06	0.000123299	-3.05194e-07	6.10389e-05	3.66233e-06
96	1	0	2.99091e-05	-1.22078e-06	-2.74675e-06	3.66233e-06	-1.06818e-05	6.10389e-07	0.000320149	0	0.000351889	3.96753e-06	0.00012574	-6.10389e-07	2.96039e-05	2.44156e-06
96	2	0	2.92987e-05	-1.52597e-06	-1.83117e-06	2.13636e-06	-1.2513e-05	-3.05194e-07	0.000335103	-1.22078e-06	0.000483428	3.96753e-06	0.000132454	-1.52597e-06	-3.35714e-05	9.15583e-07
96	3	0	3.08246e-05	-1.52597e-06	-9.15583e-07	2.13636e-06	-1.12922e-05	-6.10389e-07	0.000307636	-9.15583e-07	0.000454434	3.35714e-06	0.000141	-3.66233e-06	-8.637e-05	0
96	4	0	3.26558e-05	-1.52597e-06	1.22078e-06	3.35714e-06	-8.54544e-06	-6.10389e-07	0.000234694	0	0.000315876	1.83117e-06	0.000142221	-4.57792e-06	-9.49155e-05	-3.05194e-07
96	5	0	3.38766e-05	-1.52597e-06	4.88311e-06	3.66233e-06	-6.10389e-06	-6.10389e-07	0.000137948	3.05194e-07	0.000172435	0	0.000129097	-3.05194e-06	-9.27791e-05	-9.15583e-07
96	6	0	3.47922e-05	-1.52597e-06	7.62986e-06	3.05194e-06	-3.66233e-06	-6.10389e-07	6.86687e-05	0	8.97272e-05	0	0.000105902	-6.10389e-07	-0.000127876	-6.10389e-07
96	7	0	3.57077e-05	-1.22078e-06	7.93505e-06	2.44156e-06	-2.44156e-06	-3.05194e-07	5.1883e-05	-1.22078e-06	6.25649e-05	0	8.60648e-05	-3.05194e-07	-0.000171824	-6.10389e-07
96	8	0	3.54026e-05	-6.10389e-07	7.93505e-06	2.74675e-06	-2.74675e-06	3.05194e-07	5.79869e-05	-2.13636e-06	5.43246e-05	0	7.50778e-05	-2.13636e-06	-0.000153208	-1.22078e-06
96	9	0	3.41818e-05	-3.05194e-07	8.54544e-06	3.66233e-06	-4.27272e-06	9.15583e-07	5.21882e-05	-3.05194e-06	4.57792e-05	-6.10389e-07	6.34804e-05	-3.96753e-06	-6.98895e-05	-2.44156e-06
96	10	0	3.26558e-05	-2.44156e-06	1.00714e-05	4.27272e-06	-6.10389e-06	6.10389e-07	3.93701e-05	-3.35714e-06	3.96753e-05	-3.05194e-07	4.21168e-05	-3.66233e-06	-7.62986e-06	-3.35714e-06
96	11	0	3.1435e-05	-6.10389e-06	1.12922e-05	4.27272e-06	-7.62986e-06	0	3.81493e-05	-3.05194e-06	3.75389e-05	9.15583e-07	1.49545e-05	-2.74675e-06	-3.02142e-05	-3.05194e-06
96	12	0	3.05194e-05	-8.54544e-06	1.19026e-05	4.57792e-06	-8.54544e-06	3.05194e-07	4.18116e-05	-3.35714e-06	3.26558e-05	1.83117e-06	-1.15974e-05	-2.44156e-06	-0.000104071	-2.44156e-06
96	13	0	3.05194e-05	-8.85064e-06	1.22078e-05	6.10389e-06	-8.54544e-06	2.13636e-06	3.54026e-05	-4.57792e-06	2.31948e-05	1.52597e-06	-4.94415e-05	-2.44156e-06	-0.000153208	-3.05194e-06
96	14	0	3.11298e-05	-8.54544e-06	1.19026e-05	7.32467e-06	-7.93505e-06	3.96753e-06	2.38052e-05	-5.4935e-06	1.43441e-05	3.05194e-07	-0.000115058	-1.52597e-06	-0.00014985	-4.57792e-06
96	15	0	3.1435e-05	-8.54544e-06	1.12922e-05	7.01947e-06	-7.32467e-06	3.96753e-06	2.13636e-05	-4.57792e-06	9.46103e-06	3.05194e-07	-0.000200818	0	-0.000115669	-5.4935e-06
96	16	0	3.17402e-05	-7.62986e-06	1.15974e-05	5.1883e-06	-6.10389e-06	2.74675e-06	2.38052e-05	-2.44156e-06	5.79869e-06	1.52597e-06	-0.000267656	6.10389e-07	-7.26363e-05	-5.4935e-06
96	17	0	3.1435e-05	-7.01947e-06	1.31234e-05	3.05194e-06	-4.88311e-06	2.13636e-06	1.98376e-05	-1.22078e-06	6.10389e-07	2.13636e-06	-0.000279863	6.10389e-07	-2.86883e-05	-5.4935e-06
96	18	0	3.11298e-05	-7.01947e-06	1.43441e-05	2.13636e-06	-3.96753e-06	2.74675e-06	1.0987e-05	-9.15583e-07	-3.96753e-06	1.52597e-06	-0.000238967	1.22078e-06	2.13636e-06	-5.79869e-06
96	19	0	3.02142e-05	-6.40908e-06	1.31234e-05	1.83117e-06	-3.96753e-06	3.35714e-06	7.62986e-06	-6.10389e-07	-6.71428e-06	1.83117e-06	-0.000176097	1.83117e-06	4.27272e-06	-6.10389e-06
97	0	0	2.80779e-05	-1.83117e-06	1.0987e-05	3.05194e-07	-5.1883e-06	2.44156e-06	8.24025e-06	0	-9.46103e-06	3.35714e-06	-0.000122078	2.13636e-06	-1.31234e-05	-5.79869e-06
97	1	0	2.62467e-05	5.79869e-06	1.00714e-05	-1.52597e-06	-6.40908e-06	6.10389e-07	5.1883e-06	-3.05194e-07	-1.37337e-05	4.88311e-06	-8.69804e-05	1.83117e-06	-2.38052e-05	-6.10389e-06
97	2	0	2.50259e-05	1.06818e-05	1.06818e-05	-2.74675e-06	-7.32467e-06	-6.10389e-07	3.05194e-07	-1.83117e-06	-1.73961e-05	4.57792e-06	-6.65324e-05	1.83117e-06	-1.52597e-05	-5.79869e-06
97	3	0	2.41104e-05	8.85064e-06	1.0987e-05	-1.22078e-06	-7.32467e-06	-9.15583e-07	-1.52597e-06	-2.44156e-06	-1.95324e-05	2.44156e-06	-5.12727e-05	1.83117e-06	-1.52597e-06	-5.1883e-06
97	4	0	2.25844e-05	3.35714e-06	1.06818e-05	6.10389e-07	-7.01947e-06	-3.05194e-07	-3.05194e-06	-1.52597e-06	-2.1974e-05	9.15583e-07	-3.47922e-05	1.83117e-06	3.05194e-06	-3.96753e-06
97	5	0	2.07532e-05	0	1.06818e-05	1.52597e-06	-7.01947e-06	9.15583e-07	-7.93505e-06	0	-2.59415e-05	6.10389e-07	-1.80065e-05	3.05194e-07	3.05194e-07	-3.05194e-06
97	6	0	1.98376e-05	-2.13636e-06	1.0987e-05	1.52597e-06	-6.10389e-06	1.83117e-06	-1.40389e-05	0	-3.02142e-05	1.52597e-06	-7.01947e-06	-1.52597e-06	-9.15583e-07	-3.66233e-06
97	7	0	1.98376e-05	-4.88311e-06	1.12922e-05	1.83117e-06	-5.1883e-06	1.52597e-06	-1.55649e-05	-1.83117e-06	-3.32662e-05	2.44156e-06	-5.79869e-06	-3.35714e-06	2.13636e-06	-4.57792e-06
97	8	0	1.95324e-05	-7.62986e-06	1.03766e-05	2.13636e-06	-4.57792e-06	0	-1.49545e-05	-2.74675e-06	-3.50974e-05	3.05194e-06	-1.06818e-05	-3.66233e-06	8.24025e-06	-5.1883e-06
97	9	0	1.83117e-05	-7.01947e-06	1.00714e-05	1.22078e-06	-5.4935e-06	-2.44156e-06	-1.61753e-05	-1.83117e-06	-3.69285e-05	3.05194e-06	-1.40389e-05	-2.44156e-06	1.12922e-05	-5.79869e-06
97	10	0	1.77013e-05	-2.74675e-06	1.12922e-05	-9.15583e-07	-6.40908e-06	-4.27272e-06	-1.83117e-05	0	-3.87597e-05	2.74675e-06	-1.40389e-05	-9.15583e-07	3.66233e-06	-6.40908e-06
97	11	0	1.80065e-05	1.83117e-06	1.22078e-05	-2.74675e-06	-7.01947e-06	-5.1883e-06	-1.80065e-05	6.10389e-07	-3.96753e-05	3.35714e-06	-1.43441e-05	-9.15583e-07	-1.22078e-05	-6.40908e-06
97	12	0	1.73961e-05	4.88311e-06	1.19026e-05	-3.05194e-06	-7.32467e-06	-5.4935e-06	-1.70909e-05	9.15583e-07	-4.05909e-05	4.88311e-06	-1.73961e-05	-2.13636e-06	-2.35e-05	-5.4935e-06
97	13	0	1.49545e-05	6.71428e-06	1.03766e-05	-3.35714e-06	-7.62986e-06	-5.4935e-06	-1.92272e-05	2.13636e-06	-4.18116e-05	6.71428e-06	-2.07532e-05	-3.05194e-06	-1.77013e-05	-4.88311e-06
97	14	0	1.0987e-05	9.15583e-06	9.46103e-06	-3.96753e-06	-8.24025e-06	-5.79869e-06	-2.16688e-05	3.05194e-06	-4.27272e-05	7.01947e-06	-2.0448e-05	-2.44156e-06	0	-5.1883e-06
97	15	0	8.24025e-06	1.31234e-05	9.46103e-06	-4.27272e-06	-9.15583e-06	-6.71428e-06	-2.1974e-05	3.05194e-06	-4.27272e-05	6.40908e-06	-1.73961e-05	-1.83117e-06	1.49545e-05	-4.88311e-06
97	16	0	7.93505e-06	1.77013e-05	1.00714e-05	-3.66233e-06	-1.03766e-05	-7.93505e-06	-2.07532e-05	1.83117e-06	-4.21168e-05	6.40908e-06	-1.64805e-05	-2.74675e-06	2.31948e-05	-3.35714e-06
97	17	0	7.62986e-06	2.13636e-05	1.00714e-05	-3.05194e-06	-1.0987e-05	-7.93505e-06	-2.07532e-05	9.15583e-07	-4.21168e-05	5.79869e-06	-1.73961e-05	-5.4935e-06	3.08246e-05	-9.15583e-07
97	18	0	5.4935e-06	2.1974e-05	1.03766e-05	-2.74675e-06	-1.0987e-05	-6.10389e-06	-2.13636e-05	1.22078e-06	-4.3948e-05	4.57792e-06	-1.55649e-05	-8.54544e-06	3.84545e-05	0
97	19	0	2.44156e-06	1.92272e-05	1.12922e-05	-2.44156e-06	-1.0987e-05	-3.96753e-06	-2.13636e-05	2.44156e-06	-4.57792e-05	3.35714e-06	-7.01947e-06	-1.03766e-05	4.12012e-05	0
98	0	0	9.15583e-07	1.52597e-05	1.22078e-05	-9.15583e-07	-1.15974e-05	-3.05194e-06	-2.16688e-05	3.35714e-06	-4.69999e-05	3.05194e-06	3.66233e-06	-1.0987e-05	4.18116e-05	-3.05194e-07
98	1	0	1.22078e-06	1.19026e-05	1.2513e-05	0	-1.19026e-05	-3.05194e-06	-2.25844e-05	3.35714e-06	-4.66947e-05	3.96753e-06	1.06818e-05	-9.76622e-06	4.73051e-05	0
98	2	0	2.13636e-06	9.46103e-06	1.2513e-05	0	-1.0987e-05	-1.83117e-06	-2.41104e-05	2.44156e-06	-4.63895e-05	3.96753e-06	1.43441e-05	-7.32467e-06	5.43246e-05	3.05194e-07
98	3	0	1.52597e-06	6.40908e-06	1.34286e-05	-1.22078e-06	-9.15583e-06	0	-2.44156e-05	1.22078e-06	-4.66947e-05	3.05194e-06	2.13636e-05	-4.88311e-06	5.4935e-05	3.05194e-07
98	4	0	3.05194e-07	2.74675e-06	1.37337e-05	-6.10389e-07	-7.93505e-06	6.10389e-07	-2.44156e-05	6.10389e-07	-4.79155e-05	3.05194e-06	3.4487e-05	-3.66233e-06	5.4935e-05	0
98	5	0	-9.15583e-07	0	1.22078e-05	9.15583e-07	-8.54544e-06	6.10389e-07	-2.31948e-05	6.10389e-07	-4.79155e-05	3.66233e-06	4.97467e-05	-3.66233e-06	6.19545e-05	0
98	6	0	-2.44156e-06	-2.74675e-06	1.00714e-05	3.35714e-06	-9.15583e-06	1.52597e-06	-2.13636e-05	9.15583e-07	-4.69999e-05	3.96753e-06	6.13441e-05	-4.27272e-06	5.73766e-05	0
98	7	0	-3.96753e-06	-4.88311e-06	9.76622e-06	5.1883e-06	-8.24025e-06	3.96753e-06	-1.98376e-05	9.15583e-07	-4.60844e-05	3.35714e-06	6.71428e-05	-5.1883e-06	1.22078e-05	3.05194e-07
98	8	0	-5.4935e-06	-5.4935e-06	1.15974e-05	6.40908e-06	-7.01947e-06	5.4935e-06	-1.86169e-05	3.05194e-07	-4.5474e-05	2.13636e-06	6.77532e-05	-5.4935e-06	-6.01233e-05	-3.05194e-07
98	9	0	-6.40908e-06	-4.88311e-06	1.31234e-05	5.4935e-06	-7.32467e-06	4.57792e-06	-1.52597e-05	3.05194e-07	-4.42532e-05	1.52597e-06	6.31752e-05	-4.27272e-06	-0.000101935	-2.13636e-06
98	10	0	-7.32467e-06	-3.05194e-06	1.31234e-05	2.13636e-06	-8.54544e-06	2.13636e-06	-9.15583e-06	6.10389e-07	-4.21168e-05	6.10389e-07	5.6461e-05	-3.05194e-06	-7.50778e-05	-3.35714e-06
98	11	0	-8.54544e-06	-1.22078e-06	1.28182e-05	-3.05194e-07	-9.76622e-06	3.05194e-07	-4.88311e-06	0	-4.02857e-05	-6.10389e-07	5.15779e-05	-2.74675e-06	-1.15974e-05	-2.44156e-06
98	12	0	-1.00714e-05	6.10389e-07	1.34286e-05	0	-9.46103e-06	-6.10389e-07	-6.40908e-06	-1.52597e-06	-3.99805e-05	-2.13636e-06	4.88311e-05	-4.27272e-06	2.80779e-05	-6.10389e-07
98	13	0	-1.0987e-05	2.13636e-06	1.46493e-05	1.52597e-06	-9.15583e-06	-1.22078e-06	-1.0987e-05	-2.74675e-06	-3.93701e-05	-2.13636e-06	4.51688e-05	-5.4935e-06	2.65519e-05	3.05194e-07
98	14	0	-1.15974e-05	1.83117e-06	1.43441e-05	1.52597e-06	-8.54544e-06	-2.13636e-06	-1.19026e-05	-1.83117e-06	-3.75389e-05	-9.15583e-07	3.99805e-05	-5.1883e-06	1.19026e-05	6.10389e-07
98	15	0	-1.19026e-05	3.05194e-07	1.31234e-05	-6.10389e-07	-8.24025e-06	-3.05194e-06	-1.00714e-05	0	-3.47922e-05	0	3.38766e-05	-3.96753e-06	7.62986e-06	1.22078e-06
98	16	0	-1.28182e-05	3.05194e-07	1.22078e-05	-1.83117e-06	-7.93505e-06	-3.66233e-06	-1.34286e-05	3.05194e-07	-3.4487e-05	0	2.28896e-05	-3.66233e-06	1.03766e-05	2.74675e-06
98	17	0	-1.37337e-05	2.44156e-06	1.12922e-05	-6.10389e-07	-8.24025e-06	-3.35714e-06	-2.38052e-05	-6.10389e-07	-3.69285e-05	3.05194e-07	1.22078e-06	-4.88311e-06	1.15974e-05	3.96753e-06
98	18	0	-1.52597e-05	3.66233e-06	1.00714e-05	1.52597e-06	-9.15583e-06	-1.83117e-06	-3.38766e-05	-1.22078e-06	-3.96753e-05	3.05194e-07	-2.65519e-05	-5.79869e-06	1.0987e-05	4.88311e-06
98	19	0	-1.67857e-05	2.44156e-06	9.15583e-06	2.13636e-06	-1.03766e-05	0	-3.60129e-05	-9.15583e-07	-3.99805e-05	6.10389e-07	-4.88311e-05	-5.79869e-06	9.76622e-06	5.1883e-06
99	0	0	-1.83117e-05	9.15583e-07	9.46103e-06	9.15583e-07	-1.15974e-05	3.05194e-07	-3.26558e-05	-3.05194e-07	-3.81493e-05	0	-5.98181e-05	-6.10389e-06	5.79869e-06	4.88311e-06
99	1	0	-1.92272e-05	9.15583e-07	1.06818e-05	0	-1.2513e-05	-9.15583e-07	-2.92987e-05	-6.10389e-07	-3.60129e-05	-6.10389e-07	-7.04999e-05	-6.71428e-06	1.52597e-06	3.35714e-06
99	2	0	-1.95324e-05	2.44156e-06	1.12922e-05	0	-1.2513e-05	-2.44156e-06	-2.74675e-05	-9.15583e-07	-3.38766e-05	-1.52597e-06	-9.33895e-05	-6.10389e-06	1.22078e-06	9.15583e-07
99	3	0	-1.92272e-05	2.13636e-06	1.03766e-05	9.15583e-07	-1.12922e-05	-2.44156e-06	-2.56363e-05	-1.52597e-06	-3.26558e-05	-1.83117e-06	-0.00012513	-3.05194e-06	3.05194e-06	-1.83117e-06
99	4	0	-1.92272e-05	0	9.76622e-06	2.74675e-06	-1.06818e-05	-1.22078e-06	-2.41104e-05	-2.44156e-06	-3.1435e-05	-1.83117e-06	-0.000146493	3.05194e-07	6.10389e-07	-4.27272e-06
99	5	0	-2.0448e-05	-1.52597e-06	1.00714e-05	4.27272e-06	-1.15974e-05	-9.15583e-07	-2.35e-05	-3.66233e-06	-3.02142e-05	-2.13636e-06	-0.000142831	2.44156e-06	-3.05194e-06	-5.4935e-06
99	6	0	-2.1974e-05	-2.74675e-06	1.06818e-05	4.57792e-06	-1.2513e-05	-6.10389e-07	-2.38052e-05	-3.66233e-06	-2.92987e-05	-3.66233e-06	-0.000112617	3.05194e-06	0	-5.79869e-06
99	7	0	-2.31948e-05	-3.35714e-06	1.03766e-05	3.96753e-06	-1.19026e-05	6.10389e-07	-2.35e-05	-2.74675e-06	-2.92987e-05	-4.88311e-06	-6.71428e-05	3.05194e-06	1.12922e-05	-3.96753e-06
99	8	0	-2.31948e-05	-3.66233e-06	9.46103e-06	3.35714e-06	-1.03766e-05	2.44156e-06	-2.25844e-05	-2.13636e-06	-2.96039e-05	-4.88311e-06	-2.28896e-05	2.13636e-06	2.1974e-05	-1.22078e-06
99	9	0	-2.25844e-05	-3.05194e-06	9.46103e-06	3.05194e-06	-9.15583e-06	3.05194e-06	-2.13636e-05	-3.05194e-06	-2.89935e-05	-3.35714e-06	5.4935e-06	6.10389e-07	2.68571e-05	9.15583e-07
99	10	0	-2.25844e-05	-2.44156e-06	9.46103e-06	3.35714e-06	-8.85064e-06	2.44156e-06	-1.95324e-05	-3.66233e-06	-2.65519e-05	-1.83117e-06	1.2513e-05	0	2.86883e-05	3.05194e-07
99	11	0	-2.28896e-05	-1.83117e-06	9.46103e-06	3.35714e-06	-7.93505e-06	1.83117e-06	-1.77013e-05	-2.13636e-06	-2.41104e-05	-2.44156e-06	4.88311e-06	3.05194e-07	2.92987e-05	-1.52597e-06
99	12	0	-2.31948e-05	-1.52597e-06	9.15583e-06	2.44156e-06	-6.10389e-06	2.74675e-06	-1.67857e-05	0	-2.31948e-05	-3.05194e-06	-3.66233e-06	1.52597e-06	2.65519e-05	-2.74675e-06
99	13	0	-2.35e-05	-1.83117e-06	9.46103e-06	2.13636e-06	-5.4935e-06	3.66233e-06	-1.61753e-05	9.15583e-07	-2.28896e-05	-2.74675e-06	-7.62986e-06	1.22078e-06	1.95324e-05	-1.52597e-06
99	14	0	-2.44156e-05	-3.35714e-06	9.76622e-06	3.05194e-06	-6.10389e-06	3.66233e-06	-1.52597e-05	0	-2.0448e-05	-1.52597e-06	-9.15583e-06	-3.05194e-07	1.2513e-05	-3.05194e-07
99	15	0	-2.56363e-05	-5.1883e-06	9.46103e-06	4.57792e-06	-6.71428e-06	3.35714e-06	-1.46493e-05	-3.05194e-07	-1.83117e-05	-1.22078e-06	-1.0987e-05	-9.15583e-07	9.15583e-06	-9.15583e-07
99	16	0	-2.62467e-05	-5.79869e-06	8.24025e-06	5.1883e-06	-5.79869e-06	3.05194e-06	-1.61753e-05	0	-2.01428e-05	-1.83117e-06	-1.00714e-05	-3.05194e-07	8.85064e-06	-2.74675e-06
99	17	0	-2.65519e-05	-5.1883e-06	7.32467e-06	4.27272e-06	-4.88311e-06	2.74675e-06	-1.80065e-05	-3.05194e-07	-2.53311e-05	-2.74675e-06	-4.88311e-06	0	9.76622e-06	-2.13636e-06
99	18	0	-2.77727e-05	-4.88311e-06	6.71428e-06	3.35714e-06	-4.88311e-06	2.44156e-06	-1.83117e-05	-1.22078e-06	-2.50259e-05	-2.74675e-06	9.15583e-07	-9.15583e-07	9.46103e-06	6.10389e-07
99	19	0	-2.96039e-05	-5.4935e-06	7.01947e-06	3.66233e-06	-5.79869e-06	2.74675e-06	-1.70909e-05	-2.13636e-06	-1.46493e-05	-3.35714e-06	1.83117e-06	-1.52597e-06	8.24025e-06	2.44156e-06
100	0	0	-3.11298e-05	-6.40908e-06	7.32467e-06	4.88311e-06	-6.71428e-06	3.96753e-06	-1.58701e-05	-2.74675e-06	-6.10389e-07	-4.57792e-06	-6.10389e-07	-2.13636e-06	7.62986e-06	9.15583e-07
100	1	0	-3.11298e-05	-6.10389e-06	7.62986e-06	5.1883e-06	-7.01947e-06	4.88311e-06	-1.46493e-05	-3.05194e-06	4.88311e-06	-4.57792e-06	-3.05194e-06	-3.35714e-06	9.15583e-06	-1.22078e-06
100	2	0	-2.99091e-05	-5.79869e-06	7.93505e-06	3.96753e-06	-6.40908e-06	5.1883e-06	-1.22078e-05	-2.44156e-06	-3.05194e-07	-3.35714e-06	-3.66233e-06	-4.57792e-06	1.00714e-05	-1.52597e-06
100	3	0	-2.83831e-05	-5.79869e-06	7.93505e-06	2.74675e-06	-5.4935e-06	5.1883e-06	-1.06818e-05	-1.22078e-06	-9.46103e-06	-2.44156e-06	-3.66233e-06	-5.1883e-06	8.85064e-06	0
100	4	0	-2.71623e-05	-5.1883e-06	7.62986e-06	2.74675e-06	-3.66233e-06	5.79869e-06	-1.15974e-05	0	-1.28182e-05	-2.74675e-06	-2.13636e-06	-5.1883e-06	7.01947e-06	0
100	5	0	-2.68571e-05	-4.27272e-06	6.71428e-06	3.35714e-06	-1.52597e-06	7.01947e-06	-1.0987e-05	0	-9.46103e-06	-3.35714e-06	3.35714e-06	-5.4935e-06	6.71428e-06	-2.44156e-06
100	6	0	-2.71623e-05	-3.66233e-06	5.1883e-06	3.66233e-06	-3.05194e-07	7.01947e-06	-3.05194e-06	-3.05194e-07	-3.96753e-06	-2.44156e-06	9.46103e-06	-5.79869e-06	6.40908e-06	-3.66233e-06
100	7	0	-2.77727e-05	-4.27272e-06	3.66233e-06	3.96753e-06	-6.10389e-07	5.79869e-06	1.03766e-05	-3.05194e-07	6.10389e-07	-9.15583e-07	1.00714e-05	-4.57792e-06	5.4935e-06	-2.13636e-06
100	8	0	-2.86883e-05	-5.79869e-06	3.66233e-06	3.35714e-06	-2.13636e-06	4.57792e-06	1.95324e-05	3.05194e-07	3.96753e-06	-6.10389e-07	7.32467e-06	-2.44156e-06	5.79869e-06	-6.10389e-07
100	9	0	-2.96039e-05	-6.40908e-06	4.27272e-06	2.44156e-06	-2.74675e-06	5.1883e-06	1.67857e-05	1.52597e-06	4.57792e-06	-1.83117e-06	1.28182e-05	-1.22078e-06	7.62986e-06	-1.83117e-06
100	10	0	-2.96039e-05	-5.79869e-06	4.27272e-06	1.52597e-06	-1.22078e-06	6.10389e-06	6.71428e-06	1.22078e-06	1.52597e-06	-2.44156e-06	2.96039e-05	-9.15583e-07	7.32467e-06	-4.57792e-06
100	11	0	-2.86883e-05	-4.88311e-06	3.35714e-06	1.52597e-06	9.15583e-07	6.40908e-06	-6.10389e-07	0	-6.10389e-07	-1.83117e-06	4.51688e-05	-9.15583e-07	2.74675e-06	-5.1883e-06
100	12	0	-2.65519e-05	-4.27272e-06	2.74675e-06	2.74675e-06	2.13636e-06	5.1883e-06	-1.52597e-06	-3.05194e-07	2.13636e-06	-1.52597e-06	4.5474e-05	-9.15583e-07	-3.05194e-07	-4.27272e-06
100	13	0	-2.50259e-05	-4.88311e-06	3.35714e-06	3.66233e-06	1.83117e-06	4.27272e-06	6.10389e-07	-6.10389e-07	7.62986e-06	-2.13636e-06	3.20454e-05	-1.83117e-06	0	-4.27272e-06
100	14	0	-2.53311e-05	-5.79869e-06	3.66233e-06	3.05194e-06	2.13636e-06	3.96753e-06	1.83117e-06	-3.05194e-07	8.54544e-06	-3.05194e-06	1.89221e-05	-3.35714e-06	3.05194e-07	-5.4935e-06
[truncated: 24,385 more rows]
