# Supplementary material for: Key parameters and sensitivity analysis of lower limb muscle strength in young men with different gait patterns
Source: PLoS One. 2025 Mar 19;20(3):e0318693. doi: 10.1371/journal.pone.0318693 (PMC11922288; doi:10.1371/journal.pone.0318693)
Supplement: S2 Dataset — (ZIP) [file pone.0318693.s002.zip › All the data/5.xlsx]

## Sheet: Sheet1
Devices
2000
		Noraxon Ultium - Digital	Noraxon Ultium - EMG1	Noraxon Ultium - EMG2	Noraxon Ultium - EMG3	Noraxon Ultium - EMG4	Noraxon Ultium - EMG5	Noraxon Ultium - EMG6	Noraxon Ultium - EMG7	Noraxon Ultium - EMG8	Noraxon Ultium - EMG9	Noraxon Ultium - EMG10	Noraxon Ultium - EMG11	Noraxon Ultium - EMG12	Noraxon Ultium - EMG13	Noraxon Ultium - EMG14
Frame	Sub Frame	Sync	v	v	v	v	v	v	v	v	v	v	v	v	v	v
			V	V	V	V	V	V	V	V	V	V	V	V	V	V
1	0	0	-3.05194e-07	-6.10389e-07	-6.10389e-07	-1.83117e-06	0	0	-6.10389e-07	-9.15583e-07	-6.40908e-06	3.05194e-07	-9.46103e-06	1.52597e-06	1.0987e-05	9.46103e-06
1	1	0	0	-2.74675e-06	9.15583e-07	-2.13636e-06	0	-3.05194e-07	-1.52597e-06	0	-7.93505e-06	-9.15583e-07	-7.32467e-06	1.22078e-06	1.52597e-05	6.40908e-06
1	2	0	-3.05194e-07	-2.74675e-06	2.74675e-06	-9.15583e-07	-1.52597e-06	-3.05194e-07	-1.83117e-06	0	-8.54544e-06	-6.10389e-07	-3.66233e-06	2.74675e-06	1.58701e-05	3.66233e-06
1	3	0	-1.52597e-06	-1.52597e-06	3.66233e-06	-3.05194e-07	-3.05194e-06	0	-1.22078e-06	0	-8.54544e-06	1.22078e-06	-4.57792e-06	8.54544e-06	1.46493e-05	2.44156e-06
1	4	0	-2.13636e-06	-9.15583e-07	3.96753e-06	-3.05194e-07	-3.66233e-06	0	-9.15583e-07	-6.10389e-07	-9.15583e-06	2.74675e-06	-6.10389e-06	1.43441e-05	1.0987e-05	1.83117e-06
1	5	0	-1.52597e-06	-1.52597e-06	3.35714e-06	0	-3.35714e-06	0	-1.83117e-06	-9.15583e-07	-1.15974e-05	2.13636e-06	-3.05194e-06	1.34286e-05	4.27272e-06	0
1	6	0	-9.15583e-07	-1.83117e-06	2.44156e-06	3.05194e-07	-2.44156e-06	-3.05194e-07	-2.44156e-06	0	-1.34286e-05	9.15583e-07	2.44156e-06	4.27272e-06	-2.44156e-06	-3.96753e-06
1	7	0	-3.05194e-07	-1.52597e-06	1.22078e-06	3.05194e-07	-6.10389e-07	-9.15583e-07	-2.13636e-06	6.10389e-07	-1.22078e-05	3.05194e-07	4.88311e-06	-4.57792e-06	-6.40908e-06	-6.71428e-06
1	8	0	0	-3.05194e-07	6.10389e-07	0	1.22078e-06	-1.52597e-06	-9.15583e-07	3.05194e-07	-7.62986e-06	3.05194e-07	3.35714e-06	-7.93505e-06	-6.10389e-06	-4.57792e-06
1	9	0	0	0	3.05194e-07	0	2.13636e-06	-1.83117e-06	3.05194e-07	-3.05194e-07	-1.52597e-06	9.15583e-07	6.10389e-07	-7.32467e-06	-3.35714e-06	3.05194e-07
1	10	0	3.05194e-07	-3.05194e-07	3.05194e-07	0	1.22078e-06	-1.52597e-06	9.15583e-07	-6.10389e-07	2.74675e-06	1.83117e-06	-9.15583e-07	-8.24025e-06	-1.52597e-06	2.74675e-06
1	11	0	0	-9.15583e-07	3.05194e-07	3.05194e-07	0	-6.10389e-07	9.15583e-07	0	3.66233e-06	2.13636e-06	-2.13636e-06	-1.06818e-05	-1.22078e-06	1.83117e-06
1	12	0	0	-9.15583e-07	9.15583e-07	0	-6.10389e-07	0	0	3.05194e-07	1.83117e-06	9.15583e-07	-2.44156e-06	-1.15974e-05	-2.13636e-06	9.15583e-07
1	13	0	-6.10389e-07	-3.05194e-07	1.52597e-06	0	0	0	-9.15583e-07	-6.10389e-07	9.15583e-07	-3.05194e-07	-1.52597e-06	-1.22078e-05	-3.35714e-06	1.83117e-06
1	14	0	0	0	0	3.05194e-07	1.83117e-06	0	-6.10389e-07	-1.52597e-06	5.1883e-06	0	0	-1.61753e-05	-2.13636e-06	1.52597e-06
1	15	0	2.13636e-06	0	-6.40908e-06	0	4.27272e-06	-6.10389e-07	1.52597e-06	-1.22078e-06	1.46493e-05	6.10389e-07	1.52597e-06	-2.13636e-05	9.15583e-07	0
1	16	0	4.57792e-06	6.10389e-07	-1.40389e-05	0	6.10389e-06	-1.22078e-06	3.96753e-06	-3.05194e-07	2.35e-05	9.15583e-07	1.83117e-06	-1.86169e-05	4.27272e-06	3.05194e-07
1	17	0	5.4935e-06	3.05194e-07	-1.64805e-05	6.10389e-07	5.4935e-06	-9.15583e-07	4.27272e-06	-3.05194e-07	2.56363e-05	0	1.22078e-06	-6.10389e-06	5.79869e-06	6.10389e-06
1	18	0	3.96753e-06	-3.05194e-07	-1.19026e-05	9.15583e-07	3.35714e-06	-3.05194e-07	2.13636e-06	-1.22078e-06	2.1974e-05	0	-6.10389e-07	8.54544e-06	5.79869e-06	1.28182e-05
1	19	0	1.83117e-06	-1.52597e-06	-5.1883e-06	1.22078e-06	6.10389e-07	0	3.05194e-07	-1.22078e-06	1.70909e-05	3.05194e-07	-2.74675e-06	1.67857e-05	5.79869e-06	1.49545e-05
2	0	0	6.10389e-07	-2.13636e-06	-1.52597e-06	1.52597e-06	-9.15583e-07	0	6.10389e-07	-3.05194e-07	1.49545e-05	3.05194e-07	-3.35714e-06	1.70909e-05	4.88311e-06	1.31234e-05
2	1	0	3.05194e-07	-1.52597e-06	-9.15583e-07	2.13636e-06	-1.22078e-06	0	9.15583e-07	-6.10389e-07	1.49545e-05	0	-9.15583e-07	1.34286e-05	1.83117e-06	1.12922e-05
2	2	0	3.05194e-07	-3.05194e-07	-6.10389e-07	1.83117e-06	-6.10389e-07	0	0	-9.15583e-07	1.31234e-05	-3.05194e-07	3.35714e-06	7.93505e-06	-2.13636e-06	1.00714e-05
2	3	0	3.05194e-07	3.05194e-07	3.05194e-07	6.10389e-07	0	3.05194e-07	-9.15583e-07	-3.05194e-07	8.54544e-06	0	7.62986e-06	1.52597e-06	-4.27272e-06	6.10389e-06
2	4	0	0	3.05194e-07	9.15583e-07	0	0	9.15583e-07	-6.10389e-07	6.10389e-07	4.27272e-06	9.15583e-07	9.15583e-06	-1.83117e-06	-3.66233e-06	-1.83117e-06
2	5	0	-3.05194e-07	0	1.22078e-06	0	0	9.15583e-07	3.05194e-07	6.10389e-07	1.83117e-06	6.10389e-07	6.71428e-06	-9.15583e-07	-1.22078e-06	-1.19026e-05
2	6	0	0	0	1.52597e-06	0	3.05194e-07	9.15583e-07	3.05194e-07	-3.05194e-07	6.10389e-07	0	2.44156e-06	1.52597e-06	0	-1.86169e-05
2	7	0	1.22078e-06	0	2.44156e-06	-3.05194e-07	0	1.22078e-06	-3.05194e-07	-3.05194e-07	-1.52597e-06	-6.10389e-07	6.10389e-07	1.83117e-06	3.05194e-07	-1.92272e-05
2	8	0	1.83117e-06	3.05194e-07	2.74675e-06	-1.22078e-06	-3.05194e-07	1.22078e-06	-3.05194e-07	1.22078e-06	-4.27272e-06	-6.10389e-07	1.22078e-06	3.05194e-07	-3.05194e-07	-1.34286e-05
2	9	0	1.22078e-06	0	1.52597e-06	-1.22078e-06	0	6.10389e-07	9.15583e-07	2.44156e-06	-4.57792e-06	-6.10389e-07	0	0	-1.52597e-06	-5.4935e-06
2	10	0	1.22078e-06	-9.15583e-07	-1.52597e-06	-6.10389e-07	2.44156e-06	-3.05194e-07	2.74675e-06	1.52597e-06	-1.22078e-06	-9.15583e-07	-4.57792e-06	1.22078e-06	-2.13636e-06	0
2	11	0	2.44156e-06	-9.15583e-07	-5.79869e-06	-6.10389e-07	4.27272e-06	-1.22078e-06	3.05194e-06	0	3.66233e-06	-9.15583e-07	-8.54544e-06	3.05194e-07	-1.83117e-06	6.10389e-07
2	12	0	3.96753e-06	-6.10389e-07	-1.00714e-05	-1.22078e-06	4.27272e-06	-6.10389e-07	1.83117e-06	0	7.32467e-06	-6.10389e-07	-4.88311e-06	-9.15583e-07	-1.22078e-06	0
2	13	0	3.96753e-06	0	-1.19026e-05	-1.22078e-06	3.05194e-06	6.10389e-07	1.22078e-06	6.10389e-07	9.76622e-06	0	4.27272e-06	3.05194e-07	-1.22078e-06	6.10389e-07
2	14	0	3.05194e-06	3.05194e-07	-1.00714e-05	-9.15583e-07	2.74675e-06	1.52597e-06	1.52597e-06	3.05194e-07	1.2513e-05	0	1.06818e-05	5.1883e-06	-9.15583e-07	-3.05194e-07
2	15	0	2.74675e-06	1.52597e-06	-6.10389e-06	-6.10389e-07	2.74675e-06	9.15583e-07	1.22078e-06	0	1.46493e-05	-6.10389e-07	9.46103e-06	8.24025e-06	0	-6.40908e-06
2	16	0	3.05194e-06	2.44156e-06	-3.05194e-06	-6.10389e-07	2.13636e-06	3.05194e-07	3.05194e-07	0	1.37337e-05	-9.15583e-07	3.96753e-06	6.71428e-06	9.15583e-07	-1.43441e-05
2	17	0	2.44156e-06	2.13636e-06	-2.13636e-06	0	6.10389e-07	9.15583e-07	-6.10389e-07	3.05194e-07	9.46103e-06	-6.10389e-07	3.05194e-07	3.35714e-06	3.05194e-07	-1.77013e-05
2	18	0	6.10389e-07	9.15583e-07	-1.83117e-06	9.15583e-07	-3.05194e-07	1.83117e-06	-1.22078e-06	0	4.57792e-06	-3.05194e-07	-6.10389e-07	2.44156e-06	-3.05194e-07	-1.46493e-05
2	19	0	-6.10389e-07	0	-1.22078e-06	2.13636e-06	-9.15583e-07	2.13636e-06	-1.52597e-06	0	1.52597e-06	-9.15583e-07	-2.44156e-06	3.96753e-06	-3.05194e-07	-1.03766e-05
3	0	0	0	0	-3.05194e-07	1.83117e-06	-1.22078e-06	2.44156e-06	-1.22078e-06	0	6.10389e-07	-1.22078e-06	-4.27272e-06	5.1883e-06	0	-8.54544e-06
3	1	0	9.15583e-07	6.10389e-07	0	6.10389e-07	-9.15583e-07	3.05194e-06	-9.15583e-07	1.22078e-06	9.15583e-07	-6.10389e-07	-3.66233e-06	3.96753e-06	-6.10389e-07	-7.32467e-06
3	2	0	9.15583e-07	9.15583e-07	0	0	-3.05194e-07	2.13636e-06	-6.10389e-07	1.22078e-06	2.13636e-06	0	-3.05194e-07	9.15583e-07	-9.15583e-07	-4.57792e-06
3	3	0	0	1.22078e-06	3.05194e-07	0	0	0	-3.05194e-07	3.05194e-07	2.74675e-06	3.05194e-07	2.44156e-06	-1.52597e-06	3.05194e-07	-1.52597e-06
3	4	0	0	1.52597e-06	9.15583e-07	0	-6.10389e-07	-1.52597e-06	-3.05194e-07	-6.10389e-07	1.83117e-06	0	1.52597e-06	-1.83117e-06	3.05194e-06	3.05194e-07
3	5	0	9.15583e-07	9.15583e-07	9.15583e-07	-6.10389e-07	-1.52597e-06	-6.10389e-07	-9.15583e-07	-9.15583e-07	-3.05194e-07	-3.05194e-07	-1.52597e-06	-3.05194e-07	5.1883e-06	9.15583e-07
3	6	0	1.52597e-06	0	6.10389e-07	-9.15583e-07	-9.15583e-07	9.15583e-07	-1.83117e-06	-6.10389e-07	-2.74675e-06	-9.15583e-07	-3.35714e-06	9.15583e-07	6.10389e-06	3.05194e-07
3	7	0	9.15583e-07	-3.05194e-07	0	-9.15583e-07	0	3.05194e-07	-2.13636e-06	0	-3.35714e-06	-1.83117e-06	-2.13636e-06	6.10389e-07	6.71428e-06	-6.10389e-07
3	8	0	0	6.10389e-07	-6.10389e-07	-6.10389e-07	0	-1.52597e-06	-9.15583e-07	1.52597e-06	-2.74675e-06	-1.22078e-06	0	-3.05194e-07	6.40908e-06	-2.13636e-06
3	9	0	0	9.15583e-07	-6.10389e-07	-3.05194e-07	0	-2.13636e-06	3.05194e-07	1.83117e-06	-1.83117e-06	-3.05194e-07	9.15583e-07	-6.10389e-07	4.27272e-06	-2.13636e-06
3	10	0	9.15583e-07	0	-3.05194e-07	-6.10389e-07	0	-6.10389e-07	3.05194e-07	3.05194e-07	-1.52597e-06	0	2.13636e-06	-6.10389e-07	1.83117e-06	0
3	11	0	1.22078e-06	-3.05194e-07	0	-3.05194e-07	0	0	-6.10389e-07	-9.15583e-07	-1.52597e-06	-9.15583e-07	4.27272e-06	-1.83117e-06	6.10389e-07	2.13636e-06
3	12	0	3.05194e-07	3.05194e-07	3.05194e-07	0	-3.05194e-07	-6.10389e-07	-1.22078e-06	-1.22078e-06	-1.83117e-06	-1.22078e-06	4.88311e-06	-3.96753e-06	0	2.13636e-06
3	13	0	-3.05194e-07	2.13636e-06	1.22078e-06	3.05194e-07	-2.13636e-06	-1.22078e-06	-3.05194e-07	-6.10389e-07	-2.44156e-06	-6.10389e-07	6.10389e-07	-5.79869e-06	-6.10389e-07	6.10389e-07
3	14	0	-3.05194e-07	2.13636e-06	2.13636e-06	6.10389e-07	-2.74675e-06	0	0	0	-2.13636e-06	-3.05194e-07	-5.79869e-06	-7.01947e-06	-1.22078e-06	0
3	15	0	0	9.15583e-07	2.13636e-06	3.05194e-07	-1.83117e-06	9.15583e-07	-3.05194e-07	0	-1.52597e-06	-6.10389e-07	-8.54544e-06	-6.40908e-06	-6.10389e-07	0
3	16	0	-3.05194e-07	0	1.52597e-06	0	-3.05194e-07	6.10389e-07	-9.15583e-07	0	-2.13636e-06	-9.15583e-07	-3.96753e-06	-3.96753e-06	6.10389e-07	3.05194e-07
3	17	0	-1.22078e-06	0	6.10389e-07	0	0	-3.05194e-07	-9.15583e-07	6.10389e-07	-2.74675e-06	-3.05194e-07	1.52597e-06	-1.22078e-06	6.10389e-07	3.05194e-07
3	18	0	-1.22078e-06	3.05194e-07	6.10389e-07	-3.05194e-07	0	-3.05194e-07	-3.05194e-07	3.05194e-07	-2.74675e-06	0	2.74675e-06	-9.15583e-07	3.05194e-07	3.05194e-07
3	19	0	-6.10389e-07	3.05194e-07	6.10389e-07	-6.10389e-07	0	3.05194e-07	-9.15583e-07	-3.05194e-07	-1.52597e-06	-6.10389e-07	3.05194e-07	-2.74675e-06	1.83117e-06	-6.10389e-07
4	0	0	-3.05194e-07	3.05194e-07	6.10389e-07	-6.10389e-07	0	3.05194e-07	-9.15583e-07	-1.22078e-06	-9.15583e-07	-9.15583e-07	-1.52597e-06	-3.66233e-06	3.35714e-06	-2.13636e-06
4	1	0	-1.52597e-06	-3.05194e-07	3.05194e-07	0	-6.10389e-07	-3.05194e-07	0	-1.52597e-06	-1.52597e-06	-9.15583e-07	-1.52597e-06	-2.74675e-06	2.74675e-06	-3.66233e-06
4	2	0	-2.74675e-06	-1.83117e-06	9.15583e-07	3.05194e-07	-6.10389e-07	-1.52597e-06	9.15583e-07	-2.13636e-06	-2.13636e-06	-6.10389e-07	-1.83117e-06	-1.52597e-06	9.15583e-07	-4.57792e-06
4	3	0	-3.05194e-06	-2.74675e-06	1.83117e-06	6.10389e-07	0	-1.22078e-06	9.15583e-07	-2.44156e-06	-1.83117e-06	-9.15583e-07	-2.44156e-06	-1.52597e-06	1.52597e-06	-4.88311e-06
4	4	0	-2.44156e-06	-1.83117e-06	2.74675e-06	3.05194e-07	0	0	-3.05194e-07	-1.52597e-06	-1.52597e-06	-3.05194e-07	-2.44156e-06	-1.83117e-06	3.05194e-06	-3.66233e-06
4	5	0	-1.52597e-06	0	2.74675e-06	3.05194e-07	-6.10389e-07	6.10389e-07	-6.10389e-07	0	-2.44156e-06	3.05194e-07	-1.52597e-06	-1.52597e-06	1.52597e-06	0
4	6	0	-3.05194e-07	6.10389e-07	2.13636e-06	3.05194e-07	-9.15583e-07	9.15583e-07	0	6.10389e-07	-2.13636e-06	3.05194e-07	-1.22078e-06	-1.83117e-06	-2.13636e-06	3.66233e-06
4	7	0	0	0	2.13636e-06	0	-3.05194e-07	3.05194e-07	9.15583e-07	6.10389e-07	0	-6.10389e-07	-1.52597e-06	-3.05194e-06	-3.35714e-06	5.1883e-06
4	8	0	-6.10389e-07	-6.10389e-07	2.44156e-06	-6.10389e-07	3.05194e-07	0	6.10389e-07	0	3.05194e-06	-1.52597e-06	-1.83117e-06	-2.13636e-06	0	4.57792e-06
4	9	0	-1.52597e-06	0	2.74675e-06	-1.22078e-06	0	0	3.05194e-07	0	3.96753e-06	-6.10389e-07	-2.44156e-06	2.13636e-06	3.35714e-06	4.57792e-06
4	10	0	-1.52597e-06	0	2.44156e-06	-6.10389e-07	-1.52597e-06	6.10389e-07	0	0	2.44156e-06	0	-1.83117e-06	7.01947e-06	2.44156e-06	5.79869e-06
4	11	0	-3.05194e-07	0	2.13636e-06	-3.05194e-07	-2.44156e-06	1.52597e-06	-6.10389e-07	0	0	-6.10389e-07	1.83117e-06	7.93505e-06	0	6.71428e-06
4	12	0	0	0	2.44156e-06	-3.05194e-07	-2.13636e-06	1.83117e-06	-1.83117e-06	-9.15583e-07	-2.74675e-06	-1.22078e-06	8.24025e-06	5.4935e-06	-3.05194e-07	6.71428e-06
4	13	0	-1.22078e-06	6.10389e-07	3.05194e-06	-6.10389e-07	-1.22078e-06	9.15583e-07	-2.13636e-06	-1.22078e-06	-5.4935e-06	-3.05194e-07	1.15974e-05	3.96753e-06	1.22078e-06	7.01947e-06
4	14	0	-2.13636e-06	9.15583e-07	3.05194e-06	-3.05194e-07	-6.10389e-07	0	-9.15583e-07	-9.15583e-07	-6.71428e-06	6.10389e-07	6.71428e-06	3.35714e-06	2.44156e-06	7.62986e-06
4	15	0	-2.13636e-06	0	2.44156e-06	3.05194e-07	0	-3.05194e-07	-3.05194e-07	0	-5.4935e-06	3.05194e-07	-2.44156e-06	1.83117e-06	2.44156e-06	5.4935e-06
4	16	0	-1.52597e-06	-9.15583e-07	2.44156e-06	6.10389e-07	3.05194e-07	-6.10389e-07	-1.52597e-06	3.05194e-07	-5.1883e-06	-9.15583e-07	-7.62986e-06	0	2.74675e-06	2.44156e-06
4	17	0	-1.83117e-06	0	2.74675e-06	3.05194e-07	3.05194e-07	-3.05194e-07	-2.13636e-06	0	-7.01947e-06	-6.10389e-07	-5.1883e-06	-6.10389e-07	2.13636e-06	3.35714e-06
4	18	0	-2.44156e-06	1.22078e-06	3.05194e-06	0	0	0	-6.10389e-07	-3.05194e-07	-8.24025e-06	9.15583e-07	6.10389e-07	0	0	9.46103e-06
4	19	0	-2.44156e-06	1.22078e-06	2.74675e-06	-3.05194e-07	-1.22078e-06	6.10389e-07	1.22078e-06	-3.05194e-07	-4.57792e-06	2.13636e-06	3.35714e-06	-3.05194e-07	-1.22078e-06	1.19026e-05
5	0	0	-1.83117e-06	-3.05194e-07	2.13636e-06	-3.05194e-07	-1.83117e-06	9.15583e-07	1.52597e-06	0	9.15583e-07	1.52597e-06	2.13636e-06	-1.52597e-06	-9.15583e-07	5.4935e-06
5	1	0	-2.13636e-06	-6.10389e-07	1.83117e-06	0	-1.22078e-06	6.10389e-07	1.22078e-06	0	1.83117e-06	6.10389e-07	0	-9.15583e-07	3.05194e-07	-4.27272e-06
5	2	0	-2.74675e-06	3.05194e-07	1.22078e-06	9.15583e-07	0	0	2.44156e-06	-6.10389e-07	-2.44156e-06	9.15583e-07	-1.22078e-06	3.05194e-07	9.15583e-07	-7.93505e-06
5	3	0	-2.13636e-06	1.22078e-06	0	1.22078e-06	6.10389e-07	0	5.1883e-06	-9.15583e-07	-6.10389e-06	1.22078e-06	-1.52597e-06	0	3.05194e-07	-5.4935e-06
5	4	0	-3.05194e-07	6.10389e-07	-9.15583e-07	0	3.05194e-07	6.10389e-07	7.32467e-06	-6.10389e-07	-3.66233e-06	9.15583e-07	-1.83117e-06	-2.13636e-06	3.05194e-07	-3.05194e-06
5	5	0	6.10389e-07	0	-1.52597e-06	-1.22078e-06	0	6.10389e-07	7.93505e-06	-6.10389e-07	1.22078e-06	3.05194e-07	-1.83117e-06	-3.96753e-06	9.15583e-07	-3.05194e-06
5	6	0	6.10389e-07	-3.05194e-07	-1.52597e-06	-1.52597e-06	6.10389e-07	-3.05194e-07	7.01947e-06	-6.10389e-07	4.88311e-06	0	-9.15583e-07	-3.66233e-06	6.10389e-07	-1.83117e-06
5	7	0	0	-3.05194e-07	-1.83117e-06	-6.10389e-07	1.83117e-06	-1.22078e-06	5.79869e-06	-6.10389e-07	7.01947e-06	3.05194e-07	3.05194e-07	-1.22078e-06	3.05194e-07	9.15583e-07
5	8	0	-6.10389e-07	-3.05194e-07	-1.83117e-06	0	1.83117e-06	-6.10389e-07	4.88311e-06	-3.05194e-07	1.0987e-05	6.10389e-07	1.22078e-06	1.83117e-06	0	2.13636e-06
5	9	0	-3.05194e-07	0	-2.74675e-06	-3.05194e-07	1.22078e-06	9.15583e-07	3.96753e-06	0	1.61753e-05	6.10389e-07	9.15583e-07	4.57792e-06	3.05194e-07	1.22078e-06
5	10	0	0	6.10389e-07	-3.66233e-06	-6.10389e-07	3.05194e-07	1.52597e-06	3.96753e-06	3.05194e-07	1.80065e-05	9.15583e-07	0	4.88311e-06	3.05194e-07	3.96753e-06
5	11	0	3.05194e-07	1.22078e-06	-3.66233e-06	0	0	9.15583e-07	3.35714e-06	9.15583e-07	1.37337e-05	1.83117e-06	-6.10389e-07	1.83117e-06	3.05194e-07	1.00714e-05
5	12	0	3.05194e-07	1.22078e-06	-2.44156e-06	1.22078e-06	6.10389e-07	0	1.52597e-06	1.52597e-06	5.4935e-06	1.83117e-06	0	-2.13636e-06	9.15583e-07	1.19026e-05
5	13	0	3.05194e-07	6.10389e-07	-1.83117e-06	1.83117e-06	1.22078e-06	3.05194e-07	-3.05194e-07	1.83117e-06	-3.96753e-06	1.22078e-06	0	-3.66233e-06	9.15583e-07	7.01947e-06
5	14	0	3.05194e-07	3.05194e-07	-2.13636e-06	2.13636e-06	1.83117e-06	9.15583e-07	-1.22078e-06	1.83117e-06	-1.12922e-05	6.10389e-07	-6.10389e-07	-2.13636e-06	0	1.22078e-06
5	15	0	6.10389e-07	9.15583e-07	-2.13636e-06	2.44156e-06	1.52597e-06	9.15583e-07	-1.22078e-06	9.15583e-07	-1.22078e-05	1.52597e-06	-1.52597e-06	-3.05194e-07	-6.10389e-07	3.05194e-07
5	16	0	6.10389e-07	1.22078e-06	0	1.83117e-06	3.05194e-07	6.10389e-07	-9.15583e-07	-3.05194e-07	-7.01947e-06	3.05194e-06	-1.83117e-06	0	0	2.13636e-06
5	17	0	6.10389e-07	3.05194e-07	3.05194e-06	3.05194e-07	-6.10389e-07	0	-9.15583e-07	-1.52597e-06	0	3.35714e-06	-9.15583e-07	0	9.15583e-07	9.15583e-07
5	18	0	6.10389e-07	0	3.35714e-06	0	-1.52597e-06	-3.05194e-07	0	-1.52597e-06	2.74675e-06	2.13636e-06	0	3.05194e-07	6.10389e-07	-9.15583e-07
5	19	0	1.52597e-06	0	6.10389e-07	9.15583e-07	-1.22078e-06	-6.10389e-07	1.52597e-06	-3.05194e-07	0	1.22078e-06	3.05194e-07	9.15583e-07	-9.15583e-07	0
6	0	0	2.44156e-06	6.10389e-07	-1.52597e-06	3.05194e-06	-9.15583e-07	0	3.05194e-06	9.15583e-07	-5.79869e-06	1.22078e-06	3.05194e-07	1.22078e-06	-2.44156e-06	2.13636e-06
6	1	0	2.13636e-06	6.10389e-07	-1.52597e-06	2.74675e-06	-6.10389e-07	6.10389e-07	3.05194e-06	9.15583e-07	-1.12922e-05	1.22078e-06	-3.05194e-07	2.13636e-06	-1.83117e-06	9.15583e-07
6	2	0	9.15583e-07	0	-9.15583e-07	3.05194e-07	-3.05194e-07	9.15583e-07	1.83117e-06	0	-1.40389e-05	6.10389e-07	-1.52597e-06	4.27272e-06	-3.05194e-07	-3.66233e-06
6	3	0	0	-6.10389e-07	-9.15583e-07	-3.05194e-07	-3.05194e-07	0	6.10389e-07	-6.10389e-07	-1.31234e-05	0	-1.22078e-06	5.4935e-06	3.05194e-07	-7.93505e-06
6	4	0	-3.05194e-07	0	0	9.15583e-07	-9.15583e-07	-1.22078e-06	-3.05194e-07	3.05194e-07	-9.76622e-06	6.10389e-07	-6.10389e-07	4.27272e-06	6.10389e-07	-9.15583e-06
6	5	0	0	3.05194e-07	1.52597e-06	2.44156e-06	-1.52597e-06	-1.83117e-06	-9.15583e-07	1.83117e-06	-6.10389e-06	9.15583e-07	-6.10389e-07	1.52597e-06	3.05194e-07	-8.85064e-06
6	6	0	6.10389e-07	0	2.74675e-06	1.22078e-06	-1.22078e-06	-9.15583e-07	-1.22078e-06	2.13636e-06	-4.27272e-06	0	-1.52597e-06	-6.10389e-07	0	-8.54544e-06
6	7	0	1.22078e-06	0	1.22078e-06	-3.05194e-07	-6.10389e-07	-3.05194e-07	-9.15583e-07	1.22078e-06	-3.66233e-06	-6.10389e-07	-2.13636e-06	-2.13636e-06	-6.10389e-07	-6.40908e-06
6	8	0	1.52597e-06	9.15583e-07	-9.15583e-07	-6.10389e-07	-9.15583e-07	-1.22078e-06	-6.10389e-07	6.10389e-07	-3.05194e-06	0	-1.52597e-06	-2.44156e-06	-1.22078e-06	-2.44156e-06
6	9	0	1.22078e-06	2.74675e-06	-1.22078e-06	3.05194e-07	-1.83117e-06	-2.13636e-06	-6.10389e-07	9.15583e-07	-2.44156e-06	1.52597e-06	0	-1.83117e-06	-1.52597e-06	0
6	10	0	3.05194e-07	2.44156e-06	0	1.22078e-06	-2.44156e-06	-1.83117e-06	-6.10389e-07	1.52597e-06	-2.44156e-06	1.83117e-06	1.22078e-06	0	-2.44156e-06	3.05194e-07
6	11	0	0	3.05194e-07	6.10389e-07	6.10389e-07	-1.83117e-06	-3.05194e-07	-1.22078e-06	1.52597e-06	-2.44156e-06	6.10389e-07	2.44156e-06	1.83117e-06	-3.66233e-06	0
6	12	0	0	-9.15583e-07	0	0	-9.15583e-07	0	-1.83117e-06	1.22078e-06	-1.22078e-06	0	2.44156e-06	2.74675e-06	-4.27272e-06	0
6	13	0	3.05194e-07	-6.10389e-07	0	3.05194e-07	-3.05194e-07	-3.05194e-07	-1.22078e-06	9.15583e-07	3.05194e-07	0	9.15583e-07	1.52597e-06	-3.96753e-06	6.10389e-07
6	14	0	0	0	1.52597e-06	6.10389e-07	0	-1.52597e-06	-6.10389e-07	0	6.10389e-07	0	-1.52597e-06	0	-3.66233e-06	6.10389e-07
6	15	0	0	0	2.13636e-06	0	0	-1.83117e-06	-6.10389e-07	-9.15583e-07	-3.05194e-07	-6.10389e-07	-2.74675e-06	-1.52597e-06	-3.66233e-06	9.15583e-07
6	16	0	0	-3.05194e-07	1.52597e-06	-9.15583e-07	-9.15583e-07	-9.15583e-07	-1.22078e-06	-9.15583e-07	-6.10389e-07	0	-1.83117e-06	-2.74675e-06	-3.35714e-06	1.52597e-06
6	17	0	-6.10389e-07	0	6.10389e-07	-9.15583e-07	-1.83117e-06	0	-1.22078e-06	3.05194e-07	0	1.22078e-06	-6.10389e-07	-4.27272e-06	-2.44156e-06	1.22078e-06
6	18	0	-1.52597e-06	6.10389e-07	1.22078e-06	0	-2.13636e-06	3.05194e-07	-6.10389e-07	1.22078e-06	1.22078e-06	1.52597e-06	-6.10389e-07	-4.88311e-06	-2.13636e-06	0
6	19	0	-9.15583e-07	0	1.83117e-06	3.05194e-07	-1.22078e-06	3.05194e-07	-3.05194e-07	3.05194e-07	9.15583e-07	0	-9.15583e-07	-4.27272e-06	-3.96753e-06	-1.22078e-06
7	0	0	0	-1.22078e-06	1.22078e-06	3.05194e-07	-6.10389e-07	0	-6.10389e-07	-6.10389e-07	3.05194e-07	-9.15583e-07	-3.05194e-07	-3.96753e-06	-6.10389e-06	-6.10389e-07
7	1	0	6.10389e-07	-1.83117e-06	0	0	-9.15583e-07	0	-1.22078e-06	-3.05194e-07	6.10389e-07	-3.05194e-07	-3.05194e-07	-4.88311e-06	-3.96753e-06	-3.05194e-07
7	2	0	0	-1.52597e-06	0	3.05194e-07	-1.83117e-06	3.05194e-07	-1.52597e-06	3.05194e-07	9.15583e-07	3.05194e-07	-2.13636e-06	-6.40908e-06	3.66233e-06	-2.13636e-06
7	3	0	-9.15583e-07	-1.22078e-06	6.10389e-07	9.15583e-07	-1.52597e-06	3.05194e-07	-1.83117e-06	0	9.15583e-07	0	-3.96753e-06	-7.01947e-06	1.22078e-05	-3.96753e-06
7	4	0	-6.10389e-07	-6.10389e-07	1.52597e-06	1.52597e-06	-3.05194e-07	3.05194e-07	-2.44156e-06	-6.10389e-07	1.22078e-06	-3.05194e-07	-3.05194e-06	-5.79869e-06	1.49545e-05	-1.83117e-06
7	5	0	-3.05194e-07	9.15583e-07	1.52597e-06	6.10389e-07	3.05194e-07	6.10389e-07	-2.74675e-06	0	1.83117e-06	0	-3.05194e-07	-3.96753e-06	1.06818e-05	4.88311e-06
7	6	0	-6.10389e-07	1.83117e-06	6.10389e-07	-3.05194e-07	6.10389e-07	1.22078e-06	-2.74675e-06	9.15583e-07	1.83117e-06	9.15583e-07	9.15583e-07	-1.22078e-06	3.96753e-06	1.0987e-05
7	7	0	-1.22078e-06	6.10389e-07	-3.05194e-07	-3.05194e-07	3.05194e-07	1.22078e-06	-2.13636e-06	1.22078e-06	1.52597e-06	6.10389e-07	0	2.13636e-06	3.05194e-07	1.0987e-05
7	8	0	-6.10389e-07	-9.15583e-07	-6.10389e-07	3.05194e-07	3.05194e-07	3.05194e-07	-1.83117e-06	0	1.83117e-06	0	-1.22078e-06	5.1883e-06	3.05194e-07	5.4935e-06
7	9	0	0	-1.52597e-06	-3.05194e-07	6.10389e-07	9.15583e-07	0	-1.22078e-06	-3.05194e-07	3.05194e-06	0	-2.13636e-06	5.4935e-06	3.05194e-07	0
7	10	0	6.10389e-07	-3.05194e-07	0	0	6.10389e-07	0	-6.10389e-07	3.05194e-07	3.96753e-06	6.10389e-07	-3.35714e-06	4.27272e-06	3.05194e-07	-6.10389e-07
7	11	0	3.05194e-07	6.10389e-07	3.05194e-07	-9.15583e-07	0	0	-6.10389e-07	9.15583e-07	3.05194e-06	3.05194e-07	-4.57792e-06	4.27272e-06	3.05194e-07	1.83117e-06
7	12	0	0	6.10389e-07	0	-9.15583e-07	0	-3.05194e-07	-1.22078e-06	0	1.83117e-06	0	-4.88311e-06	5.79869e-06	-3.05194e-07	2.13636e-06
7	13	0	-6.10389e-07	3.05194e-07	-3.05194e-07	-3.05194e-07	9.15583e-07	-9.15583e-07	-1.83117e-06	-2.13636e-06	1.83117e-06	0	-3.66233e-06	4.88311e-06	-3.05194e-06	-4.27272e-06
7	14	0	-1.22078e-06	6.10389e-07	0	-3.05194e-07	2.13636e-06	-6.10389e-07	-1.52597e-06	-2.44156e-06	2.13636e-06	0	-2.74675e-06	3.05194e-07	-6.40908e-06	-1.34286e-05
7	15	0	-1.83117e-06	9.15583e-07	3.05194e-07	-9.15583e-07	1.83117e-06	0	-1.22078e-06	-1.22078e-06	1.83117e-06	-9.15583e-07	-2.13636e-06	-4.27272e-06	-6.10389e-06	-1.43441e-05
7	16	0	-9.15583e-07	1.22078e-06	3.05194e-07	-6.10389e-07	6.10389e-07	0	-1.52597e-06	0	6.10389e-07	-1.52597e-06	-1.52597e-06	-6.10389e-06	-3.05194e-07	-3.05194e-06
7	17	0	9.15583e-07	1.22078e-06	3.05194e-07	-3.05194e-07	0	0	-1.83117e-06	6.10389e-07	6.10389e-07	-6.10389e-07	0	-7.32467e-06	6.40908e-06	1.06818e-05
7	18	0	1.83117e-06	9.15583e-07	3.05194e-07	-6.10389e-07	0	1.22078e-06	-9.15583e-07	9.15583e-07	1.52597e-06	3.05194e-07	-6.10389e-07	-8.85064e-06	8.54544e-06	1.43441e-05
7	19	0	6.10389e-07	0	3.05194e-07	-1.52597e-06	6.10389e-07	2.13636e-06	0	6.10389e-07	2.13636e-06	0	-2.74675e-06	-7.32467e-06	5.1883e-06	6.10389e-06
8	0	0	-9.15583e-07	-9.15583e-07	3.05194e-07	-1.83117e-06	3.05194e-07	9.15583e-07	9.15583e-07	-3.05194e-07	1.52597e-06	-9.15583e-07	-3.96753e-06	-3.05194e-07	6.10389e-07	-9.15583e-07
8	1	0	-9.15583e-07	-9.15583e-07	0	-1.22078e-06	0	-9.15583e-07	1.22078e-06	-1.83117e-06	1.22078e-06	-1.22078e-06	-1.22078e-06	5.4935e-06	-1.22078e-06	6.10389e-07
8	2	0	9.15583e-07	0	-3.05194e-07	-1.22078e-06	0	-1.22078e-06	1.52597e-06	-1.83117e-06	1.83117e-06	-3.05194e-07	1.52597e-06	3.35714e-06	-3.05194e-07	7.32467e-06
8	3	0	2.44156e-06	0	-3.05194e-07	-1.83117e-06	3.05194e-07	-3.05194e-07	1.22078e-06	-3.05194e-07	2.44156e-06	-6.10389e-07	1.52597e-06	-2.44156e-06	9.15583e-07	1.06818e-05
8	4	0	1.52597e-06	0	0	-2.13636e-06	6.10389e-07	0	3.05194e-07	3.05194e-07	1.83117e-06	-1.52597e-06	-6.10389e-07	-3.66233e-06	1.22078e-06	8.24025e-06
8	5	0	0	0	0	-2.13636e-06	9.15583e-07	-1.22078e-06	-3.05194e-07	-3.05194e-07	1.22078e-06	-9.15583e-07	-6.10389e-07	-1.52597e-06	1.52597e-06	2.74675e-06
8	6	0	-1.22078e-06	6.10389e-07	0	-2.13636e-06	1.52597e-06	-1.83117e-06	-6.10389e-07	-1.83117e-06	6.10389e-07	3.05194e-07	1.22078e-06	-4.27272e-06	1.52597e-06	-3.35714e-06
8	7	0	-1.83117e-06	9.15583e-07	0	-2.13636e-06	1.83117e-06	-1.22078e-06	0	-2.13636e-06	0	0	2.44156e-06	-1.03766e-05	3.05194e-07	-7.32467e-06
8	8	0	-2.44156e-06	3.05194e-07	0	-1.52597e-06	1.52597e-06	-3.05194e-07	0	-3.05194e-07	-6.10389e-07	-1.52597e-06	1.83117e-06	-7.01947e-06	-1.83117e-06	-4.57792e-06
8	9	0	-2.44156e-06	-3.05194e-07	0	-3.05194e-07	9.15583e-07	-3.05194e-07	0	9.15583e-07	-9.15583e-07	-1.22078e-06	3.05194e-06	9.15583e-06	-5.79869e-06	3.66233e-06
8	10	0	-1.22078e-06	0	0	0	1.22078e-06	-3.05194e-07	-3.05194e-07	3.05194e-07	0	6.10389e-07	5.1883e-06	2.22792e-05	-1.12922e-05	9.15583e-06
8	11	0	0	1.22078e-06	-6.10389e-07	0	9.15583e-07	0	-9.15583e-07	-6.10389e-07	9.15583e-07	2.13636e-06	3.96753e-06	1.89221e-05	-1.58701e-05	5.79869e-06
8	12	0	3.05194e-07	2.13636e-06	-6.10389e-07	-9.15583e-07	0	-3.05194e-07	-2.13636e-06	-3.05194e-07	1.22078e-06	6.10389e-07	-6.10389e-07	6.40908e-06	-1.77013e-05	-9.15583e-07
8	13	0	0	1.83117e-06	0	-9.15583e-07	-9.15583e-07	-1.22078e-06	-2.74675e-06	3.05194e-07	1.52597e-06	-1.22078e-06	-2.74675e-06	6.10389e-07	-1.61753e-05	-3.96753e-06
8	14	0	-3.05194e-07	9.15583e-07	3.05194e-07	-9.15583e-07	-3.05194e-07	-1.52597e-06	-2.13636e-06	0	1.52597e-06	-1.52597e-06	3.05194e-07	3.96753e-06	-1.46493e-05	-3.05194e-06
8	15	0	0	6.10389e-07	-6.10389e-07	-1.52597e-06	3.05194e-07	-1.22078e-06	-9.15583e-07	-9.15583e-07	1.52597e-06	-6.10389e-07	3.96753e-06	6.71428e-06	-1.31234e-05	-3.66233e-06
8	16	0	0	9.15583e-07	-2.13636e-06	-2.44156e-06	9.15583e-07	-1.22078e-06	-6.10389e-07	-1.83117e-06	9.15583e-07	-3.05194e-07	1.52597e-06	5.1883e-06	-7.62986e-06	-6.40908e-06
8	17	0	0	1.22078e-06	-2.74675e-06	-2.13636e-06	9.15583e-07	-1.83117e-06	-1.22078e-06	-9.15583e-07	1.52597e-06	-3.05194e-07	-3.05194e-06	3.66233e-06	4.57792e-06	-6.10389e-06
8	18	0	3.05194e-07	3.05194e-07	-2.13636e-06	-6.10389e-07	1.52597e-06	-1.22078e-06	-1.52597e-06	6.10389e-07	3.05194e-06	-3.05194e-07	-3.35714e-06	4.88311e-06	1.89221e-05	-1.22078e-06
8	19	0	1.22078e-06	0	-1.52597e-06	6.10389e-07	2.44156e-06	0	-1.22078e-06	1.52597e-06	3.66233e-06	-9.15583e-07	3.05194e-07	4.88311e-06	2.47207e-05	3.35714e-06
9	0	0	9.15583e-07	-3.05194e-07	-1.52597e-06	9.15583e-07	1.83117e-06	3.05194e-07	-9.15583e-07	1.52597e-06	2.44156e-06	-2.44156e-06	2.44156e-06	3.05194e-06	1.92272e-05	5.4935e-06
9	1	0	0	-3.05194e-07	-1.52597e-06	9.15583e-07	6.10389e-07	-3.05194e-07	-6.10389e-07	1.52597e-06	1.52597e-06	-2.44156e-06	0	2.44156e-06	1.03766e-05	4.88311e-06
9	2	0	0	-3.05194e-07	-9.15583e-07	1.52597e-06	3.05194e-07	-9.15583e-07	-9.15583e-07	1.83117e-06	2.44156e-06	-1.22078e-06	-3.05194e-06	3.05194e-06	5.79869e-06	2.13636e-06
9	3	0	6.10389e-07	0	-6.10389e-07	2.44156e-06	2.13636e-06	0	-9.15583e-07	1.52597e-06	4.27272e-06	-6.10389e-07	-5.1883e-06	1.52597e-06	5.1883e-06	-1.83117e-06
9	4	0	1.22078e-06	3.05194e-07	-6.10389e-07	1.83117e-06	3.35714e-06	6.10389e-07	-6.10389e-07	6.10389e-07	4.88311e-06	-1.83117e-06	-5.79869e-06	-2.13636e-06	4.57792e-06	-3.05194e-06
9	5	0	1.52597e-06	0	-9.15583e-07	0	2.13636e-06	0	-3.05194e-07	3.05194e-07	3.66233e-06	-2.13636e-06	-4.27272e-06	-4.88311e-06	3.05194e-06	1.83117e-06
9	6	0	2.13636e-06	-9.15583e-07	-6.10389e-07	-6.10389e-07	3.05194e-07	-6.10389e-07	0	0	2.44156e-06	-6.10389e-07	0	-4.57792e-06	2.74675e-06	7.93505e-06
9	7	0	2.74675e-06	-1.83117e-06	-3.05194e-07	3.05194e-07	0	-3.05194e-07	0	-3.05194e-07	2.74675e-06	3.05194e-07	4.27272e-06	-3.66233e-06	1.83117e-06	6.71428e-06
9	8	0	2.13636e-06	-9.15583e-07	-6.10389e-07	1.83117e-06	6.10389e-07	0	-9.15583e-07	-3.05194e-07	2.74675e-06	-3.05194e-07	7.93505e-06	-2.44156e-06	-1.52597e-06	-1.83117e-06
9	9	0	9.15583e-07	0	-1.22078e-06	1.83117e-06	1.22078e-06	3.05194e-07	-9.15583e-07	0	6.10389e-07	-1.83117e-06	1.06818e-05	0	-5.79869e-06	-8.24025e-06
9	10	0	6.10389e-07	0	-1.22078e-06	6.10389e-07	6.10389e-07	6.10389e-07	0	9.15583e-07	-3.05194e-06	-9.15583e-07	1.15974e-05	3.05194e-06	-7.62986e-06	-5.79869e-06
9	11	0	1.83117e-06	-6.10389e-07	-6.10389e-07	0	3.05194e-07	1.22078e-06	1.22078e-06	1.83117e-06	-5.79869e-06	9.15583e-07	6.10389e-06	6.40908e-06	-7.93505e-06	1.22078e-06
9	12	0	2.13636e-06	-9.15583e-07	3.05194e-07	9.15583e-07	3.05194e-07	1.22078e-06	1.52597e-06	2.13636e-06	-6.10389e-06	6.10389e-07	-4.57792e-06	7.93505e-06	-1.03766e-05	5.79869e-06
9	13	0	9.15583e-07	-6.10389e-07	9.15583e-07	1.83117e-06	3.05194e-07	0	1.52597e-06	1.83117e-06	-4.27272e-06	-1.83117e-06	-1.0987e-05	6.10389e-06	-1.31234e-05	4.88311e-06
9	14	0	0	-6.10389e-07	0	2.13636e-06	0	-3.05194e-07	1.52597e-06	6.10389e-07	-2.13636e-06	-2.74675e-06	-5.1883e-06	0	-1.0987e-05	1.83117e-06
9	15	0	3.05194e-07	-1.22078e-06	-1.22078e-06	1.52597e-06	0	0	9.15583e-07	0	-9.15583e-07	-1.22078e-06	4.57792e-06	-7.32467e-06	-2.74675e-06	0
9	16	0	9.15583e-07	-1.83117e-06	-2.44156e-06	6.10389e-07	1.52597e-06	6.10389e-07	0	3.05194e-07	-6.10389e-07	-3.05194e-07	4.88311e-06	-9.46103e-06	5.1883e-06	3.05194e-07
9	17	0	6.10389e-07	-2.13636e-06	-2.74675e-06	0	3.35714e-06	6.10389e-07	-6.10389e-07	1.22078e-06	-1.22078e-06	-1.22078e-06	-4.88311e-06	-7.62986e-06	8.24025e-06	1.22078e-06
9	18	0	0	-2.13636e-06	-2.74675e-06	0	3.66233e-06	0	-3.05194e-07	9.15583e-07	-1.52597e-06	-1.83117e-06	-1.28182e-05	-8.24025e-06	7.01947e-06	1.22078e-06
9	19	0	9.15583e-07	-1.83117e-06	-3.35714e-06	9.15583e-07	2.44156e-06	6.10389e-07	0	0	-1.22078e-06	-3.05194e-07	-1.0987e-05	-1.19026e-05	6.40908e-06	9.15583e-07
10	0	0	2.44156e-06	-1.83117e-06	-3.66233e-06	1.52597e-06	1.83117e-06	1.52597e-06	0	-3.05194e-07	0	6.10389e-07	-1.52597e-06	-9.76622e-06	6.40908e-06	3.66233e-06
10	1	0	3.05194e-06	-1.52597e-06	-2.74675e-06	9.15583e-07	2.13636e-06	9.15583e-07	0	6.10389e-07	1.22078e-06	0	9.46103e-06	-1.83117e-06	6.40908e-06	9.46103e-06
10	2	0	1.83117e-06	-6.10389e-07	-1.52597e-06	0	2.44156e-06	0	0	1.52597e-06	1.52597e-06	-1.22078e-06	1.80065e-05	-6.10389e-07	5.79869e-06	1.31234e-05
10	3	0	3.05194e-07	0	-1.22078e-06	3.05194e-07	1.52597e-06	0	6.10389e-07	1.22078e-06	9.15583e-07	-6.10389e-07	1.86169e-05	-1.28182e-05	5.79869e-06	9.15583e-06
10	4	0	0	6.10389e-07	-1.52597e-06	1.52597e-06	0	9.15583e-07	0	9.15583e-07	6.10389e-07	3.05194e-07	7.32467e-06	-2.71623e-05	4.57792e-06	-6.10389e-07
10	5	0	3.05194e-07	6.10389e-07	-1.52597e-06	1.83117e-06	0	1.22078e-06	-9.15583e-07	9.15583e-07	9.15583e-07	0	-6.10389e-06	-3.17402e-05	6.10389e-07	-1.31234e-05
10	6	0	9.15583e-07	3.05194e-07	-6.10389e-07	9.15583e-07	9.15583e-07	0	-9.15583e-07	1.22078e-06	1.52597e-06	-9.15583e-07	-8.85064e-06	-3.35714e-05	-4.27272e-06	-2.80779e-05
10	7	0	1.52597e-06	0	6.10389e-07	0	1.22078e-06	-9.15583e-07	6.10389e-07	6.10389e-07	1.52597e-06	-1.22078e-06	1.52597e-06	-4.60844e-05	-6.10389e-06	-4.69999e-05
10	8	0	2.13636e-06	0	1.83117e-06	0	3.05194e-07	-6.10389e-07	2.13636e-06	0	1.83117e-06	-6.10389e-07	1.2513e-05	-6.19545e-05	-3.66233e-06	-6.13441e-05
10	9	0	1.83117e-06	-6.10389e-07	1.52597e-06	3.05194e-07	3.05194e-07	0	1.52597e-06	0	2.44156e-06	-6.10389e-07	1.40389e-05	-5.89025e-05	1.22078e-06	-5.67662e-05
10	10	0	6.10389e-07	-1.52597e-06	6.10389e-07	0	1.22078e-06	0	6.10389e-07	3.05194e-07	2.74675e-06	-6.10389e-07	9.46103e-06	-3.17402e-05	5.1883e-06	-2.77727e-05
10	11	0	-9.15583e-07	-1.52597e-06	0	-3.05194e-07	2.44156e-06	-9.15583e-07	1.22078e-06	6.10389e-07	2.13636e-06	0	6.40908e-06	9.15583e-07	6.71428e-06	1.12922e-05
10	12	0	-1.83117e-06	-9.15583e-07	-6.10389e-07	0	1.83117e-06	-1.52597e-06	2.13636e-06	3.05194e-07	1.22078e-06	1.22078e-06	4.27272e-06	2.16688e-05	5.79869e-06	3.90649e-05
10	13	0	-1.52597e-06	-6.10389e-07	-3.05194e-07	9.15583e-07	6.10389e-07	-9.15583e-07	1.22078e-06	0	6.10389e-07	1.83117e-06	-6.10389e-07	3.2961e-05	3.05194e-06	4.3948e-05
10	14	0	-6.10389e-07	-3.05194e-07	-3.05194e-07	6.10389e-07	-3.05194e-07	-9.15583e-07	-3.05194e-07	-3.05194e-07	6.10389e-07	1.52597e-06	-6.40908e-06	4.33376e-05	-6.10389e-07	3.26558e-05
10	15	0	0	0	0	-3.05194e-07	-3.05194e-07	-1.22078e-06	-3.05194e-07	0	1.52597e-06	1.22078e-06	-7.93505e-06	5.09675e-05	-4.27272e-06	1.98376e-05
10	16	0	0	0	-3.05194e-07	-9.15583e-07	0	-9.15583e-07	6.10389e-07	0	2.44156e-06	1.22078e-06	-7.01947e-06	4.3948e-05	-6.71428e-06	1.49545e-05
10	17	0	0	3.05194e-07	-6.10389e-07	-6.10389e-07	6.10389e-07	3.05194e-07	1.22078e-06	0	2.74675e-06	6.10389e-07	-9.76622e-06	2.22792e-05	-7.62986e-06	1.46493e-05
10	18	0	-3.05194e-07	3.05194e-07	-1.22078e-06	-3.05194e-07	3.05194e-07	1.83117e-06	6.10389e-07	0	2.13636e-06	-3.05194e-07	-1.58701e-05	0	-7.32467e-06	1.06818e-05
10	19	0	-9.15583e-07	3.05194e-07	-1.83117e-06	-6.10389e-07	0	9.15583e-07	9.15583e-07	3.05194e-07	9.15583e-07	-6.10389e-07	-1.70909e-05	-7.62986e-06	-7.01947e-06	2.13636e-06
11	0	0	-1.52597e-06	6.10389e-07	-1.22078e-06	-3.05194e-07	-9.15583e-07	-6.10389e-07	2.13636e-06	3.05194e-07	3.05194e-07	0	-9.15583e-06	-1.22078e-06	-4.88311e-06	-2.13636e-06
11	1	0	-1.52597e-06	9.15583e-07	-6.10389e-07	3.05194e-07	-9.15583e-07	-1.22078e-06	1.83117e-06	3.05194e-07	9.15583e-07	9.15583e-07	1.52597e-06	6.10389e-06	3.05194e-07	1.52597e-06
11	2	0	-6.10389e-07	1.83117e-06	0	6.10389e-07	-3.05194e-07	-3.05194e-07	0	0	1.52597e-06	9.15583e-07	6.10389e-06	6.40908e-06	6.10389e-06	7.32467e-06
11	3	0	3.05194e-07	2.74675e-06	0	0	0	0	-1.22078e-06	3.05194e-07	1.52597e-06	3.05194e-07	3.35714e-06	7.01947e-06	6.40908e-06	6.40908e-06
11	4	0	6.10389e-07	1.83117e-06	6.10389e-07	-3.05194e-07	0	-3.05194e-07	-6.10389e-07	6.10389e-07	9.15583e-07	0	1.52597e-06	2.0448e-05	-3.05194e-07	9.15583e-07
11	5	0	3.05194e-07	0	6.10389e-07	0	-9.15583e-07	-9.15583e-07	0	3.05194e-07	6.10389e-07	0	5.79869e-06	4.27272e-05	-6.71428e-06	-3.05194e-07
11	6	0	0	-1.52597e-06	0	0	-1.83117e-06	-6.10389e-07	0	-3.05194e-07	9.15583e-07	-6.10389e-07	1.0987e-05	5.46298e-05	-6.71428e-06	4.57792e-06
11	7	0	3.05194e-07	-9.15583e-07	-3.05194e-07	-6.10389e-07	-1.83117e-06	-6.10389e-07	-6.10389e-07	-1.22078e-06	1.83117e-06	-3.05194e-07	7.93505e-06	4.48636e-05	-2.44156e-06	8.85064e-06
11	8	0	9.15583e-07	0	-3.05194e-07	-1.22078e-06	-1.22078e-06	-1.83117e-06	-9.15583e-07	-9.15583e-07	3.05194e-06	6.10389e-07	-3.05194e-06	2.53311e-05	0	6.10389e-06
11	9	0	9.15583e-07	-3.05194e-07	3.05194e-07	0	-9.15583e-07	-2.74675e-06	-9.15583e-07	0	3.96753e-06	1.83117e-06	-1.22078e-05	1.28182e-05	3.05194e-07	0
11	10	0	3.05194e-07	-1.52597e-06	9.15583e-07	9.15583e-07	-1.22078e-06	-2.13636e-06	-6.10389e-07	0	3.96753e-06	1.83117e-06	-1.22078e-05	1.00714e-05	4.27272e-06	-4.57792e-06
11	11	0	0	-1.22078e-06	3.05194e-07	3.05194e-07	-1.52597e-06	-6.10389e-07	0	-9.15583e-07	3.05194e-06	9.15583e-07	-7.32467e-06	8.85064e-06	1.0987e-05	-4.27272e-06
11	12	0	0	-6.10389e-07	0	-1.52597e-06	-1.22078e-06	-3.05194e-07	6.10389e-07	-1.83117e-06	2.74675e-06	3.05194e-07	-4.57792e-06	5.4935e-06	1.40389e-05	-1.52597e-06
11	13	0	3.05194e-07	-9.15583e-07	3.05194e-07	-2.74675e-06	-9.15583e-07	-6.10389e-07	3.05194e-07	-1.52597e-06	2.13636e-06	0	-4.57792e-06	4.27272e-06	9.76622e-06	1.22078e-06
11	14	0	0	-1.52597e-06	1.22078e-06	-2.44156e-06	-1.52597e-06	-9.15583e-07	-9.15583e-07	0	9.15583e-07	-3.05194e-07	-3.05194e-06	5.1883e-06	3.66233e-06	2.44156e-06
11	15	0	-6.10389e-07	-6.10389e-07	2.13636e-06	-1.83117e-06	-2.74675e-06	-3.05194e-07	-1.83117e-06	3.05194e-07	3.05194e-07	0	0	4.88311e-06	6.10389e-07	1.22078e-06
11	16	0	-1.22078e-06	1.22078e-06	2.44156e-06	-9.15583e-07	-2.74675e-06	9.15583e-07	-6.10389e-07	0	1.83117e-06	3.05194e-07	2.74675e-06	3.35714e-06	6.10389e-07	-1.83117e-06
11	17	0	-1.52597e-06	2.13636e-06	2.44156e-06	-6.10389e-07	-1.83117e-06	2.13636e-06	0	-9.15583e-07	3.05194e-06	0	3.05194e-06	4.57792e-06	2.13636e-06	-6.10389e-06
11	18	0	-1.52597e-06	6.10389e-07	2.44156e-06	-3.05194e-07	-6.10389e-07	2.44156e-06	-9.15583e-07	-9.15583e-07	0	-6.10389e-07	2.44156e-06	6.10389e-06	4.57792e-06	-1.06818e-05
11	19	0	-9.15583e-07	-6.10389e-07	1.83117e-06	-6.10389e-07	-3.05194e-07	1.52597e-06	-1.83117e-06	-3.05194e-07	-5.4935e-06	-9.15583e-07	3.35714e-06	3.05194e-06	5.4935e-06	-1.55649e-05
12	0	0	0	-9.15583e-07	6.10389e-07	-9.15583e-07	-3.05194e-07	0	0	-6.10389e-07	-9.76622e-06	0	4.27272e-06	-3.35714e-06	1.22078e-06	-1.89221e-05
12	1	0	1.22078e-06	-1.22078e-06	0	-6.10389e-07	0	0	2.74675e-06	-1.22078e-06	-1.06818e-05	9.15583e-07	4.57792e-06	-6.10389e-06	-7.93505e-06	-1.67857e-05
12	2	0	1.52597e-06	-1.52597e-06	3.05194e-07	0	0	1.22078e-06	2.44156e-06	-9.15583e-07	-1.19026e-05	6.10389e-07	5.1883e-06	-2.74675e-06	-1.52597e-05	-8.54544e-06
12	3	0	3.05194e-07	-9.15583e-07	2.44156e-06	6.10389e-07	0	1.83117e-06	-6.10389e-07	-6.10389e-07	-1.34286e-05	0	6.71428e-06	0	-1.37337e-05	3.05194e-06
12	4	0	-1.22078e-06	0	3.05194e-06	6.10389e-07	-3.05194e-07	6.10389e-07	-1.83117e-06	-6.10389e-07	-1.03766e-05	-1.22078e-06	6.40908e-06	-1.22078e-06	-5.79869e-06	1.22078e-05
12	5	0	-1.22078e-06	3.05194e-07	0	6.10389e-07	3.05194e-07	-9.15583e-07	0	-9.15583e-07	-1.22078e-06	-1.22078e-06	1.22078e-06	-4.57792e-06	9.15583e-07	1.46493e-05
12	6	0	0	-6.10389e-07	-3.96753e-06	9.15583e-07	1.83117e-06	-6.10389e-07	1.52597e-06	-3.05194e-07	7.32467e-06	-1.22078e-06	-6.71428e-06	-5.79869e-06	3.05194e-06	1.00714e-05
12	7	0	3.05194e-07	-1.83117e-06	-5.1883e-06	9.15583e-07	2.74675e-06	3.05194e-07	0	9.15583e-07	9.46103e-06	-1.22078e-06	-1.06818e-05	-5.4935e-06	1.22078e-06	3.96753e-06
12	8	0	-6.10389e-07	-1.22078e-06	-2.44156e-06	1.22078e-06	1.83117e-06	6.10389e-07	-1.83117e-06	9.15583e-07	6.10389e-06	-1.52597e-06	-6.10389e-06	-6.40908e-06	-1.83117e-06	9.15583e-07
12	9	0	-2.13636e-06	3.05194e-07	3.05194e-07	1.22078e-06	0	0	-1.52597e-06	-3.05194e-07	3.66233e-06	-1.52597e-06	2.74675e-06	-7.93505e-06	-5.1883e-06	1.22078e-06
12	10	0	-1.83117e-06	1.22078e-06	1.22078e-06	9.15583e-07	-1.22078e-06	0	0	-1.83117e-06	3.66233e-06	-9.15583e-07	7.93505e-06	-8.85064e-06	-7.32467e-06	1.22078e-06
12	11	0	-9.15583e-07	1.52597e-06	6.10389e-07	6.10389e-07	-9.15583e-07	0	3.05194e-07	-1.83117e-06	3.35714e-06	-3.05194e-07	6.71428e-06	-8.54544e-06	-7.62986e-06	-3.05194e-07
12	12	0	-6.10389e-07	1.52597e-06	9.15583e-07	3.05194e-07	0	3.05194e-07	0	-9.15583e-07	1.83117e-06	0	3.35714e-06	-7.32467e-06	-6.40908e-06	-2.13636e-06
12	13	0	-1.52597e-06	1.22078e-06	9.15583e-07	3.05194e-07	9.15583e-07	3.05194e-07	-3.05194e-07	-6.10389e-07	1.22078e-06	0	2.44156e-06	-5.4935e-06	-4.57792e-06	-1.83117e-06
12	14	0	-1.83117e-06	9.15583e-07	0	0	6.10389e-07	0	-6.10389e-07	-9.15583e-07	1.22078e-06	0	3.66233e-06	-2.74675e-06	-3.35714e-06	-3.05194e-07
12	15	0	-1.22078e-06	1.22078e-06	-3.05194e-07	-3.05194e-07	0	-1.22078e-06	-1.83117e-06	-6.10389e-07	3.05194e-07	0	4.27272e-06	-9.15583e-07	-2.13636e-06	-3.05194e-07
12	16	0	-9.15583e-07	2.13636e-06	0	-6.10389e-07	0	-2.13636e-06	-2.13636e-06	-3.05194e-07	-6.10389e-07	3.05194e-07	4.27272e-06	-6.10389e-07	-1.52597e-06	-2.13636e-06
12	17	0	-1.22078e-06	1.52597e-06	9.15583e-07	3.05194e-07	3.05194e-07	-1.52597e-06	-9.15583e-07	-6.10389e-07	0	6.10389e-07	4.88311e-06	-2.44156e-06	-1.22078e-06	-2.74675e-06
12	18	0	-1.22078e-06	0	0	1.83117e-06	9.15583e-07	3.05194e-07	1.22078e-06	-1.83117e-06	1.52597e-06	1.22078e-06	5.1883e-06	-4.57792e-06	-1.52597e-06	-1.83117e-06
12	19	0	-9.15583e-07	-9.15583e-07	-2.44156e-06	9.15583e-07	1.52597e-06	2.13636e-06	1.83117e-06	-2.44156e-06	2.44156e-06	1.22078e-06	4.57792e-06	-5.79869e-06	-1.52597e-06	-9.15583e-07
13	0	0	-6.10389e-07	-3.05194e-07	-3.05194e-06	-1.22078e-06	1.22078e-06	1.83117e-06	6.10389e-07	-1.52597e-06	1.83117e-06	3.05194e-07	3.05194e-06	-5.4935e-06	-1.22078e-06	-1.22078e-06
13	1	0	-6.10389e-07	0	-1.22078e-06	-2.74675e-06	0	3.05194e-07	0	0	9.15583e-07	-6.10389e-07	1.52597e-06	-4.27272e-06	-6.10389e-07	-2.13636e-06
13	2	0	-6.10389e-07	0	6.10389e-07	-1.52597e-06	-6.10389e-07	-3.05194e-07	3.05194e-07	0	3.05194e-07	-9.15583e-07	0	-3.96753e-06	0	-3.05194e-06
13	3	0	0	0	0	0	0	-6.10389e-07	1.22078e-06	-9.15583e-07	-3.05194e-07	0	-1.52597e-06	-4.57792e-06	0	-3.66233e-06
13	4	0	-3.05194e-07	1.22078e-06	-3.05194e-07	3.05194e-07	9.15583e-07	-9.15583e-07	6.10389e-07	-1.22078e-06	-1.22078e-06	1.22078e-06	-3.05194e-06	-4.88311e-06	-9.15583e-07	-3.96753e-06
13	5	0	-1.52597e-06	1.52597e-06	3.05194e-07	6.10389e-07	1.22078e-06	-1.22078e-06	-3.05194e-07	-3.05194e-07	-1.52597e-06	9.15583e-07	-3.35714e-06	-4.57792e-06	-1.83117e-06	-3.66233e-06
13	6	0	-1.83117e-06	6.10389e-07	2.44156e-06	1.52597e-06	6.10389e-07	-6.10389e-07	-3.05194e-07	6.10389e-07	-1.52597e-06	0	-2.44156e-06	-4.57792e-06	-1.22078e-06	-2.44156e-06
13	7	0	-6.10389e-07	0	3.05194e-06	1.83117e-06	0	0	0	3.05194e-07	-1.83117e-06	-3.05194e-07	-6.10389e-07	-4.57792e-06	0	-1.83117e-06
13	8	0	0	0	1.83117e-06	9.15583e-07	0	3.05194e-07	6.10389e-07	-9.15583e-07	-1.83117e-06	3.05194e-07	9.15583e-07	-3.66233e-06	6.10389e-07	-2.13636e-06
13	9	0	-1.52597e-06	1.22078e-06	9.15583e-07	3.05194e-07	0	6.10389e-07	0	-9.15583e-07	-1.22078e-06	1.83117e-06	2.44156e-06	-2.44156e-06	6.10389e-07	-2.74675e-06
13	10	0	-3.05194e-06	1.52597e-06	6.10389e-07	6.10389e-07	-3.05194e-07	9.15583e-07	-9.15583e-07	0	-9.15583e-07	2.13636e-06	2.44156e-06	-2.44156e-06	3.05194e-07	-2.74675e-06
13	11	0	-1.83117e-06	6.10389e-07	0	1.52597e-06	-9.15583e-07	6.10389e-07	-1.52597e-06	1.22078e-06	-2.13636e-06	9.15583e-07	1.52597e-06	-3.35714e-06	0	-1.52597e-06
13	12	0	0	0	-6.10389e-07	1.22078e-06	-3.05194e-07	-3.05194e-07	-9.15583e-07	9.15583e-07	-3.35714e-06	-3.05194e-07	3.05194e-07	-3.66233e-06	-6.10389e-07	-6.10389e-07
13	13	0	0	0	6.10389e-07	0	0	-1.22078e-06	0	0	-3.05194e-06	-1.22078e-06	0	-2.74675e-06	-9.15583e-07	-3.05194e-07
13	14	0	-1.83117e-06	0	3.96753e-06	-9.15583e-07	-6.10389e-07	-3.05194e-07	6.10389e-07	-6.10389e-07	-2.13636e-06	-1.22078e-06	6.10389e-07	-2.44156e-06	-3.05194e-07	-9.15583e-07
13	15	0	-2.74675e-06	0	5.4935e-06	-3.05194e-07	-2.13636e-06	1.83117e-06	0	-3.05194e-07	-1.83117e-06	-1.52597e-06	6.10389e-07	-3.35714e-06	0	-1.52597e-06
13	16	0	-2.13636e-06	-3.05194e-07	4.27272e-06	1.22078e-06	-3.35714e-06	2.74675e-06	-1.22078e-06	0	-1.83117e-06	-1.83117e-06	-3.05194e-07	-4.27272e-06	0	-2.13636e-06
13	17	0	-9.15583e-07	-6.10389e-07	2.13636e-06	2.74675e-06	-3.35714e-06	1.83117e-06	-1.52597e-06	-3.05194e-07	-1.22078e-06	-1.22078e-06	-9.15583e-07	-3.96753e-06	6.10389e-07	-2.74675e-06
13	18	0	-3.05194e-07	-9.15583e-07	1.83117e-06	3.35714e-06	-3.05194e-06	3.05194e-07	-6.10389e-07	0	-1.22078e-06	0	0	-4.27272e-06	1.22078e-06	-3.05194e-06
13	19	0	0	-3.05194e-07	2.13636e-06	2.74675e-06	-2.74675e-06	0	0	3.05194e-07	-2.44156e-06	9.15583e-07	9.15583e-07	-5.79869e-06	2.13636e-06	-3.35714e-06
14	0	0	0	0	1.83117e-06	9.15583e-07	-2.44156e-06	3.05194e-07	-6.10389e-07	3.05194e-07	-3.05194e-06	6.10389e-07	1.22078e-06	-6.71428e-06	2.13636e-06	-3.96753e-06
14	1	0	-9.15583e-07	0	1.22078e-06	-3.05194e-07	-2.74675e-06	3.05194e-07	-9.15583e-07	-3.05194e-07	-2.74675e-06	0	3.05194e-07	-5.1883e-06	2.13636e-06	-4.27272e-06
14	2	0	-1.83117e-06	-6.10389e-07	2.13636e-06	0	-3.66233e-06	0	0	-9.15583e-07	-3.66233e-06	6.10389e-07	0	-3.05194e-06	2.44156e-06	-3.66233e-06
14	3	0	-2.13636e-06	0	3.66233e-06	6.10389e-07	-4.27272e-06	0	6.10389e-07	-6.10389e-07	-7.62986e-06	1.52597e-06	6.10389e-07	-2.44156e-06	2.13636e-06	-2.44156e-06
14	4	0	-1.22078e-06	9.15583e-07	4.27272e-06	6.10389e-07	-3.66233e-06	6.10389e-07	0	9.15583e-07	-1.12922e-05	1.22078e-06	1.52597e-06	-3.35714e-06	1.22078e-06	-9.15583e-07
14	5	0	-9.15583e-07	9.15583e-07	3.96753e-06	-6.10389e-07	-2.44156e-06	1.22078e-06	-9.15583e-07	1.83117e-06	-1.15974e-05	3.05194e-07	1.52597e-06	-3.35714e-06	9.15583e-07	-3.05194e-07
14	6	0	-9.15583e-07	-3.05194e-07	4.57792e-06	-1.52597e-06	-1.83117e-06	1.52597e-06	-9.15583e-07	1.83117e-06	-1.00714e-05	-3.05194e-07	9.15583e-07	-2.44156e-06	2.13636e-06	-3.05194e-07
14	7	0	-9.15583e-07	-9.15583e-07	4.57792e-06	-6.10389e-07	-1.83117e-06	1.22078e-06	0	3.05194e-07	-1.03766e-05	-6.10389e-07	6.10389e-07	-1.52597e-06	3.96753e-06	3.05194e-07
14	8	0	-3.05194e-07	-3.05194e-07	3.96753e-06	0	-1.83117e-06	3.05194e-07	0	-9.15583e-07	-1.28182e-05	-9.15583e-07	6.10389e-07	-9.15583e-07	3.66233e-06	9.15583e-07
14	9	0	0	6.10389e-07	3.05194e-06	0	-9.15583e-07	-3.05194e-07	0	-9.15583e-07	-1.40389e-05	-1.22078e-06	6.10389e-07	-6.10389e-07	1.22078e-06	6.10389e-07
14	10	0	-6.10389e-07	3.05194e-07	3.35714e-06	-6.10389e-07	0	-6.10389e-07	0	0	-1.2513e-05	-9.15583e-07	0	-6.10389e-07	0	0
14	11	0	-9.15583e-07	0	3.05194e-06	0	3.05194e-07	-3.05194e-07	9.15583e-07	6.10389e-07	-1.00714e-05	0	0	-1.52597e-06	3.05194e-07	-9.15583e-07
14	12	0	-3.05194e-07	0	-3.05194e-07	9.15583e-07	0	0	1.22078e-06	0	-7.93505e-06	9.15583e-07	3.05194e-07	-1.83117e-06	1.52597e-06	-3.05194e-07
14	13	0	0	6.10389e-07	-5.79869e-06	9.15583e-07	0	0	9.15583e-07	-6.10389e-07	-5.4935e-06	1.52597e-06	3.05194e-07	-9.15583e-07	1.22078e-06	9.15583e-07
14	14	0	0	6.10389e-07	-9.76622e-06	-3.05194e-07	6.10389e-07	-3.05194e-07	3.05194e-07	-9.15583e-07	-2.44156e-06	1.52597e-06	3.05194e-07	-3.05194e-07	3.05194e-07	2.13636e-06
14	15	0	6.10389e-07	6.10389e-07	-9.76622e-06	-1.22078e-06	1.22078e-06	-1.22078e-06	6.10389e-07	0	3.05194e-07	6.10389e-07	0	-1.22078e-06	6.10389e-07	1.83117e-06
14	16	0	1.22078e-06	9.15583e-07	-7.62986e-06	-3.05194e-07	9.15583e-07	-1.22078e-06	9.15583e-07	3.05194e-07	3.05194e-06	0	0	-2.44156e-06	1.22078e-06	3.05194e-07
14	17	0	1.22078e-06	9.15583e-07	-6.10389e-06	9.15583e-07	0	0	3.05194e-07	6.10389e-07	6.10389e-06	0	0	-1.83117e-06	3.05194e-07	-3.05194e-07
14	18	0	3.05194e-07	0	-4.57792e-06	1.22078e-06	0	1.22078e-06	0	9.15583e-07	8.54544e-06	3.05194e-07	-3.05194e-07	-1.22078e-06	-1.22078e-06	-6.10389e-07
14	19	0	0	-6.10389e-07	-3.05194e-06	6.10389e-07	9.15583e-07	1.83117e-06	9.15583e-07	9.15583e-07	1.12922e-05	6.10389e-07	-3.05194e-07	-1.52597e-06	-1.22078e-06	-3.05194e-07
15	0	0	6.10389e-07	-3.05194e-07	-2.13636e-06	0	1.22078e-06	6.10389e-07	1.52597e-06	6.10389e-07	1.61753e-05	3.05194e-07	-3.05194e-07	-2.44156e-06	3.05194e-07	0
15	1	0	1.22078e-06	-3.05194e-07	-2.74675e-06	-3.05194e-07	1.22078e-06	0	9.15583e-07	0	2.25844e-05	9.15583e-07	-9.15583e-07	-1.83117e-06	1.52597e-06	3.05194e-07
15	2	0	6.10389e-07	-1.52597e-06	-3.05194e-06	-3.05194e-07	1.52597e-06	0	0	3.05194e-07	2.56363e-05	1.83117e-06	-3.05194e-07	-3.05194e-07	9.15583e-07	6.10389e-07
15	3	0	-3.05194e-07	-2.44156e-06	-2.44156e-06	-9.15583e-07	2.13636e-06	6.10389e-07	0	9.15583e-07	2.16688e-05	2.13636e-06	6.10389e-07	0	0	9.15583e-07
15	4	0	-6.10389e-07	-1.22078e-06	-2.44156e-06	-2.13636e-06	2.13636e-06	0	9.15583e-07	9.15583e-07	1.31234e-05	1.22078e-06	1.83117e-06	-6.10389e-07	0	6.10389e-07
15	5	0	0	6.10389e-07	-3.05194e-06	-3.05194e-06	9.15583e-07	-9.15583e-07	6.10389e-07	3.05194e-07	6.40908e-06	0	1.52597e-06	-9.15583e-07	3.05194e-07	9.15583e-07
15	6	0	6.10389e-07	6.10389e-07	-3.35714e-06	-2.74675e-06	0	-1.22078e-06	0	0	3.96753e-06	-3.05194e-07	6.10389e-07	0	6.10389e-07	1.22078e-06
15	7	0	1.22078e-06	-3.05194e-07	-1.83117e-06	-1.52597e-06	9.15583e-07	-9.15583e-07	0	9.15583e-07	3.05194e-06	0	6.10389e-07	6.10389e-07	3.05194e-07	2.13636e-06
15	8	0	9.15583e-07	-9.15583e-07	3.05194e-07	-6.10389e-07	2.44156e-06	-6.10389e-07	1.22078e-06	1.52597e-06	1.83117e-06	3.05194e-07	9.15583e-07	0	6.10389e-07	2.13636e-06
15	9	0	-3.05194e-07	-3.05194e-07	1.52597e-06	-3.05194e-07	1.83117e-06	-3.05194e-07	1.22078e-06	9.15583e-07	9.15583e-07	6.10389e-07	6.10389e-07	-6.10389e-07	9.15583e-07	1.52597e-06
15	10	0	-3.05194e-06	3.05194e-07	1.52597e-06	0	0	0	0	-6.10389e-07	3.05194e-07	1.52597e-06	0	-6.10389e-07	9.15583e-07	1.22078e-06
15	11	0	-4.88311e-06	0	1.52597e-06	3.05194e-07	-1.22078e-06	9.15583e-07	-6.10389e-07	-1.22078e-06	-6.10389e-07	1.83117e-06	-1.22078e-06	0	9.15583e-07	1.83117e-06
15	12	0	-4.88311e-06	0	1.52597e-06	6.10389e-07	-1.22078e-06	9.15583e-07	-3.05194e-07	-6.10389e-07	-2.13636e-06	1.52597e-06	-1.22078e-06	3.05194e-07	9.15583e-07	2.44156e-06
15	13	0	-3.66233e-06	3.05194e-07	1.22078e-06	3.05194e-07	-2.13636e-06	0	-3.05194e-07	-3.05194e-07	-2.44156e-06	1.22078e-06	-3.05194e-07	9.15583e-07	1.22078e-06	1.83117e-06
15	14	0	-3.96753e-06	3.05194e-07	1.52597e-06	9.15583e-07	-3.96753e-06	0	-9.15583e-07	-9.15583e-07	-1.22078e-06	1.22078e-06	6.10389e-07	1.22078e-06	9.15583e-07	1.22078e-06
15	15	0	-5.1883e-06	3.05194e-07	2.74675e-06	2.44156e-06	-4.27272e-06	9.15583e-07	-9.15583e-07	-9.15583e-07	-9.15583e-07	6.10389e-07	1.22078e-06	1.52597e-06	6.10389e-07	9.15583e-07
15	16	0	-6.10389e-06	1.22078e-06	3.35714e-06	3.35714e-06	-2.13636e-06	2.44156e-06	3.05194e-07	-3.05194e-07	-1.83117e-06	3.05194e-07	0	1.52597e-06	6.10389e-07	1.22078e-06
15	17	0	-6.40908e-06	2.13636e-06	2.44156e-06	2.13636e-06	-6.10389e-07	2.13636e-06	1.22078e-06	0	-2.74675e-06	3.05194e-07	-1.83117e-06	1.22078e-06	6.10389e-07	1.22078e-06
15	18	0	-5.4935e-06	1.22078e-06	1.83117e-06	0	-2.44156e-06	9.15583e-07	3.05194e-07	0	-1.83117e-06	9.15583e-07	-1.83117e-06	3.05194e-07	0	6.10389e-07
15	19	0	-4.27272e-06	-6.10389e-07	4.57792e-06	-1.52597e-06	-5.4935e-06	0	-6.10389e-07	0	-6.10389e-07	6.10389e-07	0	-3.05194e-07	-3.05194e-07	6.10389e-07
16	0	0	-3.05194e-06	-6.10389e-07	9.15583e-06	-1.83117e-06	-6.10389e-06	0	-3.05194e-07	3.05194e-07	-3.05194e-07	0	6.10389e-07	-9.15583e-07	-6.10389e-07	1.22078e-06
16	1	0	-2.13636e-06	9.15583e-07	9.76622e-06	-1.22078e-06	-4.27272e-06	0	9.15583e-07	6.10389e-07	-6.10389e-07	-6.10389e-07	3.05194e-07	-3.05194e-07	0	9.15583e-07
16	2	0	-2.44156e-06	1.52597e-06	4.57792e-06	-6.10389e-07	-2.74675e-06	-9.15583e-07	1.22078e-06	3.05194e-07	-1.22078e-06	-6.10389e-07	0	3.05194e-07	9.15583e-07	0
16	3	0	-3.05194e-06	3.05194e-07	-1.22078e-06	-6.10389e-07	-2.44156e-06	-1.52597e-06	6.10389e-07	-3.05194e-07	-1.22078e-06	-6.10389e-07	6.10389e-07	0	6.10389e-07	-6.10389e-07
16	4	0	-1.83117e-06	-3.05194e-07	-3.05194e-06	-1.22078e-06	-1.52597e-06	-6.10389e-07	0	0	-1.52597e-06	-3.05194e-07	1.52597e-06	-9.15583e-07	-6.10389e-07	-3.05194e-07
16	5	0	1.83117e-06	3.05194e-07	-1.22078e-06	-2.13636e-06	3.05194e-07	3.05194e-07	3.05194e-07	9.15583e-07	-1.52597e-06	0	6.10389e-07	-9.15583e-07	-1.22078e-06	3.05194e-07
16	6	0	7.01947e-06	1.22078e-06	9.15583e-07	-2.13636e-06	2.13636e-06	6.10389e-07	1.22078e-06	1.83117e-06	-1.22078e-06	3.05194e-07	-3.05194e-07	3.05194e-07	-3.05194e-07	1.22078e-06
16	7	0	1.03766e-05	3.05194e-07	1.52597e-06	-1.22078e-06	2.44156e-06	3.05194e-07	2.13636e-06	1.83117e-06	-6.10389e-07	0	-9.15583e-07	2.13636e-06	6.10389e-07	9.15583e-07
16	8	0	1.06818e-05	-6.10389e-07	0	-3.05194e-07	2.44156e-06	3.05194e-07	1.83117e-06	1.52597e-06	-6.10389e-07	-6.10389e-07	-3.05194e-07	2.13636e-06	1.22078e-06	0
16	9	0	9.76622e-06	0	-3.66233e-06	-6.10389e-07	3.66233e-06	6.10389e-07	1.22078e-06	1.52597e-06	-1.22078e-06	-6.10389e-07	0	9.15583e-07	6.10389e-07	-9.15583e-07
16	10	0	1.03766e-05	1.22078e-06	-8.24025e-06	-1.52597e-06	6.10389e-06	1.52597e-06	3.05194e-07	6.10389e-07	-2.44156e-06	0	0	0	0	-1.52597e-06
16	11	0	1.12922e-05	9.15583e-07	-1.0987e-05	-1.83117e-06	7.32467e-06	1.83117e-06	3.05194e-07	0	-3.35714e-06	0	0	0	0	-6.10389e-07
16	12	0	1.06818e-05	3.05194e-07	-1.06818e-05	-2.13636e-06	6.71428e-06	1.52597e-06	6.10389e-07	0	-3.66233e-06	-6.10389e-07	0	0	9.15583e-07	9.15583e-07
16	13	0	7.93505e-06	9.15583e-07	-8.24025e-06	-2.13636e-06	4.88311e-06	6.10389e-07	9.15583e-07	1.52597e-06	-3.05194e-06	-1.52597e-06	-3.05194e-07	-3.05194e-07	1.52597e-06	1.83117e-06
16	14	0	5.79869e-06	1.22078e-06	-5.79869e-06	-1.83117e-06	3.05194e-06	-9.15583e-07	0	2.44156e-06	-2.74675e-06	-1.52597e-06	-3.05194e-07	-9.15583e-07	1.22078e-06	9.15583e-07
16	15	0	5.4935e-06	9.15583e-07	-3.96753e-06	-1.22078e-06	2.74675e-06	-1.83117e-06	-9.15583e-07	1.22078e-06	-3.05194e-06	-1.52597e-06	0	-6.10389e-07	6.10389e-07	0
16	16	0	4.88311e-06	0	-1.83117e-06	-6.10389e-07	3.66233e-06	-9.15583e-07	-1.52597e-06	-6.10389e-07	-2.74675e-06	-1.22078e-06	1.22078e-06	0	3.05194e-07	-3.05194e-07
16	17	0	2.74675e-06	3.05194e-07	3.05194e-07	0	3.96753e-06	6.10389e-07	-3.05194e-07	-1.22078e-06	-1.83117e-06	-9.15583e-07	1.52597e-06	6.10389e-07	3.05194e-07	-3.05194e-07
16	18	0	0	1.22078e-06	9.15583e-07	3.05194e-07	2.44156e-06	1.52597e-06	9.15583e-07	0	-1.52597e-06	-3.05194e-07	6.10389e-07	3.05194e-07	6.10389e-07	0
16	19	0	-1.22078e-06	1.22078e-06	6.10389e-07	9.15583e-07	6.10389e-07	9.15583e-07	1.22078e-06	1.22078e-06	-2.13636e-06	-3.05194e-07	-6.10389e-07	0	6.10389e-07	0
17	0	0	-6.10389e-07	9.15583e-07	0	6.10389e-07	0	-3.05194e-07	0	6.10389e-07	-2.74675e-06	-1.22078e-06	-9.15583e-07	6.10389e-07	3.05194e-07	1.22078e-06
17	1	0	0	1.22078e-06	0	-3.05194e-07	9.15583e-07	-9.15583e-07	-1.22078e-06	-6.10389e-07	-2.44156e-06	-2.13636e-06	-6.10389e-07	9.15583e-07	0	1.83117e-06
17	2	0	6.10389e-07	2.44156e-06	9.15583e-07	-1.22078e-06	9.15583e-07	-9.15583e-07	-6.10389e-07	-9.15583e-07	-2.44156e-06	-2.74675e-06	-1.83117e-06	6.10389e-07	3.05194e-07	1.22078e-06
17	3	0	2.44156e-06	1.83117e-06	2.74675e-06	-1.22078e-06	3.05194e-07	-6.10389e-07	0	0	-2.74675e-06	-2.44156e-06	-3.96753e-06	3.05194e-07	9.15583e-07	3.05194e-07
17	4	0	4.88311e-06	6.10389e-07	5.4935e-06	-6.10389e-07	3.05194e-07	-3.05194e-07	0	6.10389e-07	-3.35714e-06	-1.52597e-06	-5.1883e-06	1.22078e-06	9.15583e-07	0
17	5	0	5.79869e-06	0	7.01947e-06	0	1.83117e-06	3.05194e-07	-6.10389e-07	6.10389e-07	-3.35714e-06	-3.05194e-07	-3.96753e-06	2.44156e-06	3.05194e-07	6.10389e-07
17	6	0	4.57792e-06	3.05194e-07	5.79869e-06	6.10389e-07	2.74675e-06	1.22078e-06	-6.10389e-07	3.05194e-07	-3.35714e-06	0	-2.13636e-06	2.13636e-06	-6.10389e-07	9.15583e-07
17	7	0	2.44156e-06	0	2.13636e-06	1.22078e-06	2.13636e-06	9.15583e-07	0	3.05194e-07	-4.27272e-06	0	-1.83117e-06	1.22078e-06	-1.52597e-06	6.10389e-07
17	8	0	9.15583e-07	-6.10389e-07	-3.05194e-07	1.52597e-06	6.10389e-07	0	6.10389e-07	0	-5.1883e-06	-6.10389e-07	-2.74675e-06	9.15583e-07	-9.15583e-07	-6.10389e-07
17	9	0	3.05194e-07	-9.15583e-07	-9.15583e-07	1.83117e-06	3.05194e-07	-9.15583e-07	0	0	-4.88311e-06	-3.05194e-07	-2.74675e-06	1.22078e-06	6.10389e-07	-1.52597e-06
17	10	0	9.15583e-07	0	-6.10389e-07	1.83117e-06	0	-6.10389e-07	-1.22078e-06	0	-4.27272e-06	3.05194e-07	-3.05194e-07	9.15583e-07	1.52597e-06	-1.22078e-06
17	11	0	1.83117e-06	3.05194e-07	-3.05194e-07	1.22078e-06	-9.15583e-07	0	-6.10389e-07	0	-4.27272e-06	0	1.52597e-06	3.05194e-07	6.10389e-07	0
17	12	0	1.52597e-06	-3.05194e-07	-3.05194e-07	0	-2.13636e-06	6.10389e-07	0	0	-4.57792e-06	-1.22078e-06	1.52597e-06	3.05194e-07	-1.22078e-06	1.52597e-06
17	13	0	0	-1.83117e-06	-3.05194e-07	-6.10389e-07	-2.74675e-06	6.10389e-07	3.05194e-07	0	-3.66233e-06	-1.52597e-06	0	9.15583e-07	-2.13636e-06	2.44156e-06
17	14	0	-1.22078e-06	-1.83117e-06	-6.10389e-07	0	-1.52597e-06	6.10389e-07	0	0	-1.83117e-06	-9.15583e-07	-9.15583e-07	6.10389e-07	-6.10389e-07	2.74675e-06
17	15	0	-2.13636e-06	-3.05194e-07	-1.52597e-06	1.52597e-06	0	3.05194e-07	6.10389e-07	0	-9.15583e-07	-6.10389e-07	-6.10389e-07	0	9.15583e-07	3.35714e-06
17	16	0	-2.13636e-06	3.05194e-07	-1.52597e-06	2.13636e-06	0	0	1.52597e-06	-3.05194e-07	-1.83117e-06	-6.10389e-07	-1.22078e-06	3.05194e-07	2.13636e-06	3.96753e-06
17	17	0	-2.13636e-06	0	-1.22078e-06	6.10389e-07	0	-3.05194e-07	1.22078e-06	-6.10389e-07	-2.44156e-06	0	-3.05194e-06	1.22078e-06	1.83117e-06	3.96753e-06
17	18	0	-1.22078e-06	-6.10389e-07	-9.15583e-07	-9.15583e-07	-6.10389e-07	0	-3.05194e-07	0	-1.22078e-06	6.10389e-07	-4.88311e-06	9.15583e-07	1.83117e-06	2.74675e-06
17	19	0	0	-9.15583e-07	-1.22078e-06	-1.83117e-06	-1.52597e-06	6.10389e-07	-1.22078e-06	0	3.05194e-07	3.05194e-07	-4.88311e-06	0	2.44156e-06	1.22078e-06
18	0	0	6.10389e-07	-9.15583e-07	-6.10389e-07	-1.83117e-06	-1.83117e-06	0	0	-9.15583e-07	9.15583e-07	-6.10389e-07	-3.35714e-06	-3.05194e-07	2.44156e-06	9.15583e-07
18	1	0	0	-6.10389e-07	3.05194e-07	-1.22078e-06	-6.10389e-07	-3.05194e-07	1.22078e-06	-1.83117e-06	0	-1.22078e-06	-1.83117e-06	9.15583e-07	1.22078e-06	9.15583e-07
18	2	0	-6.10389e-07	-6.10389e-07	9.15583e-07	-6.10389e-07	0	0	9.15583e-07	-1.22078e-06	-9.15583e-07	-1.22078e-06	-9.15583e-07	2.74675e-06	-3.05194e-07	1.22078e-06
18	3	0	3.05194e-07	-6.10389e-07	0	0	3.05194e-07	0	-3.05194e-07	0	-9.15583e-07	-1.22078e-06	-3.05194e-07	2.74675e-06	-2.13636e-06	1.52597e-06
18	4	0	1.22078e-06	-3.05194e-07	-6.10389e-07	0	0	-6.10389e-07	-1.22078e-06	-3.05194e-07	-3.05194e-07	-1.83117e-06	3.05194e-07	1.83117e-06	-3.05194e-06	1.83117e-06
18	5	0	9.15583e-07	0	0	3.05194e-07	6.10389e-07	-1.22078e-06	-6.10389e-07	-1.52597e-06	0	-1.22078e-06	1.83117e-06	1.22078e-06	-3.66233e-06	2.13636e-06
18	6	0	0	3.05194e-07	6.10389e-07	6.10389e-07	1.22078e-06	-9.15583e-07	0	-1.83117e-06	-3.05194e-07	3.05194e-07	3.35714e-06	1.22078e-06	-3.66233e-06	1.52597e-06
18	7	0	3.05194e-07	6.10389e-07	9.15583e-07	9.15583e-07	3.05194e-07	0	3.05194e-07	-9.15583e-07	-1.22078e-06	1.22078e-06	4.27272e-06	1.22078e-06	-2.44156e-06	6.10389e-07
18	8	0	9.15583e-07	6.10389e-07	6.10389e-07	9.15583e-07	-3.05194e-07	3.05194e-07	0	-6.10389e-07	-1.52597e-06	6.10389e-07	3.66233e-06	1.22078e-06	-1.22078e-06	-6.10389e-07
18	9	0	3.05194e-07	3.05194e-07	9.15583e-07	3.05194e-07	-6.10389e-07	0	3.05194e-07	-1.52597e-06	-9.15583e-07	0	1.83117e-06	1.22078e-06	-3.05194e-07	-2.13636e-06
18	10	0	0	0	1.52597e-06	-6.10389e-07	0	-3.05194e-07	3.05194e-07	-2.13636e-06	0	-3.05194e-07	1.22078e-06	9.15583e-07	-6.10389e-07	-3.66233e-06
18	11	0	3.05194e-07	-3.05194e-07	1.22078e-06	-1.83117e-06	0	-3.05194e-07	0	-1.52597e-06	-3.05194e-07	-6.10389e-07	2.44156e-06	0	-1.22078e-06	-4.88311e-06
18	12	0	9.15583e-07	-3.05194e-07	0	-1.83117e-06	-9.15583e-07	-9.15583e-07	-6.10389e-07	-3.05194e-07	-3.05194e-07	-1.52597e-06	3.66233e-06	-3.05194e-07	-9.15583e-07	-4.88311e-06
18	13	0	3.05194e-07	-3.05194e-07	0	-9.15583e-07	-1.52597e-06	-1.52597e-06	-9.15583e-07	0	3.05194e-07	-2.13636e-06	2.13636e-06	0	-3.05194e-07	-3.66233e-06
18	14	0	-6.10389e-07	-9.15583e-07	0	0	0	-9.15583e-07	-6.10389e-07	0	1.22078e-06	-1.83117e-06	-2.13636e-06	6.10389e-07	-3.05194e-07	-2.13636e-06
18	15	0	0	-1.22078e-06	-3.05194e-07	6.10389e-07	2.13636e-06	3.05194e-07	-1.22078e-06	-3.05194e-07	1.22078e-06	-1.22078e-06	-6.40908e-06	0	-3.05194e-07	-1.52597e-06
18	16	0	1.22078e-06	-1.22078e-06	-9.15583e-07	0	1.83117e-06	3.05194e-07	-2.44156e-06	-9.15583e-07	6.10389e-07	-9.15583e-07	-7.62986e-06	-1.83117e-06	0	-1.83117e-06
18	17	0	9.15583e-07	-1.22078e-06	-3.05194e-07	0	-3.05194e-07	-6.10389e-07	-2.13636e-06	-6.10389e-07	6.10389e-07	-6.10389e-07	-6.10389e-06	-2.74675e-06	1.52597e-06	-2.13636e-06
18	18	0	-1.22078e-06	-1.22078e-06	9.15583e-07	-3.05194e-07	-1.52597e-06	-9.15583e-07	0	0	1.52597e-06	0	-4.27272e-06	-2.13636e-06	2.74675e-06	-1.52597e-06
18	19	0	-2.13636e-06	-1.22078e-06	1.52597e-06	-3.05194e-07	-6.10389e-07	3.05194e-07	2.13636e-06	9.15583e-07	1.52597e-06	9.15583e-07	-2.74675e-06	-9.15583e-07	3.05194e-06	-6.10389e-07
19	0	0	-9.15583e-07	-1.52597e-06	6.10389e-07	-3.05194e-07	6.10389e-07	1.83117e-06	1.83117e-06	9.15583e-07	3.05194e-07	1.22078e-06	-1.83117e-06	0	2.74675e-06	0
19	1	0	-9.15583e-07	-1.83117e-06	0	0	6.10389e-07	1.22078e-06	0	9.15583e-07	-9.15583e-07	6.10389e-07	-1.83117e-06	9.15583e-07	1.22078e-06	0
19	2	0	-2.13636e-06	-1.52597e-06	6.10389e-07	6.10389e-07	-3.05194e-07	0	-1.22078e-06	6.10389e-07	-1.22078e-06	3.05194e-07	-2.44156e-06	9.15583e-07	-2.13636e-06	3.05194e-07
19	3	0	-2.74675e-06	-9.15583e-07	6.10389e-07	1.22078e-06	-9.15583e-07	0	-6.10389e-07	9.15583e-07	-3.05194e-07	6.10389e-07	-2.13636e-06	3.05194e-07	-6.10389e-06	9.15583e-07
19	4	0	-1.22078e-06	-6.10389e-07	-6.10389e-07	1.22078e-06	0	0	9.15583e-07	9.15583e-07	9.15583e-07	6.10389e-07	-6.10389e-07	3.05194e-07	-7.32467e-06	6.10389e-07
19	5	0	0	-6.10389e-07	-1.83117e-06	9.15583e-07	6.10389e-07	0	1.83117e-06	1.22078e-06	1.83117e-06	6.10389e-07	3.05194e-07	1.22078e-06	-4.57792e-06	-9.15583e-07
19	6	0	-6.10389e-07	-6.10389e-07	-1.22078e-06	6.10389e-07	3.05194e-07	-9.15583e-07	1.52597e-06	1.52597e-06	1.22078e-06	6.10389e-07	-3.05194e-07	1.83117e-06	-1.83117e-06	-2.74675e-06
19	7	0	-2.13636e-06	-3.05194e-07	0	0	-6.10389e-07	-1.22078e-06	9.15583e-07	1.22078e-06	0	6.10389e-07	-3.66233e-06	1.22078e-06	-1.52597e-06	-3.05194e-06
19	8	0	-2.74675e-06	0	0	-3.05194e-07	-1.52597e-06	-1.22078e-06	6.10389e-07	0	0	0	-6.71428e-06	0	-2.13636e-06	-2.13636e-06
19	9	0	-2.74675e-06	-9.15583e-07	0	-3.05194e-07	-9.15583e-07	-1.83117e-06	9.15583e-07	-6.10389e-07	6.10389e-07	-3.05194e-07	-7.62986e-06	0	-1.22078e-06	-2.44156e-06
19	10	0	-3.05194e-06	-2.44156e-06	6.10389e-07	0	0	-2.44156e-06	1.83117e-06	-3.05194e-07	1.22078e-06	0	-6.40908e-06	9.15583e-07	-3.05194e-07	-3.96753e-06
19	11	0	-3.05194e-06	-3.05194e-06	1.52597e-06	6.10389e-07	3.05194e-07	-1.52597e-06	2.44156e-06	6.10389e-07	6.10389e-07	3.05194e-07	-4.27272e-06	9.15583e-07	-3.05194e-07	-4.27272e-06
19	12	0	-2.13636e-06	-2.74675e-06	9.15583e-07	9.15583e-07	-3.05194e-07	-6.10389e-07	2.74675e-06	6.10389e-07	0	6.10389e-07	-1.83117e-06	0	-3.05194e-07	-2.13636e-06
19	13	0	-9.15583e-07	-2.13636e-06	0	6.10389e-07	-9.15583e-07	-3.05194e-07	1.83117e-06	0	1.22078e-06	3.05194e-07	0	-3.05194e-07	1.22078e-06	6.10389e-07
19	14	0	-6.10389e-07	-2.44156e-06	0	0	-6.10389e-07	-1.22078e-06	6.10389e-07	-3.05194e-07	3.05194e-06	3.05194e-07	3.05194e-07	6.10389e-07	2.74675e-06	1.83117e-06
19	15	0	-9.15583e-07	-2.13636e-06	3.05194e-07	-3.05194e-07	0	-1.22078e-06	0	0	2.74675e-06	1.22078e-06	0	2.13636e-06	1.22078e-06	1.22078e-06
19	16	0	-9.15583e-07	-9.15583e-07	3.05194e-07	-3.05194e-07	0	-3.05194e-07	3.05194e-07	0	9.15583e-07	1.83117e-06	0	2.44156e-06	-2.13636e-06	0
19	17	0	-9.15583e-07	0	0	3.05194e-07	-3.05194e-07	0	3.05194e-07	-6.10389e-07	0	1.22078e-06	-3.05194e-07	1.83117e-06	-3.66233e-06	-6.10389e-07
19	18	0	-1.22078e-06	0	0	6.10389e-07	-3.05194e-07	-6.10389e-07	0	-6.10389e-07	6.10389e-07	0	-1.52597e-06	1.22078e-06	-3.05194e-06	-6.10389e-07
19	19	0	-1.52597e-06	-3.05194e-07	9.15583e-07	-3.05194e-07	0	-1.22078e-06	0	0	3.05194e-07	-3.05194e-07	-1.52597e-06	1.22078e-06	-3.35714e-06	1.22078e-06
20	0	0	-1.52597e-06	0	9.15583e-07	-1.22078e-06	3.05194e-07	-1.22078e-06	0	0	-9.15583e-07	3.05194e-07	9.15583e-07	1.22078e-06	-4.57792e-06	3.66233e-06
20	1	0	-1.52597e-06	0	0	-6.10389e-07	0	-6.10389e-07	6.10389e-07	-9.15583e-07	-1.83117e-06	1.22078e-06	4.27272e-06	1.52597e-06	-3.05194e-06	2.74675e-06
20	2	0	-1.52597e-06	0	6.10389e-07	6.10389e-07	-3.05194e-07	-9.15583e-07	3.05194e-07	-1.52597e-06	-1.52597e-06	3.05194e-07	5.1883e-06	2.13636e-06	2.74675e-06	-1.22078e-06
20	3	0	-1.52597e-06	-6.10389e-07	2.44156e-06	1.22078e-06	-6.10389e-07	-1.83117e-06	-6.10389e-07	-1.22078e-06	-1.22078e-06	-3.05194e-07	2.74675e-06	1.83117e-06	9.15583e-06	-4.57792e-06
20	4	0	-1.52597e-06	-1.22078e-06	2.44156e-06	3.05194e-07	-9.15583e-07	-1.83117e-06	-1.83117e-06	-6.10389e-07	-1.52597e-06	3.05194e-07	3.05194e-07	3.05194e-07	1.03766e-05	-3.66233e-06
20	5	0	-9.15583e-07	-9.15583e-07	3.05194e-07	0	-1.83117e-06	-1.22078e-06	-2.13636e-06	-6.10389e-07	-1.52597e-06	2.13636e-06	0	-9.15583e-07	6.10389e-06	-9.15583e-07
20	6	0	-3.05194e-07	0	-6.10389e-07	3.05194e-07	-1.83117e-06	-3.05194e-07	-1.83117e-06	-3.05194e-07	-6.10389e-07	3.05194e-06	1.52597e-06	-9.15583e-07	9.15583e-07	0
20	7	0	0	9.15583e-07	0	9.15583e-07	-1.52597e-06	-3.05194e-07	-1.52597e-06	0	0	1.83117e-06	2.13636e-06	0	-1.83117e-06	9.15583e-07
20	8	0	-3.05194e-07	1.22078e-06	1.83117e-06	6.10389e-07	-1.22078e-06	-9.15583e-07	-1.83117e-06	3.05194e-07	6.10389e-07	6.10389e-07	1.52597e-06	3.05194e-07	-2.44156e-06	5.1883e-06
20	9	0	-9.15583e-07	9.15583e-07	1.52597e-06	0	-9.15583e-07	-6.10389e-07	-1.22078e-06	3.05194e-07	2.44156e-06	9.15583e-07	1.52597e-06	6.10389e-07	-2.44156e-06	1.06818e-05
20	10	0	-6.10389e-07	0	0	0	-3.05194e-07	0	0	6.10389e-07	5.4935e-06	1.52597e-06	2.44156e-06	1.83117e-06	-3.35714e-06	1.03766e-05
20	11	0	0	-1.22078e-06	-9.15583e-07	-6.10389e-07	0	-9.15583e-07	3.05194e-07	1.22078e-06	8.24025e-06	6.10389e-07	3.05194e-06	2.74675e-06	-4.88311e-06	3.96753e-06
20	12	0	3.05194e-07	-1.52597e-06	-9.15583e-07	-9.15583e-07	-6.10389e-07	-3.05194e-06	0	9.15583e-07	8.54544e-06	-3.05194e-07	1.52597e-06	2.74675e-06	-3.96753e-06	-1.22078e-06
20	13	0	-3.05194e-07	-1.22078e-06	-6.10389e-07	-1.52597e-06	-1.83117e-06	-3.96753e-06	-3.05194e-07	0	7.62986e-06	0	-1.52597e-06	1.52597e-06	1.22078e-06	-6.10389e-07
20	14	0	-9.15583e-07	-9.15583e-07	0	-1.52597e-06	-2.44156e-06	-2.13636e-06	-6.10389e-07	-9.15583e-07	6.71428e-06	1.22078e-06	-5.4935e-06	6.10389e-07	8.54544e-06	2.13636e-06
20	15	0	-6.10389e-07	-6.10389e-07	3.05194e-07	-1.83117e-06	-1.83117e-06	0	-6.10389e-07	-6.10389e-07	6.10389e-06	1.52597e-06	-8.24025e-06	3.05194e-07	1.19026e-05	3.05194e-06
20	16	0	-3.05194e-07	-6.10389e-07	9.15583e-07	-2.13636e-06	-1.22078e-06	0	-9.15583e-07	-3.05194e-07	3.96753e-06	0	-7.93505e-06	6.10389e-07	9.76622e-06	1.83117e-06
20	17	0	-9.15583e-07	-9.15583e-07	1.22078e-06	-2.13636e-06	-1.83117e-06	-1.22078e-06	-1.52597e-06	-9.15583e-07	1.83117e-06	-3.05194e-07	-5.1883e-06	1.22078e-06	5.79869e-06	1.83117e-06
20	18	0	-1.52597e-06	-1.22078e-06	1.52597e-06	-1.22078e-06	-2.74675e-06	-9.15583e-07	-1.83117e-06	-9.15583e-07	1.83117e-06	9.15583e-07	-2.74675e-06	9.15583e-07	2.74675e-06	2.74675e-06
20	19	0	-9.15583e-07	-9.15583e-07	1.22078e-06	-3.05194e-07	-2.74675e-06	3.05194e-07	-1.83117e-06	-3.05194e-07	4.27272e-06	3.05194e-06	-6.10389e-07	0	9.15583e-07	3.05194e-06
21	0	0	0	0	0	0	-1.83117e-06	9.15583e-07	-1.52597e-06	3.05194e-07	7.32467e-06	2.74675e-06	2.13636e-06	-9.15583e-07	-6.10389e-07	2.74675e-06
21	1	0	3.05194e-07	6.10389e-07	-1.22078e-06	-3.05194e-07	-3.05194e-07	0	-9.15583e-07	0	7.62986e-06	9.15583e-07	6.71428e-06	1.22078e-06	-1.22078e-06	2.13636e-06
21	2	0	3.05194e-07	1.22078e-06	-2.13636e-06	-3.05194e-07	9.15583e-07	0	0	-6.10389e-07	3.66233e-06	0	1.06818e-05	4.57792e-06	-3.05194e-07	1.22078e-06
21	3	0	9.15583e-07	9.15583e-07	-1.83117e-06	0	1.52597e-06	3.05194e-07	1.52597e-06	0	-2.74675e-06	6.10389e-07	9.76622e-06	4.57792e-06	1.52597e-06	3.05194e-07
21	4	0	1.52597e-06	0	-1.83117e-06	3.05194e-07	1.22078e-06	3.05194e-07	2.44156e-06	9.15583e-07	-8.24025e-06	9.15583e-07	4.57792e-06	6.10389e-07	4.57792e-06	0
21	5	0	6.10389e-07	0	-1.52597e-06	1.83117e-06	1.22078e-06	0	2.13636e-06	0	-9.76622e-06	6.10389e-07	0	-2.44156e-06	7.62986e-06	6.10389e-07
21	6	0	-3.05194e-07	9.15583e-07	-9.15583e-07	3.96753e-06	1.22078e-06	0	1.83117e-06	-1.52597e-06	-7.93505e-06	0	-9.15583e-07	-1.83117e-06	7.93505e-06	9.15583e-07
21	7	0	-6.10389e-07	2.44156e-06	6.10389e-07	4.57792e-06	9.15583e-07	1.83117e-06	2.13636e-06	-1.52597e-06	-5.79869e-06	3.05194e-07	6.10389e-07	3.05194e-07	1.83117e-06	1.22078e-06
21	8	0	0	1.83117e-06	1.83117e-06	2.44156e-06	3.05194e-07	2.74675e-06	2.74675e-06	-3.05194e-07	-4.27272e-06	3.05194e-07	1.52597e-06	6.10389e-07	-6.71428e-06	2.13636e-06
21	9	0	0	0	1.22078e-06	-3.05194e-07	-3.05194e-07	1.83117e-06	1.52597e-06	0	-3.05194e-06	0	3.05194e-07	-6.10389e-07	-9.76622e-06	3.66233e-06
21	10	0	0	-2.44156e-06	3.05194e-07	-1.22078e-06	-9.15583e-07	6.10389e-07	0	-1.52597e-06	-1.52597e-06	-3.05194e-07	-6.10389e-07	-3.05194e-07	-3.05194e-06	4.57792e-06
21	11	0	9.15583e-07	-2.44156e-06	0	-9.15583e-07	-3.05194e-07	3.05194e-07	0	-2.13636e-06	-3.05194e-07	0	-9.15583e-07	2.13636e-06	6.71428e-06	4.88311e-06
21	12	0	1.83117e-06	-6.10389e-07	9.15583e-07	-1.22078e-06	0	9.15583e-07	3.05194e-07	-6.10389e-07	-3.05194e-07	9.15583e-07	-1.83117e-06	4.57792e-06	1.0987e-05	5.79869e-06
21	13	0	1.22078e-06	6.10389e-07	9.15583e-07	-2.13636e-06	6.10389e-07	6.10389e-07	6.10389e-07	9.15583e-07	-9.15583e-07	9.15583e-07	-3.05194e-06	5.1883e-06	7.93505e-06	6.71428e-06
21	14	0	9.15583e-07	6.10389e-07	0	-1.83117e-06	6.10389e-07	0	6.10389e-07	9.15583e-07	-1.22078e-06	6.10389e-07	-9.15583e-07	3.05194e-06	3.35714e-06	5.1883e-06
21	15	0	1.83117e-06	0	-3.05194e-07	-6.10389e-07	0	0	6.10389e-07	-3.05194e-07	-9.15583e-07	6.10389e-07	4.88311e-06	0	1.22078e-06	2.44156e-06
21	16	0	2.74675e-06	0	9.15583e-07	0	-9.15583e-07	6.10389e-07	6.10389e-07	-6.10389e-07	-6.10389e-07	3.05194e-07	8.24025e-06	-1.83117e-06	1.22078e-06	2.13636e-06
21	17	0	1.83117e-06	0	2.74675e-06	-1.22078e-06	-9.15583e-07	1.22078e-06	0	0	-3.05194e-07	-3.05194e-07	0	-1.83117e-06	2.44156e-06	4.88311e-06
21	18	0	0	-3.05194e-07	2.74675e-06	-2.74675e-06	0	1.52597e-06	-3.05194e-07	6.10389e-07	-6.10389e-07	-1.22078e-06	-1.61753e-05	-5.1883e-06	2.74675e-06	4.57792e-06
21	19	0	-6.10389e-07	-6.10389e-07	1.22078e-06	-2.74675e-06	1.22078e-06	1.52597e-06	0	6.10389e-07	-9.15583e-07	-9.15583e-07	-2.38052e-05	-1.43441e-05	6.10389e-07	-3.05194e-07
22	0	0	0	-9.15583e-07	3.05194e-07	-1.52597e-06	1.83117e-06	1.52597e-06	3.05194e-07	3.05194e-07	-1.22078e-06	3.05194e-07	-1.28182e-05	-2.35e-05	-4.57792e-06	-4.57792e-06
22	1	0	3.05194e-07	-9.15583e-07	1.52597e-06	-6.10389e-07	1.52597e-06	1.52597e-06	3.05194e-07	3.05194e-07	-3.05194e-07	6.10389e-07	6.71428e-06	-2.38052e-05	-9.46103e-06	-1.22078e-06
22	2	0	-3.05194e-07	-6.10389e-07	2.13636e-06	-3.05194e-07	1.22078e-06	1.83117e-06	-3.05194e-07	3.05194e-07	9.15583e-07	0	1.77013e-05	-1.77013e-05	-1.00714e-05	7.01947e-06
22	3	0	0	0	9.15583e-07	-3.05194e-07	9.15583e-07	1.83117e-06	-3.05194e-07	9.15583e-07	1.52597e-06	-1.22078e-06	1.55649e-05	-1.55649e-05	-7.32467e-06	1.00714e-05
22	4	0	1.52597e-06	0	-9.15583e-07	-6.10389e-07	3.05194e-07	3.05194e-07	0	1.52597e-06	9.15583e-07	-1.22078e-06	1.03766e-05	-1.86169e-05	-5.1883e-06	3.35714e-06
22	5	0	1.22078e-06	6.10389e-07	-1.22078e-06	-9.15583e-07	0	-1.22078e-06	0	1.83117e-06	0	-6.10389e-07	9.15583e-06	-1.49545e-05	-5.4935e-06	-7.32467e-06
22	6	0	-6.10389e-07	1.52597e-06	0	-6.10389e-07	-3.05194e-07	-1.22078e-06	-1.22078e-06	9.15583e-07	0	-9.15583e-07	8.85064e-06	3.05194e-07	-6.10389e-06	-1.49545e-05
22	7	0	-2.44156e-06	2.13636e-06	3.05194e-07	0	0	0	-1.83117e-06	6.10389e-07	9.15583e-07	-1.52597e-06	5.1883e-06	1.77013e-05	-4.88311e-06	-1.86169e-05
22	8	0	-2.13636e-06	1.22078e-06	0	6.10389e-07	0	0	-1.52597e-06	1.22078e-06	2.13636e-06	-1.83117e-06	3.05194e-06	2.35e-05	-3.35714e-06	-2.10584e-05
22	9	0	-9.15583e-07	3.05194e-07	0	3.05194e-07	0	-3.05194e-07	-1.52597e-06	1.83117e-06	2.74675e-06	-9.15583e-07	4.88311e-06	1.86169e-05	-3.35714e-06	-2.22792e-05
22	10	0	-3.05194e-07	3.05194e-07	0	-9.15583e-07	-6.10389e-07	-3.05194e-07	-3.05194e-06	1.52597e-06	1.83117e-06	-3.05194e-07	5.4935e-06	1.28182e-05	-2.74675e-06	-1.98376e-05
22	11	0	-6.10389e-07	9.15583e-07	6.10389e-07	-1.52597e-06	-1.22078e-06	9.15583e-07	-3.35714e-06	3.05194e-07	3.05194e-07	0	0	9.46103e-06	-6.10389e-07	-1.49545e-05
22	12	0	-3.05194e-07	9.15583e-07	6.10389e-07	-1.22078e-06	-9.15583e-07	1.52597e-06	-2.13636e-06	0	3.05194e-07	-3.05194e-07	-8.24025e-06	5.1883e-06	3.05194e-07	-1.12922e-05
22	13	0	0	3.05194e-07	6.10389e-07	-6.10389e-07	-6.10389e-07	3.05194e-07	-9.15583e-07	3.05194e-07	1.52597e-06	-3.05194e-07	-9.46103e-06	0	-6.10389e-07	-1.00714e-05
22	14	0	0	0	6.10389e-07	0	-1.22078e-06	-9.15583e-07	-1.52597e-06	3.05194e-07	2.44156e-06	0	-4.57792e-06	-5.1883e-06	-2.74675e-06	-8.85064e-06
22	15	0	0	3.05194e-07	6.10389e-07	0	-1.83117e-06	-3.05194e-07	-2.74675e-06	-6.10389e-07	3.05194e-07	0	-1.52597e-06	-1.00714e-05	-2.74675e-06	-5.4935e-06
22	16	0	3.05194e-07	9.15583e-07	1.52597e-06	-3.05194e-07	-1.52597e-06	3.05194e-07	-2.13636e-06	-9.15583e-07	-3.66233e-06	0	-3.35714e-06	-1.19026e-05	-1.22078e-06	-1.83117e-06
22	17	0	0	1.22078e-06	2.74675e-06	-6.10389e-07	-9.15583e-07	3.05194e-07	-1.22078e-06	0	-7.62986e-06	3.05194e-07	-5.79869e-06	-5.79869e-06	-1.52597e-06	-3.05194e-07
22	18	0	-9.15583e-07	9.15583e-07	3.35714e-06	0	-3.05194e-07	0	-1.52597e-06	6.10389e-07	-1.00714e-05	0	-4.57792e-06	6.40908e-06	-3.66233e-06	-3.05194e-07
22	19	0	-1.83117e-06	6.10389e-07	2.74675e-06	1.22078e-06	-9.15583e-07	-3.05194e-07	-1.83117e-06	6.10389e-07	-1.0987e-05	0	-2.74675e-06	1.55649e-05	-4.57792e-06	3.05194e-07
23	0	0	-1.83117e-06	0	2.13636e-06	1.22078e-06	-1.52597e-06	0	-9.15583e-07	0	-1.0987e-05	0	-2.74675e-06	1.55649e-05	-3.96753e-06	1.52597e-06
23	1	0	-1.52597e-06	0	4.27272e-06	9.15583e-07	-2.13636e-06	0	3.05194e-07	3.05194e-07	-9.46103e-06	0	-3.05194e-06	1.40389e-05	-3.35714e-06	1.52597e-06
23	2	0	-2.13636e-06	9.15583e-07	7.32467e-06	1.83117e-06	-2.13636e-06	0	3.05194e-07	1.52597e-06	-8.24025e-06	6.10389e-07	-3.05194e-07	1.98376e-05	-3.35714e-06	3.05194e-07
23	3	0	-2.44156e-06	1.52597e-06	8.85064e-06	3.66233e-06	-1.52597e-06	1.22078e-06	-3.05194e-07	1.83117e-06	-9.15583e-06	1.52597e-06	4.27272e-06	2.71623e-05	-1.83117e-06	-3.05194e-07
23	4	0	-1.83117e-06	6.10389e-07	7.32467e-06	3.66233e-06	-9.15583e-07	1.83117e-06	-9.15583e-07	6.10389e-07	-1.22078e-05	2.13636e-06	7.32467e-06	2.53311e-05	2.13636e-06	0
23	5	0	-3.05194e-07	0	4.27272e-06	1.52597e-06	-3.05194e-07	3.05194e-07	-6.10389e-07	-6.10389e-07	-1.40389e-05	2.74675e-06	5.79869e-06	1.49545e-05	7.01947e-06	3.05194e-07
23	6	0	9.15583e-07	6.10389e-07	2.13636e-06	3.05194e-07	0	-1.22078e-06	-3.05194e-07	-9.15583e-07	-1.22078e-05	2.44156e-06	1.83117e-06	6.10389e-06	9.15583e-06	9.15583e-07
23	7	0	9.15583e-07	2.44156e-06	1.52597e-06	1.22078e-06	3.05194e-07	-9.15583e-07	-9.15583e-07	-3.05194e-07	-7.62986e-06	1.83117e-06	-1.22078e-06	2.74675e-06	7.32467e-06	1.52597e-06
23	8	0	3.05194e-07	2.44156e-06	9.15583e-07	2.13636e-06	6.10389e-07	0	-9.15583e-07	0	-6.10389e-07	1.83117e-06	-1.83117e-06	9.15583e-07	3.66233e-06	9.15583e-07
23	9	0	0	6.10389e-07	-1.83117e-06	1.22078e-06	6.10389e-07	3.05194e-07	0	0	9.46103e-06	2.13636e-06	-3.05194e-07	-2.44156e-06	0	0
23	10	0	6.10389e-07	0	-7.01947e-06	-6.10389e-07	9.15583e-07	0	1.52597e-06	9.15583e-07	2.28896e-05	2.44156e-06	6.10389e-07	-3.66233e-06	-2.13636e-06	6.10389e-07
23	11	0	2.44156e-06	1.22078e-06	-1.12922e-05	-6.10389e-07	2.13636e-06	-3.05194e-07	3.05194e-06	9.15583e-07	3.32662e-05	2.44156e-06	0	-1.52597e-06	-2.74675e-06	4.88311e-06
23	12	0	3.35714e-06	2.44156e-06	-1.12922e-05	3.05194e-07	3.96753e-06	0	3.96753e-06	0	3.35714e-05	2.13636e-06	-1.22078e-06	3.05194e-07	-3.05194e-06	8.24025e-06
23	13	0	2.13636e-06	6.10389e-07	-7.93505e-06	9.15583e-07	4.57792e-06	0	3.96753e-06	-3.05194e-07	2.50259e-05	1.83117e-06	-6.10389e-07	0	-3.66233e-06	6.40908e-06
23	14	0	3.05194e-07	-1.22078e-06	-4.88311e-06	3.05194e-07	3.66233e-06	0	1.83117e-06	-3.05194e-07	1.77013e-05	1.22078e-06	1.83117e-06	0	-4.57792e-06	1.52597e-06
23	15	0	0	-6.10389e-07	-4.57792e-06	0	2.74675e-06	3.05194e-07	-3.05194e-07	-3.05194e-07	1.83117e-05	3.05194e-07	4.57792e-06	9.15583e-07	-3.96753e-06	-3.05194e-07
23	16	0	0	1.83117e-06	-4.88311e-06	3.05194e-07	2.74675e-06	9.15583e-07	-1.83117e-06	-9.15583e-07	2.35e-05	0	3.96753e-06	9.15583e-07	-1.52597e-06	1.52597e-06
23	17	0	-1.22078e-06	2.44156e-06	-3.05194e-06	6.10389e-07	2.13636e-06	6.10389e-07	-2.44156e-06	-2.13636e-06	2.56363e-05	0	3.05194e-07	-9.15583e-07	1.52597e-06	4.27272e-06
23	18	0	-2.74675e-06	6.10389e-07	0	9.15583e-07	0	0	-3.35714e-06	-2.13636e-06	2.31948e-05	0	-3.35714e-06	-2.44156e-06	3.96753e-06	5.4935e-06
23	19	0	-2.74675e-06	-3.05194e-07	1.83117e-06	9.15583e-07	-2.44156e-06	0	-3.96753e-06	-6.10389e-07	2.07532e-05	0	-3.66233e-06	-2.13636e-06	4.88311e-06	7.01947e-06
24	0	0	-9.15583e-07	9.15583e-07	2.74675e-06	6.10389e-07	-2.13636e-06	3.05194e-07	-2.74675e-06	6.10389e-07	1.98376e-05	0	-9.15583e-07	-9.15583e-07	4.57792e-06	9.46103e-06
24	1	0	-3.05194e-07	2.74675e-06	3.35714e-06	-6.10389e-07	-3.05194e-07	3.05194e-07	-9.15583e-07	6.10389e-07	1.80065e-05	0	1.52597e-06	-3.05194e-07	3.35714e-06	8.85064e-06
24	2	0	-1.83117e-06	2.44156e-06	2.74675e-06	-2.13636e-06	6.10389e-07	0	0	0	1.34286e-05	0	1.52597e-06	-3.05194e-07	1.52597e-06	4.88311e-06
24	3	0	-2.74675e-06	1.22078e-06	0	-2.13636e-06	0	0	0	3.05194e-07	7.32467e-06	0	-3.05194e-07	-6.10389e-07	6.10389e-07	6.10389e-07
24	4	0	-9.15583e-07	1.22078e-06	-1.52597e-06	-3.05194e-07	-3.05194e-07	0	0	1.22078e-06	0	0	-1.52597e-06	-1.83117e-06	0	-1.22078e-06
24	5	0	9.15583e-07	1.52597e-06	-9.15583e-07	3.05194e-07	-3.05194e-07	0	3.05194e-07	1.22078e-06	-7.32467e-06	9.15583e-07	-3.05194e-07	-3.96753e-06	-6.10389e-07	-3.35714e-06
24	6	0	1.52597e-06	1.22078e-06	6.10389e-07	3.05194e-07	3.05194e-07	3.05194e-07	2.13636e-06	-3.05194e-07	-8.85064e-06	1.22078e-06	9.15583e-07	-3.96753e-06	-1.83117e-06	-6.40908e-06
24	7	0	1.22078e-06	3.05194e-07	0	6.10389e-07	1.22078e-06	1.52597e-06	4.57792e-06	-1.83117e-06	0	0	9.15583e-07	-3.66233e-06	-1.52597e-06	-7.93505e-06
24	8	0	1.52597e-06	6.10389e-07	-1.83117e-06	1.52597e-06	3.35714e-06	2.44156e-06	7.32467e-06	-1.83117e-06	1.37337e-05	-1.83117e-06	3.05194e-07	-7.01947e-06	0	-9.76622e-06
24	9	0	2.74675e-06	1.22078e-06	-3.35714e-06	1.83117e-06	5.1883e-06	2.13636e-06	7.93505e-06	0	1.55649e-05	-2.74675e-06	6.10389e-07	-1.52597e-05	1.52597e-06	-1.49545e-05
24	10	0	3.05194e-06	9.15583e-07	-3.35714e-06	1.83117e-06	4.57792e-06	9.15583e-07	6.10389e-06	9.15583e-07	-1.22078e-06	-2.13636e-06	2.74675e-06	-2.22792e-05	9.15583e-07	-2.01428e-05
24	11	0	2.44156e-06	0	-4.57792e-06	1.83117e-06	2.13636e-06	1.22078e-06	3.35714e-06	9.15583e-07	-2.44156e-05	-6.10389e-07	6.10389e-06	-2.13636e-05	0	-1.46493e-05
24	12	0	2.13636e-06	0	-7.32467e-06	2.13636e-06	3.05194e-07	2.44156e-06	1.52597e-06	3.05194e-07	-3.87597e-05	0	8.24025e-06	-1.37337e-05	-6.10389e-07	3.05194e-07
24	13	0	2.13636e-06	3.05194e-07	-7.93505e-06	1.52597e-06	6.10389e-07	2.74675e-06	6.10389e-07	0	-4.42532e-05	0	7.62986e-06	-5.1883e-06	-1.52597e-06	1.03766e-05
24	14	0	9.15583e-07	6.10389e-07	-5.1883e-06	0	1.52597e-06	1.22078e-06	-9.15583e-07	-9.15583e-07	-4.91363e-05	0	5.4935e-06	2.74675e-06	-3.96753e-06	8.54544e-06
24	15	0	-6.10389e-07	3.05194e-07	-1.83117e-06	-9.15583e-07	9.15583e-07	0	-3.05194e-06	-1.22078e-06	-5.1883e-05	0	4.57792e-06	1.19026e-05	-5.1883e-06	8.85064e-06
24	16	0	-9.15583e-07	0	-3.05194e-07	-9.15583e-07	-3.05194e-07	0	-3.66233e-06	-3.05194e-07	-4.36428e-05	0	8.24025e-06	1.86169e-05	-4.57792e-06	2.62467e-05
24	17	0	0	0	-3.05194e-07	-9.15583e-07	-1.22078e-06	9.15583e-07	-1.83117e-06	1.22078e-06	-2.41104e-05	-6.10389e-07	1.49545e-05	1.55649e-05	-4.88311e-06	5.00519e-05
24	18	0	9.15583e-07	-3.05194e-07	-9.15583e-07	-9.15583e-07	-1.52597e-06	9.15583e-07	-3.05194e-07	2.13636e-06	-3.96753e-06	-6.10389e-07	1.83117e-05	3.66233e-06	-7.32467e-06	5.40194e-05
24	19	0	3.05194e-07	-3.05194e-07	-1.83117e-06	-3.05194e-07	-9.15583e-07	6.10389e-07	3.05194e-07	1.52597e-06	7.32467e-06	-6.10389e-07	1.31234e-05	-7.32467e-06	-8.24025e-06	3.35714e-05
25	0	0	-3.05194e-07	3.05194e-07	-2.13636e-06	9.15583e-07	3.05194e-07	6.10389e-07	9.15583e-07	3.05194e-07	1.15974e-05	-9.15583e-07	1.22078e-06	-1.0987e-05	-3.35714e-06	9.15583e-06
25	1	0	0	1.22078e-06	-1.52597e-06	1.22078e-06	2.13636e-06	9.15583e-07	1.52597e-06	0	1.15974e-05	-1.22078e-06	-1.03766e-05	-9.15583e-06	3.05194e-06	-2.74675e-06
25	2	0	6.10389e-07	9.15583e-07	-3.05194e-07	0	2.44156e-06	1.22078e-06	1.22078e-06	3.05194e-07	6.40908e-06	-9.15583e-07	-1.58701e-05	-7.32467e-06	5.4935e-06	-7.62986e-06
25	3	0	9.15583e-07	0	-3.05194e-07	-1.22078e-06	6.10389e-07	1.22078e-06	0	6.10389e-07	-3.05194e-07	3.05194e-07	-1.37337e-05	-5.4935e-06	2.44156e-06	-1.31234e-05
25	4	0	3.05194e-07	0	-2.13636e-06	-3.05194e-07	-3.05194e-07	9.15583e-07	-3.05194e-07	9.15583e-07	-9.15583e-07	1.22078e-06	-6.71428e-06	-1.22078e-06	-6.10389e-07	-1.58701e-05
25	5	0	0	6.10389e-07	-4.27272e-06	9.15583e-07	3.05194e-07	6.10389e-07	0	6.10389e-07	6.10389e-06	6.10389e-07	-1.83117e-06	1.83117e-06	-3.05194e-07	-1.19026e-05
25	6	0	6.10389e-07	1.52597e-06	-5.4935e-06	3.05194e-07	2.44156e-06	0	1.22078e-06	6.10389e-07	1.34286e-05	3.05194e-07	-3.66233e-06	1.22078e-06	1.83117e-06	-7.62986e-06
25	7	0	1.83117e-06	1.83117e-06	-6.10389e-06	-1.22078e-06	3.66233e-06	-9.15583e-07	1.83117e-06	6.10389e-07	1.34286e-05	3.05194e-07	-1.0987e-05	-6.10389e-07	2.74675e-06	-1.03766e-05
25	8	0	2.74675e-06	1.22078e-06	-6.71428e-06	-2.13636e-06	3.35714e-06	-3.05194e-07	1.83117e-06	9.15583e-07	9.46103e-06	0	-1.64805e-05	6.10389e-07	1.22078e-06	-1.40389e-05
25	9	0	2.74675e-06	3.05194e-07	-5.79869e-06	-1.22078e-06	2.13636e-06	6.10389e-07	1.52597e-06	6.10389e-07	7.93505e-06	-9.15583e-07	-1.37337e-05	5.1883e-06	-2.13636e-06	-8.54544e-06
25	10	0	1.83117e-06	-3.05194e-07	-3.35714e-06	0	1.52597e-06	9.15583e-07	9.15583e-07	0	8.24025e-06	-2.44156e-06	-4.27272e-06	7.62986e-06	-7.01947e-06	1.22078e-06
25	11	0	9.15583e-07	-9.15583e-07	-6.10389e-07	0	9.15583e-07	0	0	-6.10389e-07	6.71428e-06	-2.44156e-06	4.57792e-06	5.79869e-06	-9.76622e-06	4.88311e-06
25	12	0	9.15583e-07	-6.10389e-07	9.15583e-07	-3.05194e-07	0	-1.22078e-06	0	-1.22078e-06	2.44156e-06	-1.22078e-06	9.15583e-06	2.74675e-06	-8.54544e-06	-3.05194e-07
25	13	0	6.10389e-07	-3.05194e-07	2.44156e-06	-6.10389e-07	-1.52597e-06	-1.22078e-06	0	-1.22078e-06	-6.10389e-07	0	9.76622e-06	0	-7.62986e-06	-6.40908e-06
25	14	0	0	-3.05194e-07	3.66233e-06	-9.15583e-07	-2.44156e-06	-6.10389e-07	-3.05194e-07	-3.05194e-07	-6.10389e-07	3.05194e-07	1.00714e-05	-2.44156e-06	-9.76622e-06	-7.62986e-06
25	15	0	-1.22078e-06	-3.05194e-07	3.05194e-06	-1.22078e-06	-2.13636e-06	-9.15583e-07	-6.10389e-07	6.10389e-07	3.96753e-06	0	1.00714e-05	-5.1883e-06	-9.15583e-06	-6.71428e-06
25	16	0	-3.05194e-07	3.05194e-07	9.15583e-07	-9.15583e-07	-9.15583e-07	-1.22078e-06	0	9.15583e-07	1.2513e-05	-1.22078e-06	7.01947e-06	-5.4935e-06	1.52597e-06	-6.40908e-06
25	17	0	1.22078e-06	1.22078e-06	0	0	0	-3.05194e-07	9.15583e-07	6.10389e-07	2.25844e-05	-2.44156e-06	-3.05194e-07	-3.66233e-06	1.89221e-05	-5.79869e-06
25	18	0	2.13636e-06	1.22078e-06	0	9.15583e-07	6.10389e-07	6.10389e-07	1.83117e-06	0	2.92987e-05	-2.13636e-06	-9.76622e-06	-3.05194e-06	2.80779e-05	-3.96753e-06
25	19	0	9.15583e-07	3.05194e-07	-3.05194e-07	1.22078e-06	1.22078e-06	9.15583e-07	2.44156e-06	-3.05194e-07	3.17402e-05	-6.10389e-07	-1.61753e-05	-4.27272e-06	2.16688e-05	-3.05194e-06
26	0	0	0	0	-2.44156e-06	0	1.83117e-06	0	3.35714e-06	-9.15583e-07	3.1435e-05	0	-1.49545e-05	-4.57792e-06	8.85064e-06	-3.66233e-06
26	1	0	6.10389e-07	-3.05194e-07	-3.05194e-06	-1.22078e-06	1.52597e-06	0	4.88311e-06	-1.83117e-06	2.92987e-05	-3.05194e-07	-8.85064e-06	-2.13636e-06	1.83117e-06	-3.66233e-06
26	2	0	1.52597e-06	-3.05194e-07	-9.15583e-07	-1.83117e-06	6.10389e-07	3.05194e-07	5.1883e-06	-1.83117e-06	2.44156e-05	-1.22078e-06	-3.96753e-06	3.05194e-07	1.22078e-06	-1.52597e-06
26	3	0	1.52597e-06	0	0	-1.52597e-06	0	1.22078e-06	4.27272e-06	-1.22078e-06	1.83117e-05	-6.10389e-07	-2.44156e-06	9.15583e-07	6.10389e-07	-9.15583e-07
26	4	0	1.22078e-06	0	-2.44156e-06	-9.15583e-07	6.10389e-07	3.05194e-07	1.83117e-06	-6.10389e-07	1.43441e-05	1.22078e-06	3.05194e-07	0	-1.22078e-06	-2.74675e-06
26	5	0	1.52597e-06	0	-6.10389e-06	-6.10389e-07	1.52597e-06	0	0	-1.22078e-06	1.34286e-05	2.13636e-06	6.40908e-06	-9.15583e-07	-1.83117e-06	-3.96753e-06
26	6	0	2.13636e-06	0	-6.10389e-06	-6.10389e-07	9.15583e-07	0	-1.52597e-06	-2.74675e-06	1.12922e-05	6.10389e-07	9.15583e-06	-1.52597e-06	-3.05194e-07	-2.74675e-06
26	7	0	1.22078e-06	6.10389e-07	-1.83117e-06	0	0	1.22078e-06	-3.05194e-06	-2.44156e-06	6.10389e-06	-1.83117e-06	3.96753e-06	-1.83117e-06	6.10389e-07	-1.52597e-06
26	8	0	0	1.22078e-06	1.83117e-06	6.10389e-07	-3.05194e-07	1.52597e-06	-3.96753e-06	-6.10389e-07	1.22078e-06	-3.35714e-06	-4.88311e-06	-1.22078e-06	0	-3.05194e-06
26	9	0	-6.10389e-07	9.15583e-07	3.05194e-06	9.15583e-07	-9.15583e-07	9.15583e-07	-4.27272e-06	3.05194e-07	-6.10389e-07	-2.13636e-06	-8.85064e-06	0	0	-6.10389e-06
26	10	0	-6.10389e-07	0	3.05194e-06	3.05194e-07	-1.83117e-06	0	-3.96753e-06	0	-9.15583e-07	-3.05194e-07	-4.88311e-06	6.10389e-07	-3.05194e-07	-7.32467e-06
26	11	0	-6.10389e-07	-3.05194e-07	2.13636e-06	-3.05194e-07	-3.35714e-06	3.05194e-07	-3.05194e-06	-1.22078e-06	-9.15583e-07	6.10389e-07	1.52597e-06	3.05194e-07	-1.52597e-06	-5.79869e-06
26	12	0	-9.15583e-07	0	9.15583e-07	-3.05194e-07	-3.96753e-06	1.83117e-06	-1.83117e-06	-1.83117e-06	-9.15583e-07	3.05194e-07	6.10389e-06	-3.05194e-07	-1.83117e-06	-5.1883e-06
26	13	0	-6.10389e-07	3.05194e-07	3.05194e-07	0	-3.66233e-06	2.74675e-06	-9.15583e-07	-9.15583e-07	-9.15583e-07	0	7.01947e-06	-1.22078e-06	3.05194e-07	-4.88311e-06
26	14	0	-3.05194e-07	9.15583e-07	2.74675e-06	-3.05194e-07	-2.74675e-06	2.13636e-06	-1.22078e-06	0	-2.13636e-06	9.15583e-07	5.1883e-06	-2.44156e-06	3.35714e-06	-1.22078e-06
26	15	0	-1.22078e-06	1.52597e-06	6.71428e-06	-6.10389e-07	-2.13636e-06	6.10389e-07	-2.13636e-06	0	-3.05194e-06	1.83117e-06	2.44156e-06	-4.27272e-06	3.66233e-06	5.4935e-06
26	16	0	-3.05194e-06	1.83117e-06	8.54544e-06	-1.22078e-06	-2.74675e-06	-3.05194e-07	-2.74675e-06	-3.05194e-07	-1.22078e-06	1.22078e-06	2.13636e-06	-5.1883e-06	2.13636e-06	1.06818e-05
26	17	0	-3.35714e-06	1.52597e-06	7.32467e-06	-1.22078e-06	-4.27272e-06	-6.10389e-07	-3.35714e-06	-9.15583e-07	3.66233e-06	0	4.57792e-06	-3.66233e-06	2.44156e-06	7.93505e-06
26	18	0	-2.13636e-06	0	6.40908e-06	-3.05194e-07	-5.4935e-06	0	-4.57792e-06	-9.15583e-07	7.93505e-06	-6.10389e-07	6.40908e-06	-1.83117e-06	3.96753e-06	1.52597e-06
26	19	0	-1.22078e-06	-9.15583e-07	8.24025e-06	0	-5.1883e-06	6.10389e-07	-6.10389e-06	0	8.54544e-06	0	5.4935e-06	-3.05194e-07	2.44156e-06	0
27	0	0	-1.83117e-06	-6.10389e-07	1.00714e-05	0	-4.27272e-06	6.10389e-07	-6.71428e-06	3.05194e-07	7.62986e-06	0	3.96753e-06	3.05194e-07	-2.44156e-06	6.10389e-06
27	1	0	-3.05194e-06	0	9.15583e-06	-9.15583e-07	-3.35714e-06	6.10389e-07	-6.40908e-06	-3.05194e-07	5.79869e-06	-9.15583e-07	5.79869e-06	0	-8.54544e-06	1.19026e-05
27	2	0	-3.05194e-06	0	6.40908e-06	-1.52597e-06	-3.05194e-06	9.15583e-07	-5.4935e-06	-1.52597e-06	2.74675e-06	-1.83117e-06	1.00714e-05	-1.52597e-06	-1.28182e-05	1.00714e-05
27	3	0	-1.52597e-06	-6.10389e-07	4.27272e-06	-1.52597e-06	-2.74675e-06	9.15583e-07	-5.4935e-06	-1.83117e-06	-9.15583e-07	-1.22078e-06	1.34286e-05	-3.96753e-06	-1.55649e-05	3.05194e-06
27	4	0	0	-9.15583e-07	2.44156e-06	-6.10389e-07	-1.52597e-06	6.10389e-07	-6.40908e-06	-9.15583e-07	-3.66233e-06	0	1.46493e-05	-4.57792e-06	-1.43441e-05	-6.10389e-07
27	5	0	3.05194e-07	-3.05194e-07	0	-3.05194e-07	-9.15583e-07	9.15583e-07	-6.40908e-06	0	-5.4935e-06	6.10389e-07	1.49545e-05	-3.35714e-06	-8.24025e-06	0
27	6	0	3.05194e-07	0	-3.05194e-06	0	-9.15583e-07	1.52597e-06	-4.57792e-06	0	-9.15583e-06	3.05194e-07	1.40389e-05	-3.66233e-06	-2.13636e-06	0
27	7	0	3.05194e-07	0	-5.4935e-06	0	-6.10389e-07	1.52597e-06	-2.13636e-06	3.05194e-07	-1.67857e-05	-3.05194e-07	1.00714e-05	-4.57792e-06	-1.52597e-06	-2.13636e-06
27	8	0	6.10389e-07	0	-6.71428e-06	0	0	9.15583e-07	-3.05194e-07	9.15583e-07	-2.71623e-05	-1.22078e-06	4.27272e-06	-2.74675e-06	-3.05194e-06	3.05194e-07
27	9	0	1.52597e-06	0	-7.32467e-06	1.22078e-06	1.22078e-06	3.05194e-07	0	9.15583e-07	-3.78441e-05	-2.74675e-06	-1.83117e-06	1.22078e-06	0	1.31234e-05
27	10	0	2.74675e-06	0	-7.32467e-06	1.83117e-06	1.52597e-06	0	0	3.05194e-07	-4.60844e-05	-3.35714e-06	-8.54544e-06	9.15583e-07	8.85064e-06	2.50259e-05
27	11	0	2.74675e-06	-3.05194e-07	-6.10389e-06	9.15583e-07	1.52597e-06	-6.10389e-07	3.05194e-07	3.05194e-07	-5.03571e-05	-1.83117e-06	-1.52597e-05	-7.01947e-06	1.58701e-05	2.16688e-05
27	12	0	1.22078e-06	-6.10389e-07	-4.57792e-06	-9.15583e-07	1.22078e-06	-1.52597e-06	0	1.22078e-06	-5.1883e-05	3.05194e-07	-1.92272e-05	-1.73961e-05	1.61753e-05	4.27272e-06
27	13	0	-6.10389e-07	-9.15583e-07	-3.66233e-06	-2.13636e-06	9.15583e-07	-1.83117e-06	-1.83117e-06	1.22078e-06	-5.6461e-05	9.15583e-07	-1.73961e-05	-2.28896e-05	1.43441e-05	-1.06818e-05
27	14	0	-1.52597e-06	-6.10389e-07	-2.44156e-06	-9.15583e-07	3.05194e-07	-9.15583e-07	-3.96753e-06	0	-7.08051e-05	0	-1.0987e-05	-2.28896e-05	1.34286e-05	-1.43441e-05
27	15	0	-1.22078e-06	0	-3.05194e-07	6.10389e-07	0	3.05194e-07	-4.57792e-06	-6.10389e-07	-9.30843e-05	-3.05194e-07	-5.1883e-06	-2.10584e-05	1.06818e-05	-1.43441e-05
27	16	0	-1.22078e-06	3.05194e-07	1.52597e-06	1.22078e-06	0	1.22078e-06	-4.88311e-06	0	-0.000112617	3.05194e-07	-3.35714e-06	-1.83117e-05	4.27272e-06	-2.01428e-05
27	17	0	-2.13636e-06	0	2.74675e-06	0	-9.15583e-07	1.52597e-06	-5.79869e-06	3.05194e-07	-0.000120552	6.10389e-07	-4.57792e-06	-1.49545e-05	-1.83117e-06	-2.68571e-05
27	18	0	-2.13636e-06	-3.05194e-07	3.35714e-06	-9.15583e-07	-2.13636e-06	1.52597e-06	-7.32467e-06	3.05194e-07	-0.000115363	0	-6.40908e-06	-1.15974e-05	-3.05194e-06	-2.25844e-05
27	19	0	-9.15583e-07	-1.52597e-06	5.1883e-06	-3.05194e-07	-2.44156e-06	1.52597e-06	-6.71428e-06	0	-0.000100104	-6.10389e-07	-7.01947e-06	-7.01947e-06	-9.15583e-07	-8.54544e-06
28	0	0	-3.05194e-07	-2.44156e-06	7.62986e-06	3.05194e-07	-1.22078e-06	9.15583e-07	-4.27272e-06	6.10389e-07	-7.8435e-05	-3.05194e-07	-6.40908e-06	1.22078e-06	6.10389e-07	3.96753e-06
28	1	0	-1.52597e-06	-2.74675e-06	9.15583e-06	3.05194e-07	-6.10389e-07	3.05194e-07	-2.13636e-06	9.15583e-07	-5.43246e-05	1.22078e-06	-5.4935e-06	1.12922e-05	1.52597e-06	1.0987e-05
28	2	0	-2.74675e-06	-2.13636e-06	8.54544e-06	0	-9.15583e-07	0	-1.52597e-06	0	-3.35714e-05	3.96753e-06	-3.96753e-06	1.70909e-05	2.74675e-06	1.80065e-05
28	3	0	-2.13636e-06	-1.22078e-06	7.32467e-06	6.10389e-07	-9.15583e-07	3.05194e-07	-6.10389e-07	-3.05194e-07	-1.86169e-05	8.24025e-06	-6.10389e-07	1.80065e-05	3.05194e-06	2.68571e-05
28	4	0	-9.15583e-07	-6.10389e-07	5.79869e-06	9.15583e-07	-6.10389e-07	6.10389e-07	1.52597e-06	3.05194e-07	-7.62986e-06	1.12922e-05	2.74675e-06	2.31948e-05	1.83117e-06	2.71623e-05
28	5	0	-3.05194e-07	-6.10389e-07	3.66233e-06	3.05194e-07	-1.22078e-06	3.05194e-07	5.1883e-06	1.52597e-06	3.05194e-06	1.19026e-05	4.57792e-06	3.69285e-05	9.15583e-07	1.19026e-05
28	6	0	-3.05194e-07	-3.05194e-07	1.22078e-06	-3.05194e-07	-2.74675e-06	-6.10389e-07	7.01947e-06	1.22078e-06	1.40389e-05	1.06818e-05	2.44156e-06	4.79155e-05	9.15583e-07	-1.03766e-05
28	7	0	0	0	-3.05194e-07	-9.15583e-07	-2.74675e-06	-1.52597e-06	6.71428e-06	0	2.31948e-05	9.76622e-06	-1.22078e-06	4.2422e-05	0	-2.41104e-05
28	8	0	9.15583e-07	0	-1.22078e-06	-6.10389e-07	-3.05194e-07	-1.83117e-06	6.71428e-06	-6.10389e-07	3.26558e-05	9.76622e-06	-3.35714e-06	2.35e-05	-1.52597e-06	-2.13636e-05
28	9	0	1.22078e-06	-9.15583e-07	-3.05194e-06	-3.05194e-07	2.13636e-06	-1.22078e-06	9.15583e-06	3.05194e-07	5.06623e-05	8.24025e-06	-1.83117e-06	7.01947e-06	-1.83117e-06	-9.46103e-06
28	10	0	1.52597e-06	-1.22078e-06	-5.79869e-06	3.05194e-07	3.35714e-06	-6.10389e-07	1.34286e-05	1.22078e-06	8.17921e-05	4.88311e-06	6.10389e-07	1.52597e-06	-3.05194e-07	3.05194e-07
28	11	0	3.05194e-06	-3.05194e-07	-7.01947e-06	1.52597e-06	3.05194e-06	-6.10389e-07	1.64805e-05	6.10389e-07	0.000116889	2.13636e-06	1.52597e-06	1.52597e-06	0	3.66233e-06
28	12	0	5.4935e-06	3.05194e-07	-7.01947e-06	1.52597e-06	3.35714e-06	-1.52597e-06	1.55649e-05	0	0.000139169	6.10389e-07	0	3.05194e-07	0	6.10389e-07
28	13	0	5.79869e-06	0	-7.32467e-06	0	4.57792e-06	-2.13636e-06	1.28182e-05	0	0.000141915	-1.22078e-06	-2.44156e-06	-1.22078e-06	1.22078e-06	-4.57792e-06
28	14	0	4.27272e-06	-9.15583e-07	-9.15583e-06	-1.22078e-06	4.88311e-06	-1.22078e-06	1.0987e-05	3.05194e-07	0.000134896	-3.35714e-06	-3.66233e-06	-1.52597e-06	4.27272e-06	-6.40908e-06
28	15	0	3.35714e-06	-1.52597e-06	-1.15974e-05	-9.15583e-07	5.1883e-06	0	1.0987e-05	6.10389e-07	0.000130013	-3.35714e-06	-3.35714e-06	-6.10389e-07	5.1883e-06	-1.83117e-06
28	16	0	3.66233e-06	-1.22078e-06	-1.22078e-05	0	5.1883e-06	6.10389e-07	1.06818e-05	3.05194e-07	0.000124214	-3.66233e-06	-3.05194e-06	0	3.05194e-06	6.40908e-06
28	17	0	3.66233e-06	-9.15583e-07	-1.12922e-05	0	4.88311e-06	3.05194e-07	7.62986e-06	6.10389e-07	0.000105902	-9.15583e-06	-3.35714e-06	1.52597e-06	1.83117e-06	1.19026e-05
28	18	0	2.74675e-06	-9.15583e-07	-9.15583e-06	0	3.66233e-06	0	3.35714e-06	1.83117e-06	7.72142e-05	-2.0448e-05	-1.83117e-06	3.66233e-06	6.10389e-07	1.0987e-05
28	19	0	1.22078e-06	-3.05194e-07	-6.40908e-06	9.15583e-07	2.13636e-06	6.10389e-07	3.05194e-07	3.35714e-06	5.12727e-05	-2.99091e-05	2.13636e-06	3.66233e-06	-4.27272e-06	5.79869e-06
29	0	0	6.10389e-07	3.05194e-07	-3.66233e-06	2.13636e-06	1.52597e-06	1.22078e-06	-3.05194e-07	4.27272e-06	3.75389e-05	-3.08246e-05	5.79869e-06	2.13636e-06	-1.22078e-05	1.52597e-06
29	1	0	0	6.10389e-07	-1.83117e-06	1.22078e-06	3.05194e-07	6.10389e-07	3.05194e-07	3.96753e-06	3.08246e-05	-2.47207e-05	6.71428e-06	1.22078e-06	-1.64805e-05	-3.05194e-07
29	2	0	-9.15583e-07	3.05194e-07	-9.15583e-07	-3.05194e-07	-9.15583e-07	-3.05194e-07	9.15583e-07	2.74675e-06	2.31948e-05	-1.70909e-05	7.32467e-06	2.44156e-06	-1.55649e-05	-1.22078e-06
29	3	0	-1.22078e-06	0	6.10389e-07	-3.05194e-07	-1.22078e-06	-1.52597e-06	9.15583e-07	9.15583e-07	1.46493e-05	-1.03766e-05	1.06818e-05	2.44156e-06	-1.70909e-05	-1.52597e-06
29	4	0	-3.05194e-07	0	2.44156e-06	9.15583e-07	3.05194e-07	-1.22078e-06	0	0	9.15583e-06	-3.96753e-06	1.43441e-05	6.10389e-07	-2.22792e-05	-1.22078e-06
29	5	0	0	0	3.05194e-06	1.22078e-06	1.22078e-06	-6.10389e-07	-6.10389e-07	0	6.71428e-06	0	1.31234e-05	-1.22078e-06	-2.01428e-05	-3.05194e-07
29	6	0	-1.22078e-06	3.05194e-07	2.44156e-06	0	0	-6.10389e-07	-1.22078e-06	0	4.27272e-06	3.05194e-07	7.62986e-06	-1.52597e-06	-5.1883e-06	0
29	7	0	-2.74675e-06	3.05194e-07	2.44156e-06	-9.15583e-07	-1.83117e-06	-1.22078e-06	-1.22078e-06	-1.22078e-06	9.15583e-07	-6.10389e-07	3.96753e-06	-1.22078e-06	1.0987e-05	-3.05194e-07
29	8	0	-2.44156e-06	3.05194e-07	3.96753e-06	0	-1.22078e-06	-1.22078e-06	-1.22078e-06	-2.44156e-06	-1.22078e-06	-3.05194e-07	1.52597e-06	-9.15583e-07	1.61753e-05	0
29	9	0	-9.15583e-07	0	5.1883e-06	9.15583e-07	0	-3.05194e-07	-1.22078e-06	-1.52597e-06	-3.66233e-06	9.15583e-07	-5.4935e-06	-6.10389e-07	1.0987e-05	3.05194e-07
29	10	0	-6.10389e-07	-3.05194e-07	4.27272e-06	9.15583e-07	0	0	-1.52597e-06	3.05194e-07	-6.40908e-06	6.10389e-07	-1.80065e-05	0	5.79869e-06	0
29	11	0	-1.52597e-06	-3.05194e-07	3.35714e-06	3.05194e-07	-1.83117e-06	0	-1.83117e-06	1.52597e-06	-7.62986e-06	-1.22078e-06	-2.53311e-05	0	5.1883e-06	-2.44156e-06
29	12	0	-2.44156e-06	0	4.27272e-06	6.10389e-07	-1.52597e-06	-6.10389e-07	-2.44156e-06	3.05194e-07	-7.01947e-06	-1.52597e-06	-1.92272e-05	-1.22078e-06	5.79869e-06	-3.66233e-06
29	13	0	-3.05194e-06	-6.10389e-07	6.10389e-06	1.22078e-06	6.10389e-07	-9.15583e-07	-3.05194e-06	-1.22078e-06	-7.01947e-06	0	-7.32467e-06	-1.22078e-06	5.4935e-06	-2.44156e-06
29	14	0	-3.35714e-06	-1.22078e-06	5.79869e-06	1.22078e-06	1.52597e-06	-9.15583e-07	-3.35714e-06	-6.10389e-07	-8.24025e-06	6.10389e-07	-1.83117e-06	-6.10389e-07	6.40908e-06	-1.52597e-06
29	15	0	-3.05194e-06	-6.10389e-07	3.96753e-06	1.22078e-06	-3.05194e-07	-1.22078e-06	-3.96753e-06	3.05194e-07	-9.76622e-06	0	-3.66233e-06	-1.22078e-06	8.54544e-06	-2.74675e-06
29	16	0	-1.83117e-06	6.10389e-07	3.66233e-06	1.52597e-06	-2.44156e-06	-1.83117e-06	-4.57792e-06	6.10389e-07	-1.2513e-05	0	-5.79869e-06	-3.05194e-06	8.24025e-06	-3.66233e-06
29	17	0	-6.10389e-07	1.52597e-06	5.79869e-06	1.83117e-06	-2.74675e-06	-2.44156e-06	-5.1883e-06	-3.05194e-07	-1.95324e-05	1.52597e-06	-3.66233e-06	-3.96753e-06	5.79869e-06	-3.05194e-07
29	18	0	-1.22078e-06	9.15583e-07	8.54544e-06	1.22078e-06	-2.74675e-06	-2.44156e-06	-5.79869e-06	-9.15583e-07	-2.89935e-05	2.44156e-06	-9.15583e-07	-3.05194e-06	3.96753e-06	4.57792e-06
29	19	0	-3.35714e-06	3.05194e-07	9.76622e-06	3.05194e-07	-3.35714e-06	-2.44156e-06	-5.79869e-06	-3.05194e-07	-3.4487e-05	1.52597e-06	-6.10389e-07	-2.44156e-06	2.74675e-06	6.40908e-06
30	0	0	-4.27272e-06	3.05194e-07	9.46103e-06	0	-3.66233e-06	-2.13636e-06	-5.4935e-06	0	-3.2961e-05	6.10389e-07	-1.22078e-06	-2.74675e-06	1.22078e-06	3.66233e-06
30	1	0	-3.35714e-06	3.05194e-07	8.85064e-06	0	-3.05194e-06	-1.52597e-06	-4.88311e-06	-6.10389e-07	-3.23506e-05	9.15583e-07	-3.05194e-07	-3.05194e-06	-3.05194e-07	0
30	2	0	-3.05194e-06	0	8.85064e-06	0	-2.74675e-06	-9.15583e-07	-4.57792e-06	-6.10389e-07	-3.93701e-05	1.52597e-06	3.05194e-07	-1.52597e-06	-6.10389e-07	-6.10389e-07
30	3	0	-4.27272e-06	-6.10389e-07	9.76622e-06	3.05194e-07	-3.66233e-06	-9.15583e-07	-4.88311e-06	6.10389e-07	-5.12727e-05	1.52597e-06	0	-3.05194e-07	0	-6.10389e-07
30	4	0	-5.1883e-06	0	1.0987e-05	9.15583e-07	-4.88311e-06	-1.52597e-06	-5.1883e-06	1.22078e-06	-5.73766e-05	1.83117e-06	-6.10389e-07	-9.15583e-07	0	-9.15583e-07
30	5	0	-4.27272e-06	6.10389e-07	1.0987e-05	1.52597e-06	-4.57792e-06	-1.22078e-06	-4.27272e-06	6.10389e-07	-5.6461e-05	2.74675e-06	-3.05194e-07	-2.13636e-06	-6.10389e-07	-6.10389e-07
30	6	0	-2.74675e-06	0	1.00714e-05	1.22078e-06	-2.74675e-06	-3.05194e-07	-1.83117e-06	0	-5.55454e-05	3.05194e-06	0	-1.83117e-06	0	9.15583e-07
30	7	0	-2.74675e-06	-1.22078e-06	8.54544e-06	9.15583e-07	-9.15583e-07	3.05194e-07	3.05194e-07	0	-5.79869e-05	2.13636e-06	6.10389e-07	-9.15583e-07	1.22078e-06	1.83117e-06
30	8	0	-2.13636e-06	-1.83117e-06	6.10389e-06	6.10389e-07	0	0	1.83117e-06	3.05194e-07	-5.73766e-05	1.52597e-06	9.15583e-07	-9.15583e-07	9.15583e-07	9.15583e-07
30	9	0	0	-1.52597e-06	6.10389e-07	6.10389e-07	3.05194e-07	0	3.05194e-06	-9.15583e-07	-4.48636e-05	1.83117e-06	1.22078e-06	-2.13636e-06	0	0
30	10	0	3.35714e-06	-9.15583e-07	-6.10389e-06	1.22078e-06	1.83117e-06	0	4.57792e-06	-2.74675e-06	-2.31948e-05	1.22078e-06	1.52597e-06	-2.13636e-06	-9.15583e-07	0
30	11	0	4.57792e-06	-6.10389e-07	-1.0987e-05	1.83117e-06	4.27272e-06	0	5.4935e-06	-2.74675e-06	-4.88311e-06	0	1.83117e-06	-1.52597e-06	-1.83117e-06	1.22078e-06
30	12	0	3.05194e-06	-3.05194e-07	-1.00714e-05	1.83117e-06	5.4935e-06	-6.10389e-07	4.57792e-06	-1.22078e-06	-3.05194e-07	-3.05194e-07	2.74675e-06	-1.22078e-06	-3.96753e-06	1.52597e-06
30	13	0	9.15583e-07	0	-6.10389e-06	1.52597e-06	3.66233e-06	-1.22078e-06	1.83117e-06	-6.10389e-07	-7.32467e-06	3.05194e-07	3.05194e-06	-1.83117e-06	-6.10389e-06	9.15583e-07
30	14	0	0	-9.15583e-07	-3.66233e-06	9.15583e-07	1.22078e-06	-1.52597e-06	0	-1.22078e-06	-1.40389e-05	1.22078e-06	1.52597e-06	-2.13636e-06	-6.10389e-06	0
30	15	0	3.05194e-07	-2.13636e-06	-3.96753e-06	3.05194e-07	3.05194e-07	-1.52597e-06	-3.05194e-07	-1.22078e-06	-1.0987e-05	1.22078e-06	9.15583e-07	-1.22078e-06	-3.96753e-06	0
30	16	0	6.10389e-07	-1.83117e-06	-5.4935e-06	3.05194e-07	1.22078e-06	-9.15583e-07	6.10389e-07	0	2.13636e-06	1.22078e-06	2.13636e-06	-6.10389e-07	-2.13636e-06	1.22078e-06
30	17	0	9.15583e-07	-6.10389e-07	-7.01947e-06	0	2.13636e-06	0	2.13636e-06	0	1.83117e-05	2.13636e-06	3.96753e-06	-9.15583e-07	-1.22078e-06	1.83117e-06
30	18	0	9.15583e-07	0	-7.62986e-06	-6.10389e-07	2.44156e-06	9.15583e-07	2.74675e-06	0	3.02142e-05	3.05194e-06	4.27272e-06	-9.15583e-07	-9.15583e-07	6.10389e-07
30	19	0	3.05194e-07	-6.10389e-07	-7.01947e-06	-1.22078e-06	3.05194e-06	1.22078e-06	2.44156e-06	0	3.50974e-05	2.44156e-06	2.44156e-06	-3.05194e-07	-1.22078e-06	-2.44156e-06
31	0	0	0	-1.52597e-06	-4.57792e-06	-1.22078e-06	4.27272e-06	3.05194e-07	1.22078e-06	6.10389e-07	3.4487e-05	1.52597e-06	1.83117e-06	-3.05194e-07	-9.15583e-07	-5.1883e-06
31	1	0	-3.05194e-07	-1.52597e-06	-1.83117e-06	-9.15583e-07	4.27272e-06	-3.05194e-07	0	6.10389e-07	2.99091e-05	1.22078e-06	3.35714e-06	-9.15583e-07	0	-4.27272e-06
31	2	0	0	-6.10389e-07	-6.10389e-07	-9.15583e-07	2.13636e-06	0	-3.05194e-07	0	2.35e-05	9.15583e-07	4.27272e-06	-1.83117e-06	1.22078e-06	-2.13636e-06
31	3	0	3.05194e-07	-3.05194e-07	-3.05194e-07	-3.05194e-07	6.10389e-07	6.10389e-07	0	-6.10389e-07	1.92272e-05	0	2.74675e-06	-1.52597e-06	1.22078e-06	-9.15583e-07
31	4	0	6.10389e-07	-3.05194e-07	0	6.10389e-07	6.10389e-07	0	9.15583e-07	-3.05194e-07	1.98376e-05	-3.05194e-07	3.05194e-07	-9.15583e-07	-3.05194e-07	-1.22078e-06
31	5	0	6.10389e-07	-3.05194e-07	3.05194e-07	1.22078e-06	6.10389e-07	-3.05194e-07	1.52597e-06	0	2.50259e-05	6.10389e-07	0	-6.10389e-07	-1.83117e-06	-6.10389e-07
31	6	0	6.10389e-07	0	3.05194e-07	1.22078e-06	-3.05194e-07	0	1.52597e-06	-6.10389e-07	3.08246e-05	2.13636e-06	1.22078e-06	-9.15583e-07	-1.83117e-06	1.52597e-06
31	7	0	0	3.05194e-07	-9.15583e-07	1.22078e-06	-1.22078e-06	1.22078e-06	1.83117e-06	-6.10389e-07	3.23506e-05	2.74675e-06	2.44156e-06	-1.52597e-06	-9.15583e-07	2.44156e-06
31	8	0	-3.05194e-07	6.10389e-07	-1.83117e-06	1.83117e-06	-9.15583e-07	1.52597e-06	2.44156e-06	0	2.74675e-05	2.44156e-06	3.05194e-06	-1.83117e-06	-6.10389e-07	1.83117e-06
31	9	0	-9.15583e-07	6.10389e-07	-1.22078e-06	2.13636e-06	0	6.10389e-07	2.44156e-06	6.10389e-07	1.64805e-05	3.05194e-06	3.35714e-06	-2.13636e-06	-1.22078e-06	9.15583e-07
31	10	0	-1.52597e-06	6.10389e-07	3.05194e-07	1.22078e-06	0	-3.05194e-07	1.83117e-06	0	3.96753e-06	3.35714e-06	2.44156e-06	-2.13636e-06	-9.15583e-07	6.10389e-07
31	11	0	-1.83117e-06	0	1.52597e-06	0	-6.10389e-07	-6.10389e-07	6.10389e-07	-9.15583e-07	-5.1883e-06	2.13636e-06	3.05194e-07	-2.13636e-06	-3.05194e-07	0
31	12	0	-1.52597e-06	-6.10389e-07	1.52597e-06	-6.10389e-07	-3.05194e-07	0	-6.10389e-07	-1.22078e-06	-9.15583e-06	9.15583e-07	-9.15583e-07	-2.44156e-06	0	-1.52597e-06
31	13	0	-9.15583e-07	-6.10389e-07	1.52597e-06	0	0	0	-2.13636e-06	-6.10389e-07	-8.85064e-06	9.15583e-07	-3.05194e-07	-3.35714e-06	-3.05194e-07	-2.44156e-06
31	14	0	-3.05194e-07	0	1.83117e-06	0	0	0	-2.74675e-06	0	-7.93505e-06	1.52597e-06	1.22078e-06	-3.05194e-06	-6.10389e-07	-1.83117e-06
31	15	0	-6.10389e-07	9.15583e-07	2.44156e-06	0	0	0	-1.83117e-06	6.10389e-07	-7.62986e-06	9.15583e-07	1.83117e-06	-6.10389e-07	-6.10389e-07	-2.13636e-06
31	16	0	-9.15583e-07	1.52597e-06	2.74675e-06	0	9.15583e-07	0	-9.15583e-07	1.22078e-06	-8.24025e-06	-3.05194e-07	3.05194e-07	1.22078e-06	-6.10389e-07	-3.96753e-06
31	17	0	-9.15583e-07	1.52597e-06	2.74675e-06	3.05194e-07	1.52597e-06	-3.05194e-07	-9.15583e-07	1.83117e-06	-1.03766e-05	0	-1.22078e-06	1.22078e-06	-9.15583e-07	-3.35714e-06
31	18	0	-6.10389e-07	6.10389e-07	2.74675e-06	6.10389e-07	6.10389e-07	-6.10389e-07	-1.22078e-06	2.13636e-06	-1.43441e-05	2.13636e-06	-9.15583e-07	0	-1.83117e-06	9.15583e-07
31	19	0	-1.22078e-06	-3.05194e-07	2.44156e-06	0	-3.05194e-07	-6.10389e-07	-9.15583e-07	1.83117e-06	-1.80065e-05	3.96753e-06	0	-3.05194e-07	-1.83117e-06	6.40908e-06
32	0	0	-2.13636e-06	-1.22078e-06	2.13636e-06	-3.05194e-07	0	-9.15583e-07	0	1.22078e-06	-1.86169e-05	3.05194e-06	6.10389e-07	0	-1.22078e-06	7.32467e-06
32	1	0	-2.13636e-06	-1.22078e-06	1.83117e-06	-3.05194e-07	9.15583e-07	-1.52597e-06	3.05194e-07	6.10389e-07	-1.61753e-05	9.15583e-07	6.10389e-07	-3.05194e-07	-6.10389e-07	3.35714e-06
32	2	0	-1.22078e-06	-6.10389e-07	1.83117e-06	0	3.05194e-07	-1.83117e-06	0	3.05194e-07	-1.37337e-05	3.05194e-07	6.10389e-07	-3.05194e-07	-6.10389e-07	0
32	3	0	-3.05194e-07	0	9.15583e-07	3.05194e-07	-1.83117e-06	-1.22078e-06	-3.05194e-07	9.15583e-07	-1.31234e-05	1.52597e-06	9.15583e-07	0	-9.15583e-07	-3.05194e-07
32	4	0	0	0	3.05194e-07	6.10389e-07	-2.74675e-06	-3.05194e-07	0	1.52597e-06	-1.37337e-05	2.13636e-06	9.15583e-07	0	0	9.15583e-07
32	5	0	0	3.05194e-07	6.10389e-07	6.10389e-07	-1.52597e-06	0	9.15583e-07	9.15583e-07	-1.37337e-05	9.15583e-07	9.15583e-07	-6.10389e-07	1.22078e-06	9.15583e-07
32	6	0	0	0	1.83117e-06	3.05194e-07	0	-6.10389e-07	9.15583e-07	-6.10389e-07	-1.31234e-05	0	3.05194e-07	-1.83117e-06	1.52597e-06	0
32	7	0	6.10389e-07	0	2.13636e-06	0	6.10389e-07	-2.13636e-06	9.15583e-07	-9.15583e-07	-1.12922e-05	6.10389e-07	-3.05194e-07	-1.22078e-06	0	-3.05194e-07
32	8	0	1.83117e-06	0	0	0	3.05194e-07	-3.35714e-06	1.22078e-06	0	-7.01947e-06	1.83117e-06	-1.22078e-06	6.10389e-07	-3.05194e-07	0
32	9	0	3.35714e-06	6.10389e-07	-2.44156e-06	9.15583e-07	0	-2.74675e-06	1.52597e-06	1.22078e-06	-9.15583e-07	1.83117e-06	-1.52597e-06	1.52597e-06	3.05194e-07	6.10389e-07
32	10	0	3.35714e-06	1.22078e-06	-3.35714e-06	1.83117e-06	-6.10389e-07	-9.15583e-07	1.52597e-06	9.15583e-07	2.74675e-06	6.10389e-07	-1.22078e-06	6.10389e-07	1.83117e-06	3.05194e-07
32	11	0	2.13636e-06	6.10389e-07	-2.13636e-06	2.13636e-06	-1.83117e-06	3.05194e-07	1.22078e-06	0	1.52597e-06	6.10389e-07	-9.15583e-07	0	1.52597e-06	0
32	12	0	9.15583e-07	0	0	2.13636e-06	-1.52597e-06	0	1.22078e-06	-3.05194e-07	-2.74675e-06	1.83117e-06	-9.15583e-07	3.05194e-07	0	0
32	13	0	1.52597e-06	-3.05194e-07	1.22078e-06	2.13636e-06	-9.15583e-07	-3.05194e-07	6.10389e-07	3.05194e-07	-6.10389e-06	2.13636e-06	-3.05194e-07	1.52597e-06	0	0
32	14	0	3.05194e-06	3.05194e-07	2.13636e-06	1.52597e-06	-6.10389e-07	0	-3.05194e-07	9.15583e-07	-7.01947e-06	3.05194e-07	0	1.52597e-06	9.15583e-07	-3.05194e-07
32	15	0	2.74675e-06	2.13636e-06	2.74675e-06	3.05194e-07	-1.22078e-06	3.05194e-07	-1.22078e-06	6.10389e-07	-7.32467e-06	-9.15583e-07	0	1.22078e-06	9.15583e-07	-1.22078e-06
32	16	0	9.15583e-07	2.74675e-06	2.74675e-06	-6.10389e-07	-1.22078e-06	0	-6.10389e-07	0	-7.01947e-06	0	-3.05194e-07	1.22078e-06	0	-1.22078e-06
32	17	0	0	1.83117e-06	2.13636e-06	0	0	-9.15583e-07	-6.10389e-07	-3.05194e-07	-6.10389e-06	2.44156e-06	0	9.15583e-07	-6.10389e-07	-3.05194e-07
32	18	0	0	3.05194e-07	1.22078e-06	9.15583e-07	0	-1.22078e-06	-1.52597e-06	-1.22078e-06	-4.57792e-06	3.66233e-06	3.05194e-07	0	-6.10389e-07	0
32	19	0	9.15583e-07	0	6.10389e-07	9.15583e-07	-1.83117e-06	0	-2.44156e-06	-1.52597e-06	-3.96753e-06	2.74675e-06	0	-9.15583e-07	-6.10389e-07	-6.10389e-07
33	0	0	9.15583e-07	3.05194e-07	0	0	-3.35714e-06	3.05194e-07	-1.83117e-06	-1.52597e-06	-3.96753e-06	1.22078e-06	-6.10389e-07	-1.22078e-06	-6.10389e-07	-1.52597e-06
33	1	0	0	9.15583e-07	-3.05194e-07	-9.15583e-07	-4.27272e-06	0	-3.05194e-07	-1.22078e-06	-3.35714e-06	6.10389e-07	-6.10389e-07	-6.10389e-07	-3.05194e-07	-1.83117e-06
33	2	0	-1.22078e-06	3.05194e-07	-6.10389e-07	0	-4.88311e-06	-6.10389e-07	3.05194e-07	-1.22078e-06	-2.44156e-06	1.22078e-06	3.05194e-07	0	0	-1.22078e-06
33	3	0	-1.83117e-06	-3.05194e-07	-9.15583e-07	1.22078e-06	-5.79869e-06	0	0	-1.52597e-06	-2.44156e-06	1.52597e-06	1.22078e-06	-9.15583e-07	3.05194e-07	-3.05194e-07
33	4	0	-2.44156e-06	-6.10389e-07	-1.52597e-06	6.10389e-07	-5.1883e-06	3.05194e-07	-3.05194e-07	-1.52597e-06	-2.74675e-06	1.22078e-06	9.15583e-07	-1.83117e-06	0	0
33	5	0	-2.74675e-06	3.05194e-07	-9.15583e-07	-1.22078e-06	-2.44156e-06	0	0	-1.22078e-06	-2.74675e-06	0	0	-1.52597e-06	0	0
33	6	0	-2.74675e-06	1.22078e-06	-3.05194e-07	-2.74675e-06	0	-9.15583e-07	3.05194e-07	-9.15583e-07	-2.44156e-06	-3.05194e-07	0	0	0	-3.05194e-07
33	7	0	-2.44156e-06	1.22078e-06	-1.83117e-06	-2.44156e-06	6.10389e-07	-6.10389e-07	3.05194e-07	-9.15583e-07	-2.74675e-06	0	0	9.15583e-07	-3.05194e-07	-1.22078e-06
33	8	0	-1.52597e-06	6.10389e-07	-7.32467e-06	-1.52597e-06	9.15583e-07	0	9.15583e-07	-1.52597e-06	-3.05194e-06	1.52597e-06	6.10389e-07	6.10389e-07	-1.52597e-06	-6.10389e-07
33	9	0	-3.05194e-07	0	-1.2513e-05	-1.83117e-06	1.83117e-06	6.10389e-07	1.83117e-06	-2.13636e-06	-1.52597e-06	1.83117e-06	9.15583e-07	0	-1.83117e-06	9.15583e-07
33	10	0	3.05194e-07	-9.15583e-07	-1.28182e-05	-3.35714e-06	2.44156e-06	6.10389e-07	2.44156e-06	-2.44156e-06	0	6.10389e-07	3.05194e-07	9.15583e-07	-6.10389e-07	1.83117e-06
33	11	0	3.05194e-07	-1.83117e-06	-9.76622e-06	-3.96753e-06	2.44156e-06	0	2.13636e-06	-1.83117e-06	-1.83117e-06	-3.05194e-07	-6.10389e-07	2.44156e-06	6.10389e-07	1.22078e-06
33	12	0	-3.05194e-07	-2.13636e-06	-7.93505e-06	-3.05194e-06	2.44156e-06	0	1.83117e-06	0	-7.93505e-06	0	-1.22078e-06	2.74675e-06	0	0
33	13	0	-1.52597e-06	-1.52597e-06	-7.62986e-06	-1.52597e-06	3.35714e-06	-3.05194e-07	2.13636e-06	1.22078e-06	-1.46493e-05	0	-3.05194e-07	1.22078e-06	-1.22078e-06	0
33	14	0	-2.44156e-06	-6.10389e-07	-3.05194e-06	-6.10389e-07	3.96753e-06	0	2.74675e-06	1.52597e-06	-1.83117e-05	0	0	0	-1.52597e-06	0
33	15	0	-1.52597e-06	-3.05194e-07	6.40908e-06	0	3.35714e-06	3.05194e-07	2.74675e-06	6.10389e-07	-1.95324e-05	-3.05194e-07	0	0	-3.05194e-07	0
33	16	0	-3.05194e-07	-6.10389e-07	1.52597e-05	3.05194e-07	2.44156e-06	3.05194e-07	2.74675e-06	0	-2.01428e-05	0	-6.10389e-07	0	9.15583e-07	-6.10389e-07
33	17	0	-1.22078e-06	-6.10389e-07	1.64805e-05	6.10389e-07	2.44156e-06	-3.05194e-07	1.83117e-06	6.10389e-07	-1.92272e-05	3.05194e-07	-6.10389e-07	-3.05194e-07	9.15583e-07	0
33	18	0	-4.27272e-06	-9.15583e-07	1.19026e-05	3.05194e-07	1.83117e-06	-6.10389e-07	0	1.52597e-06	-1.58701e-05	0	-3.05194e-07	0	-3.05194e-07	6.10389e-07
33	19	0	-7.01947e-06	-2.13636e-06	7.01947e-06	-3.05194e-07	-3.05194e-07	0	-1.52597e-06	1.52597e-06	-1.22078e-05	-3.05194e-07	-9.15583e-07	2.13636e-06	-1.52597e-06	1.22078e-06
34	0	0	-7.62986e-06	-2.74675e-06	3.96753e-06	-1.22078e-06	-2.44156e-06	3.05194e-07	-2.13636e-06	3.05194e-07	-9.46103e-06	-3.05194e-07	-1.83117e-06	3.35714e-06	-1.83117e-06	6.10389e-07
34	1	0	-6.40908e-06	-1.83117e-06	6.10389e-07	-1.22078e-06	-2.74675e-06	0	-1.22078e-06	0	-7.62986e-06	-3.05194e-07	-1.22078e-06	2.13636e-06	-9.15583e-07	-3.05194e-07
34	2	0	-5.1883e-06	-3.05194e-07	-3.96753e-06	-1.22078e-06	-2.44156e-06	0	-6.10389e-07	6.10389e-07	-5.1883e-06	-9.15583e-07	0	6.10389e-07	0	-9.15583e-07
34	3	0	-5.4935e-06	0	-7.32467e-06	-9.15583e-07	-3.05194e-06	6.10389e-07	-1.22078e-06	9.15583e-07	-3.35714e-06	-9.15583e-07	0	6.10389e-07	3.05194e-07	0
34	4	0	-6.40908e-06	-6.10389e-07	-6.10389e-06	-6.10389e-07	-3.35714e-06	6.10389e-07	-1.22078e-06	6.10389e-07	-3.35714e-06	-3.05194e-07	0	1.52597e-06	0	1.52597e-06
34	5	0	-7.93505e-06	-6.10389e-07	-9.15583e-07	3.05194e-07	-1.83117e-06	-6.10389e-07	0	0	-3.66233e-06	-6.10389e-07	3.05194e-07	1.52597e-06	-9.15583e-07	1.52597e-06
34	6	0	-8.85064e-06	0	4.88311e-06	9.15583e-07	0	-1.22078e-06	2.13636e-06	0	-2.13636e-06	-1.22078e-06	1.83117e-06	3.05194e-07	-3.05194e-07	-3.05194e-07
34	7	0	-8.85064e-06	3.05194e-07	8.85064e-06	0	6.10389e-07	0	1.83117e-06	-3.05194e-07	0	-1.22078e-06	1.83117e-06	0	9.15583e-07	-2.44156e-06
34	8	0	-8.54544e-06	0	9.15583e-06	-1.22078e-06	0	9.15583e-07	0	-6.10389e-07	0	3.05194e-07	3.05194e-07	-6.10389e-07	1.83117e-06	-2.74675e-06
34	9	0	-8.85064e-06	-1.22078e-06	6.10389e-06	-1.83117e-06	-3.05194e-07	3.05194e-07	-1.22078e-06	-6.10389e-07	-1.22078e-06	1.83117e-06	0	-1.22078e-06	1.22078e-06	-1.22078e-06
34	10	0	-1.00714e-05	-1.52597e-06	1.83117e-06	-9.15583e-07	0	-6.10389e-07	-9.15583e-07	0	-1.83117e-06	1.22078e-06	1.22078e-06	-1.52597e-06	6.10389e-07	-6.10389e-07
34	11	0	-1.19026e-05	-9.15583e-07	0	0	0	0	-6.10389e-07	6.10389e-07	-3.05194e-07	0	1.52597e-06	-9.15583e-07	6.10389e-07	-9.15583e-07
34	12	0	-1.2513e-05	-3.05194e-07	1.52597e-06	-3.05194e-07	-1.22078e-06	1.52597e-06	-1.22078e-06	3.05194e-07	9.15583e-07	0	0	-3.05194e-07	1.22078e-06	-6.10389e-07
34	13	0	-1.19026e-05	0	4.88311e-06	-9.15583e-07	-3.05194e-06	1.22078e-06	-2.13636e-06	-9.15583e-07	6.10389e-07	0	-6.10389e-07	-3.05194e-07	9.15583e-07	6.10389e-07
34	14	0	-9.76622e-06	-3.05194e-07	6.71428e-06	-3.05194e-07	-4.27272e-06	-3.05194e-07	-2.13636e-06	-1.83117e-06	0	-1.22078e-06	3.05194e-07	-9.15583e-07	0	1.83117e-06
34	15	0	-7.32467e-06	-1.22078e-06	6.10389e-06	6.10389e-07	-4.57792e-06	-3.05194e-07	-9.15583e-07	-2.13636e-06	1.22078e-06	-2.13636e-06	2.44156e-06	-6.10389e-07	-1.22078e-06	1.22078e-06
34	16	0	-2.74675e-06	-1.83117e-06	6.71428e-06	1.22078e-06	-4.57792e-06	9.15583e-07	0	-1.83117e-06	3.05194e-06	-1.83117e-06	2.74675e-06	0	-1.52597e-06	3.05194e-07
34	17	0	5.1883e-06	-1.22078e-06	1.03766e-05	6.10389e-07	-3.05194e-06	9.15583e-07	0	-1.52597e-06	4.27272e-06	-6.10389e-07	1.52597e-06	3.05194e-07	-6.10389e-07	0
34	18	0	1.55649e-05	-6.10389e-07	1.40389e-05	0	-3.05194e-07	-3.05194e-07	0	-9.15583e-07	4.27272e-06	-6.10389e-07	0	-6.10389e-07	6.10389e-07	0
34	19	0	2.38052e-05	-1.22078e-06	1.28182e-05	0	3.05194e-06	-1.22078e-06	-3.05194e-07	-3.05194e-07	4.57792e-06	-1.52597e-06	-1.22078e-06	-1.52597e-06	1.22078e-06	-3.05194e-07
35	0	0	2.71623e-05	-2.13636e-06	7.01947e-06	-3.05194e-07	7.32467e-06	-3.05194e-07	-3.05194e-07	0	6.10389e-06	-1.22078e-06	-2.44156e-06	-1.22078e-06	6.10389e-07	-1.22078e-06
35	1	0	2.74675e-05	-1.83117e-06	3.05194e-06	-2.13636e-06	1.0987e-05	0	3.05194e-07	-3.05194e-07	6.40908e-06	3.05194e-07	-2.13636e-06	0	0	-1.52597e-06
35	2	0	2.83831e-05	-6.10389e-07	1.22078e-06	-3.66233e-06	1.37337e-05	-9.15583e-07	9.15583e-07	-3.05194e-07	4.88311e-06	6.10389e-07	-1.22078e-06	3.05194e-07	0	-6.10389e-07
35	3	0	3.05194e-05	0	-2.44156e-06	-3.05194e-06	1.58701e-05	-6.10389e-07	3.05194e-07	0	3.05194e-06	-3.05194e-07	-1.52597e-06	0	1.83117e-06	3.05194e-07
35	4	0	3.05194e-05	-6.10389e-07	-1.19026e-05	-1.52597e-06	1.80065e-05	6.10389e-07	-1.52597e-06	9.15583e-07	2.74675e-06	-9.15583e-07	-2.74675e-06	-6.10389e-07	2.44156e-06	6.10389e-07
35	5	0	2.62467e-05	-9.15583e-07	-2.22792e-05	-9.15583e-07	1.92272e-05	1.22078e-06	-3.96753e-06	1.52597e-06	3.05194e-06	0	-2.44156e-06	-6.10389e-07	1.22078e-06	3.05194e-07
35	6	0	2.01428e-05	-3.05194e-07	-2.74675e-05	-9.15583e-07	1.73961e-05	0	-5.1883e-06	1.52597e-06	2.44156e-06	6.10389e-07	0	-3.05194e-07	0	-3.05194e-07
35	7	0	1.52597e-05	0	-2.68571e-05	-9.15583e-07	1.22078e-05	-3.05194e-07	-5.4935e-06	9.15583e-07	1.52597e-06	3.05194e-07	2.13636e-06	0	-3.05194e-07	-3.05194e-07
35	8	0	1.37337e-05	0	-2.35e-05	-3.05194e-07	7.62986e-06	0	-4.57792e-06	0	1.22078e-06	0	1.83117e-06	0	0	0
35	9	0	1.40389e-05	0	-2.0448e-05	-3.05194e-07	5.4935e-06	3.05194e-07	-3.35714e-06	-1.22078e-06	2.44156e-06	6.10389e-07	1.52597e-06	0	0	3.05194e-07
35	10	0	1.37337e-05	3.05194e-07	-1.77013e-05	-3.05194e-07	4.88311e-06	-9.15583e-07	-1.83117e-06	-9.15583e-07	3.96753e-06	2.13636e-06	2.44156e-06	3.05194e-07	-9.15583e-07	-3.05194e-07
35	11	0	1.2513e-05	3.05194e-07	-1.61753e-05	0	3.35714e-06	-2.44156e-06	-6.10389e-07	0	5.1883e-06	2.44156e-06	2.44156e-06	9.15583e-07	-1.52597e-06	-1.52597e-06
35	12	0	1.03766e-05	0	-1.64805e-05	3.05194e-07	1.83117e-06	-1.52597e-06	0	6.10389e-07	5.79869e-06	9.15583e-07	-9.15583e-07	9.15583e-07	-1.22078e-06	-1.22078e-06
35	13	0	9.15583e-06	-6.10389e-07	-1.70909e-05	9.15583e-07	1.83117e-06	0	0	9.15583e-07	5.79869e-06	-3.05194e-07	-5.4935e-06	3.05194e-07	0	0
35	14	0	1.06818e-05	-3.05194e-07	-1.49545e-05	1.22078e-06	3.05194e-06	3.05194e-07	-6.10389e-07	3.05194e-07	4.88311e-06	0	-7.32467e-06	0	6.10389e-07	9.15583e-07
35	15	0	1.37337e-05	0	-1.0987e-05	1.52597e-06	3.66233e-06	-3.05194e-07	-1.22078e-06	3.05194e-07	3.66233e-06	6.10389e-07	-5.79869e-06	6.10389e-07	9.15583e-07	9.15583e-07
35	16	0	1.58701e-05	-3.05194e-07	-9.46103e-06	2.13636e-06	3.05194e-06	-6.10389e-07	-1.52597e-06	3.05194e-07	4.27272e-06	1.22078e-06	-4.88311e-06	1.52597e-06	3.05194e-07	9.15583e-07
35	17	0	1.52597e-05	-6.10389e-07	-1.0987e-05	1.83117e-06	1.52597e-06	0	-1.22078e-06	3.05194e-07	5.79869e-06	9.15583e-07	-4.27272e-06	2.13636e-06	0	9.15583e-07
35	18	0	1.12922e-05	-3.05194e-07	-1.34286e-05	1.22078e-06	0	0	-6.10389e-07	0	5.79869e-06	6.10389e-07	-3.05194e-06	2.13636e-06	3.05194e-07	0
35	19	0	5.79869e-06	0	-1.34286e-05	6.10389e-07	-2.74675e-06	0	-6.10389e-07	-6.10389e-07	4.57792e-06	6.10389e-07	-6.10389e-07	1.83117e-06	6.10389e-07	-1.52597e-06
36	0	0	3.05194e-07	0	-1.03766e-05	9.15583e-07	-5.79869e-06	6.10389e-07	-9.15583e-07	-3.05194e-07	3.66233e-06	6.10389e-07	0	1.52597e-06	6.10389e-07	-1.83117e-06
36	1	0	-3.35714e-06	0	-5.4935e-06	9.15583e-07	-8.24025e-06	2.13636e-06	-1.22078e-06	0	3.96753e-06	6.10389e-07	-1.52597e-06	1.22078e-06	3.05194e-07	-6.10389e-07
36	2	0	-4.57792e-06	3.05194e-07	-6.10389e-07	3.05194e-07	-9.46103e-06	2.44156e-06	-9.15583e-07	3.05194e-07	4.27272e-06	3.05194e-07	-3.96753e-06	6.10389e-07	3.05194e-07	3.05194e-07
36	3	0	-4.57792e-06	1.22078e-06	2.13636e-06	3.05194e-07	-9.76622e-06	9.15583e-07	-6.10389e-07	0	3.35714e-06	-3.05194e-07	-5.1883e-06	0	0	0
36	4	0	-4.88311e-06	1.52597e-06	3.35714e-06	6.10389e-07	-1.00714e-05	-6.10389e-07	-1.22078e-06	-9.15583e-07	1.52597e-06	-1.22078e-06	-4.88311e-06	0	-3.05194e-07	-6.10389e-07
36	5	0	-5.4935e-06	1.52597e-06	4.27272e-06	6.10389e-07	-1.00714e-05	-9.15583e-07	-2.44156e-06	-6.10389e-07	6.10389e-07	-2.13636e-06	-3.66233e-06	0	0	-9.15583e-07
36	6	0	-5.4935e-06	2.13636e-06	4.88311e-06	3.05194e-07	-1.00714e-05	0	-2.74675e-06	0	3.05194e-07	-2.74675e-06	-2.44156e-06	-6.10389e-07	6.10389e-07	-3.05194e-07
36	7	0	-4.57792e-06	3.05194e-06	3.66233e-06	0	-9.76622e-06	1.52597e-06	-1.83117e-06	0	9.15583e-07	-2.44156e-06	-1.22078e-06	-1.22078e-06	1.52597e-06	0
36	8	0	-4.57792e-06	3.05194e-06	1.83117e-06	-3.05194e-07	-8.54544e-06	1.83117e-06	-3.05194e-07	-9.15583e-07	1.83117e-06	-1.83117e-06	3.05194e-07	-3.05194e-07	9.15583e-07	0
36	9	0	-6.10389e-06	1.83117e-06	2.74675e-06	-6.10389e-07	-7.32467e-06	1.22078e-06	0	-1.22078e-06	3.35714e-06	-9.15583e-07	2.13636e-06	1.83117e-06	0	3.05194e-07
36	10	0	-7.32467e-06	9.15583e-07	8.54544e-06	-1.22078e-06	-7.62986e-06	6.10389e-07	0	0	4.27272e-06	0	2.44156e-06	2.44156e-06	6.10389e-07	3.05194e-07
36	11	0	-6.71428e-06	6.10389e-07	1.43441e-05	-9.15583e-07	-9.76622e-06	6.10389e-07	-9.15583e-07	9.15583e-07	4.27272e-06	0	6.10389e-07	0	1.52597e-06	6.10389e-07
36	12	0	-6.40908e-06	6.10389e-07	1.46493e-05	3.05194e-07	-1.15974e-05	6.10389e-07	-3.05194e-07	9.15583e-07	4.27272e-06	-6.10389e-07	-6.10389e-07	-2.74675e-06	6.10389e-07	1.22078e-06
36	13	0	-7.93505e-06	3.05194e-07	1.0987e-05	1.52597e-06	-1.12922e-05	0	6.10389e-07	3.05194e-07	4.57792e-06	-1.52597e-06	9.15583e-07	-3.05194e-06	-1.52597e-06	1.22078e-06
36	14	0	-9.76622e-06	3.05194e-07	8.24025e-06	9.15583e-07	-8.85064e-06	-9.15583e-07	1.22078e-06	0	5.1883e-06	-1.83117e-06	3.96753e-06	-2.13636e-06	-2.13636e-06	0
36	15	0	-9.15583e-06	3.05194e-07	8.24025e-06	0	-7.01947e-06	-1.22078e-06	3.05194e-07	0	4.88311e-06	-9.15583e-07	3.35714e-06	-3.05194e-06	-1.22078e-06	-6.10389e-07
36	16	0	-6.71428e-06	3.05194e-07	7.62986e-06	-9.15583e-07	-5.79869e-06	-6.10389e-07	-3.05194e-07	-6.10389e-07	4.88311e-06	-3.05194e-07	0	-3.66233e-06	-1.52597e-06	0
36	17	0	-5.4935e-06	0	4.57792e-06	-1.52597e-06	-4.88311e-06	3.05194e-07	-3.05194e-07	-3.05194e-07	4.88311e-06	-3.05194e-07	-3.05194e-07	3.05194e-07	-3.66233e-06	2.13636e-06
36	18	0	-6.40908e-06	0	1.83117e-06	-2.44156e-06	-3.35714e-06	6.10389e-07	0	6.10389e-07	5.1883e-06	-6.10389e-07	3.66233e-06	8.54544e-06	-3.05194e-06	2.44156e-06
36	19	0	-6.71428e-06	3.05194e-07	1.83117e-06	-3.35714e-06	-2.13636e-06	0	6.10389e-07	1.52597e-06	4.57792e-06	-6.10389e-07	7.01947e-06	1.31234e-05	1.83117e-06	1.22078e-06
37	0	0	-6.10389e-06	3.05194e-07	3.35714e-06	-3.35714e-06	-9.15583e-07	-6.10389e-07	6.10389e-07	3.05194e-07	3.35714e-06	-3.05194e-07	3.35714e-06	1.0987e-05	7.32467e-06	3.05194e-07
37	1	0	-5.1883e-06	-3.05194e-07	3.35714e-06	-2.74675e-06	0	-9.15583e-07	3.05194e-07	-1.83117e-06	2.74675e-06	-3.05194e-07	-3.05194e-06	5.4935e-06	8.54544e-06	3.05194e-07
37	2	0	-4.88311e-06	-9.15583e-07	2.44156e-06	-1.83117e-06	0	-6.10389e-07	3.05194e-07	-2.13636e-06	3.35714e-06	-1.22078e-06	-4.88311e-06	1.83117e-06	6.71428e-06	3.05194e-07
37	3	0	-3.35714e-06	-1.22078e-06	2.44156e-06	-1.22078e-06	-9.15583e-07	-3.05194e-07	0	-3.05194e-07	4.57792e-06	-1.22078e-06	-1.22078e-06	-3.05194e-07	5.79869e-06	-1.22078e-06
37	4	0	0	-1.22078e-06	2.74675e-06	-1.22078e-06	-1.52597e-06	-6.10389e-07	0	0	5.1883e-06	-6.10389e-07	1.22078e-06	-3.35714e-06	5.4935e-06	-2.74675e-06
37	5	0	2.74675e-06	-1.22078e-06	2.44156e-06	-1.22078e-06	-9.15583e-07	-1.22078e-06	1.22078e-06	-9.15583e-07	4.88311e-06	6.10389e-07	0	-7.01947e-06	2.13636e-06	-3.05194e-06
37	6	0	3.35714e-06	-9.15583e-07	1.52597e-06	-1.52597e-06	0	-1.83117e-06	2.44156e-06	-1.52597e-06	3.96753e-06	9.15583e-07	-2.74675e-06	-8.54544e-06	-2.44156e-06	-2.13636e-06
37	7	0	1.83117e-06	-9.15583e-07	1.22078e-06	-1.52597e-06	9.15583e-07	-1.52597e-06	2.44156e-06	0	3.35714e-06	3.05194e-07	-3.35714e-06	-7.01947e-06	-4.57792e-06	-6.10389e-07
37	8	0	3.05194e-07	-6.10389e-07	1.22078e-06	-1.22078e-06	1.22078e-06	-6.10389e-07	1.52597e-06	1.83117e-06	3.66233e-06	-6.10389e-07	-2.44156e-06	-3.96753e-06	-3.35714e-06	1.52597e-06
37	9	0	0	-3.05194e-07	9.15583e-07	-9.15583e-07	1.83117e-06	3.05194e-07	9.15583e-07	1.83117e-06	4.88311e-06	-1.22078e-06	-3.05194e-07	0	-2.44156e-06	4.27272e-06
37	10	0	-9.15583e-07	3.05194e-07	6.10389e-07	-3.05194e-07	3.05194e-06	6.10389e-07	1.52597e-06	0	5.79869e-06	-1.22078e-06	3.05194e-06	2.74675e-06	-3.66233e-06	4.57792e-06
37	11	0	-2.13636e-06	1.22078e-06	9.15583e-07	0	3.96753e-06	0	1.52597e-06	-1.22078e-06	5.4935e-06	-6.10389e-07	7.93505e-06	4.27272e-06	-3.96753e-06	1.83117e-06
37	12	0	-2.74675e-06	1.22078e-06	1.52597e-06	0	3.96753e-06	-3.05194e-07	6.10389e-07	-3.05194e-07	4.88311e-06	-9.15583e-07	1.19026e-05	4.27272e-06	-1.52597e-06	-9.15583e-07
37	13	0	-2.44156e-06	6.10389e-07	1.83117e-06	-3.05194e-07	3.05194e-06	0	3.05194e-07	9.15583e-07	4.57792e-06	-1.22078e-06	1.2513e-05	3.35714e-06	9.15583e-07	-1.52597e-06
37	14	0	-2.74675e-06	0	2.13636e-06	-9.15583e-07	1.22078e-06	1.22078e-06	1.52597e-06	1.22078e-06	4.57792e-06	-1.52597e-06	1.00714e-05	2.44156e-06	6.10389e-07	-2.74675e-06
37	15	0	-3.66233e-06	1.22078e-06	2.74675e-06	-6.10389e-07	-3.05194e-07	1.52597e-06	2.74675e-06	0	4.57792e-06	-9.15583e-07	6.40908e-06	1.83117e-06	-1.22078e-06	-7.01947e-06
37	16	0	-4.27272e-06	2.44156e-06	3.96753e-06	0	-6.10389e-07	9.15583e-07	2.44156e-06	-3.05194e-07	4.27272e-06	-3.05194e-07	2.44156e-06	1.52597e-06	-2.44156e-06	-1.15974e-05
37	17	0	-3.96753e-06	2.74675e-06	4.57792e-06	-3.05194e-07	3.05194e-07	0	1.83117e-06	3.05194e-07	4.57792e-06	-6.10389e-07	-1.52597e-06	1.52597e-06	-2.44156e-06	-1.03766e-05
37	18	0	-3.05194e-06	1.22078e-06	3.96753e-06	-9.15583e-07	1.22078e-06	0	1.83117e-06	1.22078e-06	5.4935e-06	-1.52597e-06	-6.10389e-06	1.22078e-06	-1.52597e-06	-3.35714e-06
37	19	0	-2.74675e-06	-6.10389e-07	2.74675e-06	-6.10389e-07	1.52597e-06	3.05194e-07	3.05194e-06	1.22078e-06	7.01947e-06	-1.22078e-06	-8.85064e-06	0	0	2.74675e-06
38	0	0	-3.05194e-06	-1.83117e-06	1.22078e-06	0	1.52597e-06	0	3.35714e-06	6.10389e-07	7.93505e-06	-6.10389e-07	-8.54544e-06	-9.15583e-07	1.83117e-06	4.88311e-06
38	1	0	-3.96753e-06	-2.13636e-06	6.10389e-07	0	2.13636e-06	-6.10389e-07	2.74675e-06	0	7.01947e-06	-9.15583e-07	-4.88311e-06	-9.15583e-07	2.13636e-06	5.1883e-06
38	2	0	-4.57792e-06	-1.52597e-06	1.22078e-06	-1.22078e-06	2.13636e-06	-6.10389e-07	1.83117e-06	3.05194e-07	4.88311e-06	-2.13636e-06	-1.22078e-06	6.10389e-07	1.22078e-06	6.40908e-06
38	3	0	-4.88311e-06	-9.15583e-07	1.83117e-06	-1.52597e-06	1.22078e-06	-3.05194e-07	1.22078e-06	6.10389e-07	3.96753e-06	-2.13636e-06	-3.05194e-07	2.44156e-06	6.10389e-07	6.10389e-06
38	4	0	-4.57792e-06	0	1.52597e-06	0	0	0	1.22078e-06	3.05194e-07	4.57792e-06	-9.15583e-07	-1.22078e-06	3.35714e-06	1.22078e-06	2.44156e-06
38	5	0	-3.96753e-06	3.05194e-07	6.10389e-07	2.44156e-06	0	0	1.52597e-06	-3.05194e-07	5.4935e-06	-3.05194e-07	-1.83117e-06	2.74675e-06	1.52597e-06	-1.22078e-06
38	6	0	-3.35714e-06	6.10389e-07	3.05194e-07	2.44156e-06	1.52597e-06	0	1.22078e-06	-3.05194e-07	5.79869e-06	-2.13636e-06	-9.15583e-07	1.83117e-06	6.10389e-07	-1.52597e-06
38	7	0	-2.74675e-06	3.05194e-07	9.15583e-07	1.22078e-06	2.74675e-06	3.05194e-07	3.05194e-07	3.05194e-07	6.10389e-06	-3.66233e-06	-6.10389e-07	0	0	9.15583e-07
38	8	0	-2.44156e-06	0	1.52597e-06	9.15583e-07	2.44156e-06	3.05194e-07	0	1.22078e-06	6.10389e-06	-2.44156e-06	-9.15583e-07	-1.22078e-06	3.05194e-07	2.44156e-06
38	9	0	-2.13636e-06	3.05194e-07	1.52597e-06	1.22078e-06	1.52597e-06	0	9.15583e-07	1.52597e-06	6.10389e-06	0	-9.15583e-07	-9.15583e-07	9.15583e-07	3.05194e-06
38	10	0	-1.83117e-06	9.15583e-07	1.52597e-06	1.52597e-06	1.22078e-06	-3.05194e-07	2.13636e-06	1.22078e-06	4.88311e-06	6.10389e-07	-9.15583e-07	6.10389e-07	3.05194e-07	4.88311e-06
38	11	0	-1.22078e-06	6.10389e-07	2.13636e-06	1.52597e-06	2.13636e-06	0	2.13636e-06	1.52597e-06	3.96753e-06	3.05194e-07	-1.22078e-06	2.74675e-06	3.05194e-07	8.54544e-06
38	12	0	-6.10389e-07	3.05194e-07	1.52597e-06	9.15583e-07	2.44156e-06	3.05194e-07	1.22078e-06	2.44156e-06	4.57792e-06	1.22078e-06	-1.83117e-06	2.74675e-06	1.83117e-06	1.12922e-05
38	13	0	-3.05194e-07	0	0	0	2.13636e-06	6.10389e-07	9.15583e-07	2.74675e-06	5.1883e-06	2.44156e-06	-1.52597e-06	1.83117e-06	3.05194e-06	1.22078e-05
38	14	0	-6.10389e-07	0	-9.15583e-07	-1.22078e-06	1.52597e-06	6.10389e-07	1.22078e-06	1.52597e-06	4.27272e-06	2.44156e-06	-6.10389e-07	1.52597e-06	2.74675e-06	1.22078e-05
38	15	0	-9.15583e-07	0	0	-1.52597e-06	1.22078e-06	3.05194e-07	1.22078e-06	9.15583e-07	3.05194e-06	9.15583e-07	-6.10389e-07	9.15583e-07	1.52597e-06	1.06818e-05
38	16	0	-6.10389e-07	-6.10389e-07	1.22078e-06	0	1.52597e-06	0	9.15583e-07	9.15583e-07	3.66233e-06	0	-9.15583e-07	-2.44156e-06	1.52597e-06	4.88311e-06
38	17	0	-1.22078e-06	-6.10389e-07	3.05194e-07	1.22078e-06	1.83117e-06	-3.05194e-07	1.22078e-06	9.15583e-07	5.4935e-06	9.15583e-07	-3.05194e-07	-9.46103e-06	1.83117e-06	-2.44156e-06
38	18	0	-2.44156e-06	0	-1.22078e-06	1.52597e-06	1.83117e-06	-3.05194e-07	1.52597e-06	6.10389e-07	5.79869e-06	1.83117e-06	6.10389e-07	-1.40389e-05	1.22078e-06	-6.10389e-06
38	19	0	-2.74675e-06	0	-1.22078e-06	6.10389e-07	2.44156e-06	0	1.52597e-06	0	3.96753e-06	1.22078e-06	6.10389e-07	-1.22078e-05	3.05194e-07	-3.96753e-06
39	0	0	-2.13636e-06	0	0	3.05194e-07	3.66233e-06	0	6.10389e-07	6.10389e-07	2.13636e-06	0	3.05194e-07	-7.93505e-06	0	-1.83117e-06
39	1	0	-1.52597e-06	0	9.15583e-07	1.22078e-06	4.27272e-06	-6.10389e-07	0	1.83117e-06	1.52597e-06	0	1.83117e-06	-9.76622e-06	-1.52597e-06	-4.88311e-06
39	2	0	-1.52597e-06	0	0	1.52597e-06	3.66233e-06	-3.05194e-07	3.05194e-07	1.52597e-06	1.52597e-06	3.05194e-07	3.35714e-06	-1.67857e-05	-4.57792e-06	-1.12922e-05
39	3	0	-1.52597e-06	9.15583e-07	-3.05194e-07	1.22078e-06	2.44156e-06	3.05194e-07	0	-3.05194e-07	1.52597e-06	9.15583e-07	3.66233e-06	-1.80065e-05	-7.93505e-06	-1.49545e-05
39	4	0	-3.05194e-07	1.22078e-06	6.10389e-07	1.22078e-06	1.83117e-06	9.15583e-07	-3.05194e-07	-2.44156e-06	1.83117e-06	6.10389e-07	4.27272e-06	-8.24025e-06	-7.93505e-06	-1.22078e-05
39	5	0	3.05194e-07	1.52597e-06	1.83117e-06	1.52597e-06	1.22078e-06	6.10389e-07	-9.15583e-07	-2.74675e-06	2.44156e-06	0	5.79869e-06	-3.05194e-07	-3.96753e-06	-5.79869e-06
39	6	0	-6.10389e-07	9.15583e-07	1.52597e-06	1.83117e-06	3.05194e-07	9.15583e-07	-9.15583e-07	-2.44156e-06	3.05194e-06	-6.10389e-07	4.27272e-06	-6.40908e-06	9.15583e-07	0
39	7	0	-2.44156e-06	6.10389e-07	0	6.10389e-07	0	1.52597e-06	-1.22078e-06	-2.44156e-06	2.74675e-06	-3.05194e-07	-1.52597e-06	-1.86169e-05	4.57792e-06	2.13636e-06
39	8	0	-3.35714e-06	3.05194e-07	0	-3.05194e-07	6.10389e-07	1.83117e-06	-1.83117e-06	-2.13636e-06	2.13636e-06	0	-3.96753e-06	-1.77013e-05	6.10389e-06	6.10389e-07
39	9	0	-3.05194e-06	3.05194e-07	6.10389e-07	-6.10389e-07	1.83117e-06	6.10389e-07	-1.22078e-06	-6.10389e-07	1.83117e-06	0	3.05194e-06	-9.15583e-07	6.71428e-06	-1.83117e-06
39	10	0	-3.05194e-06	3.05194e-07	1.22078e-06	0	1.83117e-06	-6.10389e-07	6.10389e-07	6.10389e-07	1.83117e-06	-6.10389e-07	1.0987e-05	1.43441e-05	4.88311e-06	-3.05194e-06
39	11	0	-2.44156e-06	0	1.22078e-06	3.05194e-07	6.10389e-07	0	1.52597e-06	3.05194e-07	1.22078e-06	-6.10389e-07	5.4935e-06	1.61753e-05	6.10389e-07	-1.83117e-06
39	12	0	-1.22078e-06	0	1.52597e-06	0	3.05194e-07	1.52597e-06	3.05194e-07	-9.15583e-07	3.05194e-07	0	-9.15583e-06	9.46103e-06	-4.27272e-06	-9.15583e-07
39	13	0	0	0	2.13636e-06	-1.22078e-06	1.52597e-06	1.83117e-06	-1.22078e-06	-9.15583e-07	3.05194e-07	6.10389e-07	-1.77013e-05	4.57792e-06	-4.88311e-06	-1.83117e-06
39	14	0	0	0	1.52597e-06	-2.13636e-06	3.35714e-06	6.10389e-07	-1.22078e-06	0	1.52597e-06	3.05194e-07	-1.37337e-05	3.35714e-06	1.22078e-06	-1.83117e-06
39	15	0	-3.05194e-07	0	3.05194e-07	-2.13636e-06	3.35714e-06	0	0	1.22078e-06	2.44156e-06	-6.10389e-07	-7.93505e-06	5.4935e-06	9.46103e-06	1.83117e-06
39	16	0	-9.15583e-07	9.15583e-07	0	-1.22078e-06	1.83117e-06	3.05194e-07	6.10389e-07	6.10389e-07	2.74675e-06	-1.22078e-06	-7.01947e-06	1.28182e-05	1.19026e-05	8.85064e-06
39	17	0	-9.15583e-07	1.83117e-06	0	-1.22078e-06	6.10389e-07	1.52597e-06	0	-6.10389e-07	2.13636e-06	-6.10389e-07	-4.57792e-06	2.25844e-05	5.79869e-06	1.46493e-05
39	18	0	-1.22078e-06	2.13636e-06	0	-1.52597e-06	9.15583e-07	1.52597e-06	0	-1.22078e-06	1.22078e-06	6.10389e-07	3.35714e-06	2.56363e-05	-1.22078e-06	1.46493e-05
39	19	0	-9.15583e-07	1.52597e-06	-1.22078e-06	-6.10389e-07	1.52597e-06	3.05194e-07	6.10389e-07	-1.22078e-06	3.05194e-07	2.13636e-06	1.00714e-05	1.80065e-05	-3.96753e-06	1.03766e-05
40	0	0	-6.10389e-07	6.10389e-07	-2.13636e-06	3.05194e-07	1.52597e-06	-3.05194e-07	6.10389e-07	-6.10389e-07	0	1.83117e-06	9.15583e-06	8.54544e-06	-3.05194e-06	6.40908e-06
40	1	0	-6.10389e-07	3.05194e-07	-1.83117e-06	9.15583e-07	9.15583e-07	3.05194e-07	0	-9.15583e-07	-3.05194e-07	3.05194e-07	6.40908e-06	4.88311e-06	-2.74675e-06	5.1883e-06
40	2	0	-1.83117e-06	9.15583e-07	-9.15583e-07	6.10389e-07	6.10389e-07	1.22078e-06	-3.05194e-07	-1.52597e-06	0	-6.10389e-07	6.71428e-06	4.88311e-06	-3.66233e-06	4.27272e-06
40	3	0	-2.44156e-06	9.15583e-07	-9.15583e-07	0	6.10389e-07	9.15583e-07	0	-1.52597e-06	3.05194e-07	-9.15583e-07	3.35714e-06	2.44156e-06	-3.35714e-06	0
40	4	0	-1.22078e-06	0	-1.83117e-06	3.05194e-07	6.10389e-07	0	0	-9.15583e-07	3.05194e-07	0	-8.24025e-06	-6.10389e-07	-2.13636e-06	-7.62986e-06
40	5	0	6.10389e-07	0	-2.74675e-06	9.15583e-07	3.05194e-07	0	-9.15583e-07	0	0	0	-1.89221e-05	-1.52597e-06	-2.44156e-06	-1.28182e-05
40	6	0	1.52597e-06	6.10389e-07	-1.83117e-06	1.52597e-06	3.05194e-07	6.10389e-07	-2.13636e-06	0	0	0	-1.64805e-05	-3.35714e-06	-2.74675e-06	-1.00714e-05
40	7	0	9.15583e-07	9.15583e-07	-3.05194e-07	1.83117e-06	6.10389e-07	1.52597e-06	-2.13636e-06	-6.10389e-07	-3.05194e-07	-3.05194e-07	-5.4935e-06	-7.32467e-06	-1.52597e-06	-2.74675e-06
40	8	0	0	6.10389e-07	6.10389e-07	2.74675e-06	9.15583e-07	1.52597e-06	-1.22078e-06	-1.52597e-06	-6.10389e-07	3.05194e-07	0	-7.62986e-06	0	-3.05194e-07
40	9	0	0	0	6.10389e-07	2.74675e-06	9.15583e-07	1.22078e-06	-6.10389e-07	-6.10389e-07	-1.83117e-06	9.15583e-07	-9.15583e-07	3.05194e-07	-1.22078e-06	-6.40908e-06
40	10	0	-3.05194e-07	-6.10389e-07	0	1.52597e-06	6.10389e-07	1.22078e-06	-3.05194e-07	3.05194e-07	-3.05194e-06	6.10389e-07	-9.15583e-07	1.06818e-05	-4.57792e-06	-1.43441e-05
40	11	0	-9.15583e-07	-6.10389e-07	0	0	1.22078e-06	3.05194e-07	0	0	-3.66233e-06	3.05194e-07	1.83117e-06	1.2513e-05	-3.96753e-06	-1.61753e-05
40	12	0	-3.05194e-07	-9.15583e-07	6.10389e-07	-9.15583e-07	2.13636e-06	-3.05194e-07	6.10389e-07	-9.15583e-07	-3.05194e-06	0	2.44156e-06	6.71428e-06	1.22078e-06	-1.19026e-05
40	13	0	3.05194e-07	-1.22078e-06	9.15583e-07	-3.05194e-07	1.83117e-06	0	-3.05194e-07	-1.22078e-06	-1.83117e-06	0	0	2.13636e-06	6.71428e-06	-7.62986e-06
40	14	0	0	-9.15583e-07	9.15583e-07	3.05194e-07	0	1.52597e-06	-2.13636e-06	-9.15583e-07	-1.52597e-06	-3.05194e-07	0	1.22078e-06	7.62986e-06	-6.10389e-06
40	15	0	-1.52597e-06	0	6.10389e-07	3.05194e-07	-1.52597e-06	3.05194e-06	-2.44156e-06	-6.10389e-07	-2.44156e-06	3.05194e-07	4.88311e-06	6.10389e-07	6.10389e-06	-6.40908e-06
40	16	0	-2.13636e-06	3.05194e-07	3.05194e-07	-6.10389e-07	-1.22078e-06	2.74675e-06	-6.10389e-07	-9.15583e-07	-3.05194e-06	1.83117e-06	9.46103e-06	-9.15583e-07	5.4935e-06	-7.62986e-06
40	17	0	-9.15583e-07	0	0	-1.22078e-06	0	1.22078e-06	6.10389e-07	-3.05194e-07	-2.13636e-06	2.13636e-06	8.85064e-06	-6.10389e-07	5.79869e-06	-1.00714e-05
40	18	0	0	-9.15583e-07	-6.10389e-07	-6.10389e-07	3.05194e-07	3.05194e-07	0	6.10389e-07	-9.15583e-07	9.15583e-07	4.57792e-06	1.52597e-06	5.79869e-06	-1.31234e-05
40	19	0	-3.05194e-07	-1.52597e-06	-3.05194e-07	3.05194e-07	-9.15583e-07	3.05194e-07	-6.10389e-07	6.10389e-07	-6.10389e-07	-3.05194e-07	-3.05194e-07	2.13636e-06	4.57792e-06	-1.19026e-05
41	0	0	-9.15583e-07	-1.22078e-06	0	1.22078e-06	-2.44156e-06	0	-3.05194e-07	-3.05194e-07	-1.52597e-06	0	-2.74675e-06	0	2.74675e-06	-3.35714e-06
41	1	0	-3.05194e-07	-3.05194e-07	0	9.15583e-07	-2.13636e-06	0	0	-1.83117e-06	-2.13636e-06	1.83117e-06	-1.22078e-06	-1.52597e-06	0	8.85064e-06
41	2	0	9.15583e-07	9.15583e-07	0	3.05194e-07	0	0	0	-1.83117e-06	-1.83117e-06	2.13636e-06	2.44156e-06	-1.83117e-06	-1.83117e-06	1.70909e-05
41	3	0	9.15583e-07	1.52597e-06	6.10389e-07	0	6.10389e-07	-3.05194e-07	-6.10389e-07	-1.22078e-06	-1.52597e-06	3.05194e-07	3.35714e-06	-2.44156e-06	-2.13636e-06	1.67857e-05
41	4	0	0	9.15583e-07	1.83117e-06	0	-3.05194e-07	-6.10389e-07	-1.22078e-06	-9.15583e-07	-2.13636e-06	-6.10389e-07	3.05194e-07	-3.05194e-06	-1.22078e-06	1.03766e-05
41	5	0	-1.22078e-06	-3.05194e-07	1.83117e-06	0	-1.52597e-06	0	-1.52597e-06	-6.10389e-07	-2.44156e-06	-3.05194e-07	0	-3.66233e-06	-6.10389e-07	3.96753e-06
41	6	0	-1.22078e-06	-9.15583e-07	0	0	-9.15583e-07	6.10389e-07	-1.83117e-06	3.05194e-07	-1.83117e-06	9.15583e-07	5.4935e-06	-4.88311e-06	-1.52597e-06	2.44156e-06
41	7	0	-6.10389e-07	-3.05194e-07	-9.15583e-07	0	3.05194e-07	9.15583e-07	-1.83117e-06	6.10389e-07	-3.05194e-07	1.52597e-06	1.03766e-05	-6.40908e-06	-2.13636e-06	3.05194e-06
41	8	0	0	9.15583e-07	-1.22078e-06	-9.15583e-07	3.05194e-07	0	-1.83117e-06	0	0	1.22078e-06	6.40908e-06	-5.79869e-06	-1.83117e-06	2.13636e-06
41	9	0	-3.05194e-07	1.83117e-06	-1.22078e-06	-9.15583e-07	-6.10389e-07	-3.05194e-07	-9.15583e-07	-9.15583e-07	-3.05194e-07	9.15583e-07	-3.66233e-06	-1.52597e-06	-1.83117e-06	-9.15583e-07
41	10	0	-3.05194e-07	9.15583e-07	-1.52597e-06	3.05194e-07	-1.22078e-06	0	0	-6.10389e-07	-9.15583e-07	6.10389e-07	-7.93505e-06	3.35714e-06	-3.35714e-06	-3.66233e-06
41	11	0	0	0	-6.10389e-07	1.22078e-06	-6.10389e-07	0	3.05194e-07	6.10389e-07	-9.15583e-07	0	-2.44156e-06	5.1883e-06	-4.27272e-06	-3.66233e-06
41	12	0	0	-6.10389e-07	6.10389e-07	6.10389e-07	0	0	6.10389e-07	1.22078e-06	-3.05194e-07	-6.10389e-07	5.1883e-06	3.35714e-06	-3.66233e-06	-9.15583e-07
41	13	0	-3.05194e-07	0	1.22078e-06	-3.05194e-07	0	-6.10389e-07	9.15583e-07	1.22078e-06	0	-9.15583e-07	7.93505e-06	9.15583e-07	-2.74675e-06	3.05194e-06
41	14	0	0	1.83117e-06	0	-3.05194e-07	-3.05194e-07	0	6.10389e-07	1.22078e-06	0	-6.10389e-07	6.40908e-06	0	-2.44156e-06	5.79869e-06
41	15	0	0	3.05194e-06	-6.10389e-07	6.10389e-07	-3.05194e-07	6.10389e-07	3.05194e-07	1.52597e-06	0	-6.10389e-07	5.4935e-06	0	-2.44156e-06	3.35714e-06
41	16	0	3.05194e-07	3.35714e-06	0	9.15583e-07	-6.10389e-07	9.15583e-07	-3.05194e-07	9.15583e-07	0	-6.10389e-07	4.88311e-06	6.10389e-07	-6.10389e-07	-3.96753e-06
41	17	0	6.10389e-07	2.74675e-06	3.05194e-07	6.10389e-07	-9.15583e-07	3.05194e-07	-9.15583e-07	0	-6.10389e-07	-6.10389e-07	9.15583e-07	1.83117e-06	3.05194e-06	-8.54544e-06
41	18	0	1.52597e-06	2.13636e-06	-3.05194e-07	6.10389e-07	-9.15583e-07	0	-9.15583e-07	-6.10389e-07	-1.22078e-06	-3.05194e-07	-5.4935e-06	9.15583e-07	7.62986e-06	-5.1883e-06
41	19	0	2.13636e-06	1.22078e-06	-9.15583e-07	1.22078e-06	-3.05194e-07	0	0	-6.10389e-07	-6.10389e-07	0	-1.03766e-05	-1.83117e-06	1.00714e-05	-1.83117e-06
42	0	0	1.52597e-06	3.05194e-07	0	1.22078e-06	0	0	0	0	0	6.10389e-07	-7.93505e-06	-4.88311e-06	8.54544e-06	-7.62986e-06
42	1	0	0	0	1.22078e-06	3.05194e-07	-6.10389e-07	3.05194e-07	-6.10389e-07	0	6.10389e-07	9.15583e-07	9.15583e-07	-6.10389e-06	2.44156e-06	-1.40389e-05
42	2	0	-9.15583e-07	0	1.52597e-06	-3.05194e-07	-1.52597e-06	0	-1.52597e-06	3.05194e-07	6.10389e-07	1.22078e-06	1.15974e-05	-5.79869e-06	-5.1883e-06	-2.74675e-06
42	3	0	-1.22078e-06	0	9.15583e-07	0	-1.52597e-06	-3.05194e-07	-1.83117e-06	3.05194e-07	6.10389e-07	1.83117e-06	1.77013e-05	-5.79869e-06	-1.15974e-05	2.28896e-05
42	4	0	-6.10389e-07	6.10389e-07	1.52597e-06	3.05194e-07	-9.15583e-07	-9.15583e-07	-2.13636e-06	0	1.22078e-06	1.52597e-06	1.77013e-05	-6.71428e-06	-1.52597e-05	3.72337e-05
42	5	0	-3.05194e-07	1.22078e-06	2.74675e-06	0	-9.15583e-07	-1.22078e-06	-3.05194e-06	-6.10389e-07	2.13636e-06	3.05194e-07	1.43441e-05	-6.10389e-06	-1.55649e-05	2.47207e-05
42	6	0	-1.22078e-06	9.15583e-07	2.44156e-06	-3.05194e-07	-6.10389e-07	-9.15583e-07	-3.05194e-06	-3.05194e-07	2.13636e-06	-9.15583e-07	1.06818e-05	-3.66233e-06	-1.43441e-05	3.05194e-06
42	7	0	-2.13636e-06	0	1.83117e-06	-6.10389e-07	-6.10389e-07	-6.10389e-07	-1.52597e-06	0	1.22078e-06	-1.22078e-06	9.46103e-06	0	-1.46493e-05	-3.05194e-06
42	8	0	-2.44156e-06	-6.10389e-07	2.44156e-06	-9.15583e-07	-9.15583e-07	-9.15583e-07	0	0	0	0	1.22078e-05	3.35714e-06	-1.77013e-05	4.57792e-06
42	9	0	-1.22078e-06	-6.10389e-07	3.35714e-06	-1.22078e-06	-1.83117e-06	-6.10389e-07	-3.05194e-07	0	3.05194e-07	6.10389e-07	1.49545e-05	4.27272e-06	-1.89221e-05	8.85064e-06
42	10	0	3.05194e-07	0	2.74675e-06	-6.10389e-07	-2.44156e-06	0	-1.22078e-06	3.05194e-07	9.15583e-07	6.10389e-07	1.00714e-05	2.74675e-06	-1.43441e-05	4.57792e-06
42	11	0	9.15583e-07	0	0	0	-1.83117e-06	3.05194e-07	-1.22078e-06	9.15583e-07	9.15583e-07	0	-3.96753e-06	0	-6.10389e-06	3.05194e-07
42	12	0	3.05194e-07	-6.10389e-07	-1.52597e-06	-3.05194e-07	-6.10389e-07	-3.05194e-07	0	1.22078e-06	0	-3.05194e-07	-1.67857e-05	-3.35714e-06	-9.15583e-07	6.10389e-07
42	13	0	0	-9.15583e-07	-1.52597e-06	-1.22078e-06	-3.05194e-07	-1.52597e-06	6.10389e-07	1.22078e-06	3.05194e-07	0	-1.61753e-05	-7.93505e-06	-1.83117e-06	3.05194e-07
42	14	0	0	-1.52597e-06	-1.83117e-06	-1.22078e-06	-9.15583e-07	-1.22078e-06	6.10389e-07	1.22078e-06	1.83117e-06	6.10389e-07	-6.40908e-06	-1.19026e-05	-2.13636e-06	-1.83117e-06
42	15	0	3.05194e-07	-1.52597e-06	-3.35714e-06	0	-1.83117e-06	0	3.05194e-07	1.52597e-06	2.13636e-06	6.10389e-07	-5.1883e-06	-1.28182e-05	4.27272e-06	-2.74675e-06
42	16	0	3.05194e-07	-1.22078e-06	-4.27272e-06	1.22078e-06	-2.13636e-06	9.15583e-07	6.10389e-07	6.10389e-07	-3.05194e-07	0	-1.77013e-05	-1.19026e-05	1.52597e-05	-2.44156e-06
42	17	0	6.10389e-07	0	-4.27272e-06	1.52597e-06	-1.22078e-06	1.52597e-06	3.05194e-07	0	-4.57792e-06	3.05194e-07	-2.99091e-05	-1.22078e-05	2.1974e-05	-3.66233e-06
42	18	0	9.15583e-07	3.05194e-07	-4.27272e-06	1.22078e-06	3.05194e-07	1.52597e-06	3.05194e-07	-3.05194e-07	-7.62986e-06	9.15583e-07	-2.83831e-05	-1.37337e-05	2.13636e-05	-6.71428e-06
42	19	0	1.52597e-06	0	-4.27272e-06	1.22078e-06	1.52597e-06	1.22078e-06	3.05194e-07	0	-7.93505e-06	1.22078e-06	-1.83117e-05	-1.06818e-05	1.73961e-05	-9.15583e-06
43	0	0	1.83117e-06	-1.22078e-06	-3.05194e-06	9.15583e-07	6.10389e-07	3.05194e-07	6.10389e-07	3.05194e-07	-7.01947e-06	6.10389e-07	-1.12922e-05	3.05194e-07	1.31234e-05	-1.0987e-05
43	1	0	1.22078e-06	-1.83117e-06	-1.52597e-06	3.05194e-07	-6.10389e-07	-6.10389e-07	3.05194e-07	6.10389e-07	-5.79869e-06	0	-8.54544e-06	1.31234e-05	8.54544e-06	-1.12922e-05
43	2	0	9.15583e-07	-1.83117e-06	-1.52597e-06	6.10389e-07	-6.10389e-07	-1.22078e-06	0	1.83117e-06	-4.57792e-06	0	-4.57792e-06	1.77013e-05	2.74675e-06	-4.57792e-06
43	3	0	3.05194e-07	-2.13636e-06	-2.13636e-06	1.52597e-06	3.05194e-07	-1.52597e-06	0	3.05194e-06	-5.1883e-06	0	0	1.22078e-05	-9.15583e-07	9.46103e-06
43	4	0	0	-2.74675e-06	-9.15583e-07	1.52597e-06	9.15583e-07	-1.22078e-06	0	2.74675e-06	-1.06818e-05	3.05194e-07	-6.10389e-07	5.4935e-06	-1.22078e-06	2.01428e-05
43	5	0	-3.05194e-07	-2.44156e-06	2.13636e-06	0	-9.15583e-07	-3.05194e-07	-6.10389e-07	1.22078e-06	-2.01428e-05	3.05194e-07	-6.40908e-06	3.66233e-06	0	1.77013e-05
43	6	0	0	-1.22078e-06	4.57792e-06	-6.10389e-07	-3.66233e-06	0	-2.13636e-06	0	-2.77727e-05	3.05194e-07	-9.46103e-06	4.27272e-06	-6.10389e-07	8.54544e-06
43	7	0	0	-3.05194e-07	4.88311e-06	0	-4.27272e-06	0	-3.66233e-06	6.10389e-07	-2.96039e-05	6.10389e-07	-5.79869e-06	1.52597e-06	-3.96753e-06	3.96753e-06
43	8	0	-6.10389e-07	-9.15583e-07	4.27272e-06	1.22078e-06	-2.74675e-06	-3.05194e-07	-3.96753e-06	1.83117e-06	-2.71623e-05	9.15583e-07	0	-3.05194e-06	-5.79869e-06	3.96753e-06
43	9	0	-1.22078e-06	-2.13636e-06	5.4935e-06	1.52597e-06	-1.52597e-06	0	-3.96753e-06	2.13636e-06	-2.53311e-05	1.22078e-06	3.35714e-06	-5.1883e-06	-5.1883e-06	0
43	10	0	-6.10389e-07	-2.44156e-06	6.40908e-06	3.05194e-07	-2.13636e-06	6.10389e-07	-3.66233e-06	1.52597e-06	-2.62467e-05	6.10389e-07	4.88311e-06	-3.66233e-06	-3.35714e-06	-6.40908e-06
43	11	0	9.15583e-07	-1.22078e-06	5.4935e-06	-3.05194e-07	-2.13636e-06	6.10389e-07	-2.74675e-06	6.10389e-07	-2.59415e-05	0	7.01947e-06	-1.22078e-06	-3.96753e-06	-7.32467e-06
43	12	0	2.44156e-06	0	3.35714e-06	-3.05194e-07	-9.15583e-07	0	-2.13636e-06	6.10389e-07	-2.13636e-05	0	1.00714e-05	-6.10389e-07	-5.79869e-06	-2.44156e-06
43	13	0	2.13636e-06	-6.10389e-07	2.44156e-06	-3.05194e-07	3.05194e-07	3.05194e-07	-1.83117e-06	1.22078e-06	-1.31234e-05	6.10389e-07	1.0987e-05	-6.10389e-07	-3.96753e-06	9.15583e-07
43	14	0	1.52597e-06	-1.52597e-06	2.13636e-06	-6.10389e-07	0	6.10389e-07	-1.52597e-06	1.52597e-06	-7.32467e-06	9.15583e-07	6.10389e-06	-6.10389e-07	4.27272e-06	1.52597e-06
43	15	0	1.22078e-06	-1.22078e-06	1.52597e-06	-3.05194e-07	-6.10389e-07	6.10389e-07	0	9.15583e-07	-6.71428e-06	0	-3.96753e-06	-3.05194e-07	1.46493e-05	4.88311e-06
43	16	0	1.83117e-06	3.05194e-07	-3.05194e-07	0	0	0	1.22078e-06	0	-6.10389e-06	-9.15583e-07	-1.22078e-05	-3.05194e-07	1.80065e-05	1.06818e-05
43	17	0	3.05194e-06	1.22078e-06	-4.27272e-06	0	3.05194e-06	3.05194e-07	3.05194e-06	-9.15583e-07	3.96753e-06	-9.15583e-07	-1.03766e-05	0	1.12922e-05	1.03766e-05
43	18	0	5.4935e-06	3.05194e-07	-9.15583e-06	-6.10389e-07	5.79869e-06	1.83117e-06	5.1883e-06	-3.05194e-07	2.50259e-05	0	-1.22078e-06	3.05194e-07	0	1.22078e-06
43	19	0	7.32467e-06	-1.22078e-06	-1.49545e-05	-3.05194e-07	6.71428e-06	2.13636e-06	7.62986e-06	6.10389e-07	4.60844e-05	0	6.10389e-06	9.15583e-07	-7.93505e-06	-7.01947e-06
44	0	0	7.32467e-06	-1.52597e-06	-1.80065e-05	9.15583e-07	5.79869e-06	1.22078e-06	8.54544e-06	6.10389e-07	5.4935e-05	-6.10389e-07	6.71428e-06	1.52597e-06	-8.24025e-06	-6.40908e-06
44	1	0	5.79869e-06	-6.10389e-07	-1.55649e-05	2.13636e-06	4.27272e-06	0	7.32467e-06	0	5.03571e-05	-1.22078e-06	3.96753e-06	2.44156e-06	-2.44156e-06	0
44	2	0	3.96753e-06	0	-9.76622e-06	1.83117e-06	2.74675e-06	3.05194e-07	4.57792e-06	-6.10389e-07	4.21168e-05	-1.22078e-06	2.13636e-06	2.13636e-06	4.27272e-06	4.57792e-06
44	3	0	3.66233e-06	0	-4.88311e-06	1.52597e-06	1.22078e-06	1.22078e-06	3.05194e-06	0	3.63181e-05	-3.05194e-07	3.05194e-07	6.10389e-07	8.24025e-06	4.88311e-06
44	4	0	3.66233e-06	0	-3.05194e-06	2.13636e-06	3.05194e-07	9.15583e-07	2.44156e-06	6.10389e-07	3.1435e-05	6.10389e-07	-2.13636e-06	-1.52597e-06	6.10389e-06	1.83117e-06
44	5	0	3.05194e-06	9.15583e-07	-2.74675e-06	2.44156e-06	6.10389e-07	6.10389e-07	2.13636e-06	0	2.44156e-05	1.52597e-06	-2.13636e-06	-2.13636e-06	6.10389e-07	-2.44156e-06
44	6	0	1.52597e-06	1.52597e-06	-2.44156e-06	9.15583e-07	1.22078e-06	6.10389e-07	1.83117e-06	-1.22078e-06	1.70909e-05	1.83117e-06	2.74675e-06	-9.15583e-07	-3.96753e-06	-6.71428e-06
44	7	0	6.10389e-07	1.22078e-06	-1.83117e-06	-9.15583e-07	9.15583e-07	6.10389e-07	2.74675e-06	-1.52597e-06	1.15974e-05	1.22078e-06	8.24025e-06	0	-4.88311e-06	-7.62986e-06
44	8	0	9.15583e-07	9.15583e-07	-1.22078e-06	-1.83117e-06	-3.05194e-07	0	3.66233e-06	-6.10389e-07	7.62986e-06	6.10389e-07	1.00714e-05	-6.10389e-07	-3.05194e-06	-5.4935e-06
44	9	0	9.15583e-07	9.15583e-07	-6.10389e-07	-9.15583e-07	-1.52597e-06	0	3.05194e-06	0	4.88311e-06	0	9.46103e-06	-2.13636e-06	-2.13636e-06	-3.35714e-06
44	10	0	9.15583e-07	9.15583e-07	0	-3.05194e-07	-1.83117e-06	3.05194e-07	9.15583e-07	0	3.96753e-06	0	1.00714e-05	-2.44156e-06	-2.13636e-06	-3.66233e-06
44	11	0	9.15583e-07	0	6.10389e-07	-6.10389e-07	-1.52597e-06	0	-9.15583e-07	-9.15583e-07	3.96753e-06	-1.22078e-06	1.0987e-05	-1.83117e-06	-2.44156e-06	-4.88311e-06
44	12	0	9.15583e-07	-6.10389e-07	0	-3.05194e-07	-1.52597e-06	-9.15583e-07	-1.52597e-06	-1.83117e-06	2.74675e-06	-1.22078e-06	8.85064e-06	-1.22078e-06	-1.83117e-06	-4.57792e-06
44	13	0	9.15583e-07	0	-1.52597e-06	3.05194e-07	-2.13636e-06	-2.13636e-06	-9.15583e-07	-1.52597e-06	0	-3.05194e-07	4.27272e-06	-1.52597e-06	-9.15583e-07	-3.05194e-06
44	14	0	9.15583e-07	9.15583e-07	-2.44156e-06	3.05194e-07	-2.13636e-06	-1.83117e-06	0	-6.10389e-07	-1.52597e-06	6.10389e-07	0	-2.13636e-06	0	-3.05194e-06
44	15	0	9.15583e-07	9.15583e-07	-2.13636e-06	-3.05194e-07	-1.22078e-06	-9.15583e-07	6.10389e-07	0	-6.10389e-07	3.05194e-07	-3.35714e-06	-1.83117e-06	6.10389e-07	-3.66233e-06
44	16	0	3.05194e-07	3.05194e-07	-1.22078e-06	-1.22078e-06	-3.05194e-07	-3.05194e-07	9.15583e-07	0	-3.05194e-07	-9.15583e-07	-7.62986e-06	-1.52597e-06	1.22078e-06	-3.05194e-06
44	17	0	-1.22078e-06	0	-6.10389e-07	-6.10389e-07	-9.15583e-07	-6.10389e-07	0	0	-2.74675e-06	-1.22078e-06	-1.00714e-05	-1.22078e-06	1.22078e-06	-1.52597e-06
44	18	0	-3.05194e-06	6.10389e-07	-9.15583e-07	3.05194e-07	-1.83117e-06	-1.22078e-06	-9.15583e-07	6.10389e-07	-5.79869e-06	0	-8.54544e-06	-3.05194e-07	6.10389e-07	-6.10389e-07
44	19	0	-3.35714e-06	1.22078e-06	-1.22078e-06	3.05194e-07	-2.13636e-06	-1.52597e-06	-1.52597e-06	9.15583e-07	-6.10389e-06	6.10389e-07	-3.96753e-06	9.15583e-07	0	-9.15583e-07
45	0	0	-2.13636e-06	9.15583e-07	-6.10389e-07	-3.05194e-07	-2.13636e-06	-1.22078e-06	-1.22078e-06	0	-3.96753e-06	0	-9.15583e-07	1.52597e-06	0	-6.10389e-07
45	1	0	-1.22078e-06	6.10389e-07	-3.05194e-07	-6.10389e-07	-2.13636e-06	-3.05194e-07	-1.22078e-06	-3.05194e-07	-3.05194e-06	-1.83117e-06	0	9.15583e-07	-9.15583e-07	1.52597e-06
45	2	0	-1.22078e-06	9.15583e-07	-3.05194e-07	0	-2.44156e-06	3.05194e-07	-1.22078e-06	0	-3.96753e-06	-1.83117e-06	0	0	-1.52597e-06	3.66233e-06
45	3	0	-1.52597e-06	2.44156e-06	0	0	-2.74675e-06	3.05194e-07	-1.52597e-06	1.83117e-06	-5.1883e-06	-9.15583e-07	9.15583e-07	-9.15583e-07	-1.52597e-06	3.05194e-06
45	4	0	-1.22078e-06	3.35714e-06	1.52597e-06	-6.10389e-07	-3.05194e-06	0	-1.83117e-06	2.44156e-06	-5.79869e-06	0	1.83117e-06	-9.15583e-07	-3.05194e-07	0
45	5	0	-6.10389e-07	3.05194e-06	3.66233e-06	-1.52597e-06	-3.35714e-06	0	-2.13636e-06	1.83117e-06	-6.71428e-06	0	1.83117e-06	-3.05194e-07	0	-2.44156e-06
45	6	0	0	1.83117e-06	3.96753e-06	-1.83117e-06	-3.66233e-06	3.05194e-07	-2.13636e-06	3.05194e-07	-7.32467e-06	0	1.22078e-06	0	-3.05194e-07	-2.44156e-06
45	7	0	3.05194e-07	9.15583e-07	1.83117e-06	-1.83117e-06	-3.66233e-06	3.05194e-07	-1.52597e-06	0	-7.32467e-06	0	3.05194e-07	-3.05194e-07	-1.22078e-06	-9.15583e-07
45	8	0	1.52597e-06	9.15583e-07	0	-1.83117e-06	-3.05194e-06	-3.05194e-07	-6.10389e-07	0	-6.71428e-06	-3.05194e-07	0	-9.15583e-07	-9.15583e-07	0
45	9	0	2.44156e-06	9.15583e-07	-3.05194e-07	-1.22078e-06	-1.83117e-06	-3.05194e-07	0	-3.05194e-07	-7.01947e-06	-6.10389e-07	3.05194e-07	-3.05194e-07	3.05194e-07	0
45	10	0	2.74675e-06	0	9.15583e-07	-3.05194e-07	-6.10389e-07	6.10389e-07	0	-6.10389e-07	-7.93505e-06	-9.15583e-07	1.52597e-06	9.15583e-07	6.10389e-07	-3.05194e-07
45	11	0	1.83117e-06	-1.22078e-06	2.74675e-06	0	0	9.15583e-07	0	-3.05194e-07	-8.24025e-06	-9.15583e-07	3.05194e-06	1.83117e-06	-3.05194e-07	6.10389e-07
45	12	0	3.05194e-07	-1.83117e-06	4.27272e-06	0	0	6.10389e-07	-6.10389e-07	3.05194e-07	-8.24025e-06	-9.15583e-07	3.35714e-06	9.15583e-07	-9.15583e-07	3.05194e-06
45	13	0	3.05194e-07	-1.52597e-06	5.4935e-06	-9.15583e-07	3.05194e-07	3.05194e-07	-6.10389e-07	6.10389e-07	-7.93505e-06	-1.22078e-06	3.35714e-06	3.05194e-07	0	4.57792e-06
45	14	0	2.13636e-06	-9.15583e-07	5.79869e-06	-1.83117e-06	6.10389e-07	6.10389e-07	-3.05194e-07	6.10389e-07	-7.62986e-06	-1.22078e-06	3.05194e-06	9.15583e-07	3.05194e-07	3.05194e-06
45	15	0	4.27272e-06	-9.15583e-07	5.1883e-06	-2.74675e-06	3.05194e-07	0	0	9.15583e-07	-7.01947e-06	-9.15583e-07	2.13636e-06	2.74675e-06	-3.05194e-07	-1.22078e-06
45	16	0	4.57792e-06	-6.10389e-07	4.88311e-06	-3.35714e-06	0	-1.22078e-06	0	1.52597e-06	-5.79869e-06	0	9.15583e-07	3.96753e-06	-1.22078e-06	-3.66233e-06
45	17	0	2.74675e-06	0	5.1883e-06	-3.35714e-06	-3.05194e-07	-1.52597e-06	3.05194e-07	9.15583e-07	-5.4935e-06	3.05194e-07	0	4.57792e-06	-3.05194e-07	-3.66233e-06
45	18	0	3.05194e-07	3.05194e-07	5.4935e-06	-2.44156e-06	0	0	6.10389e-07	-3.05194e-07	-6.40908e-06	3.05194e-07	3.05194e-07	4.88311e-06	6.10389e-07	-5.1883e-06
45	19	0	-9.15583e-07	-6.10389e-07	5.79869e-06	-1.22078e-06	-3.05194e-07	1.22078e-06	0	-1.52597e-06	-7.32467e-06	0	1.52597e-06	4.27272e-06	6.10389e-07	-1.03766e-05
46	0	0	-9.15583e-07	-1.83117e-06	5.79869e-06	-3.05194e-07	-9.15583e-07	9.15583e-07	-1.22078e-06	-9.15583e-07	-6.71428e-06	0	1.83117e-06	2.74675e-06	-3.05194e-07	-1.31234e-05
46	1	0	-1.22078e-06	-1.83117e-06	4.88311e-06	0	-1.22078e-06	6.10389e-07	-2.44156e-06	0	-5.1883e-06	-3.05194e-07	1.52597e-06	-3.05194e-07	-6.10389e-07	-6.40908e-06
46	2	0	-1.22078e-06	-9.15583e-07	3.05194e-06	0	-6.10389e-07	9.15583e-07	-1.83117e-06	-6.10389e-07	-3.66233e-06	-6.10389e-07	1.52597e-06	-3.96753e-06	0	6.10389e-06
46	3	0	-9.15583e-07	-1.22078e-06	1.22078e-06	0	0	9.15583e-07	-3.05194e-07	-1.83117e-06	-3.35714e-06	-1.22078e-06	2.13636e-06	-8.24025e-06	0	1.28182e-05
46	4	0	3.05194e-07	-2.13636e-06	0	-3.05194e-07	0	0	6.10389e-07	-1.83117e-06	-3.96753e-06	-1.83117e-06	2.13636e-06	-1.19026e-05	-6.10389e-07	7.01947e-06
46	5	0	2.13636e-06	-2.13636e-06	-2.74675e-06	-3.05194e-07	6.10389e-07	-6.10389e-07	0	0	-3.96753e-06	-1.83117e-06	1.83117e-06	-1.31234e-05	-6.10389e-07	-4.27272e-06
46	6	0	2.74675e-06	-6.10389e-07	-8.24025e-06	-9.15583e-07	1.83117e-06	0	-1.22078e-06	6.10389e-07	-3.66233e-06	-1.22078e-06	2.13636e-06	-1.06818e-05	3.05194e-07	-1.0987e-05
46	7	0	2.44156e-06	3.05194e-07	-1.28182e-05	-9.15583e-07	2.13636e-06	3.05194e-07	-2.74675e-06	0	-3.66233e-06	0	2.44156e-06	-4.88311e-06	1.52597e-06	-9.76622e-06
46	8	0	2.44156e-06	0	-1.28182e-05	-9.15583e-07	1.52597e-06	-3.05194e-07	-2.74675e-06	-3.05194e-07	-4.27272e-06	3.05194e-07	1.83117e-06	3.05194e-07	1.22078e-06	-5.1883e-06
46	9	0	2.74675e-06	-3.05194e-07	-9.46103e-06	-9.15583e-07	6.10389e-07	-1.22078e-06	-1.52597e-06	0	-4.88311e-06	3.05194e-07	9.15583e-07	3.05194e-06	6.10389e-07	-1.52597e-06
46	10	0	2.74675e-06	-3.05194e-07	-7.32467e-06	-1.22078e-06	6.10389e-07	-9.15583e-07	0	-3.05194e-07	-4.57792e-06	0	9.15583e-07	2.44156e-06	3.05194e-07	-3.05194e-07
46	11	0	9.15583e-07	0	-6.71428e-06	-1.83117e-06	6.10389e-07	-3.05194e-07	0	-1.52597e-06	-3.66233e-06	0	2.13636e-06	1.22078e-06	6.10389e-07	0
46	12	0	-3.05194e-07	0	-4.88311e-06	-1.52597e-06	0	-9.15583e-07	-1.22078e-06	-2.13636e-06	-3.35714e-06	9.15583e-07	2.44156e-06	1.22078e-06	0	0
46	13	0	-9.15583e-07	-3.05194e-07	-1.22078e-06	-3.05194e-07	-3.05194e-07	-1.83117e-06	-2.44156e-06	-1.22078e-06	-3.96753e-06	1.83117e-06	1.83117e-06	2.13636e-06	0	6.10389e-07
46	14	0	-6.10389e-07	-9.15583e-07	9.15583e-07	6.10389e-07	-3.05194e-07	-1.22078e-06	-2.44156e-06	-3.05194e-07	-4.57792e-06	1.83117e-06	6.10389e-07	1.52597e-06	0	2.44156e-06
46	15	0	-9.15583e-07	-3.05194e-07	1.22078e-06	6.10389e-07	-6.10389e-07	-3.05194e-07	-1.83117e-06	-6.10389e-07	-5.1883e-06	9.15583e-07	3.05194e-07	-1.22078e-06	9.15583e-07	4.57792e-06
46	16	0	-2.44156e-06	0	1.52597e-06	-3.05194e-07	-6.10389e-07	0	-1.52597e-06	-1.22078e-06	-4.88311e-06	0	3.05194e-07	-2.13636e-06	1.22078e-06	5.79869e-06
46	17	0	-3.35714e-06	9.15583e-07	4.88311e-06	-6.10389e-07	0	0	-6.10389e-07	-1.22078e-06	-3.96753e-06	-6.10389e-07	3.05194e-07	2.44156e-06	9.15583e-07	7.01947e-06
46	18	0	-2.44156e-06	1.22078e-06	9.15583e-06	0	1.52597e-06	0	6.10389e-07	-3.05194e-07	-3.05194e-06	-3.05194e-07	0	1.03766e-05	0	7.62986e-06
46	19	0	-9.15583e-07	1.22078e-06	1.28182e-05	6.10389e-07	2.74675e-06	6.10389e-07	1.52597e-06	0	-2.74675e-06	6.10389e-07	-3.05194e-07	1.34286e-05	-3.05194e-07	6.71428e-06
47	0	0	3.05194e-07	6.10389e-07	1.49545e-05	9.15583e-07	2.74675e-06	0	9.15583e-07	-9.15583e-07	-2.74675e-06	6.10389e-07	-6.10389e-07	9.15583e-06	0	5.79869e-06
47	1	0	1.52597e-06	6.10389e-07	1.64805e-05	6.10389e-07	2.44156e-06	-9.15583e-07	3.05194e-07	-1.52597e-06	-2.13636e-06	-3.05194e-07	-6.10389e-07	3.35714e-06	3.05194e-07	4.88311e-06
47	2	0	2.44156e-06	1.22078e-06	1.64805e-05	0	3.35714e-06	-1.22078e-06	3.05194e-07	-9.15583e-07	-1.52597e-06	-9.15583e-07	0	3.05194e-06	9.15583e-07	4.27272e-06
47	3	0	1.52597e-06	2.13636e-06	1.34286e-05	0	3.66233e-06	-9.15583e-07	0	-3.05194e-07	-2.13636e-06	0	9.15583e-07	6.71428e-06	1.22078e-06	3.96753e-06
47	4	0	-1.22078e-06	1.83117e-06	8.24025e-06	3.05194e-07	1.83117e-06	-6.10389e-07	-1.83117e-06	-3.05194e-07	-3.35714e-06	9.15583e-07	9.15583e-07	8.54544e-06	1.22078e-06	3.96753e-06
47	5	0	-4.57792e-06	9.15583e-07	4.57792e-06	9.15583e-07	-1.83117e-06	-6.10389e-07	-3.05194e-06	-3.05194e-07	-4.27272e-06	3.05194e-07	-3.05194e-07	7.01947e-06	6.10389e-07	3.96753e-06
47	6	0	-6.10389e-06	3.05194e-07	2.44156e-06	0	-5.1883e-06	-6.10389e-07	-1.52597e-06	-6.10389e-07	-3.66233e-06	-1.22078e-06	-1.83117e-06	4.57792e-06	0	3.05194e-06
47	7	0	-5.79869e-06	3.05194e-07	9.15583e-07	-1.22078e-06	-6.10389e-06	-9.15583e-07	9.15583e-07	-9.15583e-07	-3.35714e-06	-1.83117e-06	-1.52597e-06	3.05194e-06	-9.15583e-07	6.10389e-07
47	8	0	-5.79869e-06	3.05194e-07	-9.15583e-07	-1.22078e-06	-4.88311e-06	-2.13636e-06	1.52597e-06	-9.15583e-07	-3.35714e-06	-1.22078e-06	-3.05194e-07	2.13636e-06	-9.15583e-07	-9.15583e-07
47	9	0	-7.32467e-06	-3.05194e-07	-3.05194e-06	0	-3.35714e-06	-2.74675e-06	3.05194e-07	-9.15583e-07	-3.66233e-06	-9.15583e-07	0	6.10389e-07	-3.05194e-07	-1.22078e-06
47	10	0	-8.85064e-06	-6.10389e-07	-3.35714e-06	9.15583e-07	-3.05194e-06	-1.83117e-06	0	-9.15583e-07	-2.44156e-06	-1.52597e-06	-1.22078e-06	-3.05194e-07	0	-9.15583e-07
47	11	0	-9.46103e-06	0	-3.35714e-06	3.05194e-07	-3.96753e-06	-9.15583e-07	0	-1.22078e-06	-1.22078e-06	-1.52597e-06	-1.83117e-06	-3.05194e-07	0	-1.83117e-06
47	12	0	-8.85064e-06	3.05194e-07	-4.27272e-06	-3.05194e-07	-5.1883e-06	-6.10389e-07	-3.05194e-07	-9.15583e-07	-3.05194e-07	-6.10389e-07	-9.15583e-07	3.05194e-07	0	-3.05194e-06
47	13	0	-7.93505e-06	0	-5.79869e-06	0	-6.10389e-06	-1.22078e-06	-1.22078e-06	-3.05194e-07	-3.05194e-07	0	0	9.15583e-07	3.05194e-07	-2.74675e-06
47	14	0	-7.01947e-06	-9.15583e-07	-7.01947e-06	9.15583e-07	-7.01947e-06	-1.52597e-06	-9.15583e-07	-3.05194e-07	0	0	0	1.22078e-06	0	-1.52597e-06
47	15	0	-6.10389e-06	0	-7.62986e-06	1.22078e-06	-9.15583e-06	-6.10389e-07	3.05194e-07	-1.22078e-06	0	0	9.15583e-07	9.15583e-07	-1.22078e-06	-1.83117e-06
47	16	0	-5.1883e-06	1.83117e-06	-7.93505e-06	6.10389e-07	-1.12922e-05	0	1.22078e-06	-1.83117e-06	3.05194e-07	0	3.35714e-06	9.15583e-07	-2.44156e-06	-3.35714e-06
47	17	0	-3.66233e-06	1.83117e-06	-9.15583e-06	3.05194e-07	-1.06818e-05	9.15583e-07	3.05194e-07	-1.52597e-06	6.10389e-07	-3.05194e-07	4.88311e-06	1.22078e-06	-2.74675e-06	-3.66233e-06
47	18	0	-3.05194e-07	3.05194e-07	-9.46103e-06	3.05194e-07	-7.32467e-06	1.52597e-06	-6.10389e-07	-3.05194e-07	6.10389e-07	-9.15583e-07	3.05194e-06	1.22078e-06	-2.13636e-06	-3.05194e-06
47	19	0	3.35714e-06	-3.05194e-07	-7.32467e-06	1.22078e-06	-3.96753e-06	1.52597e-06	0	0	3.05194e-07	-6.10389e-07	-9.15583e-07	3.05194e-07	-6.10389e-07	-2.13636e-06
48	0	0	6.10389e-06	0	-1.83117e-06	2.13636e-06	-3.05194e-06	3.05194e-07	1.52597e-06	0	3.05194e-07	0	-3.05194e-06	-3.05194e-07	9.15583e-07	-1.83117e-06
48	1	0	6.71428e-06	6.10389e-07	7.01947e-06	2.13636e-06	-2.44156e-06	0	2.74675e-06	0	3.05194e-07	0	-2.44156e-06	-3.05194e-07	2.13636e-06	-1.22078e-06
48	2	0	5.4935e-06	0	1.73961e-05	6.10389e-07	-6.10389e-07	3.05194e-07	3.05194e-06	9.15583e-07	9.15583e-07	-9.15583e-07	-2.13636e-06	0	1.22078e-06	-6.10389e-07
48	3	0	2.44156e-06	-9.15583e-07	2.50259e-05	-6.10389e-07	2.44156e-06	3.05194e-07	3.05194e-06	1.52597e-06	1.52597e-06	-9.15583e-07	-3.05194e-06	0	-6.10389e-07	-6.10389e-07
48	4	0	-9.15583e-07	0	2.62467e-05	-3.05194e-07	4.57792e-06	-9.15583e-07	2.74675e-06	9.15583e-07	1.83117e-06	0	-3.05194e-06	-3.05194e-07	-2.13636e-06	-1.52597e-06
48	5	0	-3.96753e-06	6.10389e-07	2.16688e-05	9.15583e-07	4.27272e-06	-3.05194e-06	1.83117e-06	3.05194e-07	1.22078e-06	1.52597e-06	-1.22078e-06	-6.10389e-07	-1.52597e-06	-1.83117e-06
48	6	0	-3.66233e-06	9.15583e-07	1.55649e-05	6.10389e-07	2.74675e-06	-3.05194e-06	6.10389e-07	0	3.05194e-07	1.22078e-06	-3.05194e-07	-6.10389e-07	-6.10389e-07	-6.10389e-07
48	7	0	3.05194e-07	3.05194e-07	1.15974e-05	-9.15583e-07	1.52597e-06	-6.10389e-07	0	6.10389e-07	0	0	-1.83117e-06	-3.05194e-07	-9.15583e-07	0
48	8	0	6.40908e-06	3.05194e-07	9.76622e-06	-1.52597e-06	3.05194e-06	0	-6.10389e-07	1.22078e-06	0	-9.15583e-07	-2.44156e-06	0	-1.52597e-06	6.10389e-07
48	9	0	1.0987e-05	6.10389e-07	7.01947e-06	-9.15583e-07	7.93505e-06	-1.22078e-06	-1.52597e-06	1.22078e-06	6.10389e-07	-6.10389e-07	-3.05194e-07	3.05194e-07	-1.83117e-06	9.15583e-07
48	10	0	1.15974e-05	-3.05194e-07	1.52597e-06	-1.22078e-06	1.46493e-05	-2.44156e-06	-2.13636e-06	6.10389e-07	3.05194e-07	3.05194e-07	1.52597e-06	9.15583e-07	-1.83117e-06	1.22078e-06
48	11	0	7.62986e-06	-1.52597e-06	-5.4935e-06	-3.35714e-06	1.83117e-05	-1.83117e-06	-1.52597e-06	0	-6.10389e-07	1.83117e-06	6.10389e-07	1.52597e-06	-2.13636e-06	1.22078e-06
48	12	0	1.22078e-06	-1.22078e-06	-1.12922e-05	-3.35714e-06	1.70909e-05	-9.15583e-07	-1.22078e-06	0	-1.52597e-06	1.52597e-06	-1.52597e-06	1.22078e-06	-1.52597e-06	1.22078e-06
48	13	0	-3.66233e-06	-3.05194e-07	-1.34286e-05	-3.05194e-07	1.43441e-05	-1.52597e-06	-1.83117e-06	0	-1.22078e-06	-3.05194e-07	-2.13636e-06	3.05194e-07	-3.05194e-07	9.15583e-07
48	14	0	-4.27272e-06	0	-1.12922e-05	1.83117e-06	1.49545e-05	-2.13636e-06	-2.44156e-06	3.05194e-07	0	-2.44156e-06	-9.15583e-07	-3.05194e-07	9.15583e-07	-3.05194e-07
48	15	0	-6.10389e-07	-9.15583e-07	-9.46103e-06	6.10389e-07	1.95324e-05	-9.15583e-07	-9.15583e-07	3.05194e-07	3.05194e-07	-2.44156e-06	-6.10389e-07	-1.52597e-06	9.15583e-07	-2.13636e-06
48	16	0	3.05194e-06	-1.83117e-06	-1.06818e-05	-2.13636e-06	2.31948e-05	3.05194e-07	1.22078e-06	3.05194e-07	9.15583e-07	-9.15583e-07	-1.83117e-06	-2.13636e-06	0	-3.35714e-06
48	17	0	4.27272e-06	-1.22078e-06	-1.31234e-05	-2.13636e-06	2.31948e-05	9.15583e-07	2.13636e-06	9.15583e-07	1.22078e-06	-3.05194e-07	-2.44156e-06	-2.13636e-06	-1.22078e-06	-3.35714e-06
48	18	0	4.88311e-06	-9.15583e-07	-1.15974e-05	6.10389e-07	1.83117e-05	6.10389e-07	6.10389e-07	9.15583e-07	1.52597e-06	-1.22078e-06	-2.13636e-06	-2.13636e-06	-1.52597e-06	-3.05194e-06
48	19	0	8.24025e-06	-1.52597e-06	-5.4935e-06	2.74675e-06	1.00714e-05	1.22078e-06	-6.10389e-07	3.05194e-07	1.52597e-06	-1.22078e-06	-1.22078e-06	-2.74675e-06	-6.10389e-07	-3.05194e-06
49	0	0	1.15974e-05	-1.22078e-06	0	2.13636e-06	3.05194e-07	2.44156e-06	-6.10389e-07	3.05194e-07	1.52597e-06	0	-9.15583e-07	-4.27272e-06	0	-2.74675e-06
49	1	0	1.15974e-05	-3.05194e-07	0	9.15583e-07	-7.01947e-06	2.13636e-06	0	6.10389e-07	9.15583e-07	1.22078e-06	-9.15583e-07	-4.88311e-06	3.05194e-07	-1.52597e-06
49	2	0	8.24025e-06	3.05194e-07	-5.4935e-06	1.22078e-06	-1.00714e-05	6.10389e-07	3.05194e-07	9.15583e-07	0	3.05194e-07	-9.15583e-07	-3.35714e-06	-3.05194e-07	-9.15583e-07
49	3	0	7.93505e-06	0	-1.2513e-05	1.83117e-06	-8.24025e-06	0	-3.05194e-07	3.05194e-07	-6.10389e-07	-9.15583e-07	-9.15583e-07	-1.52597e-06	-9.15583e-07	-9.15583e-07
49	4	0	1.37337e-05	-6.10389e-07	-1.80065e-05	1.22078e-06	-4.88311e-06	3.05194e-07	-1.22078e-06	3.05194e-07	-6.10389e-07	-1.22078e-06	0	-9.15583e-07	3.05194e-07	-9.15583e-07
49	5	0	2.01428e-05	-6.10389e-07	-2.07532e-05	3.05194e-07	-3.35714e-06	3.05194e-07	-1.83117e-06	1.22078e-06	0	-3.05194e-07	1.83117e-06	-1.52597e-06	3.05194e-06	-6.10389e-07
49	6	0	1.95324e-05	-3.05194e-07	-1.92272e-05	0	-4.88311e-06	-6.10389e-07	-2.44156e-06	1.83117e-06	-3.05194e-07	0	2.44156e-06	-9.15583e-07	3.66233e-06	-6.10389e-07
49	7	0	1.2513e-05	-6.10389e-07	-1.22078e-05	6.10389e-07	-8.24025e-06	-9.15583e-07	-3.05194e-06	6.10389e-07	-2.13636e-06	0	1.52597e-06	0	2.13636e-06	-9.15583e-07
49	8	0	4.88311e-06	-9.15583e-07	-2.74675e-06	9.15583e-07	-1.19026e-05	0	-3.05194e-06	-9.15583e-07	-3.35714e-06	0	0	6.10389e-07	9.15583e-07	-3.05194e-07
49	9	0	0	-3.05194e-07	3.05194e-06	9.15583e-07	-1.40389e-05	6.10389e-07	-2.13636e-06	-1.22078e-06	-3.66233e-06	0	-3.05194e-07	0	2.44156e-06	9.15583e-07
49	10	0	-2.44156e-06	9.15583e-07	3.66233e-06	0	-1.49545e-05	0	-1.83117e-06	0	-3.35714e-06	-6.10389e-07	-6.10389e-07	-9.15583e-07	3.66233e-06	2.13636e-06
49	11	0	-3.96753e-06	9.15583e-07	1.52597e-06	-9.15583e-07	-1.46493e-05	-6.10389e-07	-2.13636e-06	6.10389e-07	-2.74675e-06	-9.15583e-07	-9.15583e-07	-3.05194e-07	1.22078e-06	2.13636e-06
49	12	0	-2.74675e-06	0	3.05194e-07	-6.10389e-07	-1.28182e-05	-6.10389e-07	-2.44156e-06	6.10389e-07	-1.83117e-06	0	-1.52597e-06	0	-2.44156e-06	1.83117e-06
49	13	0	9.15583e-07	-1.52597e-06	0	3.05194e-07	-8.85064e-06	0	-1.83117e-06	6.10389e-07	-6.10389e-07	1.52597e-06	-2.44156e-06	0	-4.27272e-06	1.52597e-06
49	14	0	3.66233e-06	-1.52597e-06	-6.10389e-07	1.83117e-06	-3.96753e-06	3.05194e-07	0	6.10389e-07	-3.05194e-07	1.83117e-06	-4.27272e-06	-3.05194e-07	-2.44156e-06	3.05194e-07
49	15	0	2.74675e-06	-3.05194e-07	-1.52597e-06	1.22078e-06	-2.44156e-06	6.10389e-07	9.15583e-07	0	-1.22078e-06	6.10389e-07	-4.57792e-06	0	-6.10389e-07	0
49	16	0	0	3.05194e-07	-1.52597e-06	0	-5.1883e-06	6.10389e-07	3.05194e-07	-3.05194e-07	-2.44156e-06	3.05194e-07	-6.10389e-07	6.10389e-07	-1.83117e-06	1.22078e-06
49	17	0	-1.52597e-06	0	-1.52597e-06	3.05194e-07	-8.54544e-06	0	-1.22078e-06	0	-2.13636e-06	9.15583e-07	5.1883e-06	3.05194e-07	-4.27272e-06	2.44156e-06
49	18	0	-1.83117e-06	0	-2.44156e-06	1.22078e-06	-8.54544e-06	-6.10389e-07	-1.52597e-06	9.15583e-07	-1.22078e-06	1.22078e-06	7.93505e-06	9.15583e-07	-4.57792e-06	1.83117e-06
49	19	0	-2.13636e-06	-3.05194e-07	-3.66233e-06	1.52597e-06	-5.79869e-06	-1.22078e-06	-3.05194e-07	1.52597e-06	-9.15583e-07	6.10389e-07	5.79869e-06	3.35714e-06	-3.96753e-06	6.10389e-07
50	0	0	-3.05194e-06	-6.10389e-07	-3.05194e-06	0	-3.35714e-06	-6.10389e-07	3.05194e-07	6.10389e-07	-9.15583e-07	0	4.27272e-06	4.88311e-06	-4.57792e-06	2.13636e-06
50	1	0	-4.27272e-06	-3.05194e-07	-9.15583e-07	-1.22078e-06	-2.74675e-06	0	0	3.05194e-07	-6.10389e-07	6.10389e-07	4.88311e-06	3.05194e-06	-5.4935e-06	4.27272e-06
50	2	0	-4.57792e-06	0	0	-3.05194e-07	-3.05194e-06	3.05194e-07	-3.05194e-07	6.10389e-07	-3.05194e-07	9.15583e-07	2.44156e-06	1.22078e-06	-2.74675e-06	2.13636e-06
50	3	0	-4.27272e-06	1.22078e-06	-9.15583e-07	1.52597e-06	-3.35714e-06	3.05194e-07	0	3.05194e-07	0	6.10389e-07	-5.1883e-06	1.52597e-06	2.44156e-06	-3.66233e-06
50	4	0	-3.35714e-06	2.44156e-06	-2.44156e-06	2.74675e-06	-2.74675e-06	6.10389e-07	6.10389e-07	-6.10389e-07	3.05194e-07	0	-1.19026e-05	2.13636e-06	6.71428e-06	-7.62986e-06
50	5	0	-3.35714e-06	2.44156e-06	-1.83117e-06	2.44156e-06	-1.52597e-06	6.10389e-07	0	-1.83117e-06	9.15583e-07	0	-1.06818e-05	-9.15583e-07	6.10389e-06	-6.10389e-06
50	6	0	-3.66233e-06	1.22078e-06	0	6.10389e-07	0	3.05194e-07	-6.10389e-07	-1.52597e-06	9.15583e-07	0	-6.40908e-06	-6.71428e-06	3.96753e-06	-2.44156e-06
50	7	0	-3.05194e-06	0	1.22078e-06	-9.15583e-07	-6.10389e-07	-3.05194e-07	0	-6.10389e-07	1.22078e-06	3.05194e-07	-7.01947e-06	-9.15583e-06	3.35714e-06	1.52597e-06
50	8	0	-1.22078e-06	3.05194e-07	0	-1.22078e-06	-3.35714e-06	-3.05194e-07	2.13636e-06	-9.15583e-07	1.83117e-06	0	-1.03766e-05	-8.24025e-06	3.66233e-06	7.62986e-06
50	9	0	9.15583e-07	1.52597e-06	-1.83117e-06	-9.15583e-07	-4.57792e-06	3.05194e-07	3.96753e-06	-1.52597e-06	1.83117e-06	0	-9.15583e-06	-8.85064e-06	1.83117e-06	1.0987e-05
50	10	0	1.52597e-06	1.83117e-06	-2.44156e-06	-3.05194e-07	-2.74675e-06	9.15583e-07	3.66233e-06	-1.22078e-06	1.22078e-06	-6.10389e-07	-1.83117e-06	-9.76622e-06	-1.22078e-06	5.1883e-06
50	11	0	0	6.10389e-07	-1.52597e-06	-6.10389e-07	0	6.10389e-07	2.44156e-06	-3.05194e-07	3.05194e-07	-6.10389e-07	3.96753e-06	-6.40908e-06	-1.83117e-06	-4.88311e-06
50	12	0	-2.13636e-06	-9.15583e-07	0	-1.52597e-06	0	0	1.52597e-06	0	9.15583e-07	3.05194e-07	5.1883e-06	-1.83117e-06	3.05194e-07	-8.24025e-06
50	13	0	-2.44156e-06	-9.15583e-07	3.05194e-06	-1.83117e-06	-3.05194e-07	3.05194e-07	1.22078e-06	-3.05194e-07	1.83117e-06	1.52597e-06	4.88311e-06	-5.79869e-06	3.05194e-06	-4.57792e-06
50	14	0	-1.83117e-06	0	6.10389e-06	-1.22078e-06	9.15583e-07	1.22078e-06	1.52597e-06	0	2.13636e-06	1.22078e-06	5.1883e-06	-1.73961e-05	3.35714e-06	-9.15583e-06
50	15	0	-1.52597e-06	9.15583e-07	7.62986e-06	-3.05194e-07	3.35714e-06	1.83117e-06	1.83117e-06	3.05194e-07	1.22078e-06	-6.10389e-07	4.88311e-06	-2.31948e-05	2.44156e-06	-2.68571e-05
50	16	0	-2.13636e-06	9.15583e-07	6.71428e-06	0	3.96753e-06	1.22078e-06	2.44156e-06	6.10389e-07	3.05194e-07	-1.83117e-06	2.44156e-06	-1.55649e-05	1.83117e-06	-3.72337e-05
50	17	0	-3.05194e-06	0	4.57792e-06	3.05194e-07	2.44156e-06	3.05194e-07	2.74675e-06	3.05194e-07	3.05194e-07	-1.22078e-06	6.10389e-07	-3.05194e-06	3.05194e-07	-2.01428e-05
50	18	0	-3.66233e-06	0	2.74675e-06	6.10389e-07	1.83117e-06	3.05194e-07	2.44156e-06	0	6.10389e-07	0	1.22078e-06	3.05194e-06	-1.52597e-06	1.61753e-05
50	19	0	-3.96753e-06	-3.05194e-07	2.44156e-06	9.15583e-07	3.05194e-06	9.15583e-07	2.13636e-06	3.05194e-07	1.22078e-06	0	1.22078e-06	7.01947e-06	-2.13636e-06	4.36428e-05
51	0	0	-3.96753e-06	-3.05194e-07	2.13636e-06	6.10389e-07	3.35714e-06	1.52597e-06	1.52597e-06	9.15583e-07	3.05194e-06	-9.15583e-07	-1.22078e-06	1.52597e-05	-3.05194e-07	4.66947e-05
51	1	0	-4.27272e-06	-6.10389e-07	6.10389e-07	0	2.13636e-06	1.22078e-06	9.15583e-07	1.22078e-06	3.96753e-06	-9.15583e-07	-5.1883e-06	2.22792e-05	1.52597e-06	3.26558e-05
51	2	0	-4.57792e-06	0	-1.52597e-06	0	6.10389e-07	0	3.05194e-07	9.15583e-07	2.74675e-06	-6.10389e-07	-6.10389e-06	2.0448e-05	3.05194e-07	1.49545e-05
51	3	0	-4.88311e-06	9.15583e-07	-2.44156e-06	3.05194e-07	-3.05194e-07	-9.15583e-07	6.10389e-07	0	3.05194e-07	-6.10389e-07	-4.57792e-06	1.55649e-05	-2.13636e-06	9.15583e-07
51	4	0	-5.1883e-06	1.22078e-06	-6.10389e-07	6.10389e-07	-1.52597e-06	-6.10389e-07	1.52597e-06	-6.10389e-07	-3.05194e-07	-6.10389e-07	-2.44156e-06	1.67857e-05	-3.35714e-06	-4.88311e-06
51	5	0	-5.4935e-06	3.05194e-07	1.83117e-06	9.15583e-07	-2.74675e-06	0	1.83117e-06	-9.15583e-07	6.10389e-07	3.05194e-07	-1.22078e-06	1.95324e-05	-1.52597e-06	-3.05194e-07
51	6	0	-5.79869e-06	-9.15583e-07	3.66233e-06	9.15583e-07	-2.74675e-06	0	1.83117e-06	-9.15583e-07	2.13636e-06	1.52597e-06	-6.10389e-07	1.15974e-05	3.05194e-07	9.76622e-06
51	7	0	-5.1883e-06	-1.83117e-06	3.96753e-06	3.05194e-07	-1.52597e-06	-6.10389e-07	2.13636e-06	-9.15583e-07	1.22078e-06	1.52597e-06	-6.10389e-07	-3.96753e-06	1.22078e-06	1.55649e-05
51	8	0	-4.27272e-06	-1.83117e-06	4.88311e-06	0	0	-3.05194e-07	2.13636e-06	-6.10389e-07	3.05194e-07	0	-3.05194e-07	-1.19026e-05	1.22078e-06	1.2513e-05
51	9	0	-3.66233e-06	-9.15583e-07	7.93505e-06	-3.05194e-07	1.83117e-06	9.15583e-07	1.22078e-06	0	3.05194e-07	-6.10389e-07	9.15583e-07	-7.93505e-06	1.22078e-06	3.05194e-06
51	10	0	-3.35714e-06	0	1.12922e-05	3.05194e-07	4.27272e-06	2.13636e-06	0	6.10389e-07	9.15583e-07	0	2.74675e-06	-5.4935e-06	6.10389e-07	-7.62986e-06
51	11	0	-3.05194e-06	1.22078e-06	1.15974e-05	1.83117e-06	5.1883e-06	2.13636e-06	0	0	3.05194e-07	6.10389e-07	3.35714e-06	-1.12922e-05	0	-1.61753e-05
51	12	0	-2.44156e-06	1.52597e-06	8.85064e-06	2.74675e-06	3.96753e-06	1.52597e-06	1.22078e-06	-6.10389e-07	0	3.05194e-07	1.52597e-06	-1.34286e-05	0	-1.77013e-05
51	13	0	-2.44156e-06	3.05194e-07	5.4935e-06	2.44156e-06	2.44156e-06	9.15583e-07	2.13636e-06	-6.10389e-07	3.05194e-07	-9.15583e-07	-6.10389e-07	-3.35714e-06	3.05194e-07	-1.19026e-05
51	14	0	-2.44156e-06	-6.10389e-07	3.96753e-06	9.15583e-07	3.66233e-06	6.10389e-07	2.13636e-06	0	9.15583e-07	-2.13636e-06	-2.13636e-06	9.46103e-06	3.05194e-07	-4.88311e-06
51	15	0	-2.13636e-06	-6.10389e-07	3.66233e-06	0	5.4935e-06	0	1.52597e-06	3.05194e-07	3.05194e-07	-2.13636e-06	-2.74675e-06	1.31234e-05	-3.05194e-07	-3.35714e-06
51	16	0	-1.83117e-06	-3.05194e-07	3.05194e-06	-6.10389e-07	5.4935e-06	0	1.22078e-06	-6.10389e-07	-9.15583e-07	-9.15583e-07	-2.44156e-06	9.76622e-06	-6.10389e-07	-4.57792e-06
51	17	0	-2.44156e-06	-9.15583e-07	9.15583e-07	0	3.05194e-06	3.05194e-07	3.05194e-07	-1.22078e-06	-1.22078e-06	0	-9.15583e-07	1.00714e-05	0	-1.83117e-06
51	18	0	-3.66233e-06	-1.52597e-06	-3.05194e-07	9.15583e-07	1.83117e-06	9.15583e-07	-6.10389e-07	0	-6.10389e-07	0	9.15583e-07	1.52597e-05	6.10389e-07	3.05194e-06
51	19	0	-3.96753e-06	-6.10389e-07	-3.05194e-07	1.52597e-06	1.83117e-06	1.22078e-06	-9.15583e-07	9.15583e-07	0	-9.15583e-07	2.74675e-06	1.77013e-05	0	3.66233e-06
52	0	0	-2.74675e-06	1.52597e-06	6.10389e-07	1.22078e-06	1.83117e-06	9.15583e-07	0	6.10389e-07	3.05194e-07	-6.10389e-07	2.44156e-06	1.40389e-05	-9.15583e-07	-3.05194e-07
52	1	0	-2.13636e-06	2.44156e-06	1.52597e-06	9.15583e-07	1.52597e-06	0	6.10389e-07	-3.05194e-07	3.05194e-07	6.10389e-07	3.05194e-07	9.15583e-06	-6.10389e-07	-3.66233e-06
52	2	0	-3.05194e-06	9.15583e-07	1.83117e-06	9.15583e-07	2.44156e-06	-3.05194e-07	6.10389e-07	-6.10389e-07	0	1.83117e-06	-6.10389e-07	6.71428e-06	0	-2.74675e-06
52	3	0	-3.96753e-06	-3.05194e-07	1.52597e-06	6.10389e-07	4.27272e-06	-3.05194e-07	3.05194e-07	-6.10389e-07	0	1.52597e-06	0	4.88311e-06	0	3.05194e-07
52	4	0	-3.66233e-06	-3.05194e-07	9.15583e-07	-3.05194e-07	3.96753e-06	9.15583e-07	6.10389e-07	-9.15583e-07	1.22078e-06	9.15583e-07	3.05194e-07	1.83117e-06	-6.10389e-07	2.74675e-06
52	5	0	-2.74675e-06	3.05194e-07	9.15583e-07	-1.52597e-06	2.13636e-06	2.13636e-06	9.15583e-07	-1.22078e-06	3.05194e-06	1.22078e-06	0	-1.22078e-06	-6.10389e-07	3.96753e-06
52	6	0	-2.44156e-06	6.10389e-07	1.22078e-06	-1.52597e-06	1.52597e-06	1.83117e-06	3.05194e-07	-6.10389e-07	3.35714e-06	1.83117e-06	0	-3.66233e-06	0	3.96753e-06
52	7	0	-2.74675e-06	0	2.13636e-06	0	3.05194e-06	6.10389e-07	0	0	2.44156e-06	1.22078e-06	3.05194e-07	-3.96753e-06	3.05194e-07	2.74675e-06
52	8	0	-2.74675e-06	0	2.13636e-06	0	3.05194e-06	0	-6.10389e-07	0	1.52597e-06	6.10389e-07	1.22078e-06	-2.44156e-06	-3.05194e-07	1.83117e-06
52	9	0	-2.13636e-06	0	6.10389e-07	-1.22078e-06	1.22078e-06	-6.10389e-07	-3.05194e-07	-3.05194e-07	1.83117e-06	9.15583e-07	1.52597e-06	-6.10389e-07	-2.13636e-06	2.44156e-06
52	10	0	-1.52597e-06	-6.10389e-07	-6.10389e-07	-2.74675e-06	0	-1.22078e-06	6.10389e-07	-6.10389e-07	1.83117e-06	1.22078e-06	1.22078e-06	0	-3.96753e-06	1.83117e-06
52	11	0	-9.15583e-07	-6.10389e-07	-6.10389e-07	-3.05194e-06	9.15583e-07	-1.83117e-06	1.52597e-06	-3.05194e-07	1.52597e-06	3.05194e-07	9.15583e-07	-3.05194e-07	-4.57792e-06	-2.13636e-06
52	12	0	-3.05194e-07	0	0	-1.22078e-06	2.44156e-06	-1.83117e-06	1.83117e-06	0	1.22078e-06	-3.05194e-07	6.10389e-07	0	-4.27272e-06	-6.40908e-06
52	13	0	-6.10389e-07	9.15583e-07	6.10389e-07	3.05194e-07	2.13636e-06	0	1.52597e-06	6.10389e-07	1.83117e-06	-3.05194e-07	6.10389e-07	0	-4.88311e-06	-8.54544e-06
52	14	0	-1.52597e-06	1.52597e-06	6.10389e-07	1.52597e-06	1.52597e-06	1.52597e-06	9.15583e-07	1.52597e-06	1.83117e-06	3.05194e-07	9.15583e-07	-1.83117e-06	-7.01947e-06	-1.2513e-05
52	15	0	-1.83117e-06	9.15583e-07	3.05194e-07	1.52597e-06	1.83117e-06	1.22078e-06	9.15583e-07	1.52597e-06	9.15583e-07	6.10389e-07	1.83117e-06	-4.57792e-06	-7.93505e-06	-2.10584e-05
52	16	0	-1.52597e-06	3.05194e-07	6.10389e-07	1.83117e-06	2.44156e-06	0	6.10389e-07	3.05194e-07	0	0	2.13636e-06	-7.01947e-06	-4.88311e-06	-2.77727e-05
52	17	0	-1.52597e-06	0	9.15583e-07	2.13636e-06	2.13636e-06	-1.22078e-06	3.05194e-07	-3.05194e-07	0	0	1.52597e-06	-1.12922e-05	6.10389e-07	-2.35e-05
52	18	0	-2.13636e-06	0	9.15583e-07	1.83117e-06	1.83117e-06	-6.10389e-07	9.15583e-07	0	9.15583e-07	9.15583e-07	0	-1.86169e-05	3.05194e-06	-9.46103e-06
52	19	0	-2.13636e-06	0	6.10389e-07	9.15583e-07	2.74675e-06	0	2.44156e-06	0	1.83117e-06	1.83117e-06	0	-2.68571e-05	6.10389e-07	2.74675e-06
53	0	0	-1.52597e-06	0	3.05194e-07	0	3.05194e-06	3.05194e-07	3.66233e-06	-6.10389e-07	2.44156e-06	1.83117e-06	3.05194e-07	-3.23506e-05	-3.05194e-07	6.71428e-06
53	1	0	-1.52597e-06	0	0	3.05194e-07	1.83117e-06	0	1.83117e-06	-1.52597e-06	2.74675e-06	9.15583e-07	6.10389e-07	-3.57077e-05	3.96753e-06	4.88311e-06
53	2	0	-1.83117e-06	-3.05194e-07	-6.10389e-07	9.15583e-07	9.15583e-07	-3.05194e-07	-9.15583e-07	-1.22078e-06	2.44156e-06	0	-3.05194e-07	-3.81493e-05	1.19026e-05	0
53	3	0	-1.83117e-06	-6.10389e-07	3.05194e-07	6.10389e-07	1.52597e-06	-9.15583e-07	-1.83117e-06	-3.05194e-07	2.13636e-06	0	-1.52597e-06	-3.63181e-05	1.55649e-05	-6.10389e-06
53	4	0	-6.10389e-07	-3.05194e-07	2.13636e-06	0	2.44156e-06	-9.15583e-07	3.05194e-07	-6.10389e-07	1.52597e-06	3.05194e-07	-2.44156e-06	-2.92987e-05	1.28182e-05	-1.06818e-05
53	5	0	-3.05194e-07	3.05194e-07	3.05194e-06	3.05194e-07	1.83117e-06	-3.05194e-07	2.13636e-06	-1.83117e-06	2.13636e-06	9.15583e-07	-3.05194e-06	-2.0448e-05	8.54544e-06	-9.76622e-06
53	6	0	-1.52597e-06	3.05194e-07	2.44156e-06	1.22078e-06	1.22078e-06	0	1.52597e-06	-1.83117e-06	3.05194e-06	6.10389e-07	-3.35714e-06	-9.46103e-06	6.10389e-06	-3.96753e-06
53	7	0	-2.74675e-06	-6.10389e-07	1.52597e-06	6.10389e-07	1.83117e-06	0	-9.15583e-07	-6.10389e-07	3.35714e-06	0	-2.44156e-06	1.37337e-05	5.1883e-06	9.15583e-07
53	8	0	-1.83117e-06	-1.52597e-06	1.52597e-06	-9.15583e-07	2.44156e-06	-6.10389e-07	-2.13636e-06	3.05194e-07	3.05194e-06	-6.10389e-07	0	4.82207e-05	3.66233e-06	3.66233e-06
53	9	0	0	-1.22078e-06	2.13636e-06	-1.52597e-06	1.22078e-06	-9.15583e-07	-1.83117e-06	0	3.05194e-06	-6.10389e-07	9.15583e-07	7.14155e-05	1.22078e-06	9.46103e-06
53	10	0	6.10389e-07	-3.05194e-07	1.52597e-06	0	-3.05194e-07	-6.10389e-07	-9.15583e-07	0	3.96753e-06	-3.05194e-07	-3.05194e-07	6.22597e-05	-1.22078e-06	2.0448e-05
53	11	0	0	-6.10389e-07	3.05194e-07	6.10389e-07	-3.05194e-07	-3.05194e-07	-6.10389e-07	0	4.57792e-06	-6.10389e-07	-1.83117e-06	3.2961e-05	-3.66233e-06	3.11298e-05
53	12	0	-9.15583e-07	-1.22078e-06	0	-9.15583e-07	6.10389e-07	-9.15583e-07	-3.05194e-07	0	4.27272e-06	-1.22078e-06	-1.22078e-06	1.37337e-05	-5.4935e-06	3.32662e-05
53	13	0	-9.15583e-07	-1.22078e-06	0	-3.35714e-06	3.05194e-07	-2.13636e-06	-9.15583e-07	-3.05194e-07	4.27272e-06	-1.22078e-06	6.10389e-07	1.15974e-05	-6.10389e-06	2.65519e-05
53	14	0	-3.05194e-07	0	0	-3.05194e-06	-9.15583e-07	-3.05194e-06	-1.52597e-06	-6.10389e-07	5.4935e-06	-1.22078e-06	2.13636e-06	7.01947e-06	-5.79869e-06	1.46493e-05
53	15	0	0	6.10389e-07	-3.05194e-07	-1.22078e-06	-1.52597e-06	-3.05194e-06	-1.83117e-06	-3.05194e-07	7.93505e-06	-1.22078e-06	3.35714e-06	-8.54544e-06	-5.1883e-06	3.05194e-06
53	16	0	-3.05194e-07	0	-3.05194e-07	0	-3.05194e-07	-1.83117e-06	-9.15583e-07	0	8.85064e-06	-1.52597e-06	6.10389e-06	-1.95324e-05	-5.1883e-06	-1.22078e-06
53	17	0	-6.10389e-07	-1.22078e-06	0	0	3.05194e-07	-9.15583e-07	0	-3.05194e-07	6.10389e-06	-1.22078e-06	7.62986e-06	-1.43441e-05	-4.57792e-06	8.54544e-06
53	18	0	-1.22078e-06	-9.15583e-07	-3.05194e-07	0	-3.05194e-07	-6.10389e-07	-3.05194e-07	-3.05194e-07	2.44156e-06	-6.10389e-07	4.88311e-06	-2.74675e-06	-2.13636e-06	3.20454e-05
53	19	0	-1.22078e-06	3.05194e-07	-1.22078e-06	3.05194e-07	-6.10389e-07	-1.22078e-06	-1.22078e-06	0	6.10389e-07	-1.22078e-06	-1.22078e-06	2.13636e-06	1.52597e-06	5.15779e-05
54	0	0	-3.05194e-07	9.15583e-07	-1.52597e-06	0	0	-2.13636e-06	-6.10389e-07	-3.05194e-07	3.05194e-07	-1.52597e-06	-6.10389e-06	5.4935e-06	5.1883e-06	5.00519e-05
54	1	0	6.10389e-07	0	-1.22078e-06	-6.10389e-07	1.52597e-06	-1.83117e-06	1.22078e-06	-1.52597e-06	-1.83117e-06	-9.15583e-07	-6.40908e-06	1.31234e-05	7.62986e-06	2.74675e-05
54	2	0	6.10389e-07	-6.10389e-07	-1.22078e-06	-3.05194e-07	1.83117e-06	-1.22078e-06	2.74675e-06	-1.83117e-06	-6.40908e-06	3.05194e-07	-2.74675e-06	1.70909e-05	9.15583e-06	1.52597e-06
54	3	0	3.05194e-07	0	-1.83117e-06	3.05194e-07	9.15583e-07	-1.22078e-06	3.05194e-06	-9.15583e-07	-1.06818e-05	6.10389e-07	2.74675e-06	1.00714e-05	1.00714e-05	-1.34286e-05
54	4	0	3.05194e-07	3.05194e-07	-1.22078e-06	3.05194e-07	3.05194e-07	-1.83117e-06	2.13636e-06	-3.05194e-07	-1.15974e-05	0	7.62986e-06	2.74675e-06	1.00714e-05	-2.07532e-05
54	5	0	3.05194e-07	0	0	-3.05194e-07	0	-2.13636e-06	1.22078e-06	-6.10389e-07	-1.00714e-05	-6.10389e-07	8.24025e-06	6.40908e-06	8.24025e-06	-2.96039e-05
54	6	0	0	-6.10389e-07	2.13636e-06	-9.15583e-07	0	-1.52597e-06	9.15583e-07	-1.52597e-06	-9.15583e-06	3.05194e-07	2.74675e-06	1.28182e-05	5.79869e-06	-4.02857e-05
54	7	0	-3.05194e-07	-6.10389e-07	2.74675e-06	-6.10389e-07	-9.15583e-07	-9.15583e-07	9.15583e-07	-1.22078e-06	-9.15583e-06	1.22078e-06	-2.74675e-06	6.71428e-06	3.96753e-06	-4.42532e-05
54	8	0	-3.05194e-07	-3.05194e-07	2.13636e-06	-9.15583e-07	-6.10389e-07	0	1.22078e-06	0	-1.06818e-05	1.22078e-06	-3.05194e-06	-7.32467e-06	2.13636e-06	-3.72337e-05
54	9	0	0	-3.05194e-07	9.15583e-07	-1.22078e-06	0	6.10389e-07	2.13636e-06	1.22078e-06	-1.34286e-05	0	-3.05194e-06	-1.28182e-05	-6.10389e-07	-2.53311e-05
54	10	0	3.05194e-07	-9.15583e-07	3.05194e-07	-6.10389e-07	6.10389e-07	1.22078e-06	2.74675e-06	1.52597e-06	-1.58701e-05	0	-8.85064e-06	-6.10389e-06	-4.57792e-06	-1.64805e-05
54	11	0	0	-6.10389e-07	0	3.05194e-07	6.10389e-07	1.52597e-06	3.05194e-06	1.52597e-06	-1.34286e-05	0	-1.37337e-05	-1.22078e-06	-6.40908e-06	-1.37337e-05
54	12	0	0	0	-9.15583e-07	9.15583e-07	6.10389e-07	9.15583e-07	3.05194e-06	1.52597e-06	-3.96753e-06	3.05194e-07	-3.35714e-06	-3.96753e-06	-6.40908e-06	-1.28182e-05
54	13	0	9.15583e-07	9.15583e-07	-2.44156e-06	6.10389e-07	1.52597e-06	0	3.66233e-06	9.15583e-07	7.93505e-06	0	1.98376e-05	-4.88311e-06	-7.32467e-06	-1.12922e-05
54	14	0	2.13636e-06	9.15583e-07	-3.66233e-06	3.05194e-07	2.74675e-06	0	4.57792e-06	3.05194e-07	1.55649e-05	0	3.63181e-05	9.15583e-07	-1.00714e-05	-9.15583e-06
54	15	0	2.13636e-06	0	-4.27272e-06	9.15583e-07	2.74675e-06	0	4.57792e-06	0	1.61753e-05	0	3.60129e-05	7.62986e-06	-1.43441e-05	-6.71428e-06
54	16	0	1.52597e-06	-9.15583e-07	-3.96753e-06	1.22078e-06	1.83117e-06	6.10389e-07	3.66233e-06	3.05194e-07	1.19026e-05	0	3.41818e-05	7.01947e-06	-2.01428e-05	-4.88311e-06
54	17	0	2.74675e-06	-1.83117e-06	-3.35714e-06	6.10389e-07	2.13636e-06	6.10389e-07	2.13636e-06	9.15583e-07	7.62986e-06	3.05194e-07	4.15064e-05	2.44156e-06	-2.65519e-05	-3.66233e-06
54	18	0	3.96753e-06	-1.83117e-06	-3.05194e-06	0	2.74675e-06	6.10389e-07	6.10389e-07	1.22078e-06	5.1883e-06	9.15583e-07	4.18116e-05	3.05194e-07	-2.65519e-05	-3.35714e-06
54	19	0	3.66233e-06	-1.22078e-06	-3.35714e-06	0	2.74675e-06	9.15583e-07	-6.10389e-07	9.15583e-07	5.1883e-06	1.52597e-06	1.52597e-05	3.05194e-07	-1.43441e-05	-3.96753e-06
55	0	0	1.22078e-06	-6.10389e-07	-3.05194e-06	3.05194e-07	1.22078e-06	1.22078e-06	-1.52597e-06	6.10389e-07	6.71428e-06	1.52597e-06	-2.56363e-05	0	5.4935e-06	-3.66233e-06
55	1	0	0	-3.05194e-07	-1.83117e-06	6.10389e-07	3.05194e-07	1.52597e-06	-1.22078e-06	0	8.85064e-06	1.22078e-06	-5.03571e-05	-1.22078e-06	1.95324e-05	-1.83117e-06
55	2	0	1.52597e-06	0	-9.15583e-07	9.15583e-07	6.10389e-07	1.83117e-06	-3.05194e-07	-3.05194e-07	1.00714e-05	1.22078e-06	-5.15779e-05	-2.13636e-06	2.16688e-05	-9.15583e-07
55	3	0	3.05194e-06	0	-1.22078e-06	6.10389e-07	1.22078e-06	1.83117e-06	-3.05194e-07	0	9.76622e-06	9.15583e-07	-4.97467e-05	-3.66233e-06	2.01428e-05	-4.27272e-06
55	4	0	2.44156e-06	-9.15583e-07	-2.13636e-06	0	9.15583e-07	1.52597e-06	-1.22078e-06	9.15583e-07	8.24025e-06	6.10389e-07	-5.61558e-05	-6.10389e-06	2.22792e-05	-9.15583e-06
55	5	0	6.10389e-07	-1.83117e-06	-2.44156e-06	-3.05194e-07	0	3.05194e-07	-2.13636e-06	9.15583e-07	7.01947e-06	9.15583e-07	-5.55454e-05	-7.62986e-06	2.41104e-05	-1.06818e-05
55	6	0	-3.05194e-07	-1.83117e-06	-1.52597e-06	3.05194e-07	0	-3.05194e-07	-2.13636e-06	0	6.10389e-06	1.22078e-06	-3.54026e-05	-7.32467e-06	1.77013e-05	-9.15583e-06
55	7	0	0	-9.15583e-07	-9.15583e-07	1.52597e-06	3.05194e-07	0	-1.52597e-06	0	3.35714e-06	3.05194e-07	-9.46103e-06	-8.24025e-06	6.10389e-06	-1.0987e-05
55	8	0	-3.05194e-07	-6.10389e-07	-1.83117e-06	1.52597e-06	3.05194e-07	1.83117e-06	-1.83117e-06	3.05194e-07	-1.83117e-06	-6.10389e-07	9.15583e-07	-1.12922e-05	-9.15583e-07	-1.64805e-05
55	9	0	-6.10389e-07	-1.22078e-06	-3.35714e-06	6.10389e-07	3.05194e-07	2.74675e-06	-2.74675e-06	1.22078e-06	-6.40908e-06	-6.10389e-07	-3.35714e-06	-1.37337e-05	-2.13636e-06	-1.61753e-05
55	10	0	0	-1.52597e-06	-3.96753e-06	1.22078e-06	6.10389e-07	9.15583e-07	-2.44156e-06	9.15583e-07	-6.71428e-06	3.05194e-07	-8.24025e-06	-1.22078e-05	-3.66233e-06	-2.74675e-06
55	11	0	1.52597e-06	-6.10389e-07	-3.66233e-06	2.74675e-06	1.22078e-06	-1.52597e-06	-6.10389e-07	6.10389e-07	-4.57792e-06	1.52597e-06	-4.57792e-06	-7.93505e-06	-8.24025e-06	1.55649e-05
55	12	0	2.44156e-06	0	-3.35714e-06	2.44156e-06	1.83117e-06	-1.83117e-06	9.15583e-07	6.10389e-07	-4.57792e-06	1.22078e-06	3.35714e-06	-3.05194e-06	-1.03766e-05	2.38052e-05
55	13	0	1.83117e-06	-9.15583e-07	-3.35714e-06	0	1.22078e-06	0	1.22078e-06	1.22078e-06	-7.62986e-06	0	9.76622e-06	0	-7.62986e-06	1.77013e-05
55	14	0	6.10389e-07	-1.83117e-06	-2.44156e-06	-1.52597e-06	0	1.52597e-06	3.05194e-07	1.22078e-06	-9.15583e-06	-3.05194e-07	1.19026e-05	3.05194e-07	-2.44156e-06	7.32467e-06
55	15	0	0	-9.15583e-07	-9.15583e-07	-3.05194e-07	-3.05194e-07	1.22078e-06	0	9.15583e-07	-7.32467e-06	-3.05194e-07	8.24025e-06	-2.44156e-06	1.22078e-06	2.13636e-06
55	16	0	0	0	0	1.22078e-06	-3.05194e-07	0	3.05194e-07	1.22078e-06	-4.88311e-06	-6.10389e-07	1.22078e-06	-5.1883e-06	2.74675e-06	9.15583e-07
55	17	0	0	3.05194e-07	9.15583e-07	1.83117e-06	-3.05194e-07	-6.10389e-07	0	2.13636e-06	-6.10389e-06	-1.22078e-06	-3.35714e-06	-1.22078e-06	2.74675e-06	3.05194e-07
55	18	0	-3.05194e-07	-6.10389e-07	2.13636e-06	1.83117e-06	-6.10389e-07	3.05194e-07	-9.15583e-07	2.44156e-06	-8.24025e-06	-1.22078e-06	-1.22078e-06	7.93505e-06	9.15583e-07	3.05194e-07
55	19	0	-9.15583e-07	-6.10389e-07	4.27272e-06	2.44156e-06	-1.83117e-06	6.10389e-07	-2.44156e-06	1.52597e-06	-7.93505e-06	-1.52597e-06	5.4935e-06	1.40389e-05	-9.15583e-07	1.52597e-06
56	0	0	-1.22078e-06	0	6.40908e-06	2.44156e-06	-2.44156e-06	0	-3.96753e-06	3.05194e-07	-7.32467e-06	-2.13636e-06	9.76622e-06	1.00714e-05	-1.52597e-06	3.05194e-06
56	1	0	-1.83117e-06	6.10389e-07	8.24025e-06	1.52597e-06	-2.44156e-06	-3.05194e-07	-5.1883e-06	-3.05194e-07	-9.46103e-06	-2.74675e-06	7.32467e-06	2.13636e-06	-9.15583e-07	6.40908e-06
56	2	0	-2.13636e-06	3.05194e-07	9.15583e-06	3.05194e-07	-2.74675e-06	3.05194e-07	-5.4935e-06	-6.10389e-07	-1.22078e-05	-1.83117e-06	9.15583e-07	-6.10389e-07	-6.10389e-07	1.37337e-05
56	3	0	-1.83117e-06	6.10389e-07	1.00714e-05	1.52597e-06	-3.35714e-06	1.22078e-06	-4.27272e-06	0	-1.06818e-05	0	-3.35714e-06	1.83117e-06	-3.05194e-07	2.07532e-05
56	4	0	-1.52597e-06	1.52597e-06	1.03766e-05	3.35714e-06	-3.66233e-06	1.22078e-06	-3.05194e-06	6.10389e-07	-4.27272e-06	9.15583e-07	-2.74675e-06	3.96753e-06	0	2.01428e-05
56	5	0	-1.22078e-06	1.83117e-06	9.46103e-06	2.74675e-06	-3.35714e-06	3.05194e-07	-2.74675e-06	6.10389e-07	2.74675e-06	9.15583e-07	9.15583e-07	2.44156e-06	3.05194e-07	1.06818e-05
56	6	0	-1.22078e-06	9.15583e-07	8.85064e-06	0	-2.74675e-06	3.05194e-07	-3.35714e-06	0	7.62986e-06	6.10389e-07	4.27272e-06	1.22078e-06	-1.22078e-06	6.10389e-07
56	7	0	-9.15583e-07	0	8.54544e-06	-1.83117e-06	-2.74675e-06	9.15583e-07	-3.35714e-06	-6.10389e-07	9.76622e-06	9.15583e-07	4.57792e-06	2.74675e-06	-3.96753e-06	-2.13636e-06
56	8	0	-1.22078e-06	0	8.54544e-06	-3.05194e-07	-2.74675e-06	9.15583e-07	-3.05194e-06	-1.22078e-06	9.46103e-06	1.52597e-06	2.74675e-06	3.96753e-06	-4.57792e-06	3.05194e-07
56	9	0	-9.15583e-07	0	6.40908e-06	1.83117e-06	-1.83117e-06	0	-2.44156e-06	-1.22078e-06	1.03766e-05	1.52597e-06	1.52597e-06	2.74675e-06	-3.66233e-06	2.44156e-06
56	10	0	0	0	2.44156e-06	1.52597e-06	-3.05194e-07	3.05194e-07	-1.22078e-06	-1.83117e-06	1.67857e-05	6.10389e-07	1.52597e-06	6.10389e-07	-3.96753e-06	2.44156e-06
56	11	0	9.15583e-07	0	-1.22078e-06	-3.05194e-07	3.05194e-07	1.22078e-06	6.10389e-07	-1.83117e-06	2.41104e-05	3.05194e-07	1.22078e-06	0	-4.88311e-06	2.44156e-06
56	12	0	2.13636e-06	0	-3.66233e-06	-9.15583e-07	3.05194e-07	1.83117e-06	1.83117e-06	-6.10389e-07	1.95324e-05	3.05194e-07	6.10389e-07	-3.05194e-07	-4.57792e-06	2.44156e-06
56	13	0	3.05194e-06	3.05194e-07	-4.57792e-06	0	6.10389e-07	1.22078e-06	3.05194e-07	0	0	6.10389e-07	1.22078e-06	-9.15583e-07	-2.74675e-06	2.13636e-06
56	14	0	4.27272e-06	3.05194e-07	-6.40908e-06	3.05194e-07	9.15583e-07	6.10389e-07	-1.83117e-06	0	-2.0448e-05	9.15583e-07	3.05194e-06	-1.52597e-06	-1.22078e-06	1.22078e-06
56	15	0	5.1883e-06	3.05194e-07	-9.76622e-06	-9.15583e-07	3.05194e-07	9.15583e-07	-2.74675e-06	-1.52597e-06	-2.74675e-05	9.15583e-07	4.88311e-06	-2.13636e-06	-1.22078e-06	1.52597e-06
56	16	0	5.1883e-06	0	-1.28182e-05	-2.44156e-06	0	6.10389e-07	-1.83117e-06	-1.83117e-06	-2.68571e-05	6.10389e-07	5.4935e-06	-2.44156e-06	-6.10389e-07	2.13636e-06
56	17	0	4.57792e-06	0	-1.37337e-05	-1.83117e-06	0	0	-1.22078e-06	-9.15583e-07	-3.26558e-05	3.05194e-07	6.10389e-06	-2.44156e-06	9.15583e-07	1.52597e-06
56	18	0	3.05194e-06	3.05194e-07	-1.12922e-05	-3.05194e-07	0	-9.15583e-07	-2.74675e-06	-3.05194e-07	-4.51688e-05	3.05194e-07	8.24025e-06	-1.83117e-06	2.13636e-06	3.05194e-07
56	19	0	1.83117e-06	9.15583e-07	-7.01947e-06	0	0	-9.15583e-07	-4.27272e-06	-6.10389e-07	-5.1883e-05	0	1.06818e-05	-9.15583e-07	1.52597e-06	0
57	0	0	1.22078e-06	9.15583e-07	-2.74675e-06	-6.10389e-07	-1.22078e-06	-9.15583e-07	-3.66233e-06	-1.52597e-06	-4.85259e-05	0	1.2513e-05	-1.22078e-06	-6.10389e-07	6.10389e-07
57	1	0	1.22078e-06	0	0	-1.22078e-06	-2.13636e-06	-1.52597e-06	-1.83117e-06	-2.13636e-06	-4.3948e-05	-9.15583e-07	1.34286e-05	-2.13636e-06	-2.13636e-06	6.10389e-07
57	2	0	1.52597e-06	-6.10389e-07	6.10389e-07	-1.22078e-06	-2.44156e-06	-1.22078e-06	0	-2.44156e-06	-4.12012e-05	-1.22078e-06	1.40389e-05	-3.05194e-06	-2.13636e-06	0
57	3	0	1.52597e-06	0	0	-1.22078e-06	-1.83117e-06	-3.05194e-07	9.15583e-07	-2.13636e-06	-3.26558e-05	-1.22078e-06	1.55649e-05	-4.57792e-06	-1.52597e-06	0
57	4	0	1.52597e-06	1.52597e-06	-2.13636e-06	-9.15583e-07	-6.10389e-07	0	2.74675e-06	-1.22078e-06	-1.28182e-05	-6.10389e-07	1.64805e-05	-6.40908e-06	-1.83117e-06	0
57	5	0	2.74675e-06	2.13636e-06	-5.79869e-06	-3.05194e-07	1.52597e-06	-9.15583e-07	6.10389e-06	-6.10389e-07	1.43441e-05	-6.10389e-07	1.46493e-05	-6.40908e-06	-2.74675e-06	0
57	6	0	4.57792e-06	1.22078e-06	-1.03766e-05	-9.15583e-07	3.66233e-06	-1.83117e-06	9.15583e-06	-9.15583e-07	4.57792e-05	-3.05194e-07	7.62986e-06	-3.35714e-06	-3.96753e-06	0
57	7	0	5.79869e-06	3.05194e-07	-1.43441e-05	-1.83117e-06	3.66233e-06	-1.22078e-06	1.15974e-05	-1.83117e-06	7.8435e-05	0	-1.52597e-06	3.05194e-07	-4.27272e-06	0
57	8	0	6.71428e-06	6.10389e-07	-1.67857e-05	-2.44156e-06	2.44156e-06	-3.05194e-07	1.2513e-05	-1.83117e-06	0.000102545	0	-8.85064e-06	9.15583e-07	-3.35714e-06	6.10389e-07
57	9	0	6.71428e-06	1.52597e-06	-1.64805e-05	-1.52597e-06	2.44156e-06	0	1.12922e-05	-1.22078e-06	0.000106208	0	-1.0987e-05	-9.15583e-07	-9.15583e-07	1.22078e-06
57	10	0	6.40908e-06	1.83117e-06	-1.55649e-05	-9.15583e-07	3.35714e-06	-9.15583e-07	8.24025e-06	-3.05194e-07	9.21687e-05	0	-8.24025e-06	-1.83117e-06	1.83117e-06	9.15583e-07
57	11	0	5.1883e-06	1.52597e-06	-1.52597e-05	-1.22078e-06	3.05194e-06	-2.13636e-06	5.1883e-06	3.05194e-07	7.78246e-05	0	-2.13636e-06	-9.15583e-07	3.96753e-06	6.10389e-07
57	12	0	3.96753e-06	6.10389e-07	-1.55649e-05	-1.83117e-06	1.83117e-06	-3.35714e-06	3.35714e-06	9.15583e-07	7.11103e-05	0	5.1883e-06	-3.05194e-07	3.05194e-06	3.05194e-07
57	13	0	3.66233e-06	0	-1.43441e-05	-1.83117e-06	1.22078e-06	-3.35714e-06	2.44156e-06	1.83117e-06	6.19545e-05	-6.10389e-07	1.06818e-05	-2.44156e-06	0	6.10389e-07
57	14	0	4.57792e-06	0	-1.06818e-05	-1.83117e-06	2.13636e-06	-2.74675e-06	1.22078e-06	1.83117e-06	4.27272e-05	-6.10389e-07	1.06818e-05	-4.57792e-06	-1.83117e-06	1.83117e-06
57	15	0	4.27272e-06	3.05194e-07	-6.40908e-06	-2.13636e-06	2.44156e-06	-1.83117e-06	-3.05194e-07	1.22078e-06	2.22792e-05	0	5.4935e-06	-4.27272e-06	-6.10389e-07	3.05194e-06
57	16	0	3.05194e-06	1.22078e-06	-4.27272e-06	-2.74675e-06	6.10389e-07	-1.83117e-06	-1.22078e-06	6.10389e-07	1.31234e-05	3.05194e-07	6.10389e-07	-1.52597e-06	1.52597e-06	2.74675e-06
57	17	0	1.52597e-06	1.22078e-06	-4.88311e-06	-2.44156e-06	-9.15583e-07	-1.52597e-06	-1.22078e-06	9.15583e-07	1.34286e-05	6.10389e-07	-3.05194e-07	0	2.44156e-06	9.15583e-07
57	18	0	1.22078e-06	0	-6.10389e-06	-1.83117e-06	-9.15583e-07	-6.10389e-07	-1.22078e-06	1.52597e-06	1.31234e-05	9.15583e-07	9.15583e-07	-6.10389e-07	2.13636e-06	-3.05194e-07
57	19	0	1.52597e-06	-6.10389e-07	-5.4935e-06	-1.22078e-06	0	6.10389e-07	-9.15583e-07	1.52597e-06	8.85064e-06	1.22078e-06	2.44156e-06	-1.83117e-06	2.13636e-06	-3.05194e-07
58	0	0	9.15583e-07	-1.22078e-06	-3.66233e-06	-1.52597e-06	3.05194e-07	9.15583e-07	-3.05194e-07	3.05194e-07	5.4935e-06	1.52597e-06	3.05194e-06	-1.83117e-06	2.74675e-06	3.05194e-07
58	1	0	-6.10389e-07	-1.52597e-06	-1.83117e-06	-2.13636e-06	0	-3.05194e-07	6.10389e-07	-3.05194e-07	4.88311e-06	1.83117e-06	3.35714e-06	-6.10389e-07	2.44156e-06	6.10389e-07
58	2	0	-2.13636e-06	-9.15583e-07	0	-2.44156e-06	-6.10389e-07	-1.22078e-06	9.15583e-07	0	3.35714e-06	2.13636e-06	2.44156e-06	0	9.15583e-07	6.10389e-07
58	3	0	-2.13636e-06	-3.05194e-07	1.52597e-06	-2.13636e-06	-1.52597e-06	-1.52597e-06	0	3.05194e-07	3.05194e-07	2.44156e-06	1.22078e-06	-9.15583e-07	0	9.15583e-07
58	4	0	-1.52597e-06	0	3.66233e-06	-9.15583e-07	-2.13636e-06	-1.83117e-06	-1.83117e-06	3.05194e-07	-2.13636e-06	2.13636e-06	1.52597e-06	-1.52597e-06	9.15583e-07	6.10389e-07
58	5	0	-1.52597e-06	-9.15583e-07	4.88311e-06	0	-1.52597e-06	-2.13636e-06	-2.13636e-06	-3.05194e-07	-3.96753e-06	9.15583e-07	3.05194e-06	-1.83117e-06	1.52597e-06	-6.10389e-07
58	6	0	-1.52597e-06	-1.83117e-06	5.1883e-06	-3.05194e-07	-9.15583e-07	-1.52597e-06	-1.52597e-06	-6.10389e-07	-5.4935e-06	0	3.05194e-06	-1.83117e-06	1.52597e-06	-2.13636e-06
58	7	0	-1.22078e-06	-1.22078e-06	4.88311e-06	-9.15583e-07	-6.10389e-07	0	-9.15583e-07	3.05194e-07	-7.32467e-06	0	-6.10389e-07	-2.13636e-06	2.13636e-06	-1.83117e-06
58	8	0	-6.10389e-07	3.05194e-07	4.27272e-06	-6.10389e-07	-1.52597e-06	1.22078e-06	-1.22078e-06	1.52597e-06	-1.0987e-05	6.10389e-07	-4.88311e-06	-2.44156e-06	3.66233e-06	0
58	9	0	-6.10389e-07	1.52597e-06	3.66233e-06	-3.05194e-07	-1.83117e-06	0	-1.52597e-06	1.22078e-06	-1.61753e-05	9.15583e-07	-4.88311e-06	-2.13636e-06	3.96753e-06	1.22078e-06
58	10	0	-3.05194e-07	6.10389e-07	2.74675e-06	-1.22078e-06	-9.15583e-07	-1.52597e-06	-2.44156e-06	3.05194e-07	-2.07532e-05	3.05194e-07	-2.13636e-06	-1.52597e-06	1.83117e-06	6.10389e-07
58	11	0	9.15583e-07	-3.05194e-07	1.52597e-06	-3.35714e-06	0	-1.52597e-06	-3.66233e-06	0	-2.01428e-05	0	-3.05194e-07	-1.52597e-06	3.05194e-07	0
58	12	0	2.44156e-06	-1.22078e-06	9.15583e-07	-4.57792e-06	0	-3.05194e-07	-4.57792e-06	6.10389e-07	-1.55649e-05	0	-3.05194e-07	-1.52597e-06	1.52597e-06	9.15583e-07
58	13	0	2.74675e-06	-9.15583e-07	1.52597e-06	-3.35714e-06	-1.52597e-06	0	-3.96753e-06	1.52597e-06	-1.2513e-05	0	1.52597e-06	-1.22078e-06	2.74675e-06	2.13636e-06
58	14	0	1.52597e-06	-9.15583e-07	2.74675e-06	-9.15583e-07	-2.74675e-06	0	-2.44156e-06	2.13636e-06	-1.40389e-05	0	4.88311e-06	-9.15583e-07	2.13636e-06	2.44156e-06
58	15	0	6.10389e-07	-6.10389e-07	3.96753e-06	3.05194e-07	-3.05194e-06	-3.05194e-07	-1.22078e-06	1.83117e-06	-1.61753e-05	0	5.1883e-06	-1.22078e-06	0	9.15583e-07
58	16	0	2.13636e-06	0	4.27272e-06	9.15583e-07	-2.44156e-06	0	-1.22078e-06	9.15583e-07	-1.52597e-05	-1.22078e-06	3.05194e-07	-1.22078e-06	0	0
58	17	0	4.57792e-06	9.15583e-07	4.27272e-06	9.15583e-07	-1.52597e-06	3.05194e-07	-1.52597e-06	0	-1.28182e-05	-1.83117e-06	-4.27272e-06	-3.05194e-07	2.13636e-06	3.05194e-07
58	18	0	7.01947e-06	6.10389e-07	3.96753e-06	3.05194e-07	-9.15583e-07	0	-1.52597e-06	0	-1.19026e-05	-1.22078e-06	-4.27272e-06	1.22078e-06	2.74675e-06	1.22078e-06
58	19	0	8.85064e-06	0	2.74675e-06	0	-6.10389e-07	-3.05194e-07	-2.13636e-06	1.22078e-06	-1.28182e-05	0	-3.05194e-07	1.83117e-06	9.15583e-07	9.15583e-07
59	0	0	8.54544e-06	-6.10389e-07	1.52597e-06	3.05194e-07	-6.10389e-07	-6.10389e-07	-3.05194e-06	1.52597e-06	-1.31234e-05	0	2.74675e-06	1.22078e-06	-9.15583e-07	0
59	1	0	5.4935e-06	0	1.22078e-06	9.15583e-07	-9.15583e-07	-6.10389e-07	-2.74675e-06	1.22078e-06	-1.28182e-05	-9.15583e-07	3.35714e-06	3.05194e-07	-1.22078e-06	-9.15583e-07
59	2	0	9.15583e-07	0	2.13636e-06	0	-9.15583e-07	-6.10389e-07	-1.83117e-06	6.10389e-07	-1.2513e-05	-1.52597e-06	2.74675e-06	3.05194e-07	-3.05194e-07	-6.10389e-07
59	3	0	-2.74675e-06	-3.05194e-07	3.35714e-06	-6.10389e-07	-1.22078e-06	-9.15583e-07	-1.52597e-06	1.52597e-06	-1.22078e-05	-3.05194e-07	1.83117e-06	9.15583e-07	3.05194e-07	0
59	4	0	-4.27272e-06	-9.15583e-07	3.66233e-06	-3.05194e-07	-1.83117e-06	-3.05194e-07	-2.44156e-06	2.13636e-06	-1.22078e-05	0	6.10389e-07	9.15583e-07	0	0
59	5	0	-3.96753e-06	-9.15583e-07	3.35714e-06	9.15583e-07	-3.05194e-06	6.10389e-07	-3.35714e-06	1.22078e-06	-1.22078e-05	0	-6.10389e-07	0	-3.05194e-07	0
59	6	0	-3.35714e-06	0	3.96753e-06	1.22078e-06	-4.27272e-06	2.13636e-06	-3.35714e-06	3.05194e-07	-1.28182e-05	-6.10389e-07	-2.13636e-06	-9.15583e-07	-9.15583e-07	0
59	7	0	-2.44156e-06	9.15583e-07	3.96753e-06	0	-4.88311e-06	2.44156e-06	-3.66233e-06	3.05194e-07	-1.37337e-05	0	-3.96753e-06	-1.52597e-06	0	6.10389e-07
59	8	0	-1.22078e-06	9.15583e-07	9.15583e-07	0	-5.1883e-06	1.83117e-06	-4.57792e-06	6.10389e-07	-1.40389e-05	3.05194e-07	-5.1883e-06	-1.22078e-06	1.52597e-06	1.52597e-06
59	9	0	-1.22078e-06	0	-4.57792e-06	6.10389e-07	-5.1883e-06	1.22078e-06	-4.57792e-06	3.05194e-07	-1.34286e-05	-6.10389e-07	-4.88311e-06	-3.05194e-07	2.13636e-06	1.22078e-06
59	10	0	-1.83117e-06	-6.10389e-07	-9.46103e-06	1.22078e-06	-5.4935e-06	1.52597e-06	-2.44156e-06	0	-1.31234e-05	-1.83117e-06	-3.05194e-06	0	9.15583e-07	3.05194e-07
59	11	0	-2.44156e-06	0	-9.15583e-06	3.05194e-07	-6.40908e-06	2.13636e-06	-6.10389e-07	6.10389e-07	-1.34286e-05	-1.52597e-06	-1.22078e-06	3.05194e-07	0	0
59	12	0	-1.83117e-06	1.52597e-06	-4.57792e-06	-3.05194e-07	-6.71428e-06	1.52597e-06	-6.10389e-07	1.52597e-06	-1.37337e-05	-9.15583e-07	-9.15583e-07	6.10389e-07	3.05194e-07	6.10389e-07
59	13	0	-1.22078e-06	2.13636e-06	-3.05194e-07	0	-5.79869e-06	3.05194e-07	-1.83117e-06	9.15583e-07	-1.37337e-05	-6.10389e-07	-1.52597e-06	1.22078e-06	1.52597e-06	1.22078e-06
59	14	0	-1.83117e-06	9.15583e-07	1.22078e-06	6.10389e-07	-4.27272e-06	0	-1.83117e-06	0	-1.28182e-05	0	-1.52597e-06	1.52597e-06	6.10389e-07	1.22078e-06
59	15	0	-3.05194e-06	0	1.83117e-06	9.15583e-07	-3.96753e-06	1.22078e-06	-1.52597e-06	-3.05194e-07	-1.0987e-05	9.15583e-07	-1.52597e-06	1.22078e-06	-1.22078e-06	9.15583e-07
59	16	0	-3.96753e-06	3.05194e-07	2.13636e-06	9.15583e-07	-4.27272e-06	2.13636e-06	-1.52597e-06	9.15583e-07	-9.76622e-06	1.83117e-06	-1.22078e-06	9.15583e-07	-1.52597e-06	1.52597e-06
59	17	0	-4.27272e-06	1.52597e-06	2.74675e-06	1.52597e-06	-4.88311e-06	2.74675e-06	-2.13636e-06	2.13636e-06	-1.03766e-05	9.15583e-07	-9.15583e-07	1.22078e-06	0	1.52597e-06
59	18	0	-4.57792e-06	1.83117e-06	3.05194e-06	1.52597e-06	-4.88311e-06	2.74675e-06	-1.52597e-06	2.13636e-06	-1.12922e-05	-3.05194e-07	-3.05194e-07	1.52597e-06	9.15583e-07	9.15583e-07
59	19	0	-4.27272e-06	9.15583e-07	3.66233e-06	3.05194e-07	-3.96753e-06	2.74675e-06	-6.10389e-07	1.22078e-06	-1.12922e-05	-3.05194e-07	-6.10389e-07	9.15583e-07	3.05194e-07	0
60	0	0	-3.05194e-06	3.05194e-07	4.57792e-06	-3.05194e-07	-3.05194e-06	2.44156e-06	-9.15583e-07	3.05194e-07	-9.76622e-06	3.05194e-07	-1.52597e-06	0	0	-6.10389e-07
60	1	0	-2.44156e-06	6.10389e-07	5.1883e-06	3.05194e-07	-2.13636e-06	1.83117e-06	-2.13636e-06	0	-8.54544e-06	3.05194e-07	-1.83117e-06	3.05194e-07	3.05194e-07	0
60	2	0	-3.35714e-06	3.05194e-07	4.57792e-06	6.10389e-07	-2.13636e-06	1.83117e-06	-2.44156e-06	-3.05194e-07	-7.93505e-06	-6.10389e-07	-1.22078e-06	1.52597e-06	6.10389e-07	3.05194e-07
60	3	0	-4.57792e-06	0	4.27272e-06	-3.05194e-07	-2.74675e-06	1.83117e-06	-1.52597e-06	-3.05194e-07	-7.62986e-06	-6.10389e-07	-6.10389e-07	1.83117e-06	-3.05194e-07	6.10389e-07
60	4	0	-4.57792e-06	3.05194e-07	4.88311e-06	-1.52597e-06	-2.74675e-06	1.52597e-06	-1.22078e-06	3.05194e-07	-6.10389e-06	0	-9.15583e-07	1.22078e-06	-2.74675e-06	9.15583e-07
60	5	0	-3.96753e-06	1.83117e-06	5.79869e-06	-9.15583e-07	-1.83117e-06	9.15583e-07	-1.52597e-06	0	-3.66233e-06	6.10389e-07	-1.52597e-06	6.10389e-07	-3.96753e-06	1.52597e-06
60	6	0	-2.74675e-06	3.35714e-06	6.10389e-06	3.05194e-07	-6.10389e-07	1.22078e-06	-2.13636e-06	-6.10389e-07	-3.05194e-06	0	-1.22078e-06	9.15583e-07	-4.27272e-06	1.52597e-06
60	7	0	-1.52597e-06	3.05194e-06	6.71428e-06	1.52597e-06	0	2.44156e-06	-1.52597e-06	-1.22078e-06	-3.66233e-06	-3.05194e-07	0	2.13636e-06	-4.57792e-06	1.22078e-06
60	8	0	-9.15583e-07	1.52597e-06	7.62986e-06	2.13636e-06	-6.10389e-07	2.13636e-06	-9.15583e-07	-9.15583e-07	-3.96753e-06	0	-3.05194e-07	2.13636e-06	-4.88311e-06	3.05194e-07
60	9	0	-1.52597e-06	9.15583e-07	7.62986e-06	3.66233e-06	-1.52597e-06	6.10389e-07	-1.22078e-06	-3.05194e-07	-3.66233e-06	3.05194e-07	-1.83117e-06	6.10389e-07	-3.05194e-06	0
60	10	0	-2.44156e-06	9.15583e-07	5.1883e-06	4.57792e-06	-1.52597e-06	-3.05194e-07	-1.52597e-06	0	-3.05194e-06	0	-3.66233e-06	-3.05194e-07	1.22078e-06	-1.22078e-06
60	11	0	-2.13636e-06	9.15583e-07	3.96753e-06	3.35714e-06	-3.05194e-07	3.05194e-07	-1.52597e-06	0	-3.35714e-06	-6.10389e-07	-3.96753e-06	0	5.1883e-06	-3.05194e-06
60	12	0	-6.10389e-07	3.05194e-07	6.40908e-06	9.15583e-07	1.22078e-06	1.83117e-06	-9.15583e-07	6.10389e-07	-2.74675e-06	-9.15583e-07	-3.35714e-06	1.52597e-06	6.40908e-06	-5.1883e-06
60	13	0	3.05194e-07	0	1.00714e-05	0	2.13636e-06	1.83117e-06	-3.05194e-07	3.05194e-07	-1.22078e-06	-6.10389e-07	-2.74675e-06	3.05194e-06	4.57792e-06	-5.4935e-06
60	14	0	3.05194e-07	1.22078e-06	1.0987e-05	6.10389e-07	2.13636e-06	0	0	-6.10389e-07	-9.15583e-07	0	-2.44156e-06	1.83117e-06	2.44156e-06	-3.05194e-06
60	15	0	6.10389e-07	2.44156e-06	8.85064e-06	1.52597e-06	2.74675e-06	-6.10389e-07	6.10389e-07	-1.52597e-06	-4.88311e-06	6.10389e-07	-2.13636e-06	-2.13636e-06	9.15583e-07	0
60	16	0	9.15583e-07	2.44156e-06	7.62986e-06	1.52597e-06	3.96753e-06	-3.05194e-07	9.15583e-07	-6.10389e-07	-1.15974e-05	3.05194e-07	-9.15583e-07	-6.71428e-06	6.10389e-07	1.22078e-06
60	17	0	6.10389e-07	9.15583e-07	8.54544e-06	1.22078e-06	5.4935e-06	3.05194e-07	9.15583e-07	3.05194e-07	-1.61753e-05	-3.05194e-07	0	-7.93505e-06	3.05194e-07	1.52597e-06
60	18	0	-6.10389e-07	0	8.85064e-06	9.15583e-07	5.79869e-06	3.05194e-07	1.22078e-06	3.05194e-07	-1.61753e-05	0	9.15583e-07	-5.4935e-06	0	3.35714e-06
60	19	0	-1.83117e-06	-3.05194e-07	6.10389e-06	3.05194e-07	3.96753e-06	3.05194e-07	1.52597e-06	-9.15583e-07	-1.34286e-05	1.52597e-06	1.22078e-06	-1.52597e-06	0	6.71428e-06
61	0	0	-2.13636e-06	-6.10389e-07	2.74675e-06	0	1.83117e-06	0	1.83117e-06	-1.52597e-06	-1.12922e-05	2.74675e-06	6.10389e-07	1.22078e-06	-6.10389e-07	8.24025e-06
61	1	0	-2.13636e-06	-1.22078e-06	1.22078e-06	-6.10389e-07	0	0	9.15583e-07	0	-1.00714e-05	2.44156e-06	0	2.44156e-06	-9.15583e-07	4.27272e-06
61	2	0	-2.13636e-06	-9.15583e-07	6.10389e-07	-6.10389e-07	-3.05194e-07	3.05194e-07	0	1.52597e-06	-7.93505e-06	1.22078e-06	-9.15583e-07	2.74675e-06	-6.10389e-07	-1.22078e-06
61	3	0	-1.83117e-06	0	0	-3.05194e-07	-3.05194e-07	1.22078e-06	-3.05194e-07	1.83117e-06	-5.1883e-06	1.22078e-06	-9.15583e-07	2.44156e-06	0	-4.27272e-06
61	4	0	-1.52597e-06	1.22078e-06	-9.15583e-07	0	0	1.52597e-06	0	9.15583e-07	-3.96753e-06	1.52597e-06	-6.10389e-07	1.52597e-06	3.05194e-07	-4.57792e-06
61	5	0	-1.52597e-06	9.15583e-07	-1.83117e-06	3.05194e-07	0	9.15583e-07	-6.10389e-07	3.05194e-07	-4.27272e-06	9.15583e-07	0	0	0	-6.71428e-06
61	6	0	-1.83117e-06	0	-2.74675e-06	6.10389e-07	0	6.10389e-07	-1.52597e-06	3.05194e-07	-3.96753e-06	0	-3.05194e-07	-1.83117e-06	-3.05194e-07	-1.00714e-05
61	7	0	-6.10389e-07	0	-3.96753e-06	3.05194e-07	0	6.10389e-07	-1.52597e-06	3.05194e-07	-2.44156e-06	0	-9.15583e-07	-3.35714e-06	-3.05194e-07	-1.00714e-05
61	8	0	9.15583e-07	6.10389e-07	-3.96753e-06	0	0	1.22078e-06	-3.05194e-07	-3.05194e-07	0	9.15583e-07	-9.15583e-07	-3.96753e-06	0	-3.96753e-06
61	9	0	1.83117e-06	9.15583e-07	-3.05194e-06	0	3.05194e-07	1.22078e-06	3.05194e-07	-1.22078e-06	6.10389e-07	1.52597e-06	0	-2.44156e-06	0	3.66233e-06
61	10	0	6.10389e-07	0	-2.44156e-06	6.10389e-07	6.10389e-07	6.10389e-07	0	-1.83117e-06	6.10389e-07	1.52597e-06	1.22078e-06	-3.05194e-07	-3.05194e-07	7.01947e-06
61	11	0	-3.05194e-07	-3.05194e-07	-2.44156e-06	3.05194e-07	3.05194e-07	3.05194e-07	-3.05194e-07	-1.22078e-06	9.15583e-07	1.83117e-06	9.15583e-07	9.15583e-07	-6.10389e-07	5.79869e-06
61	12	0	-6.10389e-07	3.05194e-07	-2.13636e-06	-3.05194e-07	-9.15583e-07	0	6.10389e-07	-3.05194e-07	2.44156e-06	1.52597e-06	0	1.52597e-06	-6.10389e-07	3.05194e-06
61	13	0	-1.22078e-06	1.22078e-06	-9.15583e-07	-6.10389e-07	-3.05194e-06	-3.05194e-07	1.83117e-06	0	3.96753e-06	0	-1.22078e-06	2.13636e-06	0	1.22078e-06
61	14	0	-1.22078e-06	6.10389e-07	-6.10389e-07	0	-4.27272e-06	0	1.22078e-06	-3.05194e-07	3.05194e-06	-9.15583e-07	-9.15583e-07	3.35714e-06	3.05194e-07	-3.05194e-07
61	15	0	0	-6.10389e-07	-1.52597e-06	0	-3.66233e-06	9.15583e-07	-6.10389e-07	-6.10389e-07	3.05194e-07	-6.10389e-07	0	4.57792e-06	3.05194e-07	-2.13636e-06
61	16	0	2.13636e-06	-6.10389e-07	-6.10389e-07	-3.05194e-07	-1.52597e-06	1.22078e-06	-1.22078e-06	-3.05194e-07	-1.83117e-06	9.15583e-07	0	3.96753e-06	0	-2.13636e-06
61	17	0	3.35714e-06	3.05194e-07	3.35714e-06	-2.13636e-06	0	0	-3.05194e-07	0	-2.13636e-06	2.74675e-06	-3.05194e-07	2.44156e-06	0	-3.05194e-07
61	18	0	2.74675e-06	1.52597e-06	8.24025e-06	-3.05194e-06	6.10389e-07	-9.15583e-07	3.05194e-07	0	-2.13636e-06	3.35714e-06	-1.52597e-06	6.10389e-07	6.10389e-07	1.22078e-06
61	19	0	2.13636e-06	9.15583e-07	9.76622e-06	-2.44156e-06	6.10389e-07	-9.15583e-07	0	-3.05194e-07	-2.44156e-06	2.74675e-06	-1.83117e-06	0	1.22078e-06	1.22078e-06
62	0	0	2.74675e-06	0	9.76622e-06	-1.22078e-06	1.22078e-06	-6.10389e-07	-1.22078e-06	-6.10389e-07	-1.52597e-06	1.52597e-06	-1.22078e-06	0	3.05194e-07	6.10389e-07
62	1	0	3.35714e-06	0	1.03766e-05	-1.22078e-06	1.52597e-06	-1.22078e-06	-1.52597e-06	-6.10389e-07	1.52597e-06	0	-6.10389e-07	6.10389e-07	-9.15583e-07	6.10389e-07
62	2	0	2.13636e-06	3.05194e-07	1.0987e-05	-2.13636e-06	3.05194e-07	-2.44156e-06	-1.22078e-06	-9.15583e-07	3.66233e-06	-6.10389e-07	-9.15583e-07	6.10389e-07	-1.83117e-06	6.10389e-07
62	3	0	9.15583e-07	9.15583e-07	8.54544e-06	-2.13636e-06	-9.15583e-07	-2.74675e-06	-6.10389e-07	-1.22078e-06	6.10389e-07	0	-1.22078e-06	9.15583e-07	-1.83117e-06	0
62	4	0	6.10389e-07	6.10389e-07	3.66233e-06	-3.05194e-07	-1.22078e-06	-2.13636e-06	0	-1.52597e-06	-5.79869e-06	1.22078e-06	-1.22078e-06	1.22078e-06	-1.83117e-06	-6.10389e-07
62	5	0	1.52597e-06	0	-6.10389e-07	1.52597e-06	0	-1.83117e-06	1.52597e-06	-1.83117e-06	-1.12922e-05	9.15583e-07	-6.10389e-07	1.52597e-06	-1.83117e-06	-3.05194e-07
62	6	0	1.83117e-06	-6.10389e-07	-3.35714e-06	1.83117e-06	1.52597e-06	-1.52597e-06	2.74675e-06	-1.83117e-06	-1.37337e-05	0	-3.05194e-07	9.15583e-07	-1.83117e-06	3.05194e-07
62	7	0	1.52597e-06	-3.05194e-07	-5.1883e-06	6.10389e-07	1.83117e-06	-6.10389e-07	3.05194e-06	-1.22078e-06	-1.34286e-05	-6.10389e-07	-1.22078e-06	0	-2.44156e-06	1.22078e-06
62	8	0	3.05194e-07	6.10389e-07	-7.01947e-06	0	1.22078e-06	3.05194e-07	2.74675e-06	-6.10389e-07	-9.46103e-06	0	-2.74675e-06	-3.05194e-07	-3.66233e-06	1.22078e-06
62	9	0	0	6.10389e-07	-7.93505e-06	-3.05194e-07	6.10389e-07	9.15583e-07	3.35714e-06	0	6.10389e-07	0	-3.05194e-06	6.10389e-07	-5.1883e-06	3.05194e-07
62	10	0	0	-3.05194e-07	-7.93505e-06	-6.10389e-07	9.15583e-07	0	3.96753e-06	0	1.37337e-05	3.05194e-07	-1.22078e-06	1.22078e-06	-5.79869e-06	-3.05194e-07
62	11	0	9.15583e-07	-1.52597e-06	-8.85064e-06	-9.15583e-07	1.22078e-06	-9.15583e-07	4.27272e-06	0	2.13636e-05	3.05194e-07	1.52597e-06	3.05194e-07	-5.79869e-06	0
62	12	0	1.22078e-06	-1.52597e-06	-9.46103e-06	-9.15583e-07	1.52597e-06	-1.52597e-06	4.27272e-06	3.05194e-07	2.0448e-05	9.15583e-07	3.05194e-06	0	-6.40908e-06	6.10389e-07
62	13	0	0	-3.05194e-07	-6.40908e-06	-3.05194e-07	1.22078e-06	-9.15583e-07	4.27272e-06	6.10389e-07	1.64805e-05	9.15583e-07	3.96753e-06	1.52597e-06	-8.24025e-06	1.22078e-06
62	14	0	-1.52597e-06	6.10389e-07	0	-3.05194e-07	1.22078e-06	-6.10389e-07	3.66233e-06	6.10389e-07	1.46493e-05	3.05194e-07	5.79869e-06	2.44156e-06	-9.76622e-06	3.05194e-07
62	15	0	-1.52597e-06	9.15583e-07	4.57792e-06	-3.05194e-07	1.52597e-06	-3.05194e-07	1.83117e-06	-3.05194e-07	1.40389e-05	-3.05194e-07	7.93505e-06	6.10389e-07	-7.62986e-06	-6.10389e-07
62	16	0	6.10389e-07	3.05194e-07	5.1883e-06	0	2.44156e-06	-3.05194e-07	0	-1.22078e-06	1.15974e-05	-9.15583e-07	5.79869e-06	-9.15583e-07	-9.15583e-07	-6.10389e-07
62	17	0	2.44156e-06	-3.05194e-07	2.13636e-06	0	2.74675e-06	-6.10389e-07	-9.15583e-07	-9.15583e-07	8.24025e-06	-6.10389e-07	-2.13636e-06	3.05194e-07	7.62986e-06	3.05194e-07
62	18	0	1.83117e-06	-9.15583e-07	-6.10389e-07	0	2.74675e-06	-6.10389e-07	-9.15583e-07	3.05194e-07	6.71428e-06	-3.05194e-07	-1.0987e-05	2.74675e-06	1.40389e-05	0
62	19	0	6.10389e-07	-6.10389e-07	-2.44156e-06	0	2.13636e-06	-3.05194e-07	-1.22078e-06	9.15583e-07	7.32467e-06	3.05194e-07	-1.37337e-05	2.13636e-06	1.55649e-05	-2.13636e-06
63	0	0	3.05194e-07	-6.10389e-07	-3.35714e-06	-3.05194e-07	1.83117e-06	-3.05194e-07	-1.52597e-06	0	6.71428e-06	6.10389e-07	-1.06818e-05	-3.05194e-07	1.22078e-05	-3.96753e-06
63	1	0	9.15583e-07	-9.15583e-07	-3.66233e-06	-9.15583e-07	1.83117e-06	-9.15583e-07	-9.15583e-07	-2.13636e-06	4.57792e-06	6.10389e-07	-8.85064e-06	-1.83117e-06	7.01947e-06	-3.35714e-06
63	2	0	1.22078e-06	-2.13636e-06	-4.27272e-06	-1.52597e-06	1.83117e-06	-1.22078e-06	-3.05194e-07	-3.35714e-06	3.96753e-06	0	-1.03766e-05	-2.13636e-06	2.44156e-06	-1.22078e-06
63	3	0	9.15583e-07	-2.74675e-06	-5.1883e-06	-1.83117e-06	1.52597e-06	-1.52597e-06	-9.15583e-07	-2.44156e-06	5.1883e-06	0	-1.03766e-05	-5.1883e-06	6.10389e-07	0
63	4	0	6.10389e-07	-2.44156e-06	-5.79869e-06	-1.83117e-06	9.15583e-07	-1.52597e-06	-1.83117e-06	-9.15583e-07	5.79869e-06	0	-4.88311e-06	-9.15583e-06	6.10389e-07	-6.10389e-07
63	5	0	6.10389e-07	-1.83117e-06	-4.88311e-06	-1.83117e-06	3.05194e-07	-1.52597e-06	-1.83117e-06	-3.05194e-07	5.1883e-06	-6.10389e-07	3.05194e-06	-1.00714e-05	1.52597e-06	-2.13636e-06
63	6	0	3.05194e-07	-1.83117e-06	-3.35714e-06	-2.74675e-06	0	-1.22078e-06	-9.15583e-07	-9.15583e-07	3.96753e-06	-1.22078e-06	6.71428e-06	-7.32467e-06	1.22078e-06	-3.35714e-06
63	7	0	0	-2.13636e-06	-2.74675e-06	-3.05194e-06	0	-6.10389e-07	-6.10389e-07	-6.10389e-07	3.35714e-06	-1.52597e-06	3.66233e-06	-5.79869e-06	0	-4.27272e-06
63	8	0	0	-2.13636e-06	-2.44156e-06	-2.44156e-06	6.10389e-07	-3.05194e-07	-1.22078e-06	3.05194e-07	2.13636e-06	-1.83117e-06	0	-5.1883e-06	-1.22078e-06	-5.1883e-06
63	9	0	0	-1.22078e-06	-1.52597e-06	-1.52597e-06	9.15583e-07	-9.15583e-07	-1.22078e-06	1.52597e-06	0	-2.13636e-06	0	-3.05194e-06	0	-5.4935e-06
63	10	0	-3.05194e-07	-3.05194e-07	0	-1.52597e-06	3.05194e-07	-1.52597e-06	-6.10389e-07	9.15583e-07	-2.74675e-06	-2.13636e-06	1.83117e-06	6.10389e-07	2.44156e-06	-5.79869e-06
63	11	0	-9.15583e-07	3.05194e-07	2.13636e-06	-1.83117e-06	0	-9.15583e-07	-9.15583e-07	0	-3.66233e-06	-1.22078e-06	2.13636e-06	2.13636e-06	4.27272e-06	-5.1883e-06
63	12	0	-1.52597e-06	3.05194e-07	3.66233e-06	-1.22078e-06	-3.05194e-07	3.05194e-07	-1.52597e-06	6.10389e-07	-2.44156e-06	0	0	3.35714e-06	4.57792e-06	-2.74675e-06
63	13	0	-1.83117e-06	0	5.1883e-06	-3.05194e-07	-3.05194e-07	1.22078e-06	-1.22078e-06	1.52597e-06	-1.22078e-06	6.10389e-07	-1.52597e-06	6.71428e-06	3.35714e-06	9.15583e-07
63	14	0	-1.52597e-06	-3.05194e-07	5.4935e-06	-3.05194e-07	-6.10389e-07	6.10389e-07	3.05194e-07	1.52597e-06	-6.10389e-07	3.05194e-07	-9.15583e-07	9.46103e-06	9.15583e-07	4.27272e-06
63	15	0	-1.22078e-06	-9.15583e-07	3.66233e-06	-1.22078e-06	-1.22078e-06	0	1.22078e-06	6.10389e-07	-6.10389e-07	-6.10389e-07	6.10389e-07	6.10389e-06	-2.13636e-06	5.1883e-06
63	16	0	-9.15583e-07	-1.22078e-06	1.22078e-06	-1.52597e-06	-9.15583e-07	-3.05194e-07	3.05194e-07	0	-6.10389e-07	-1.83117e-06	1.52597e-06	1.22078e-06	-5.1883e-06	5.1883e-06
63	17	0	-6.10389e-07	-1.52597e-06	9.15583e-07	-9.15583e-07	0	6.10389e-07	-3.05194e-07	3.05194e-07	-3.05194e-07	-2.13636e-06	9.15583e-07	6.10389e-06	-6.40908e-06	6.40908e-06
63	18	0	0	-1.52597e-06	2.13636e-06	-3.05194e-07	6.10389e-07	1.52597e-06	-6.10389e-07	0	1.22078e-06	-1.52597e-06	0	1.95324e-05	-4.88311e-06	7.93505e-06
63	19	0	3.05194e-07	-9.15583e-07	2.13636e-06	-6.10389e-07	6.10389e-07	1.22078e-06	-3.05194e-07	-6.10389e-07	3.66233e-06	-6.10389e-07	-3.05194e-07	2.47207e-05	-3.05194e-06	5.79869e-06
64	0	0	6.10389e-07	-3.05194e-07	6.10389e-07	-1.52597e-06	0	0	-6.10389e-07	-1.52597e-06	5.4935e-06	0	0	1.37337e-05	-1.83117e-06	0
64	1	0	6.10389e-07	0	0	-2.13636e-06	0	-9.15583e-07	-1.52597e-06	-1.22078e-06	4.88311e-06	-3.05194e-07	-9.15583e-07	0	-1.83117e-06	-4.57792e-06
64	2	0	3.05194e-07	0	3.05194e-07	-2.13636e-06	3.05194e-07	-1.52597e-06	-1.52597e-06	-3.05194e-07	3.96753e-06	-1.52597e-06	-3.05194e-06	-1.52597e-06	-2.44156e-06	-3.05194e-06
64	3	0	3.05194e-07	0	0	-2.13636e-06	1.52597e-06	-1.52597e-06	-3.05194e-07	0	5.79869e-06	-2.13636e-06	-5.79869e-06	4.27272e-06	-3.66233e-06	2.74675e-06
64	4	0	9.15583e-07	0	-2.44156e-06	-2.13636e-06	2.74675e-06	-1.22078e-06	6.10389e-07	-3.05194e-07	9.76622e-06	-2.13636e-06	-6.40908e-06	6.10389e-06	-4.27272e-06	6.71428e-06
64	5	0	2.13636e-06	0	-5.79869e-06	-1.83117e-06	3.66233e-06	-6.10389e-07	1.22078e-06	-3.05194e-07	1.2513e-05	-2.13636e-06	-3.66233e-06	3.05194e-06	-3.35714e-06	4.57792e-06
64	6	0	3.66233e-06	-3.05194e-07	-7.01947e-06	-1.22078e-06	3.66233e-06	0	1.22078e-06	0	1.19026e-05	-1.83117e-06	9.15583e-07	2.44156e-06	0	-9.15583e-07
64	7	0	3.96753e-06	-6.10389e-07	-7.62986e-06	0	2.74675e-06	0	6.10389e-07	0	1.06818e-05	-1.52597e-06	4.27272e-06	6.10389e-06	1.83117e-06	-5.79869e-06
64	8	0	3.35714e-06	-3.05194e-07	-8.54544e-06	6.10389e-07	1.52597e-06	0	3.05194e-07	0	1.19026e-05	-1.52597e-06	4.88311e-06	7.01947e-06	6.10389e-07	-6.10389e-06
64	9	0	1.83117e-06	0	-7.62986e-06	9.15583e-07	9.15583e-07	3.05194e-07	3.05194e-07	0	1.31234e-05	-1.83117e-06	3.35714e-06	4.57792e-06	-2.44156e-06	-2.44156e-06
64	10	0	3.05194e-07	0	-3.96753e-06	0	6.10389e-07	1.22078e-06	0	0	1.19026e-05	-1.83117e-06	2.74675e-06	2.74675e-06	-3.66233e-06	9.15583e-07
64	11	0	0	-3.05194e-07	9.15583e-07	-3.05194e-07	3.05194e-07	1.52597e-06	-3.05194e-07	-3.05194e-07	7.93505e-06	-1.22078e-06	3.05194e-06	3.05194e-06	-2.13636e-06	3.35714e-06
64	12	0	0	-6.10389e-07	4.57792e-06	0	6.10389e-07	1.22078e-06	-3.05194e-07	-3.05194e-07	4.57792e-06	-6.10389e-07	3.66233e-06	2.44156e-06	-6.10389e-07	6.71428e-06
64	13	0	6.10389e-07	-6.10389e-07	5.79869e-06	3.05194e-07	1.52597e-06	6.10389e-07	3.05194e-07	3.05194e-07	2.44156e-06	-9.15583e-07	3.96753e-06	9.15583e-07	-9.15583e-07	1.2513e-05
64	14	0	1.52597e-06	-3.05194e-07	5.4935e-06	0	1.52597e-06	6.10389e-07	1.52597e-06	6.10389e-07	0	-9.15583e-07	4.57792e-06	3.05194e-07	-2.13636e-06	1.61753e-05
64	15	0	2.13636e-06	0	4.88311e-06	-3.05194e-07	0	6.10389e-07	1.22078e-06	0	-4.27272e-06	-3.05194e-07	4.57792e-06	-6.10389e-07	-1.83117e-06	1.37337e-05
64	16	0	2.13636e-06	0	3.66233e-06	-3.05194e-07	-1.52597e-06	3.05194e-07	0	-1.22078e-06	-6.40908e-06	3.05194e-07	2.44156e-06	-5.1883e-06	0	7.32467e-06
64	17	0	1.83117e-06	-6.10389e-07	2.44156e-06	3.05194e-07	-1.22078e-06	-3.05194e-07	-6.10389e-07	-6.10389e-07	-5.79869e-06	6.10389e-07	-1.22078e-06	-9.15583e-06	1.83117e-06	3.05194e-06
64	18	0	1.83117e-06	-1.22078e-06	1.52597e-06	6.10389e-07	6.10389e-07	-3.05194e-07	-3.05194e-07	9.15583e-07	-5.1883e-06	9.15583e-07	-3.96753e-06	-8.54544e-06	1.22078e-06	3.05194e-06
64	19	0	2.13636e-06	-1.22078e-06	0	9.15583e-07	1.52597e-06	0	0	2.44156e-06	-6.71428e-06	1.22078e-06	-2.74675e-06	-5.1883e-06	-9.15583e-07	2.13636e-06
65	0	0	1.83117e-06	-6.10389e-07	-1.22078e-06	1.52597e-06	6.10389e-07	3.05194e-07	0	1.52597e-06	-8.24025e-06	9.15583e-07	0	-3.96753e-06	-3.35714e-06	-2.13636e-06
65	1	0	9.15583e-07	0	-2.44156e-06	2.74675e-06	0	6.10389e-07	0	3.05194e-07	-7.62986e-06	0	3.05194e-07	-3.05194e-06	-3.96753e-06	-8.85064e-06
65	2	0	0	0	-1.83117e-06	3.35714e-06	3.05194e-07	9.15583e-07	3.05194e-07	0	-5.4935e-06	0	-9.15583e-07	2.13636e-06	-2.74675e-06	-1.37337e-05
65	3	0	-6.10389e-07	-3.05194e-07	-3.05194e-07	2.74675e-06	1.22078e-06	9.15583e-07	0	3.05194e-07	-4.27272e-06	6.10389e-07	-2.44156e-06	9.46103e-06	0	-1.61753e-05
65	4	0	-6.10389e-07	-3.05194e-07	6.10389e-07	1.83117e-06	9.15583e-07	3.05194e-07	-9.15583e-07	6.10389e-07	-1.52597e-06	6.10389e-07	-3.05194e-06	1.22078e-05	3.05194e-06	-1.64805e-05
65	5	0	-3.05194e-07	3.05194e-07	-3.05194e-07	1.22078e-06	6.10389e-07	-3.05194e-07	-1.83117e-06	6.10389e-07	5.79869e-06	-3.05194e-07	-3.66233e-06	9.76622e-06	5.79869e-06	-1.49545e-05
65	6	0	0	1.52597e-06	-3.96753e-06	9.15583e-07	1.22078e-06	0	-6.10389e-07	3.05194e-07	1.64805e-05	-9.15583e-07	-4.88311e-06	6.71428e-06	5.79869e-06	-1.31234e-05
65	7	0	6.10389e-07	2.13636e-06	-8.54544e-06	3.05194e-07	1.83117e-06	3.05194e-07	2.13636e-06	0	2.38052e-05	-3.05194e-07	-4.27272e-06	5.79869e-06	2.74675e-06	-1.03766e-05
65	8	0	1.83117e-06	9.15583e-07	-1.06818e-05	0	2.44156e-06	6.10389e-07	4.27272e-06	-3.05194e-07	2.22792e-05	0	-9.15583e-07	3.66233e-06	0	-6.40908e-06
65	9	0	1.83117e-06	-3.05194e-07	-8.85064e-06	3.05194e-07	2.44156e-06	0	3.66233e-06	0	1.52597e-05	-1.22078e-06	1.52597e-06	-6.10389e-07	-6.10389e-07	-2.44156e-06
65	10	0	6.10389e-07	-9.15583e-07	-4.27272e-06	1.22078e-06	1.52597e-06	-3.05194e-07	2.13636e-06	9.15583e-07	8.24025e-06	-2.74675e-06	2.44156e-06	-6.10389e-06	-3.05194e-07	-3.35714e-06
65	11	0	-6.10389e-07	-1.22078e-06	-1.22078e-06	2.13636e-06	-9.15583e-07	-3.05194e-07	1.22078e-06	1.22078e-06	4.57792e-06	-2.13636e-06	3.05194e-06	-1.00714e-05	-2.13636e-06	-1.00714e-05
65	12	0	-1.52597e-06	-1.22078e-06	-9.15583e-07	2.13636e-06	-3.96753e-06	3.05194e-07	9.15583e-07	6.10389e-07	2.44156e-06	-6.10389e-07	5.1883e-06	-1.12922e-05	-4.88311e-06	-1.83117e-05
65	13	0	-1.52597e-06	-1.52597e-06	-1.83117e-06	1.22078e-06	-4.88311e-06	9.15583e-07	1.22078e-06	-3.05194e-07	6.10389e-07	-3.05194e-07	6.10389e-06	-7.01947e-06	-4.57792e-06	-2.25844e-05
65	14	0	-9.15583e-07	-6.10389e-07	-2.13636e-06	0	-2.44156e-06	6.10389e-07	1.83117e-06	-9.15583e-07	0	-9.15583e-07	2.74675e-06	0	-6.10389e-07	-2.50259e-05
65	15	0	-6.10389e-07	3.05194e-07	-1.83117e-06	-3.05194e-07	-3.05194e-07	0	1.83117e-06	-9.15583e-07	3.05194e-07	-6.10389e-07	-2.44156e-06	2.74675e-06	1.52597e-06	-2.68571e-05
65	16	0	-1.22078e-06	3.05194e-07	-1.52597e-06	-3.05194e-07	-3.05194e-07	0	1.22078e-06	-9.15583e-07	1.83117e-06	0	-4.27272e-06	-2.74675e-06	3.05194e-07	-2.31948e-05
65	17	0	-2.44156e-06	-9.15583e-07	-9.15583e-07	-3.05194e-07	-1.22078e-06	3.05194e-07	0	-3.05194e-07	2.44156e-06	-6.10389e-07	-1.52597e-06	-1.06818e-05	9.15583e-07	-9.15583e-06
65	18	0	-3.35714e-06	-9.15583e-07	3.05194e-07	-3.05194e-07	-6.10389e-07	1.22078e-06	-6.10389e-07	6.10389e-07	2.74675e-06	-1.83117e-06	6.10389e-07	-1.49545e-05	7.62986e-06	1.03766e-05
65	19	0	-3.66233e-06	6.10389e-07	1.52597e-06	3.05194e-07	0	1.22078e-06	-6.10389e-07	1.22078e-06	2.74675e-06	-1.52597e-06	-1.52597e-06	-1.70909e-05	1.67857e-05	2.44156e-05
66	0	0	-3.66233e-06	1.83117e-06	1.22078e-06	1.83117e-06	-6.10389e-07	6.10389e-07	-6.10389e-07	1.22078e-06	3.35714e-06	0	-6.71428e-06	-1.92272e-05	1.92272e-05	2.71623e-05
66	1	0	-3.35714e-06	6.10389e-07	-3.05194e-07	2.74675e-06	-2.44156e-06	3.05194e-07	-9.15583e-07	6.10389e-07	3.35714e-06	0	-8.85064e-06	-1.49545e-05	1.28182e-05	2.0448e-05
66	2	0	-3.05194e-06	-9.15583e-07	-1.22078e-06	2.13636e-06	-3.66233e-06	0	-3.05194e-07	0	3.05194e-06	-9.15583e-07	-4.57792e-06	-6.10389e-07	3.66233e-06	1.0987e-05
66	3	0	-2.44156e-06	-1.22078e-06	-1.52597e-06	3.05194e-07	-2.74675e-06	-6.10389e-07	0	-9.15583e-07	3.05194e-06	-1.83117e-06	2.44156e-06	1.34286e-05	-1.83117e-06	4.27272e-06
66	4	0	-1.22078e-06	0	-1.52597e-06	-6.10389e-07	-1.22078e-06	-1.22078e-06	3.05194e-07	-9.15583e-07	3.96753e-06	-9.15583e-07	7.62986e-06	1.22078e-05	-3.05194e-06	3.96753e-06
66	5	0	-3.05194e-07	9.15583e-07	-1.22078e-06	-6.10389e-07	0	-9.15583e-07	0	0	4.88311e-06	0	9.76622e-06	-9.15583e-07	-3.96753e-06	5.79869e-06
66	6	0	0	3.05194e-07	0	0	9.15583e-07	0	0	3.05194e-07	5.79869e-06	6.10389e-07	1.19026e-05	-1.00714e-05	-6.10389e-06	3.96753e-06
66	7	0	0	0	1.22078e-06	9.15583e-07	9.15583e-07	0	9.15583e-07	0	5.4935e-06	6.10389e-07	1.55649e-05	-7.93505e-06	-8.54544e-06	-9.15583e-07
66	8	0	3.05194e-07	3.05194e-07	3.05194e-06	1.52597e-06	0	-3.05194e-07	9.15583e-07	-9.15583e-07	3.66233e-06	0	1.80065e-05	-3.96753e-06	-9.76622e-06	-1.52597e-06
66	9	0	6.10389e-07	6.10389e-07	3.96753e-06	1.22078e-06	-1.22078e-06	-6.10389e-07	-1.22078e-06	-9.15583e-07	6.10389e-07	-6.10389e-07	1.77013e-05	-4.88311e-06	-7.01947e-06	1.52597e-06
66	10	0	-3.05194e-07	3.05194e-07	3.96753e-06	6.10389e-07	-1.22078e-06	-3.05194e-07	-3.66233e-06	-3.05194e-07	-3.05194e-06	-6.10389e-07	1.61753e-05	-4.27272e-06	-9.15583e-07	-1.22078e-06
66	11	0	-1.83117e-06	0	3.66233e-06	3.05194e-07	-9.15583e-07	0	-4.27272e-06	0	-6.10389e-06	-3.05194e-07	1.40389e-05	2.74675e-06	4.88311e-06	-1.31234e-05
66	12	0	-2.44156e-06	0	3.05194e-06	1.22078e-06	-1.52597e-06	-9.15583e-07	-1.83117e-06	-6.10389e-07	-8.85064e-06	0	7.93505e-06	1.00714e-05	4.88311e-06	-1.80065e-05
66	13	0	-1.83117e-06	6.10389e-07	2.74675e-06	2.44156e-06	-2.13636e-06	-1.22078e-06	0	-3.05194e-07	-1.28182e-05	-3.05194e-07	-3.05194e-06	1.0987e-05	-2.44156e-06	-2.74675e-06
66	14	0	-1.22078e-06	9.15583e-07	3.96753e-06	2.44156e-06	-2.13636e-06	-3.05194e-07	3.05194e-07	9.15583e-07	-1.64805e-05	-3.05194e-07	-1.2513e-05	9.46103e-06	-1.28182e-05	2.16688e-05
66	15	0	-1.22078e-06	6.10389e-07	5.4935e-06	1.83117e-06	-1.52597e-06	6.10389e-07	-6.10389e-07	9.15583e-07	-1.73961e-05	0	-1.0987e-05	1.06818e-05	-1.83117e-05	3.47922e-05
66	16	0	-1.22078e-06	1.52597e-06	5.79869e-06	1.83117e-06	-1.52597e-06	9.15583e-07	-1.52597e-06	0	-1.31234e-05	6.10389e-07	0	1.0987e-05	-1.73961e-05	3.35714e-05
66	17	0	-9.15583e-07	2.74675e-06	3.66233e-06	2.13636e-06	-1.52597e-06	3.05194e-07	0	-9.15583e-07	-7.01947e-06	3.05194e-07	7.32467e-06	5.1883e-06	-1.43441e-05	3.08246e-05
66	18	0	-3.05194e-07	2.44156e-06	6.10389e-07	2.13636e-06	-9.15583e-07	0	2.44156e-06	0	-3.96753e-06	0	2.13636e-06	-1.83117e-06	-1.12922e-05	2.89935e-05
66	19	0	0	0	-9.15583e-07	1.83117e-06	-3.05194e-07	3.05194e-07	3.35714e-06	1.22078e-06	-5.4935e-06	-3.05194e-07	-1.00714e-05	-3.05194e-06	-4.88311e-06	1.86169e-05
67	0	0	3.05194e-07	-1.22078e-06	-2.13636e-06	1.52597e-06	0	6.10389e-07	2.13636e-06	6.10389e-07	-7.62986e-06	0	-1.89221e-05	-1.83117e-06	8.24025e-06	-1.22078e-06
67	1	0	1.22078e-06	0	-3.66233e-06	2.13636e-06	6.10389e-07	0	1.22078e-06	-6.10389e-07	-7.32467e-06	3.05194e-07	-2.0448e-05	-4.88311e-06	2.25844e-05	-1.70909e-05
67	2	0	2.44156e-06	1.52597e-06	-5.1883e-06	2.13636e-06	1.83117e-06	-6.10389e-07	2.13636e-06	-1.22078e-06	-3.96753e-06	6.10389e-07	-1.92272e-05	-1.03766e-05	2.74675e-05	-1.86169e-05
67	3	0	2.74675e-06	1.52597e-06	-6.40908e-06	1.52597e-06	3.35714e-06	-9.15583e-07	3.05194e-06	-3.05194e-07	6.10389e-07	9.15583e-07	-1.86169e-05	-1.19026e-05	1.95324e-05	-1.19026e-05
67	4	0	2.44156e-06	-3.05194e-07	-6.71428e-06	1.52597e-06	3.35714e-06	-9.15583e-07	2.44156e-06	3.05194e-07	7.62986e-06	3.05194e-07	-1.64805e-05	-1.0987e-05	7.32467e-06	-9.15583e-06
67	5	0	1.22078e-06	-9.15583e-07	-5.79869e-06	2.44156e-06	1.83117e-06	-1.22078e-06	1.22078e-06	0	1.61753e-05	0	-1.12922e-05	-1.49545e-05	9.15583e-07	-1.43441e-05
67	6	0	0	0	-4.27272e-06	2.74675e-06	0	-1.22078e-06	1.52597e-06	-3.05194e-07	2.1974e-05	3.05194e-07	-5.4935e-06	-2.53311e-05	2.13636e-06	-2.35e-05
67	7	0	0	0	-3.05194e-06	1.83117e-06	-6.10389e-07	-9.15583e-07	3.35714e-06	-6.10389e-07	2.1974e-05	6.10389e-07	-3.96753e-06	-3.32662e-05	4.88311e-06	-3.02142e-05
67	8	0	6.10389e-07	-9.15583e-07	-3.05194e-06	9.15583e-07	0	-3.05194e-07	3.66233e-06	-3.05194e-07	1.61753e-05	3.05194e-07	-7.01947e-06	-3.1435e-05	4.88311e-06	-2.77727e-05
67	9	0	1.52597e-06	-2.13636e-06	-3.35714e-06	9.15583e-07	1.52597e-06	0	2.74675e-06	-3.05194e-07	8.85064e-06	-3.05194e-07	-1.12922e-05	-1.98376e-05	4.27272e-06	-1.55649e-05
67	10	0	1.83117e-06	-1.52597e-06	-2.44156e-06	1.52597e-06	2.44156e-06	3.05194e-07	2.13636e-06	0	2.74675e-06	-3.05194e-07	-1.19026e-05	-2.74675e-06	4.57792e-06	-3.05194e-07
67	11	0	9.15583e-07	0	-3.05194e-07	6.10389e-07	1.83117e-06	3.05194e-07	1.83117e-06	3.05194e-07	-5.1883e-06	0	-7.62986e-06	1.43441e-05	5.79869e-06	1.00714e-05
67	12	0	-3.05194e-07	3.05194e-07	2.13636e-06	0	6.10389e-07	3.05194e-07	9.15583e-07	9.15583e-07	-1.67857e-05	0	-3.05194e-07	2.44156e-05	5.79869e-06	1.58701e-05
67	13	0	-1.22078e-06	0	4.27272e-06	3.05194e-07	-3.05194e-07	0	-9.15583e-07	1.22078e-06	-2.71623e-05	-3.05194e-07	6.40908e-06	2.50259e-05	4.27272e-06	2.01428e-05
67	14	0	-1.22078e-06	-9.15583e-07	5.79869e-06	1.52597e-06	-1.22078e-06	3.05194e-07	-2.13636e-06	9.15583e-07	-2.92987e-05	0	1.00714e-05	2.13636e-05	2.44156e-06	2.22792e-05
67	15	0	-6.10389e-07	-1.52597e-06	6.71428e-06	1.22078e-06	-1.22078e-06	9.15583e-07	-1.83117e-06	6.10389e-07	-2.50259e-05	9.15583e-07	1.00714e-05	2.13636e-05	3.05194e-07	2.01428e-05
67	16	0	-9.15583e-07	-1.22078e-06	6.71428e-06	0	-6.10389e-07	9.15583e-07	-1.22078e-06	3.05194e-07	-2.1974e-05	1.52597e-06	8.54544e-06	2.28896e-05	-1.83117e-06	1.64805e-05
67	17	0	-2.44156e-06	-3.05194e-07	7.01947e-06	-6.10389e-07	0	3.05194e-07	-1.83117e-06	0	-2.31948e-05	1.22078e-06	7.32467e-06	2.01428e-05	-3.05194e-06	1.43441e-05
67	18	0	-3.96753e-06	6.10389e-07	7.93505e-06	0	3.05194e-07	0	-2.44156e-06	0	-2.47207e-05	9.15583e-07	7.32467e-06	1.43441e-05	-3.05194e-06	8.85064e-06
67	19	0	-3.35714e-06	0	8.85064e-06	9.15583e-07	0	0	-1.83117e-06	3.05194e-07	-2.28896e-05	1.22078e-06	5.79869e-06	1.15974e-05	-1.83117e-06	-4.27272e-06
68	0	0	-2.13636e-06	-1.83117e-06	9.15583e-06	3.05194e-07	-3.05194e-07	1.22078e-06	-3.05194e-07	6.10389e-07	-2.01428e-05	6.10389e-07	2.13636e-06	1.15974e-05	-6.10389e-07	-1.86169e-05
68	1	0	-2.74675e-06	-1.83117e-06	9.76622e-06	-6.10389e-07	-3.05194e-07	1.52597e-06	0	1.52597e-06	-1.80065e-05	-3.05194e-07	-9.15583e-07	8.24025e-06	0	-2.01428e-05
68	2	0	-4.27272e-06	0	1.00714e-05	-9.15583e-07	-3.05194e-07	1.83117e-06	6.10389e-07	2.44156e-06	-1.22078e-05	-3.05194e-07	-6.10389e-07	9.15583e-07	0	-8.54544e-06
68	3	0	-3.66233e-06	1.52597e-06	7.62986e-06	-6.10389e-07	-9.15583e-07	1.22078e-06	2.44156e-06	2.13636e-06	-3.05194e-07	6.10389e-07	3.05194e-06	-2.44156e-06	6.10389e-07	1.22078e-06
68	4	0	3.05194e-07	1.22078e-06	1.22078e-06	0	0	3.05194e-07	5.79869e-06	0	9.76622e-06	9.15583e-07	6.71428e-06	-6.10389e-07	1.83117e-06	6.10389e-07
68	5	0	5.1883e-06	0	-8.24025e-06	6.10389e-07	3.66233e-06	-9.15583e-07	9.76622e-06	-9.15583e-07	1.00714e-05	0	8.24025e-06	9.15583e-07	2.13636e-06	-4.88311e-06
68	6	0	7.32467e-06	-6.10389e-07	-1.58701e-05	1.52597e-06	8.85064e-06	-1.52597e-06	1.34286e-05	0	3.66233e-06	-3.05194e-07	8.24025e-06	3.05194e-07	0	-6.71428e-06
68	7	0	6.40908e-06	-1.22078e-06	-1.89221e-05	1.52597e-06	1.0987e-05	-9.15583e-07	1.52597e-05	2.13636e-06	6.10389e-07	0	7.32467e-06	1.83117e-06	-2.74675e-06	-5.1883e-06
68	8	0	4.57792e-06	-1.52597e-06	-1.73961e-05	0	8.54544e-06	-3.05194e-07	1.31234e-05	2.74675e-06	2.74675e-06	3.05194e-07	4.57792e-06	7.62986e-06	-4.27272e-06	-4.88311e-06
68	9	0	3.05194e-06	-3.05194e-07	-1.34286e-05	-1.52597e-06	6.10389e-06	-6.10389e-07	7.93505e-06	9.15583e-07	3.66233e-06	0	2.13636e-06	1.0987e-05	-3.05194e-06	-5.4935e-06
68	10	0	2.13636e-06	1.83117e-06	-9.46103e-06	-1.83117e-06	6.10389e-06	-1.22078e-06	3.05194e-06	-3.05194e-07	3.96753e-06	-9.15583e-07	1.83117e-06	7.01947e-06	-1.52597e-06	-3.96753e-06
68	11	0	1.52597e-06	3.05194e-06	-7.93505e-06	-1.22078e-06	7.01947e-06	-1.22078e-06	1.22078e-06	0	1.0987e-05	-6.10389e-07	2.74675e-06	6.10389e-07	-9.15583e-07	-3.05194e-07
68	12	0	1.83117e-06	2.13636e-06	-1.00714e-05	-3.05194e-07	6.40908e-06	-3.05194e-07	2.13636e-06	1.83117e-06	2.53311e-05	9.15583e-07	2.44156e-06	-9.15583e-07	0	2.44156e-06
68	13	0	2.44156e-06	6.10389e-07	-1.37337e-05	0	4.27272e-06	3.05194e-07	3.05194e-06	1.83117e-06	3.50974e-05	2.44156e-06	6.10389e-07	3.05194e-07	2.13636e-06	3.96753e-06
68	14	0	1.83117e-06	9.15583e-07	-1.40389e-05	3.05194e-07	3.96753e-06	1.22078e-06	2.13636e-06	3.05194e-07	3.2961e-05	3.35714e-06	1.22078e-06	3.05194e-07	4.57792e-06	3.96753e-06
68	15	0	3.05194e-07	1.52597e-06	-1.03766e-05	9.15583e-07	4.57792e-06	1.22078e-06	3.05194e-07	-1.22078e-06	2.38052e-05	3.96753e-06	5.1883e-06	-6.10389e-07	4.27272e-06	2.44156e-06
68	16	0	-9.15583e-07	6.10389e-07	-5.4935e-06	1.22078e-06	2.74675e-06	9.15583e-07	-9.15583e-07	-1.22078e-06	1.64805e-05	3.66233e-06	8.85064e-06	-6.10389e-07	2.13636e-06	2.13636e-06
68	17	0	-2.13636e-06	-6.10389e-07	-1.52597e-06	6.10389e-07	-3.05194e-07	3.05194e-07	-1.52597e-06	0	1.0987e-05	2.74675e-06	8.85064e-06	-3.05194e-07	3.05194e-07	3.05194e-06
68	18	0	-3.35714e-06	-9.15583e-07	1.22078e-06	6.10389e-07	-1.83117e-06	9.15583e-07	-1.52597e-06	1.22078e-06	3.05194e-06	1.52597e-06	4.88311e-06	-2.44156e-06	-9.15583e-07	3.66233e-06
68	19	0	-3.96753e-06	-3.05194e-07	3.35714e-06	6.10389e-07	0	2.44156e-06	-1.83117e-06	2.44156e-06	-3.96753e-06	9.15583e-07	6.10389e-07	-5.79869e-06	-3.35714e-06	6.10389e-07
69	0	0	-3.66233e-06	0	4.27272e-06	6.10389e-07	6.10389e-07	2.74675e-06	-1.83117e-06	3.05194e-06	-3.66233e-06	6.10389e-07	-9.15583e-07	-7.01947e-06	-7.01947e-06	-3.35714e-06
69	1	0	-3.05194e-06	0	2.74675e-06	3.05194e-07	-9.15583e-07	1.52597e-06	-9.15583e-07	2.44156e-06	3.96753e-06	0	-6.10389e-07	-7.01947e-06	-9.46103e-06	-4.27272e-06
69	2	0	-3.35714e-06	6.10389e-07	1.22078e-06	0	-3.05194e-06	0	6.10389e-07	6.10389e-07	1.2513e-05	0	3.05194e-07	-8.24025e-06	-8.54544e-06	-1.52597e-06
69	3	0	-4.27272e-06	6.10389e-07	0	0	-1.22078e-06	0	2.13636e-06	-3.05194e-07	1.61753e-05	0	6.10389e-07	-9.15583e-06	-4.88311e-06	0
69	4	0	-3.96753e-06	-3.05194e-07	3.05194e-07	3.05194e-07	1.52597e-06	6.10389e-07	1.52597e-06	-3.05194e-07	1.58701e-05	0	1.22078e-06	-5.79869e-06	-1.22078e-06	-9.15583e-07
69	5	0	-2.44156e-06	-1.52597e-06	9.15583e-07	0	1.22078e-06	1.22078e-06	-9.15583e-07	3.05194e-07	1.31234e-05	0	4.57792e-06	0	0	-2.74675e-06
69	6	0	-1.52597e-06	-9.15583e-07	1.83117e-06	-9.15583e-07	-1.22078e-06	6.10389e-07	-2.74675e-06	6.10389e-07	8.54544e-06	6.10389e-07	8.85064e-06	3.35714e-06	-9.15583e-07	-2.13636e-06
69	7	0	-1.22078e-06	9.15583e-07	2.13636e-06	-2.44156e-06	-2.44156e-06	0	-2.13636e-06	3.05194e-07	4.88311e-06	1.52597e-06	7.93505e-06	2.74675e-06	-9.15583e-07	-3.05194e-07
69	8	0	9.15583e-07	1.52597e-06	9.15583e-07	-2.74675e-06	0	-3.05194e-07	0	0	5.4935e-06	1.52597e-06	-3.05194e-07	9.15583e-07	6.10389e-07	6.10389e-07
69	9	0	5.1883e-06	6.10389e-07	0	-1.22078e-06	2.13636e-06	-6.10389e-07	9.15583e-07	-3.05194e-07	9.76622e-06	9.15583e-07	-9.76622e-06	0	2.13636e-06	9.15583e-07
69	10	0	8.85064e-06	-3.05194e-07	-3.05194e-07	0	2.44156e-06	-6.10389e-07	9.15583e-07	-1.52597e-06	1.22078e-05	3.05194e-07	-1.12922e-05	0	6.10389e-07	1.52597e-06
69	11	0	8.24025e-06	-6.10389e-07	-6.10389e-07	0	2.13636e-06	-3.05194e-07	9.15583e-07	-2.74675e-06	1.0987e-05	0	-6.71428e-06	0	-3.35714e-06	1.22078e-06
69	12	0	5.4935e-06	-3.05194e-07	-2.44156e-06	-6.10389e-07	2.74675e-06	0	1.83117e-06	-2.74675e-06	7.93505e-06	0	-2.74675e-06	3.05194e-07	-5.79869e-06	6.10389e-07
69	13	0	4.27272e-06	0	-3.35714e-06	-9.15583e-07	3.66233e-06	6.10389e-07	1.52597e-06	-9.15583e-07	5.1883e-06	-1.22078e-06	0	3.05194e-07	-4.27272e-06	9.15583e-07
69	14	0	4.27272e-06	3.05194e-07	-3.05194e-07	0	2.74675e-06	9.15583e-07	3.05194e-07	3.05194e-07	2.13636e-06	-1.22078e-06	6.40908e-06	-9.15583e-07	-6.10389e-07	2.44156e-06
69	15	0	3.35714e-06	3.05194e-07	5.1883e-06	1.22078e-06	3.05194e-07	9.15583e-07	-3.05194e-07	0	-6.10389e-07	-3.05194e-07	1.43441e-05	-3.35714e-06	6.10389e-07	3.05194e-06
69	16	0	3.05194e-07	3.05194e-07	9.15583e-06	9.15583e-07	-1.22078e-06	6.10389e-07	-3.05194e-07	-1.52597e-06	-2.44156e-06	-6.10389e-07	1.37337e-05	-5.1883e-06	-1.52597e-06	6.10389e-07
69	17	0	-1.83117e-06	9.15583e-07	9.46103e-06	0	-2.44156e-06	3.05194e-07	0	-1.83117e-06	-3.66233e-06	-2.13636e-06	2.44156e-06	-5.1883e-06	-5.4935e-06	-1.52597e-06
69	18	0	-1.83117e-06	9.15583e-07	8.54544e-06	-3.05194e-07	-3.66233e-06	6.10389e-07	-9.15583e-07	-3.05194e-07	-6.40908e-06	-3.35714e-06	-1.00714e-05	-5.4935e-06	-6.71428e-06	-1.83117e-06
69	19	0	-9.15583e-07	3.05194e-07	8.24025e-06	-3.05194e-07	-4.88311e-06	9.15583e-07	-2.74675e-06	6.10389e-07	-9.15583e-06	-2.44156e-06	-1.43441e-05	-6.10389e-06	-4.57792e-06	-3.05194e-07
70	0	0	-1.52597e-06	-6.10389e-07	7.32467e-06	-9.15583e-07	-4.57792e-06	6.10389e-07	-3.66233e-06	3.05194e-07	-9.46103e-06	-9.15583e-07	-1.06818e-05	-5.79869e-06	-2.44156e-06	0
70	1	0	-2.13636e-06	-1.22078e-06	4.88311e-06	-1.52597e-06	-3.35714e-06	0	-2.74675e-06	-6.10389e-07	-7.01947e-06	-9.15583e-07	-4.57792e-06	-4.57792e-06	-2.44156e-06	-3.05194e-07
70	2	0	-1.83117e-06	-9.15583e-07	3.96753e-06	-6.10389e-07	-2.74675e-06	-3.05194e-07	-1.52597e-06	-9.15583e-07	-5.4935e-06	-2.13636e-06	6.10389e-07	-3.05194e-06	-3.35714e-06	-3.05194e-07
70	3	0	-1.22078e-06	-1.22078e-06	6.40908e-06	6.10389e-07	-3.05194e-06	0	-6.10389e-07	-6.10389e-07	-6.40908e-06	-2.13636e-06	4.27272e-06	-2.44156e-06	-2.44156e-06	3.05194e-07
70	4	0	-1.22078e-06	-1.52597e-06	9.46103e-06	1.22078e-06	-2.74675e-06	0	-1.22078e-06	-6.10389e-07	-8.24025e-06	-6.10389e-07	4.27272e-06	-2.13636e-06	-3.05194e-07	1.83117e-06
70	5	0	-1.83117e-06	-1.52597e-06	9.15583e-06	0	-1.22078e-06	0	-2.44156e-06	-6.10389e-07	-1.15974e-05	0	1.22078e-06	-1.83117e-06	3.05194e-07	3.05194e-06
70	6	0	-1.52597e-06	-6.10389e-07	6.40908e-06	-1.52597e-06	-3.05194e-07	0	-3.66233e-06	0	-1.98376e-05	-9.15583e-07	-1.22078e-06	-1.83117e-06	-1.22078e-06	2.74675e-06
70	7	0	-6.10389e-07	0	4.27272e-06	-1.52597e-06	-6.10389e-07	6.10389e-07	-4.88311e-06	0	-3.17402e-05	-2.13636e-06	-1.52597e-06	-2.13636e-06	-2.13636e-06	1.22078e-06
70	8	0	-9.15583e-07	0	3.66233e-06	0	-1.83117e-06	9.15583e-07	-5.79869e-06	-6.10389e-07	-4.02857e-05	-1.52597e-06	-2.13636e-06	-2.44156e-06	-6.10389e-07	0
70	9	0	-2.13636e-06	0	2.44156e-06	9.15583e-07	-2.13636e-06	0	-6.40908e-06	-2.44156e-06	-4.12012e-05	-3.05194e-07	-3.96753e-06	-2.13636e-06	1.52597e-06	-6.10389e-07
70	10	0	-2.13636e-06	3.05194e-07	6.10389e-07	9.15583e-07	-2.44156e-06	-6.10389e-07	-6.71428e-06	-3.05194e-06	-3.78441e-05	6.10389e-07	-5.4935e-06	-2.13636e-06	2.44156e-06	-3.05194e-07
70	11	0	-9.15583e-07	1.22078e-06	-6.10389e-07	3.05194e-07	-2.74675e-06	-9.15583e-07	-6.40908e-06	-2.13636e-06	-3.38766e-05	3.05194e-07	-4.27272e-06	-2.44156e-06	1.83117e-06	-3.05194e-07
70	12	0	3.05194e-07	1.52597e-06	-1.22078e-06	9.15583e-07	-3.05194e-06	-9.15583e-07	-5.79869e-06	-9.15583e-07	-2.96039e-05	-3.05194e-07	-2.44156e-06	-2.13636e-06	6.10389e-07	-3.05194e-07
70	13	0	3.05194e-07	9.15583e-07	-2.13636e-06	1.52597e-06	-2.74675e-06	-9.15583e-07	-5.79869e-06	-1.22078e-06	-2.59415e-05	-1.52597e-06	-6.10389e-07	-1.83117e-06	3.05194e-07	0
70	14	0	0	0	-4.57792e-06	1.22078e-06	-2.13636e-06	-3.05194e-07	-5.4935e-06	-2.13636e-06	-2.53311e-05	-2.44156e-06	1.22078e-06	-2.13636e-06	3.05194e-07	6.10389e-07
70	15	0	0	0	-7.01947e-06	0	-1.83117e-06	3.05194e-07	-4.57792e-06	-2.44156e-06	-2.50259e-05	-2.44156e-06	3.96753e-06	-3.66233e-06	9.15583e-07	9.15583e-07
70	16	0	-3.05194e-07	-3.05194e-07	-7.62986e-06	-1.22078e-06	-2.44156e-06	6.10389e-07	-3.05194e-06	-1.52597e-06	-2.0448e-05	-1.52597e-06	5.4935e-06	-4.27272e-06	6.10389e-07	6.10389e-07
70	17	0	-1.22078e-06	0	-7.32467e-06	-9.15583e-07	-3.66233e-06	0	-1.83117e-06	-9.15583e-07	-1.12922e-05	-6.10389e-07	6.40908e-06	-3.35714e-06	-1.52597e-06	9.15583e-07
70	18	0	-3.05194e-06	0	-6.10389e-06	0	-4.88311e-06	-6.10389e-07	-6.10389e-07	-6.10389e-07	-2.13636e-06	-3.05194e-07	8.54544e-06	-1.52597e-06	-4.57792e-06	1.83117e-06
70	19	0	-4.88311e-06	0	-4.88311e-06	9.15583e-07	-5.1883e-06	-3.05194e-07	3.05194e-07	-3.05194e-07	5.4935e-06	-3.05194e-07	1.19026e-05	-6.10389e-07	-4.88311e-06	2.44156e-06
71	0	0	-5.4935e-06	-3.05194e-07	-3.35714e-06	9.15583e-07	-3.96753e-06	0	9.15583e-07	3.05194e-07	1.49545e-05	-6.10389e-07	1.0987e-05	-6.10389e-07	-3.35714e-06	1.83117e-06
71	1	0	-4.57792e-06	-1.52597e-06	-3.05194e-06	3.05194e-07	-1.83117e-06	-3.05194e-07	3.05194e-07	6.10389e-07	2.28896e-05	-6.10389e-07	5.79869e-06	-9.15583e-07	-5.1883e-06	9.15583e-07
71	2	0	-2.44156e-06	-2.44156e-06	-4.57792e-06	0	-6.10389e-07	-9.15583e-07	-9.15583e-07	0	2.07532e-05	-6.10389e-07	1.83117e-06	-6.10389e-07	-1.06818e-05	6.10389e-07
71	3	0	-6.10389e-07	-2.44156e-06	-6.10389e-06	0	-9.15583e-07	-1.22078e-06	-1.52597e-06	0	8.54544e-06	-3.05194e-07	3.05194e-06	-6.10389e-07	-1.34286e-05	6.10389e-07
71	4	0	0	-9.15583e-07	-7.01947e-06	-6.10389e-07	-1.52597e-06	-9.15583e-07	-9.15583e-07	6.10389e-07	-1.83117e-06	0	3.96753e-06	-1.52597e-06	-9.15583e-06	6.10389e-07
71	5	0	0	3.05194e-07	-7.32467e-06	-1.52597e-06	-1.22078e-06	-9.15583e-07	-6.10389e-07	1.22078e-06	-2.13636e-06	6.10389e-07	-1.52597e-06	-2.13636e-06	-4.27272e-06	1.52597e-06
71	6	0	-3.05194e-07	0	-7.01947e-06	-2.44156e-06	-6.10389e-07	-9.15583e-07	-2.13636e-06	3.05194e-07	0	3.05194e-07	-1.06818e-05	-2.44156e-06	-4.88311e-06	1.83117e-06
71	7	0	-6.10389e-07	-3.05194e-07	-3.05194e-06	-2.44156e-06	-9.15583e-07	-1.52597e-06	-4.57792e-06	-1.22078e-06	-4.57792e-06	0	-1.40389e-05	-2.44156e-06	-7.93505e-06	3.05194e-07
71	8	0	-1.52597e-06	0	5.4935e-06	-1.83117e-06	-1.52597e-06	-2.44156e-06	-5.79869e-06	-1.52597e-06	-1.46493e-05	0	-7.93505e-06	-2.74675e-06	-6.10389e-06	-1.52597e-06
71	9	0	-2.13636e-06	6.10389e-07	1.64805e-05	-1.52597e-06	-1.22078e-06	-2.74675e-06	-4.57792e-06	-6.10389e-07	-2.25844e-05	0	6.10389e-07	-2.74675e-06	0	-2.74675e-06
71	10	0	-1.22078e-06	9.15583e-07	2.31948e-05	-1.22078e-06	-3.05194e-07	-1.22078e-06	-1.83117e-06	3.05194e-07	-2.71623e-05	3.05194e-07	4.27272e-06	-1.83117e-06	5.1883e-06	-2.13636e-06
71	11	0	3.05194e-07	6.10389e-07	2.25844e-05	-9.15583e-07	0	3.05194e-07	6.10389e-07	3.05194e-07	-3.05194e-05	0	2.74675e-06	0	8.24025e-06	-9.15583e-07
71	12	0	3.05194e-07	6.10389e-07	1.77013e-05	-6.10389e-07	0	6.10389e-07	2.44156e-06	3.05194e-07	-3.08246e-05	0	1.52597e-06	1.22078e-06	1.37337e-05	0
71	13	0	-1.52597e-06	9.15583e-07	1.2513e-05	0	-3.05194e-07	-6.10389e-07	3.35714e-06	9.15583e-07	-2.38052e-05	0	3.35714e-06	1.22078e-06	2.13636e-05	1.22078e-06
71	14	0	-3.05194e-06	3.05194e-07	1.03766e-05	0	-3.05194e-07	-1.83117e-06	3.96753e-06	1.22078e-06	-8.24025e-06	0	4.57792e-06	9.15583e-07	2.47207e-05	1.22078e-06
71	15	0	-1.83117e-06	-3.05194e-07	1.12922e-05	3.05194e-07	0	-1.22078e-06	4.88311e-06	0	1.40389e-05	6.10389e-07	-3.05194e-07	1.83117e-06	2.13636e-05	-1.22078e-06
71	16	0	1.22078e-06	0	1.31234e-05	3.05194e-07	1.52597e-06	0	5.79869e-06	-6.10389e-07	4.08961e-05	3.05194e-07	-1.06818e-05	3.66233e-06	1.49545e-05	-3.96753e-06
71	17	0	4.27272e-06	9.15583e-07	1.40389e-05	0	3.66233e-06	0	6.71428e-06	-3.05194e-07	6.62272e-05	0	-1.80065e-05	4.57792e-06	1.00714e-05	-3.96753e-06
71	18	0	5.79869e-06	3.05194e-07	1.12922e-05	0	4.57792e-06	-6.10389e-07	7.32467e-06	6.10389e-07	8.17921e-05	-3.05194e-07	-1.58701e-05	3.96753e-06	6.40908e-06	-2.44156e-06
71	19	0	5.79869e-06	-1.83117e-06	5.4935e-06	6.10389e-07	4.27272e-06	-1.22078e-06	7.62986e-06	9.15583e-07	8.60648e-05	-3.05194e-07	-7.62986e-06	1.83117e-06	3.05194e-06	-2.74675e-06
72	0	0	5.1883e-06	-3.66233e-06	0	9.15583e-07	3.66233e-06	-1.52597e-06	7.93505e-06	0	8.637e-05	0	-1.83117e-06	0	1.22078e-06	-3.05194e-06
72	1	0	3.05194e-06	-3.05194e-06	-3.35714e-06	0	2.74675e-06	-1.22078e-06	7.32467e-06	-9.15583e-07	8.75908e-05	-3.05194e-07	-1.83117e-06	-3.05194e-07	1.83117e-06	2.44156e-06
72	2	0	0	-1.83117e-06	-4.57792e-06	-9.15583e-07	1.22078e-06	-6.10389e-07	5.79869e-06	-1.52597e-06	8.4844e-05	-9.15583e-07	-2.13636e-06	0	2.13636e-06	1.34286e-05
72	3	0	-3.05194e-06	-1.22078e-06	-5.1883e-06	-1.22078e-06	-9.15583e-07	0	3.96753e-06	-1.52597e-06	7.29415e-05	-2.13636e-06	6.10389e-07	9.15583e-07	6.10389e-07	1.95324e-05
72	4	0	-4.88311e-06	-9.15583e-07	-6.10389e-06	-6.10389e-07	-3.35714e-06	-6.10389e-07	1.83117e-06	-9.15583e-07	5.58506e-05	-3.05194e-06	4.88311e-06	-3.05194e-07	0	1.46493e-05
72	5	0	-5.1883e-06	3.05194e-07	-6.40908e-06	-6.10389e-07	-4.27272e-06	-1.22078e-06	-3.05194e-07	0	4.02857e-05	-2.74675e-06	7.32467e-06	-3.96753e-06	9.15583e-07	4.27272e-06
72	6	0	-4.88311e-06	1.22078e-06	-5.4935e-06	-1.22078e-06	-4.88311e-06	-1.22078e-06	-2.44156e-06	3.05194e-07	2.62467e-05	-1.52597e-06	7.62986e-06	-7.01947e-06	2.44156e-06	-1.52597e-06
72	7	0	-4.88311e-06	9.15583e-07	-3.66233e-06	-1.52597e-06	-4.88311e-06	0	-3.35714e-06	9.15583e-07	1.19026e-05	0	7.93505e-06	-6.71428e-06	2.44156e-06	-2.13636e-06
72	8	0	-4.27272e-06	0	-1.52597e-06	-1.22078e-06	-4.57792e-06	3.05194e-07	-3.35714e-06	1.22078e-06	1.52597e-06	0	7.93505e-06	-2.74675e-06	2.74675e-06	-6.10389e-07
72	9	0	-3.05194e-06	-3.05194e-07	-6.10389e-07	-9.15583e-07	-3.66233e-06	0	-2.44156e-06	1.22078e-06	-1.52597e-06	-6.10389e-07	7.01947e-06	1.22078e-06	4.27272e-06	-3.05194e-07
72	10	0	-1.52597e-06	-6.10389e-07	0	-9.15583e-07	-2.74675e-06	-3.05194e-07	-1.83117e-06	3.05194e-07	-1.52597e-06	-6.10389e-07	5.79869e-06	3.05194e-06	5.1883e-06	-3.05194e-07
72	11	0	-9.15583e-07	-6.10389e-07	9.15583e-07	-6.10389e-07	-2.44156e-06	9.15583e-07	-9.15583e-07	-6.10389e-07	-4.27272e-06	0	4.57792e-06	2.44156e-06	4.88311e-06	-6.10389e-07
72	12	0	-1.52597e-06	0	1.22078e-06	0	-2.13636e-06	2.44156e-06	0	-1.22078e-06	-7.01947e-06	3.05194e-07	2.13636e-06	1.52597e-06	3.35714e-06	-2.13636e-06
72	13	0	-1.83117e-06	6.10389e-07	9.15583e-07	0	-1.83117e-06	1.83117e-06	0	-6.10389e-07	-5.79869e-06	-3.05194e-07	-6.10389e-07	6.10389e-07	1.22078e-06	-3.05194e-06
72	14	0	-1.83117e-06	9.15583e-07	9.15583e-07	-9.15583e-07	-3.05194e-06	3.05194e-07	-3.05194e-07	3.05194e-07	-2.44156e-06	-1.52597e-06	-9.15583e-07	-3.05194e-07	-1.52597e-06	-1.22078e-06
72	15	0	-1.52597e-06	0	1.83117e-06	-1.83117e-06	-4.88311e-06	0	-1.22078e-06	6.10389e-07	-2.13636e-06	-1.22078e-06	1.83117e-06	-1.52597e-06	-3.66233e-06	1.52597e-06
72	16	0	-1.52597e-06	0	2.13636e-06	-1.83117e-06	-4.88311e-06	3.05194e-07	-1.52597e-06	3.05194e-07	-3.96753e-06	3.05194e-07	3.96753e-06	-2.74675e-06	-3.35714e-06	2.44156e-06
72	17	0	-9.15583e-07	9.15583e-07	3.05194e-07	-6.10389e-07	-1.83117e-06	9.15583e-07	-9.15583e-07	0	-2.74675e-06	1.52597e-06	2.44156e-06	-2.13636e-06	-1.52597e-06	1.22078e-06
72	18	0	0	9.15583e-07	-2.74675e-06	6.10389e-07	6.10389e-07	3.05194e-07	0	6.10389e-07	1.22078e-06	1.22078e-06	0	-6.10389e-07	-3.05194e-07	0
72	19	0	3.05194e-07	3.05194e-07	-4.88311e-06	9.15583e-07	1.22078e-06	6.10389e-07	3.05194e-07	9.15583e-07	4.57792e-06	6.10389e-07	-3.05194e-07	3.05194e-07	-1.22078e-06	0
73	0	0	3.05194e-07	9.15583e-07	-4.88311e-06	0	1.22078e-06	9.15583e-07	9.15583e-07	0	5.79869e-06	6.10389e-07	0	6.10389e-07	-1.83117e-06	3.05194e-07
73	1	0	6.10389e-07	2.44156e-06	-4.88311e-06	-1.22078e-06	4.27272e-06	9.15583e-07	1.22078e-06	-1.22078e-06	5.79869e-06	1.22078e-06	-1.22078e-06	6.10389e-07	-9.15583e-07	1.52597e-06
73	2	0	1.52597e-06	3.05194e-06	-6.40908e-06	-1.22078e-06	7.62986e-06	0	1.52597e-06	-2.13636e-06	4.27272e-06	9.15583e-07	-3.05194e-06	1.52597e-06	6.10389e-07	3.05194e-06
73	3	0	2.13636e-06	9.15583e-07	-7.62986e-06	-3.05194e-07	8.54544e-06	0	1.52597e-06	-1.52597e-06	9.15583e-07	3.05194e-07	-6.10389e-07	2.44156e-06	1.22078e-06	2.74675e-06
73	4	0	1.83117e-06	-9.15583e-07	-5.4935e-06	0	5.79869e-06	0	0	0	-3.35714e-06	0	3.35714e-06	2.74675e-06	1.52597e-06	-3.05194e-07
73	5	0	6.10389e-07	-9.15583e-07	-2.13636e-06	-9.15583e-07	3.66233e-06	0	-1.52597e-06	6.10389e-07	-6.71428e-06	6.10389e-07	3.66233e-06	2.44156e-06	2.44156e-06	-3.35714e-06
73	6	0	0	3.05194e-07	0	-1.83117e-06	3.66233e-06	-6.10389e-07	-2.13636e-06	0	-8.54544e-06	1.52597e-06	0	3.05194e-06	2.74675e-06	-2.74675e-06
73	7	0	3.05194e-07	3.05194e-07	0	-1.22078e-06	4.57792e-06	-3.05194e-07	-1.22078e-06	0	-1.0987e-05	2.13636e-06	-2.13636e-06	3.35714e-06	2.13636e-06	3.05194e-07
73	8	0	6.10389e-07	-3.05194e-07	0	6.10389e-07	3.96753e-06	3.05194e-07	-9.15583e-07	0	-1.34286e-05	1.22078e-06	6.10389e-07	3.05194e-06	1.22078e-06	2.44156e-06
73	9	0	3.05194e-07	-6.10389e-07	1.22078e-06	1.83117e-06	2.74675e-06	9.15583e-07	-2.44156e-06	0	-1.52597e-05	0	4.27272e-06	1.83117e-06	6.10389e-07	1.52597e-06
73	10	0	0	0	2.44156e-06	1.22078e-06	1.83117e-06	3.05194e-07	-3.96753e-06	0	-1.67857e-05	-6.10389e-07	4.88311e-06	1.52597e-06	-3.05194e-07	3.05194e-07
73	11	0	-3.05194e-07	0	2.74675e-06	0	9.15583e-07	0	-3.66233e-06	3.05194e-07	-1.92272e-05	-3.05194e-07	2.13636e-06	1.52597e-06	-3.35714e-06	6.10389e-07
73	12	0	-9.15583e-07	0	2.13636e-06	-3.05194e-07	3.05194e-07	1.22078e-06	-2.44156e-06	1.83117e-06	-2.13636e-05	3.05194e-07	-3.05194e-07	3.05194e-07	-6.71428e-06	9.15583e-07
73	13	0	-6.10389e-07	3.05194e-07	9.15583e-07	-6.10389e-07	0	2.13636e-06	-2.44156e-06	2.13636e-06	-2.22792e-05	9.15583e-07	-2.13636e-06	-9.15583e-07	-7.01947e-06	0
73	14	0	9.15583e-07	1.83117e-06	0	-3.05194e-07	0	1.52597e-06	-3.05194e-06	9.15583e-07	-2.31948e-05	1.52597e-06	-2.44156e-06	-1.22078e-06	-4.27272e-06	-1.22078e-06
73	15	0	2.74675e-06	2.13636e-06	-6.10389e-07	3.05194e-07	6.10389e-07	0	-3.05194e-06	-9.15583e-07	-2.56363e-05	1.83117e-06	0	0	-1.52597e-06	-1.22078e-06
73	16	0	3.05194e-06	1.52597e-06	-1.22078e-06	6.10389e-07	1.83117e-06	-6.10389e-07	-2.13636e-06	-1.22078e-06	-2.65519e-05	1.52597e-06	2.74675e-06	0	-1.52597e-06	-3.05194e-07
73	17	0	1.52597e-06	9.15583e-07	-1.52597e-06	6.10389e-07	3.05194e-06	3.05194e-07	-2.13636e-06	-6.10389e-07	-2.35e-05	9.15583e-07	2.13636e-06	-9.15583e-07	-2.44156e-06	0
73	18	0	3.05194e-07	6.10389e-07	-1.22078e-06	0	2.74675e-06	9.15583e-07	-2.74675e-06	-3.05194e-07	-1.92272e-05	1.22078e-06	-3.66233e-06	-3.05194e-07	-2.13636e-06	0
73	19	0	6.10389e-07	0	-1.22078e-06	0	1.22078e-06	6.10389e-07	-2.13636e-06	-3.05194e-07	-1.80065e-05	1.52597e-06	-9.15583e-06	1.22078e-06	-9.15583e-07	0
74	0	0	1.83117e-06	-6.10389e-07	-6.10389e-07	6.10389e-07	3.05194e-07	0	-6.10389e-07	0	-1.89221e-05	1.52597e-06	-8.54544e-06	1.83117e-06	-1.22078e-06	0
74	1	0	2.44156e-06	0	-3.05194e-07	6.10389e-07	6.10389e-07	-6.10389e-07	0	6.10389e-07	-1.89221e-05	6.10389e-07	-3.96753e-06	0	-3.05194e-06	-6.10389e-07
74	2	0	1.83117e-06	1.22078e-06	0	0	6.10389e-07	-1.52597e-06	-3.05194e-07	0	-1.64805e-05	6.10389e-07	-2.13636e-06	-1.52597e-06	-3.66233e-06	-2.13636e-06
74	3	0	1.52597e-06	1.52597e-06	9.15583e-07	3.05194e-07	-3.05194e-07	-1.83117e-06	-9.15583e-07	-1.83117e-06	-1.49545e-05	1.52597e-06	-3.96753e-06	-1.22078e-06	-1.52597e-06	-2.13636e-06
74	4	0	9.15583e-07	3.05194e-07	1.83117e-06	1.52597e-06	-2.13636e-06	-1.83117e-06	0	-3.05194e-06	-1.49545e-05	2.13636e-06	-5.1883e-06	-3.05194e-07	6.10389e-07	-6.10389e-07
74	5	0	0	0	2.13636e-06	1.83117e-06	-1.83117e-06	-1.52597e-06	3.05194e-07	-1.83117e-06	-1.55649e-05	1.83117e-06	-3.05194e-06	0	6.10389e-07	6.10389e-07
74	6	0	-1.22078e-06	9.15583e-07	1.22078e-06	6.10389e-07	-3.05194e-07	-9.15583e-07	0	0	-1.55649e-05	1.22078e-06	-6.10389e-07	6.10389e-07	-6.10389e-07	6.10389e-07
74	7	0	-1.52597e-06	1.83117e-06	3.05194e-07	-6.10389e-07	-3.05194e-07	-9.15583e-07	0	6.10389e-07	-1.64805e-05	9.15583e-07	-6.10389e-07	1.22078e-06	-9.15583e-07	6.10389e-07
74	8	0	-9.15583e-07	9.15583e-07	6.10389e-07	-9.15583e-07	-1.52597e-06	-6.10389e-07	9.15583e-07	0	-1.73961e-05	1.52597e-06	-1.83117e-06	1.22078e-06	0	1.83117e-06
74	9	0	-9.15583e-07	0	1.22078e-06	0	-1.83117e-06	-3.05194e-07	6.10389e-07	-6.10389e-07	-1.73961e-05	1.83117e-06	-2.13636e-06	6.10389e-07	9.15583e-07	1.83117e-06
74	10	0	-1.52597e-06	3.05194e-07	1.83117e-06	3.05194e-07	-9.15583e-07	0	-9.15583e-07	-9.15583e-07	-1.61753e-05	1.83117e-06	-1.83117e-06	1.83117e-06	-3.05194e-07	-2.44156e-06
74	11	0	-2.13636e-06	9.15583e-07	2.13636e-06	0	-9.15583e-07	-3.05194e-07	-2.13636e-06	-6.10389e-07	-1.52597e-05	1.52597e-06	-1.22078e-06	3.05194e-06	-2.44156e-06	-9.76622e-06
74	12	0	-2.13636e-06	6.10389e-07	2.44156e-06	-3.05194e-07	-2.13636e-06	-3.05194e-07	-6.10389e-07	-3.05194e-07	-1.49545e-05	1.52597e-06	-9.15583e-07	0	-3.66233e-06	-1.34286e-05
74	13	0	-1.83117e-06	-3.05194e-07	2.44156e-06	-3.05194e-07	-2.74675e-06	-3.05194e-07	1.22078e-06	3.05194e-07	-1.40389e-05	1.22078e-06	-6.10389e-07	-6.40908e-06	-3.35714e-06	-1.03766e-05
74	14	0	-9.15583e-07	-6.10389e-07	1.22078e-06	-3.05194e-07	-1.22078e-06	-3.05194e-07	9.15583e-07	9.15583e-07	-1.34286e-05	3.05194e-07	-1.83117e-06	-8.85064e-06	-2.74675e-06	-4.88311e-06
74	15	0	6.10389e-07	3.05194e-07	0	-3.05194e-07	3.05194e-07	0	-3.05194e-07	9.15583e-07	-1.37337e-05	0	-2.74675e-06	-5.79869e-06	-2.44156e-06	-3.35714e-06
74	16	0	1.83117e-06	1.52597e-06	-1.83117e-06	0	6.10389e-07	-3.05194e-07	-9.15583e-07	6.10389e-07	-1.28182e-05	0	-2.13636e-06	-3.66233e-06	-1.83117e-06	-5.1883e-06
74	17	0	2.44156e-06	1.22078e-06	-3.66233e-06	3.05194e-07	0	-6.10389e-07	0	1.22078e-06	-7.32467e-06	3.05194e-07	-9.15583e-07	-5.4935e-06	-1.83117e-06	-3.66233e-06
74	18	0	2.74675e-06	0	-6.10389e-06	3.05194e-07	9.15583e-07	-9.15583e-07	1.22078e-06	1.52597e-06	1.83117e-06	9.15583e-07	-1.22078e-06	-4.88311e-06	-3.35714e-06	3.05194e-06
74	19	0	3.35714e-06	-6.10389e-07	-8.24025e-06	-3.05194e-07	2.44156e-06	0	9.15583e-07	6.10389e-07	9.15583e-06	9.15583e-07	-2.13636e-06	3.66233e-06	-3.66233e-06	9.15583e-06
75	0	0	3.66233e-06	-9.15583e-07	-7.62986e-06	-9.15583e-07	2.13636e-06	1.22078e-06	-9.15583e-07	-3.05194e-07	1.06818e-05	6.10389e-07	-1.52597e-06	1.37337e-05	-1.52597e-06	7.01947e-06
75	1	0	2.74675e-06	-1.22078e-06	-3.96753e-06	-3.05194e-07	6.10389e-07	1.52597e-06	-2.74675e-06	-3.05194e-07	7.62986e-06	0	9.15583e-07	1.37337e-05	1.22078e-06	1.22078e-06
75	2	0	1.52597e-06	-1.22078e-06	3.05194e-07	3.05194e-07	0	6.10389e-07	-3.35714e-06	3.05194e-07	3.66233e-06	-3.05194e-07	1.83117e-06	4.88311e-06	1.83117e-06	1.52597e-06
75	3	0	1.52597e-06	-6.10389e-07	3.35714e-06	3.05194e-07	6.10389e-07	0	-2.44156e-06	3.05194e-07	0	-9.15583e-07	0	0	0	1.03766e-05
75	4	0	2.44156e-06	0	3.96753e-06	3.05194e-07	1.22078e-06	6.10389e-07	-9.15583e-07	0	-2.74675e-06	-1.22078e-06	-1.22078e-06	5.1883e-06	-2.13636e-06	1.67857e-05
75	5	0	2.44156e-06	9.15583e-07	2.74675e-06	9.15583e-07	6.10389e-07	1.83117e-06	-6.10389e-07	0	-4.88311e-06	-1.22078e-06	-6.10389e-07	1.43441e-05	-1.52597e-06	1.2513e-05
75	6	0	1.22078e-06	9.15583e-07	1.22078e-06	9.15583e-07	0	1.52597e-06	-1.83117e-06	3.05194e-07	-5.79869e-06	-6.10389e-07	0	1.80065e-05	0	1.52597e-06
75	7	0	3.05194e-07	3.05194e-07	0	3.05194e-07	9.15583e-07	3.05194e-07	-2.74675e-06	0	-7.62986e-06	-3.05194e-07	-3.05194e-07	1.61753e-05	0	-5.4935e-06
75	8	0	6.10389e-07	0	-1.52597e-06	-3.05194e-07	1.22078e-06	0	-2.13636e-06	-9.15583e-07	-9.76622e-06	0	9.15583e-07	1.22078e-05	-9.15583e-07	-6.10389e-06
75	9	0	1.22078e-06	0	-3.66233e-06	0	0	3.05194e-07	-9.15583e-07	-1.22078e-06	-1.03766e-05	0	4.57792e-06	7.93505e-06	-1.52597e-06	-5.1883e-06
75	10	0	1.52597e-06	0	-5.4935e-06	1.52597e-06	-1.52597e-06	6.10389e-07	-1.52597e-06	-9.15583e-07	-1.03766e-05	3.05194e-07	6.40908e-06	2.74675e-06	-6.10389e-07	-6.10389e-06
75	11	0	1.52597e-06	3.05194e-07	-5.1883e-06	2.44156e-06	-1.52597e-06	6.10389e-07	-3.35714e-06	-9.15583e-07	-1.28182e-05	3.05194e-07	3.66233e-06	-2.13636e-06	3.05194e-07	-6.71428e-06
75	12	0	1.22078e-06	6.10389e-07	-3.96753e-06	1.52597e-06	-3.05194e-07	3.05194e-07	-3.66233e-06	-1.52597e-06	-1.83117e-05	0	-3.05194e-07	-5.79869e-06	1.83117e-06	-4.27272e-06
75	13	0	3.05194e-07	0	-3.05194e-06	3.05194e-07	3.05194e-07	3.05194e-07	-1.83117e-06	-9.15583e-07	-2.07532e-05	-3.05194e-07	-3.66233e-06	-7.93505e-06	2.44156e-06	-1.22078e-06
75	14	0	0	-1.22078e-06	-3.96753e-06	0	6.10389e-07	3.05194e-07	3.05194e-07	3.05194e-07	-1.49545e-05	-3.05194e-07	-6.71428e-06	-9.46103e-06	1.83117e-06	0
75	15	0	-6.10389e-07	-1.52597e-06	-5.1883e-06	0	6.10389e-07	0	1.52597e-06	6.10389e-07	-4.88311e-06	0	-1.12922e-05	-8.54544e-06	6.10389e-07	9.15583e-07
75	16	0	-3.05194e-07	-3.05194e-07	-4.57792e-06	3.05194e-07	1.22078e-06	0	2.44156e-06	-3.05194e-07	0	9.15583e-07	-1.40389e-05	-4.57792e-06	3.05194e-07	3.96753e-06
75	17	0	0	6.10389e-07	-3.05194e-06	0	1.22078e-06	-3.05194e-07	3.66233e-06	-1.22078e-06	-3.05194e-06	1.22078e-06	-9.76622e-06	6.10389e-07	1.22078e-06	6.71428e-06
75	18	0	6.10389e-07	6.10389e-07	-1.52597e-06	3.05194e-07	9.15583e-07	-3.05194e-07	3.96753e-06	-3.05194e-07	-9.15583e-06	9.15583e-07	-1.52597e-06	3.66233e-06	1.22078e-06	6.71428e-06
75	19	0	1.22078e-06	0	-9.15583e-07	9.15583e-07	9.15583e-07	-3.05194e-07	2.44156e-06	3.05194e-07	-1.15974e-05	3.05194e-07	3.35714e-06	2.74675e-06	0	4.57792e-06
76	0	0	1.52597e-06	0	-9.15583e-07	1.83117e-06	9.15583e-07	3.05194e-07	9.15583e-07	3.05194e-07	-1.03766e-05	3.05194e-07	2.74675e-06	0	-1.52597e-06	2.13636e-06
76	1	0	9.15583e-07	0	-6.10389e-07	1.52597e-06	3.05194e-07	1.22078e-06	3.05194e-07	0	-8.85064e-06	0	9.15583e-07	0	-3.05194e-06	9.15583e-07
76	2	0	3.05194e-07	3.05194e-07	3.05194e-07	9.15583e-07	-9.15583e-07	1.52597e-06	6.10389e-07	0	-7.32467e-06	-3.05194e-07	9.15583e-07	2.74675e-06	-3.96753e-06	9.15583e-07
76	3	0	-3.05194e-07	-3.05194e-07	1.83117e-06	3.05194e-07	-1.83117e-06	1.22078e-06	0	9.15583e-07	-4.27272e-06	-9.15583e-07	9.15583e-07	5.79869e-06	-4.88311e-06	2.13636e-06
76	4	0	-1.22078e-06	-6.10389e-07	3.35714e-06	3.05194e-07	-1.83117e-06	6.10389e-07	-1.22078e-06	9.15583e-07	-1.52597e-06	-9.15583e-07	-3.05194e-07	5.4935e-06	-4.88311e-06	3.35714e-06
76	5	0	-2.13636e-06	-3.05194e-07	4.57792e-06	0	-1.83117e-06	0	-1.22078e-06	0	-9.15583e-07	0	-2.13636e-06	3.35714e-06	-3.96753e-06	1.83117e-06
76	6	0	-2.13636e-06	0	4.57792e-06	-9.15583e-07	-2.13636e-06	-3.05194e-07	0	0	-1.22078e-06	6.10389e-07	-2.74675e-06	2.74675e-06	-3.35714e-06	-1.83117e-06
76	7	0	-3.05194e-07	6.10389e-07	3.66233e-06	-1.83117e-06	-2.13636e-06	-9.15583e-07	6.10389e-07	0	0	0	-2.44156e-06	2.44156e-06	-3.66233e-06	-4.57792e-06
76	8	0	3.05194e-07	1.22078e-06	3.05194e-06	-1.52597e-06	-1.22078e-06	-9.15583e-07	-3.05194e-07	0	1.52597e-06	-1.52597e-06	-2.44156e-06	-3.05194e-07	-2.74675e-06	-3.66233e-06
76	9	0	0	1.83117e-06	3.96753e-06	-9.15583e-07	-9.15583e-07	-6.10389e-07	-1.52597e-06	-3.05194e-07	1.52597e-06	-1.52597e-06	-1.83117e-06	-4.57792e-06	0	-1.52597e-06
76	10	0	-1.22078e-06	1.83117e-06	5.1883e-06	-1.22078e-06	-2.44156e-06	-3.05194e-07	-1.22078e-06	0	0	0	-6.10389e-07	-5.1883e-06	2.74675e-06	-1.22078e-06
76	11	0	-6.10389e-07	1.22078e-06	3.96753e-06	-2.13636e-06	-3.96753e-06	3.05194e-07	-6.10389e-07	6.10389e-07	-1.22078e-06	1.83117e-06	3.05194e-07	-2.13636e-06	3.96753e-06	-2.13636e-06
76	12	0	3.05194e-07	3.05194e-07	9.15583e-07	-1.52597e-06	-3.05194e-06	1.22078e-06	-3.05194e-07	1.22078e-06	-6.10389e-07	1.52597e-06	3.05194e-07	-3.05194e-07	3.66233e-06	-1.83117e-06
76	13	0	9.15583e-07	0	-6.10389e-07	0	-3.05194e-07	1.83117e-06	-3.05194e-07	1.52597e-06	0	3.05194e-07	0	-1.52597e-06	3.66233e-06	-6.10389e-07
76	14	0	6.10389e-07	0	-3.05194e-07	6.10389e-07	1.83117e-06	9.15583e-07	3.05194e-07	1.52597e-06	1.52597e-06	0	-1.22078e-06	-6.10389e-07	4.27272e-06	0
76	15	0	1.22078e-06	9.15583e-07	-1.22078e-06	0	2.13636e-06	0	1.22078e-06	2.13636e-06	7.01947e-06	6.10389e-07	-2.74675e-06	4.27272e-06	4.27272e-06	0
76	16	0	3.05194e-06	1.52597e-06	-6.10389e-06	-9.15583e-07	2.44156e-06	0	1.52597e-06	2.74675e-06	1.58701e-05	1.52597e-06	-3.66233e-06	7.32467e-06	3.66233e-06	9.15583e-07
76	17	0	3.66233e-06	9.15583e-07	-1.15974e-05	-6.10389e-07	3.35714e-06	6.10389e-07	2.13636e-06	2.13636e-06	2.10584e-05	1.83117e-06	-3.05194e-06	3.35714e-06	2.74675e-06	1.22078e-06
76	18	0	2.44156e-06	3.05194e-07	-1.2513e-05	0	3.66233e-06	6.10389e-07	2.74675e-06	9.15583e-07	1.89221e-05	1.52597e-06	-9.15583e-07	-3.05194e-06	2.44156e-06	0
76	19	0	1.52597e-06	3.05194e-07	-8.24025e-06	-9.15583e-07	2.44156e-06	-3.05194e-07	2.44156e-06	0	1.0987e-05	1.22078e-06	0	-5.1883e-06	2.13636e-06	-1.22078e-06
77	0	0	1.52597e-06	9.15583e-07	-2.74675e-06	-1.52597e-06	6.10389e-07	-9.15583e-07	6.10389e-07	3.05194e-07	3.05194e-06	9.15583e-07	-3.05194e-07	-2.44156e-06	1.83117e-06	0
77	1	0	1.22078e-06	1.22078e-06	6.10389e-07	-6.10389e-07	-3.05194e-07	-6.10389e-07	-1.52597e-06	9.15583e-07	-1.52597e-06	6.10389e-07	0	-6.10389e-07	1.83117e-06	1.83117e-06
77	2	0	-3.05194e-07	6.10389e-07	2.74675e-06	3.05194e-07	0	-3.05194e-07	-2.13636e-06	9.15583e-07	-2.74675e-06	3.05194e-07	2.13636e-06	-1.22078e-06	1.83117e-06	1.22078e-06
77	3	0	-1.83117e-06	0	3.96753e-06	0	3.05194e-07	-6.10389e-07	-1.52597e-06	0	-1.22078e-06	3.05194e-07	3.35714e-06	-1.52597e-06	1.52597e-06	-1.22078e-06
77	4	0	-1.52597e-06	-3.05194e-07	3.96753e-06	-9.15583e-07	3.05194e-07	-6.10389e-07	-1.52597e-06	-6.10389e-07	1.22078e-06	0	2.13636e-06	-3.05194e-07	1.22078e-06	-2.44156e-06
77	5	0	-9.15583e-07	-3.05194e-07	3.05194e-06	-9.15583e-07	-3.05194e-07	-6.10389e-07	-2.44156e-06	0	3.96753e-06	-3.05194e-07	-3.05194e-07	3.05194e-07	1.22078e-06	-9.15583e-07
77	6	0	-1.52597e-06	-3.05194e-07	2.74675e-06	0	-1.83117e-06	-9.15583e-07	-3.66233e-06	9.15583e-07	5.1883e-06	-6.10389e-07	-1.83117e-06	0	1.22078e-06	3.05194e-07
77	7	0	-2.44156e-06	-3.05194e-07	3.35714e-06	0	-2.44156e-06	-2.44156e-06	-3.96753e-06	9.15583e-07	2.74675e-06	-9.15583e-07	-1.22078e-06	-6.10389e-07	6.10389e-07	0
77	8	0	-2.13636e-06	0	3.96753e-06	-6.10389e-07	-1.52597e-06	-3.66233e-06	-4.27272e-06	0	-3.96753e-06	-3.05194e-07	-3.05194e-07	-3.05194e-07	0	-6.10389e-07
77	9	0	-9.15583e-07	0	3.96753e-06	-1.22078e-06	-9.15583e-07	-2.44156e-06	-4.27272e-06	0	-1.15974e-05	6.10389e-07	0	-6.10389e-07	-6.10389e-07	-6.10389e-07
77	10	0	-6.10389e-07	0	4.27272e-06	-6.10389e-07	-1.22078e-06	-6.10389e-07	-3.35714e-06	9.15583e-07	-1.34286e-05	6.10389e-07	3.05194e-07	-1.22078e-06	-6.10389e-07	0
77	11	0	-1.22078e-06	0	4.88311e-06	0	-9.15583e-07	0	-1.22078e-06	6.10389e-07	-6.40908e-06	-6.10389e-07	1.83117e-06	-1.22078e-06	0	0
77	12	0	-9.15583e-07	6.10389e-07	3.96753e-06	-3.05194e-07	6.10389e-07	-3.05194e-07	3.05194e-07	-9.15583e-07	3.66233e-06	-1.52597e-06	3.05194e-06	-1.52597e-06	6.10389e-07	-3.05194e-07
77	13	0	6.10389e-07	6.10389e-07	1.22078e-06	-1.22078e-06	1.83117e-06	-6.10389e-07	1.22078e-06	-2.13636e-06	9.46103e-06	-9.15583e-07	3.66233e-06	-3.66233e-06	1.52597e-06	-1.83117e-06
77	14	0	1.83117e-06	-3.05194e-07	-3.05194e-07	-1.83117e-06	9.15583e-07	0	2.13636e-06	-9.15583e-07	8.85064e-06	3.05194e-07	3.96753e-06	-4.88311e-06	1.22078e-06	-3.05194e-06
77	15	0	1.83117e-06	-1.52597e-06	-3.05194e-07	-1.52597e-06	-9.15583e-07	3.05194e-07	3.05194e-06	3.05194e-07	6.10389e-06	0	3.05194e-06	-3.35714e-06	0	-2.74675e-06
77	16	0	1.52597e-06	-1.83117e-06	-3.05194e-07	-3.05194e-07	-6.10389e-07	3.05194e-07	3.35714e-06	-6.10389e-07	1.83117e-06	-1.52597e-06	0	-1.22078e-06	-9.15583e-07	-6.10389e-07
77	17	0	2.13636e-06	-1.22078e-06	-1.83117e-06	6.10389e-07	1.52597e-06	9.15583e-07	3.05194e-06	-2.74675e-06	-3.66233e-06	-2.44156e-06	-3.66233e-06	-1.52597e-06	-3.05194e-07	6.10389e-07
77	18	0	3.05194e-06	-9.15583e-07	-3.35714e-06	9.15583e-07	3.05194e-06	1.83117e-06	2.74675e-06	-3.05194e-06	-7.32467e-06	-9.15583e-07	-5.79869e-06	-1.22078e-06	3.05194e-07	0
77	19	0	2.74675e-06	-9.15583e-07	-3.96753e-06	3.05194e-07	2.44156e-06	2.44156e-06	3.66233e-06	-9.15583e-07	-2.44156e-06	3.05194e-07	-5.1883e-06	3.05194e-06	0	-6.10389e-07
78	0	0	1.83117e-06	-1.22078e-06	-4.88311e-06	-3.05194e-07	1.83117e-06	2.13636e-06	4.57792e-06	0	7.93505e-06	3.05194e-07	-3.05194e-06	8.54544e-06	0	-3.05194e-07
78	1	0	1.83117e-06	-1.52597e-06	-7.93505e-06	-6.10389e-07	1.83117e-06	1.22078e-06	4.57792e-06	-9.15583e-07	1.37337e-05	0	-1.52597e-06	7.93505e-06	1.22078e-06	-1.52597e-06
78	2	0	2.44156e-06	-2.13636e-06	-1.19026e-05	-9.15583e-07	1.83117e-06	6.10389e-07	3.35714e-06	-1.52597e-06	8.54544e-06	6.10389e-07	9.15583e-07	9.15583e-07	3.35714e-06	-6.10389e-06
78	3	0	2.74675e-06	-2.13636e-06	-1.31234e-05	-1.22078e-06	9.15583e-07	3.05194e-07	2.13636e-06	-6.10389e-07	-3.05194e-07	1.83117e-06	5.79869e-06	-5.79869e-06	3.66233e-06	-8.85064e-06
78	4	0	2.13636e-06	-9.15583e-07	-1.12922e-05	-9.15583e-07	3.05194e-07	0	1.22078e-06	0	-3.05194e-06	1.83117e-06	1.03766e-05	-8.85064e-06	1.83117e-06	-7.01947e-06
78	5	0	1.22078e-06	3.05194e-07	-8.85064e-06	0	3.05194e-07	0	3.05194e-07	-3.05194e-07	2.13636e-06	9.15583e-07	1.06818e-05	-1.0987e-05	9.15583e-07	-5.79869e-06
78	6	0	6.10389e-07	3.05194e-07	-7.01947e-06	3.05194e-07	3.05194e-07	-3.05194e-07	3.05194e-07	-9.15583e-07	9.46103e-06	3.05194e-07	6.10389e-06	-1.52597e-05	2.13636e-06	-1.0987e-05
78	7	0	-3.05194e-07	-1.52597e-06	-4.57792e-06	0	-3.05194e-07	-6.10389e-07	1.22078e-06	-9.15583e-07	1.19026e-05	0	9.15583e-07	-1.77013e-05	2.44156e-06	-1.40389e-05
78	8	0	-2.44156e-06	-3.35714e-06	-1.22078e-06	-6.10389e-07	-9.15583e-07	-3.05194e-07	1.83117e-06	-9.15583e-07	8.85064e-06	-3.05194e-07	-6.10389e-07	-1.43441e-05	-9.15583e-07	-3.96753e-06
78	9	0	-3.96753e-06	-3.05194e-06	1.52597e-06	-6.10389e-07	-3.05194e-07	-3.05194e-07	1.22078e-06	-1.52597e-06	4.27272e-06	-6.10389e-07	-1.52597e-06	-6.40908e-06	-6.40908e-06	1.40389e-05
78	10	0	-3.66233e-06	-1.22078e-06	1.52597e-06	0	0	-3.05194e-07	3.05194e-07	-1.83117e-06	2.13636e-06	-6.10389e-07	-4.88311e-06	1.83117e-06	-8.85064e-06	2.01428e-05
78	11	0	-2.74675e-06	0	0	0	-6.10389e-07	-3.05194e-07	0	-1.22078e-06	2.44156e-06	-9.15583e-07	-9.46103e-06	1.03766e-05	-6.71428e-06	7.93505e-06
78	12	0	-2.74675e-06	0	-1.52597e-06	0	-6.10389e-07	0	0	-3.05194e-07	1.52597e-06	-1.52597e-06	-9.46103e-06	1.67857e-05	-3.96753e-06	-4.27272e-06
78	13	0	-3.96753e-06	-9.15583e-07	-3.05194e-07	-3.05194e-07	-3.05194e-07	6.10389e-07	-9.15583e-07	-3.05194e-07	-4.27272e-06	-1.52597e-06	-2.74675e-06	1.67857e-05	-3.66233e-06	1.52597e-06
78	14	0	-6.10389e-06	-1.22078e-06	1.52597e-06	-6.10389e-07	0	3.05194e-07	-1.52597e-06	0	-1.22078e-05	0	3.96753e-06	1.06818e-05	-4.57792e-06	2.10584e-05
78	15	0	-7.32467e-06	-9.15583e-07	2.44156e-06	-6.10389e-07	9.15583e-07	-3.05194e-07	-6.10389e-07	6.10389e-07	-1.40389e-05	1.22078e-06	5.79869e-06	4.27272e-06	-4.57792e-06	3.23506e-05
78	16	0	-7.62986e-06	-9.15583e-07	3.05194e-07	-3.05194e-07	2.74675e-06	-1.22078e-06	2.13636e-06	1.22078e-06	-7.62986e-06	1.22078e-06	3.96753e-06	2.13636e-06	-2.44156e-06	2.38052e-05
78	17	0	-7.93505e-06	-1.22078e-06	-2.44156e-06	-3.05194e-07	4.57792e-06	-1.52597e-06	4.27272e-06	9.15583e-07	9.15583e-07	6.10389e-07	3.35714e-06	1.22078e-06	0	4.88311e-06
78	18	0	-8.85064e-06	-1.52597e-06	-2.13636e-06	-6.10389e-07	4.88311e-06	-1.83117e-06	3.96753e-06	0	7.32467e-06	9.15583e-07	3.96753e-06	-3.05194e-06	9.15583e-07	-7.32467e-06
78	19	0	-1.00714e-05	-1.83117e-06	9.15583e-07	-1.52597e-06	2.44156e-06	-2.13636e-06	2.13636e-06	0	1.37337e-05	1.52597e-06	3.05194e-07	-9.15583e-06	6.10389e-07	-6.71428e-06
79	0	0	-9.76622e-06	-1.83117e-06	5.1883e-06	-2.13636e-06	6.10389e-07	-1.52597e-06	1.83117e-06	6.10389e-07	2.22792e-05	6.10389e-07	-8.24025e-06	-1.00714e-05	1.22078e-06	0
79	1	0	-7.01947e-06	-1.52597e-06	7.01947e-06	-1.22078e-06	6.10389e-07	0	2.74675e-06	1.22078e-06	2.99091e-05	-6.10389e-07	-1.52597e-05	-6.71428e-06	2.13636e-06	-6.10389e-07
79	2	0	-2.74675e-06	-6.10389e-07	7.93505e-06	3.05194e-07	1.83117e-06	2.44156e-06	3.05194e-06	6.10389e-07	2.99091e-05	-1.52597e-06	-1.37337e-05	-4.27272e-06	1.83117e-06	-1.2513e-05
79	3	0	-3.05194e-07	0	1.06818e-05	9.15583e-07	1.83117e-06	3.35714e-06	2.44156e-06	-3.05194e-07	2.35e-05	-1.22078e-06	-6.40908e-06	-4.88311e-06	-3.05194e-07	-2.50259e-05
79	4	0	-1.22078e-06	0	1.49545e-05	0	1.22078e-06	2.74675e-06	2.74675e-06	-9.15583e-07	1.73961e-05	-9.15583e-07	3.05194e-07	-3.96753e-06	-1.52597e-06	-2.53311e-05
79	5	0	-4.27272e-06	-6.10389e-07	1.55649e-05	-1.52597e-06	1.22078e-06	1.22078e-06	3.05194e-06	-9.15583e-07	1.49545e-05	-1.22078e-06	3.35714e-06	0	-3.05194e-07	-1.55649e-05
79	6	0	-6.10389e-06	-6.10389e-07	9.76622e-06	-2.13636e-06	2.44156e-06	3.05194e-07	2.13636e-06	0	1.28182e-05	-1.83117e-06	4.57792e-06	5.1883e-06	1.22078e-06	-7.32467e-06
79	7	0	-5.79869e-06	0	1.83117e-06	-9.15583e-07	2.44156e-06	0	0	6.10389e-07	9.76622e-06	-1.52597e-06	5.1883e-06	8.85064e-06	1.22078e-06	-6.40908e-06
79	8	0	-3.35714e-06	9.15583e-07	-1.83117e-06	6.10389e-07	9.15583e-07	3.05194e-07	-9.15583e-07	1.22078e-06	7.93505e-06	-9.15583e-07	4.88311e-06	1.15974e-05	-3.05194e-07	-5.4935e-06
79	9	0	-1.52597e-06	2.13636e-06	-1.22078e-06	1.22078e-06	-3.05194e-07	3.05194e-07	-3.05194e-07	9.15583e-07	8.24025e-06	-6.10389e-07	4.57792e-06	1.52597e-05	-1.22078e-06	6.10389e-07
79	10	0	0	2.13636e-06	-9.15583e-07	0	0	-3.05194e-07	3.05194e-07	0	8.24025e-06	-3.05194e-07	5.1883e-06	1.58701e-05	-1.22078e-06	7.32467e-06
79	11	0	1.22078e-06	1.52597e-06	-3.96753e-06	-1.83117e-06	6.10389e-07	-1.52597e-06	6.10389e-07	-3.05194e-07	6.10389e-06	-6.10389e-07	5.79869e-06	1.19026e-05	-1.22078e-06	5.4935e-06
79	12	0	4.88311e-06	1.22078e-06	-8.24025e-06	-2.44156e-06	-3.05194e-07	-2.44156e-06	6.10389e-07	0	4.57792e-06	-1.22078e-06	4.27272e-06	5.1883e-06	-1.52597e-06	-1.52597e-06
79	13	0	9.15583e-06	1.22078e-06	-9.46103e-06	-1.83117e-06	-3.66233e-06	-1.83117e-06	9.15583e-07	1.83117e-06	5.1883e-06	-1.22078e-06	9.15583e-07	0	-1.52597e-06	-5.4935e-06
79	14	0	1.19026e-05	1.22078e-06	-7.62986e-06	-1.83117e-06	-6.71428e-06	-9.15583e-07	6.10389e-07	2.44156e-06	6.40908e-06	-9.15583e-07	-1.52597e-06	-2.13636e-06	-9.15583e-07	-4.27272e-06
79	15	0	1.28182e-05	3.05194e-07	-5.4935e-06	-2.74675e-06	-8.85064e-06	-3.05194e-07	-6.10389e-07	1.22078e-06	5.4935e-06	-9.15583e-07	-2.74675e-06	-2.74675e-06	-3.05194e-07	-2.44156e-06
79	16	0	1.46493e-05	-3.05194e-07	-4.57792e-06	-2.44156e-06	-1.0987e-05	-9.15583e-07	-2.13636e-06	0	3.66233e-06	-1.52597e-06	-2.74675e-06	-1.83117e-06	0	-2.13636e-06
79	17	0	1.86169e-05	0	-4.27272e-06	-3.05194e-07	-1.37337e-05	-1.52597e-06	-2.74675e-06	0	2.74675e-06	-2.13636e-06	-3.05194e-06	0	1.22078e-06	-1.83117e-06
79	18	0	2.1974e-05	1.22078e-06	-5.1883e-06	1.22078e-06	-1.46493e-05	-9.15583e-07	-2.13636e-06	1.83117e-06	2.44156e-06	-2.44156e-06	-2.44156e-06	1.22078e-06	1.83117e-06	-9.15583e-07
79	19	0	2.22792e-05	9.15583e-07	-7.62986e-06	1.22078e-06	-1.0987e-05	0	-1.22078e-06	2.13636e-06	1.52597e-06	-2.44156e-06	0	3.05194e-07	9.15583e-07	-3.05194e-07
80	0	0	1.98376e-05	-9.15583e-07	-9.76622e-06	6.10389e-07	-4.57792e-06	1.52597e-06	0	6.10389e-07	9.15583e-07	-2.44156e-06	2.13636e-06	-1.22078e-06	-3.05194e-07	-9.15583e-07
80	1	0	1.61753e-05	-2.13636e-06	-7.62986e-06	1.22078e-06	6.10389e-07	1.83117e-06	9.15583e-07	-6.10389e-07	2.44156e-06	-2.74675e-06	2.74675e-06	-1.83117e-06	-6.10389e-07	-9.15583e-07
80	2	0	1.19026e-05	-9.15583e-07	0	2.13636e-06	3.05194e-06	1.83117e-06	1.52597e-06	0	5.1883e-06	-2.44156e-06	1.83117e-06	-1.83117e-06	9.15583e-07	0
80	3	0	7.01947e-06	9.15583e-07	9.15583e-06	1.83117e-06	4.27272e-06	1.22078e-06	3.05194e-07	9.15583e-07	5.79869e-06	-2.13636e-06	1.22078e-06	-2.44156e-06	2.13636e-06	3.05194e-07
80	4	0	3.05194e-06	1.52597e-06	1.34286e-05	6.10389e-07	5.79869e-06	6.10389e-07	-1.52597e-06	6.10389e-07	3.66233e-06	-1.83117e-06	9.15583e-07	-2.74675e-06	1.22078e-06	6.10389e-07
80	5	0	9.15583e-07	3.05194e-07	1.03766e-05	0	6.10389e-06	0	-2.44156e-06	-3.05194e-07	1.22078e-06	-1.22078e-06	3.05194e-07	-1.83117e-06	-9.15583e-07	9.15583e-07
80	6	0	-6.10389e-07	-6.10389e-07	4.27272e-06	6.10389e-07	4.27272e-06	0	-1.52597e-06	-9.15583e-07	3.05194e-07	-6.10389e-07	-3.05194e-07	-9.15583e-07	-1.52597e-06	1.22078e-06
80	7	0	-2.44156e-06	-3.05194e-07	-3.05194e-07	1.22078e-06	2.44156e-06	0	-6.10389e-07	-6.10389e-07	6.10389e-07	0	-6.10389e-07	-1.52597e-06	-3.05194e-07	9.15583e-07
80	8	0	-2.44156e-06	3.05194e-07	-2.44156e-06	1.22078e-06	3.05194e-06	3.05194e-07	-9.15583e-07	-6.10389e-07	1.22078e-06	0	-3.05194e-07	-2.74675e-06	1.22078e-06	3.05194e-07
80	9	0	9.15583e-07	6.10389e-07	-2.13636e-06	9.15583e-07	5.1883e-06	0	-2.13636e-06	-6.10389e-07	9.15583e-07	9.15583e-07	3.05194e-07	-2.74675e-06	1.52597e-06	0
80	10	0	5.4935e-06	0	-6.10389e-07	1.22078e-06	8.24025e-06	-9.15583e-07	-2.44156e-06	0	6.10389e-07	1.52597e-06	1.22078e-06	-2.13636e-06	9.15583e-07	0
80	11	0	7.62986e-06	-9.15583e-07	2.13636e-06	1.22078e-06	1.22078e-05	-1.83117e-06	-1.22078e-06	1.52597e-06	6.10389e-07	3.05194e-07	1.83117e-06	-2.13636e-06	6.10389e-07	0
80	12	0	7.32467e-06	-1.83117e-06	6.10389e-06	6.10389e-07	1.70909e-05	-1.22078e-06	0	1.52597e-06	1.22078e-06	-1.22078e-06	1.83117e-06	-2.13636e-06	9.15583e-07	3.05194e-07
80	13	0	7.01947e-06	-1.22078e-06	1.12922e-05	6.10389e-07	2.13636e-05	0	0	0	1.52597e-06	-1.52597e-06	6.10389e-07	-1.22078e-06	9.15583e-07	1.83117e-06
80	14	0	7.62986e-06	0	1.64805e-05	1.22078e-06	2.16688e-05	9.15583e-07	-3.05194e-07	-1.52597e-06	1.52597e-06	0	-3.05194e-07	0	3.05194e-07	3.05194e-06
80	15	0	6.71428e-06	9.15583e-07	1.89221e-05	1.83117e-06	1.80065e-05	1.22078e-06	-3.05194e-07	-1.22078e-06	9.15583e-07	1.22078e-06	-6.10389e-07	0	3.05194e-07	2.44156e-06
80	16	0	2.74675e-06	1.22078e-06	1.77013e-05	1.52597e-06	1.28182e-05	1.22078e-06	6.10389e-07	0	6.10389e-07	9.15583e-07	-6.10389e-07	-9.15583e-07	6.10389e-07	1.52597e-06
80	17	0	-2.74675e-06	1.22078e-06	1.52597e-05	9.15583e-07	6.40908e-06	9.15583e-07	2.13636e-06	0	9.15583e-07	0	-9.15583e-07	-9.15583e-07	1.52597e-06	1.52597e-06
80	18	0	-8.24025e-06	1.22078e-06	1.49545e-05	6.10389e-07	-1.22078e-06	6.10389e-07	2.13636e-06	-6.10389e-07	1.22078e-06	-3.05194e-07	-9.15583e-07	0	1.22078e-06	1.22078e-06
80	19	0	-1.2513e-05	9.15583e-07	1.49545e-05	0	-1.06818e-05	3.05194e-07	6.10389e-07	0	6.10389e-07	-9.15583e-07	9.15583e-07	3.05194e-07	0	3.05194e-07
81	0	0	-1.43441e-05	6.10389e-07	1.31234e-05	-3.05194e-07	-1.80065e-05	3.05194e-07	-6.10389e-07	1.52597e-06	3.05194e-07	-1.52597e-06	3.66233e-06	0	-6.10389e-07	3.05194e-07
81	1	0	-1.31234e-05	9.15583e-07	1.06818e-05	-3.05194e-07	-1.98376e-05	0	-9.15583e-07	2.13636e-06	1.52597e-06	-1.52597e-06	5.1883e-06	-3.05194e-07	-6.10389e-07	1.52597e-06
81	2	0	-1.00714e-05	1.83117e-06	1.15974e-05	3.05194e-07	-1.64805e-05	-6.10389e-07	-6.10389e-07	9.15583e-07	2.74675e-06	-3.05194e-07	4.57792e-06	0	-6.10389e-07	2.74675e-06
81	3	0	-7.32467e-06	2.13636e-06	1.2513e-05	3.05194e-07	-1.22078e-05	-1.52597e-06	-6.10389e-07	-3.05194e-07	2.44156e-06	3.05194e-07	4.27272e-06	6.10389e-07	-1.22078e-06	2.13636e-06
81	4	0	-3.66233e-06	1.52597e-06	5.1883e-06	-3.05194e-07	-1.06818e-05	-2.13636e-06	-9.15583e-07	0	3.05194e-07	0	5.1883e-06	3.05194e-07	-2.74675e-06	1.22078e-06
81	5	0	2.13636e-06	3.05194e-07	-1.0987e-05	-2.13636e-06	-1.19026e-05	-2.74675e-06	-1.52597e-06	1.22078e-06	-9.15583e-07	0	6.10389e-06	3.05194e-07	-3.66233e-06	1.52597e-06
81	6	0	7.62986e-06	0	-2.59415e-05	-3.35714e-06	-1.40389e-05	-3.05194e-06	-1.83117e-06	1.52597e-06	-1.22078e-06	3.05194e-07	4.88311e-06	6.10389e-07	-2.74675e-06	3.05194e-06
81	7	0	8.54544e-06	1.22078e-06	-2.92987e-05	-3.35714e-06	-1.52597e-05	-2.74675e-06	-2.44156e-06	3.05194e-07	-9.15583e-07	9.15583e-07	1.83117e-06	9.15583e-07	3.05194e-07	3.35714e-06
81	8	0	3.96753e-06	2.13636e-06	-2.47207e-05	-2.74675e-06	-1.64805e-05	-1.52597e-06	-3.35714e-06	0	-2.44156e-06	9.15583e-07	-6.10389e-07	9.15583e-07	4.27272e-06	1.22078e-06
81	9	0	-1.52597e-06	1.52597e-06	-2.0448e-05	-1.83117e-06	-1.92272e-05	0	-3.35714e-06	0	-4.27272e-06	3.05194e-07	-9.15583e-07	3.05194e-07	5.79869e-06	-6.10389e-07
81	10	0	-5.1883e-06	6.10389e-07	-1.70909e-05	-9.15583e-07	-2.31948e-05	1.83117e-06	-3.05194e-06	0	-4.27272e-06	6.10389e-07	-3.05194e-07	-3.05194e-07	4.57792e-06	-6.10389e-07
81	11	0	-7.93505e-06	6.10389e-07	-1.06818e-05	-9.15583e-07	-2.47207e-05	2.44156e-06	-1.83117e-06	0	-2.13636e-06	6.10389e-07	-2.13636e-06	-1.52597e-06	2.74675e-06	0
81	12	0	-9.46103e-06	1.22078e-06	-5.4935e-06	-1.22078e-06	-2.07532e-05	1.52597e-06	-1.22078e-06	3.05194e-07	0	0	-7.32467e-06	-2.44156e-06	3.35714e-06	0
81	13	0	-7.93505e-06	3.05194e-07	-1.06818e-05	-6.10389e-07	-1.31234e-05	-3.05194e-07	-1.83117e-06	1.22078e-06	6.10389e-07	-9.15583e-07	-1.12922e-05	-2.44156e-06	4.88311e-06	-3.05194e-07
81	14	0	-2.74675e-06	-9.15583e-07	-2.47207e-05	0	-6.10389e-06	-1.83117e-06	-2.74675e-06	1.52597e-06	0	-6.10389e-07	-9.15583e-06	-1.83117e-06	3.05194e-06	0
81	15	0	2.44156e-06	-1.52597e-06	-3.54026e-05	0	-3.35714e-06	-1.52597e-06	-3.05194e-06	6.10389e-07	-6.10389e-07	0	-3.05194e-07	-2.13636e-06	-1.83117e-06	9.15583e-07
81	16	0	5.1883e-06	-3.05194e-07	-3.38766e-05	0	-3.05194e-06	0	-1.52597e-06	-3.05194e-07	-1.22078e-06	3.05194e-07	7.62986e-06	-2.74675e-06	-6.71428e-06	1.83117e-06
81	17	0	4.27272e-06	0	-2.38052e-05	9.15583e-07	-3.05194e-06	1.83117e-06	0	-1.22078e-06	-1.83117e-06	6.10389e-07	1.03766e-05	-3.05194e-06	-7.32467e-06	1.52597e-06
81	18	0	9.15583e-07	-6.10389e-07	-1.40389e-05	4.27272e-06	-3.05194e-06	3.96753e-06	9.15583e-07	-1.83117e-06	-1.22078e-06	9.15583e-07	8.24025e-06	-2.44156e-06	-4.57792e-06	1.22078e-06
81	19	0	-3.66233e-06	-1.22078e-06	-7.62986e-06	8.85064e-06	-3.66233e-06	5.79869e-06	1.22078e-06	-1.22078e-06	0	6.10389e-07	5.79869e-06	-1.83117e-06	-1.52597e-06	1.22078e-06
82	0	0	-7.62986e-06	-3.05194e-07	-2.74675e-06	1.12922e-05	-3.96753e-06	7.01947e-06	1.22078e-06	0	1.22078e-06	0	5.1883e-06	-1.83117e-06	0	6.10389e-07
82	1	0	-8.54544e-06	1.22078e-06	3.35714e-06	1.06818e-05	-3.66233e-06	6.40908e-06	9.15583e-07	1.22078e-06	1.22078e-06	-6.10389e-07	4.57792e-06	-1.52597e-06	0	3.05194e-07
82	2	0	-6.10389e-06	1.52597e-06	1.28182e-05	7.62986e-06	-2.74675e-06	4.57792e-06	3.05194e-07	9.15583e-07	3.05194e-07	3.05194e-07	3.66233e-06	-6.10389e-07	0	1.22078e-06
82	3	0	-2.44156e-06	6.10389e-07	2.28896e-05	4.57792e-06	-1.52597e-06	2.44156e-06	3.05194e-07	0	0	1.83117e-06	3.96753e-06	0	-6.10389e-07	3.05194e-06
82	4	0	3.05194e-07	-3.05194e-07	2.71623e-05	3.66233e-06	-3.05194e-07	1.83117e-06	9.15583e-07	0	6.10389e-07	2.44156e-06	4.88311e-06	0	-6.10389e-07	3.35714e-06
82	5	0	2.74675e-06	-6.10389e-07	2.16688e-05	4.27272e-06	1.22078e-06	1.52597e-06	1.52597e-06	3.05194e-07	1.52597e-06	1.83117e-06	3.96753e-06	3.05194e-07	0	2.74675e-06
82	6	0	3.66233e-06	-9.15583e-07	1.00714e-05	4.88311e-06	2.44156e-06	6.10389e-07	1.52597e-06	3.05194e-07	9.15583e-07	9.15583e-07	1.83117e-06	9.15583e-07	6.10389e-07	2.74675e-06
82	7	0	2.74675e-06	-9.15583e-07	9.15583e-07	4.88311e-06	2.44156e-06	-6.10389e-07	1.22078e-06	3.05194e-07	-3.05194e-07	3.05194e-07	6.10389e-07	1.52597e-06	3.05194e-07	3.35714e-06
82	8	0	0	-3.05194e-07	-2.44156e-06	3.96753e-06	2.44156e-06	-1.83117e-06	6.10389e-07	3.05194e-07	-1.22078e-06	-3.05194e-07	9.15583e-07	6.10389e-07	0	2.13636e-06
82	9	0	-2.74675e-06	0	-3.66233e-06	2.74675e-06	3.35714e-06	-2.44156e-06	0	9.15583e-07	-1.52597e-06	-3.05194e-07	2.44156e-06	-6.10389e-07	9.15583e-07	-6.10389e-07
82	10	0	-3.66233e-06	0	-5.4935e-06	1.83117e-06	3.66233e-06	-2.44156e-06	-6.10389e-07	9.15583e-07	-9.15583e-07	0	3.96753e-06	-9.15583e-07	2.13636e-06	-1.52597e-06
82	11	0	-3.66233e-06	-9.15583e-07	-6.40908e-06	9.15583e-07	2.13636e-06	-3.05194e-06	-1.52597e-06	3.05194e-07	-6.10389e-07	3.05194e-07	5.1883e-06	3.05194e-07	1.83117e-06	-9.15583e-07
82	12	0	-4.27272e-06	-1.22078e-06	-4.57792e-06	-6.10389e-07	0	-3.96753e-06	-1.52597e-06	0	-1.52597e-06	3.05194e-07	4.27272e-06	1.52597e-06	9.15583e-07	-3.66233e-06
82	13	0	-4.88311e-06	-1.22078e-06	-1.83117e-06	-4.27272e-06	-3.05194e-07	-4.57792e-06	-1.22078e-06	0	-2.44156e-06	6.10389e-07	2.13636e-06	3.05194e-07	9.15583e-07	-1.12922e-05
82	14	0	-5.1883e-06	-1.83117e-06	-3.05194e-07	-8.24025e-06	9.15583e-07	-4.88311e-06	-1.22078e-06	6.10389e-07	-2.74675e-06	1.22078e-06	1.52597e-06	-1.22078e-06	2.13636e-06	-1.61753e-05
82	15	0	-4.88311e-06	-2.13636e-06	0	-1.00714e-05	1.52597e-06	-5.79869e-06	-9.15583e-07	1.22078e-06	-1.83117e-06	1.22078e-06	4.27272e-06	-1.22078e-06	1.83117e-06	-1.12922e-05
82	16	0	-4.27272e-06	-1.22078e-06	1.83117e-06	-9.46103e-06	1.52597e-06	-5.79869e-06	0	1.83117e-06	-9.15583e-07	3.05194e-07	4.88311e-06	3.05194e-07	-6.10389e-07	3.05194e-07
82	17	0	-3.35714e-06	-3.05194e-07	3.66233e-06	-7.62986e-06	2.13636e-06	-4.57792e-06	6.10389e-07	2.13636e-06	-9.15583e-07	0	-1.52597e-06	2.13636e-06	-3.66233e-06	9.76622e-06
82	18	0	-1.83117e-06	-9.15583e-07	5.1883e-06	-6.10389e-06	4.27272e-06	-3.05194e-06	9.15583e-07	1.22078e-06	-9.15583e-07	0	-1.00714e-05	2.44156e-06	-4.27272e-06	1.31234e-05
82	19	0	-6.10389e-07	-2.74675e-06	6.71428e-06	-4.88311e-06	5.79869e-06	-2.44156e-06	3.05194e-07	3.05194e-07	-3.05194e-07	0	-1.06818e-05	1.83117e-06	-3.96753e-06	1.34286e-05
83	0	0	-1.52597e-06	-3.05194e-06	8.85064e-06	-3.05194e-06	4.57792e-06	-3.35714e-06	-3.05194e-07	0	6.10389e-07	6.10389e-07	-3.05194e-06	0	-5.79869e-06	1.03766e-05
83	1	0	-4.27272e-06	-1.83117e-06	9.46103e-06	-2.13636e-06	2.74675e-06	-3.66233e-06	0	6.10389e-07	9.15583e-07	1.52597e-06	9.15583e-07	-3.35714e-06	-9.46103e-06	3.35714e-06
83	2	0	-6.10389e-06	-1.22078e-06	8.54544e-06	-2.44156e-06	1.52597e-06	-2.44156e-06	1.83117e-06	6.10389e-07	3.05194e-07	2.13636e-06	-4.88311e-06	-7.01947e-06	-1.00714e-05	-1.52597e-06
83	3	0	-5.4935e-06	-1.22078e-06	7.01947e-06	-3.05194e-06	1.83117e-06	-3.05194e-07	2.74675e-06	0	0	1.22078e-06	-1.31234e-05	-8.54544e-06	-4.88311e-06	1.22078e-06
83	4	0	-3.35714e-06	-9.15583e-07	6.71428e-06	-2.74675e-06	3.05194e-06	3.05194e-07	2.44156e-06	0	-6.10389e-07	0	-1.15974e-05	-9.76622e-06	3.96753e-06	8.85064e-06
83	5	0	-1.83117e-06	3.05194e-07	6.10389e-06	-1.83117e-06	4.57792e-06	3.05194e-07	1.52597e-06	1.22078e-06	-6.10389e-07	-3.05194e-07	-1.22078e-06	-1.28182e-05	1.0987e-05	1.06818e-05
83	6	0	-1.83117e-06	6.10389e-07	3.96753e-06	-1.52597e-06	5.79869e-06	6.10389e-07	1.22078e-06	1.52597e-06	0	6.10389e-07	6.40908e-06	-1.37337e-05	1.37337e-05	3.35714e-06
83	7	0	-1.83117e-06	-3.05194e-07	2.13636e-06	-2.13636e-06	4.88311e-06	1.22078e-06	1.83117e-06	1.22078e-06	3.05194e-07	1.22078e-06	5.4935e-06	-6.40908e-06	1.37337e-05	-4.27272e-06
83	8	0	-1.83117e-06	-1.22078e-06	1.83117e-06	-2.13636e-06	2.44156e-06	1.52597e-06	1.83117e-06	1.22078e-06	3.05194e-07	9.15583e-07	1.22078e-06	6.71428e-06	1.15974e-05	-6.10389e-06
83	9	0	-2.44156e-06	0	2.13636e-06	-1.22078e-06	1.52597e-06	1.22078e-06	1.22078e-06	1.83117e-06	0	6.10389e-07	6.10389e-07	1.58701e-05	7.62986e-06	-3.96753e-06
83	10	0	-3.35714e-06	1.22078e-06	1.83117e-06	-9.15583e-07	2.74675e-06	0	9.15583e-07	1.83117e-06	-9.15583e-07	1.22078e-06	2.13636e-06	1.37337e-05	2.74675e-06	-3.35714e-06
83	11	0	-4.57792e-06	9.15583e-07	1.83117e-06	-1.52597e-06	3.96753e-06	-1.22078e-06	1.22078e-06	1.83117e-06	-1.52597e-06	1.22078e-06	6.10389e-07	5.79869e-06	0	-3.05194e-06
83	12	0	-4.27272e-06	0	3.05194e-06	-1.52597e-06	3.35714e-06	-1.22078e-06	1.52597e-06	1.52597e-06	-9.15583e-07	0	-3.66233e-06	1.52597e-06	0	0
83	13	0	-3.66233e-06	-3.05194e-07	4.27272e-06	0	2.44156e-06	3.05194e-07	1.52597e-06	1.52597e-06	-3.05194e-07	-6.10389e-07	-4.27272e-06	2.44156e-06	-1.52597e-06	2.44156e-06
83	14	0	-3.35714e-06	3.05194e-07	4.27272e-06	6.10389e-07	3.05194e-06	1.83117e-06	9.15583e-07	3.05194e-07	0	3.05194e-07	9.15583e-07	3.66233e-06	-5.4935e-06	2.13636e-06
83	15	0	-3.35714e-06	6.10389e-07	3.05194e-06	0	4.27272e-06	1.83117e-06	6.10389e-07	-1.22078e-06	3.05194e-07	1.52597e-06	7.93505e-06	3.05194e-06	-8.54544e-06	6.10389e-07
83	16	0	-2.74675e-06	0	2.44156e-06	-1.22078e-06	4.27272e-06	6.10389e-07	0	-1.52597e-06	3.05194e-07	1.22078e-06	1.0987e-05	2.44156e-06	-4.88311e-06	9.15583e-07
83	17	0	-1.22078e-06	0	3.05194e-06	-9.15583e-07	3.96753e-06	6.10389e-07	3.05194e-07	-3.05194e-07	3.05194e-07	0	1.06818e-05	2.74675e-06	3.35714e-06	1.52597e-06
83	18	0	-3.05194e-07	0	3.66233e-06	0	4.27272e-06	1.52597e-06	1.22078e-06	3.05194e-07	-3.05194e-07	-6.10389e-07	1.15974e-05	2.74675e-06	7.32467e-06	3.05194e-07
83	19	0	-9.15583e-07	0	3.35714e-06	6.10389e-07	4.57792e-06	2.13636e-06	2.13636e-06	0	-9.15583e-07	-6.10389e-07	1.28182e-05	2.13636e-06	2.13636e-06	-1.83117e-06
84	0	0	-2.13636e-06	-1.22078e-06	2.74675e-06	0	3.05194e-06	1.22078e-06	2.13636e-06	0	-6.10389e-07	-3.05194e-07	8.54544e-06	1.83117e-06	-5.79869e-06	-2.44156e-06
84	1	0	-2.13636e-06	-1.52597e-06	2.44156e-06	0	1.83117e-06	3.05194e-07	9.15583e-07	6.10389e-07	-9.15583e-07	3.05194e-07	-2.44156e-06	1.52597e-06	-6.71428e-06	-1.83117e-06
84	2	0	-9.15583e-07	0	2.44156e-06	9.15583e-07	2.44156e-06	6.10389e-07	0	1.22078e-06	-1.52597e-06	1.22078e-06	-1.22078e-05	0	3.05194e-07	-2.13636e-06
84	3	0	-3.05194e-07	1.22078e-06	3.05194e-06	1.22078e-06	3.66233e-06	6.10389e-07	6.10389e-07	6.10389e-07	-1.83117e-06	1.52597e-06	-1.46493e-05	-1.22078e-06	7.62986e-06	-1.52597e-06
84	4	0	-6.10389e-07	1.52597e-06	3.66233e-06	3.05194e-07	3.96753e-06	0	1.83117e-06	0	-6.10389e-07	6.10389e-07	-1.31234e-05	-1.83117e-06	7.01947e-06	6.10389e-07
84	5	0	-6.10389e-07	1.52597e-06	3.35714e-06	-3.05194e-07	3.66233e-06	-6.10389e-07	1.83117e-06	-3.05194e-07	3.05194e-07	0	-1.43441e-05	-1.52597e-06	2.74675e-06	2.74675e-06
84	6	0	-3.05194e-07	1.22078e-06	1.52597e-06	0	3.96753e-06	0	1.52597e-06	-3.05194e-07	0	3.05194e-07	-1.80065e-05	-1.22078e-06	3.35714e-06	1.52597e-06
84	7	0	0	1.22078e-06	0	6.10389e-07	4.27272e-06	0	1.52597e-06	-6.10389e-07	-1.52597e-06	0	-1.73961e-05	-9.15583e-07	1.06818e-05	-9.15583e-07
84	8	0	-3.05194e-07	6.10389e-07	0	6.10389e-07	3.05194e-06	-9.15583e-07	2.13636e-06	-6.10389e-07	-2.44156e-06	-6.10389e-07	-1.00714e-05	-9.15583e-07	1.58701e-05	-2.74675e-06
84	9	0	-1.22078e-06	6.10389e-07	1.52597e-06	0	1.22078e-06	-1.52597e-06	1.83117e-06	9.15583e-07	-1.83117e-06	-9.15583e-07	-1.52597e-06	-2.13636e-06	1.19026e-05	-4.88311e-06
84	10	0	-1.22078e-06	1.52597e-06	1.52597e-06	6.10389e-07	9.15583e-07	-6.10389e-07	9.15583e-07	2.13636e-06	-6.10389e-07	0	3.05194e-06	-4.57792e-06	1.83117e-06	-9.46103e-06
84	11	0	-3.05194e-07	1.83117e-06	3.05194e-07	2.13636e-06	2.13636e-06	3.05194e-07	0	1.52597e-06	-3.05194e-07	6.10389e-07	3.35714e-06	-6.40908e-06	-4.27272e-06	-1.19026e-05
84	12	0	0	1.22078e-06	-3.05194e-07	2.74675e-06	2.74675e-06	3.05194e-07	0	-3.05194e-07	-9.15583e-07	6.10389e-07	1.83117e-06	-7.32467e-06	-4.57792e-06	-6.40908e-06
84	13	0	-3.05194e-07	3.05194e-07	0	1.22078e-06	1.83117e-06	0	0	-9.15583e-07	-1.22078e-06	3.05194e-07	3.05194e-07	-8.85064e-06	-2.74675e-06	3.96753e-06
84	14	0	-6.10389e-07	6.10389e-07	3.05194e-07	0	1.83117e-06	0	-3.05194e-07	-3.05194e-07	-1.22078e-06	3.05194e-07	0	-1.00714e-05	-2.74675e-06	1.06818e-05
84	15	0	-6.10389e-07	9.15583e-07	-3.05194e-07	6.10389e-07	3.05194e-06	3.05194e-07	-6.10389e-07	0	-9.15583e-07	3.05194e-07	3.05194e-07	-9.15583e-06	-2.74675e-06	1.0987e-05
84	16	0	-3.05194e-07	9.15583e-07	-1.52597e-06	1.83117e-06	3.96753e-06	3.05194e-07	-6.10389e-07	6.10389e-07	0	0	6.10389e-07	-6.71428e-06	-2.13636e-06	1.06818e-05
84	17	0	0	6.10389e-07	-2.13636e-06	1.52597e-06	3.05194e-06	0	-3.05194e-07	1.22078e-06	6.10389e-07	0	6.10389e-07	-6.10389e-06	-2.74675e-06	1.2513e-05
84	18	0	0	9.15583e-07	-2.13636e-06	-6.10389e-07	1.83117e-06	0	0	1.52597e-06	6.10389e-07	9.15583e-07	0	-6.10389e-06	-5.79869e-06	1.28182e-05
84	19	0	0	9.15583e-07	-2.13636e-06	-1.52597e-06	2.13636e-06	3.05194e-07	3.05194e-07	1.22078e-06	-3.05194e-07	1.52597e-06	0	-1.52597e-06	-7.93505e-06	9.15583e-06
85	0	0	-3.05194e-07	0	-1.52597e-06	0	2.74675e-06	3.05194e-07	1.22078e-06	6.10389e-07	-1.22078e-06	6.10389e-07	1.52597e-06	6.40908e-06	-5.4935e-06	7.01947e-06
85	1	0	-6.10389e-07	-3.05194e-07	-3.05194e-07	2.13636e-06	1.83117e-06	6.10389e-07	2.13636e-06	6.10389e-07	-1.22078e-06	0	3.96753e-06	1.15974e-05	-9.15583e-07	1.00714e-05
85	2	0	-6.10389e-07	3.05194e-07	9.15583e-07	2.74675e-06	0	1.52597e-06	1.83117e-06	3.05194e-07	-9.15583e-07	0	5.4935e-06	1.03766e-05	1.83117e-06	1.31234e-05
85	3	0	0	1.83117e-06	1.22078e-06	2.13636e-06	-6.10389e-07	1.83117e-06	3.05194e-07	-3.05194e-07	-9.15583e-07	6.10389e-07	5.1883e-06	9.46103e-06	2.13636e-06	8.24025e-06
85	4	0	0	1.52597e-06	6.10389e-07	2.13636e-06	0	9.15583e-07	0	-9.15583e-07	-1.22078e-06	9.15583e-07	4.27272e-06	1.49545e-05	6.10389e-07	-5.79869e-06
85	5	0	3.05194e-07	0	0	3.05194e-06	1.52597e-06	3.05194e-07	3.05194e-07	-3.05194e-07	-1.52597e-06	6.10389e-07	5.4935e-06	2.10584e-05	-1.52597e-06	-1.98376e-05
85	6	0	9.15583e-07	-3.05194e-07	3.05194e-07	2.74675e-06	1.83117e-06	6.10389e-07	3.05194e-07	6.10389e-07	-2.13636e-06	3.05194e-07	8.24025e-06	1.95324e-05	-4.27272e-06	-2.47207e-05
85	7	0	1.83117e-06	3.05194e-07	6.10389e-07	1.83117e-06	1.52597e-06	6.10389e-07	-6.10389e-07	6.10389e-07	-2.74675e-06	6.10389e-07	6.71428e-06	1.12922e-05	-4.57792e-06	-1.77013e-05
85	8	0	1.83117e-06	9.15583e-07	9.15583e-07	1.22078e-06	1.22078e-06	-6.10389e-07	-1.52597e-06	0	-3.35714e-06	1.22078e-06	-1.83117e-06	3.96753e-06	-2.13636e-06	-5.4935e-06
85	9	0	9.15583e-07	9.15583e-07	6.10389e-07	1.83117e-06	9.15583e-07	-1.83117e-06	-3.05194e-07	-3.05194e-07	-3.05194e-06	1.83117e-06	-1.12922e-05	-3.05194e-07	0	3.66233e-06
85	10	0	0	3.05194e-07	0	2.74675e-06	9.15583e-07	-6.10389e-07	1.22078e-06	-9.15583e-07	-1.83117e-06	1.52597e-06	-1.43441e-05	-3.05194e-06	0	7.32467e-06
85	11	0	3.05194e-07	0	0	2.74675e-06	9.15583e-07	3.05194e-07	1.83117e-06	-1.52597e-06	-6.10389e-07	3.05194e-07	-1.0987e-05	-1.83117e-06	-3.05194e-07	8.24025e-06
85	12	0	1.22078e-06	-6.10389e-07	0	2.74675e-06	1.22078e-06	-3.05194e-07	6.10389e-07	-1.83117e-06	-3.05194e-07	-3.05194e-07	-7.93505e-06	4.88311e-06	0	8.54544e-06
85	13	0	1.52597e-06	-9.15583e-07	-3.05194e-07	2.44156e-06	1.22078e-06	-1.83117e-06	0	-1.83117e-06	-1.52597e-06	0	-7.32467e-06	1.06818e-05	-9.15583e-07	6.40908e-06
85	14	0	6.10389e-07	-3.05194e-07	-3.05194e-07	2.44156e-06	1.22078e-06	-3.05194e-07	9.15583e-07	-1.52597e-06	-3.05194e-06	9.15583e-07	-4.57792e-06	4.27272e-06	-4.57792e-06	6.10389e-07
85	15	0	3.05194e-07	6.10389e-07	-3.05194e-07	1.83117e-06	1.52597e-06	1.52597e-06	9.15583e-07	-1.52597e-06	-3.35714e-06	6.10389e-07	1.22078e-06	-1.37337e-05	-7.62986e-06	-3.35714e-06
85	16	0	9.15583e-07	3.05194e-07	0	1.22078e-06	2.13636e-06	9.15583e-07	0	-1.22078e-06	-1.52597e-06	-3.05194e-07	5.1883e-06	-2.96039e-05	-6.10389e-06	-3.05194e-06
85	17	0	1.52597e-06	-1.52597e-06	1.22078e-06	1.22078e-06	2.74675e-06	-9.15583e-07	-3.05194e-07	-3.05194e-07	0	-6.10389e-07	4.27272e-06	-3.47922e-05	-3.05194e-06	-4.57792e-06
85	18	0	6.10389e-07	-3.05194e-06	1.22078e-06	1.83117e-06	3.05194e-06	-6.10389e-07	3.05194e-07	0	-3.05194e-07	0	1.52597e-06	-3.20454e-05	-3.35714e-06	-1.46493e-05
85	19	0	0	-2.13636e-06	0	2.13636e-06	2.13636e-06	1.52597e-06	1.52597e-06	-3.05194e-07	-1.52597e-06	6.10389e-07	9.15583e-07	-2.53311e-05	-5.79869e-06	-2.62467e-05
86	0	0	9.15583e-07	0	-9.15583e-07	1.83117e-06	9.15583e-07	1.83117e-06	1.52597e-06	-3.05194e-07	-1.52597e-06	3.05194e-07	1.52597e-06	-1.15974e-05	-6.10389e-06	-2.47207e-05
86	1	0	2.44156e-06	6.10389e-07	-1.52597e-06	1.52597e-06	6.10389e-07	-9.15583e-07	1.52597e-06	-3.05194e-07	-6.10389e-07	-3.05194e-07	1.83117e-06	8.54544e-06	-3.05194e-06	-9.46103e-06
86	2	0	2.13636e-06	0	-1.22078e-06	1.52597e-06	1.83117e-06	-2.13636e-06	2.44156e-06	-9.15583e-07	-9.15583e-07	-1.22078e-06	2.13636e-06	2.62467e-05	-3.05194e-07	3.35714e-06
86	3	0	3.05194e-07	-6.10389e-07	-9.15583e-07	1.52597e-06	2.74675e-06	0	2.74675e-06	-2.13636e-06	-2.13636e-06	-1.22078e-06	2.74675e-06	3.20454e-05	0	3.96753e-06
86	4	0	0	0	-9.15583e-07	1.22078e-06	2.44156e-06	1.52597e-06	1.22078e-06	-2.44156e-06	-1.83117e-06	-3.05194e-07	2.44156e-06	2.74675e-05	2.13636e-06	-9.15583e-07
86	5	0	1.22078e-06	0	-9.15583e-07	9.15583e-07	6.10389e-07	6.10389e-07	-3.05194e-07	-1.83117e-06	0	6.10389e-07	9.15583e-07	2.0448e-05	5.4935e-06	-1.52597e-06
86	6	0	2.44156e-06	-9.15583e-07	-3.05194e-07	9.15583e-07	-6.10389e-07	-9.15583e-07	0	-1.52597e-06	9.15583e-07	9.15583e-07	6.10389e-07	1.58701e-05	5.79869e-06	0
86	7	0	2.44156e-06	-1.52597e-06	6.10389e-07	6.10389e-07	-3.05194e-07	-6.10389e-07	1.52597e-06	-2.13636e-06	-3.05194e-07	-3.05194e-07	0	1.19026e-05	9.15583e-07	0
86	8	0	1.83117e-06	-9.15583e-07	1.52597e-06	3.05194e-07	9.15583e-07	6.10389e-07	2.13636e-06	-2.74675e-06	-2.13636e-06	-2.13636e-06	-4.88311e-06	7.32467e-06	-3.05194e-06	-3.05194e-07
86	9	0	2.74675e-06	0	1.22078e-06	3.05194e-07	2.13636e-06	9.15583e-07	3.05194e-07	-1.83117e-06	-1.83117e-06	-2.44156e-06	-1.31234e-05	1.52597e-06	-2.74675e-06	0
86	10	0	4.57792e-06	6.10389e-07	0	1.22078e-06	1.52597e-06	3.05194e-07	-6.10389e-07	-1.22078e-06	-3.05194e-07	-6.10389e-07	-1.58701e-05	-4.57792e-06	0	-1.22078e-06
86	11	0	6.10389e-06	9.15583e-07	-9.15583e-07	1.83117e-06	6.10389e-07	0	-6.10389e-07	-2.13636e-06	0	3.05194e-07	-9.15583e-06	-1.00714e-05	1.22078e-06	-5.79869e-06
86	12	0	7.62986e-06	9.15583e-07	-1.52597e-06	1.52597e-06	9.15583e-07	9.15583e-07	-3.05194e-07	-3.35714e-06	-9.15583e-07	6.10389e-07	-6.10389e-07	-1.12922e-05	0	-7.93505e-06
86	13	0	9.46103e-06	6.10389e-07	-2.13636e-06	6.10389e-07	3.05194e-06	1.52597e-06	-6.10389e-07	-2.74675e-06	-1.22078e-06	9.15583e-07	6.10389e-07	-8.85064e-06	0	-4.57792e-06
86	14	0	1.00714e-05	0	-3.96753e-06	0	4.88311e-06	1.52597e-06	-1.52597e-06	-1.22078e-06	-6.10389e-07	1.52597e-06	-3.66233e-06	-7.32467e-06	9.15583e-07	-1.83117e-06
86	15	0	7.32467e-06	-9.15583e-07	-6.40908e-06	-3.05194e-07	4.88311e-06	1.52597e-06	-1.22078e-06	-9.15583e-07	-9.15583e-07	1.52597e-06	-5.79869e-06	-8.85064e-06	1.22078e-06	-6.40908e-06
86	16	0	2.74675e-06	-9.15583e-07	-7.62986e-06	-1.22078e-06	3.96753e-06	9.15583e-07	-6.10389e-07	-1.83117e-06	-1.83117e-06	0	-2.44156e-06	-7.93505e-06	-3.05194e-07	-1.31234e-05
86	17	0	-6.10389e-07	-9.15583e-07	-7.01947e-06	-1.83117e-06	3.35714e-06	-3.05194e-07	-3.05194e-07	-2.44156e-06	-2.13636e-06	-9.15583e-07	9.15583e-07	6.10389e-07	-1.83117e-06	-1.28182e-05
86	18	0	-2.44156e-06	-1.52597e-06	-5.1883e-06	-1.22078e-06	3.35714e-06	-6.10389e-07	-6.10389e-07	-1.83117e-06	-1.22078e-06	-9.15583e-07	6.10389e-07	1.34286e-05	-1.22078e-06	-6.10389e-06
86	19	0	-3.66233e-06	-1.22078e-06	-4.27272e-06	3.05194e-07	1.52597e-06	0	-9.15583e-07	-9.15583e-07	-6.10389e-07	-9.15583e-07	-1.52597e-06	2.0448e-05	6.10389e-07	-9.15583e-07
87	0	0	-4.88311e-06	-3.05194e-07	-4.88311e-06	1.22078e-06	-6.10389e-07	9.15583e-07	-1.52597e-06	-3.05194e-07	-1.52597e-06	-9.15583e-07	-2.13636e-06	1.86169e-05	1.52597e-06	0
87	1	0	-4.27272e-06	0	-5.79869e-06	9.15583e-07	-1.52597e-06	6.10389e-07	-1.83117e-06	0	-2.74675e-06	-6.10389e-07	0	1.37337e-05	1.22078e-06	1.52597e-06
87	2	0	-2.13636e-06	-9.15583e-07	-7.01947e-06	1.22078e-06	0	0	-2.13636e-06	0	-3.35714e-06	-3.05194e-07	2.44156e-06	1.03766e-05	9.15583e-07	5.1883e-06
87	3	0	-3.05194e-07	-1.52597e-06	-8.24025e-06	1.83117e-06	1.52597e-06	0	-1.83117e-06	3.05194e-07	-3.35714e-06	0	3.66233e-06	8.85064e-06	6.10389e-07	7.32467e-06
87	4	0	0	-6.10389e-07	-8.54544e-06	1.83117e-06	1.22078e-06	9.15583e-07	-1.83117e-06	3.05194e-07	-3.05194e-06	0	3.05194e-06	6.71428e-06	3.05194e-07	6.40908e-06
87	5	0	0	9.15583e-07	-7.01947e-06	0	3.05194e-07	9.15583e-07	-1.52597e-06	0	-2.74675e-06	0	1.52597e-06	5.1883e-06	0	5.1883e-06
87	6	0	6.10389e-07	1.22078e-06	-3.96753e-06	-1.52597e-06	6.10389e-07	0	-9.15583e-07	-9.15583e-07	-1.52597e-06	3.05194e-07	3.05194e-07	4.57792e-06	6.10389e-07	5.4935e-06
87	7	0	9.15583e-07	3.05194e-07	-3.05194e-07	-1.83117e-06	1.52597e-06	-3.05194e-07	-6.10389e-07	-1.22078e-06	-6.10389e-07	6.10389e-07	-3.05194e-07	3.96753e-06	1.83117e-06	6.10389e-06
87	8	0	3.05194e-07	0	3.05194e-06	-1.22078e-06	1.22078e-06	0	-9.15583e-07	-9.15583e-07	0	0	-1.52597e-06	1.52597e-06	2.44156e-06	6.10389e-06
87	9	0	-3.05194e-07	0	6.10389e-06	-6.10389e-07	-3.05194e-07	3.05194e-07	-1.52597e-06	-3.05194e-07	3.05194e-07	-9.15583e-07	-2.74675e-06	-6.10389e-07	1.52597e-06	5.79869e-06
87	10	0	-6.10389e-07	0	7.32467e-06	-3.05194e-07	-1.22078e-06	6.10389e-07	-1.52597e-06	0	0	-1.83117e-06	-1.83117e-06	-1.83117e-06	6.10389e-07	4.27272e-06
87	11	0	0	0	6.71428e-06	-3.05194e-07	-6.10389e-07	9.15583e-07	-6.10389e-07	0	0	-1.83117e-06	0	-2.44156e-06	3.05194e-07	9.15583e-07
87	12	0	3.05194e-07	6.10389e-07	6.10389e-06	-3.05194e-07	6.10389e-07	6.10389e-07	6.10389e-07	0	0	-9.15583e-07	1.83117e-06	-3.35714e-06	0	-1.52597e-06
87	13	0	9.15583e-07	9.15583e-07	7.32467e-06	0	1.83117e-06	3.05194e-07	1.22078e-06	9.15583e-07	6.10389e-07	0	1.52597e-06	-3.96753e-06	-6.10389e-07	-1.83117e-06
87	14	0	1.22078e-06	0	1.15974e-05	6.10389e-07	1.83117e-06	0	9.15583e-07	1.22078e-06	1.52597e-06	0	0	-3.35714e-06	-3.05194e-07	-6.10389e-07
87	15	0	1.22078e-06	-1.22078e-06	1.55649e-05	1.22078e-06	9.15583e-07	-3.05194e-07	0	6.10389e-07	1.52597e-06	0	-3.05194e-07	-2.13636e-06	9.15583e-07	0
87	16	0	9.15583e-07	-1.22078e-06	1.58701e-05	9.15583e-07	0	-9.15583e-07	-1.22078e-06	3.05194e-07	6.10389e-07	-3.05194e-07	0	-1.52597e-06	1.83117e-06	-3.05194e-07
87	17	0	6.10389e-07	0	1.22078e-05	0	-6.10389e-07	-1.22078e-06	-3.05194e-06	0	-3.05194e-07	-3.05194e-07	9.15583e-07	-2.13636e-06	3.05194e-07	-6.10389e-07
87	18	0	3.05194e-07	0	6.40908e-06	-9.15583e-07	-1.22078e-06	-1.52597e-06	-3.96753e-06	0	-9.15583e-07	0	1.52597e-06	-2.44156e-06	-1.83117e-06	-3.05194e-07
87	19	0	-3.05194e-07	-9.15583e-07	0	-9.15583e-07	-1.83117e-06	-9.15583e-07	-3.96753e-06	0	-6.10389e-07	3.05194e-07	2.13636e-06	-2.13636e-06	-2.44156e-06	3.05194e-07
88	0	0	-1.22078e-06	-9.15583e-07	-4.57792e-06	-6.10389e-07	-1.52597e-06	0	-3.96753e-06	3.05194e-07	-3.05194e-07	0	1.52597e-06	-2.74675e-06	0	9.15583e-07
88	1	0	-2.13636e-06	3.05194e-07	-4.57792e-06	-6.10389e-07	-3.05194e-07	3.05194e-07	-3.66233e-06	9.15583e-07	-9.15583e-07	0	1.22078e-06	-3.66233e-06	2.44156e-06	1.22078e-06
88	2	0	-2.13636e-06	3.05194e-07	-1.83117e-06	-9.15583e-07	3.05194e-07	0	-2.74675e-06	0	-1.83117e-06	0	1.83117e-06	-4.57792e-06	1.83117e-06	9.15583e-07
88	3	0	-1.22078e-06	-1.52597e-06	-6.10389e-07	-3.05194e-07	6.10389e-07	-9.15583e-07	-1.83117e-06	-1.22078e-06	-1.52597e-06	-3.05194e-07	3.05194e-06	-3.96753e-06	-3.05194e-07	0
88	4	0	-3.05194e-07	-2.44156e-06	-1.83117e-06	0	3.05194e-07	-1.22078e-06	-9.15583e-07	-1.83117e-06	-3.05194e-07	-1.22078e-06	4.27272e-06	-3.05194e-06	-1.22078e-06	0
88	5	0	0	-1.22078e-06	-2.13636e-06	-3.05194e-07	1.83117e-06	0	-9.15583e-07	-3.05194e-07	0	-2.44156e-06	4.27272e-06	-2.74675e-06	0	3.05194e-07
88	6	0	-9.15583e-07	0	3.05194e-07	-9.15583e-07	3.66233e-06	9.15583e-07	-1.22078e-06	1.83117e-06	-1.22078e-06	-2.44156e-06	3.35714e-06	-2.74675e-06	9.15583e-07	1.52597e-06
88	7	0	-3.35714e-06	-3.05194e-07	3.05194e-06	-9.15583e-07	3.96753e-06	9.15583e-07	-9.15583e-07	2.44156e-06	-2.74675e-06	-1.83117e-06	2.44156e-06	-3.05194e-06	3.05194e-07	2.13636e-06
88	8	0	-6.10389e-06	-1.83117e-06	3.66233e-06	-3.05194e-07	1.83117e-06	0	-3.05194e-07	1.22078e-06	-2.44156e-06	-1.22078e-06	2.13636e-06	-2.74675e-06	-6.10389e-07	2.44156e-06
88	9	0	-8.54544e-06	-2.13636e-06	4.27272e-06	6.10389e-07	6.10389e-07	0	-3.05194e-07	0	0	-1.22078e-06	3.05194e-06	-2.74675e-06	-6.10389e-07	2.13636e-06
88	10	0	-1.2513e-05	-1.22078e-06	6.71428e-06	1.52597e-06	1.22078e-06	9.15583e-07	-3.05194e-07	0	1.52597e-06	-1.83117e-06	4.27272e-06	-2.74675e-06	0	1.52597e-06
88	11	0	-1.73961e-05	-3.05194e-07	7.01947e-06	2.13636e-06	1.83117e-06	1.83117e-06	0	-3.05194e-07	2.13636e-06	-2.13636e-06	4.57792e-06	-3.05194e-06	0	9.15583e-07
88	12	0	-2.16688e-05	-3.05194e-07	4.88311e-06	2.13636e-06	2.13636e-06	1.52597e-06	0	-9.15583e-07	1.83117e-06	-2.13636e-06	2.74675e-06	-2.74675e-06	-3.05194e-07	1.22078e-06
88	13	0	-2.35e-05	-3.05194e-07	5.4935e-06	1.83117e-06	4.27272e-06	9.15583e-07	6.10389e-07	-1.52597e-06	1.22078e-06	-1.83117e-06	6.10389e-07	-2.13636e-06	-3.05194e-07	2.13636e-06
88	14	0	-2.41104e-05	0	1.12922e-05	9.15583e-07	8.85064e-06	3.05194e-07	1.83117e-06	-9.15583e-07	3.05194e-07	-1.83117e-06	3.05194e-07	-2.13636e-06	0	1.83117e-06
88	15	0	-2.65519e-05	3.05194e-07	1.67857e-05	0	1.12922e-05	0	3.05194e-06	-6.10389e-07	0	-2.13636e-06	1.83117e-06	-3.05194e-06	0	9.15583e-07
88	16	0	-3.02142e-05	1.22078e-06	1.64805e-05	-6.10389e-07	8.85064e-06	-9.15583e-07	3.35714e-06	-9.15583e-07	0	-2.74675e-06	3.35714e-06	-3.96753e-06	0	0
88	17	0	-3.26558e-05	1.22078e-06	1.40389e-05	-3.05194e-07	5.1883e-06	-9.15583e-07	3.05194e-06	-1.52597e-06	9.15583e-07	-3.05194e-06	3.96753e-06	-3.96753e-06	-3.05194e-07	9.15583e-07
88	18	0	-3.2961e-05	0	1.37337e-05	1.22078e-06	4.88311e-06	0	3.35714e-06	-9.15583e-07	2.74675e-06	-2.44156e-06	4.27272e-06	-3.05194e-06	-1.52597e-06	1.52597e-06
88	19	0	-3.08246e-05	-6.10389e-07	1.22078e-05	2.44156e-06	7.32467e-06	1.52597e-06	5.4935e-06	0	4.57792e-06	-2.13636e-06	4.88311e-06	-2.13636e-06	-2.74675e-06	1.52597e-06
89	0	0	-2.56363e-05	0	6.40908e-06	1.52597e-06	7.32467e-06	2.13636e-06	7.62986e-06	0	6.71428e-06	-1.83117e-06	4.57792e-06	-2.13636e-06	-3.05194e-06	1.52597e-06
89	1	0	-1.64805e-05	1.22078e-06	0	-6.10389e-07	4.88311e-06	1.83117e-06	8.85064e-06	-3.05194e-07	7.93505e-06	-2.13636e-06	2.44156e-06	-2.13636e-06	-1.83117e-06	2.44156e-06
89	2	0	-7.32467e-06	1.22078e-06	-2.44156e-06	-2.13636e-06	2.13636e-06	9.15583e-07	9.15583e-06	-3.05194e-07	8.85064e-06	-1.83117e-06	-3.05194e-07	-1.22078e-06	0	3.96753e-06
89	3	0	0	-3.05194e-07	-2.74675e-06	-2.44156e-06	-3.05194e-07	3.05194e-07	1.03766e-05	0	9.46103e-06	-1.22078e-06	-2.74675e-06	-6.10389e-07	1.22078e-06	3.96753e-06
89	4	0	6.71428e-06	-1.52597e-06	-3.35714e-06	-2.44156e-06	-4.88311e-06	0	1.22078e-05	0	1.06818e-05	-1.22078e-06	-3.96753e-06	-1.22078e-06	2.13636e-06	2.13636e-06
89	5	0	1.73961e-05	-6.10389e-07	-2.13636e-06	-2.74675e-06	-8.54544e-06	-3.05194e-07	1.2513e-05	-6.10389e-07	1.06818e-05	-1.83117e-06	-4.57792e-06	-2.74675e-06	3.05194e-06	3.05194e-07
89	6	0	3.1435e-05	3.05194e-07	-6.10389e-07	-3.66233e-06	-8.85064e-06	-6.10389e-07	1.06818e-05	-6.10389e-07	9.15583e-06	-2.13636e-06	-5.1883e-06	-3.05194e-06	4.27272e-06	-6.10389e-07
89	7	0	4.33376e-05	3.05194e-07	-6.40908e-06	-4.27272e-06	-8.54544e-06	-1.52597e-06	8.54544e-06	0	7.93505e-06	-1.52597e-06	-6.40908e-06	-1.83117e-06	4.57792e-06	-9.15583e-07
89	8	0	5.06623e-05	-3.05194e-07	-1.73961e-05	-5.1883e-06	-1.22078e-05	-2.44156e-06	7.32467e-06	6.10389e-07	7.93505e-06	-1.22078e-06	-7.32467e-06	-6.10389e-07	4.27272e-06	-9.15583e-07
89	9	0	5.61558e-05	-9.15583e-07	-2.38052e-05	-5.4935e-06	-1.92272e-05	-2.44156e-06	6.71428e-06	-3.05194e-07	9.15583e-06	-1.22078e-06	-7.62986e-06	-1.22078e-06	3.96753e-06	-3.05194e-07
89	10	0	6.31752e-05	-9.15583e-07	-3.47922e-05	-5.1883e-06	-2.10584e-05	-1.83117e-06	6.10389e-06	-1.22078e-06	9.46103e-06	-1.22078e-06	-7.62986e-06	-2.13636e-06	3.96753e-06	0
89	11	0	7.3857e-05	-9.15583e-07	-7.90453e-05	-3.96753e-06	-1.0987e-05	-1.22078e-06	5.1883e-06	-6.10389e-07	8.24025e-06	-6.10389e-07	-8.24025e-06	-2.13636e-06	3.96753e-06	9.15583e-07
89	12	0	8.7896e-05	-6.10389e-07	-0.000161448	-2.74675e-06	7.93505e-06	-9.15583e-07	3.35714e-06	3.05194e-07	7.32467e-06	0	-8.24025e-06	-9.15583e-07	3.66233e-06	1.52597e-06
89	13	0	0.000100714	-3.05194e-07	-0.000236831	-1.52597e-06	2.92987e-05	-3.05194e-07	3.05194e-07	6.10389e-07	5.79869e-06	0	-6.40908e-06	0	2.44156e-06	2.13636e-06
89	14	0	0.000104071	-9.15583e-07	-0.000256058	0	4.48636e-05	0	-3.05194e-06	0	3.05194e-06	0	-2.13636e-06	0	6.10389e-07	1.52597e-06
89	15	0	9.15583e-05	-1.83117e-06	-0.000218519	0	4.73051e-05	-3.05194e-07	-6.40908e-06	-6.10389e-07	-9.15583e-07	-3.05194e-07	1.52597e-06	-3.05194e-07	-1.22078e-06	6.10389e-07
89	16	0	6.86687e-05	-2.13636e-06	-0.000160227	-1.22078e-06	3.35714e-05	-1.22078e-06	-9.46103e-06	-1.22078e-06	-5.79869e-06	-1.22078e-06	4.27272e-06	0	-3.05194e-06	3.05194e-07
89	17	0	4.48636e-05	-1.22078e-06	-0.000102851	-2.44156e-06	1.06818e-05	-6.10389e-07	-1.2513e-05	-1.52597e-06	-9.46103e-06	-1.52597e-06	7.01947e-06	-3.05194e-07	-5.1883e-06	3.05194e-07
89	18	0	2.47207e-05	-1.22078e-06	-4.73051e-05	-1.22078e-06	-7.62986e-06	3.05194e-07	-1.61753e-05	-1.52597e-06	-1.22078e-05	0	1.22078e-05	-1.22078e-06	-7.93505e-06	0
89	19	0	4.57792e-06	-2.44156e-06	9.15583e-07	1.22078e-06	-1.49545e-05	6.10389e-07	-1.98376e-05	-1.22078e-06	-1.55649e-05	1.52597e-06	1.86169e-05	-2.13636e-06	-1.0987e-05	-6.10389e-07
90	0	0	-1.55649e-05	-2.13636e-06	2.99091e-05	2.13636e-06	-1.31234e-05	3.05194e-07	-2.1974e-05	-6.10389e-07	-1.80065e-05	1.52597e-06	2.1974e-05	-1.83117e-06	-1.19026e-05	0
90	1	0	-2.99091e-05	0	4.76103e-05	1.52597e-06	-6.40908e-06	1.83117e-06	-2.25844e-05	-9.15583e-07	-1.83117e-05	0	2.01428e-05	-6.10389e-07	-1.0987e-05	6.10389e-07
90	2	0	-3.57077e-05	1.22078e-06	7.66038e-05	1.83117e-06	2.74675e-06	4.57792e-06	-2.07532e-05	-1.52597e-06	-1.58701e-05	-6.10389e-07	1.64805e-05	0	-9.76622e-06	6.10389e-07
90	3	0	-3.93701e-05	6.10389e-07	0.000121773	4.88311e-06	1.06818e-05	6.10389e-06	-1.73961e-05	-1.22078e-06	-1.37337e-05	3.05194e-07	1.37337e-05	0	-8.54544e-06	0
90	4	0	-4.73051e-05	-3.05194e-07	0.000163889	6.71428e-06	1.12922e-05	4.57792e-06	-1.40389e-05	0	-1.28182e-05	1.52597e-06	1.0987e-05	3.05194e-07	-6.10389e-06	3.05194e-07
90	5	0	-5.76817e-05	0	0.000188305	5.1883e-06	2.74675e-06	2.74675e-06	-1.22078e-05	6.10389e-07	-1.22078e-05	1.22078e-06	6.40908e-06	3.05194e-07	-2.13636e-06	2.74675e-06
90	6	0	-6.34804e-05	3.05194e-07	0.000198376	9.15583e-07	-8.54544e-06	2.44156e-06	-1.03766e-05	3.05194e-07	-1.0987e-05	0	1.22078e-06	0	1.22078e-06	4.27272e-06
90	7	0	-6.28701e-05	0	0.000194714	-1.22078e-06	-1.70909e-05	2.13636e-06	-7.62986e-06	6.10389e-07	-8.24025e-06	0	-9.15583e-07	-6.10389e-07	2.74675e-06	3.05194e-06
90	8	0	-5.6461e-05	-6.10389e-07	0.000170909	-9.15583e-07	-2.31948e-05	9.15583e-07	-4.88311e-06	1.52597e-06	-4.57792e-06	3.05194e-07	-1.52597e-06	-9.15583e-07	2.13636e-06	9.15583e-07
90	9	0	-4.5474e-05	3.05194e-07	0.000131539	6.10389e-07	-2.65519e-05	-3.05194e-07	-3.05194e-06	2.13636e-06	-1.22078e-06	3.05194e-07	-1.83117e-06	-3.05194e-07	2.74675e-06	3.05194e-07
90	10	0	-3.17402e-05	1.52597e-06	9.55259e-05	6.10389e-07	-2.41104e-05	0	-2.13636e-06	1.22078e-06	1.22078e-06	6.10389e-07	-3.96753e-06	0	4.27272e-06	6.10389e-07
90	11	0	-2.0448e-05	6.10389e-07	7.23311e-05	-9.15583e-07	-1.58701e-05	9.15583e-07	-6.10389e-07	-6.10389e-07	2.44156e-06	1.52597e-06	-5.79869e-06	-3.05194e-07	5.4935e-06	0
90	12	0	-1.67857e-05	-3.05194e-07	5.37142e-05	-3.35714e-06	-1.0987e-05	3.05194e-07	1.22078e-06	-1.22078e-06	3.66233e-06	2.13636e-06	-6.40908e-06	-6.10389e-07	5.1883e-06	-2.13636e-06
90	13	0	-1.92272e-05	3.05194e-07	3.23506e-05	-4.57792e-06	-1.52597e-05	-3.05194e-07	2.74675e-06	-3.05194e-07	5.1883e-06	9.15583e-07	-6.71428e-06	-9.15583e-07	4.57792e-06	-3.05194e-06
90	14	0	-2.44156e-05	2.13636e-06	1.67857e-05	-4.57792e-06	-2.16688e-05	-9.15583e-07	3.66233e-06	6.10389e-07	6.71428e-06	-3.05194e-07	-7.32467e-06	-1.52597e-06	4.57792e-06	-2.44156e-06
90	15	0	-2.92987e-05	2.13636e-06	1.49545e-05	-4.27272e-06	-1.64805e-05	-6.10389e-07	4.88311e-06	6.10389e-07	7.93505e-06	0	-7.62986e-06	-1.83117e-06	4.88311e-06	-1.52597e-06
90	16	0	-3.11298e-05	1.52597e-06	2.01428e-05	-4.88311e-06	2.44156e-06	-1.83117e-06	6.71428e-06	3.05194e-07	7.93505e-06	6.10389e-07	-5.79869e-06	-1.52597e-06	4.27272e-06	-1.22078e-06
90	17	0	-2.47207e-05	9.15583e-07	1.73961e-05	-6.71428e-06	2.47207e-05	-5.4935e-06	8.54544e-06	0	7.62986e-06	6.10389e-07	-3.66233e-06	-9.15583e-07	3.35714e-06	-1.52597e-06
90	18	0	-6.10389e-06	0	2.74675e-06	-1.0987e-05	4.02857e-05	-1.03766e-05	8.85064e-06	6.10389e-07	6.40908e-06	0	-2.74675e-06	-9.15583e-07	2.74675e-06	-1.52597e-06
90	19	0	1.89221e-05	-2.44156e-06	-1.37337e-05	-1.55649e-05	4.88311e-05	-1.15974e-05	7.62986e-06	9.15583e-07	4.57792e-06	-3.05194e-07	-3.35714e-06	-1.52597e-06	2.44156e-06	-1.52597e-06
91	0	0	4.12012e-05	-3.96753e-06	-2.25844e-05	-1.40389e-05	5.40194e-05	-6.71428e-06	5.1883e-06	1.22078e-06	1.52597e-06	0	-3.96753e-06	-1.83117e-06	1.52597e-06	-2.44156e-06
91	1	0	5.24934e-05	0	-2.65519e-05	-1.52597e-06	5.76817e-05	3.05194e-06	2.44156e-06	1.83117e-06	-1.22078e-06	0	-3.35714e-06	-1.52597e-06	1.22078e-06	-2.74675e-06
91	2	0	5.06623e-05	7.62986e-06	-3.81493e-05	1.77013e-05	5.92077e-05	1.15974e-05	6.10389e-07	2.74675e-06	-3.35714e-06	-1.22078e-06	-2.44156e-06	-1.22078e-06	1.22078e-06	-2.44156e-06
91	3	0	3.63181e-05	1.2513e-05	-6.4396e-05	3.02142e-05	5.95129e-05	1.46493e-05	0	2.74675e-06	-3.66233e-06	-1.52597e-06	-1.22078e-06	-1.83117e-06	9.15583e-07	-1.83117e-06
91	4	0	1.37337e-05	1.22078e-05	-9.24739e-05	2.74675e-05	5.37142e-05	1.15974e-05	-6.10389e-07	1.83117e-06	-3.35714e-06	-9.15583e-07	0	-1.83117e-06	0	-9.15583e-07
91	5	0	-7.93505e-06	1.03766e-05	-0.00010224	1.46493e-05	3.32662e-05	6.71428e-06	-1.22078e-06	1.22078e-06	-2.74675e-06	-9.15583e-07	6.10389e-07	-3.05194e-07	-1.22078e-06	0
91	6	0	-1.52597e-05	1.06818e-05	-9.27791e-05	3.66233e-06	-1.52597e-06	1.52597e-06	-6.10389e-07	1.22078e-06	-1.22078e-06	-1.52597e-06	1.22078e-06	1.52597e-06	-1.52597e-06	9.15583e-07
91	7	0	-1.52597e-06	1.15974e-05	-8.39285e-05	-1.52597e-06	-3.20454e-05	-2.74675e-06	3.05194e-06	6.10389e-07	2.74675e-06	-1.22078e-06	1.52597e-06	1.52597e-06	-1.52597e-06	1.52597e-06
91	8	0	2.71623e-05	1.06818e-05	-9.24739e-05	-5.79869e-06	-3.66233e-05	-6.71428e-06	8.85064e-06	-3.05194e-07	8.24025e-06	3.05194e-07	2.13636e-06	0	-2.13636e-06	1.83117e-06
91	9	0	5.6461e-05	7.93505e-06	-0.000112006	-1.0987e-05	-1.40389e-05	-9.15583e-06	1.31234e-05	-1.52597e-06	1.28182e-05	1.52597e-06	3.66233e-06	0	-3.05194e-06	1.52597e-06
91	10	0	7.26363e-05	4.88311e-06	-0.000128487	-1.64805e-05	1.43441e-05	-1.19026e-05	1.37337e-05	-1.52597e-06	1.37337e-05	1.22078e-06	4.27272e-06	1.52597e-06	-3.35714e-06	1.52597e-06
91	11	0	7.23311e-05	1.22078e-06	-0.000134896	-2.13636e-05	2.89935e-05	-1.58701e-05	1.12922e-05	-6.10389e-07	1.22078e-05	1.22078e-06	3.66233e-06	1.83117e-06	-2.13636e-06	1.52597e-06
91	12	0	5.85973e-05	-3.35714e-06	-0.00013276	-2.65519e-05	3.02142e-05	-1.86169e-05	9.15583e-06	0	1.06818e-05	1.83117e-06	1.52597e-06	0	-9.15583e-07	1.83117e-06
91	13	0	3.47922e-05	-8.54544e-06	-0.00012635	-3.1435e-05	2.47207e-05	-1.95324e-05	8.54544e-06	0	1.06818e-05	2.74675e-06	-3.05194e-07	-9.15583e-07	0	1.83117e-06
91	14	0	4.57792e-06	-1.19026e-05	-0.000123909	-3.38766e-05	5.79869e-06	-1.98376e-05	9.46103e-06	0	1.15974e-05	2.13636e-06	-2.44156e-06	0	6.10389e-07	1.83117e-06
91	15	0	-2.22792e-05	-1.31234e-05	-0.000131234	-3.4487e-05	-3.93701e-05	-2.10584e-05	1.06818e-05	0	1.31234e-05	1.52597e-06	-5.4935e-06	1.83117e-06	2.74675e-06	1.52597e-06
91	16	0	-3.20454e-05	-1.31234e-05	-0.000136727	-3.47922e-05	-0.000104071	-1.98376e-05	1.31234e-05	0	1.52597e-05	1.52597e-06	-1.0987e-05	2.44156e-06	6.40908e-06	1.22078e-06
91	17	0	-1.49545e-05	-1.31234e-05	-0.000118415	-3.26558e-05	-0.00015748	-1.37337e-05	1.64805e-05	0	1.77013e-05	2.13636e-06	-1.92272e-05	1.83117e-06	1.00714e-05	6.10389e-07
91	18	0	2.0448e-05	-1.34286e-05	-7.32467e-05	-2.59415e-05	-0.000175487	-5.1883e-06	1.92272e-05	9.15583e-07	1.92272e-05	1.22078e-06	-2.80779e-05	1.52597e-06	1.34286e-05	0
91	19	0	5.37142e-05	-1.2513e-05	-3.02142e-05	-1.52597e-05	-0.000158091	6.10389e-07	1.86169e-05	3.05194e-06	1.86169e-05	-3.05194e-07	-3.72337e-05	1.52597e-06	1.70909e-05	-9.15583e-07
92	0	0	7.29415e-05	-9.15583e-06	-2.53311e-05	-2.13636e-06	-0.000116584	5.4935e-06	1.40389e-05	4.88311e-06	1.61753e-05	-1.22078e-06	-4.66947e-05	0	2.16688e-05	-1.83117e-06
92	1	0	8.36233e-05	-3.96753e-06	-6.53116e-05	1.28182e-05	-5.76817e-05	1.2513e-05	8.24025e-06	4.57792e-06	1.22078e-05	0	-5.67662e-05	-1.22078e-06	2.68571e-05	-2.13636e-06
92	2	0	9.36947e-05	0	-0.000122993	2.71623e-05	6.40908e-06	1.95324e-05	2.13636e-06	2.74675e-06	5.79869e-06	9.15583e-07	-6.71428e-05	-9.15583e-07	3.20454e-05	-1.83117e-06
92	3	0	9.7357e-05	9.15583e-07	-0.00015748	3.35714e-05	5.1883e-05	2.07532e-05	-5.4935e-06	1.52597e-06	-3.35714e-06	9.15583e-07	-7.56882e-05	0	3.60129e-05	-1.52597e-06
92	4	0	8.45388e-05	9.15583e-07	-0.000133065	2.96039e-05	6.28701e-05	1.52597e-05	-1.43441e-05	1.83117e-06	-1.34286e-05	0	-8.08765e-05	0	3.75389e-05	-1.83117e-06
92	5	0	5.79869e-05	1.22078e-06	-3.84545e-05	2.31948e-05	5.37142e-05	9.15583e-06	-2.1974e-05	2.44156e-06	-2.13636e-05	-6.10389e-07	-8.17921e-05	-9.15583e-07	3.69285e-05	-1.52597e-06
92	6	0	3.08246e-05	2.74675e-06	0.000102545	2.25844e-05	4.97467e-05	7.01947e-06	-2.56363e-05	2.13636e-06	-2.80779e-05	-6.10389e-07	-7.93505e-05	-1.52597e-06	3.57077e-05	-1.22078e-06
92	7	0	4.27272e-06	5.79869e-06	0.000242324	2.65519e-05	5.03571e-05	9.15583e-06	-2.74675e-05	1.83117e-06	-3.47922e-05	-3.05194e-07	-7.32467e-05	-3.05194e-07	3.35714e-05	-9.15583e-07
92	8	0	-3.26558e-05	1.15974e-05	0.000341513	2.89935e-05	3.11298e-05	1.40389e-05	-2.96039e-05	2.44156e-06	-4.02857e-05	0	-6.28701e-05	3.05194e-07	2.92987e-05	-3.05194e-07
92	9	0	-8.42337e-05	1.83117e-05	0.000389733	3.11298e-05	-1.34286e-05	1.92272e-05	-3.20454e-05	3.35714e-06	-4.18116e-05	-6.10389e-07	-4.45584e-05	6.10389e-07	1.95324e-05	0
92	10	0	-0.000131234	2.25844e-05	0.000394006	3.47922e-05	-5.67662e-05	1.95324e-05	-3.23506e-05	2.74675e-06	-3.72337e-05	-1.22078e-06	-1.58701e-05	6.10389e-07	3.35714e-06	3.05194e-07
92	11	0	-0.000150156	2.07532e-05	0.000362876	3.54026e-05	-7.41622e-05	1.2513e-05	-3.02142e-05	9.15583e-07	-2.99091e-05	-1.52597e-06	2.16688e-05	9.15583e-07	-1.73961e-05	1.22078e-06
92	12	0	-0.000139779	1.49545e-05	0.000307636	2.74675e-05	-7.23311e-05	4.57792e-06	-2.71623e-05	0	-2.44156e-05	-9.15583e-07	6.13441e-05	9.15583e-07	-3.99805e-05	2.74675e-06
92	13	0	-0.000118721	9.15583e-06	0.000248428	1.58701e-05	-7.01947e-05	2.74675e-06	-2.50259e-05	1.83117e-06	-2.31948e-05	0	9.27791e-05	6.10389e-07	-5.92077e-05	3.35714e-06
92	14	0	-0.000102545	5.4935e-06	0.000204175	9.15583e-06	-6.98895e-05	5.79869e-06	-2.35e-05	3.96753e-06	-2.44156e-05	-3.05194e-07	0.000112312	9.15583e-07	-7.20259e-05	2.74675e-06
92	15	0	-9.06427e-05	2.13636e-06	0.000173961	7.01947e-06	-6.16493e-05	5.4935e-06	-2.38052e-05	3.66233e-06	-2.50259e-05	-1.52597e-06	0.000122078	1.22078e-06	-7.81298e-05	1.83117e-06
92	16	0	-7.56882e-05	-6.10389e-07	0.000144967	2.13636e-06	-4.63895e-05	6.10389e-07	-2.47207e-05	1.83117e-06	-2.28896e-05	-1.22078e-06	0.000126961	0	-7.99609e-05	1.22078e-06
92	17	0	-5.85973e-05	-2.44156e-06	0.000110786	-4.27272e-06	-3.57077e-05	-9.15583e-07	-2.35e-05	6.10389e-07	-1.89221e-05	6.10389e-07	0.000129097	-1.22078e-06	-8.02661e-05	1.22078e-06
92	18	0	-4.57792e-05	-3.35714e-06	7.81298e-05	-3.66233e-06	-3.32662e-05	3.66233e-06	-1.92272e-05	3.05194e-07	-1.49545e-05	3.35714e-06	0.000126656	-9.15583e-07	-7.78246e-05	1.22078e-06
92	19	0	-4.05909e-05	-4.88311e-06	5.6461e-05	3.66233e-06	-3.35714e-05	9.15583e-06	-1.46493e-05	-6.10389e-07	-1.22078e-05	4.57792e-06	0.0001175	6.10389e-07	-7.04999e-05	1.52597e-06
93	0	0	-4.02857e-05	-8.24025e-06	4.66947e-05	8.24025e-06	-3.41818e-05	9.46103e-06	-1.28182e-05	-3.35714e-06	-1.0987e-05	3.66233e-06	9.97986e-05	1.22078e-06	-5.76817e-05	1.83117e-06
93	1	0	-3.84545e-05	-1.15974e-05	4.36428e-05	5.1883e-06	-3.75389e-05	7.32467e-06	-1.22078e-05	-5.4935e-06	-9.76622e-06	3.66233e-06	7.56882e-05	3.05194e-07	-4.15064e-05	2.44156e-06
93	2	0	-3.23506e-05	-1.28182e-05	4.21168e-05	1.83117e-06	-4.12012e-05	7.62986e-06	-1.03766e-05	-6.10389e-06	-8.24025e-06	5.1883e-06	4.94415e-05	3.05194e-07	-2.38052e-05	2.13636e-06
93	3	0	-2.44156e-05	-1.0987e-05	3.99805e-05	2.74675e-06	-3.75389e-05	9.15583e-06	-7.62986e-06	-6.10389e-06	-6.71428e-06	6.40908e-06	2.71623e-05	1.83117e-06	-6.10389e-06	1.52597e-06
93	4	0	-2.07532e-05	-6.40908e-06	3.47922e-05	2.13636e-06	-2.74675e-05	7.32467e-06	-6.40908e-06	-5.4935e-06	-6.10389e-06	5.4935e-06	1.0987e-05	2.74675e-06	8.24025e-06	6.10389e-07
93	5	0	-2.16688e-05	-9.15583e-07	2.35e-05	-4.27272e-06	-1.77013e-05	1.83117e-06	-6.71428e-06	-4.57792e-06	-7.01947e-06	3.35714e-06	9.15583e-07	1.22078e-06	1.77013e-05	0
93	6	0	-2.10584e-05	2.13636e-06	5.4935e-06	-1.00714e-05	-9.15583e-06	-2.44156e-06	-5.4935e-06	-3.05194e-06	-7.62986e-06	2.44156e-06	-3.96753e-06	-3.05194e-07	2.10584e-05	-6.10389e-07
93	7	0	-1.64805e-05	2.13636e-06	-1.15974e-05	-8.54544e-06	1.83117e-06	-4.57792e-06	-1.52597e-06	-2.44156e-06	-6.10389e-06	3.05194e-06	-5.4935e-06	-6.10389e-07	2.13636e-05	-1.83117e-06
93	8	0	-1.31234e-05	0	-1.95324e-05	-3.35714e-06	1.31234e-05	-6.10389e-06	1.52597e-06	-3.05194e-06	-2.74675e-06	4.27272e-06	-4.57792e-06	-3.05194e-07	2.10584e-05	-2.74675e-06
93	9	0	-1.58701e-05	-9.15583e-07	-1.89221e-05	-3.96753e-06	1.49545e-05	-9.46103e-06	2.44156e-06	-3.96753e-06	3.05194e-07	4.88311e-06	-4.27272e-06	-9.15583e-07	2.16688e-05	-3.05194e-06
93	10	0	-2.07532e-05	-1.52597e-06	-1.95324e-05	-1.06818e-05	7.32467e-06	-1.46493e-05	2.44156e-06	-4.27272e-06	2.13636e-06	5.4935e-06	-5.1883e-06	-1.22078e-06	2.10584e-05	-2.44156e-06
93	11	0	-2.22792e-05	-3.05194e-06	-2.47207e-05	-1.67857e-05	9.15583e-07	-1.86169e-05	4.88311e-06	-4.57792e-06	3.05194e-06	6.10389e-06	-6.71428e-06	-6.10389e-07	1.95324e-05	-1.22078e-06
93	12	0	-2.25844e-05	-5.1883e-06	-2.47207e-05	-1.95324e-05	2.74675e-06	-1.98376e-05	7.93505e-06	-4.88311e-06	3.66233e-06	6.10389e-06	-6.71428e-06	0	1.83117e-05	-3.05194e-07
93	13	0	-2.65519e-05	-5.1883e-06	-1.2513e-05	-2.01428e-05	7.62986e-06	-1.77013e-05	9.15583e-06	-3.66233e-06	6.10389e-06	5.4935e-06	-5.4935e-06	0	1.77013e-05	0
93	14	0	-3.17402e-05	-3.35714e-06	3.05194e-06	-2.0448e-05	8.54544e-06	-1.55649e-05	9.46103e-06	-1.22078e-06	9.76622e-06	4.57792e-06	-4.27272e-06	0	1.77013e-05	-3.05194e-07
93	15	0	-3.23506e-05	-3.35714e-06	8.54544e-06	-2.10584e-05	7.93505e-06	-1.49545e-05	1.06818e-05	0	1.15974e-05	3.05194e-06	-4.27272e-06	1.22078e-06	1.64805e-05	-9.15583e-07
93	16	0	-2.83831e-05	-7.93505e-06	7.93505e-06	-2.07532e-05	1.03766e-05	-1.43441e-05	1.2513e-05	-3.05194e-07	1.03766e-05	6.10389e-07	-4.88311e-06	2.44156e-06	1.40389e-05	-6.10389e-07
93	17	0	-2.68571e-05	-1.34286e-05	1.34286e-05	-1.70909e-05	1.43441e-05	-1.06818e-05	1.28182e-05	-9.15583e-07	7.01947e-06	-1.52597e-06	-5.4935e-06	2.13636e-06	1.15974e-05	-6.10389e-07
93	18	0	-2.83831e-05	-1.40389e-05	2.35e-05	-8.24025e-06	1.40389e-05	-3.96753e-06	1.0987e-05	3.05194e-07	4.88311e-06	-3.05194e-06	-5.4935e-06	9.15583e-07	1.03766e-05	-1.22078e-06
93	19	0	-2.74675e-05	-1.00714e-05	2.53311e-05	1.83117e-06	6.10389e-06	3.35714e-06	1.00714e-05	2.74675e-06	6.10389e-06	-3.35714e-06	-4.57792e-06	9.15583e-07	1.03766e-05	-1.83117e-06
94	0	0	-2.25844e-05	-5.4935e-06	1.95324e-05	7.93505e-06	-9.15583e-06	1.06818e-05	1.12922e-05	4.27272e-06	8.85064e-06	-3.66233e-06	-3.96753e-06	1.22078e-06	9.76622e-06	-1.22078e-06
94	1	0	-1.80065e-05	-1.52597e-06	2.38052e-05	1.19026e-05	-2.59415e-05	1.92272e-05	1.43441e-05	4.57792e-06	1.0987e-05	-3.96753e-06	-4.57792e-06	1.22078e-06	7.93505e-06	-9.15583e-07
94	2	0	-1.86169e-05	2.13636e-06	4.51688e-05	2.10584e-05	-3.4487e-05	2.77727e-05	1.73961e-05	4.57792e-06	1.31234e-05	-3.66233e-06	-5.4935e-06	3.05194e-07	6.40908e-06	-1.52597e-06
94	3	0	-2.80779e-05	6.71428e-06	6.71428e-05	3.38766e-05	-2.89935e-05	3.05194e-05	2.16688e-05	4.57792e-06	1.64805e-05	-3.05194e-06	-6.10389e-06	6.10389e-07	6.40908e-06	-1.83117e-06
94	4	0	-5.06623e-05	8.85064e-06	7.23311e-05	3.78441e-05	-1.52597e-05	2.28896e-05	2.59415e-05	4.27272e-06	1.89221e-05	-2.44156e-06	-5.79869e-06	1.83117e-06	7.32467e-06	-1.22078e-06
94	5	0	-8.60648e-05	7.32467e-06	5.98181e-05	2.35e-05	-5.4935e-06	7.62986e-06	2.71623e-05	3.35714e-06	1.70909e-05	-2.13636e-06	-6.40908e-06	2.13636e-06	7.01947e-06	0
94	6	0	-0.000125435	3.05194e-06	3.50974e-05	-2.44156e-06	-3.66233e-06	-7.32467e-06	2.41104e-05	1.83117e-06	1.19026e-05	-1.22078e-06	-7.62986e-06	9.15583e-07	5.1883e-06	3.05194e-07
94	7	0	-0.000159617	-9.15583e-07	1.52597e-06	-2.83831e-05	-4.88311e-06	-1.67857e-05	1.98376e-05	0	7.93505e-06	0	-7.93505e-06	0	3.96753e-06	0
94	8	0	-0.000189221	-3.05194e-06	-3.02142e-05	-4.45584e-05	-7.32467e-06	-2.25844e-05	1.89221e-05	-2.13636e-06	7.93505e-06	1.22078e-06	-7.93505e-06	-3.05194e-07	4.27272e-06	0
94	9	0	-0.000214246	-3.35714e-06	-4.66947e-05	-4.79155e-05	-1.37337e-05	-2.89935e-05	2.16688e-05	-1.52597e-06	1.15974e-05	1.52597e-06	-7.93505e-06	0	4.88311e-06	0
94	10	0	-0.000220961	-3.66233e-06	-5.40194e-05	-4.21168e-05	-2.16688e-05	-3.63181e-05	2.41104e-05	6.10389e-07	1.70909e-05	6.10389e-07	-8.54544e-06	9.15583e-07	4.88311e-06	-1.22078e-06
94	11	0	-0.000195324	-5.79869e-06	-7.47726e-05	-3.63181e-05	-2.31948e-05	-3.93701e-05	2.62467e-05	1.52597e-06	2.38052e-05	0	-8.85064e-06	1.52597e-06	4.57792e-06	-1.83117e-06
94	12	0	-0.00014985	-9.15583e-06	-0.000108039	-3.69285e-05	-1.64805e-05	-3.50974e-05	3.02142e-05	3.05194e-07	3.23506e-05	-1.52597e-06	-8.24025e-06	1.52597e-06	4.27272e-06	-6.10389e-07
94	13	0	-0.000111396	-1.0987e-05	-0.000126656	-3.99805e-05	-1.31234e-05	-2.53311e-05	3.72337e-05	-3.05194e-07	4.27272e-05	-2.74675e-06	-7.93505e-06	9.15583e-07	3.96753e-06	9.15583e-07
94	14	0	-8.36233e-05	-1.06818e-05	-0.000136117	-3.75389e-05	-2.01428e-05	-1.77013e-05	4.45584e-05	1.22078e-06	5.21882e-05	-3.05194e-06	-9.46103e-06	6.10389e-07	3.35714e-06	1.83117e-06
94	15	0	-3.99805e-05	-9.76622e-06	-0.000194104	-3.26558e-05	-2.35e-05	-1.64805e-05	4.82207e-05	3.66233e-06	5.67662e-05	-2.44156e-06	-1.19026e-05	1.22078e-06	3.66233e-06	1.52597e-06
94	16	0	3.75389e-05	-9.76622e-06	-0.000331746	-3.54026e-05	0	-1.89221e-05	4.63895e-05	4.27272e-06	5.55454e-05	-1.22078e-06	-1.52597e-05	3.05194e-06	5.79869e-06	2.74675e-06
94	17	0	0.000129402	-8.85064e-06	-0.000482818	-4.36428e-05	5.58506e-05	-1.95324e-05	4.21168e-05	3.35714e-06	5.00519e-05	-9.15583e-07	-1.89221e-05	4.88311e-06	8.24025e-06	5.79869e-06
94	18	0	0.000202344	-4.57792e-06	-0.000543246	-4.27272e-05	0.000119636	-1.49545e-05	3.63181e-05	3.05194e-06	4.33376e-05	-6.10389e-07	-2.31948e-05	6.40908e-06	9.46103e-06	9.15583e-06
94	19	0	0.000247818	6.10389e-07	-0.000491668	-3.02142e-05	0.000158396	-4.57792e-06	2.96039e-05	3.35714e-06	3.69285e-05	3.05194e-07	-2.65519e-05	7.93505e-06	9.76622e-06	1.2513e-05
95	0	0	0.000281084	4.27272e-06	-0.000396753	-1.73961e-05	0.000164195	1.06818e-05	2.22792e-05	2.44156e-06	3.02142e-05	1.83117e-06	-2.86883e-05	9.76622e-06	1.06818e-05	1.55649e-05
95	1	0	0.000309162	8.24025e-06	-0.000314045	-7.32467e-06	0.000162058	3.20454e-05	1.46493e-05	9.15583e-07	2.1974e-05	2.44156e-06	-3.08246e-05	1.0987e-05	1.19026e-05	1.86169e-05
95	2	0	0.00032198	1.64805e-05	-0.000234694	1.34286e-05	0.000178539	5.46298e-05	6.40908e-06	6.10389e-07	1.12922e-05	1.83117e-06	-3.2961e-05	1.0987e-05	1.28182e-05	1.95324e-05
95	3	0	0.000309467	2.92987e-05	-0.000142221	4.97467e-05	0.000210584	6.95843e-05	-3.35714e-06	1.22078e-06	-1.52597e-06	6.10389e-07	-3.38766e-05	1.0987e-05	1.28182e-05	1.86169e-05
95	4	0	0.000278948	3.93701e-05	-5.55454e-05	7.99609e-05	0.000231032	6.98895e-05	-1.61753e-05	6.10389e-07	-1.52597e-05	0	-3.26558e-05	1.06818e-05	1.22078e-05	1.70909e-05
95	5	0	0.000246597	3.96753e-05	6.71428e-06	8.54544e-05	0.000222182	5.67662e-05	-2.96039e-05	-6.10389e-07	-2.68571e-05	6.10389e-07	-3.11298e-05	9.15583e-06	1.15974e-05	1.55649e-05
95	6	0	0.000222182	3.11298e-05	6.01233e-05	7.72142e-05	0.000192578	3.84545e-05	-3.96753e-05	-1.22078e-06	-3.50974e-05	9.15583e-07	-2.89935e-05	6.10389e-06	1.03766e-05	1.28182e-05
95	7	0	0.000200818	1.83117e-05	0.000119331	7.17207e-05	0.000159922	2.01428e-05	-4.42532e-05	-1.22078e-06	-3.99805e-05	3.05194e-07	-2.38052e-05	1.83117e-06	7.01947e-06	7.62986e-06
95	8	0	0.000170604	4.88311e-06	0.000174266	6.25649e-05	0.000128182	1.52597e-06	-4.51688e-05	-1.22078e-06	-4.36428e-05	-6.10389e-07	-1.34286e-05	-9.15583e-07	1.83117e-06	6.10389e-07
95	9	0	0.00012574	-6.40908e-06	0.00022035	3.41818e-05	9.5831e-05	-1.58701e-05	-4.51688e-05	-6.10389e-07	-4.45584e-05	-1.83117e-06	-1.52597e-06	-3.96753e-06	-4.27272e-06	-6.71428e-06
95	10	0	7.5383e-05	-1.40389e-05	0.000275285	-3.05194e-06	6.62272e-05	-2.44156e-05	-4.27272e-05	9.15583e-07	-3.96753e-05	-3.35714e-06	7.01947e-06	-7.93505e-06	-1.00714e-05	-1.49545e-05
95	11	0	3.57077e-05	-1.52597e-05	0.000334798	-1.89221e-05	4.27272e-05	-1.28182e-05	-3.54026e-05	3.66233e-06	-2.92987e-05	-5.79869e-06	1.22078e-05	-1.34286e-05	-1.49545e-05	-2.28896e-05
95	12	0	1.61753e-05	-7.32467e-06	0.000350058	-1.83117e-06	1.73961e-05	1.67857e-05	-2.47207e-05	5.79869e-06	-1.86169e-05	-8.54544e-06	1.64805e-05	-1.95324e-05	-1.89221e-05	-2.99091e-05
95	13	0	1.67857e-05	7.01947e-06	0.000287493	3.26558e-05	-1.83117e-05	4.97467e-05	-1.64805e-05	7.62986e-06	-1.31234e-05	-1.12922e-05	2.01428e-05	-2.44156e-05	-2.10584e-05	-3.57077e-05
95	14	0	3.2961e-05	2.22792e-05	0.000186779	6.7448e-05	-5.95129e-05	6.86687e-05	-1.40389e-05	1.03766e-05	-1.2513e-05	-1.28182e-05	2.0448e-05	-2.80779e-05	-2.01428e-05	-4.2422e-05
95	15	0	5.40194e-05	3.23506e-05	0.000115669	9.82726e-05	-9.06427e-05	7.20259e-05	-1.46493e-05	1.15974e-05	-1.2513e-05	-1.31234e-05	1.64805e-05	-3.05194e-05	-1.70909e-05	-4.88311e-05
95	16	0	6.34804e-05	3.60129e-05	9.36947e-05	0.00012513	-0.000107123	6.86687e-05	-1.37337e-05	8.85064e-06	-1.03766e-05	-1.22078e-05	1.06818e-05	-3.17402e-05	-1.31234e-05	-5.24934e-05
95	17	0	5.61558e-05	3.84545e-05	9.09479e-05	0.000141915	-0.000116889	6.56168e-05	-1.00714e-05	3.96753e-06	-5.79869e-06	-9.76622e-06	5.79869e-06	-3.08246e-05	-9.46103e-06	-5.06623e-05
95	18	0	4.97467e-05	4.18116e-05	8.33181e-05	0.000144662	-0.000120857	6.01233e-05	-5.4935e-06	-6.10389e-07	-3.05194e-07	-5.1883e-06	1.52597e-06	-2.77727e-05	-6.10389e-06	-4.51688e-05
95	19	0	6.65324e-05	4.18116e-05	6.89739e-05	0.000133065	-0.00010987	4.79155e-05	-1.22078e-06	-4.27272e-06	3.35714e-06	3.05194e-07	-1.83117e-06	-2.35e-05	-2.74675e-06	-3.87597e-05
96	0	0	0.000100409	3.4487e-05	4.15064e-05	0.000102851	-8.02661e-05	3.08246e-05	1.52597e-06	-8.24025e-06	3.05194e-06	5.4935e-06	-4.57792e-06	-1.89221e-05	0	-3.17402e-05
96	1	0	0.000119331	2.41104e-05	-3.96753e-06	5.31038e-05	-4.60844e-05	1.34286e-05	1.22078e-06	-1.12922e-05	-1.52597e-06	8.85064e-06	-6.71428e-06	-1.31234e-05	1.22078e-06	-2.28896e-05
96	2	0	0.000103461	1.86169e-05	-4.63895e-05	-2.13636e-06	-2.44156e-05	-3.05194e-06	-3.96753e-06	-1.12922e-05	-9.15583e-06	9.46103e-06	-7.93505e-06	-6.10389e-06	2.44156e-06	-1.19026e-05
96	3	0	6.71428e-05	1.70909e-05	-5.43246e-05	-4.42532e-05	-1.89221e-05	-2.25844e-05	-1.22078e-05	-8.54544e-06	-1.61753e-05	7.32467e-06	-7.93505e-06	9.15583e-07	3.66233e-06	-9.15583e-07
96	4	0	3.50974e-05	1.12922e-05	-2.89935e-05	-7.08051e-05	-2.13636e-05	-4.30324e-05	-1.92272e-05	-6.10389e-06	-2.13636e-05	4.88311e-06	-5.79869e-06	7.93505e-06	4.27272e-06	9.15583e-06
96	5	0	1.22078e-05	-1.83117e-06	0	-9.12531e-05	-2.56363e-05	-5.79869e-05	-2.25844e-05	-6.10389e-06	-2.50259e-05	3.66233e-06	-3.66233e-06	1.34286e-05	4.27272e-06	1.86169e-05
96	6	0	-8.54544e-06	-1.55649e-05	2.59415e-05	-0.000107734	-3.23506e-05	-6.07337e-05	-2.41104e-05	-7.01947e-06	-2.65519e-05	4.27272e-06	-3.66233e-06	1.77013e-05	4.27272e-06	2.62467e-05
96	7	0	-2.89935e-05	-2.16688e-05	6.83635e-05	-0.000109565	-4.33376e-05	-5.15779e-05	-2.44156e-05	-7.32467e-06	-2.53311e-05	5.1883e-06	-5.1883e-06	2.13636e-05	5.1883e-06	3.05194e-05
96	8	0	-4.18116e-05	-2.31948e-05	0.000129402	-9.67466e-05	-5.52402e-05	-3.69285e-05	-2.31948e-05	-7.93505e-06	-2.13636e-05	5.4935e-06	-5.4935e-06	2.35e-05	5.4935e-06	3.11298e-05
96	9	0	-4.60844e-05	-2.65519e-05	0.000169078	-8.30129e-05	-6.01233e-05	-2.59415e-05	-1.95324e-05	-9.15583e-06	-1.67857e-05	5.79869e-06	-4.27272e-06	2.38052e-05	4.27272e-06	2.92987e-05
96	10	0	-4.48636e-05	-3.26558e-05	0.000151376	-7.78246e-05	-5.40194e-05	-2.38052e-05	-1.49545e-05	-1.00714e-05	-1.37337e-05	7.32467e-06	-3.96753e-06	2.13636e-05	2.74675e-06	2.62467e-05
96	11	0	-4.02857e-05	-3.60129e-05	8.82012e-05	-7.62986e-05	-4.05909e-05	-2.89935e-05	-1.12922e-05	-9.76622e-06	-1.19026e-05	1.00714e-05	-5.1883e-06	1.83117e-05	2.44156e-06	2.1974e-05
96	12	0	-3.2961e-05	-3.35714e-05	2.0448e-05	-7.11103e-05	-2.96039e-05	-3.35714e-05	-9.15583e-06	-9.46103e-06	-9.76622e-06	1.15974e-05	-5.79869e-06	1.58701e-05	3.35714e-06	1.77013e-05
96	13	0	-2.83831e-05	-2.99091e-05	-2.62467e-05	-6.40908e-05	-2.74675e-05	-3.20454e-05	-7.93505e-06	-9.76622e-06	-7.62986e-06	1.0987e-05	-4.88311e-06	1.49545e-05	4.57792e-06	1.34286e-05
96	14	0	-3.11298e-05	-2.86883e-05	-5.09675e-05	-5.55454e-05	-3.38766e-05	-2.50259e-05	-6.71428e-06	-9.46103e-06	-6.10389e-06	9.46103e-06	-3.96753e-06	1.37337e-05	3.96753e-06	1.06818e-05
96	15	0	-3.87597e-05	-2.86883e-05	-5.55454e-05	-4.21168e-05	-4.3948e-05	-1.58701e-05	-5.1883e-06	-8.54544e-06	-4.88311e-06	8.24025e-06	-3.66233e-06	1.15974e-05	2.44156e-06	8.24025e-06
96	16	0	-4.88311e-05	-2.74675e-05	-3.99805e-05	-2.38052e-05	-5.1883e-05	-7.32467e-06	-3.66233e-06	-7.01947e-06	-3.35714e-06	7.01947e-06	-2.44156e-06	8.24025e-06	6.10389e-07	6.40908e-06
96	17	0	-6.19545e-05	-2.38052e-05	-1.55649e-05	-7.93505e-06	-5.4935e-05	0	-2.13636e-06	-5.4935e-06	-2.13636e-06	5.4935e-06	-3.05194e-07	6.10389e-06	0	4.57792e-06
96	18	0	-7.62986e-05	-1.95324e-05	1.52597e-06	0	-5.6461e-05	1.83117e-06	-6.10389e-07	-4.88311e-06	-1.83117e-06	4.27272e-06	0	5.1883e-06	-9.15583e-07	2.74675e-06
96	19	0	-8.36233e-05	-1.73961e-05	8.24025e-06	-9.15583e-07	-6.28701e-05	-5.1883e-06	6.10389e-07	-4.57792e-06	-1.22078e-06	3.66233e-06	-1.83117e-06	4.88311e-06	-1.83117e-06	1.83117e-06
97	0	0	-8.17921e-05	-1.89221e-05	1.49545e-05	-1.67857e-05	-7.41622e-05	-2.25844e-05	2.13636e-06	-4.88311e-06	1.22078e-06	4.57792e-06	-3.96753e-06	3.96753e-06	-1.52597e-06	2.13636e-06
97	1	0	-7.8435e-05	-2.28896e-05	2.68571e-05	-4.82207e-05	-7.78246e-05	-4.27272e-05	5.1883e-06	-4.88311e-06	6.40908e-06	6.40908e-06	-3.96753e-06	2.74675e-06	0	3.35714e-06
97	2	0	-7.59934e-05	-2.38052e-05	3.50974e-05	-8.08765e-05	-6.25649e-05	-5.70714e-05	9.76622e-06	-3.96753e-06	1.12922e-05	6.71428e-06	-3.35714e-06	2.44156e-06	1.52597e-06	3.66233e-06
97	3	0	-6.65324e-05	-1.89221e-05	2.86883e-05	-9.12531e-05	-3.26558e-05	-6.19545e-05	1.49545e-05	-2.44156e-06	1.34286e-05	4.88311e-06	-3.96753e-06	3.35714e-06	1.22078e-06	3.05194e-06
97	4	0	-4.51688e-05	-1.15974e-05	6.71428e-06	-7.11103e-05	-4.57792e-06	-5.89025e-05	1.70909e-05	-6.10389e-07	1.34286e-05	1.22078e-06	-4.27272e-06	3.96753e-06	0	1.83117e-06
97	5	0	-2.16688e-05	-6.40908e-06	-2.53311e-05	-3.57077e-05	1.22078e-05	-4.94415e-05	1.58701e-05	1.22078e-06	1.2513e-05	-1.83117e-06	-2.74675e-06	2.74675e-06	-6.10389e-07	1.52597e-06
97	6	0	-7.01947e-06	-3.66233e-06	-6.28701e-05	-2.44156e-06	2.31948e-05	-3.50974e-05	1.2513e-05	2.74675e-06	1.12922e-05	-2.74675e-06	-1.22078e-06	9.15583e-07	-3.05194e-07	2.13636e-06
97	7	0	2.74675e-06	-1.22078e-06	-9.82726e-05	2.16688e-05	3.41818e-05	-2.01428e-05	9.46103e-06	2.74675e-06	7.62986e-06	-2.44156e-06	-2.13636e-06	3.05194e-07	0	2.13636e-06
97	8	0	1.73961e-05	0	-0.000120247	3.54026e-05	4.15064e-05	-1.03766e-05	6.71428e-06	1.52597e-06	2.74675e-06	-1.22078e-06	-5.1883e-06	3.05194e-07	0	1.52597e-06
97	9	0	3.02142e-05	-9.15583e-07	-0.000122383	3.38766e-05	4.08961e-05	-8.54544e-06	3.96753e-06	6.10389e-07	-3.05194e-07	-9.15583e-07	-7.93505e-06	0	3.05194e-07	1.22078e-06
97	10	0	2.62467e-05	-2.74675e-06	-0.000111091	2.10584e-05	3.47922e-05	-1.19026e-05	1.52597e-06	1.22078e-06	-1.22078e-06	-1.22078e-06	-8.54544e-06	-6.10389e-07	2.13636e-06	1.22078e-06
97	11	0	5.1883e-06	-3.66233e-06	-9.82726e-05	1.00714e-05	2.77727e-05	-1.52597e-05	9.15583e-07	2.13636e-06	-9.15583e-07	-1.83117e-06	-8.24025e-06	-1.22078e-06	3.66233e-06	1.52597e-06
97	12	0	-1.70909e-05	-5.79869e-06	-8.82012e-05	4.57792e-06	2.22792e-05	-1.80065e-05	1.83117e-06	1.22078e-06	-1.22078e-06	-2.13636e-06	-7.93505e-06	0	3.96753e-06	1.52597e-06
97	13	0	-2.80779e-05	-1.22078e-05	-7.90453e-05	-4.57792e-06	1.95324e-05	-2.35e-05	2.44156e-06	-3.05194e-07	-1.22078e-06	-1.52597e-06	-7.62986e-06	6.10389e-07	3.05194e-06	1.52597e-06
97	14	0	-2.92987e-05	-2.07532e-05	-7.3857e-05	-2.22792e-05	2.28896e-05	-2.99091e-05	2.44156e-06	-6.10389e-07	3.05194e-07	-3.05194e-07	-7.93505e-06	0	1.83117e-06	1.83117e-06
97	15	0	-2.89935e-05	-2.44156e-05	-7.6909e-05	-3.32662e-05	2.96039e-05	-3.02142e-05	3.66233e-06	3.05194e-07	3.05194e-06	3.05194e-07	-9.15583e-06	-9.15583e-07	1.52597e-06	2.44156e-06
97	16	0	-3.02142e-05	-2.07532e-05	-8.69804e-05	-2.28896e-05	3.05194e-05	-2.22792e-05	6.71428e-06	1.52597e-06	5.4935e-06	6.10389e-07	-1.03766e-05	-6.10389e-07	1.83117e-06	2.13636e-06
97	17	0	-3.26558e-05	-1.43441e-05	-9.43051e-05	-3.05194e-07	2.10584e-05	-1.22078e-05	1.00714e-05	1.83117e-06	7.01947e-06	0	-9.46103e-06	0	3.05194e-06	9.15583e-07
97	18	0	-3.41818e-05	-1.06818e-05	-8.88116e-05	9.46103e-06	9.15583e-06	-8.85064e-06	1.22078e-05	2.13636e-06	8.54544e-06	0	-5.79869e-06	0	2.74675e-06	3.05194e-07
97	19	0	-3.50974e-05	-1.15974e-05	-6.80584e-05	-4.57792e-06	4.27272e-06	-1.43441e-05	1.31234e-05	3.05194e-06	9.46103e-06	0	0	-1.22078e-06	-3.05194e-07	1.22078e-06
98	0	0	-3.4487e-05	-1.52597e-05	-3.93701e-05	-3.23506e-05	6.71428e-06	-2.65519e-05	1.31234e-05	3.96753e-06	8.85064e-06	-6.10389e-07	5.4935e-06	-1.22078e-06	-4.88311e-06	1.52597e-06
98	1	0	-3.2961e-05	-1.80065e-05	-1.49545e-05	-5.46298e-05	1.19026e-05	-4.02857e-05	1.31234e-05	4.88311e-06	7.93505e-06	-2.13636e-06	8.85064e-06	-3.05194e-07	-7.32467e-06	6.10389e-07
98	2	0	-3.20454e-05	-1.64805e-05	-5.4935e-06	-6.04285e-05	1.58701e-05	-4.69999e-05	1.34286e-05	7.01947e-06	7.93505e-06	-3.66233e-06	8.54544e-06	0	-6.40908e-06	0
98	3	0	-3.23506e-05	-1.03766e-05	-1.12922e-05	-4.94415e-05	1.80065e-05	-3.72337e-05	1.28182e-05	1.00714e-05	8.54544e-06	-5.1883e-06	6.10389e-06	-3.05194e-07	-4.27272e-06	3.05194e-07
98	4	0	-3.50974e-05	-1.52597e-06	-2.35e-05	-2.86883e-05	1.64805e-05	-9.46103e-06	1.12922e-05	1.2513e-05	7.93505e-06	-7.62986e-06	3.66233e-06	-3.05194e-07	-3.66233e-06	1.83117e-06
98	5	0	-4.02857e-05	8.54544e-06	-3.20454e-05	-2.13636e-06	1.0987e-05	2.28896e-05	9.76622e-06	1.31234e-05	7.62986e-06	-1.06818e-05	2.74675e-06	6.10389e-07	-4.27272e-06	2.44156e-06
98	6	0	-4.73051e-05	2.13636e-05	-2.92987e-05	3.02142e-05	5.4935e-06	4.79155e-05	9.46103e-06	1.40389e-05	9.46103e-06	-1.34286e-05	2.13636e-06	9.15583e-07	-3.96753e-06	1.52597e-06
98	7	0	-5.4935e-05	3.72337e-05	-8.24025e-06	6.7448e-05	2.13636e-06	6.47012e-05	1.06818e-05	1.49545e-05	1.15974e-05	-1.40389e-05	6.10389e-07	-3.05194e-07	-1.83117e-06	1.52597e-06
98	8	0	-5.98181e-05	5.21882e-05	2.65519e-05	9.91882e-05	0	7.93505e-05	1.19026e-05	1.52597e-05	1.15974e-05	-1.2513e-05	0	-2.13636e-06	-3.05194e-07	1.83117e-06
98	9	0	-5.89025e-05	6.28701e-05	5.43246e-05	0.00010926	-1.22078e-06	8.91168e-05	1.15974e-05	1.40389e-05	1.0987e-05	-1.0987e-05	1.83117e-06	-2.13636e-06	-6.10389e-07	1.83117e-06
98	10	0	-5.06623e-05	6.80584e-05	5.55454e-05	9.30843e-05	2.74675e-06	8.54544e-05	1.03766e-05	1.15974e-05	1.19026e-05	-1.00714e-05	4.57792e-06	-1.83117e-06	-2.44156e-06	6.10389e-07
98	11	0	-4.12012e-05	6.68376e-05	3.84545e-05	6.4396e-05	1.03766e-05	6.68376e-05	1.03766e-05	9.15583e-06	1.40389e-05	-9.46103e-06	7.32467e-06	-2.74675e-06	-4.57792e-06	0
98	12	0	-3.75389e-05	5.55454e-05	2.74675e-05	4.02857e-05	1.28182e-05	4.51688e-05	1.22078e-05	7.01947e-06	1.43441e-05	-8.24025e-06	9.15583e-06	-3.35714e-06	-5.79869e-06	1.52597e-06
98	13	0	-3.87597e-05	3.66233e-05	2.44156e-05	2.53311e-05	8.24025e-06	2.80779e-05	1.34286e-05	5.1883e-06	1.15974e-05	-5.79869e-06	1.06818e-05	-2.44156e-06	-6.71428e-06	2.44156e-06
98	14	0	-3.69285e-05	1.80065e-05	1.0987e-05	1.06818e-05	4.57792e-06	1.28182e-05	1.19026e-05	3.96753e-06	9.15583e-06	-3.66233e-06	1.15974e-05	-1.22078e-06	-7.93505e-06	2.13636e-06
98	15	0	-3.02142e-05	6.10389e-06	-7.01947e-06	-8.54544e-06	7.01947e-06	-6.10389e-06	8.85064e-06	3.35714e-06	8.24025e-06	-2.74675e-06	1.12922e-05	-2.13636e-06	-9.15583e-06	1.22078e-06
98	16	0	-2.56363e-05	-1.52597e-06	3.35714e-06	-2.1974e-05	7.62986e-06	-2.28896e-05	7.93505e-06	3.05194e-06	8.54544e-06	-2.74675e-06	9.46103e-06	-3.96753e-06	-8.85064e-06	2.13636e-06
98	17	0	-2.56363e-05	-7.62986e-06	4.66947e-05	-1.22078e-05	9.15583e-07	-2.38052e-05	1.03766e-05	3.05194e-06	9.46103e-06	-2.74675e-06	6.40908e-06	-3.35714e-06	-6.71428e-06	3.05194e-06
98	18	0	-2.1974e-05	-7.93505e-06	6.53116e-05	2.22792e-05	-3.66233e-06	-4.27272e-06	1.37337e-05	3.66233e-06	1.2513e-05	-2.44156e-06	3.66233e-06	-1.22078e-06	-3.96753e-06	2.74675e-06
98	19	0	-1.06818e-05	-9.15583e-07	1.2513e-05	5.92077e-05	6.10389e-06	2.31948e-05	1.61753e-05	3.96753e-06	1.49545e-05	-1.83117e-06	2.74675e-06	0	-2.74675e-06	1.52597e-06
99	0	0	-1.52597e-06	4.57792e-06	-7.41622e-05	7.20259e-05	2.68571e-05	4.27272e-05	1.61753e-05	2.74675e-06	1.37337e-05	-1.52597e-06	3.35714e-06	-9.15583e-07	-2.74675e-06	1.52597e-06
99	1	0	-3.05194e-06	1.52597e-06	-0.000115669	5.67662e-05	4.21168e-05	4.66947e-05	1.49545e-05	6.10389e-07	9.76622e-06	-1.22078e-06	2.74675e-06	-1.22078e-06	-1.52597e-06	2.74675e-06
99	2	0	-7.62986e-06	-3.05194e-06	-9.18635e-05	3.11298e-05	4.36428e-05	4.08961e-05	1.37337e-05	0	8.24025e-06	-6.10389e-07	9.15583e-07	-3.05194e-07	9.15583e-07	3.05194e-06
99	3	0	-4.27272e-06	3.05194e-07	-6.01233e-05	6.40908e-06	3.66233e-05	3.20454e-05	1.31234e-05	0	1.00714e-05	1.22078e-06	-3.05194e-07	0	3.66233e-06	1.83117e-06
99	4	0	3.35714e-06	7.32467e-06	-6.92791e-05	-2.10584e-05	2.53311e-05	1.92272e-05	1.22078e-05	-1.52597e-06	1.06818e-05	4.27272e-06	3.05194e-07	-1.22078e-06	3.96753e-06	1.22078e-06
99	5	0	7.32467e-06	5.79869e-06	-0.000103461	-5.00519e-05	1.0987e-05	9.15583e-07	1.03766e-05	-5.4935e-06	7.62986e-06	6.10389e-06	2.13636e-06	-2.13636e-06	2.44156e-06	1.52597e-06
99	6	0	1.0987e-05	-2.13636e-06	-0.000126045	-6.37856e-05	6.10389e-07	-1.52597e-05	7.01947e-06	-8.54544e-06	5.4935e-06	6.10389e-06	2.74675e-06	-1.22078e-06	1.83117e-06	1.83117e-06
99	7	0	2.0448e-05	-3.96753e-06	-0.000127266	-5.3409e-05	0	-1.98376e-05	3.66233e-06	-8.24025e-06	8.24025e-06	3.96753e-06	1.52597e-06	-6.10389e-07	2.44156e-06	1.22078e-06
99	8	0	2.68571e-05	1.22078e-06	-0.000112922	-3.11298e-05	1.52597e-06	-1.28182e-05	1.22078e-06	-6.71428e-06	1.0987e-05	1.83117e-06	-6.10389e-07	-1.22078e-06	3.05194e-06	9.15583e-07
99	9	0	1.73961e-05	1.83117e-06	-7.72142e-05	-1.34286e-05	-8.85064e-06	-4.27272e-06	3.05194e-07	-6.40908e-06	1.00714e-05	1.22078e-06	-4.57792e-06	-2.13636e-06	4.27272e-06	9.15583e-07
99	10	0	1.22078e-06	-8.24025e-06	-1.49545e-05	-6.10389e-07	-2.92987e-05	-3.05194e-06	1.22078e-06	-7.01947e-06	8.24025e-06	2.13636e-06	-1.0987e-05	-1.52597e-06	7.01947e-06	9.15583e-07
99	11	0	0	-2.10584e-05	6.01233e-05	1.19026e-05	-3.63181e-05	-6.40908e-06	3.66233e-06	-6.10389e-06	1.0987e-05	3.05194e-06	-1.80065e-05	-3.05194e-07	1.0987e-05	3.05194e-07
99	12	0	1.61753e-05	-2.71623e-05	0.000126045	1.95324e-05	-1.61753e-05	-7.32467e-06	6.40908e-06	-4.57792e-06	1.46493e-05	2.74675e-06	-2.28896e-05	-6.10389e-07	1.43441e-05	-3.05194e-07
99	13	0	2.96039e-05	-2.68571e-05	0.000161448	1.67857e-05	1.55649e-05	-2.74675e-06	6.71428e-06	-3.96753e-06	1.28182e-05	1.52597e-06	-2.53311e-05	-1.83117e-06	1.61753e-05	-6.10389e-07
99	14	0	2.65519e-05	-2.16688e-05	0.000148935	1.52597e-05	3.41818e-05	7.32467e-06	3.66233e-06	-3.96753e-06	5.4935e-06	3.05194e-07	-2.62467e-05	-1.52597e-06	1.67857e-05	-3.05194e-07
99	15	0	1.64805e-05	-1.03766e-05	8.637e-05	2.92987e-05	3.38766e-05	2.13636e-05	-2.74675e-06	-2.44156e-06	-1.52597e-06	-3.05194e-07	-2.74675e-05	0	1.58701e-05	0
99	16	0	1.19026e-05	3.96753e-06	8.54544e-06	5.27986e-05	2.92987e-05	3.35714e-05	-1.0987e-05	3.05194e-07	-6.71428e-06	-1.52597e-06	-2.86883e-05	0	1.43441e-05	1.22078e-06
99	17	0	9.76622e-06	1.22078e-05	-3.17402e-05	6.77532e-05	3.50974e-05	3.63181e-05	-1.77013e-05	3.35714e-06	-1.19026e-05	-2.13636e-06	-3.02142e-05	-1.52597e-06	1.37337e-05	1.52597e-06
99	18	0	-3.05194e-07	1.12922e-05	-1.92272e-05	6.7448e-05	4.97467e-05	2.86883e-05	-2.16688e-05	4.57792e-06	-1.67857e-05	-2.13636e-06	-3.05194e-05	-2.44156e-06	1.40389e-05	0
99	19	0	-2.31948e-05	7.93505e-06	1.52597e-05	5.70714e-05	6.16493e-05	1.83117e-05	-2.22792e-05	4.88311e-06	-1.80065e-05	-1.83117e-06	-2.47207e-05	-1.83117e-06	1.2513e-05	-1.83117e-06
100	0	0	-5.58506e-05	6.10389e-06	4.73051e-05	4.12012e-05	5.76817e-05	1.12922e-05	-2.10584e-05	4.88311e-06	-1.64805e-05	-2.44156e-06	-1.22078e-05	-9.15583e-07	7.32467e-06	-2.74675e-06
100	1	0	-8.7896e-05	1.22078e-06	8.51492e-05	2.10584e-05	3.2961e-05	3.96753e-06	-1.98376e-05	5.1883e-06	-1.61753e-05	-4.88311e-06	6.10389e-07	-3.05194e-07	-3.05194e-07	-1.83117e-06
100	2	0	-0.000104682	-5.4935e-06	0.000129097	1.83117e-06	-3.05194e-06	-1.0987e-05	-1.86169e-05	6.10389e-06	-1.70909e-05	-7.32467e-06	8.24025e-06	-6.10389e-07	-7.32467e-06	-3.05194e-07
100	3	0	-9.70518e-05	-6.10389e-06	0.00014161	-1.28182e-05	-3.35714e-05	-3.23506e-05	-1.64805e-05	8.24025e-06	-1.61753e-05	-9.46103e-06	1.15974e-05	-9.15583e-07	-1.12922e-05	3.05194e-07
100	4	0	-7.17207e-05	1.83117e-06	9.24739e-05	-2.53311e-05	-4.79155e-05	-4.97467e-05	-1.2513e-05	1.0987e-05	-1.19026e-05	-1.0987e-05	1.64805e-05	-6.10389e-07	-1.40389e-05	2.44156e-06
100	5	0	-4.73051e-05	9.46103e-06	1.37337e-05	-2.89935e-05	-5.03571e-05	-5.61558e-05	-8.24025e-06	1.2513e-05	-6.40908e-06	-1.22078e-05	2.53311e-05	1.22078e-06	-1.73961e-05	5.4935e-06
100	6	0	-3.93701e-05	9.46103e-06	-3.4487e-05	-6.10389e-06	-5.31038e-05	-5.06623e-05	-3.96753e-06	1.28182e-05	-3.66233e-06	-1.2513e-05	3.35714e-05	3.96753e-06	-2.22792e-05	7.93505e-06
100	7	0	-5.40194e-05	8.85064e-06	-3.54026e-05	5.09675e-05	-6.31752e-05	-3.54026e-05	-1.52597e-06	1.19026e-05	-3.05194e-06	-1.0987e-05	3.63181e-05	5.4935e-06	-2.62467e-05	7.93505e-06
100	8	0	-8.57596e-05	1.46493e-05	-2.10584e-05	0.000116279	-7.99609e-05	-1.2513e-05	-9.15583e-07	1.06818e-05	-3.96753e-06	-8.54544e-06	3.2961e-05	5.1883e-06	-2.65519e-05	6.40908e-06
100	9	0	-0.000118415	2.28896e-05	-1.80065e-05	0.000150156	-9.8883e-05	1.15974e-05	-1.83117e-06	8.85064e-06	-4.88311e-06	-5.79869e-06	2.50259e-05	4.57792e-06	-2.22792e-05	5.4935e-06
100	10	0	-0.000130013	2.50259e-05	-2.50259e-05	0.000137643	-0.00010987	2.71623e-05	-1.83117e-06	5.4935e-06	-5.1883e-06	-2.74675e-06	1.64805e-05	4.88311e-06	-1.49545e-05	5.79869e-06
100	11	0	-0.000112922	2.38052e-05	-3.75389e-05	9.46103e-05	-0.000104682	3.08246e-05	-1.22078e-06	1.52597e-06	-4.27272e-06	-9.15583e-07	1.0987e-05	5.4935e-06	-8.85064e-06	6.71428e-06
100	12	0	-8.60648e-05	2.68571e-05	-6.10389e-05	4.33376e-05	-8.72856e-05	3.1435e-05	-6.10389e-07	3.05194e-07	-3.96753e-06	-2.44156e-06	1.31234e-05	4.57792e-06	-7.62986e-06	7.01947e-06
100	13	0	-7.56882e-05	3.66233e-05	-9.18635e-05	2.74675e-06	-6.98895e-05	4.2422e-05	-6.10389e-07	3.35714e-06	-5.4935e-06	-7.32467e-06	2.13636e-05	3.35714e-06	-1.03766e-05	6.71428e-06
100	14	0	-8.45388e-05	4.76103e-05	-0.000115363	-1.31234e-05	-5.76817e-05	6.4396e-05	-9.15583e-07	9.76622e-06	-6.40908e-06	-1.2513e-05	3.08246e-05	1.83117e-06	-1.43441e-05	3.96753e-06
[truncated: 21,645 more rows]
