# Supplementary material for: Key parameters and sensitivity analysis of lower limb muscle strength in young men with different gait patterns
Source: PLoS One. 2025 Mar 19;20(3):e0318693. doi: 10.1371/journal.pone.0318693 (PMC11922288; doi:10.1371/journal.pone.0318693)
Supplement: S2 Dataset — (ZIP) [file pone.0318693.s002.zip › All the data/6.xlsx]

## Sheet: Sheet1
Devices
2000
		Noraxon Ultium - Digital	Noraxon Ultium - EMG1	Noraxon Ultium - EMG2	Noraxon Ultium - EMG3	Noraxon Ultium - EMG4	Noraxon Ultium - EMG5	Noraxon Ultium - EMG6	Noraxon Ultium - EMG7	Noraxon Ultium - EMG8	Noraxon Ultium - EMG9	Noraxon Ultium - EMG10	Noraxon Ultium - EMG11	Noraxon Ultium - EMG12	Noraxon Ultium - EMG13	Noraxon Ultium - EMG14
Frame	Sub Frame	Sync	v	v	v	v	v	v	v	v	v	v	v	v	v	v
			V	V	V	V	V	V	V	V	V	V	V	V	V	V
1	0	0	-7.23311e-05	1.0987e-05	-6.40908e-06	5.1883e-06	3.66233e-06	-9.09479e-05	-3.96753e-06	-2.62467e-05	6.10389e-07	1.19026e-05	8.54544e-06	-2.74675e-06	3.96753e-06	-1.83117e-06
1	1	0	-6.10389e-05	1.15974e-05	2.13636e-06	1.28182e-05	0	-0.000109565	-1.22078e-06	-2.38052e-05	6.10389e-06	9.76622e-06	8.54544e-06	3.35714e-06	4.57792e-06	-4.88311e-06
1	2	0	-5.79869e-05	1.61753e-05	3.66233e-06	1.06818e-05	-6.10389e-06	-0.000129097	-3.05194e-07	-2.31948e-05	8.24025e-06	7.01947e-06	8.24025e-06	-1.22078e-06	3.35714e-06	-1.22078e-06
1	3	0	-6.77532e-05	1.46493e-05	-4.57792e-06	6.10389e-07	-1.2513e-05	-0.00014863	3.05194e-07	-2.25844e-05	4.57792e-06	6.40908e-06	8.24025e-06	-1.40389e-05	2.44156e-06	5.1883e-06
1	4	0	-8.14869e-05	5.79869e-06	-1.77013e-05	-7.62986e-06	-1.61753e-05	-0.000169993	3.66233e-06	-2.13636e-05	-2.74675e-06	6.10389e-06	7.93505e-06	-2.28896e-05	2.13636e-06	8.85064e-06
1	5	0	-8.30129e-05	6.40908e-06	-2.59415e-05	-7.62986e-06	-1.83117e-05	-0.000194409	8.24025e-06	-1.98376e-05	-8.54544e-06	2.13636e-06	6.10389e-06	-1.95324e-05	1.52597e-06	7.62986e-06
1	6	0	-6.7448e-05	2.77727e-05	-2.92987e-05	-3.05194e-06	-2.07532e-05	-0.000222182	1.31234e-05	-1.83117e-05	-1.06818e-05	-5.4935e-06	3.66233e-06	-6.40908e-06	-6.10389e-07	5.1883e-06
1	7	0	-4.69999e-05	5.58506e-05	-3.69285e-05	9.15583e-07	-2.07532e-05	-0.00025148	1.73961e-05	-1.64805e-05	-1.12922e-05	-1.28182e-05	1.52597e-06	7.93505e-06	-3.35714e-06	4.27272e-06
1	8	0	-3.05194e-05	7.11103e-05	-5.09675e-05	6.71428e-06	-1.40389e-05	-0.000279558	2.0448e-05	-1.46493e-05	-1.19026e-05	-1.34286e-05	-9.15583e-07	1.89221e-05	-5.1883e-06	3.66233e-06
1	9	0	-1.73961e-05	6.92791e-05	-5.92077e-05	1.64805e-05	-6.10389e-07	-0.000301837	1.95324e-05	-1.37337e-05	-1.12922e-05	-9.76622e-06	-5.1883e-06	2.53311e-05	-6.10389e-06	1.52597e-06
1	10	0	-7.01947e-06	5.76817e-05	-5.46298e-05	3.05194e-05	1.31234e-05	-0.000317402	1.55649e-05	-1.34286e-05	-8.24025e-06	-9.46103e-06	-9.76622e-06	2.77727e-05	-7.01947e-06	-9.15583e-07
1	11	0	-4.88311e-06	4.02857e-05	-4.51688e-05	5.06623e-05	2.16688e-05	-0.000329	1.0987e-05	-1.22078e-05	-3.66233e-06	-1.58701e-05	-1.12922e-05	2.41104e-05	-7.32467e-06	-1.22078e-06
1	12	0	-9.46103e-06	2.07532e-05	-4.12012e-05	8.20973e-05	2.47207e-05	-0.000340902	8.85064e-06	-9.76622e-06	-3.05194e-07	-2.50259e-05	-9.76622e-06	1.43441e-05	-5.1883e-06	3.05194e-07
1	13	0	-8.54544e-06	1.12922e-05	-3.93701e-05	0.000122993	2.59415e-05	-0.000354331	7.93505e-06	-6.71428e-06	3.05194e-07	-3.1435e-05	-6.40908e-06	1.22078e-06	-1.52597e-06	2.13636e-06
1	14	0	2.74675e-06	1.95324e-05	-3.1435e-05	0.000154123	2.68571e-05	-0.000367759	6.10389e-06	-3.66233e-06	0	-3.38766e-05	-3.05194e-06	-7.62986e-06	0	2.44156e-06
1	15	0	1.58701e-05	3.66233e-05	-1.95324e-05	0.000153513	2.62467e-05	-0.000378746	3.96753e-06	3.05194e-07	-6.10389e-07	-3.32662e-05	-3.05194e-07	-6.40908e-06	0	3.05194e-07
1	16	0	1.98376e-05	5.03571e-05	-1.19026e-05	0.000123299	2.22792e-05	-0.000385461	2.13636e-06	5.4935e-06	-9.15583e-07	-3.05194e-05	6.10389e-07	6.10389e-06	0	-3.96753e-06
1	17	0	1.80065e-05	6.13441e-05	-9.76622e-06	8.9422e-05	1.61753e-05	-0.000388512	6.10389e-07	1.00714e-05	-6.10389e-07	-2.68571e-05	1.22078e-06	2.31948e-05	6.10389e-07	-9.76622e-06
1	18	0	1.86169e-05	7.11103e-05	-7.32467e-06	7.08051e-05	1.0987e-05	-0.000388512	0	1.15974e-05	-3.05194e-07	-2.38052e-05	1.52597e-06	3.57077e-05	1.22078e-06	-1.43441e-05
1	19	0	2.0448e-05	6.71428e-05	-3.35714e-06	5.58506e-05	7.01947e-06	-0.000383629	0	1.22078e-05	0	-1.80065e-05	6.10389e-07	3.84545e-05	3.05194e-07	-1.43441e-05
2	0	0	1.83117e-05	4.12012e-05	-6.10389e-07	2.28896e-05	2.74675e-06	-0.000371422	6.10389e-07	1.52597e-05	-6.10389e-07	-3.05194e-06	-1.22078e-06	3.41818e-05	-1.22078e-06	-9.76622e-06
2	1	0	1.43441e-05	9.46103e-06	0	-2.41104e-05	-1.83117e-06	-0.000356467	0	2.07532e-05	-9.15583e-07	1.80065e-05	-3.35714e-06	2.86883e-05	-2.44156e-06	-3.96753e-06
2	2	0	1.34286e-05	-5.1883e-06	2.74675e-06	-5.55454e-05	-6.71428e-06	-0.000348532	-2.74675e-06	2.47207e-05	0	3.32662e-05	-3.96753e-06	2.31948e-05	-3.05194e-06	0
2	3	0	1.46493e-05	-5.4935e-06	6.40908e-06	-5.00519e-05	-1.2513e-05	-0.000350974	-5.79869e-06	2.35e-05	1.83117e-06	3.17402e-05	-3.35714e-06	1.55649e-05	-2.44156e-06	3.96753e-06
2	4	0	1.40389e-05	-7.93505e-06	7.01947e-06	-2.44156e-05	-1.86169e-05	-0.000358603	-6.40908e-06	1.89221e-05	3.05194e-06	1.98376e-05	-3.96753e-06	4.57792e-06	0	9.76622e-06
2	5	0	1.15974e-05	-1.83117e-05	5.1883e-06	-9.15583e-06	-2.28896e-05	-0.000364402	-5.4935e-06	1.46493e-05	3.05194e-06	1.2513e-05	-4.88311e-06	-6.40908e-06	2.74675e-06	1.61753e-05
2	6	0	1.15974e-05	-3.2961e-05	4.88311e-06	-1.46493e-05	-2.28896e-05	-0.000365623	-5.4935e-06	1.37337e-05	2.44156e-06	1.40389e-05	-3.66233e-06	-1.19026e-05	4.27272e-06	1.92272e-05
2	7	0	1.37337e-05	-6.13441e-05	7.93505e-06	-2.96039e-05	-1.98376e-05	-0.000361655	-6.71428e-06	1.58701e-05	2.13636e-06	1.52597e-05	-3.05194e-07	-1.03766e-05	3.96753e-06	1.67857e-05
2	8	0	1.55649e-05	-0.000112006	1.06818e-05	-4.66947e-05	-1.67857e-05	-0.000354026	-7.62986e-06	2.01428e-05	3.05194e-06	8.85064e-06	1.52597e-06	-3.96753e-06	3.35714e-06	1.22078e-05
2	9	0	1.64805e-05	-0.000162669	1.0987e-05	-6.80584e-05	-1.43441e-05	-0.000352194	-7.93505e-06	2.47207e-05	3.96753e-06	3.05194e-07	0	1.83117e-06	2.74675e-06	7.62986e-06
2	10	0	1.73961e-05	-0.000177623	1.03766e-05	-8.91168e-05	-1.15974e-05	-0.000367149	-8.24025e-06	2.71623e-05	4.57792e-06	0	-4.27272e-06	6.71428e-06	2.13636e-06	2.74675e-06
2	11	0	1.92272e-05	-0.000154734	1.06818e-05	-9.70518e-05	-9.15583e-06	-0.000395837	-9.46103e-06	2.59415e-05	5.1883e-06	7.32467e-06	-6.71428e-06	1.12922e-05	1.52597e-06	-2.74675e-06
2	12	0	1.95324e-05	-0.000128487	1.28182e-05	-8.9422e-05	-9.15583e-06	-0.000420863	-1.0987e-05	2.38052e-05	5.1883e-06	1.52597e-05	-6.71428e-06	1.64805e-05	1.22078e-06	-7.01947e-06
2	13	0	1.86169e-05	-0.000120552	1.46493e-05	-8.02661e-05	-1.12922e-05	-0.00043185	-1.12922e-05	2.25844e-05	4.27272e-06	1.67857e-05	-4.88311e-06	2.07532e-05	9.15583e-07	-6.40908e-06
2	14	0	1.83117e-05	-0.000116279	1.55649e-05	-7.75194e-05	-1.37337e-05	-0.000437344	-1.06818e-05	2.25844e-05	3.35714e-06	1.34286e-05	-3.05194e-06	2.0448e-05	0	-1.83117e-06
2	15	0	1.83117e-05	-9.5831e-05	1.52597e-05	-7.17207e-05	-1.52597e-05	-0.000448331	-1.03766e-05	2.22792e-05	3.05194e-06	7.62986e-06	-1.52597e-06	1.2513e-05	-2.13636e-06	3.35714e-06
2	16	0	1.83117e-05	-6.53116e-05	1.46493e-05	-5.1883e-05	-1.64805e-05	-0.000459928	-1.06818e-05	2.1974e-05	3.96753e-06	0	-1.22078e-06	0	-2.44156e-06	7.32467e-06
2	17	0	1.86169e-05	-3.99805e-05	1.43441e-05	-2.25844e-05	-1.80065e-05	-0.000462675	-1.0987e-05	2.25844e-05	4.88311e-06	-8.24025e-06	-1.52597e-06	-9.46103e-06	-3.05194e-07	1.00714e-05
2	18	0	1.89221e-05	-1.89221e-05	1.52597e-05	3.35714e-06	-1.83117e-05	-0.000460233	-1.0987e-05	2.41104e-05	4.88311e-06	-1.43441e-05	-1.22078e-06	-8.85064e-06	1.83117e-06	1.03766e-05
2	19	0	1.83117e-05	4.57792e-06	1.61753e-05	2.13636e-05	-1.70909e-05	-0.000467558	-1.00714e-05	2.59415e-05	4.57792e-06	-1.73961e-05	-9.15583e-07	9.15583e-07	1.83117e-06	6.71428e-06
3	0	0	1.77013e-05	2.71623e-05	1.52597e-05	3.26558e-05	-1.49545e-05	-0.000488616	-9.15583e-06	2.68571e-05	4.57792e-06	-1.86169e-05	-1.83117e-06	1.28182e-05	0	1.52597e-06
3	1	0	1.83117e-05	3.69285e-05	9.46103e-06	3.60129e-05	-1.28182e-05	-0.000512421	-8.54544e-06	2.80779e-05	4.27272e-06	-1.98376e-05	-4.27272e-06	2.07532e-05	-1.22078e-06	-1.22078e-06
3	2	0	2.01428e-05	3.4487e-05	3.05194e-07	3.1435e-05	-1.00714e-05	-0.000524934	-7.93505e-06	2.99091e-05	3.66233e-06	-2.13636e-05	-6.40908e-06	2.50259e-05	-9.15583e-07	-2.13636e-06
3	3	0	2.0448e-05	3.11298e-05	-8.85064e-06	2.38052e-05	-7.62986e-06	-0.000523103	-6.40908e-06	3.17402e-05	2.44156e-06	-2.28896e-05	-6.10389e-06	2.96039e-05	0	-3.66233e-06
3	4	0	1.86169e-05	3.2961e-05	-1.49545e-05	1.83117e-05	-7.93505e-06	-0.000513337	-4.88311e-06	3.32662e-05	1.83117e-06	-2.44156e-05	-4.27272e-06	3.32662e-05	-3.05194e-07	-6.40908e-06
3	5	0	1.61753e-05	3.66233e-05	-1.67857e-05	1.52597e-05	-9.76622e-06	-0.000504486	-3.96753e-06	3.50974e-05	1.52597e-06	-2.56363e-05	-2.44156e-06	3.23506e-05	-9.15583e-07	-6.10389e-06
3	6	0	1.52597e-05	3.63181e-05	-1.64805e-05	1.37337e-05	-1.12922e-05	-0.000501129	-4.57792e-06	3.75389e-05	1.22078e-06	-2.68571e-05	-2.13636e-06	2.56363e-05	-1.22078e-06	-1.22078e-06
3	7	0	1.52597e-05	2.86883e-05	-1.52597e-05	1.40389e-05	-1.15974e-05	-0.000499298	-5.1883e-06	3.87597e-05	1.52597e-06	-2.77727e-05	-2.74675e-06	1.70909e-05	-9.15583e-07	4.57792e-06
3	8	0	1.55649e-05	1.77013e-05	-1.31234e-05	1.28182e-05	-1.15974e-05	-0.000490447	-4.88311e-06	3.87597e-05	3.66233e-06	-2.83831e-05	-3.35714e-06	1.00714e-05	0	7.93505e-06
3	9	0	1.61753e-05	1.15974e-05	-9.76622e-06	3.96753e-06	-1.22078e-05	-0.000472136	-3.96753e-06	3.75389e-05	7.62986e-06	-2.96039e-05	-2.44156e-06	4.57792e-06	3.05194e-07	8.24025e-06
3	10	0	1.70909e-05	1.52597e-05	-7.32467e-06	-9.15583e-06	-1.28182e-05	-0.000454129	-3.05194e-06	3.63181e-05	1.03766e-05	-3.17402e-05	-1.22078e-06	1.22078e-06	3.05194e-07	5.79869e-06
3	11	0	1.70909e-05	2.71623e-05	-6.40908e-06	-1.37337e-05	-1.28182e-05	-0.000445279	-3.05194e-06	3.66233e-05	1.00714e-05	-3.38766e-05	-6.10389e-07	2.44156e-06	0	2.13636e-06
3	12	0	1.55649e-05	4.02857e-05	-5.1883e-06	-2.44156e-06	-1.31234e-05	-0.000443753	-3.05194e-06	3.78441e-05	8.24025e-06	-3.50974e-05	-3.05194e-07	8.24025e-06	0	-1.22078e-06
3	13	0	1.40389e-05	5.09675e-05	-6.10389e-07	1.52597e-05	-1.37337e-05	-0.00043887	-1.83117e-06	3.87597e-05	7.93505e-06	-3.63181e-05	3.05194e-07	1.43441e-05	2.13636e-06	-2.74675e-06
3	14	0	1.34286e-05	5.85973e-05	5.1883e-06	2.56363e-05	-1.37337e-05	-0.00042361	-3.05194e-07	3.90649e-05	8.54544e-06	-3.84545e-05	2.74675e-06	1.55649e-05	5.4935e-06	-1.52597e-06
3	15	0	1.2513e-05	6.10389e-05	8.85064e-06	2.74675e-05	-1.28182e-05	-0.000400415	9.15583e-07	3.90649e-05	8.85064e-06	-4.33376e-05	4.57792e-06	1.06818e-05	7.32467e-06	6.10389e-07
3	16	0	1.00714e-05	5.76817e-05	1.06818e-05	2.86883e-05	-1.28182e-05	-0.000373863	2.13636e-06	3.96753e-05	7.62986e-06	-5.00519e-05	4.57792e-06	3.96753e-06	5.79869e-06	2.13636e-06
3	17	0	7.62986e-06	5.09675e-05	1.55649e-05	2.96039e-05	-1.46493e-05	-0.000345785	3.35714e-06	4.05909e-05	5.4935e-06	-5.58506e-05	2.74675e-06	1.52597e-06	2.44156e-06	2.44156e-06
3	18	0	7.32467e-06	4.42532e-05	2.65519e-05	2.47207e-05	-1.64805e-05	-0.000316792	3.35714e-06	4.18116e-05	3.96753e-06	-5.85973e-05	9.15583e-07	6.10389e-06	3.05194e-07	1.52597e-06
3	19	0	9.76622e-06	4.18116e-05	4.18116e-05	1.2513e-05	-1.58701e-05	-0.00028963	2.13636e-06	4.36428e-05	3.05194e-06	-5.82921e-05	0	1.43441e-05	1.22078e-06	-1.52597e-06
4	0	0	1.12922e-05	5.00519e-05	5.67662e-05	6.10389e-07	-1.28182e-05	-0.000267045	2.13636e-06	4.63895e-05	1.52597e-06	-5.73766e-05	-6.10389e-07	2.01428e-05	2.74675e-06	-5.1883e-06
4	1	0	1.00714e-05	7.01947e-05	6.83635e-05	-7.32467e-06	-8.85064e-06	-0.000245071	5.4935e-06	4.73051e-05	-2.74675e-06	-5.79869e-05	-6.10389e-07	1.86169e-05	2.44156e-06	-5.79869e-06
4	2	0	7.62986e-06	8.39285e-05	7.47726e-05	-2.0448e-05	-5.79869e-06	-0.000216078	8.85064e-06	4.60844e-05	-9.46103e-06	-5.85973e-05	-6.10389e-07	1.12922e-05	1.52597e-06	-2.44156e-06
4	3	0	6.10389e-06	6.47012e-05	7.41622e-05	-4.76103e-05	-3.96753e-06	-0.000177928	1.06818e-05	4.5474e-05	-1.43441e-05	-5.67662e-05	-2.44156e-06	3.96753e-06	1.22078e-06	1.22078e-06
4	4	0	6.10389e-06	1.34286e-05	6.7448e-05	-7.96557e-05	-3.35714e-06	-0.000138863	1.37337e-05	4.82207e-05	-1.40389e-05	-5.06623e-05	-6.40908e-06	6.10389e-07	1.52597e-06	1.83117e-06
4	5	0	6.40908e-06	-3.1435e-05	5.89025e-05	-8.85064e-05	-3.96753e-06	-0.000108649	2.16688e-05	5.06623e-05	-8.54544e-06	-4.15064e-05	-9.76622e-06	3.05194e-07	3.05194e-07	3.05194e-07
4	6	0	6.71428e-06	-3.78441e-05	5.27986e-05	-5.70714e-05	-4.57792e-06	-8.54544e-05	2.71623e-05	4.79155e-05	-2.44156e-06	-3.17402e-05	-8.85064e-06	0	-2.13636e-06	0
4	7	0	7.62986e-06	-1.98376e-05	4.82207e-05	-9.15583e-06	-3.35714e-06	-5.89025e-05	1.83117e-05	4.08961e-05	9.15583e-07	-2.35e-05	-4.27272e-06	-1.83117e-06	-3.96753e-06	-3.05194e-07
4	8	0	9.46103e-06	-1.83117e-05	4.21168e-05	7.01947e-06	0	-2.41104e-05	-1.52597e-06	3.66233e-05	1.83117e-06	-1.80065e-05	0	-4.57792e-06	-3.35714e-06	-1.52597e-06
4	9	0	1.06818e-05	-4.76103e-05	3.4487e-05	-2.38052e-05	3.05194e-06	1.00714e-05	-1.55649e-05	3.72337e-05	1.22078e-06	-1.61753e-05	6.10389e-07	-5.79869e-06	-1.83117e-06	-3.35714e-06
4	10	0	1.03766e-05	-7.96557e-05	2.65519e-05	-6.34804e-05	3.66233e-06	3.87597e-05	-1.46493e-05	3.81493e-05	-3.05194e-07	-1.61753e-05	-1.52597e-06	-5.4935e-06	-9.15583e-07	-3.66233e-06
4	11	0	8.85064e-06	-8.30129e-05	2.01428e-05	-5.89025e-05	6.10389e-07	6.95843e-05	-1.34286e-05	3.41818e-05	-2.74675e-06	-1.80065e-05	-3.96753e-06	-6.71428e-06	0	-2.74675e-06
4	12	0	7.93505e-06	-5.73766e-05	1.49545e-05	-6.40908e-06	-1.83117e-06	0.000111091	-2.89935e-05	2.77727e-05	-3.66233e-06	-2.10584e-05	-2.44156e-06	-1.03766e-05	1.83117e-06	-1.52597e-06
4	13	0	7.01947e-06	-2.65519e-05	1.06818e-05	4.69999e-05	-2.13636e-06	0.000159006	-5.46298e-05	2.28896e-05	-3.05194e-06	-2.53311e-05	3.96753e-06	-1.58701e-05	5.4935e-06	-3.05194e-07
4	14	0	5.1883e-06	-8.24025e-06	7.62986e-06	6.04285e-05	-3.05194e-07	0.000201428	-6.47012e-05	2.16688e-05	-2.13636e-06	-2.96039e-05	1.31234e-05	-2.01428e-05	8.85064e-06	3.05194e-07
4	15	0	3.05194e-06	2.74675e-06	5.4935e-06	3.35714e-05	9.15583e-07	0.000236831	-4.60844e-05	2.22792e-05	-1.83117e-06	-3.2961e-05	1.92272e-05	-2.28896e-05	1.00714e-05	1.52597e-06
4	16	0	3.05194e-06	2.65519e-05	3.96753e-06	-3.05194e-06	1.52597e-06	0.00027498	-1.67857e-05	2.25844e-05	-1.22078e-06	-3.47922e-05	1.77013e-05	-2.56363e-05	9.46103e-06	1.22078e-06
4	17	0	4.27272e-06	7.04999e-05	3.05194e-06	-2.22792e-05	1.52597e-06	0.00032137	-3.35714e-06	2.25844e-05	-3.05194e-07	-3.57077e-05	1.12922e-05	-2.74675e-05	8.24025e-06	3.05194e-07
4	18	0	5.1883e-06	0.000112006	1.83117e-06	-1.34286e-05	1.52597e-06	0.000372337	-1.12922e-05	2.13636e-05	0	-3.54026e-05	6.71428e-06	-2.59415e-05	9.15583e-06	-1.22078e-06
4	19	0	3.35714e-06	0.000115363	0	1.58701e-05	6.10389e-07	0.000424831	-2.13636e-05	2.01428e-05	0	-3.60129e-05	7.01947e-06	-2.0448e-05	1.19026e-05	-2.74675e-06
5	0	0	9.15583e-07	7.20259e-05	-2.44156e-06	5.00519e-05	-1.83117e-06	0.00047824	-1.70909e-05	2.07532e-05	1.52597e-06	-3.99805e-05	9.15583e-06	-1.43441e-05	1.31234e-05	-4.27272e-06
5	1	0	6.10389e-07	2.0448e-05	-3.96753e-06	7.78246e-05	-3.96753e-06	0.000529817	-3.66233e-06	2.25844e-05	3.96753e-06	-4.60844e-05	7.32467e-06	-1.12922e-05	1.12922e-05	-4.27272e-06
5	2	0	3.35714e-06	7.62986e-06	-3.66233e-06	0.000104682	-3.35714e-06	0.000574071	2.74675e-06	2.38052e-05	5.4935e-06	-4.91363e-05	2.13636e-06	-1.03766e-05	6.40908e-06	-3.66233e-06
5	3	0	5.79869e-06	3.66233e-05	-3.35714e-06	0.000134591	3.05194e-07	0.00061283	9.15583e-07	2.31948e-05	4.57792e-06	-4.79155e-05	-2.74675e-06	-9.15583e-06	9.15583e-07	-3.96753e-06
5	4	0	5.79869e-06	7.23311e-05	-3.96753e-06	0.000157786	5.1883e-06	0.000654032	3.35714e-06	2.25844e-05	3.35714e-06	-4.63895e-05	-7.01947e-06	-6.40908e-06	-3.96753e-06	-5.4935e-06
5	5	0	3.96753e-06	9.12531e-05	-5.1883e-06	0.000164195	7.93505e-06	0.000697674	1.2513e-05	2.35e-05	3.05194e-06	-4.73051e-05	-1.0987e-05	-3.35714e-06	-7.93505e-06	-6.71428e-06
5	6	0	2.44156e-06	0.000103766	-6.10389e-06	0.000164195	7.93505e-06	0.00073735	8.54544e-06	2.53311e-05	3.35714e-06	-4.66947e-05	-1.2513e-05	-2.44156e-06	-8.54544e-06	-6.71428e-06
5	7	0	1.22078e-06	0.000115058	-7.62986e-06	0.000167552	6.10389e-06	0.000774278	-2.1974e-05	2.74675e-05	2.44156e-06	-4.33376e-05	-7.01947e-06	-5.1883e-06	-5.1883e-06	-5.1883e-06
5	8	0	6.10389e-07	9.8883e-05	-9.46103e-06	0.000154123	4.88311e-06	0.000820363	-5.85973e-05	3.1435e-05	1.22078e-06	-4.27272e-05	3.35714e-06	-1.2513e-05	-6.10389e-07	-2.74675e-06
5	9	0	0	3.05194e-05	-1.12922e-05	9.43051e-05	5.1883e-06	0.000880486	-6.62272e-05	3.75389e-05	1.22078e-06	-4.79155e-05	1.00714e-05	-2.13636e-05	1.52597e-06	3.05194e-07
5	10	0	0	-6.50064e-05	-1.15974e-05	-6.10389e-07	7.01947e-06	0.000944882	-4.02857e-05	4.18116e-05	2.44156e-06	-5.06623e-05	6.71428e-06	-2.50259e-05	6.10389e-07	1.83117e-06
5	11	0	1.22078e-06	-0.000132454	-1.06818e-05	-8.08765e-05	9.15583e-06	0.00100378	-9.76622e-06	3.87597e-05	2.74675e-06	-4.05909e-05	-2.13636e-06	-1.73961e-05	-1.83117e-06	-2.44156e-06
5	12	0	1.52597e-06	-0.000148324	-9.46103e-06	-0.000119636	1.00714e-05	0.00105597	3.05194e-06	2.83831e-05	1.83117e-06	-2.31948e-05	-9.15583e-06	-1.52597e-06	-5.1883e-06	-1.19026e-05
5	13	0	6.10389e-07	-0.000145883	-8.54544e-06	-0.000140695	9.76622e-06	0.00110084	6.10389e-06	1.61753e-05	1.22078e-06	-1.28182e-05	-1.34286e-05	1.15974e-05	-8.24025e-06	-1.89221e-05
5	14	0	0	-0.000161143	-7.62986e-06	-0.000171519	9.46103e-06	0.00113105	1.22078e-05	7.32467e-06	1.83117e-06	-1.06818e-05	-1.89221e-05	1.22078e-05	-7.93505e-06	-1.80065e-05
5	15	0	0	-0.000178539	-6.71428e-06	-0.00019624	9.46103e-06	0.00114387	1.92272e-05	1.22078e-06	2.44156e-06	-5.4935e-06	-2.31948e-05	-6.10389e-07	-2.74675e-06	-1.00714e-05
5	16	0	-9.15583e-07	-0.000152902	-6.71428e-06	-0.000180675	8.85064e-06	0.00114906	1.86169e-05	-3.05194e-06	2.44156e-06	5.79869e-06	-1.86169e-05	-1.70909e-05	3.35714e-06	-1.83117e-06
5	17	0	-3.66233e-06	-7.23311e-05	-7.01947e-06	-0.000122383	7.32467e-06	0.00115913	1.46493e-05	-6.71428e-06	2.44156e-06	8.85064e-06	-6.10389e-06	-2.38052e-05	3.35714e-06	3.05194e-07
5	18	0	-5.79869e-06	2.16688e-05	-6.71428e-06	-5.98181e-05	6.71428e-06	0.00117439	1.40389e-05	-8.54544e-06	3.35714e-06	-7.62986e-06	3.05194e-06	-1.77013e-05	-3.96753e-06	-2.13636e-06
5	19	0	-4.88311e-06	8.05713e-05	-5.4935e-06	-2.68571e-05	7.62986e-06	0.00119026	1.70909e-05	-7.93505e-06	4.27272e-06	-3.54026e-05	1.22078e-06	-7.32467e-06	-1.19026e-05	-5.79869e-06
6	0	0	-2.44156e-06	9.33895e-05	-4.57792e-06	-2.41104e-05	9.15583e-06	0.00120796	2.01428e-05	-5.1883e-06	4.88311e-06	-5.52402e-05	-6.10389e-06	-2.44156e-06	-1.34286e-05	-5.4935e-06
6	1	0	-1.52597e-06	8.33181e-05	-4.57792e-06	-2.96039e-05	9.46103e-06	0.00122902	2.44156e-05	-9.15583e-07	5.1883e-06	-6.04285e-05	-8.54544e-06	-4.27272e-06	-8.54544e-06	-9.15583e-07
6	2	0	-2.44156e-06	7.04999e-05	-5.79869e-06	-2.65519e-05	8.54544e-06	0.00125038	2.99091e-05	4.27272e-06	5.4935e-06	-5.79869e-05	-3.96753e-06	-3.96753e-06	-3.35714e-06	2.74675e-06
6	3	0	-2.13636e-06	5.58506e-05	-6.71428e-06	-1.58701e-05	7.62986e-06	0.00127205	3.08246e-05	7.32467e-06	6.40908e-06	-5.37142e-05	1.52597e-06	1.52597e-06	-9.15583e-07	2.44156e-06
6	4	0	3.05194e-07	3.1435e-05	-6.40908e-06	-3.05194e-06	7.62986e-06	0.00130196	2.41104e-05	7.01947e-06	7.01947e-06	-4.69999e-05	3.35714e-06	7.62986e-06	-1.22078e-06	-3.05194e-07
6	5	0	3.05194e-06	-2.44156e-06	-5.4935e-06	1.64805e-05	7.32467e-06	0.00134194	1.52597e-05	4.88311e-06	7.01947e-06	-3.93701e-05	9.15583e-07	5.4935e-06	-3.66233e-06	-1.22078e-06
6	6	0	3.05194e-06	-3.90649e-05	-4.57792e-06	4.73051e-05	7.32467e-06	0.00137643	5.1883e-06	3.35714e-06	5.1883e-06	-3.54026e-05	-3.35714e-06	-4.57792e-06	-7.32467e-06	1.52597e-06
6	7	0	1.22078e-06	-7.26363e-05	-4.27272e-06	7.32467e-05	7.93505e-06	0.00138955	-1.46493e-05	1.83117e-06	1.83117e-06	-3.26558e-05	-7.01947e-06	-1.49545e-05	-1.12922e-05	4.57792e-06
6	8	0	0	-0.00010163	-5.1883e-06	6.4396e-05	8.24025e-06	0.00138436	-4.5474e-05	-1.52597e-06	-9.15583e-07	-1.95324e-05	-7.62986e-06	-1.77013e-05	-1.34286e-05	3.05194e-06
6	9	0	-9.15583e-07	-0.000127876	-6.71428e-06	2.16688e-05	6.71428e-06	0.00137063	-6.89739e-05	-7.62986e-06	-3.35714e-06	1.03766e-05	-5.1883e-06	-1.22078e-05	-1.22078e-05	-1.52597e-06
6	10	0	-2.44156e-06	-0.000147104	-7.93505e-06	-8.85064e-06	3.96753e-06	0.00134102	-6.50064e-05	-1.28182e-05	-4.27272e-06	4.57792e-05	-9.15583e-07	-4.27272e-06	-9.15583e-06	-5.1883e-06
6	11	0	-3.96753e-06	-0.00014985	-9.46103e-06	1.12922e-05	2.74675e-06	0.00127968	-3.38766e-05	-1.49545e-05	-5.4935e-06	6.4396e-05	3.05194e-06	-1.83117e-06	-6.10389e-06	-3.05194e-06
6	12	0	-3.66233e-06	-0.000128182	-1.0987e-05	6.5922e-05	4.27272e-06	0.00118782	4.57792e-06	-1.52597e-05	-7.93505e-06	5.76817e-05	6.40908e-06	-9.46103e-06	-3.66233e-06	6.40908e-06
6	13	0	-2.44156e-06	-8.637e-05	-1.34286e-05	0.000101019	6.10389e-06	0.0010868	3.11298e-05	-1.52597e-05	-1.15974e-05	3.60129e-05	7.62986e-06	-2.41104e-05	-2.13636e-06	1.89221e-05
6	14	0	-2.13636e-06	-4.27272e-05	-1.70909e-05	8.9422e-05	7.62986e-06	0.000994018	3.75389e-05	-1.49545e-05	-1.40389e-05	1.70909e-05	5.4935e-06	-3.66233e-05	0	2.74675e-05
6	15	0	-2.74675e-06	-1.70909e-05	-2.16688e-05	4.85259e-05	9.76622e-06	0.000908869	2.50259e-05	-1.37337e-05	-1.2513e-05	6.10389e-06	2.13636e-06	-3.93701e-05	2.13636e-06	2.83831e-05
6	16	0	-1.83117e-06	-1.64805e-05	-2.41104e-05	5.4935e-06	1.34286e-05	0.000824635	-3.05194e-07	-1.28182e-05	-7.32467e-06	-2.13636e-06	1.22078e-06	-3.50974e-05	3.96753e-06	2.41104e-05
6	17	0	0	-2.89935e-05	-2.25844e-05	-2.83831e-05	1.70909e-05	0.000742538	-2.89935e-05	-1.2513e-05	-2.13636e-06	-1.46493e-05	3.66233e-06	-2.92987e-05	3.96753e-06	1.92272e-05
6	18	0	1.52597e-06	-3.63181e-05	-1.73961e-05	-5.00519e-05	1.77013e-05	0.000668376	-4.79155e-05	-1.19026e-05	-6.10389e-07	-2.92987e-05	6.10389e-06	-2.44156e-05	3.05194e-06	1.34286e-05
6	19	0	6.10389e-07	-2.96039e-05	-1.12922e-05	-5.6461e-05	1.52597e-05	0.000602149	-4.91363e-05	-9.46103e-06	-1.22078e-06	-4.15064e-05	5.79869e-06	-1.64805e-05	2.44156e-06	5.1883e-06
7	0	0	-1.52597e-06	-1.77013e-05	-7.93505e-06	-5.15779e-05	1.12922e-05	0.000537753	-3.2961e-05	-6.40908e-06	0	-4.82207e-05	4.88311e-06	-4.27272e-06	1.83117e-06	-5.4935e-06
7	1	0	-3.96753e-06	-1.46493e-05	-7.32467e-06	-4.45584e-05	7.01947e-06	0.000469999	-1.12922e-05	-5.1883e-06	3.66233e-06	-4.91363e-05	5.1883e-06	8.24025e-06	0	-1.49545e-05
7	2	0	-5.79869e-06	-2.22792e-05	-7.32467e-06	-3.54026e-05	4.27272e-06	0.000400415	2.13636e-06	-5.79869e-06	5.79869e-06	-4.69999e-05	3.96753e-06	1.43441e-05	-3.66233e-06	-1.89221e-05
7	3	0	-6.10389e-06	-2.77727e-05	-5.79869e-06	-2.22792e-05	4.57792e-06	0.000335409	4.88311e-06	-5.79869e-06	5.1883e-06	-4.3948e-05	-1.52597e-06	1.0987e-05	-6.40908e-06	-1.77013e-05
7	4	0	-5.4935e-06	-2.07532e-05	-3.35714e-06	-1.67857e-05	7.62986e-06	0.000281389	6.71428e-06	-3.66233e-06	4.27272e-06	-3.96753e-05	-9.15583e-06	1.83117e-06	-5.1883e-06	-1.31234e-05
7	5	0	-3.35714e-06	-7.01947e-06	-3.35714e-06	-3.11298e-05	9.76622e-06	0.000237136	1.46493e-05	-2.44156e-06	4.57792e-06	-3.17402e-05	-1.31234e-05	-5.1883e-06	-9.15583e-07	-7.93505e-06
7	6	0	-2.44156e-06	3.05194e-07	-6.40908e-06	-5.37142e-05	8.24025e-06	0.000197156	1.92272e-05	-5.1883e-06	4.88311e-06	-1.70909e-05	-1.31234e-05	-7.32467e-06	2.44156e-06	-7.01947e-06
7	7	0	-3.05194e-06	-1.83117e-06	-9.76622e-06	-5.27986e-05	5.1883e-06	0.000160837	8.54544e-06	-1.12922e-05	3.66233e-06	3.66233e-06	-1.22078e-05	-5.1883e-06	2.74675e-06	-1.03766e-05
7	8	0	-4.27272e-06	-4.88311e-06	-9.76622e-06	-1.31234e-05	3.96753e-06	0.000130013	-1.19026e-05	-1.67857e-05	2.44156e-06	2.83831e-05	-1.0987e-05	-3.35714e-06	6.10389e-07	-1.46493e-05
7	9	0	-3.66233e-06	1.22078e-06	-6.71428e-06	4.85259e-05	4.57792e-06	9.79674e-05	-2.53311e-05	-1.98376e-05	1.52597e-06	5.15779e-05	-7.93505e-06	-3.66233e-06	-3.05194e-07	-1.49545e-05
7	10	0	-1.22078e-06	1.86169e-05	-2.13636e-06	0.000104376	6.71428e-06	5.15779e-05	-2.47207e-05	-2.10584e-05	1.22078e-06	6.77532e-05	-2.74675e-06	-4.27272e-06	-3.05194e-07	-1.22078e-05
7	11	0	1.22078e-06	4.42532e-05	3.35714e-06	0.000131539	1.00714e-05	-8.54544e-06	-1.80065e-05	-2.22792e-05	6.10389e-07	7.20259e-05	1.22078e-06	-4.88311e-06	-3.05194e-07	-1.03766e-05
7	12	0	1.83117e-06	7.29415e-05	1.22078e-05	0.0001175	1.40389e-05	-6.80584e-05	-1.12922e-05	-2.41104e-05	1.22078e-06	6.25649e-05	1.83117e-06	-8.24025e-06	-1.83117e-06	-9.76622e-06
7	13	0	-3.05194e-07	9.67466e-05	2.16688e-05	6.62272e-05	1.49545e-05	-0.000116584	-3.96753e-06	-2.53311e-05	3.05194e-06	4.60844e-05	3.05194e-07	-1.52597e-05	-3.96753e-06	-7.62986e-06
7	14	0	-4.27272e-06	0.000104987	2.59415e-05	5.79869e-06	1.06818e-05	-0.00015748	4.88311e-06	-2.38052e-05	4.27272e-06	3.20454e-05	6.10389e-07	-2.22792e-05	-4.88311e-06	-3.66233e-06
7	15	0	-7.32467e-06	9.33895e-05	2.22792e-05	-3.20454e-05	5.1883e-06	-0.000192272	1.43441e-05	-1.92272e-05	2.74675e-06	2.56363e-05	3.35714e-06	-2.35e-05	-2.44156e-06	-1.52597e-06
7	16	0	-9.15583e-06	7.11103e-05	1.46493e-05	-4.2422e-05	3.66233e-06	-0.000213636	2.68571e-05	-1.40389e-05	0	2.31948e-05	6.40908e-06	-1.73961e-05	9.15583e-07	-3.05194e-06
7	17	0	-1.00714e-05	5.09675e-05	7.93505e-06	-4.5474e-05	5.1883e-06	-0.000223402	4.15064e-05	-1.00714e-05	-6.10389e-07	1.95324e-05	7.62986e-06	-1.0987e-05	2.13636e-06	-5.1883e-06
7	18	0	-9.15583e-06	3.78441e-05	3.96753e-06	-5.24934e-05	5.79869e-06	-0.000238967	4.60844e-05	-8.54544e-06	0	1.37337e-05	7.93505e-06	-1.06818e-05	0	-4.57792e-06
7	19	0	-6.40908e-06	2.65519e-05	2.44156e-06	-5.3409e-05	2.74675e-06	-0.000272844	2.86883e-05	-8.54544e-06	6.10389e-07	9.76622e-06	9.15583e-06	-1.58701e-05	-2.13636e-06	-1.83117e-06
8	0	0	-3.05194e-06	1.58701e-05	2.13636e-06	-3.96753e-05	-1.22078e-06	-0.000312824	-6.10389e-07	-9.15583e-06	1.22078e-06	8.85064e-06	1.0987e-05	-1.92272e-05	-9.15583e-07	0
8	1	0	-1.22078e-06	1.58701e-05	2.13636e-06	-1.92272e-05	-3.96753e-06	-0.000343649	-1.83117e-05	-1.03766e-05	2.74675e-06	7.93505e-06	1.22078e-05	-1.46493e-05	3.96753e-06	-1.22078e-06
8	2	0	-1.22078e-06	3.60129e-05	2.13636e-06	-1.52597e-06	-6.10389e-06	-0.00036898	-1.67857e-05	-1.28182e-05	5.1883e-06	3.96753e-06	1.19026e-05	-5.1883e-06	8.85064e-06	-5.79869e-06
8	3	0	-2.13636e-06	6.83635e-05	1.83117e-06	1.2513e-05	-9.46103e-06	-0.000402246	-1.0987e-05	-1.43441e-05	6.40908e-06	-1.22078e-06	1.12922e-05	6.10389e-07	1.03766e-05	-1.00714e-05
8	4	0	-2.74675e-06	9.06427e-05	1.83117e-06	2.65519e-05	-1.37337e-05	-0.000441311	-1.0987e-05	-1.34286e-05	6.40908e-06	-4.88311e-06	1.28182e-05	-9.15583e-07	9.46103e-06	-1.12922e-05
8	5	0	-2.74675e-06	8.82012e-05	2.13636e-06	3.54026e-05	-1.89221e-05	-0.000473662	-4.27272e-06	-1.06818e-05	5.4935e-06	-6.40908e-06	1.46493e-05	-5.4935e-06	8.85064e-06	-9.15583e-06
8	6	0	-1.83117e-06	6.65324e-05	1.83117e-06	3.54026e-05	-2.41104e-05	-0.000495025	2.13636e-05	-9.76622e-06	4.57792e-06	-8.54544e-06	1.37337e-05	-4.57792e-06	8.54544e-06	-6.10389e-06
8	7	0	1.52597e-06	4.51688e-05	1.52597e-06	3.1435e-05	-2.89935e-05	-0.000511506	5.31038e-05	-1.12922e-05	3.66233e-06	-1.06818e-05	9.46103e-06	9.15583e-07	7.93505e-06	-3.96753e-06
8	8	0	6.40908e-06	3.69285e-05	2.44156e-06	3.23506e-05	-3.17402e-05	-0.000523714	6.68376e-05	-1.28182e-05	3.66233e-06	-9.46103e-06	5.1883e-06	3.35714e-06	5.4935e-06	-2.74675e-06
8	9	0	1.06818e-05	3.90649e-05	4.88311e-06	4.12012e-05	-3.20454e-05	-0.000528292	5.85973e-05	-1.15974e-05	3.35714e-06	-5.1883e-06	3.96753e-06	-9.15583e-07	2.13636e-06	-2.44156e-06
8	10	0	1.37337e-05	3.96753e-05	5.79869e-06	5.43246e-05	-3.17402e-05	-0.000529817	4.73051e-05	-9.15583e-06	2.44156e-06	-5.79869e-06	4.27272e-06	-7.93505e-06	0	-3.05194e-06
8	11	0	1.64805e-05	3.08246e-05	4.27272e-06	6.04285e-05	-3.35714e-05	-0.000536532	4.69999e-05	-8.24025e-06	1.22078e-06	-1.70909e-05	3.66233e-06	-1.03766e-05	-3.05194e-07	-4.57792e-06
8	12	0	2.01428e-05	1.37337e-05	4.57792e-06	5.00519e-05	-3.90649e-05	-0.000544772	5.15779e-05	-7.93505e-06	1.83117e-06	-2.99091e-05	9.15583e-07	-6.71428e-06	-3.05194e-07	-5.79869e-06
8	13	0	2.44156e-05	-6.10389e-07	9.76622e-06	2.62467e-05	-4.48636e-05	-0.000546603	4.69999e-05	-5.4935e-06	4.27272e-06	-2.71623e-05	-1.22078e-06	-1.52597e-06	0	-7.32467e-06
8	14	0	2.89935e-05	-3.96753e-06	1.64805e-05	6.40908e-06	-4.76103e-05	-0.000545688	2.74675e-05	-3.05194e-06	6.40908e-06	-3.05194e-06	-3.05194e-07	1.52597e-06	1.52597e-06	-8.54544e-06
8	15	0	3.23506e-05	3.05194e-07	1.89221e-05	5.1883e-06	-4.63895e-05	-0.000552707	-1.52597e-06	-3.66233e-06	6.40908e-06	3.05194e-05	3.66233e-06	2.74675e-06	5.4935e-06	-8.24025e-06
8	16	0	3.23506e-05	-3.35714e-06	1.73961e-05	1.15974e-05	-4.42532e-05	-0.000562778	-3.4487e-05	-7.32467e-06	7.01947e-06	5.52402e-05	1.03766e-05	3.35714e-06	1.06818e-05	-6.10389e-06
8	17	0	2.59415e-05	-2.59415e-05	1.61753e-05	6.10389e-07	-4.48636e-05	-0.000563084	-6.65324e-05	-9.76622e-06	1.03766e-05	6.37856e-05	1.52597e-05	4.27272e-06	1.43441e-05	-3.96753e-06
8	18	0	1.52597e-05	-5.89025e-05	1.58701e-05	-3.35714e-05	-4.97467e-05	-0.000551486	-9.46103e-05	-9.15583e-06	1.55649e-05	6.13441e-05	1.55649e-05	5.79869e-06	1.37337e-05	-5.4935e-06
8	19	0	7.32467e-06	-8.33181e-05	1.12922e-05	-6.86687e-05	-5.6461e-05	-0.000542941	-0.000108954	-7.62986e-06	1.89221e-05	5.61558e-05	1.06818e-05	6.40908e-06	9.76622e-06	-8.24025e-06
9	0	0	6.40908e-06	-8.91168e-05	1.22078e-06	-7.90453e-05	-6.01233e-05	-0.000545688	-9.91882e-05	-8.24025e-06	2.07532e-05	5.24934e-05	3.66233e-06	3.35714e-06	5.4935e-06	-7.01947e-06
9	1	0	9.76622e-06	-7.99609e-05	-7.32467e-06	-6.62272e-05	-5.73766e-05	-0.000553623	-6.53116e-05	-1.0987e-05	2.31948e-05	5.15779e-05	-3.05194e-07	-1.22078e-06	3.35714e-06	-2.44156e-06
9	2	0	9.15583e-06	-6.50064e-05	-9.15583e-06	-5.21882e-05	-4.85259e-05	-0.000558201	-2.38052e-05	-1.28182e-05	2.59415e-05	5.27986e-05	-1.22078e-06	-1.52597e-06	2.13636e-06	-9.15583e-07
9	3	0	9.15583e-07	-4.76103e-05	-9.15583e-06	-5.24934e-05	-3.81493e-05	-0.000561253	3.05194e-06	-1.28182e-05	2.74675e-05	5.46298e-05	-1.83117e-06	6.10389e-06	0	-5.4935e-06
9	4	0	-1.12922e-05	-2.83831e-05	-1.49545e-05	-6.56168e-05	-2.89935e-05	-0.000567662	8.54544e-06	-1.2513e-05	2.56363e-05	5.61558e-05	-4.57792e-06	1.83117e-05	-2.74675e-06	-1.06818e-05
9	5	0	-2.22792e-05	-8.85064e-06	-2.35e-05	-7.93505e-05	-1.80065e-05	-0.000577428	4.27272e-06	-1.28182e-05	2.0448e-05	5.55454e-05	-7.93505e-06	2.41104e-05	-3.96753e-06	-1.15974e-05
9	6	0	-2.92987e-05	7.32467e-06	-2.56363e-05	-8.02661e-05	-2.13636e-06	-0.000585973	5.79869e-06	-1.22078e-05	1.43441e-05	5.06623e-05	-8.85064e-06	2.13636e-05	-2.74675e-06	-9.46103e-06
9	7	0	-3.54026e-05	1.98376e-05	-2.47207e-05	-6.28701e-05	1.46493e-05	-0.000588415	1.37337e-05	-9.46103e-06	1.0987e-05	4.08961e-05	-7.32467e-06	1.70909e-05	-1.83117e-06	-9.46103e-06
9	8	0	-4.33376e-05	2.77727e-05	-3.54026e-05	-3.1435e-05	2.62467e-05	-0.000584752	1.86169e-05	-5.1883e-06	1.03766e-05	2.89935e-05	-5.79869e-06	1.80065e-05	-3.05194e-06	-9.76622e-06
9	9	0	-5.31038e-05	3.35714e-05	-6.31752e-05	0	2.96039e-05	-0.000582311	1.61753e-05	-2.13636e-06	5.79869e-06	1.95324e-05	-5.79869e-06	1.95324e-05	-5.4935e-06	-6.71428e-06
9	10	0	-6.07337e-05	3.90649e-05	-9.00324e-05	1.92272e-05	2.89935e-05	-0.000591162	1.0987e-05	-2.74675e-06	-9.15583e-06	1.43441e-05	-5.79869e-06	1.31234e-05	-6.71428e-06	-2.44156e-06
9	11	0	-6.37856e-05	4.27272e-05	-9.5831e-05	2.41104e-05	2.80779e-05	-0.000608863	1.00714e-05	-5.4935e-06	-3.02142e-05	1.15974e-05	-3.96753e-06	1.52597e-06	-5.4935e-06	-1.22078e-06
9	12	0	-6.25649e-05	3.87597e-05	-8.08765e-05	1.64805e-05	2.62467e-05	-0.000619545	1.28182e-05	-7.62986e-06	-4.36428e-05	9.46103e-06	-9.15583e-07	-5.4935e-06	-2.74675e-06	-2.13636e-06
9	13	0	-6.04285e-05	2.41104e-05	-6.13441e-05	-3.05194e-07	2.62467e-05	-0.000614356	1.64805e-05	-8.24025e-06	-4.18116e-05	8.85064e-06	6.10389e-07	-6.71428e-06	6.10389e-07	0
9	14	0	-5.95129e-05	2.44156e-06	-4.66947e-05	-1.92272e-05	3.35714e-05	-0.00060398	1.95324e-05	-7.32467e-06	-3.17402e-05	1.03766e-05	9.15583e-07	-1.0987e-05	3.35714e-06	7.32467e-06
9	15	0	-6.07337e-05	-1.92272e-05	-3.54026e-05	-3.02142e-05	4.63895e-05	-0.000600928	2.28896e-05	-5.1883e-06	-2.44156e-05	1.31234e-05	1.22078e-06	-2.1974e-05	5.4935e-06	1.46493e-05
9	16	0	-6.31752e-05	-4.21168e-05	-2.68571e-05	-3.47922e-05	5.15779e-05	-0.000599707	2.74675e-05	-1.83117e-06	-2.22792e-05	1.70909e-05	3.05194e-06	-3.26558e-05	7.01947e-06	1.86169e-05
9	17	0	-6.13441e-05	-6.80584e-05	-2.01428e-05	-4.91363e-05	3.93701e-05	-0.000584142	2.99091e-05	-3.05194e-07	-2.1974e-05	2.35e-05	4.27272e-06	-3.54026e-05	7.93505e-06	1.95324e-05
9	18	0	-5.15779e-05	-9.36947e-05	-6.40908e-06	-8.08765e-05	2.01428e-05	-0.000552707	2.62467e-05	-2.44156e-06	-2.07532e-05	3.26558e-05	2.74675e-06	-3.1435e-05	6.40908e-06	1.80065e-05
9	19	0	-3.35714e-05	-0.000108954	2.44156e-05	-0.000109565	1.15974e-05	-0.000519136	1.77013e-05	-6.10389e-06	-1.52597e-05	4.21168e-05	-9.15583e-07	-2.35e-05	2.44156e-06	1.12922e-05
10	0	0	-1.49545e-05	-0.000106513	6.53116e-05	-0.000104987	1.58701e-05	-0.00049411	1.2513e-05	-7.62986e-06	-4.88311e-06	5.06623e-05	-5.4935e-06	-8.54544e-06	-1.52597e-06	9.15583e-07
10	1	0	-2.13636e-06	-8.72856e-05	9.06427e-05	-6.4396e-05	1.95324e-05	-0.000476103	1.64805e-05	-5.4935e-06	3.35714e-06	5.70714e-05	-8.54544e-06	1.34286e-05	-3.05194e-06	-5.79869e-06
10	2	0	3.05194e-06	-5.98181e-05	8.54544e-05	-1.28182e-05	1.31234e-05	-0.000462064	2.22792e-05	-4.57792e-06	-2.74675e-06	5.98181e-05	-1.00714e-05	3.23506e-05	-2.44156e-06	-5.79869e-06
10	3	0	4.88311e-06	-3.4487e-05	6.16493e-05	2.99091e-05	1.22078e-06	-0.000451383	1.83117e-05	-7.32467e-06	-2.50259e-05	5.52402e-05	-9.46103e-06	3.75389e-05	-1.83117e-06	-3.35714e-06
10	4	0	6.71428e-06	-1.67857e-05	4.02857e-05	6.89739e-05	-5.1883e-06	-0.000442532	6.71428e-06	-1.03766e-05	-4.36428e-05	4.45584e-05	-7.01947e-06	3.11298e-05	-2.13636e-06	-2.74675e-06
10	5	0	9.46103e-06	-3.96753e-06	2.83831e-05	0.000110175	-6.10389e-06	-0.000433376	4.57792e-06	-9.76622e-06	-3.96753e-05	3.35714e-05	-3.05194e-06	2.28896e-05	-2.13636e-06	-1.83117e-06
10	6	0	1.28182e-05	9.46103e-06	2.10584e-05	0.000140695	-7.01947e-06	-0.000427272	2.16688e-05	-6.71428e-06	-1.86169e-05	2.77727e-05	1.22078e-06	1.43441e-05	0	4.27272e-06
10	7	0	1.70909e-05	2.22792e-05	1.37337e-05	0.000141305	-1.15974e-05	-0.000428493	4.85259e-05	-5.4935e-06	-6.10389e-07	2.56363e-05	5.4935e-06	3.35714e-06	3.35714e-06	1.28182e-05
10	8	0	2.10584e-05	2.65519e-05	7.62986e-06	0.000113227	-1.98376e-05	-0.000431545	7.11103e-05	-7.32467e-06	5.1883e-06	2.28896e-05	9.15583e-06	-5.79869e-06	5.1883e-06	1.46493e-05
10	9	0	2.1974e-05	2.16688e-05	1.52597e-06	7.75194e-05	-2.89935e-05	-0.000427577	8.72856e-05	-9.46103e-06	5.4935e-06	1.98376e-05	1.12922e-05	-5.79869e-06	5.1883e-06	8.24025e-06
10	10	0	1.86169e-05	1.80065e-05	-6.10389e-06	5.15779e-05	-3.66233e-05	-0.000416896	9.67466e-05	-1.03766e-05	6.71428e-06	1.83117e-05	1.0987e-05	2.74675e-06	3.66233e-06	-3.05194e-07
10	11	0	1.2513e-05	2.38052e-05	-1.31234e-05	3.66233e-05	-4.12012e-05	-0.000407129	9.09479e-05	-1.00714e-05	5.79869e-06	1.80065e-05	9.15583e-06	1.22078e-05	1.52597e-06	-6.40908e-06
10	12	0	7.62986e-06	3.41818e-05	-1.61753e-05	2.74675e-05	-4.2422e-05	-0.000399805	7.08051e-05	-9.46103e-06	3.05194e-06	1.61753e-05	6.40908e-06	1.80065e-05	0	-1.06818e-05
10	13	0	6.40908e-06	3.99805e-05	-1.64805e-05	2.1974e-05	-4.18116e-05	-0.000388512	6.01233e-05	-9.15583e-06	1.22078e-06	1.31234e-05	2.13636e-06	2.22792e-05	-6.10389e-07	-1.37337e-05
10	14	0	6.40908e-06	3.99805e-05	-1.58701e-05	2.01428e-05	-4.15064e-05	-0.000372032	7.78246e-05	-9.46103e-06	0	1.15974e-05	-3.35714e-06	2.47207e-05	-9.15583e-07	-1.28182e-05
10	15	0	6.40908e-06	3.90649e-05	-1.43441e-05	2.01428e-05	-4.30324e-05	-0.000357383	0.000103766	-1.06818e-05	-3.35714e-06	1.03766e-05	-8.54544e-06	2.07532e-05	-2.74675e-06	-6.10389e-06
10	16	0	7.62986e-06	3.81493e-05	-1.0987e-05	1.86169e-05	-4.60844e-05	-0.000348837	9.52207e-05	-1.0987e-05	-7.93505e-06	7.62986e-06	-1.00714e-05	1.19026e-05	-5.4935e-06	1.83117e-06
10	17	0	1.15974e-05	3.47922e-05	-6.10389e-06	1.55649e-05	-4.88311e-05	-0.000343039	3.81493e-05	-1.00714e-05	-8.85064e-06	3.66233e-06	-8.54544e-06	5.79869e-06	-6.10389e-06	5.79869e-06
10	18	0	1.58701e-05	2.71623e-05	-2.13636e-06	1.2513e-05	-4.91363e-05	-0.000335409	-4.02857e-05	-9.15583e-06	-1.12922e-05	1.52597e-06	-7.93505e-06	6.10389e-06	-4.27272e-06	4.27272e-06
10	19	0	1.46493e-05	1.55649e-05	-6.10389e-07	8.85064e-06	-4.82207e-05	-0.000326253	-0.000110175	-9.76622e-06	-2.50259e-05	9.15583e-07	-1.00714e-05	6.71428e-06	-3.05194e-06	6.10389e-07
11	0	0	5.79869e-06	1.52597e-06	-2.74675e-06	2.44156e-06	-4.91363e-05	-0.000315266	-0.000162669	-1.06818e-05	-4.5474e-05	-1.22078e-06	-1.06818e-05	2.13636e-06	-4.57792e-06	-1.52597e-06
11	1	0	-5.79869e-06	-7.93505e-06	-7.32467e-06	-4.27272e-06	-5.03571e-05	-0.000301837	-0.000195324	-1.03766e-05	-5.43246e-05	-5.4935e-06	-6.10389e-06	-3.35714e-06	-7.32467e-06	-9.15583e-07
11	2	0	-1.31234e-05	-5.1883e-06	-9.15583e-06	-5.1883e-06	-4.51688e-05	-0.00029024	-0.000198376	-1.00714e-05	-4.21168e-05	-8.54544e-06	9.15583e-07	-3.96753e-06	-7.62986e-06	3.05194e-06
11	3	0	-1.12922e-05	4.27272e-06	-3.96753e-06	6.10389e-07	-3.05194e-05	-0.000284746	-0.000167857	-1.0987e-05	-2.16688e-05	-9.76622e-06	3.05194e-06	-2.74675e-06	-7.32467e-06	7.93505e-06
11	4	0	-3.05194e-06	4.88311e-06	3.35714e-06	6.40908e-06	-1.06818e-05	-0.000279863	-0.000116889	-1.28182e-05	-7.01947e-06	-1.31234e-05	-1.83117e-06	-6.71428e-06	-8.24025e-06	1.06818e-05
11	5	0	3.96753e-06	-6.71428e-06	6.71428e-06	7.01947e-06	7.62986e-06	-0.000265824	-6.31752e-05	-1.28182e-05	2.44156e-06	-1.86169e-05	-6.71428e-06	-1.58701e-05	-8.54544e-06	9.46103e-06
11	6	0	6.10389e-06	-1.34286e-05	6.40908e-06	7.01947e-06	2.1974e-05	-0.000245376	-1.52597e-05	-1.03766e-05	1.49545e-05	-2.28896e-05	-4.27272e-06	-2.1974e-05	-5.79869e-06	6.40908e-06
11	7	0	6.71428e-06	0	1.03766e-05	1.43441e-05	2.92987e-05	-0.000231032	2.10584e-05	-7.93505e-06	2.59415e-05	-2.41104e-05	4.57792e-06	-2.07532e-05	-3.05194e-07	3.96753e-06
11	8	0	1.49545e-05	2.35e-05	2.10584e-05	2.62467e-05	2.53311e-05	-0.000228285	4.69999e-05	-8.54544e-06	2.68571e-05	-2.53311e-05	1.28182e-05	-1.73961e-05	3.35714e-06	3.66233e-06
11	9	0	3.35714e-05	3.41818e-05	3.2961e-05	3.4487e-05	9.76622e-06	-0.000228285	7.11103e-05	-1.12922e-05	2.07532e-05	-2.92987e-05	1.61753e-05	-1.95324e-05	3.96753e-06	6.40908e-06
11	10	0	5.1883e-05	2.92987e-05	4.3948e-05	3.78441e-05	-9.76622e-06	-0.000224318	9.76622e-05	-1.31234e-05	1.89221e-05	-3.17402e-05	1.70909e-05	-2.68571e-05	4.88311e-06	1.0987e-05
11	11	0	5.73766e-05	2.25844e-05	5.46298e-05	4.5474e-05	-2.35e-05	-0.000222182	0.000113227	-1.2513e-05	2.47207e-05	-3.05194e-05	1.83117e-05	-3.17402e-05	7.62986e-06	1.43441e-05
11	12	0	4.94415e-05	2.01428e-05	6.19545e-05	6.01233e-05	-2.96039e-05	-0.000227065	0.000101935	-1.2513e-05	3.11298e-05	-2.86883e-05	1.95324e-05	-2.86883e-05	1.03766e-05	1.37337e-05
11	13	0	3.93701e-05	1.43441e-05	5.79869e-05	7.47726e-05	-3.17402e-05	-0.000231032	7.62986e-05	-1.52597e-05	3.57077e-05	-2.86883e-05	1.89221e-05	-1.86169e-05	1.19026e-05	8.54544e-06
11	14	0	3.60129e-05	0	4.57792e-05	8.05713e-05	-3.4487e-05	-0.000224623	6.47012e-05	-1.98376e-05	4.18116e-05	-2.59415e-05	1.80065e-05	-8.54544e-06	1.34286e-05	2.13636e-06
11	15	0	3.84545e-05	-1.52597e-05	3.60129e-05	7.72142e-05	-3.57077e-05	-0.000212721	6.83635e-05	-2.25844e-05	4.97467e-05	-1.64805e-05	1.58701e-05	-2.74675e-06	1.40389e-05	-1.83117e-06
11	16	0	4.02857e-05	-2.41104e-05	3.2961e-05	6.7448e-05	-3.26558e-05	-0.000205701	5.76817e-05	-2.13636e-05	5.00519e-05	-5.1883e-06	1.03766e-05	-2.13636e-06	1.03766e-05	-2.74675e-06
11	17	0	3.78441e-05	-2.38052e-05	2.62467e-05	5.03571e-05	-2.65519e-05	-0.00020387	1.58701e-05	-1.86169e-05	3.72337e-05	-6.10389e-07	3.05194e-07	-3.96753e-06	2.74675e-06	-1.22078e-06
11	18	0	3.1435e-05	-1.61753e-05	8.85064e-06	2.25844e-05	-2.35e-05	-0.000199292	-4.02857e-05	-1.77013e-05	1.61753e-05	-4.27272e-06	-9.15583e-06	-6.40908e-06	-3.05194e-06	6.10389e-07
11	19	0	2.44156e-05	-6.71428e-06	-8.85064e-06	-1.43441e-05	-2.83831e-05	-0.000191052	-9.03375e-05	-1.95324e-05	-3.05194e-06	-9.76622e-06	-1.46493e-05	-7.62986e-06	-3.96753e-06	1.52597e-06
12	0	0	1.98376e-05	-2.44156e-06	-1.58701e-05	-5.58506e-05	-3.57077e-05	-0.000184948	-0.000126045	-2.1974e-05	-1.31234e-05	-1.37337e-05	-1.58701e-05	-7.32467e-06	-3.35714e-06	6.10389e-07
12	1	0	1.73961e-05	-5.4935e-06	-1.46493e-05	-9.09479e-05	-3.63181e-05	-0.000182811	-0.000135506	-2.41104e-05	-9.76622e-06	-1.86169e-05	-1.64805e-05	-7.01947e-06	-5.79869e-06	0
12	2	0	1.0987e-05	-7.32467e-06	-1.58701e-05	-0.000105902	-2.80779e-05	-0.000181285	-0.000105292	-2.50259e-05	1.83117e-06	-2.50259e-05	-1.67857e-05	-7.62986e-06	-9.76622e-06	1.52597e-06
12	3	0	-4.88311e-06	-9.15583e-07	-2.41104e-05	-9.67466e-05	-2.25844e-05	-0.000178539	-5.06623e-05	-2.65519e-05	1.0987e-05	-2.89935e-05	-1.52597e-05	-7.93505e-06	-1.06818e-05	4.57792e-06
12	4	0	-2.56363e-05	7.01947e-06	-3.38766e-05	-7.50778e-05	-2.99091e-05	-0.000177623	-1.2513e-05	-2.89935e-05	8.85064e-06	-2.96039e-05	-1.19026e-05	-6.71428e-06	-8.54544e-06	7.01947e-06
12	5	0	-3.93701e-05	5.1883e-06	-4.05909e-05	-6.04285e-05	-4.2422e-05	-0.000177013	-8.24025e-06	-3.17402e-05	9.15583e-07	-3.08246e-05	-8.85064e-06	-2.74675e-06	-7.01947e-06	6.40908e-06
12	6	0	-3.90649e-05	-3.66233e-06	-4.21168e-05	-5.89025e-05	-4.42532e-05	-0.000173045	-1.15974e-05	-3.32662e-05	-1.52597e-06	-3.50974e-05	-6.71428e-06	3.66233e-06	-6.71428e-06	3.66233e-06
12	7	0	-2.96039e-05	-9.15583e-06	-3.81493e-05	-6.10389e-05	-3.2961e-05	-0.000164805	3.05194e-06	-3.2961e-05	0	-3.87597e-05	-4.57792e-06	1.12922e-05	-5.4935e-06	6.10389e-07
12	8	0	-2.01428e-05	-6.71428e-06	-2.99091e-05	-5.52402e-05	-2.01428e-05	-0.00015748	2.74675e-05	-3.11298e-05	-2.13636e-06	-3.81493e-05	-2.13636e-06	1.64805e-05	-3.66233e-06	-6.10389e-07
12	9	0	-1.2513e-05	-3.66233e-06	-2.1974e-05	-3.69285e-05	-1.55649e-05	-0.000153513	4.57792e-05	-2.92987e-05	-9.76622e-06	-3.47922e-05	-1.22078e-06	1.64805e-05	-2.44156e-06	3.05194e-07
12	10	0	-5.4935e-06	-2.74675e-06	-1.70909e-05	-8.54544e-06	-1.58701e-05	-0.00014985	5.85973e-05	-2.86883e-05	-2.31948e-05	-3.2961e-05	-2.13636e-06	1.2513e-05	-3.35714e-06	3.35714e-06
12	11	0	-1.22078e-06	9.15583e-07	-1.28182e-05	2.28896e-05	-1.61753e-05	-0.000142221	6.34804e-05	-2.80779e-05	-5.03571e-05	-3.38766e-05	-3.35714e-06	8.85064e-06	-4.27272e-06	5.79869e-06
12	12	0	-3.05194e-06	7.93505e-06	-8.24025e-06	4.60844e-05	-1.92272e-05	-0.000130623	4.05909e-05	-2.80779e-05	-9.61362e-05	-3.57077e-05	-3.05194e-06	7.32467e-06	-3.66233e-06	6.10389e-06
12	13	0	-1.03766e-05	1.15974e-05	-7.32467e-06	5.09675e-05	-2.62467e-05	-0.000118415	-6.10389e-06	-2.92987e-05	-0.000138558	-3.72337e-05	-1.83117e-06	5.79869e-06	-1.83117e-06	6.71428e-06
12	14	0	-1.64805e-05	8.54544e-06	-1.37337e-05	4.21168e-05	-3.26558e-05	-0.000107428	-3.1435e-05	-3.08246e-05	-0.000142831	-3.84545e-05	-1.22078e-06	3.05194e-06	-9.15583e-07	9.46103e-06
12	15	0	-1.61753e-05	5.79869e-06	-2.28896e-05	3.60129e-05	-3.2961e-05	-9.97986e-05	-4.88311e-06	-3.20454e-05	-0.000106208	-3.87597e-05	-2.13636e-06	1.83117e-06	-6.10389e-07	1.22078e-05
12	16	0	-1.06818e-05	9.76622e-06	-2.80779e-05	3.66233e-05	-3.05194e-05	-9.67466e-05	3.99805e-05	-3.23506e-05	-6.25649e-05	-3.81493e-05	-3.66233e-06	3.96753e-06	-9.15583e-07	1.2513e-05
12	17	0	-3.35714e-06	1.67857e-05	-2.83831e-05	3.35714e-05	-2.83831e-05	-9.52207e-05	5.06623e-05	-3.20454e-05	-4.12012e-05	-3.84545e-05	-3.96753e-06	6.40908e-06	-1.52597e-06	1.22078e-05
12	18	0	2.13636e-06	2.0448e-05	-2.96039e-05	2.01428e-05	-2.41104e-05	-8.9422e-05	2.68571e-05	-3.05194e-05	-3.54026e-05	-3.90649e-05	-1.52597e-06	3.96753e-06	-1.52597e-06	1.31234e-05
12	19	0	6.40908e-06	1.98376e-05	-3.63181e-05	8.24025e-06	-1.37337e-05	-7.62986e-05	6.71428e-06	-2.89935e-05	-2.71623e-05	-3.87597e-05	2.44156e-06	-3.35714e-06	0	1.43441e-05
13	0	0	1.03766e-05	1.80065e-05	-4.51688e-05	8.54544e-06	-6.10389e-07	-5.82921e-05	2.13636e-06	-2.83831e-05	-2.07532e-05	-3.63181e-05	6.40908e-06	-1.03766e-05	9.15583e-07	1.34286e-05
13	1	0	1.2513e-05	1.77013e-05	-4.88311e-05	1.52597e-05	7.32467e-06	-4.2422e-05	6.10389e-07	-2.96039e-05	-2.80779e-05	-3.26558e-05	6.71428e-06	-1.19026e-05	3.05194e-07	1.03766e-05
13	2	0	9.15583e-06	2.10584e-05	-4.5474e-05	1.46493e-05	8.85064e-06	-2.99091e-05	1.2513e-05	-3.11298e-05	-4.08961e-05	-2.99091e-05	4.57792e-06	-8.24025e-06	-6.10389e-07	8.24025e-06
13	3	0	1.22078e-06	2.71623e-05	-4.02857e-05	8.54544e-06	8.54544e-06	-1.73961e-05	5.67662e-05	-3.08246e-05	-3.87597e-05	-2.80779e-05	3.05194e-06	-3.35714e-06	0	7.93505e-06
13	4	0	-3.96753e-06	3.11298e-05	-3.60129e-05	8.54544e-06	1.19026e-05	-6.10389e-07	0.000102851	-2.74675e-05	-1.86169e-05	-2.65519e-05	3.96753e-06	3.05194e-07	3.05194e-06	6.40908e-06
13	5	0	0	2.62467e-05	-2.80779e-05	1.46493e-05	2.13636e-05	1.98376e-05	8.60648e-05	-2.41104e-05	2.13636e-06	-2.59415e-05	6.71428e-06	3.66233e-06	4.27272e-06	3.35714e-06
13	6	0	8.24025e-06	1.46493e-05	-1.0987e-05	1.37337e-05	3.38766e-05	3.90649e-05	-2.13636e-06	-2.25844e-05	1.28182e-05	-2.59415e-05	7.32467e-06	7.01947e-06	2.74675e-06	6.10389e-07
13	7	0	1.06818e-05	4.88311e-06	8.54544e-06	3.05194e-07	4.3948e-05	5.37142e-05	-8.75908e-05	-2.22792e-05	1.77013e-05	-2.65519e-05	4.88311e-06	8.54544e-06	1.22078e-06	3.05194e-07
13	8	0	4.88311e-06	1.22078e-06	1.64805e-05	-1.40389e-05	4.60844e-05	6.47012e-05	-0.000105292	-2.22792e-05	2.16688e-05	-2.77727e-05	1.52597e-06	6.40908e-06	9.15583e-07	9.15583e-07
13	9	0	-3.05194e-07	-2.74675e-06	1.03766e-05	-1.95324e-05	4.18116e-05	7.3857e-05	-6.98895e-05	-2.22792e-05	2.35e-05	-2.92987e-05	-3.05194e-07	3.05194e-07	6.10389e-07	1.22078e-06
13	10	0	0	-1.46493e-05	2.74675e-06	-2.07532e-05	3.84545e-05	8.14869e-05	-3.26558e-05	-2.28896e-05	2.31948e-05	-3.02142e-05	-1.52597e-06	-5.1883e-06	-1.22078e-06	1.83117e-06
13	11	0	1.83117e-06	-2.89935e-05	2.13636e-06	-2.59415e-05	3.87597e-05	8.75908e-05	-7.01947e-06	-2.35e-05	2.44156e-05	-2.80779e-05	-3.66233e-06	-7.62986e-06	-3.35714e-06	4.57792e-06
13	12	0	-9.15583e-07	-3.60129e-05	6.10389e-07	-2.99091e-05	3.75389e-05	9.61362e-05	1.98376e-05	-2.25844e-05	2.83831e-05	-2.41104e-05	-6.10389e-06	-7.01947e-06	-3.05194e-06	6.40908e-06
13	13	0	-6.40908e-06	-3.4487e-05	-7.32467e-06	-2.16688e-05	2.99091e-05	0.000111091	3.99805e-05	-2.0448e-05	3.23506e-05	-2.07532e-05	-5.79869e-06	-7.01947e-06	-3.05194e-07	5.79869e-06
13	14	0	-6.71428e-06	-3.23506e-05	-1.34286e-05	-3.05194e-06	2.07532e-05	0.000129097	2.92987e-05	-1.95324e-05	3.54026e-05	-1.98376e-05	-3.35714e-06	-9.76622e-06	1.22078e-06	2.74675e-06
13	15	0	-1.83117e-06	-3.81493e-05	-9.15583e-06	1.15974e-05	1.80065e-05	0.00014161	-7.93505e-06	-2.13636e-05	4.12012e-05	-1.86169e-05	-2.74675e-06	-1.2513e-05	9.15583e-07	9.15583e-07
13	16	0	4.27272e-06	-5.03571e-05	-5.79869e-06	1.40389e-05	2.07532e-05	0.000144662	-4.60844e-05	-2.41104e-05	4.88311e-05	-1.64805e-05	-4.57792e-06	-1.37337e-05	-1.22078e-06	1.22078e-06
13	17	0	8.85064e-06	-6.22597e-05	-1.89221e-05	1.00714e-05	2.16688e-05	0.000147714	-7.87402e-05	-2.50259e-05	5.43246e-05	-1.55649e-05	-4.57792e-06	-1.40389e-05	-2.74675e-06	2.44156e-06
13	18	0	1.0987e-05	-6.80584e-05	-4.45584e-05	8.24025e-06	1.73961e-05	0.000160837	-0.000114143	-2.28896e-05	5.40194e-05	-1.67857e-05	-3.05194e-07	-1.34286e-05	-1.83117e-06	3.05194e-06
13	19	0	9.76622e-06	-6.56168e-05	-6.28701e-05	1.00714e-05	1.0987e-05	0.000183422	-0.000139169	-1.95324e-05	5.00519e-05	-1.55649e-05	4.57792e-06	-1.0987e-05	1.52597e-06	1.83117e-06
14	0	0	3.96753e-06	-5.61558e-05	-6.65324e-05	1.2513e-05	7.62986e-06	0.000205091	-0.000125435	-1.64805e-05	4.45584e-05	-8.24025e-06	6.71428e-06	-5.79869e-06	5.1883e-06	0
14	1	0	-4.27272e-06	-4.60844e-05	-6.47012e-05	1.0987e-05	7.32467e-06	0.00022035	-8.20973e-05	-1.34286e-05	3.60129e-05	1.22078e-06	6.40908e-06	-9.15583e-07	6.71428e-06	-1.22078e-06
14	2	0	-1.22078e-05	-3.96753e-05	-6.07337e-05	1.52597e-06	7.93505e-06	0.000232253	-5.73766e-05	-1.00714e-05	2.31948e-05	5.79869e-06	5.4935e-06	6.10389e-07	5.1883e-06	-6.10389e-07
14	3	0	-1.58701e-05	-3.66233e-05	-4.73051e-05	-1.55649e-05	6.40908e-06	0.000244766	-7.93505e-05	-7.62986e-06	8.85064e-06	3.35714e-06	4.27272e-06	-6.10389e-07	3.05194e-06	6.10389e-07
14	4	0	-1.28182e-05	-3.08246e-05	-2.28896e-05	-3.2961e-05	1.22078e-06	0.000257279	-0.000116279	-7.32467e-06	-9.15583e-07	-6.10389e-07	9.15583e-07	-2.13636e-06	1.83117e-06	1.22078e-06
14	5	0	-5.1883e-06	-1.95324e-05	9.15583e-07	-3.81493e-05	-4.57792e-06	0.000265519	-0.000118415	-8.54544e-06	-4.57792e-06	-3.35714e-06	-1.52597e-06	-1.52597e-06	6.10389e-07	9.15583e-07
14	6	0	-2.13636e-06	-7.32467e-06	1.64805e-05	-2.92987e-05	-7.32467e-06	0.000270097	-7.66038e-05	-9.15583e-06	-8.24025e-06	-5.1883e-06	-9.15583e-07	-3.05194e-07	-3.05194e-07	6.10389e-07
14	7	0	-1.28182e-05	-6.10389e-07	2.99091e-05	-1.64805e-05	-3.96753e-06	0.00027437	-1.58701e-05	-8.54544e-06	-1.95324e-05	-7.62986e-06	1.22078e-06	0	-1.52597e-06	3.05194e-07
14	8	0	-3.60129e-05	9.15583e-07	5.03571e-05	-1.03766e-05	2.13636e-06	0.000280779	4.48636e-05	-7.01947e-06	-3.69285e-05	-9.46103e-06	1.22078e-06	0	-1.52597e-06	0
14	9	0	-5.89025e-05	3.66233e-06	7.96557e-05	-1.0987e-05	6.71428e-06	0.000287798	0.000104071	-5.4935e-06	-4.60844e-05	-8.85064e-06	-1.52597e-06	-1.22078e-06	0	0
14	10	0	-7.14155e-05	8.85064e-06	0.000112922	-1.2513e-05	8.54544e-06	0.000293292	0.00015626	-4.57792e-06	-3.47922e-05	-7.62986e-06	-4.27272e-06	-3.05194e-06	1.83117e-06	6.10389e-07
14	11	0	-7.20259e-05	1.34286e-05	0.000143747	-1.31234e-05	9.76622e-06	0.000296954	0.000187084	-3.66233e-06	-5.1883e-06	-7.62986e-06	-4.57792e-06	-3.96753e-06	4.27272e-06	1.52597e-06
14	12	0	-6.28701e-05	1.52597e-05	0.000162363	-1.40389e-05	1.03766e-05	0.000300311	0.000191967	-2.13636e-06	2.50259e-05	-6.71428e-06	-3.96753e-06	-2.74675e-06	5.1883e-06	3.05194e-07
14	13	0	-4.5474e-05	1.52597e-05	0.000159922	-1.73961e-05	8.24025e-06	0.0003055	0.00017976	-6.10389e-07	4.27272e-05	-3.05194e-06	-3.05194e-06	-6.10389e-07	5.1883e-06	-1.52597e-06
14	14	0	-2.44156e-05	1.46493e-05	0.000140695	-2.31948e-05	4.27272e-06	0.000311909	0.000157175	3.05194e-07	4.60844e-05	9.15583e-07	-9.15583e-07	3.05194e-07	4.88311e-06	-2.13636e-06
14	15	0	-7.93505e-06	1.28182e-05	0.000120857	-2.99091e-05	2.44156e-06	0.000318623	0.000116584	1.52597e-06	4.21168e-05	2.74675e-06	9.15583e-07	3.05194e-07	4.88311e-06	-1.52597e-06
14	16	0	-3.05194e-07	1.03766e-05	0.000108039	-3.41818e-05	4.57792e-06	0.000325948	4.76103e-05	3.35714e-06	3.75389e-05	2.13636e-06	0	6.10389e-07	3.35714e-06	-1.83117e-06
14	17	0	1.22078e-06	8.85064e-06	9.70518e-05	-3.41818e-05	9.15583e-06	0.000334493	-4.21168e-05	4.88311e-06	3.60129e-05	2.44156e-06	-3.96753e-06	6.10389e-07	0	-3.66233e-06
14	18	0	3.35714e-06	1.00714e-05	7.8435e-05	-3.02142e-05	1.34286e-05	0.000343954	-0.000121773	6.10389e-06	3.69285e-05	5.4935e-06	-5.4935e-06	-1.22078e-06	-2.74675e-06	-3.66233e-06
14	19	0	7.01947e-06	1.37337e-05	5.37142e-05	-2.47207e-05	1.83117e-05	0.000349753	-0.000151682	7.01947e-06	3.84545e-05	8.24025e-06	-1.52597e-06	-5.4935e-06	-2.44156e-06	-9.15583e-07
15	0	0	1.12922e-05	1.86169e-05	3.08246e-05	-1.86169e-05	2.28896e-05	0.000348837	-0.000115058	8.24025e-06	3.84545e-05	9.46103e-06	4.27272e-06	-8.85064e-06	-9.15583e-07	1.22078e-06
15	1	0	1.64805e-05	2.1974e-05	1.31234e-05	-1.37337e-05	2.44156e-05	0.000342733	-3.81493e-05	1.00714e-05	3.75389e-05	9.46103e-06	6.40908e-06	-7.62986e-06	-9.15583e-07	9.15583e-07
15	2	0	2.13636e-05	2.01428e-05	1.22078e-06	-1.03766e-05	2.22792e-05	0.000336935	2.53311e-05	1.0987e-05	3.60129e-05	9.15583e-06	4.27272e-06	-3.66233e-06	-2.74675e-06	-1.22078e-06
15	3	0	2.35e-05	1.31234e-05	-4.27272e-06	-3.96753e-06	2.1974e-05	0.000334798	3.93701e-05	1.0987e-05	3.17402e-05	8.54544e-06	2.13636e-06	-3.05194e-07	-1.83117e-06	-3.35714e-06
15	4	0	2.22792e-05	4.88311e-06	-5.4935e-06	1.28182e-05	2.99091e-05	0.000336019	1.37337e-05	1.19026e-05	2.44156e-05	8.85064e-06	9.15583e-07	9.15583e-07	1.83117e-06	-4.88311e-06
15	5	0	2.13636e-05	0	-9.76622e-06	3.75389e-05	4.45584e-05	0.000338155	-1.22078e-05	1.52597e-05	1.77013e-05	1.34286e-05	-1.22078e-06	1.83117e-06	2.13636e-06	-6.40908e-06
15	6	0	2.25844e-05	-1.83117e-06	-1.95324e-05	5.24934e-05	5.70714e-05	0.000340597	-1.0987e-05	1.89221e-05	1.31234e-05	2.0448e-05	-4.27272e-06	3.35714e-06	-3.66233e-06	-7.62986e-06
15	7	0	2.59415e-05	-3.05194e-06	-2.92987e-05	4.76103e-05	6.04285e-05	0.000342123	1.2513e-05	1.95324e-05	6.71428e-06	2.35e-05	-4.27272e-06	4.88311e-06	-1.12922e-05	-7.62986e-06
15	8	0	2.83831e-05	-1.83117e-06	-3.26558e-05	3.75389e-05	5.67662e-05	0.000341513	3.35714e-05	1.77013e-05	-9.15583e-06	1.92272e-05	-9.15583e-07	4.88311e-06	-1.19026e-05	-7.01947e-06
15	9	0	2.96039e-05	5.1883e-06	-3.38766e-05	4.60844e-05	5.12727e-05	0.000339376	3.20454e-05	1.70909e-05	-3.54026e-05	1.46493e-05	3.05194e-07	4.88311e-06	-5.1883e-06	-6.40908e-06
15	10	0	2.89935e-05	1.67857e-05	-4.3948e-05	7.20259e-05	4.73051e-05	0.000335409	1.03766e-05	1.86169e-05	-6.28701e-05	1.73961e-05	-9.15583e-07	4.88311e-06	1.83117e-06	-6.40908e-06
15	11	0	2.74675e-05	2.83831e-05	-6.40908e-05	8.9422e-05	4.5474e-05	0.000327168	-1.34286e-05	1.98376e-05	-7.87402e-05	2.50259e-05	-3.05194e-07	4.57792e-06	4.27272e-06	-5.79869e-06
15	12	0	2.74675e-05	3.69285e-05	-8.39285e-05	7.87402e-05	4.60844e-05	0.00031374	-2.16688e-05	1.83117e-05	-7.59934e-05	2.86883e-05	5.79869e-06	2.74675e-06	4.27272e-06	-3.96753e-06
15	13	0	2.92987e-05	4.08961e-05	-9.09479e-05	4.88311e-05	4.97467e-05	0.000300006	-1.03766e-05	1.67857e-05	-5.67662e-05	2.47207e-05	1.2513e-05	6.10389e-07	4.57792e-06	-2.74675e-06
15	14	0	3.02142e-05	3.50974e-05	-8.45388e-05	2.07532e-05	5.37142e-05	0.000293597	1.06818e-05	1.77013e-05	-3.20454e-05	1.89221e-05	1.2513e-05	0	5.79869e-06	-3.05194e-06
15	15	0	2.71623e-05	1.67857e-05	-7.35519e-05	2.74675e-06	5.37142e-05	0.000296344	3.08246e-05	2.0448e-05	-1.2513e-05	1.77013e-05	6.71428e-06	9.15583e-07	6.10389e-06	-4.88311e-06
15	16	0	2.31948e-05	-7.32467e-06	-6.71428e-05	-7.32467e-06	4.85259e-05	0.000302753	4.88311e-05	2.25844e-05	-4.57792e-06	2.01428e-05	4.57792e-06	1.52597e-06	6.40908e-06	-6.10389e-06
15	17	0	2.25844e-05	-2.31948e-05	-7.01947e-05	-1.22078e-05	4.12012e-05	0.000305194	7.14155e-05	2.13636e-05	-3.96753e-06	2.1974e-05	9.46103e-06	1.52597e-06	8.85064e-06	-5.79869e-06
15	18	0	2.35e-05	-2.38052e-05	-7.99609e-05	-1.28182e-05	3.50974e-05	0.000302142	0.000101325	1.80065e-05	-3.05194e-06	2.28896e-05	1.46493e-05	3.05194e-06	1.22078e-05	-5.1883e-06
15	19	0	1.95324e-05	-1.43441e-05	-8.72856e-05	-1.28182e-05	2.99091e-05	0.000296039	0.000135506	1.55649e-05	0	2.50259e-05	1.34286e-05	6.71428e-06	1.28182e-05	-4.57792e-06
16	0	0	9.76622e-06	-4.88311e-06	-8.33181e-05	-1.49545e-05	2.44156e-05	0.000288409	0.000162669	1.55649e-05	2.44156e-06	2.74675e-05	7.32467e-06	9.76622e-06	8.85064e-06	-4.57792e-06
16	1	0	3.05194e-07	1.22078e-06	-6.77532e-05	-1.61753e-05	2.10584e-05	0.000278032	0.000161753	1.70909e-05	3.66233e-06	2.77727e-05	6.10389e-07	9.76622e-06	1.52597e-06	-3.96753e-06
16	2	0	-4.88311e-06	6.10389e-06	-5.15779e-05	-1.2513e-05	2.25844e-05	0.000265214	0.000106818	1.83117e-05	7.01947e-06	2.56363e-05	-5.4935e-06	9.46103e-06	-6.40908e-06	-3.66233e-06
16	3	0	-7.93505e-06	1.03766e-05	-4.51688e-05	-6.10389e-06	2.53311e-05	0.000252396	-2.13636e-06	1.86169e-05	1.34286e-05	2.35e-05	-1.28182e-05	1.06818e-05	-1.37337e-05	-4.88311e-06
16	4	0	-9.76622e-06	1.22078e-05	-4.79155e-05	-1.22078e-06	2.1974e-05	0.000242019	-0.000116889	1.80065e-05	1.98376e-05	2.25844e-05	-1.98376e-05	1.28182e-05	-1.80065e-05	-6.71428e-06
16	5	0	-5.1883e-06	1.12922e-05	-4.97467e-05	0	1.22078e-05	0.000233779	-0.000168467	1.86169e-05	2.25844e-05	2.16688e-05	-2.38052e-05	1.2513e-05	-1.77013e-05	-6.71428e-06
16	6	0	8.24025e-06	1.00714e-05	-3.90649e-05	-6.10389e-07	4.88311e-06	0.000227675	-0.000135812	1.98376e-05	2.44156e-05	2.0448e-05	-2.31948e-05	1.03766e-05	-1.43441e-05	-5.4935e-06
16	7	0	2.71623e-05	9.76622e-06	-8.54544e-06	-2.13636e-06	7.93505e-06	0.000222487	-6.83635e-05	2.07532e-05	2.80779e-05	2.01428e-05	-1.89221e-05	1.00714e-05	-1.22078e-05	-6.10389e-06
16	8	0	4.2422e-05	1.00714e-05	4.30324e-05	-4.27272e-06	1.80065e-05	0.000216383	-2.22792e-05	2.0448e-05	3.11298e-05	2.07532e-05	-1.2513e-05	1.2513e-05	-1.31234e-05	-9.15583e-06
16	9	0	4.94415e-05	1.00714e-05	0.000110175	-4.88311e-06	2.44156e-05	0.000208448	1.83117e-06	1.98376e-05	3.1435e-05	2.10584e-05	-6.10389e-06	1.64805e-05	-1.31234e-05	-1.15974e-05
16	10	0	5.03571e-05	1.03766e-05	0.000176097	-4.57792e-06	2.38052e-05	0.000200208	3.35714e-05	2.01428e-05	3.17402e-05	2.0448e-05	-3.35714e-06	1.89221e-05	-9.46103e-06	-1.00714e-05
16	11	0	5.06623e-05	1.00714e-05	0.000222487	-4.88311e-06	2.1974e-05	0.000193493	6.53116e-05	2.0448e-05	3.54026e-05	1.92272e-05	-3.66233e-06	1.89221e-05	-3.66233e-06	-6.10389e-06
16	12	0	5.52402e-05	9.46103e-06	0.000237746	-6.10389e-06	2.28896e-05	0.000187084	6.53116e-05	2.01428e-05	3.96753e-05	1.86169e-05	-1.22078e-06	1.58701e-05	0	-2.74675e-06
16	13	0	6.40908e-05	8.85064e-06	0.000223097	-6.40908e-06	2.35e-05	0.000177623	4.42532e-05	1.95324e-05	4.2422e-05	1.83117e-05	8.85064e-06	1.03766e-05	2.13636e-06	-1.83117e-06
16	14	0	7.26363e-05	9.15583e-06	0.000188915	-5.4935e-06	2.01428e-05	0.000166331	5.09675e-05	1.95324e-05	4.66947e-05	1.80065e-05	2.1974e-05	5.1883e-06	5.4935e-06	-1.52597e-06
16	15	0	7.29415e-05	9.15583e-06	0.000148324	-4.57792e-06	1.67857e-05	0.00015687	9.21687e-05	1.95324e-05	5.37142e-05	1.73961e-05	2.47207e-05	2.13636e-06	8.85064e-06	-3.05194e-07
16	16	0	6.07337e-05	8.54544e-06	0.000109565	-4.88311e-06	1.67857e-05	0.000150461	0.000116889	1.92272e-05	5.37142e-05	1.70909e-05	1.31234e-05	3.05194e-07	7.32467e-06	1.52597e-06
16	17	0	3.87597e-05	8.24025e-06	7.35519e-05	-5.1883e-06	1.73961e-05	0.000142831	0.000105597	1.80065e-05	3.90649e-05	1.70909e-05	-1.52597e-06	-1.83117e-06	6.10389e-07	2.74675e-06
16	18	0	1.34286e-05	8.85064e-06	3.81493e-05	-4.57792e-06	1.37337e-05	0.000131234	0.00011048	1.73961e-05	1.98376e-05	1.67857e-05	-6.71428e-06	-2.44156e-06	-6.10389e-06	1.52597e-06
16	19	0	-9.46103e-06	8.85064e-06	6.40908e-06	-3.66233e-06	8.85064e-06	0.000119331	0.000163889	1.73961e-05	1.49545e-05	1.61753e-05	-2.13636e-06	9.15583e-07	-7.62986e-06	-1.83117e-06
17	0	0	-2.68571e-05	7.93505e-06	-1.43441e-05	-4.27272e-06	8.85064e-06	0.000110175	0.000203259	1.80065e-05	2.47207e-05	1.52597e-05	1.52597e-06	8.54544e-06	-4.88311e-06	-5.79869e-06
17	1	0	-3.50974e-05	6.40908e-06	-2.35e-05	-5.1883e-06	1.49545e-05	0.000103461	0.000148019	1.83117e-05	3.32662e-05	1.49545e-05	0	1.37337e-05	-2.13636e-06	-6.40908e-06
17	2	0	-3.4487e-05	5.79869e-06	-2.71623e-05	-4.88311e-06	2.53311e-05	9.39999e-05	1.89221e-05	1.80065e-05	3.20454e-05	1.49545e-05	-3.05194e-06	1.2513e-05	-1.52597e-06	-3.35714e-06
17	3	0	-2.99091e-05	6.71428e-06	-3.17402e-05	-3.96753e-06	3.96753e-05	8.14869e-05	-8.57596e-05	1.80065e-05	3.02142e-05	1.52597e-05	-2.74675e-06	6.40908e-06	-1.52597e-06	6.10389e-07
17	4	0	-2.83831e-05	7.62986e-06	-3.78441e-05	-3.35714e-06	5.82921e-05	6.92791e-05	-0.000117195	1.80065e-05	3.35714e-05	1.58701e-05	-3.05194e-06	6.10389e-07	-1.22078e-06	2.13636e-06
17	5	0	-3.17402e-05	8.24025e-06	-4.66947e-05	-3.66233e-06	7.41622e-05	6.01233e-05	-0.000116584	1.77013e-05	2.92987e-05	1.64805e-05	-9.15583e-06	-1.83117e-06	-1.52597e-06	6.10389e-07
17	6	0	-3.72337e-05	8.24025e-06	-6.04285e-05	-3.96753e-06	7.93505e-05	5.31038e-05	-0.000135201	1.70909e-05	6.10389e-06	1.67857e-05	-1.89221e-05	-1.52597e-06	-3.96753e-06	-2.13636e-06
17	7	0	-4.60844e-05	7.93505e-06	-7.90453e-05	-4.27272e-06	7.32467e-05	4.48636e-05	-0.000170604	1.77013e-05	-2.86883e-05	1.64805e-05	-2.38052e-05	9.15583e-07	-7.62986e-06	-4.27272e-06
17	8	0	-6.25649e-05	7.93505e-06	-9.76622e-05	-3.96753e-06	6.01233e-05	3.54026e-05	-0.000191052	1.89221e-05	-6.04285e-05	1.58701e-05	-2.0448e-05	4.88311e-06	-1.12922e-05	-4.88311e-06
17	9	0	-8.11817e-05	7.93505e-06	-0.000115974	-3.66233e-06	3.99805e-05	2.53311e-05	-0.000180065	2.01428e-05	-8.05713e-05	1.61753e-05	-1.15974e-05	9.15583e-06	-1.2513e-05	-5.1883e-06
17	10	0	-8.39285e-05	7.93505e-06	-0.000134896	-3.66233e-06	1.37337e-05	1.61753e-05	-0.000141305	2.01428e-05	-8.66752e-05	1.64805e-05	-2.74675e-06	1.19026e-05	-9.76622e-06	-7.01947e-06
17	11	0	-5.73766e-05	8.24025e-06	-0.000145883	-3.96753e-06	-6.71428e-06	7.93505e-06	-8.75908e-05	2.01428e-05	-7.93505e-05	1.64805e-05	2.44156e-06	1.34286e-05	-4.27272e-06	-9.76622e-06
17	12	0	-1.55649e-05	7.62986e-06	-0.000136117	-4.27272e-06	-9.46103e-06	0	-3.1435e-05	2.01428e-05	-6.89739e-05	1.55649e-05	3.96753e-06	1.37337e-05	0	-1.12922e-05
17	13	0	1.00714e-05	6.40908e-06	-0.000106818	-3.96753e-06	-6.10389e-07	-7.62986e-06	2.13636e-05	1.98376e-05	-7.08051e-05	1.49545e-05	3.35714e-06	1.22078e-05	3.05194e-07	-1.00714e-05
17	14	0	5.4935e-06	5.79869e-06	-7.59934e-05	-3.35714e-06	2.74675e-06	-1.61753e-05	7.50778e-05	1.86169e-05	-8.36233e-05	1.55649e-05	3.66233e-06	8.54544e-06	-2.74675e-06	-7.01947e-06
17	15	0	-1.00714e-05	7.01947e-06	-5.43246e-05	-2.74675e-06	-2.44156e-06	-2.47207e-05	0.000125435	1.77013e-05	-8.54544e-05	1.58701e-05	5.79869e-06	5.4935e-06	-4.57792e-06	-5.1883e-06
17	16	0	-1.12922e-05	8.24025e-06	-3.57077e-05	-2.44156e-06	-3.96753e-06	-3.20454e-05	0.000159617	1.77013e-05	-6.34804e-05	1.49545e-05	7.93505e-06	3.96753e-06	-2.13636e-06	-3.96753e-06
17	17	0	4.27272e-06	8.24025e-06	-1.70909e-05	-2.44156e-06	2.44156e-06	-3.78441e-05	0.000177013	1.80065e-05	-3.20454e-05	1.37337e-05	8.85064e-06	2.74675e-06	2.44156e-06	-1.83117e-06
17	18	0	2.01428e-05	7.01947e-06	-9.76622e-06	-2.74675e-06	5.1883e-06	-4.30324e-05	0.000192883	1.80065e-05	-1.19026e-05	1.31234e-05	9.46103e-06	1.22078e-06	4.57792e-06	1.22078e-06
17	19	0	2.50259e-05	5.79869e-06	-1.89221e-05	-3.66233e-06	-3.96753e-06	-4.79155e-05	0.000209363	1.77013e-05	-4.27272e-06	1.31234e-05	9.15583e-06	6.10389e-07	2.44156e-06	3.66233e-06
18	0	0	2.22792e-05	6.40908e-06	-3.1435e-05	-4.27272e-06	-1.52597e-05	-5.1883e-05	0.000213331	1.86169e-05	3.35714e-06	1.31234e-05	7.01947e-06	9.15583e-07	0	3.05194e-06
18	1	0	1.77013e-05	7.01947e-06	-3.66233e-05	-4.27272e-06	-1.43441e-05	-5.43246e-05	0.000215162	2.07532e-05	1.43441e-05	1.28182e-05	4.57792e-06	-9.15583e-07	9.15583e-07	2.13636e-06
18	2	0	1.52597e-05	6.71428e-06	-4.57792e-05	-3.96753e-06	-3.96753e-06	-5.61558e-05	0.000237441	2.22792e-05	2.10584e-05	1.2513e-05	4.88311e-06	-6.10389e-06	5.79869e-06	2.74675e-06
18	3	0	1.92272e-05	6.10389e-06	-6.65324e-05	-4.88311e-06	4.27272e-06	-5.98181e-05	0.000241104	2.25844e-05	2.25844e-05	1.22078e-05	9.15583e-06	-8.24025e-06	1.03766e-05	3.66233e-06
18	4	0	2.80779e-05	5.4935e-06	-8.20973e-05	-6.10389e-06	5.1883e-06	-6.47012e-05	0.000114143	2.22792e-05	2.47207e-05	1.19026e-05	1.37337e-05	-3.05194e-07	1.2513e-05	1.83117e-06
18	5	0	2.92987e-05	4.57792e-06	-7.35519e-05	-6.10389e-06	-1.52597e-06	-6.86687e-05	-0.000190136	2.25844e-05	2.96039e-05	1.19026e-05	1.37337e-05	1.43441e-05	1.40389e-05	-3.35714e-06
18	6	0	1.12922e-05	3.05194e-06	-5.09675e-05	-5.79869e-06	-1.52597e-05	-6.98895e-05	-0.000537753	2.38052e-05	3.50974e-05	1.22078e-05	1.00714e-05	2.50259e-05	1.52597e-05	-1.03766e-05
18	7	0	-1.89221e-05	9.15583e-07	-4.18116e-05	-7.01947e-06	-2.77727e-05	-6.98895e-05	-0.00070622	2.50259e-05	3.81493e-05	1.28182e-05	6.40908e-06	2.50259e-05	1.46493e-05	-1.52597e-05
18	8	0	-4.45584e-05	0	-5.1883e-05	-9.15583e-06	-3.1435e-05	-7.04999e-05	-0.000610084	2.50259e-05	3.26558e-05	1.31234e-05	4.57792e-06	1.58701e-05	1.0987e-05	-1.40389e-05
18	9	0	-5.92077e-05	-6.10389e-07	-6.65324e-05	-1.00714e-05	-2.83831e-05	-7.29415e-05	-0.000372948	2.38052e-05	1.40389e-05	1.31234e-05	3.96753e-06	4.88311e-06	7.01947e-06	-7.32467e-06
18	10	0	-7.35519e-05	-9.15583e-07	-8.05713e-05	-9.46103e-06	-3.11298e-05	-7.6909e-05	-0.000174571	2.38052e-05	-1.06818e-05	1.28182e-05	4.57792e-06	-1.52597e-06	5.79869e-06	0
18	11	0	-8.97272e-05	-1.52597e-06	-9.97986e-05	-9.15583e-06	-3.99805e-05	-8.08765e-05	-7.78246e-05	2.62467e-05	-2.86883e-05	1.2513e-05	5.4935e-06	-1.22078e-06	6.10389e-06	1.52597e-06
18	12	0	-9.7357e-05	-1.52597e-06	-0.000120552	-1.03766e-05	-3.81493e-05	-8.39285e-05	-3.35714e-05	2.86883e-05	-3.99805e-05	1.22078e-05	4.88311e-06	2.74675e-06	3.96753e-06	-1.83117e-06
18	13	0	-9.15583e-05	-1.22078e-06	-0.00012635	-1.0987e-05	-1.73961e-05	-8.637e-05	0	2.89935e-05	-5.6461e-05	1.19026e-05	4.57792e-06	6.71428e-06	9.15583e-07	-5.4935e-06
18	14	0	-8.42337e-05	-1.52597e-06	-0.000108954	-1.00714e-05	8.54544e-06	-8.88116e-05	6.40908e-06	2.71623e-05	-7.44674e-05	1.2513e-05	7.93505e-06	6.71428e-06	1.22078e-06	-4.57792e-06
18	15	0	-8.60648e-05	-2.44156e-06	-7.17207e-05	-9.15583e-06	2.59415e-05	-9.15583e-05	-3.38766e-05	2.56363e-05	-6.86687e-05	1.28182e-05	1.37337e-05	5.79869e-06	5.79869e-06	-9.15583e-07
18	16	0	-8.7896e-05	-3.05194e-06	-2.1974e-05	-1.00714e-05	3.93701e-05	-9.33895e-05	-8.9422e-05	2.62467e-05	-3.02142e-05	1.31234e-05	1.52597e-05	8.54544e-06	9.46103e-06	-6.10389e-07
18	17	0	-7.44674e-05	-2.44156e-06	3.23506e-05	-1.0987e-05	5.95129e-05	-9.36947e-05	-0.000108039	2.68571e-05	7.62986e-06	1.37337e-05	8.85064e-06	1.40389e-05	7.62986e-06	-4.88311e-06
18	18	0	-4.51688e-05	-1.83117e-06	8.05713e-05	-1.00714e-05	7.99609e-05	-9.49155e-05	-7.90453e-05	2.65519e-05	9.76622e-06	1.49545e-05	1.52597e-06	1.70909e-05	3.05194e-06	-9.46103e-06
18	19	0	-1.2513e-05	-1.83117e-06	0.000114448	-7.93505e-06	8.66752e-05	-9.85778e-05	-3.69285e-05	2.65519e-05	-1.52597e-05	1.55649e-05	1.22078e-06	1.49545e-05	6.10389e-07	-9.46103e-06
19	0	0	1.22078e-05	-2.13636e-06	0.000139779	-6.71428e-06	7.87402e-05	-0.000104071	-1.28182e-05	2.68571e-05	-2.89935e-05	1.46493e-05	5.79869e-06	1.00714e-05	1.83117e-06	-6.40908e-06
19	1	0	2.44156e-05	-1.22078e-06	0.000159006	-6.40908e-06	6.5922e-05	-0.000107734	-1.0987e-05	2.71623e-05	-1.80065e-05	1.34286e-05	7.93505e-06	5.4935e-06	3.66233e-06	-3.66233e-06
19	2	0	2.16688e-05	0	0.000165415	-5.79869e-06	5.27986e-05	-0.000109565	-3.4487e-05	2.53311e-05	-5.4935e-06	1.31234e-05	6.40908e-06	1.52597e-06	4.57792e-06	-3.05194e-06
19	3	0	9.46103e-06	3.05194e-07	0.00015748	-4.57792e-06	4.18116e-05	-0.000111396	-8.75908e-05	2.35e-05	-1.15974e-05	1.2513e-05	6.40908e-06	-9.15583e-07	6.10389e-06	-3.66233e-06
19	4	0	-1.22078e-06	-3.05194e-07	0.000154123	-4.27272e-06	4.27272e-05	-0.000113227	-0.000141305	2.38052e-05	-2.86883e-05	1.03766e-05	1.00714e-05	-6.10389e-07	9.15583e-06	-3.96753e-06
19	5	0	-6.40908e-06	-2.13636e-06	0.000164805	-6.10389e-06	6.07337e-05	-0.000112922	-0.000140389	2.53311e-05	-4.45584e-05	8.54544e-06	1.19026e-05	3.05194e-06	1.0987e-05	-3.96753e-06
19	6	0	-1.55649e-05	-4.57792e-06	0.000164195	-7.93505e-06	8.27077e-05	-0.000109565	-7.11103e-05	2.59415e-05	-5.98181e-05	8.24025e-06	7.32467e-06	7.62986e-06	1.03766e-05	-4.57792e-06
19	7	0	-3.4487e-05	-6.40908e-06	0.000121773	-8.24025e-06	8.91168e-05	-0.000105292	3.35714e-06	2.50259e-05	-7.50778e-05	9.46103e-06	6.10389e-07	9.46103e-06	8.54544e-06	-5.1883e-06
19	8	0	-4.97467e-05	-7.32467e-06	4.82207e-05	-7.01947e-06	8.24025e-05	-0.000102851	1.37337e-05	2.28896e-05	-7.81298e-05	1.00714e-05	-4.27272e-06	8.85064e-06	5.4935e-06	-4.57792e-06
19	9	0	-4.69999e-05	-7.62986e-06	-1.80065e-05	-5.79869e-06	8.30129e-05	-0.000101019	-3.78441e-05	1.98376e-05	-6.07337e-05	9.15583e-06	-8.54544e-06	7.32467e-06	6.10389e-07	-2.74675e-06
19	10	0	-3.11298e-05	-8.24025e-06	-6.19545e-05	-4.88311e-06	9.61362e-05	-9.85778e-05	-9.49155e-05	1.73961e-05	-3.23506e-05	7.93505e-06	-1.40389e-05	5.79869e-06	-5.1883e-06	-1.22078e-06
19	11	0	-1.89221e-05	-9.46103e-06	-9.55259e-05	-4.57792e-06	0.000103156	-9.55259e-05	-0.000119636	1.67857e-05	-6.71428e-06	7.62986e-06	-1.83117e-05	5.1883e-06	-8.24025e-06	-1.83117e-06
19	12	0	-1.43441e-05	-9.46103e-06	-0.0001175	-4.57792e-06	8.82012e-05	-9.30843e-05	-0.000107734	1.86169e-05	1.40389e-05	7.93505e-06	-1.83117e-05	7.32467e-06	-7.32467e-06	-4.57792e-06
19	13	0	-6.40908e-06	-8.24025e-06	-0.000107123	-4.27272e-06	5.92077e-05	-9.12531e-05	-6.68376e-05	2.07532e-05	3.38766e-05	7.93505e-06	-1.43441e-05	1.0987e-05	-5.79869e-06	-8.54544e-06
19	14	0	8.85064e-06	-7.01947e-06	-6.80584e-05	-3.96753e-06	3.50974e-05	-8.88116e-05	-1.55649e-05	2.10584e-05	4.73051e-05	8.54544e-06	-9.76622e-06	1.15974e-05	-7.01947e-06	-1.12922e-05
19	15	0	2.44156e-05	-7.01947e-06	-3.84545e-05	-3.96753e-06	2.07532e-05	-8.4844e-05	1.34286e-05	2.0448e-05	4.85259e-05	9.46103e-06	-6.40908e-06	7.93505e-06	-7.93505e-06	-1.06818e-05
19	16	0	3.26558e-05	-8.54544e-06	-4.3948e-05	-4.88311e-06	7.62986e-06	-7.93505e-05	1.92272e-05	2.13636e-05	4.48636e-05	1.06818e-05	-3.66233e-06	2.44156e-06	-4.88311e-06	-6.71428e-06
19	17	0	3.69285e-05	-9.46103e-06	-6.62272e-05	-5.79869e-06	-9.15583e-06	-7.23311e-05	4.79155e-05	2.41104e-05	4.42532e-05	1.12922e-05	-1.52597e-06	0	0	-1.83117e-06
19	18	0	4.15064e-05	-1.00714e-05	-7.23311e-05	-5.4935e-06	-2.62467e-05	-6.53116e-05	0.000122078	2.59415e-05	4.12012e-05	1.0987e-05	-3.05194e-07	6.10389e-07	3.05194e-06	-6.10389e-07
19	19	0	4.66947e-05	-1.03766e-05	-5.76817e-05	-4.57792e-06	-4.12012e-05	-6.19545e-05	0.000182506	2.53311e-05	2.50259e-05	1.00714e-05	3.05194e-07	3.35714e-06	3.96753e-06	-2.74675e-06
20	0	0	5.09675e-05	-1.06818e-05	-3.4487e-05	-4.57792e-06	-5.52402e-05	-6.31752e-05	0.000160837	2.38052e-05	3.96753e-06	9.46103e-06	1.83117e-06	6.40908e-06	6.10389e-06	-4.88311e-06
20	1	0	5.1883e-05	-1.0987e-05	-7.32467e-06	-4.88311e-06	-6.77532e-05	-6.62272e-05	8.24025e-05	2.25844e-05	-9.15583e-07	9.46103e-06	2.44156e-06	9.15583e-06	8.85064e-06	-5.4935e-06
20	2	0	4.51688e-05	-1.12922e-05	2.71623e-05	-4.57792e-06	-7.08051e-05	-6.71428e-05	3.47922e-05	2.13636e-05	1.22078e-05	9.46103e-06	-1.83117e-06	1.06818e-05	7.32467e-06	-8.24025e-06
20	3	0	2.86883e-05	-1.15974e-05	6.25649e-05	-3.35714e-06	-5.70714e-05	-6.5922e-05	4.97467e-05	1.92272e-05	2.56363e-05	9.15583e-06	-1.06818e-05	1.00714e-05	-3.05194e-07	-1.2513e-05
20	4	0	8.85064e-06	-1.12922e-05	8.91168e-05	-2.13636e-06	-2.86883e-05	-6.40908e-05	8.33181e-05	1.70909e-05	2.38052e-05	8.85064e-06	-1.70909e-05	8.54544e-06	-8.24025e-06	-1.34286e-05
20	5	0	-3.66233e-06	-9.46103e-06	0.000108649	-1.22078e-06	2.44156e-06	-6.22597e-05	9.67466e-05	1.55649e-05	1.43441e-05	8.85064e-06	-1.70909e-05	7.62986e-06	-1.0987e-05	-7.62986e-06
20	6	0	-7.62986e-06	-6.71428e-06	0.000127571	0	2.53311e-05	-6.04285e-05	9.64414e-05	1.52597e-05	1.31234e-05	9.76622e-06	-1.31234e-05	7.01947e-06	-1.03766e-05	-2.44156e-06
20	7	0	-9.46103e-06	-5.1883e-06	0.000139474	9.15583e-07	3.38766e-05	-5.89025e-05	9.03375e-05	1.46493e-05	2.10584e-05	1.00714e-05	-1.0987e-05	6.71428e-06	-1.06818e-05	-3.66233e-06
20	8	0	-1.0987e-05	-4.88311e-06	0.000131539	1.52597e-06	2.77727e-05	-5.82921e-05	7.81298e-05	1.34286e-05	2.86883e-05	1.00714e-05	-1.06818e-05	6.71428e-06	-1.03766e-05	-4.88311e-06
20	9	0	-8.24025e-06	-4.88311e-06	0.000104987	1.52597e-06	1.15974e-05	-5.95129e-05	7.8435e-05	1.15974e-05	3.08246e-05	1.03766e-05	-6.71428e-06	7.62986e-06	-5.1883e-06	3.05194e-06
20	10	0	-2.74675e-06	-4.57792e-06	6.92791e-05	1.52597e-06	-6.10389e-06	-6.10389e-05	0.000100409	1.06818e-05	3.08246e-05	1.12922e-05	1.83117e-06	7.32467e-06	3.05194e-06	1.80065e-05
20	11	0	-9.15583e-07	-3.96753e-06	3.20454e-05	1.52597e-06	-1.95324e-05	-6.31752e-05	8.9422e-05	1.06818e-05	2.96039e-05	1.2513e-05	1.03766e-05	5.1883e-06	8.85064e-06	2.47207e-05
20	12	0	-4.27272e-06	-4.57792e-06	1.52597e-06	9.15583e-07	-2.83831e-05	-6.62272e-05	-1.58701e-05	1.12922e-05	2.56363e-05	1.28182e-05	1.31234e-05	3.05194e-06	9.15583e-06	1.77013e-05
20	13	0	-7.32467e-06	-5.79869e-06	-1.22078e-06	0	-3.75389e-05	-7.08051e-05	-0.000167247	1.0987e-05	2.01428e-05	1.34286e-05	1.12922e-05	2.44156e-06	6.71428e-06	7.93505e-06
20	14	0	-4.88311e-06	-6.40908e-06	3.99805e-05	-3.05194e-07	-4.73051e-05	-7.50778e-05	-0.000227675	1.06818e-05	1.80065e-05	1.49545e-05	1.00714e-05	2.13636e-06	6.40908e-06	6.10389e-06
20	15	0	2.44156e-06	-5.79869e-06	0.000110786	-3.05194e-07	-5.31038e-05	-7.8435e-05	-0.000142526	1.15974e-05	2.25844e-05	1.67857e-05	1.03766e-05	1.83117e-06	7.93505e-06	8.54544e-06
20	16	0	1.40389e-05	-3.66233e-06	0.00016511	-3.05194e-07	-5.61558e-05	-8.20973e-05	-1.15974e-05	1.37337e-05	3.02142e-05	1.77013e-05	1.03766e-05	3.35714e-06	9.76622e-06	7.01947e-06
20	17	0	2.74675e-05	-1.22078e-06	0.000165415	0	-6.37856e-05	-8.69804e-05	4.36428e-05	1.52597e-05	3.50974e-05	1.70909e-05	1.03766e-05	7.32467e-06	1.06818e-05	1.52597e-06
20	18	0	3.66233e-05	3.05194e-07	0.000116279	0	-7.75194e-05	-9.18635e-05	2.16688e-05	1.55649e-05	3.69285e-05	1.64805e-05	1.19026e-05	9.46103e-06	9.46103e-06	-6.10389e-07
20	19	0	3.78441e-05	3.05194e-07	5.3409e-05	3.05194e-07	-8.51492e-05	-9.43051e-05	-4.27272e-06	1.67857e-05	3.90649e-05	1.58701e-05	1.00714e-05	7.32467e-06	5.79869e-06	1.52597e-06
21	0	0	3.63181e-05	-9.15583e-07	7.93505e-06	0	-8.11817e-05	-9.46103e-05	-3.66233e-06	2.01428e-05	4.60844e-05	1.46493e-05	3.05194e-07	3.66233e-06	3.66233e-06	2.74675e-06
21	1	0	4.15064e-05	-1.83117e-06	-1.92272e-05	-6.10389e-07	-7.50778e-05	-9.52207e-05	-6.10389e-07	2.35e-05	5.6461e-05	1.34286e-05	-1.22078e-05	3.96753e-06	6.71428e-06	3.05194e-07
21	2	0	5.58506e-05	-1.52597e-06	-4.85259e-05	-3.05194e-07	-7.66038e-05	-9.70518e-05	-2.44156e-06	2.38052e-05	6.4396e-05	1.22078e-05	-1.58701e-05	7.93505e-06	1.22078e-05	-1.83117e-06
21	3	0	6.98895e-05	3.05194e-07	-8.7896e-05	1.22078e-06	-8.20973e-05	-9.79674e-05	1.12922e-05	2.16688e-05	6.53116e-05	1.15974e-05	-7.01947e-06	1.06818e-05	1.03766e-05	-1.83117e-06
21	4	0	7.81298e-05	2.13636e-06	-0.000117805	3.05194e-06	-8.54544e-05	-9.70518e-05	3.26558e-05	1.92272e-05	5.98181e-05	1.03766e-05	1.22078e-06	1.03766e-05	-1.52597e-06	-2.44156e-06
21	5	0	8.24025e-05	3.05194e-06	-0.000115363	3.66233e-06	-9.09479e-05	-9.61362e-05	1.34286e-05	1.67857e-05	5.1883e-05	9.76622e-06	-6.10389e-07	1.03766e-05	-1.46493e-05	-5.1883e-06
21	6	0	8.51492e-05	3.05194e-06	-8.637e-05	3.35714e-06	-0.000104376	-9.76622e-05	-6.47012e-05	1.34286e-05	4.30324e-05	9.76622e-06	-7.01947e-06	1.12922e-05	-1.70909e-05	-6.10389e-06
21	7	0	8.30129e-05	3.05194e-06	-6.40908e-05	3.35714e-06	-0.000115974	-9.97986e-05	-0.000147104	9.46103e-06	2.89935e-05	9.15583e-06	-5.79869e-06	1.03766e-05	-8.54544e-06	-2.44156e-06
21	8	0	7.14155e-05	3.35714e-06	-7.20259e-05	3.66233e-06	-0.000113838	-0.000100714	-0.000150766	6.40908e-06	7.62986e-06	7.32467e-06	3.35714e-06	6.10389e-06	0	2.44156e-06
21	9	0	5.06623e-05	3.05194e-06	-0.000102851	2.74675e-06	-0.000101935	-0.000100104	-5.52402e-05	5.1883e-06	-1.43441e-05	5.79869e-06	1.06818e-05	3.05194e-07	2.44156e-06	4.88311e-06
21	10	0	2.53311e-05	2.74675e-06	-0.000135506	2.44156e-06	-9.15583e-05	-9.82726e-05	6.56168e-05	4.27272e-06	-2.56363e-05	5.79869e-06	1.15974e-05	-3.66233e-06	-6.10389e-07	6.71428e-06
21	11	0	6.10389e-07	2.74675e-06	-0.000157786	3.35714e-06	-7.87402e-05	-9.43051e-05	0.000112922	2.44156e-06	-1.89221e-05	7.01947e-06	1.06818e-05	-6.71428e-06	-4.27272e-06	1.00714e-05
21	12	0	-1.86169e-05	2.74675e-06	-0.0001645	4.88311e-06	-5.1883e-05	-8.7896e-05	6.25649e-05	1.52597e-06	-9.15583e-07	7.01947e-06	9.76622e-06	-8.54544e-06	-7.62986e-06	1.19026e-05
21	13	0	-3.08246e-05	1.83117e-06	-0.000150461	5.1883e-06	-1.37337e-05	-8.17921e-05	-1.46493e-05	2.13636e-06	1.52597e-05	6.10389e-06	6.71428e-06	-8.54544e-06	-1.03766e-05	7.93505e-06
21	14	0	-3.87597e-05	6.10389e-07	-0.000113532	4.27272e-06	1.89221e-05	-7.99609e-05	-4.36428e-05	3.35714e-06	2.50259e-05	6.40908e-06	2.74675e-06	-6.10389e-06	-1.15974e-05	1.52597e-06
21	15	0	-4.69999e-05	-3.05194e-07	-5.61558e-05	4.27272e-06	3.93701e-05	-8.02661e-05	-2.86883e-05	3.66233e-06	3.11298e-05	7.32467e-06	3.05194e-06	-3.05194e-06	-9.46103e-06	0
21	16	0	-5.1883e-05	-3.05194e-07	2.71623e-05	5.4935e-06	5.1883e-05	-7.8435e-05	-1.95324e-05	3.35714e-06	3.35714e-05	6.71428e-06	7.32467e-06	-1.83117e-06	-4.88311e-06	2.74675e-06
21	17	0	-4.30324e-05	-3.05194e-07	0.000138863	5.79869e-06	5.76817e-05	-7.41622e-05	-2.38052e-05	2.74675e-06	2.56363e-05	3.96753e-06	9.76622e-06	-2.13636e-06	-6.10389e-07	4.57792e-06
21	18	0	-1.77013e-05	-9.15583e-07	0.000245376	3.66233e-06	5.06623e-05	-7.11103e-05	-6.71428e-06	2.74675e-06	7.62986e-06	9.15583e-07	7.62986e-06	-5.1883e-06	6.10389e-07	3.66233e-06
21	19	0	1.00714e-05	-2.44156e-06	0.000284746	9.15583e-07	3.63181e-05	-7.04999e-05	2.92987e-05	3.05194e-06	-5.79869e-06	3.05194e-07	4.57792e-06	-1.00714e-05	-1.22078e-06	5.4935e-06
22	0	0	1.95324e-05	-2.44156e-06	0.000225233	9.15583e-07	3.02142e-05	-6.95843e-05	3.78441e-05	3.35714e-06	-3.96753e-06	1.22078e-06	1.22078e-06	-1.28182e-05	-5.79869e-06	9.46103e-06
22	1	0	3.66233e-06	-6.10389e-07	0.00011048	2.44156e-06	3.81493e-05	-6.65324e-05	1.19026e-05	3.96753e-06	4.88311e-06	9.15583e-07	-7.01947e-06	-9.46103e-06	-1.03766e-05	6.40908e-06
22	2	0	-2.1974e-05	6.10389e-07	1.86169e-05	3.35714e-06	4.45584e-05	-6.16493e-05	1.86169e-05	4.57792e-06	3.96753e-06	0	-2.1974e-05	-1.52597e-06	-1.0987e-05	-4.57792e-06
22	3	0	-3.47922e-05	0	-5.79869e-06	2.44156e-06	3.38766e-05	-5.61558e-05	0.000103766	4.88311e-06	-8.24025e-06	-3.05194e-07	-3.41818e-05	3.05194e-06	-5.1883e-06	-1.28182e-05
22	4	0	-2.56363e-05	-2.13636e-06	2.99091e-05	1.52597e-06	7.93505e-06	-5.03571e-05	0.000212721	5.1883e-06	-1.89221e-05	0	-3.54026e-05	9.15583e-07	3.66233e-06	-1.31234e-05
22	5	0	-6.10389e-06	-4.27272e-06	9.55259e-05	1.83117e-06	-1.86169e-05	-4.51688e-05	0.000252396	5.1883e-06	-2.10584e-05	-9.15583e-07	-2.68571e-05	-4.27272e-06	9.46103e-06	-1.49545e-05
22	6	0	7.01947e-06	-4.57792e-06	0.000155649	3.05194e-06	-3.54026e-05	-4.08961e-05	0.000200513	3.96753e-06	-2.0448e-05	-3.05194e-06	-1.43441e-05	-7.32467e-06	7.93505e-06	-2.56363e-05
22	7	0	1.15974e-05	-4.57792e-06	0.000173961	2.74675e-06	-4.12012e-05	-3.54026e-05	0.000100409	2.13636e-06	-2.13636e-05	-5.4935e-06	-1.22078e-06	-6.40908e-06	2.44156e-06	-3.60129e-05
22	8	0	1.46493e-05	-4.88311e-06	0.000134896	1.52597e-06	-4.08961e-05	-2.71623e-05	-1.28182e-05	9.15583e-07	-2.07532e-05	-7.32467e-06	9.76622e-06	-4.27272e-06	-1.83117e-06	-3.63181e-05
22	9	0	2.01428e-05	-5.4935e-06	5.98181e-05	-3.05194e-07	-4.45584e-05	-2.0448e-05	-0.000119026	6.10389e-07	-1.80065e-05	-9.15583e-06	1.67857e-05	-3.05194e-06	-3.66233e-06	-3.63181e-05
22	10	0	2.07532e-05	-5.79869e-06	-2.07532e-05	-2.13636e-06	-5.55454e-05	-1.89221e-05	-0.000167857	0	-1.83117e-05	-1.12922e-05	1.77013e-05	-3.35714e-06	-5.79869e-06	-5.09675e-05
22	11	0	1.03766e-05	-5.4935e-06	-0.000101325	-3.05194e-06	-6.68376e-05	-2.10584e-05	-0.000111396	-1.83117e-06	-2.22792e-05	-1.28182e-05	1.55649e-05	-3.96753e-06	-7.93505e-06	-7.50778e-05
22	12	0	-5.4935e-06	-4.88311e-06	-0.000185863	-2.13636e-06	-6.50064e-05	-2.01428e-05	1.0987e-05	-4.27272e-06	-2.22792e-05	-1.31234e-05	1.28182e-05	-4.27272e-06	-7.01947e-06	-9.06427e-05
22	13	0	-1.58701e-05	-3.66233e-06	-0.000253617	-3.05194e-07	-4.73051e-05	-1.37337e-05	9.27791e-05	-6.71428e-06	-1.34286e-05	-1.22078e-05	9.76622e-06	-1.83117e-06	-1.22078e-06	-9.39999e-05
22	14	0	-1.43441e-05	-2.13636e-06	-0.00026735	9.15583e-07	-2.62467e-05	-5.4935e-06	8.7896e-05	-8.85064e-06	-6.10389e-07	-1.15974e-05	7.62986e-06	3.35714e-06	3.35714e-06	-9.52207e-05
22	15	0	-6.71428e-06	-3.05194e-07	-0.000220961	1.52597e-06	-1.2513e-05	1.83117e-06	6.40908e-05	-1.03766e-05	8.24025e-06	-1.22078e-05	7.32467e-06	8.24025e-06	1.83117e-06	-9.55259e-05
22	16	0	-2.13636e-06	0	-0.00014985	1.52597e-06	-1.22078e-06	1.06818e-05	9.94934e-05	-1.15974e-05	1.0987e-05	-1.31234e-05	4.88311e-06	8.54544e-06	-4.57792e-06	-8.82012e-05
22	17	0	-4.88311e-06	-9.15583e-07	-9.27791e-05	9.15583e-07	2.13636e-05	2.10584e-05	0.000183422	-1.22078e-05	8.85064e-06	-1.31234e-05	-3.05194e-06	5.1883e-06	-1.00714e-05	-7.75194e-05
22	18	0	-1.03766e-05	-1.52597e-06	-6.07337e-05	6.10389e-07	5.4935e-05	3.02142e-05	0.000248123	-1.28182e-05	8.24025e-06	-1.19026e-05	-1.22078e-05	1.83117e-06	-1.03766e-05	-7.5383e-05
22	19	0	-1.28182e-05	-6.10389e-07	-3.93701e-05	9.15583e-07	8.20973e-05	3.78441e-05	0.00025911	-1.40389e-05	1.40389e-05	-1.06818e-05	-1.12922e-05	0	-6.40908e-06	-7.47726e-05
23	0	0	-1.19026e-05	3.05194e-07	-2.44156e-06	1.83117e-06	8.88116e-05	4.60844e-05	0.00022737	-1.49545e-05	2.28896e-05	-1.03766e-05	2.13636e-06	-2.74675e-06	-9.15583e-07	-5.27986e-05
23	1	0	-1.37337e-05	0	7.17207e-05	3.35714e-06	8.51492e-05	5.55454e-05	0.00017335	-1.61753e-05	1.92272e-05	-1.0987e-05	1.58701e-05	-6.40908e-06	1.83117e-06	-6.71428e-06
23	2	0	-2.16688e-05	-6.10389e-07	0.000173656	4.88311e-06	9.12531e-05	6.4396e-05	0.000123909	-1.80065e-05	-6.71428e-06	-1.12922e-05	1.73961e-05	-9.76622e-06	6.10389e-07	3.72337e-05
23	3	0	-2.83831e-05	-6.10389e-07	0.000253922	5.79869e-06	0.000109565	7.23311e-05	0.000116279	-2.07532e-05	-4.3948e-05	-1.12922e-05	1.03766e-05	-1.15974e-05	-2.74675e-06	6.34804e-05
23	4	0	-2.71623e-05	6.10389e-07	0.000271318	7.01947e-06	0.000120247	8.27077e-05	0.000160532	-2.41104e-05	-6.77532e-05	-1.15974e-05	7.01947e-06	-1.28182e-05	-4.27272e-06	8.637e-05
23	5	0	-1.92272e-05	2.74675e-06	0.000247818	7.93505e-06	0.00011048	9.5831e-05	0.000204175	-2.62467e-05	-6.77532e-05	-1.22078e-05	8.85064e-06	-1.28182e-05	-2.13636e-06	0.000119941
23	6	0	-1.46493e-05	3.96753e-06	0.000244766	7.93505e-06	9.27791e-05	0.000108344	0.00017213	-2.68571e-05	-5.37142e-05	-1.12922e-05	7.32467e-06	-9.46103e-06	3.05194e-07	0.000148935
23	7	0	-1.86169e-05	3.96753e-06	0.000286272	7.62986e-06	8.54544e-05	0.000118721	4.36428e-05	-2.53311e-05	-3.72337e-05	-8.24025e-06	-1.83117e-06	-2.74675e-06	1.52597e-06	0.000152597
23	8	0	-2.74675e-05	4.27272e-06	0.000330526	7.62986e-06	8.17921e-05	0.000129708	-0.00012513	-2.31948e-05	-2.16688e-05	-4.57792e-06	-1.46493e-05	2.74675e-06	2.74675e-06	0.000140695
23	9	0	-3.4487e-05	4.88311e-06	0.000328084	7.93505e-06	6.04285e-05	0.000142221	-0.000245681	-2.22792e-05	-9.15583e-06	-2.44156e-06	-2.31948e-05	4.88311e-06	6.10389e-06	0.000137032
23	10	0	-3.69285e-05	5.1883e-06	0.00027498	8.24025e-06	1.67857e-05	0.000153513	-0.000255448	-2.28896e-05	-3.35714e-06	-1.22078e-06	-2.56363e-05	4.88311e-06	7.62986e-06	0.000136117
23	11	0	-3.57077e-05	6.10389e-06	0.000199902	8.85064e-06	-2.62467e-05	0.000162058	-0.000165415	-2.28896e-05	-3.96753e-06	6.10389e-07	-2.38052e-05	5.4935e-06	3.05194e-06	0.000106818
23	12	0	-3.05194e-05	6.71428e-06	0.000129097	9.76622e-06	-4.88311e-05	0.000169078	-6.13441e-05	-2.1974e-05	-3.96753e-06	3.96753e-06	-2.0448e-05	6.40908e-06	-4.57792e-06	4.66947e-05
23	13	0	-1.98376e-05	6.40908e-06	7.66038e-05	9.76622e-06	-5.15779e-05	0.000176097	-2.53311e-05	-2.07532e-05	6.10389e-07	5.79869e-06	-1.92272e-05	5.79869e-06	-9.46103e-06	-6.10389e-07
23	14	0	-4.88311e-06	4.88311e-06	4.5474e-05	8.54544e-06	-4.94415e-05	0.000183727	-5.27986e-05	-2.07532e-05	5.4935e-06	6.40908e-06	-2.01428e-05	3.66233e-06	-9.76622e-06	2.13636e-06
23	15	0	7.32467e-06	2.44156e-06	2.01428e-05	6.10389e-06	-5.31038e-05	0.000191357	-7.23311e-05	-2.07532e-05	4.57792e-06	7.93505e-06	-1.73961e-05	3.05194e-06	-6.71428e-06	4.15064e-05
23	16	0	1.03766e-05	1.22078e-06	-2.07532e-05	4.88311e-06	-6.5922e-05	0.000198682	-5.61558e-05	-2.01428e-05	-1.83117e-06	9.46103e-06	-6.40908e-06	3.96753e-06	-1.83117e-06	6.95843e-05
23	17	0	3.66233e-06	9.15583e-07	-7.81298e-05	5.4935e-06	-8.66752e-05	0.000205091	-4.57792e-05	-1.95324e-05	-9.15583e-06	8.85064e-06	1.00714e-05	4.27272e-06	4.57792e-06	6.40908e-05
23	18	0	-5.79869e-06	1.22078e-06	-0.000124519	6.71428e-06	-0.000111091	0.000208143	-6.10389e-05	-1.98376e-05	-1.49545e-05	4.27272e-06	2.13636e-05	2.44156e-06	8.54544e-06	4.33376e-05
23	19	0	-1.2513e-05	1.22078e-06	-0.000144662	7.32467e-06	-0.000133065	0.000208143	-5.82921e-05	-2.0448e-05	-2.07532e-05	0	2.01428e-05	3.05194e-07	5.4935e-06	3.17402e-05
24	0	0	-1.43441e-05	6.10389e-07	-0.000152597	7.01947e-06	-0.000149545	0.000205396	-1.73961e-05	-2.07532e-05	-3.05194e-05	0	9.15583e-06	-9.15583e-07	-1.83117e-06	3.20454e-05
24	1	0	-1.37337e-05	0	-0.000163889	6.40908e-06	-0.000160227	0.000199292	5.1883e-06	-2.10584e-05	-4.21168e-05	1.22078e-06	-1.52597e-06	-3.35714e-06	-7.32467e-06	3.54026e-05
24	2	0	-1.28182e-05	-3.05194e-07	-0.000170909	6.10389e-06	-0.000163279	0.000190441	-3.26558e-05	-2.22792e-05	-4.60844e-05	-3.05194e-07	-6.10389e-06	-7.01947e-06	-7.93505e-06	3.63181e-05
24	3	0	-1.00714e-05	0	-0.000162669	6.71428e-06	-0.000153513	0.000181896	-7.96557e-05	-2.47207e-05	-3.66233e-05	-3.66233e-06	-5.1883e-06	-9.46103e-06	-5.4935e-06	3.11298e-05
24	4	0	-2.74675e-06	6.10389e-07	-0.000152902	7.62986e-06	-0.000130928	0.000175792	-6.68376e-05	-2.68571e-05	-2.28896e-05	-3.35714e-06	-2.74675e-06	-8.54544e-06	-2.74675e-06	1.77013e-05
24	5	0	9.46103e-06	6.10389e-07	-0.000160532	7.93505e-06	-0.00010224	0.000170909	-9.46103e-06	-2.89935e-05	-2.01428e-05	0	-1.22078e-06	-6.40908e-06	-1.22078e-06	1.52597e-06
24	6	0	2.25844e-05	-1.22078e-06	-0.000178539	6.10389e-06	-7.72142e-05	0.000164805	3.50974e-05	-3.08246e-05	-2.83831e-05	1.52597e-06	0	-5.4935e-06	-3.96753e-06	-2.13636e-06
24	7	0	2.83831e-05	-5.1883e-06	-0.000188915	2.13636e-06	-6.16493e-05	0.000159922	6.10389e-05	-3.23506e-05	-2.89935e-05	-3.05194e-07	0	-5.79869e-06	-1.06818e-05	1.28182e-05
24	8	0	2.62467e-05	-9.15583e-06	-0.000191967	-1.52597e-06	-5.37142e-05	0.000158091	8.82012e-05	-3.32662e-05	-1.19026e-05	-2.44156e-06	-2.13636e-06	-4.88311e-06	-1.52597e-05	3.35714e-05
24	9	0	2.56363e-05	-1.31234e-05	-0.000197461	-4.57792e-06	-4.57792e-05	0.000157175	0.000101019	-3.4487e-05	7.01947e-06	-1.83117e-06	-8.24025e-06	-3.66233e-06	-9.15583e-06	4.12012e-05
24	10	0	3.32662e-05	-1.73961e-05	-0.000194104	-7.93505e-06	-3.11298e-05	0.000154428	9.12531e-05	-3.54026e-05	1.19026e-05	-1.52597e-06	-1.46493e-05	-3.96753e-06	3.96753e-06	3.23506e-05
24	11	0	4.21168e-05	-2.0448e-05	-0.00015626	-1.15974e-05	-1.15974e-05	0.000149545	0.000111091	-3.4487e-05	8.24025e-06	-3.96753e-06	-1.64805e-05	-5.1883e-06	1.28182e-05	1.77013e-05
24	12	0	3.78441e-05	-2.0448e-05	-8.72856e-05	-1.37337e-05	2.44156e-06	0.000145273	0.000193798	-3.20454e-05	1.15974e-05	-6.71428e-06	-1.22078e-05	-4.57792e-06	9.15583e-06	6.71428e-06
24	13	0	1.98376e-05	-1.70909e-05	-3.02142e-05	-1.19026e-05	8.54544e-06	0.000139474	0.000256058	-2.96039e-05	2.13636e-05	-6.10389e-06	-3.96753e-06	-2.74675e-06	-9.15583e-07	9.15583e-07
24	14	0	7.32467e-06	-1.22078e-05	-2.25844e-05	-7.32467e-06	1.40389e-05	0.000129708	0.000179149	-2.86883e-05	2.53311e-05	-3.35714e-06	3.96753e-06	-3.05194e-06	-7.93505e-06	-2.74675e-06
24	15	0	1.67857e-05	-7.62986e-06	-5.73766e-05	-2.74675e-06	2.56363e-05	0.000117805	-2.99091e-05	-2.80779e-05	2.62467e-05	-1.83117e-06	7.01947e-06	-6.10389e-06	-6.71428e-06	-9.15583e-06
24	16	0	4.12012e-05	-4.57792e-06	-0.000102545	0	3.4487e-05	0.000106818	-0.000241104	-2.65519e-05	3.60129e-05	-2.44156e-06	1.22078e-06	-8.24025e-06	-1.83117e-06	-1.80065e-05
24	17	0	5.89025e-05	-2.74675e-06	-0.000141915	1.52597e-06	2.86883e-05	9.76622e-05	-0.000343954	-2.50259e-05	5.06623e-05	-3.96753e-06	-1.03766e-05	-7.93505e-06	1.83117e-06	-2.1974e-05
24	18	0	5.79869e-05	-3.05194e-06	-0.000180065	1.52597e-06	1.12922e-05	8.85064e-05	-0.000315266	-2.41104e-05	5.03571e-05	-5.4935e-06	-1.92272e-05	-7.32467e-06	2.74675e-06	-9.46103e-06
24	19	0	4.66947e-05	-3.96753e-06	-0.000210584	1.52597e-06	-1.52597e-06	8.11817e-05	-0.000181591	-2.38052e-05	3.1435e-05	-7.62986e-06	-1.98376e-05	-7.01947e-06	3.05194e-06	1.52597e-05
25	0	0	3.72337e-05	-3.66233e-06	-0.000207227	1.22078e-06	-3.05194e-06	7.6909e-05	-1.03766e-05	-2.28896e-05	1.22078e-05	-9.76622e-06	-1.77013e-05	-6.40908e-06	6.10389e-06	3.23506e-05
25	1	0	3.26558e-05	-6.10389e-07	-0.000155649	2.13636e-06	-2.44156e-06	7.23311e-05	8.17921e-05	-2.1974e-05	-3.05194e-07	-1.15974e-05	-1.83117e-05	-4.88311e-06	1.19026e-05	2.62467e-05
25	2	0	2.62467e-05	3.66233e-06	-7.6909e-05	4.27272e-06	-1.00714e-05	6.22597e-05	2.80779e-05	-2.16688e-05	-2.25844e-05	-1.2513e-05	-1.67857e-05	-4.27272e-06	1.37337e-05	6.40908e-06
25	3	0	1.34286e-05	7.32467e-06	3.35714e-06	7.32467e-06	-2.31948e-05	4.88311e-05	-9.27791e-05	-2.16688e-05	-5.92077e-05	-1.28182e-05	-5.79869e-06	-5.1883e-06	7.01947e-06	-6.40908e-06
25	4	0	-3.96753e-06	9.76622e-06	9.15583e-05	1.03766e-05	-3.08246e-05	3.57077e-05	-0.00014161	-2.0448e-05	-8.17921e-05	-1.34286e-05	1.0987e-05	-5.79869e-06	-4.27272e-06	-8.54544e-06
25	5	0	-1.86169e-05	1.15974e-05	0.000200818	1.34286e-05	-2.83831e-05	2.35e-05	-9.00324e-05	-1.92272e-05	-6.5922e-05	-1.43441e-05	2.07532e-05	-5.1883e-06	-8.54544e-06	-9.15583e-06
25	6	0	-2.41104e-05	1.31234e-05	0.000297565	1.55649e-05	-2.13636e-05	8.54544e-06	-2.13636e-05	-1.89221e-05	-2.99091e-05	-1.64805e-05	1.86169e-05	-3.66233e-06	-3.05194e-07	-1.31234e-05
25	7	0	-2.31948e-05	1.34286e-05	0.00031374	1.58701e-05	-1.70909e-05	-7.01947e-06	1.80065e-05	-1.89221e-05	-1.55649e-05	-1.98376e-05	1.37337e-05	-2.13636e-06	1.22078e-05	-1.40389e-05
25	8	0	-2.28896e-05	1.2513e-05	0.000231337	1.55649e-05	-2.01428e-05	-1.86169e-05	5.98181e-05	-1.83117e-05	-3.32662e-05	-2.31948e-05	1.52597e-05	-9.15583e-07	1.73961e-05	-1.00714e-05
25	9	0	-2.44156e-05	1.06818e-05	0.000116584	1.52597e-05	-2.74675e-05	-2.50259e-05	0.00011811	-1.80065e-05	-5.55454e-05	-2.53311e-05	2.01428e-05	-3.05194e-07	1.0987e-05	-6.40908e-06
25	10	0	-2.16688e-05	7.93505e-06	4.69999e-05	1.58701e-05	-3.05194e-05	-3.1435e-05	0.000173045	-1.92272e-05	-5.85973e-05	-2.71623e-05	2.10584e-05	-6.10389e-07	0	-6.40908e-06
25	11	0	-1.31234e-05	3.96753e-06	2.68571e-05	1.61753e-05	-2.28896e-05	-3.90649e-05	0.000236831	-2.13636e-05	-4.60844e-05	-2.99091e-05	1.58701e-05	0	-7.01947e-06	-6.40908e-06
25	12	0	-7.32467e-06	0	6.71428e-06	1.52597e-05	-1.03766e-05	-4.30324e-05	0.000313435	-2.25844e-05	-3.11298e-05	-3.2961e-05	7.01947e-06	2.74675e-06	-8.24025e-06	-4.88311e-06
25	13	0	-1.0987e-05	-3.96753e-06	-4.15064e-05	1.31234e-05	-5.79869e-06	-4.02857e-05	0.000286883	-2.31948e-05	-1.58701e-05	-3.54026e-05	-2.13636e-06	4.88311e-06	-7.01947e-06	-4.57792e-06
25	14	0	-1.73961e-05	-7.62986e-06	-0.000102851	1.06818e-05	-1.28182e-05	-3.63181e-05	1.67857e-05	-2.41104e-05	-9.15583e-07	-3.66233e-05	-8.54544e-06	1.22078e-06	-6.10389e-06	-4.57792e-06
25	15	0	-1.28182e-05	-1.06818e-05	-0.000148935	8.85064e-06	-2.25844e-05	-3.78441e-05	-0.000410486	-2.53311e-05	9.76622e-06	-3.75389e-05	-7.93505e-06	-8.24025e-06	-5.1883e-06	-1.52597e-06
25	16	0	2.74675e-06	-1.19026e-05	-0.000164805	8.24025e-06	-2.74675e-05	-4.57792e-05	-0.000679668	-2.65519e-05	1.77013e-05	-3.90649e-05	-2.44156e-06	-1.67857e-05	-3.66233e-06	3.35714e-06
25	17	0	1.58701e-05	-1.00714e-05	-0.00014985	7.93505e-06	-3.11298e-05	-5.4935e-05	-0.000586889	-2.68571e-05	3.17402e-05	-4.12012e-05	2.74675e-06	-1.92272e-05	-1.83117e-06	5.1883e-06
25	18	0	1.37337e-05	-7.32467e-06	-0.000120552	6.10389e-06	-3.78441e-05	-6.34804e-05	-0.000271318	-2.62467e-05	5.31038e-05	-4.15064e-05	5.1883e-06	-1.80065e-05	0	2.13636e-06
25	19	0	6.10389e-07	-6.10389e-06	-0.000101019	3.66233e-06	-4.27272e-05	-7.23311e-05	-1.40389e-05	-2.53311e-05	6.77532e-05	-3.93701e-05	5.4935e-06	-1.92272e-05	2.74675e-06	-6.10389e-07
26	0	0	-1.12922e-05	-6.10389e-06	-8.91168e-05	2.44156e-06	-3.93701e-05	-8.24025e-05	8.85064e-05	-2.38052e-05	6.56168e-05	-3.54026e-05	3.96753e-06	-2.31948e-05	6.71428e-06	-9.15583e-07
26	1	0	-1.61753e-05	-5.1883e-06	-5.03571e-05	2.74675e-06	-3.41818e-05	-9.30843e-05	0.000127571	-2.22792e-05	5.1883e-05	-3.26558e-05	-1.52597e-06	-2.68571e-05	9.46103e-06	-3.05194e-07
26	2	0	-1.55649e-05	-2.74675e-06	2.35e-05	2.74675e-06	-3.69285e-05	-0.000103156	0.00015626	-2.16688e-05	3.66233e-05	-3.17402e-05	-1.0987e-05	-2.65519e-05	1.06818e-05	-1.52597e-06
26	3	0	-1.15974e-05	-1.52597e-06	8.11817e-05	3.05194e-07	-4.5474e-05	-0.000110786	0.000126045	-2.07532e-05	2.0448e-05	-3.1435e-05	-1.95324e-05	-2.10584e-05	1.2513e-05	-4.88311e-06
26	4	0	-5.4935e-06	-3.35714e-06	7.29415e-05	-3.35714e-06	-4.85259e-05	-0.000115363	2.92987e-05	-1.89221e-05	3.35714e-06	-2.92987e-05	-2.25844e-05	-1.2513e-05	1.46493e-05	-9.46103e-06
26	5	0	-4.27272e-06	-6.40908e-06	2.35e-05	-5.79869e-06	-4.36428e-05	-0.000118415	-4.60844e-05	-1.73961e-05	-7.93505e-06	-2.65519e-05	-1.89221e-05	-3.96753e-06	1.31234e-05	-1.40389e-05
26	6	0	-1.77013e-05	-8.54544e-06	-8.85064e-06	-5.4935e-06	-4.02857e-05	-0.000123299	-4.45584e-05	-1.70909e-05	-1.03766e-05	-2.50259e-05	-1.00714e-05	6.10389e-07	6.40908e-06	-1.77013e-05
26	7	0	-4.76103e-05	-9.76622e-06	-2.28896e-05	-5.1883e-06	-4.48636e-05	-0.000131234	-1.92272e-05	-1.70909e-05	-1.03766e-05	-2.47207e-05	-1.52597e-06	9.15583e-07	1.22078e-06	-1.92272e-05
26	8	0	-8.11817e-05	-1.03766e-05	-6.37856e-05	-6.10389e-06	-5.24934e-05	-0.000141	-3.81493e-05	-1.70909e-05	-1.52597e-05	-2.44156e-05	9.15583e-07	-3.05194e-07	2.13636e-06	-1.92272e-05
26	9	0	-0.000101935	-1.00714e-05	-0.000130013	-6.71428e-06	-5.70714e-05	-0.000149545	-8.17921e-05	-1.64805e-05	-2.13636e-05	-2.28896e-05	0	-1.22078e-06	4.88311e-06	-1.86169e-05
26	10	0	-0.000102851	-9.15583e-06	-0.000155954	-7.01947e-06	-5.79869e-05	-0.000157175	-8.36233e-05	-1.67857e-05	-2.22792e-05	-2.07532e-05	2.74675e-06	-1.83117e-06	6.10389e-07	-1.61753e-05
26	11	0	-8.75908e-05	-9.76622e-06	-0.000104376	-7.93505e-06	-5.12727e-05	-0.000165415	-3.02142e-05	-1.67857e-05	-2.16688e-05	-1.89221e-05	1.15974e-05	-1.83117e-06	-7.93505e-06	-1.2513e-05
26	12	0	-6.25649e-05	-1.19026e-05	-1.77013e-05	-9.46103e-06	-3.2961e-05	-0.000173961	3.38766e-05	-1.58701e-05	-2.22792e-05	-1.80065e-05	1.37337e-05	-2.13636e-06	-1.03766e-05	-1.00714e-05
26	13	0	-3.11298e-05	-1.43441e-05	4.82207e-05	-1.0987e-05	-8.54544e-06	-0.000179454	7.26363e-05	-1.37337e-05	-1.70909e-05	-1.77013e-05	0	-3.66233e-06	-3.35714e-06	-1.03766e-05
26	14	0	2.74675e-06	-1.58701e-05	9.79674e-05	-1.2513e-05	6.71428e-06	-0.00018098	8.91168e-05	-1.15974e-05	-1.22078e-06	-1.80065e-05	-1.89221e-05	-7.01947e-06	3.96753e-06	-1.03766e-05
26	15	0	3.4487e-05	-1.70909e-05	0.000166941	-1.46493e-05	2.44156e-06	-0.00017976	9.67466e-05	-9.76622e-06	1.73961e-05	-1.86169e-05	-2.1974e-05	-1.0987e-05	5.4935e-06	-9.46103e-06
26	16	0	5.76817e-05	-1.83117e-05	0.00025911	-1.67857e-05	-1.58701e-05	-0.000178234	9.46103e-05	-8.85064e-06	2.65519e-05	-1.92272e-05	-8.24025e-06	-1.31234e-05	4.27272e-06	-9.46103e-06
26	17	0	6.86687e-05	-1.77013e-05	0.000339071	-1.67857e-05	-3.11298e-05	-0.000177623	7.87402e-05	-9.46103e-06	2.59415e-05	-2.0448e-05	5.4935e-06	-1.15974e-05	5.79869e-06	-1.19026e-05
26	18	0	6.86687e-05	-1.52597e-05	0.000375084	-1.40389e-05	-2.53311e-05	-0.000177623	5.21882e-05	-1.03766e-05	2.38052e-05	-2.16688e-05	8.54544e-06	-8.54544e-06	5.4935e-06	-1.34286e-05
26	19	0	6.28701e-05	-1.28182e-05	0.000361655	-1.2513e-05	7.01947e-06	-0.000179149	2.16688e-05	-1.03766e-05	2.38052e-05	-2.16688e-05	9.76622e-06	-6.71428e-06	-1.22078e-06	-1.12922e-05
27	0	0	5.82921e-05	-1.2513e-05	0.000307941	-1.37337e-05	5.37142e-05	-0.000181591	-1.12922e-05	-8.85064e-06	2.16688e-05	-2.07532e-05	1.77013e-05	-5.4935e-06	-1.15974e-05	-8.24025e-06
27	1	0	5.52402e-05	-1.22078e-05	0.000231643	-1.49545e-05	8.91168e-05	-0.000184337	-4.33376e-05	-8.24025e-06	1.64805e-05	-2.0448e-05	2.62467e-05	-3.96753e-06	-1.58701e-05	-7.32467e-06
27	2	0	4.97467e-05	-8.85064e-06	0.000157175	-1.19026e-05	9.70518e-05	-0.000186169	-6.22597e-05	-1.03766e-05	1.12922e-05	-2.22792e-05	2.31948e-05	-1.83117e-06	-1.15974e-05	-8.54544e-06
27	3	0	3.93701e-05	-4.27272e-06	0.000104682	-6.71428e-06	8.27077e-05	-0.000186779	-5.73766e-05	-1.28182e-05	7.01947e-06	-2.50259e-05	8.54544e-06	-1.52597e-06	-4.27272e-06	-7.93505e-06
27	4	0	2.89935e-05	-3.05194e-06	7.81298e-05	-3.96753e-06	6.19545e-05	-0.00018861	-3.66233e-05	-1.28182e-05	3.05194e-06	-2.68571e-05	-6.40908e-06	-2.74675e-06	9.15583e-07	-5.79869e-06
27	5	0	2.38052e-05	-4.57792e-06	6.5922e-05	-5.1883e-06	4.2422e-05	-0.000191052	-2.47207e-05	-1.03766e-05	3.05194e-06	-2.65519e-05	-1.40389e-05	-3.96753e-06	3.05194e-06	-4.88311e-06
27	6	0	2.25844e-05	-5.1883e-06	5.15779e-05	-6.10389e-06	2.65519e-05	-0.000192578	-3.81493e-05	-9.15583e-06	9.76622e-06	-2.56363e-05	-1.37337e-05	-3.35714e-06	1.22078e-06	-5.4935e-06
27	7	0	1.98376e-05	-2.44156e-06	2.41104e-05	-4.88311e-06	2.07532e-05	-0.000191357	-6.83635e-05	-9.46103e-06	1.64805e-05	-2.47207e-05	-1.0987e-05	-2.13636e-06	-3.96753e-06	-5.79869e-06
27	8	0	1.34286e-05	3.05194e-07	-1.70909e-05	-2.13636e-06	2.38052e-05	-0.000188915	-9.8883e-05	-9.76622e-06	1.46493e-05	-2.41104e-05	-9.76622e-06	-1.83117e-06	-9.15583e-06	-4.27272e-06
27	9	0	4.27272e-06	0	-6.22597e-05	-1.22078e-06	2.10584e-05	-0.000186779	-0.00012635	-8.54544e-06	6.10389e-06	-2.25844e-05	-1.15974e-05	-3.05194e-06	-1.03766e-05	-9.15583e-07
27	10	0	-1.00714e-05	-1.52597e-06	-0.000101019	-2.44156e-06	0	-0.000186474	-0.000152902	-7.01947e-06	-6.10389e-07	-2.13636e-05	-1.28182e-05	-3.96753e-06	-8.24025e-06	3.05194e-06
27	11	0	-3.1435e-05	-2.44156e-06	-0.00013337	-4.27272e-06	-2.68571e-05	-0.000186474	-0.000162974	-6.40908e-06	-3.35714e-06	-2.13636e-05	-9.15583e-06	-3.66233e-06	-7.01947e-06	5.4935e-06
27	12	0	-4.69999e-05	-1.52597e-06	-0.000156565	-4.57792e-06	-3.57077e-05	-0.000186169	-0.000130623	-6.10389e-06	-7.93505e-06	-2.1974e-05	3.05194e-07	-1.83117e-06	-7.62986e-06	3.66233e-06
27	13	0	-4.05909e-05	-9.15583e-07	-0.000150156	-3.05194e-06	-2.1974e-05	-0.000185558	-5.55454e-05	-5.4935e-06	-1.52597e-05	-2.22792e-05	1.0987e-05	-3.05194e-07	-7.01947e-06	-2.44156e-06
27	14	0	-1.40389e-05	-6.10389e-07	-9.18635e-05	0	-3.96753e-06	-0.000184032	2.74675e-05	-4.27272e-06	-1.73961e-05	-2.16688e-05	1.70909e-05	3.05194e-07	-4.27272e-06	-8.24025e-06
27	15	0	7.93505e-06	6.10389e-07	5.4935e-06	1.52597e-06	4.27272e-06	-0.00018037	7.90453e-05	-3.35714e-06	-1.19026e-05	-2.10584e-05	1.77013e-05	1.22078e-06	-3.05194e-07	-1.06818e-05
27	16	0	5.4935e-06	3.05194e-06	8.97272e-05	1.83117e-06	5.4935e-06	-0.000174571	8.85064e-05	-1.83117e-06	-7.32467e-06	-2.10584e-05	1.67857e-05	1.83117e-06	4.88311e-06	-1.19026e-05
27	17	0	-1.49545e-05	5.4935e-06	0.000108954	1.83117e-06	1.52597e-06	-0.000168162	7.11103e-05	0	-1.2513e-05	-2.07532e-05	1.55649e-05	2.44156e-06	1.31234e-05	-1.46493e-05
27	18	0	-3.4487e-05	7.01947e-06	6.28701e-05	3.35714e-06	-1.00714e-05	-0.000160837	4.91363e-05	9.15583e-07	-2.25844e-05	-1.92272e-05	1.37337e-05	9.15583e-07	2.0448e-05	-1.80065e-05
27	19	0	-4.45584e-05	8.85064e-06	-3.66233e-06	5.1883e-06	-2.68571e-05	-0.000151987	3.84545e-05	6.10389e-07	-2.59415e-05	-1.67857e-05	1.06818e-05	-2.44156e-06	1.95324e-05	-1.86169e-05
28	0	0	-4.94415e-05	1.0987e-05	-4.82207e-05	5.1883e-06	-3.72337e-05	-0.000142526	4.15064e-05	6.10389e-07	-1.89221e-05	-1.49545e-05	8.85064e-06	-5.79869e-06	9.46103e-06	-1.64805e-05
28	1	0	-4.76103e-05	1.28182e-05	-6.7448e-05	3.96753e-06	-3.4487e-05	-0.00013337	4.02857e-05	1.52597e-06	-9.15583e-06	-1.46493e-05	9.46103e-06	-6.40908e-06	-6.10389e-07	-1.46493e-05
28	2	0	-3.05194e-05	1.40389e-05	-8.51492e-05	3.05194e-06	-1.89221e-05	-0.000124214	1.12922e-05	2.74675e-06	-2.13636e-06	-1.49545e-05	1.12922e-05	-4.27272e-06	-2.74675e-06	-1.37337e-05
28	3	0	-1.83117e-06	1.58701e-05	-0.000113227	3.35714e-06	8.85064e-06	-0.000113838	-4.18116e-05	3.96753e-06	3.96753e-06	-1.52597e-05	1.15974e-05	-6.10389e-07	0	-1.2513e-05
28	4	0	2.1974e-05	1.89221e-05	-0.000137337	3.66233e-06	4.5474e-05	-0.000103766	-8.27077e-05	5.1883e-06	1.15974e-05	-1.43441e-05	9.15583e-06	1.52597e-06	0	-1.00714e-05
28	5	0	3.17402e-05	2.13636e-05	-0.000139474	2.74675e-06	7.78246e-05	-9.67466e-05	-7.78246e-05	6.40908e-06	1.55649e-05	-1.28182e-05	4.57792e-06	1.52597e-06	-4.57792e-06	-7.62986e-06
28	6	0	3.78441e-05	2.16688e-05	-0.000121773	1.83117e-06	9.36947e-05	-9.15583e-05	-3.47922e-05	7.01947e-06	1.31234e-05	-1.15974e-05	-2.13636e-06	3.05194e-07	-9.46103e-06	-5.79869e-06
28	7	0	5.09675e-05	2.07532e-05	-0.00010224	2.13636e-06	9.82726e-05	-8.42337e-05	7.93505e-06	6.71428e-06	1.00714e-05	-1.15974e-05	-9.76622e-06	-9.15583e-07	-1.03766e-05	-3.96753e-06
28	8	0	6.47012e-05	2.0448e-05	-9.30843e-05	2.74675e-06	0.000103766	-7.47726e-05	2.53311e-05	6.40908e-06	1.31234e-05	-1.2513e-05	-1.43441e-05	-9.15583e-07	-7.93505e-06	-2.74675e-06
28	9	0	6.65324e-05	2.01428e-05	-9.64414e-05	1.83117e-06	0.000107734	-6.71428e-05	2.44156e-05	7.01947e-06	1.70909e-05	-1.34286e-05	-1.31234e-05	-3.05194e-07	-3.35714e-06	-3.96753e-06
28	10	0	5.73766e-05	1.92272e-05	-0.000112922	0	9.82726e-05	-6.40908e-05	2.80779e-05	7.62986e-06	1.19026e-05	-1.31234e-05	-8.54544e-06	-3.05194e-07	2.13636e-06	-7.01947e-06
28	11	0	4.79155e-05	1.77013e-05	-0.000137643	-3.05194e-07	7.78246e-05	-6.16493e-05	5.43246e-05	7.62986e-06	-3.05194e-07	-1.15974e-05	-3.35714e-06	-6.10389e-07	5.1883e-06	-8.85064e-06
28	12	0	4.18116e-05	1.77013e-05	-0.000152292	6.10389e-07	6.28701e-05	-5.73766e-05	0.000104376	8.85064e-06	-5.4935e-06	-9.76622e-06	1.83117e-06	-1.52597e-06	3.35714e-06	-7.93505e-06
28	13	0	3.35714e-05	1.98376e-05	-0.000132149	3.05194e-06	5.73766e-05	-5.24934e-05	0.000163584	1.2513e-05	4.88311e-06	-8.54544e-06	8.24025e-06	-3.96753e-06	-3.05194e-07	-5.1883e-06
28	14	0	2.56363e-05	2.13636e-05	-7.72142e-05	5.4935e-06	4.97467e-05	-5.00519e-05	0.000209363	1.77013e-05	2.38052e-05	-8.54544e-06	1.40389e-05	-8.24025e-06	-1.52597e-06	-1.22078e-06
28	15	0	2.56363e-05	1.95324e-05	-2.16688e-05	6.10389e-06	3.50974e-05	-4.76103e-05	0.000231032	2.10584e-05	3.78441e-05	-9.15583e-06	1.40389e-05	-1.43441e-05	-6.10389e-07	3.05194e-06
28	16	0	3.02142e-05	1.40389e-05	-3.05194e-06	5.4935e-06	2.44156e-05	-4.21168e-05	0.000239272	2.01428e-05	4.2422e-05	-9.46103e-06	7.62986e-06	-1.95324e-05	-9.15583e-07	6.71428e-06
28	17	0	2.62467e-05	8.54544e-06	-2.53311e-05	4.57792e-06	2.68571e-05	-3.32662e-05	0.000252396	1.73961e-05	3.81493e-05	-9.76622e-06	-3.05194e-07	-2.10584e-05	-1.52597e-06	7.32467e-06
28	18	0	1.15974e-05	4.88311e-06	-5.79869e-05	3.96753e-06	3.32662e-05	-2.1974e-05	0.00026735	1.49545e-05	2.65519e-05	-9.46103e-06	-6.10389e-06	-1.83117e-05	1.22078e-06	4.27272e-06
28	19	0	3.66233e-06	3.35714e-06	-7.11103e-05	2.13636e-06	3.05194e-05	-1.00714e-05	0.000255143	1.40389e-05	1.06818e-05	-8.85064e-06	-8.54544e-06	-1.40389e-05	7.01947e-06	3.05194e-07
29	0	0	1.49545e-05	3.35714e-06	-6.22597e-05	0	1.70909e-05	1.83117e-06	0.000191052	1.37337e-05	-4.27272e-06	-7.93505e-06	-7.93505e-06	-1.00714e-05	9.76622e-06	-6.10389e-07
29	1	0	2.99091e-05	5.1883e-06	-5.15779e-05	-9.15583e-07	1.52597e-06	1.15974e-05	9.33895e-05	1.19026e-05	-2.10584e-05	-6.40908e-06	-4.27272e-06	-6.71428e-06	7.93505e-06	6.10389e-07
29	2	0	2.16688e-05	7.93505e-06	-5.52402e-05	0	-1.00714e-05	1.89221e-05	2.56363e-05	9.15583e-06	-4.69999e-05	-5.4935e-06	1.22078e-06	-4.57792e-06	2.44156e-06	3.05194e-06
29	3	0	-1.73961e-05	1.06818e-05	-6.53116e-05	1.22078e-06	-1.52597e-05	2.74675e-05	4.15064e-05	6.10389e-06	-7.99609e-05	-6.40908e-06	5.79869e-06	-4.88311e-06	-5.4935e-06	4.88311e-06
29	4	0	-7.17207e-05	1.22078e-05	-6.13441e-05	3.05194e-07	-1.55649e-05	3.78441e-05	0.000114143	3.66233e-06	-0.000100409	-8.24025e-06	3.96753e-06	-7.62986e-06	-1.46493e-05	7.32467e-06
29	5	0	-0.000121773	1.19026e-05	-3.50974e-05	-1.22078e-06	-1.67857e-05	4.63895e-05	0.000133675	1.52597e-06	-9.5831e-05	-9.76622e-06	-7.01947e-06	-9.76622e-06	-1.73961e-05	1.00714e-05
29	6	0	-0.000158396	1.00714e-05	-2.44156e-06	-1.83117e-06	-2.1974e-05	5.1883e-05	1.12922e-05	-6.10389e-07	-7.62986e-05	-9.76622e-06	-2.50259e-05	-8.24025e-06	-7.32467e-06	1.19026e-05
29	7	0	-0.000175487	8.24025e-06	1.19026e-05	-1.22078e-06	-2.0448e-05	5.76817e-05	-0.000214246	-2.44156e-06	-5.85973e-05	-8.24025e-06	-3.90649e-05	-3.05194e-06	7.32467e-06	1.12922e-05
29	8	0	-0.000162974	7.32467e-06	0	-2.13636e-06	3.96753e-06	6.65324e-05	-0.00040072	-3.66233e-06	-4.08961e-05	-6.71428e-06	-3.81493e-05	9.15583e-07	1.2513e-05	7.62986e-06
29	9	0	-0.000121467	5.79869e-06	-2.99091e-05	-5.4935e-06	4.91363e-05	7.29415e-05	-0.00043948	-3.96753e-06	-1.31234e-05	-5.1883e-06	-2.1974e-05	3.05194e-06	5.1883e-06	3.96753e-06
29	10	0	-6.86687e-05	-9.15583e-07	-5.85973e-05	-7.62986e-06	9.15583e-05	7.23311e-05	-0.000354636	-5.1883e-06	1.92272e-05	-4.27272e-06	-1.83117e-06	4.27272e-06	-2.44156e-06	2.74675e-06
29	11	0	-2.92987e-05	-1.37337e-05	-6.77532e-05	-6.40908e-06	0.00011048	6.7448e-05	-0.00024263	-7.93505e-06	3.75389e-05	-4.57792e-06	9.76622e-06	6.40908e-06	-2.74675e-06	4.27272e-06
29	12	0	-1.12922e-05	-2.53311e-05	-4.73051e-05	-3.96753e-06	0.000108649	6.34804e-05	-0.000158701	-1.0987e-05	3.57077e-05	-5.79869e-06	1.28182e-05	7.93505e-06	-9.15583e-07	6.10389e-06
29	13	0	-3.05194e-06	-2.77727e-05	-2.44156e-06	-2.44156e-06	0.000103156	6.01233e-05	-8.7896e-05	-1.2513e-05	2.74675e-05	-6.10389e-06	1.34286e-05	5.4935e-06	-2.44156e-06	5.79869e-06
29	14	0	9.46103e-06	-2.07532e-05	4.5474e-05	-1.83117e-06	0.000106208	5.3409e-05	-1.40389e-05	-1.2513e-05	2.35e-05	-4.27272e-06	1.46493e-05	3.05194e-07	-4.27272e-06	4.27272e-06
29	15	0	3.11298e-05	-1.12922e-05	7.26363e-05	-1.22078e-06	0.000115669	4.57792e-05	4.57792e-05	-1.34286e-05	2.0448e-05	-1.22078e-06	1.52597e-05	-3.66233e-06	-2.13636e-06	3.35714e-06
29	16	0	5.37142e-05	-2.74675e-06	6.7448e-05	0	0.000119636	4.2422e-05	7.44674e-05	-1.55649e-05	1.55649e-05	6.10389e-07	1.2513e-05	-5.1883e-06	1.52597e-06	3.66233e-06
29	17	0	6.86687e-05	6.40908e-06	3.54026e-05	9.15583e-07	0.000105292	4.15064e-05	8.17921e-05	-1.73961e-05	1.37337e-05	9.15583e-07	6.10389e-06	-4.57792e-06	2.44156e-06	3.66233e-06
29	18	0	7.08051e-05	1.86169e-05	-7.32467e-06	1.83117e-06	7.3857e-05	3.75389e-05	8.30129e-05	-1.83117e-05	1.49545e-05	-3.05194e-07	-9.15583e-07	-3.66233e-06	1.83117e-06	2.74675e-06
29	19	0	5.79869e-05	3.17402e-05	-4.91363e-05	3.96753e-06	3.90649e-05	3.08246e-05	7.59934e-05	-1.86169e-05	1.00714e-05	-1.52597e-06	-4.57792e-06	-2.44156e-06	6.10389e-07	1.52597e-06
30	0	0	3.17402e-05	4.3948e-05	-8.57596e-05	7.32467e-06	1.67857e-05	2.77727e-05	6.07337e-05	-1.92272e-05	-4.57792e-06	-2.44156e-06	-9.15583e-07	-9.15583e-07	-9.15583e-07	1.52597e-06
30	1	0	2.13636e-06	5.70714e-05	-0.000122383	1.06818e-05	7.01947e-06	2.86883e-05	5.61558e-05	-2.01428e-05	-1.73961e-05	-3.05194e-06	6.71428e-06	9.15583e-07	-1.83117e-06	3.05194e-06
30	2	0	-1.64805e-05	7.04999e-05	-0.000158396	1.2513e-05	1.83117e-06	2.65519e-05	7.87402e-05	-2.13636e-05	-1.64805e-05	-3.05194e-06	9.15583e-06	3.05194e-06	2.44156e-06	5.4935e-06
30	3	0	-1.58701e-05	7.87402e-05	-0.000175487	1.22078e-05	-6.10389e-07	1.95324e-05	0.000124214	-2.25844e-05	-6.71428e-06	-2.13636e-06	3.05194e-06	4.88311e-06	8.24025e-06	6.40908e-06
30	4	0	-1.22078e-06	7.59934e-05	-0.000146493	1.12922e-05	9.15583e-07	1.37337e-05	0.000176097	-2.35e-05	-9.15583e-07	-9.15583e-07	-3.35714e-06	6.10389e-06	6.40908e-06	4.57792e-06
30	5	0	1.19026e-05	6.25649e-05	-6.40908e-05	1.06818e-05	3.05194e-06	1.58701e-05	0.000214552	-2.35e-05	-4.27272e-06	0	-3.96753e-06	6.40908e-06	-3.05194e-06	6.10389e-07
30	6	0	1.15974e-05	4.33376e-05	3.84545e-05	9.46103e-06	-3.66233e-06	2.28896e-05	0.00020387	-2.1974e-05	-9.46103e-06	1.22078e-06	-3.05194e-06	6.40908e-06	-7.32467e-06	-1.83117e-06
30	7	0	-1.52597e-06	2.56363e-05	0.000110175	6.71428e-06	-1.80065e-05	2.80779e-05	0.000109565	-2.10584e-05	-1.19026e-05	3.66233e-06	-9.15583e-06	5.79869e-06	-9.15583e-07	-1.52597e-06
30	8	0	-1.64805e-05	1.58701e-05	0.000121773	3.66233e-06	-2.96039e-05	2.86883e-05	-4.45584e-05	-2.16688e-05	-1.03766e-05	6.40908e-06	-1.98376e-05	4.27272e-06	4.88311e-06	-1.22078e-06
30	9	0	-2.28896e-05	1.61753e-05	8.66752e-05	1.22078e-06	-3.26558e-05	2.71623e-05	-0.000170604	-2.28896e-05	-6.10389e-06	7.93505e-06	-2.59415e-05	1.52597e-06	0	-3.05194e-06
30	10	0	-2.0448e-05	2.07532e-05	3.93701e-05	-9.15583e-07	-3.20454e-05	2.59415e-05	-0.000202344	-2.38052e-05	1.22078e-06	6.71428e-06	-2.59415e-05	-6.10389e-07	-9.76622e-06	-4.57792e-06
30	11	0	-1.80065e-05	2.01428e-05	5.1883e-06	-4.88311e-06	-2.99091e-05	2.62467e-05	-0.000177013	-2.53311e-05	1.03766e-05	4.88311e-06	-2.71623e-05	-1.83117e-06	-9.76622e-06	-1.83117e-06
30	12	0	-2.31948e-05	1.31234e-05	-1.0987e-05	-9.76622e-06	-2.38052e-05	2.86883e-05	-0.000182506	-2.71623e-05	1.80065e-05	4.27272e-06	-3.20454e-05	-2.74675e-06	6.10389e-07	3.35714e-06
30	13	0	-3.35714e-05	6.40908e-06	-1.46493e-05	-1.40389e-05	-1.52597e-05	3.32662e-05	-0.000236526	-2.77727e-05	2.35e-05	5.1883e-06	-3.50974e-05	-4.27272e-06	1.06818e-05	6.10389e-06
30	14	0	-4.2422e-05	6.10389e-06	-1.52597e-06	-1.67857e-05	-1.28182e-05	3.63181e-05	-0.000264909	-2.65519e-05	2.71623e-05	6.40908e-06	-3.05194e-05	-5.1883e-06	1.19026e-05	3.66233e-06
30	15	0	-4.82207e-05	1.06818e-05	3.90649e-05	-2.01428e-05	-1.37337e-05	3.50974e-05	-0.000204785	-2.47207e-05	2.71623e-05	7.32467e-06	-2.0448e-05	-4.57792e-06	6.10389e-06	1.52597e-06
30	16	0	-5.24934e-05	1.46493e-05	0.000113838	-2.28896e-05	-4.57792e-06	3.1435e-05	-8.72856e-05	-2.38052e-05	2.31948e-05	8.85064e-06	-1.15974e-05	-3.05194e-06	3.05194e-07	4.27272e-06
30	17	0	-5.40194e-05	1.86169e-05	0.000206311	-2.10584e-05	1.92272e-05	2.83831e-05	2.74675e-06	-2.25844e-05	1.67857e-05	1.03766e-05	-5.1883e-06	-2.44156e-06	0	9.46103e-06
30	18	0	-4.66947e-05	2.35e-05	0.000279558	-1.37337e-05	4.42532e-05	2.89935e-05	2.01428e-05	-1.95324e-05	1.15974e-05	1.06818e-05	9.15583e-07	-2.44156e-06	5.1883e-06	1.19026e-05
30	19	0	-3.11298e-05	2.56363e-05	0.000296344	-6.10389e-06	5.03571e-05	3.26558e-05	-7.93505e-06	-1.61753e-05	8.24025e-06	9.76622e-06	1.00714e-05	-9.15583e-07	1.00714e-05	1.06818e-05
31	0	0	-1.34286e-05	1.98376e-05	0.000249344	-3.35714e-06	3.38766e-05	3.84545e-05	-2.25844e-05	-1.49545e-05	6.10389e-06	9.46103e-06	2.22792e-05	9.15583e-07	4.27272e-06	1.03766e-05
31	1	0	2.44156e-06	7.32467e-06	0.000170604	-4.57792e-06	5.79869e-06	4.51688e-05	5.1883e-06	-1.52597e-05	6.71428e-06	1.0987e-05	3.50974e-05	1.52597e-06	-1.0987e-05	1.34286e-05
31	2	0	2.0448e-05	-4.57792e-06	0.000105902	-6.40908e-06	-2.1974e-05	5.27986e-05	4.88311e-05	-1.46493e-05	9.46103e-06	1.31234e-05	4.42532e-05	6.10389e-07	-2.1974e-05	1.70909e-05
31	3	0	4.15064e-05	-1.34286e-05	7.32467e-05	-6.40908e-06	-4.27272e-05	6.16493e-05	5.6461e-05	-1.28182e-05	9.76622e-06	1.34286e-05	4.66947e-05	3.05194e-07	-1.46493e-05	1.89221e-05
31	4	0	6.01233e-05	-2.0448e-05	5.3409e-05	-4.57792e-06	-5.40194e-05	7.08051e-05	1.61753e-05	-1.19026e-05	4.57792e-06	1.31234e-05	4.3948e-05	0	4.88311e-06	1.86169e-05
31	5	0	7.20259e-05	-2.44156e-05	2.65519e-05	-1.52597e-06	-5.4935e-05	7.8435e-05	-2.68571e-05	-1.12922e-05	-2.13636e-06	1.37337e-05	4.27272e-05	-1.83117e-06	1.98376e-05	1.70909e-05
31	6	0	7.8435e-05	-2.13636e-05	-6.10389e-07	6.10389e-07	-4.66947e-05	8.637e-05	-2.68571e-05	-9.46103e-06	-2.44156e-06	1.52597e-05	4.63895e-05	-5.4935e-06	2.1974e-05	1.40389e-05
31	7	0	8.51492e-05	-1.00714e-05	-9.76622e-06	3.05194e-07	-3.47922e-05	9.64414e-05	-1.83117e-06	-6.71428e-06	6.40908e-06	1.70909e-05	4.97467e-05	-7.32467e-06	1.73961e-05	1.0987e-05
31	8	0	9.61362e-05	3.35714e-06	-6.10389e-07	-3.05194e-06	-2.71623e-05	0.000108039	-1.15974e-05	-4.57792e-06	1.80065e-05	1.92272e-05	4.33376e-05	-6.40908e-06	1.34286e-05	9.46103e-06
31	9	0	0.000110786	1.37337e-05	1.0987e-05	-7.32467e-06	-2.83831e-05	0.000115669	-8.24025e-05	-3.35714e-06	2.56363e-05	2.28896e-05	2.50259e-05	-5.1883e-06	1.0987e-05	9.46103e-06
31	10	0	0.000121467	2.07532e-05	1.86169e-05	-8.85064e-06	-3.47922e-05	0.00011811	-0.00017213	-9.15583e-07	3.11298e-05	2.68571e-05	6.10389e-06	-4.57792e-06	1.03766e-05	8.54544e-06
31	11	0	0.000117805	2.99091e-05	2.68571e-05	-8.24025e-06	-3.78441e-05	0.000119026	-0.000213026	2.13636e-06	4.05909e-05	2.99091e-05	-6.10389e-07	-3.05194e-06	1.34286e-05	7.32467e-06
31	12	0	0.000100104	3.96753e-05	3.20454e-05	-7.62986e-06	-3.54026e-05	0.000121162	-0.000173656	3.05194e-06	5.15779e-05	3.1435e-05	7.01947e-06	0	1.86169e-05	7.93505e-06
31	13	0	8.69804e-05	4.30324e-05	3.02142e-05	-6.71428e-06	-3.17402e-05	0.000122383	-8.66752e-05	1.83117e-06	5.76817e-05	3.23506e-05	2.10584e-05	2.74675e-06	1.83117e-05	1.06818e-05
31	14	0	9.09479e-05	3.57077e-05	3.4487e-05	-3.96753e-06	-2.71623e-05	0.000121467	-2.1974e-05	1.22078e-06	5.55454e-05	3.20454e-05	3.02142e-05	3.05194e-06	1.03766e-05	1.19026e-05
31	15	0	9.82726e-05	2.28896e-05	6.13441e-05	-9.15583e-07	-1.46493e-05	0.000123299	-1.67857e-05	3.05194e-06	4.82207e-05	2.96039e-05	3.1435e-05	2.44156e-06	3.35714e-06	9.15583e-06
31	16	0	8.45388e-05	1.19026e-05	9.24739e-05	-9.15583e-07	6.10389e-06	0.000130013	-1.67857e-05	4.88311e-06	3.60129e-05	2.56363e-05	2.89935e-05	2.13636e-06	4.88311e-06	4.27272e-06
31	17	0	4.94415e-05	3.96753e-06	9.00324e-05	-3.35714e-06	2.47207e-05	0.000137948	8.20973e-05	5.1883e-06	1.40389e-05	2.16688e-05	2.56363e-05	1.83117e-06	1.06818e-05	3.05194e-07
31	18	0	1.46493e-05	-4.57792e-06	4.79155e-05	-6.40908e-06	2.96039e-05	0.00014161	0.000291766	4.88311e-06	-1.98376e-05	1.95324e-05	2.13636e-05	6.10389e-07	1.19026e-05	-2.44156e-06
31	19	0	-1.03766e-05	-1.34286e-05	3.96753e-06	-8.24025e-06	2.0448e-05	0.000143136	0.000467253	6.40908e-06	-5.61558e-05	1.95324e-05	1.73961e-05	0	8.24025e-06	-5.4935e-06
32	0	0	-3.84545e-05	-1.80065e-05	-1.73961e-05	-8.54544e-06	1.83117e-06	0.000145578	0.000444668	8.24025e-06	-7.78246e-05	2.0448e-05	1.77013e-05	1.22078e-06	6.40908e-06	-6.71428e-06
32	1	0	-7.50778e-05	-1.86169e-05	-4.05909e-05	-7.62986e-06	-2.53311e-05	0.000145578	0.000233169	8.54544e-06	-7.72142e-05	2.1974e-05	2.59415e-05	3.05194e-06	7.93505e-06	-3.96753e-06
32	2	0	-0.000104682	-2.01428e-05	-9.18635e-05	-5.1883e-06	-5.61558e-05	0.000137337	1.15974e-05	7.62986e-06	-6.28701e-05	2.38052e-05	3.72337e-05	3.05194e-06	7.93505e-06	6.10389e-07
32	3	0	-0.000115363	-2.22792e-05	-0.000152902	-1.83117e-06	-7.6909e-05	0.000122383	-6.04285e-05	7.01947e-06	-4.76103e-05	2.53311e-05	4.18116e-05	3.05194e-07	3.66233e-06	3.66233e-06
32	4	0	-0.000112922	-1.92272e-05	-0.000183422	9.15583e-07	-7.90453e-05	0.000107734	1.28182e-05	7.32467e-06	-3.4487e-05	2.59415e-05	3.11298e-05	-2.74675e-06	0	3.96753e-06
32	5	0	-0.000101935	-1.03766e-05	-0.000170298	3.66233e-06	-6.86687e-05	9.5831e-05	0.000124825	7.62986e-06	-1.86169e-05	2.59415e-05	1.12922e-05	-4.88311e-06	0	3.05194e-06
32	6	0	-7.56882e-05	-6.10389e-06	-0.000130318	6.10389e-06	-5.03571e-05	8.45388e-05	0.000191052	7.62986e-06	-6.10389e-07	2.62467e-05	-4.57792e-06	-4.57792e-06	3.05194e-07	3.05194e-06
32	7	0	-4.27272e-05	-1.22078e-05	-8.36233e-05	8.54544e-06	-1.80065e-05	7.35519e-05	0.00019624	7.62986e-06	1.06818e-05	2.68571e-05	-1.22078e-05	-2.44156e-06	-4.88311e-06	2.13636e-06
32	8	0	-3.35714e-05	-1.98376e-05	-4.3948e-05	1.19026e-05	2.28896e-05	6.37856e-05	0.000162669	8.24025e-06	9.15583e-06	2.74675e-05	-1.77013e-05	1.83117e-06	-1.61753e-05	0
32	9	0	-5.79869e-05	-1.86169e-05	-1.49545e-05	1.73961e-05	4.60844e-05	5.37142e-05	0.000119941	8.54544e-06	0	2.71623e-05	-2.83831e-05	7.32467e-06	-2.71623e-05	-4.88311e-06
32	10	0	-7.96557e-05	-1.19026e-05	1.52597e-05	2.41104e-05	2.89935e-05	4.15064e-05	8.69804e-05	8.85064e-06	-5.4935e-06	2.59415e-05	-3.96753e-05	1.22078e-05	-3.35714e-05	-1.15974e-05
32	11	0	-5.98181e-05	-1.03766e-05	6.10389e-05	2.89935e-05	-1.43441e-05	2.92987e-05	5.3409e-05	9.76622e-06	-1.83117e-06	2.47207e-05	-4.33376e-05	1.43441e-05	-3.35714e-05	-1.73961e-05
32	12	0	-1.46493e-05	-1.52597e-05	9.85778e-05	2.92987e-05	-5.06623e-05	1.83117e-05	-6.40908e-06	9.76622e-06	4.88311e-06	2.35e-05	-3.99805e-05	1.15974e-05	-2.71623e-05	-1.83117e-05
32	13	0	7.01947e-06	-1.80065e-05	7.90453e-05	2.68571e-05	-6.25649e-05	6.71428e-06	-9.06427e-05	8.85064e-06	7.62986e-06	2.13636e-05	-3.54026e-05	5.1883e-06	-1.61753e-05	-1.28182e-05
32	14	0	-7.32467e-06	-1.64805e-05	1.22078e-06	2.44156e-05	-5.92077e-05	-8.54544e-06	-0.00015748	7.62986e-06	4.88311e-06	1.92272e-05	-3.11298e-05	3.05194e-07	-6.40908e-06	-6.40908e-06
32	15	0	-2.47207e-05	-1.43441e-05	-6.37856e-05	2.13636e-05	-5.31038e-05	-2.16688e-05	-0.00017274	6.40908e-06	0	1.77013e-05	-2.44156e-05	0	-1.83117e-06	-3.96753e-06
32	16	0	-1.89221e-05	-1.40389e-05	-5.52402e-05	1.67857e-05	-5.09675e-05	-2.50259e-05	-0.000149545	4.88311e-06	-4.27272e-06	1.58701e-05	-1.70909e-05	2.74675e-06	-9.15583e-07	-5.79869e-06
32	17	0	-1.52597e-06	-1.55649e-05	2.44156e-06	1.22078e-05	-5.58506e-05	-2.25844e-05	-0.000123299	3.05194e-06	-6.71428e-06	1.31234e-05	-1.55649e-05	3.35714e-06	2.13636e-06	-6.40908e-06
32	18	0	7.01947e-06	-2.47207e-05	4.51688e-05	9.46103e-06	-6.19545e-05	-2.28896e-05	-0.000106208	2.44156e-06	-5.79869e-06	1.06818e-05	-2.0448e-05	2.13636e-06	8.24025e-06	-4.27272e-06
32	19	0	9.46103e-06	-4.94415e-05	5.95129e-05	7.93505e-06	-5.55454e-05	-2.62467e-05	-8.51492e-05	3.96753e-06	-1.52597e-06	1.0987e-05	-2.38052e-05	2.44156e-06	1.22078e-05	-4.57792e-06
33	0	0	1.49545e-05	-8.45388e-05	7.59934e-05	5.1883e-06	-3.23506e-05	-2.10584e-05	-5.43246e-05	6.40908e-06	3.96753e-06	1.34286e-05	-2.10584e-05	5.4935e-06	9.15583e-06	-8.85064e-06
33	1	0	1.80065e-05	-0.000111701	9.30843e-05	3.05194e-07	-9.76622e-06	-2.13636e-06	-2.65519e-05	8.24025e-06	8.54544e-06	1.52597e-05	-1.52597e-05	7.01947e-06	1.52597e-06	-1.37337e-05
33	2	0	7.62986e-06	-0.000119026	6.89739e-05	-4.27272e-06	-2.13636e-06	2.07532e-05	-1.22078e-05	9.46103e-06	9.15583e-06	1.46493e-05	-1.31234e-05	3.35714e-06	-3.35714e-06	-1.52597e-05
33	3	0	-8.24025e-06	-0.000114143	-4.27272e-06	-9.46103e-06	3.05194e-07	3.57077e-05	-7.62986e-06	1.03766e-05	7.01947e-06	1.34286e-05	-1.46493e-05	-1.83117e-06	-3.35714e-06	-1.31234e-05
33	4	0	-9.15583e-06	-0.000112312	-8.05713e-05	-1.49545e-05	1.28182e-05	4.21168e-05	-6.10389e-06	1.19026e-05	4.27272e-06	1.34286e-05	-1.61753e-05	-3.66233e-06	-1.52597e-06	-1.06818e-05
33	5	0	8.85064e-06	-0.000119636	-0.000121467	-2.01428e-05	2.47207e-05	4.66947e-05	-9.15583e-06	1.31234e-05	1.22078e-06	1.40389e-05	-1.49545e-05	-1.52597e-06	-2.44156e-06	-7.93505e-06
33	6	0	2.80779e-05	-0.000128792	-0.000135812	-2.41104e-05	1.73961e-05	5.37142e-05	-2.16688e-05	1.37337e-05	-1.83117e-06	1.37337e-05	-1.15974e-05	0	-4.88311e-06	-6.10389e-06
33	7	0	2.99091e-05	-0.000129708	-0.000145883	-2.80779e-05	1.52597e-06	6.13441e-05	-3.90649e-05	1.49545e-05	-5.79869e-06	1.34286e-05	-1.03766e-05	0	-4.88311e-06	-6.71428e-06
33	8	0	1.37337e-05	-0.000118721	-0.000154428	-3.4487e-05	3.05194e-06	6.7448e-05	-4.88311e-05	1.70909e-05	-8.85064e-06	1.37337e-05	-1.22078e-05	0	-2.44156e-06	-1.00714e-05
33	9	0	-7.93505e-06	-9.85778e-05	-0.000163279	-4.02857e-05	2.13636e-05	6.95843e-05	-4.94415e-05	1.89221e-05	-9.76622e-06	1.34286e-05	-1.43441e-05	3.05194e-07	-3.05194e-06	-1.28182e-05
33	10	0	-2.83831e-05	-7.47726e-05	-0.000187084	-4.02857e-05	2.89935e-05	6.31752e-05	-5.37142e-05	2.0448e-05	-9.46103e-06	1.19026e-05	-1.28182e-05	9.15583e-07	-8.24025e-06	-1.22078e-05
33	11	0	-4.73051e-05	-5.1883e-05	-0.000221571	-3.41818e-05	1.64805e-05	4.85259e-05	-6.95843e-05	2.1974e-05	-1.0987e-05	1.03766e-05	-1.00714e-05	1.52597e-06	-1.06818e-05	-1.03766e-05
33	12	0	-6.16493e-05	-3.08246e-05	-0.000227065	-2.83831e-05	5.79869e-06	3.38766e-05	-8.08765e-05	2.35e-05	-1.55649e-05	1.0987e-05	-1.0987e-05	3.35714e-06	-2.44156e-06	-1.06818e-05
33	13	0	-6.10389e-05	-9.15583e-06	-0.000168162	-2.71623e-05	1.2513e-05	2.71623e-05	-6.40908e-05	2.53311e-05	-1.98376e-05	1.15974e-05	-1.55649e-05	6.71428e-06	1.00714e-05	-1.2513e-05
33	14	0	-3.99805e-05	1.19026e-05	-5.79869e-05	-2.80779e-05	2.44156e-05	2.83831e-05	-2.0448e-05	2.65519e-05	-1.92272e-05	1.15974e-05	-1.61753e-05	9.15583e-06	1.58701e-05	-1.22078e-05
33	15	0	-7.93505e-06	2.86883e-05	4.85259e-05	-2.71623e-05	2.44156e-05	3.02142e-05	2.50259e-05	2.83831e-05	-1.06818e-05	1.15974e-05	-1.00714e-05	8.24025e-06	1.12922e-05	-1.06818e-05
33	16	0	1.55649e-05	3.81493e-05	0.000101019	-2.22792e-05	1.40389e-05	2.77727e-05	5.06623e-05	3.05194e-05	6.10389e-07	1.2513e-05	-4.88311e-06	3.96753e-06	7.93505e-06	-1.06818e-05
33	17	0	1.89221e-05	4.02857e-05	8.27077e-05	-1.61753e-05	2.44156e-06	2.22792e-05	5.37142e-05	3.17402e-05	3.96753e-06	1.22078e-05	-7.32467e-06	0	1.28182e-05	-1.37337e-05
33	18	0	4.88311e-06	3.72337e-05	2.07532e-05	-1.00714e-05	-7.32467e-06	1.73961e-05	4.18116e-05	3.08246e-05	-7.93505e-06	1.00714e-05	-1.22078e-05	-6.10389e-07	1.83117e-05	-1.67857e-05
33	19	0	-1.31234e-05	3.11298e-05	-3.08246e-05	-5.4935e-06	-1.34286e-05	1.58701e-05	2.74675e-05	2.83831e-05	-2.99091e-05	7.62986e-06	-8.85064e-06	2.74675e-06	1.31234e-05	-1.70909e-05
34	0	0	-2.47207e-05	2.35e-05	-3.4487e-05	-2.74675e-06	-1.0987e-05	1.98376e-05	2.44156e-05	2.68571e-05	-4.48636e-05	6.71428e-06	2.44156e-06	8.24025e-06	-9.15583e-07	-1.55649e-05
34	1	0	-2.50259e-05	1.49545e-05	3.66233e-06	-1.83117e-06	-2.13636e-06	2.77727e-05	2.96039e-05	2.77727e-05	-4.2422e-05	5.79869e-06	1.22078e-05	1.19026e-05	-1.2513e-05	-1.37337e-05
34	2	0	-1.43441e-05	6.40908e-06	5.89025e-05	-9.15583e-07	6.10389e-07	3.38766e-05	1.43441e-05	3.02142e-05	-2.74675e-05	3.66233e-06	1.19026e-05	1.22078e-05	-1.40389e-05	-1.37337e-05
34	3	0	2.44156e-06	2.44156e-06	0.000131234	1.22078e-06	-1.83117e-06	3.2961e-05	-4.05909e-05	3.02142e-05	-1.19026e-05	1.52597e-06	3.66233e-06	1.15974e-05	-1.03766e-05	-1.52597e-05
34	4	0	1.77013e-05	6.10389e-06	0.000232558	4.57792e-06	1.22078e-06	2.53311e-05	-0.000105902	2.77727e-05	-3.05194e-06	9.15583e-07	-4.57792e-06	1.15974e-05	-8.24025e-06	-1.70909e-05
34	5	0	2.41104e-05	1.46493e-05	0.000336019	7.62986e-06	1.64805e-05	1.70909e-05	-0.000127571	2.53311e-05	-1.22078e-06	1.83117e-06	-6.71428e-06	1.15974e-05	-8.54544e-06	-1.80065e-05
34	6	0	2.1974e-05	1.95324e-05	0.000379662	9.76622e-06	3.02142e-05	1.22078e-05	-9.46103e-05	2.56363e-05	-2.74675e-06	1.52597e-06	-1.52597e-06	1.19026e-05	-1.0987e-05	-1.80065e-05
34	7	0	2.01428e-05	1.73961e-05	0.000341207	1.06818e-05	3.32662e-05	1.03766e-05	-4.57792e-05	2.71623e-05	-3.05194e-06	1.52597e-06	4.57792e-06	1.40389e-05	-1.34286e-05	-1.80065e-05
34	8	0	2.59415e-05	1.37337e-05	0.000268571	9.76622e-06	3.17402e-05	8.24025e-06	-5.1883e-06	2.74675e-05	0	2.44156e-06	4.27272e-06	1.64805e-05	-1.37337e-05	-1.77013e-05
34	9	0	3.60129e-05	1.0987e-05	0.00021913	7.93505e-06	3.38766e-05	3.35714e-06	4.33376e-05	2.65519e-05	4.57792e-06	4.27272e-06	-3.05194e-06	1.61753e-05	-9.15583e-06	-1.49545e-05
34	10	0	3.99805e-05	6.71428e-06	0.000195935	7.93505e-06	3.54026e-05	-5.1883e-06	0.000104682	2.68571e-05	3.96753e-06	4.88311e-06	-9.15583e-06	1.06818e-05	-3.35714e-06	-1.00714e-05
34	11	0	3.32662e-05	2.13636e-06	0.000166941	1.15974e-05	2.92987e-05	-1.64805e-05	0.000142526	2.96039e-05	3.05194e-07	4.57792e-06	-7.93505e-06	4.57792e-06	-2.13636e-06	-6.10389e-06
34	12	0	2.47207e-05	7.62986e-06	0.000122078	1.70909e-05	1.95324e-05	-2.71623e-05	0.000134896	3.32662e-05	2.44156e-06	5.1883e-06	-4.27272e-06	2.13636e-06	-7.62986e-06	-6.10389e-06
34	13	0	2.89935e-05	2.74675e-05	8.14869e-05	2.16688e-05	1.49545e-05	-3.69285e-05	0.000120247	3.54026e-05	1.22078e-05	7.01947e-06	-6.71428e-06	3.35714e-06	-1.31234e-05	-8.54544e-06
34	14	0	4.79155e-05	5.1883e-05	5.92077e-05	2.53311e-05	1.89221e-05	-4.85259e-05	0.000145578	3.57077e-05	1.95324e-05	7.93505e-06	-1.43441e-05	4.88311e-06	-1.49545e-05	-1.00714e-05
34	15	0	6.83635e-05	6.50064e-05	4.82207e-05	2.86883e-05	3.08246e-05	-6.10389e-05	0.00018861	3.57077e-05	1.77013e-05	7.32467e-06	-2.0448e-05	5.4935e-06	-1.58701e-05	-9.15583e-06
34	16	0	7.50778e-05	6.5922e-05	3.4487e-05	3.11298e-05	4.42532e-05	-6.80584e-05	0.000187084	3.66233e-05	1.2513e-05	6.10389e-06	-2.35e-05	5.79869e-06	-1.89221e-05	-7.62986e-06
34	17	0	6.77532e-05	6.68376e-05	6.71428e-06	3.20454e-05	4.82207e-05	-6.71428e-05	0.000128487	3.84545e-05	1.19026e-05	4.88311e-06	-2.74675e-05	5.79869e-06	-2.10584e-05	-6.71428e-06
34	18	0	6.07337e-05	7.50778e-05	-4.12012e-05	3.20454e-05	3.50974e-05	-6.5922e-05	6.95843e-05	4.02857e-05	1.15974e-05	3.66233e-06	-3.32662e-05	4.88311e-06	-1.83117e-05	-6.71428e-06
34	19	0	6.16493e-05	8.42337e-05	-0.000101019	3.35714e-05	1.2513e-05	-7.20259e-05	4.69999e-05	4.15064e-05	7.93505e-06	3.66233e-06	-3.47922e-05	5.1883e-06	-1.2513e-05	-8.85064e-06
35	0	0	6.13441e-05	8.30129e-05	-0.000150766	3.54026e-05	-6.71428e-06	-8.30129e-05	2.13636e-05	4.15064e-05	7.01947e-06	3.96753e-06	-2.80779e-05	8.85064e-06	-7.01947e-06	-1.22078e-05
35	1	0	4.63895e-05	6.95843e-05	-0.000178844	3.4487e-05	-2.77727e-05	-9.15583e-05	-6.07337e-05	4.18116e-05	1.0987e-05	4.57792e-06	-1.64805e-05	1.34286e-05	-3.05194e-06	-1.46493e-05
35	2	0	2.07532e-05	5.3409e-05	-0.000195935	3.02142e-05	-6.22597e-05	-9.76622e-05	-0.00017213	4.33376e-05	8.54544e-06	3.66233e-06	-6.40908e-06	1.49545e-05	0	-1.37337e-05
35	3	0	1.22078e-06	4.21168e-05	-0.000215162	2.68571e-05	-0.000100714	-0.000104682	-0.000213636	4.57792e-05	-9.15583e-06	2.44156e-06	-3.05194e-07	1.31234e-05	0	-1.19026e-05
35	4	0	-4.57792e-06	3.38766e-05	-0.000230117	2.59415e-05	-0.00011811	-0.000106513	-0.000136117	4.76103e-05	-2.62467e-05	1.22078e-06	1.52597e-06	1.19026e-05	-4.57792e-06	-1.31234e-05
35	5	0	-7.93505e-06	1.92272e-05	-0.000223707	2.47207e-05	-0.000108649	-9.46103e-05	-1.22078e-05	4.73051e-05	-2.13636e-05	0	-1.52597e-06	1.22078e-05	-8.54544e-06	-1.70909e-05
35	6	0	-1.70909e-05	-4.57792e-06	-0.000194714	1.95324e-05	-9.46103e-05	-7.14155e-05	3.41818e-05	4.57792e-05	-9.15583e-07	-1.83117e-06	-7.01947e-06	1.19026e-05	-4.88311e-06	-1.98376e-05
35	7	0	-2.35e-05	-2.77727e-05	-0.000158396	1.19026e-05	-8.97272e-05	-4.94415e-05	-3.41818e-05	4.45584e-05	5.79869e-06	-2.44156e-06	-9.76622e-06	1.06818e-05	4.27272e-06	-1.86169e-05
35	8	0	-1.70909e-05	-3.72337e-05	-0.000130928	7.32467e-06	-8.08765e-05	-3.2961e-05	-0.000140389	4.3948e-05	-1.03766e-05	-1.22078e-06	-5.79869e-06	9.46103e-06	9.46103e-06	-1.61753e-05
35	9	0	-7.62986e-06	-3.35714e-05	-0.000119941	6.40908e-06	-5.79869e-05	-1.70909e-05	-0.000188305	4.45584e-05	-2.99091e-05	1.22078e-06	2.74675e-06	8.54544e-06	6.10389e-06	-1.46493e-05
35	10	0	-1.61753e-05	-3.02142e-05	-0.000126045	3.96753e-06	-3.90649e-05	-2.74675e-06	-0.000160837	4.57792e-05	-3.38766e-05	3.35714e-06	1.2513e-05	6.71428e-06	3.05194e-07	-1.37337e-05
35	11	0	-4.63895e-05	-3.38766e-05	-0.000134896	-1.52597e-06	-3.93701e-05	1.52597e-06	-0.000104987	4.73051e-05	-2.71623e-05	3.66233e-06	1.92272e-05	4.88311e-06	-1.52597e-06	-1.31234e-05
35	12	0	-7.5383e-05	-3.96753e-05	-0.000116279	-7.32467e-06	-4.05909e-05	-1.52597e-06	-5.85973e-05	4.82207e-05	-2.50259e-05	4.27272e-06	1.92272e-05	4.57792e-06	-9.15583e-07	-1.34286e-05
35	13	0	-7.72142e-05	-4.33376e-05	-4.42532e-05	-8.54544e-06	-1.58701e-05	2.13636e-06	-2.28896e-05	4.79155e-05	-2.83831e-05	4.88311e-06	1.12922e-05	6.10389e-06	0	-1.40389e-05
35	14	0	-5.09675e-05	-4.94415e-05	8.20973e-05	-7.32467e-06	2.80779e-05	2.01428e-05	8.54544e-06	4.73051e-05	-2.71623e-05	5.1883e-06	9.15583e-07	7.32467e-06	2.13636e-06	-1.40389e-05
35	15	0	-1.83117e-05	-6.22597e-05	0.000234389	-7.62986e-06	6.25649e-05	3.84545e-05	2.62467e-05	4.69999e-05	-1.70909e-05	4.27272e-06	-3.05194e-06	7.62986e-06	6.40908e-06	-1.34286e-05
35	16	0	-2.13636e-06	-7.32467e-05	0.000364097	-9.76622e-06	7.3857e-05	4.27272e-05	1.95324e-05	4.69999e-05	-3.96753e-06	3.35714e-06	-9.15583e-07	8.24025e-06	7.32467e-06	-1.28182e-05
35	17	0	-6.71428e-06	-7.11103e-05	0.000419337	-1.03766e-05	6.7448e-05	3.69285e-05	-5.79869e-06	4.63895e-05	3.96753e-06	3.66233e-06	-1.52597e-06	9.76622e-06	3.35714e-06	-1.31234e-05
35	18	0	-1.80065e-05	-5.70714e-05	0.00037722	-1.06818e-05	4.45584e-05	3.41818e-05	-3.57077e-05	4.57792e-05	3.66233e-06	4.57792e-06	-8.24025e-06	1.03766e-05	2.74675e-06	-1.2513e-05
35	19	0	-2.0448e-05	-4.2422e-05	0.000271013	-1.37337e-05	2.74675e-06	3.72337e-05	-5.79869e-05	4.45584e-05	-1.52597e-06	4.88311e-06	-1.31234e-05	9.46103e-06	9.76622e-06	-1.03766e-05
36	0	0	-1.40389e-05	-3.23506e-05	0.000167552	-1.83117e-05	-3.99805e-05	3.72337e-05	-6.56168e-05	4.30324e-05	-4.57792e-06	4.57792e-06	-7.01947e-06	8.85064e-06	1.77013e-05	-9.15583e-06
36	1	0	-1.28182e-05	-2.13636e-05	0.000107428	-1.83117e-05	-5.70714e-05	2.92987e-05	-6.01233e-05	4.05909e-05	-9.15583e-07	5.1883e-06	6.40908e-06	8.85064e-06	1.89221e-05	-9.15583e-06
36	2	0	-2.38052e-05	-5.79869e-06	7.6909e-05	-1.2513e-05	-4.79155e-05	1.70909e-05	-5.12727e-05	3.90649e-05	3.96753e-06	6.40908e-06	1.92272e-05	9.15583e-06	2.01428e-05	-9.46103e-06
36	3	0	-3.66233e-05	6.40908e-06	4.94415e-05	-6.40908e-06	-3.72337e-05	5.79869e-06	-4.66947e-05	3.78441e-05	3.05194e-06	7.01947e-06	2.92987e-05	8.24025e-06	2.92987e-05	-8.54544e-06
36	4	0	-3.66233e-05	7.32467e-06	2.56363e-05	-3.96753e-06	-3.32662e-05	-1.83117e-06	-4.2422e-05	3.63181e-05	-2.13636e-06	6.10389e-06	4.18116e-05	7.32467e-06	3.93701e-05	-8.85064e-06
36	5	0	-2.62467e-05	0	1.77013e-05	-2.13636e-06	-1.67857e-05	-7.01947e-06	-3.08246e-05	3.47922e-05	-3.66233e-06	4.88311e-06	5.82921e-05	6.71428e-06	3.90649e-05	-1.12922e-05
36	6	0	-2.25844e-05	-5.1883e-06	1.58701e-05	1.83117e-06	1.67857e-05	-1.22078e-05	-1.37337e-05	3.41818e-05	1.83117e-06	4.27272e-06	7.32467e-05	6.10389e-06	3.23506e-05	-1.31234e-05
36	7	0	-3.26558e-05	-7.01947e-06	-3.05194e-07	4.88311e-06	4.05909e-05	-1.83117e-05	-9.15583e-07	3.50974e-05	7.93505e-06	4.27272e-06	8.11817e-05	4.57792e-06	3.2961e-05	-1.12922e-05
36	8	0	-4.18116e-05	-1.2513e-05	-3.05194e-05	2.44156e-06	3.47922e-05	-2.35e-05	2.13636e-06	3.57077e-05	7.62986e-06	3.35714e-06	8.36233e-05	3.35714e-06	3.96753e-05	-7.93505e-06
36	9	0	-3.17402e-05	-2.59415e-05	-5.40194e-05	-2.13636e-06	2.35e-05	-2.56363e-05	0	3.54026e-05	3.35714e-06	2.44156e-06	8.27077e-05	2.13636e-06	3.87597e-05	-6.71428e-06
36	10	0	-2.44156e-06	-3.60129e-05	-6.53116e-05	-2.13636e-06	4.02857e-05	-2.99091e-05	-3.66233e-06	3.4487e-05	6.10389e-07	2.13636e-06	7.8435e-05	1.52597e-06	2.74675e-05	-8.24025e-06
36	11	0	2.65519e-05	-3.17402e-05	-7.96557e-05	2.13636e-06	7.75194e-05	-3.96753e-05	-7.32467e-06	3.47922e-05	6.10389e-07	2.74675e-06	6.65324e-05	1.52597e-06	1.67857e-05	-8.54544e-06
36	12	0	3.81493e-05	-1.61753e-05	-0.000108344	5.4935e-06	9.94934e-05	-4.88311e-05	-9.76622e-06	3.47922e-05	6.10389e-07	3.66233e-06	4.63895e-05	1.83117e-06	1.03766e-05	-5.79869e-06
36	13	0	3.20454e-05	-3.66233e-06	-0.00014161	4.57792e-06	9.79674e-05	-5.15779e-05	-8.85064e-06	3.32662e-05	-6.10389e-07	3.66233e-06	2.65519e-05	2.44156e-06	-3.05194e-07	-2.44156e-06
36	14	0	2.1974e-05	-6.10389e-07	-0.00016511	2.74675e-06	0.000101019	-5.1883e-05	-7.01947e-06	3.1435e-05	-1.83117e-06	3.35714e-06	1.95324e-05	2.13636e-06	-2.25844e-05	-1.22078e-06
36	15	0	2.10584e-05	-3.05194e-07	-0.000173961	3.96753e-06	0.000126045	-5.70714e-05	-7.32467e-06	3.05194e-05	-3.05194e-07	2.74675e-06	2.80779e-05	1.22078e-06	-5.55454e-05	-2.13636e-06
36	16	0	3.05194e-05	5.1883e-06	-0.000173656	5.79869e-06	0.000152292	-6.10389e-05	-9.15583e-06	3.02142e-05	3.96753e-06	2.44156e-06	3.2961e-05	0	-9.85778e-05	-3.66233e-06
36	17	0	4.45584e-05	1.73961e-05	-0.000169688	6.10389e-06	0.000152292	-5.76817e-05	-9.15583e-06	2.83831e-05	9.76622e-06	2.13636e-06	1.0987e-05	-1.22078e-06	-0.000144052	-5.1883e-06
36	18	0	5.73766e-05	3.26558e-05	-0.000166636	7.62986e-06	0.000129708	-5.4935e-05	-6.10389e-06	2.56363e-05	1.37337e-05	1.83117e-06	-3.84545e-05	-2.74675e-06	-0.000169383	-6.10389e-06
36	19	0	6.34804e-05	4.48636e-05	-0.000167857	1.15974e-05	0.000105292	-5.89025e-05	-3.35714e-06	2.41104e-05	1.46493e-05	1.83117e-06	-9.09479e-05	-2.74675e-06	-0.000165415	-5.4935e-06
37	0	0	5.85973e-05	4.85259e-05	-0.000177013	1.52597e-05	8.88116e-05	-6.04285e-05	-1.83117e-06	2.35e-05	1.37337e-05	2.44156e-06	-0.000120857	-1.22078e-06	-0.000159617	-3.66233e-06
37	1	0	4.21168e-05	4.27272e-05	-0.000192578	1.43441e-05	7.29415e-05	-5.1883e-05	3.05194e-07	2.1974e-05	1.28182e-05	2.44156e-06	-0.000126961	1.22078e-06	-0.00018037	-2.13636e-06
37	2	0	2.31948e-05	3.54026e-05	-0.000201428	9.46103e-06	5.4935e-05	-4.82207e-05	4.88311e-06	1.95324e-05	1.52597e-05	2.44156e-06	-0.000120552	2.44156e-06	-0.000201123	-2.44156e-06
37	3	0	1.2513e-05	3.32662e-05	-0.000181285	4.27272e-06	3.99805e-05	-6.13441e-05	1.03766e-05	1.80065e-05	2.25844e-05	2.74675e-06	-0.000104987	1.83117e-06	-0.000166941	-3.66233e-06
37	4	0	1.00714e-05	3.17402e-05	-0.000119636	1.52597e-06	3.17402e-05	-7.20259e-05	1.40389e-05	1.73961e-05	3.26558e-05	3.35714e-06	-7.75194e-05	1.22078e-06	-8.05713e-05	-4.57792e-06
37	5	0	8.24025e-06	2.44156e-05	-2.53311e-05	6.10389e-07	2.96039e-05	-6.95843e-05	1.49545e-05	1.55649e-05	3.99805e-05	3.35714e-06	-4.5474e-05	1.83117e-06	-1.22078e-05	-4.27272e-06
37	6	0	3.05194e-06	1.64805e-05	8.30129e-05	3.05194e-07	3.23506e-05	-9.27791e-05	1.52597e-05	1.12922e-05	3.99805e-05	2.13636e-06	-2.31948e-05	2.13636e-06	-1.52597e-06	-2.74675e-06
37	7	0	-1.83117e-06	1.83117e-05	0.000191052	-3.05194e-07	3.87597e-05	-0.000180065	1.67857e-05	7.32467e-06	3.32662e-05	3.05194e-07	-1.40389e-05	1.83117e-06	1.22078e-06	-1.52597e-06
37	8	0	-6.10389e-06	2.62467e-05	0.000273759	-3.35714e-06	4.27272e-05	-0.000283526	1.92272e-05	6.40908e-06	2.25844e-05	-1.22078e-06	-5.79869e-06	6.10389e-07	5.67662e-05	-3.05194e-07
37	9	0	-1.67857e-05	2.68571e-05	0.000291766	-8.54544e-06	3.84545e-05	-0.000299091	2.13636e-05	6.71428e-06	1.00714e-05	-1.52597e-06	1.12922e-05	6.10389e-07	0.000140389	0
37	10	0	-3.47922e-05	1.67857e-05	0.00022798	-1.37337e-05	3.08246e-05	-0.000203259	2.1974e-05	6.10389e-06	-9.15583e-07	-9.15583e-07	3.2961e-05	1.52597e-06	0.000174571	3.05194e-07
37	11	0	-4.57792e-05	7.01947e-06	0.000117805	-1.70909e-05	2.71623e-05	-8.9422e-05	2.16688e-05	4.27272e-06	-8.54544e-06	-6.10389e-07	5.03571e-05	2.44156e-06	0.000131234	9.15583e-07
37	12	0	-3.69285e-05	4.27272e-06	2.0448e-05	-1.92272e-05	2.56363e-05	-4.85259e-05	2.01428e-05	2.74675e-06	-1.31234e-05	-3.05194e-07	6.22597e-05	2.74675e-06	5.3409e-05	1.83117e-06
37	13	0	-1.61753e-05	1.83117e-06	-3.87597e-05	-2.1974e-05	2.13636e-05	-6.83635e-05	1.55649e-05	1.22078e-06	-1.86169e-05	0	7.29415e-05	2.13636e-06	-1.55649e-05	3.35714e-06
37	14	0	-1.52597e-06	-6.71428e-06	-6.7448e-05	-2.62467e-05	1.95324e-05	-8.54544e-05	1.06818e-05	-9.15583e-07	-2.53311e-05	1.22078e-06	7.72142e-05	3.05194e-07	-7.44674e-05	5.4935e-06
37	15	0	3.05194e-06	-1.80065e-05	-6.4396e-05	-3.02142e-05	3.23506e-05	-8.33181e-05	1.06818e-05	-3.05194e-06	-2.83831e-05	2.44156e-06	6.16493e-05	-2.44156e-06	-0.000126656	7.62986e-06
37	16	0	9.46103e-06	-2.86883e-05	-2.68571e-05	-3.23506e-05	5.67662e-05	-8.69804e-05	1.55649e-05	-4.57792e-06	-2.28896e-05	2.74675e-06	2.07532e-05	-4.57792e-06	-0.000147714	8.24025e-06
37	17	0	2.07532e-05	-4.21168e-05	8.24025e-06	-3.1435e-05	7.01947e-05	-0.000100104	1.73961e-05	-6.10389e-06	-1.46493e-05	1.52597e-06	-2.83831e-05	-3.35714e-06	-0.000120857	6.71428e-06
37	18	0	2.68571e-05	-5.85973e-05	-1.28182e-05	-2.86883e-05	5.58506e-05	-0.000104682	1.03766e-05	-8.54544e-06	-1.03766e-05	3.05194e-07	-6.25649e-05	3.05194e-07	-7.90453e-05	5.1883e-06
37	19	0	2.07532e-05	-6.83635e-05	-8.72856e-05	-2.50259e-05	2.59415e-05	-0.00010224	3.66233e-06	-1.12922e-05	-1.03766e-05	0	-7.17207e-05	3.66233e-06	-7.6909e-05	4.88311e-06
38	0	0	1.28182e-05	-6.4396e-05	-0.000145273	-2.38052e-05	7.32467e-06	-0.000107428	1.15974e-05	-1.34286e-05	-7.32467e-06	3.05194e-07	-6.83635e-05	3.96753e-06	-0.000120552	4.88311e-06
38	1	0	1.83117e-05	-5.27986e-05	-0.000141305	-2.59415e-05	1.19026e-05	-0.00011811	3.4487e-05	-1.49545e-05	2.13636e-06	3.05194e-07	-7.04999e-05	2.13636e-06	-0.000142221	3.96753e-06
38	2	0	3.72337e-05	-4.27272e-05	-0.00010163	-2.96039e-05	2.71623e-05	-0.000122078	5.12727e-05	-1.67857e-05	1.52597e-05	-3.05194e-07	-8.02661e-05	2.44156e-06	-6.22597e-05	2.74675e-06
38	3	0	5.67662e-05	-3.38766e-05	-6.80584e-05	-3.1435e-05	3.69285e-05	-0.000122383	4.33376e-05	-1.86169e-05	2.56363e-05	-6.10389e-07	-8.24025e-05	4.27272e-06	0.000125435	3.66233e-06
38	4	0	6.65324e-05	-2.1974e-05	-3.57077e-05	-2.99091e-05	3.72337e-05	-0.000126961	1.43441e-05	-2.0448e-05	2.99091e-05	0	-6.34804e-05	5.79869e-06	0.000331136	6.71428e-06
38	5	0	6.7448e-05	-1.00714e-05	1.40389e-05	-2.68571e-05	3.17402e-05	-0.000129708	-1.34286e-05	-2.31948e-05	2.89935e-05	1.52597e-06	-2.80779e-05	4.88311e-06	0.000444668	7.62986e-06
38	6	0	6.22597e-05	-3.96753e-06	6.50064e-05	-2.38052e-05	2.28896e-05	-0.00012513	-2.59415e-05	-2.77727e-05	2.74675e-05	2.13636e-06	6.10389e-06	3.35714e-06	0.000429103	5.1883e-06
38	7	0	5.21882e-05	-1.83117e-06	8.42337e-05	-2.0448e-05	1.31234e-05	-0.000122078	-2.59415e-05	-3.17402e-05	2.89935e-05	1.52597e-06	2.74675e-05	3.35714e-06	0.000336629	2.74675e-06
38	8	0	3.78441e-05	1.22078e-06	7.23311e-05	-1.58701e-05	6.71428e-06	-0.000125435	-2.47207e-05	-3.32662e-05	2.74675e-05	6.10389e-07	4.42532e-05	3.96753e-06	0.000243545	2.74675e-06
38	9	0	2.53311e-05	5.4935e-06	5.58506e-05	-1.19026e-05	4.88311e-06	-0.000122078	-2.68571e-05	-3.2961e-05	1.28182e-05	0	7.87402e-05	3.96753e-06	0.000188	4.27272e-06
38	10	0	2.07532e-05	7.32467e-06	5.61558e-05	-1.06818e-05	3.35714e-06	-0.00010987	-2.74675e-05	-3.35714e-05	-1.37337e-05	-6.10389e-07	0.000140695	3.05194e-06	0.00017335	4.57792e-06
38	11	0	2.28896e-05	8.85064e-06	9.03375e-05	-1.28182e-05	-3.96753e-06	-0.000106513	-2.0448e-05	-3.66233e-05	-3.57077e-05	-1.83117e-06	0.000211805	2.44156e-06	0.00019685	4.57792e-06
38	12	0	2.1974e-05	1.43441e-05	0.000175792	-1.64805e-05	-1.80065e-05	-0.000113227	-4.27272e-06	-4.02857e-05	-3.66233e-05	-3.05194e-06	0.000256668	1.52597e-06	0.000244461	6.40908e-06
38	13	0	1.0987e-05	2.1974e-05	0.000297565	-1.89221e-05	-3.20454e-05	-0.000101935	1.64805e-05	-4.33376e-05	-2.07532e-05	-4.57792e-06	0.000255448	-3.05194e-07	0.000280168	9.46103e-06
38	14	0	-2.74675e-06	2.50259e-05	0.000391259	-1.86169e-05	-3.84545e-05	-7.29415e-05	3.2961e-05	-4.42532e-05	-4.57792e-06	-5.1883e-06	0.000223402	-2.44156e-06	0.000270097	1.12922e-05
38	15	0	-7.01947e-06	2.16688e-05	0.000397058	-1.64805e-05	-3.50974e-05	-7.56882e-05	3.78441e-05	-4.42532e-05	2.13636e-06	-4.57792e-06	0.000190136	-3.66233e-06	0.000220045	1.0987e-05
38	16	0	6.10389e-07	1.58701e-05	0.000322285	-1.34286e-05	-2.83831e-05	-0.000134591	3.2961e-05	-4.3948e-05	4.88311e-06	-3.05194e-06	0.000169383	-3.66233e-06	0.000162058	1.03766e-05
38	17	0	9.15583e-06	1.22078e-05	0.000223707	-9.76622e-06	-2.89935e-05	-0.000188	2.83831e-05	-4.27272e-05	7.62986e-06	-1.83117e-06	0.000150766	-3.35714e-06	0.000104376	1.06818e-05
38	18	0	9.15583e-06	1.15974e-05	0.000137337	-5.1883e-06	-4.15064e-05	-0.000159006	2.80779e-05	-4.02857e-05	8.24025e-06	-2.13636e-06	0.000118721	-2.74675e-06	3.02142e-05	1.15974e-05
38	19	0	3.96753e-06	1.31234e-05	6.25649e-05	6.10389e-07	-6.04285e-05	-6.5922e-05	2.38052e-05	-3.78441e-05	4.88311e-06	-3.05194e-06	6.89739e-05	-2.44156e-06	-5.82921e-05	1.31234e-05
39	0	0	3.66233e-06	1.67857e-05	-1.83117e-06	6.71428e-06	-7.47726e-05	1.22078e-06	8.54544e-06	-3.63181e-05	1.22078e-06	-3.96753e-06	6.71428e-06	-2.44156e-06	-0.000126961	1.43441e-05
39	1	0	9.15583e-06	2.25844e-05	-4.3948e-05	1.15974e-05	-7.99609e-05	1.22078e-06	-9.76622e-06	-3.60129e-05	2.13636e-06	-5.79869e-06	-6.16493e-05	-2.44156e-06	-0.000163279	1.46493e-05
39	2	0	1.37337e-05	2.68571e-05	-6.16493e-05	1.43441e-05	-7.66038e-05	-1.73961e-05	-1.58701e-05	-3.54026e-05	7.62986e-06	-7.62986e-06	-0.000130623	-3.05194e-06	-0.000200208	1.40389e-05
39	3	0	1.37337e-05	2.74675e-05	-7.26363e-05	1.46493e-05	-6.25649e-05	0	-6.40908e-06	-3.35714e-05	1.2513e-05	-9.15583e-06	-0.000191967	-3.66233e-06	-0.00026735	1.31234e-05
39	4	0	9.15583e-06	2.50259e-05	-8.69804e-05	1.43441e-05	-3.87597e-05	4.27272e-05	5.79869e-06	-3.17402e-05	1.49545e-05	-9.46103e-06	-0.000241409	-4.88311e-06	-0.000341207	1.28182e-05
39	5	0	-2.13636e-06	2.28896e-05	-9.67466e-05	1.37337e-05	-1.67857e-05	7.04999e-05	1.12922e-05	-2.99091e-05	1.61753e-05	-8.85064e-06	-0.000277117	-6.40908e-06	-0.000378746	1.19026e-05
39	6	0	-2.07532e-05	2.38052e-05	-9.94934e-05	1.28182e-05	-9.15583e-06	7.17207e-05	1.19026e-05	-2.65519e-05	1.64805e-05	-8.24025e-06	-0.000294207	-7.62986e-06	-0.000369285	9.76622e-06
39	7	0	-4.08961e-05	2.68571e-05	-0.000108039	1.19026e-05	-9.76622e-06	6.83635e-05	1.2513e-05	-2.1974e-05	1.2513e-05	-7.01947e-06	-0.000278948	-7.01947e-06	-0.000317707	8.24025e-06
39	8	0	-5.55454e-05	2.89935e-05	-0.000126961	1.0987e-05	4.57792e-06	7.8435e-05	1.2513e-05	-1.80065e-05	1.22078e-06	-4.57792e-06	-0.000225844	-4.88311e-06	-0.000205701	8.85064e-06
39	9	0	-6.28701e-05	3.08246e-05	-0.000128182	1.12922e-05	4.15064e-05	9.91882e-05	8.85064e-06	-1.64805e-05	-1.31234e-05	-2.13636e-06	-0.000151682	-1.83117e-06	-1.95324e-05	9.76622e-06
39	10	0	-6.34804e-05	3.57077e-05	-7.59934e-05	1.34286e-05	7.56882e-05	0.000117805	5.1883e-06	-1.52597e-05	-2.22792e-05	-1.83117e-06	-8.36233e-05	1.22078e-06	0.000189221	9.15583e-06
39	11	0	-5.67662e-05	4.51688e-05	2.38052e-05	1.52597e-05	7.6909e-05	0.00012574	4.88311e-06	-1.37337e-05	-1.95324e-05	-3.05194e-06	-3.47922e-05	3.05194e-06	0.000319233	7.93505e-06
39	12	0	-4.2422e-05	5.31038e-05	0.000116279	1.49545e-05	4.69999e-05	0.000125435	1.83117e-06	-1.22078e-05	-7.62986e-06	-3.66233e-06	-1.12922e-05	2.13636e-06	0.000307026	8.85064e-06
39	13	0	-2.59415e-05	5.27986e-05	0.000141305	1.34286e-05	1.52597e-05	0.000126656	-1.00714e-05	-1.28182e-05	2.44156e-06	-3.66233e-06	-2.86883e-05	0	0.000183727	1.22078e-05
39	14	0	-1.46493e-05	4.45584e-05	8.9422e-05	1.31234e-05	4.27272e-06	0.000134896	-2.28896e-05	-1.37337e-05	5.4935e-06	-4.27272e-06	-9.91882e-05	-1.52597e-06	3.35714e-05	1.49545e-05
39	15	0	-5.4935e-06	3.60129e-05	4.88311e-06	1.46493e-05	1.03766e-05	0.000144967	-2.41104e-05	-1.34286e-05	4.27272e-06	-4.88311e-06	-0.000191052	-2.74675e-06	-8.30129e-05	1.58701e-05
39	16	0	4.88311e-06	3.17402e-05	-6.10389e-05	1.64805e-05	1.95324e-05	0.000150766	-1.43441e-05	-1.19026e-05	4.88311e-06	-5.1883e-06	-0.000241104	-5.4935e-06	-0.000167247	1.61753e-05
39	17	0	1.31234e-05	2.96039e-05	-9.24739e-05	1.67857e-05	2.16688e-05	0.000153818	-6.10389e-06	-1.06818e-05	8.24025e-06	-4.57792e-06	-0.00022798	-1.00714e-05	-0.00025148	1.64805e-05
39	18	0	1.12922e-05	2.74675e-05	-0.000103156	1.61753e-05	1.52597e-05	0.000160837	3.35714e-06	-1.03766e-05	1.19026e-05	-4.57792e-06	-0.000203259	-1.19026e-05	-0.00033785	1.55649e-05
39	19	0	3.35714e-06	2.59415e-05	-0.000106818	1.58701e-05	3.35714e-06	0.000171214	3.32662e-05	-9.76622e-06	1.40389e-05	-5.4935e-06	-0.000211195	-8.54544e-06	-0.000367149	1.31234e-05
40	0	0	9.15583e-07	2.53311e-05	-0.000105902	1.52597e-05	-6.71428e-06	0.000178539	8.39285e-05	-8.85064e-06	1.61753e-05	-6.40908e-06	-0.000207532	-2.44156e-06	-0.000275896	1.0987e-05
40	1	0	6.10389e-06	2.44156e-05	-0.000100104	1.37337e-05	-9.15583e-06	0.000182506	0.000123909	-9.15583e-06	1.70909e-05	-6.40908e-06	-0.00010926	1.83117e-06	-9.36947e-05	1.00714e-05
40	2	0	9.76622e-06	2.25844e-05	-9.15583e-05	1.19026e-05	-5.1883e-06	0.000188305	0.000122383	-1.15974e-05	1.70909e-05	-6.71428e-06	7.6909e-05	2.74675e-06	5.73766e-05	9.76622e-06
40	3	0	7.62986e-06	2.01428e-05	-7.87402e-05	1.15974e-05	-3.05194e-06	0.000197461	8.57596e-05	-1.52597e-05	1.73961e-05	-7.93505e-06	0.000234694	2.13636e-06	8.51492e-05	1.03766e-05
40	4	0	4.27272e-06	1.73961e-05	-5.70714e-05	1.2513e-05	-8.24025e-06	0.000206006	4.45584e-05	-1.83117e-05	2.0448e-05	-9.15583e-06	0.000263383	2.44156e-06	2.10584e-05	1.22078e-05
40	5	0	2.13636e-06	1.37337e-05	-2.80779e-05	1.28182e-05	-1.77013e-05	0.000213026	1.03766e-05	-2.07532e-05	2.38052e-05	-9.76622e-06	0.000182811	3.35714e-06	-2.68571e-05	1.46493e-05
40	6	0	-3.05194e-07	1.0987e-05	1.52597e-06	1.22078e-05	-2.62467e-05	0.000218824	-2.68571e-05	-2.16688e-05	2.31948e-05	-1.00714e-05	8.637e-05	3.05194e-06	6.10389e-06	1.49545e-05
40	7	0	-1.52597e-06	1.19026e-05	2.86883e-05	1.2513e-05	-3.26558e-05	0.000223402	-7.17207e-05	-2.25844e-05	2.07532e-05	-1.03766e-05	3.11298e-05	0	9.09479e-05	1.22078e-05
40	8	0	4.27272e-06	1.55649e-05	5.09675e-05	1.40389e-05	-3.63181e-05	0.000224318	-0.000106818	-2.41104e-05	2.10584e-05	-1.03766e-05	8.24025e-06	-5.79869e-06	0.000146188	8.85064e-06
40	9	0	1.34286e-05	1.83117e-05	5.67662e-05	1.55649e-05	-3.78441e-05	0.000223707	-0.000115363	-2.62467e-05	2.25844e-05	-1.03766e-05	-2.74675e-06	-1.31234e-05	0.000117805	6.71428e-06
40	10	0	1.61753e-05	1.80065e-05	3.47922e-05	1.64805e-05	-3.78441e-05	0.000225233	-9.52207e-05	-2.77727e-05	1.95324e-05	-1.0987e-05	-6.10389e-07	-1.86169e-05	3.2961e-05	6.71428e-06
40	11	0	1.40389e-05	1.77013e-05	-4.57792e-06	1.73961e-05	-3.81493e-05	0.000229506	-5.03571e-05	-2.86883e-05	1.31234e-05	-1.15974e-05	1.61753e-05	-2.13636e-05	-2.53311e-05	7.32467e-06
40	12	0	1.86169e-05	1.92272e-05	-3.11298e-05	1.83117e-05	-3.87597e-05	0.000235	7.01947e-06	-2.89935e-05	1.15974e-05	-1.15974e-05	3.2961e-05	-2.16688e-05	-1.67857e-05	7.62986e-06
40	13	0	2.77727e-05	1.92272e-05	-2.99091e-05	1.77013e-05	-4.05909e-05	0.000240798	5.12727e-05	-2.92987e-05	1.64805e-05	-1.15974e-05	3.72337e-05	-1.98376e-05	4.88311e-06	7.01947e-06
40	14	0	2.31948e-05	1.49545e-05	-1.98376e-05	1.55649e-05	-4.51688e-05	0.000247818	5.58506e-05	-2.92987e-05	1.61753e-05	-1.22078e-05	3.35714e-05	-1.67857e-05	-2.62467e-05	5.4935e-06
40	15	0	6.10389e-07	9.76622e-06	-2.62467e-05	1.28182e-05	-5.24934e-05	0.000254837	2.56363e-05	-2.92987e-05	1.52597e-06	-1.28182e-05	3.2961e-05	-1.31234e-05	-9.39999e-05	4.57792e-06
40	16	0	-1.64805e-05	8.24025e-06	-4.63895e-05	1.19026e-05	-5.92077e-05	0.00025972	-3.05194e-07	-2.96039e-05	-1.83117e-05	-1.22078e-05	3.47922e-05	-1.0987e-05	-0.00014985	5.1883e-06
40	17	0	-8.24025e-06	9.15583e-06	-5.58506e-05	1.19026e-05	-6.13441e-05	0.000263078	2.74675e-06	-3.05194e-05	-2.62467e-05	-1.0987e-05	3.2961e-05	-1.00714e-05	-0.000209974	7.62986e-06
40	18	0	1.34286e-05	7.93505e-06	-4.5474e-05	1.12922e-05	-5.82921e-05	0.00026674	2.07532e-05	-3.08246e-05	-1.70909e-05	-1.00714e-05	2.96039e-05	-9.15583e-06	-0.000288104	9.46103e-06
40	19	0	2.35e-05	5.1883e-06	-2.86883e-05	9.15583e-06	-5.40194e-05	0.000271318	2.35e-05	-2.99091e-05	-2.13636e-06	-1.00714e-05	3.38766e-05	-7.01947e-06	-0.000278032	1.03766e-05
41	0	0	1.64805e-05	3.66233e-06	-1.67857e-05	7.62986e-06	-5.1883e-05	0.000273759	7.93505e-06	-2.92987e-05	7.93505e-06	-1.00714e-05	4.85259e-05	-5.1883e-06	-7.59934e-05	1.06818e-05
41	1	0	5.4935e-06	4.27272e-06	-2.44156e-06	7.01947e-06	-5.61558e-05	0.000272233	-5.79869e-06	-2.92987e-05	1.22078e-05	-1.03766e-05	6.37856e-05	-3.96753e-06	0.000189831	1.06818e-05
41	2	0	-3.96753e-06	3.35714e-06	2.07532e-05	7.32467e-06	-6.65324e-05	0.000271013	-9.46103e-06	-2.89935e-05	1.34286e-05	-1.03766e-05	7.01947e-05	-1.52597e-06	0.000253006	1.00714e-05
41	3	0	-1.73961e-05	0	4.21168e-05	6.40908e-06	-7.56882e-05	0.000272539	-1.2513e-05	-2.74675e-05	1.2513e-05	-9.46103e-06	7.04999e-05	3.35714e-06	7.11103e-05	9.15583e-06
41	4	0	-3.2961e-05	-2.44156e-06	4.48636e-05	4.88311e-06	-7.35519e-05	0.00027498	-2.07532e-05	-2.56363e-05	1.06818e-05	-8.24025e-06	7.23311e-05	8.24025e-06	-0.000105292	9.15583e-06
41	5	0	-4.36428e-05	-2.44156e-06	3.08246e-05	3.66233e-06	-6.16493e-05	0.000275285	-2.89935e-05	-2.56363e-05	1.15974e-05	-7.93505e-06	7.72142e-05	8.85064e-06	-9.82726e-05	9.46103e-06
41	6	0	-5.43246e-05	-2.44156e-06	1.73961e-05	2.74675e-06	-5.31038e-05	0.00027498	-2.96039e-05	-2.65519e-05	1.70909e-05	-8.85064e-06	7.81298e-05	4.57792e-06	-1.03766e-05	9.46103e-06
41	7	0	-7.56882e-05	-3.96753e-06	1.28182e-05	2.13636e-06	-5.58506e-05	0.000277117	-2.56363e-05	-2.74675e-05	2.1974e-05	-9.76622e-06	7.26363e-05	-1.22078e-06	4.27272e-05	9.46103e-06
41	8	0	-0.000102851	-6.71428e-06	1.03766e-05	6.10389e-07	-6.19545e-05	0.000278032	-2.1974e-05	-2.80779e-05	1.95324e-05	-9.15583e-06	6.50064e-05	-7.32467e-06	0.000161753	1.0987e-05
41	9	0	-0.000118415	-8.24025e-06	-3.05194e-07	-1.52597e-06	-6.19545e-05	0.000272233	-2.0448e-05	-2.92987e-05	9.46103e-06	-8.54544e-06	5.92077e-05	-1.22078e-05	0.000433986	1.34286e-05
41	10	0	-0.000115669	-8.54544e-06	-2.22792e-05	-3.05194e-06	-6.13441e-05	0.000262467	-2.07532e-05	-3.05194e-05	-3.05194e-06	-9.46103e-06	5.4935e-05	-1.34286e-05	0.000677532	1.40389e-05
41	11	0	-0.000106818	-9.15583e-06	-5.37142e-05	-3.66233e-06	-6.7448e-05	0.000255448	-2.13636e-05	-3.05194e-05	-1.28182e-05	-1.0987e-05	5.12727e-05	-1.0987e-05	0.000665324	1.22078e-05
41	12	0	-9.97986e-05	-9.46103e-06	-9.15583e-05	-3.35714e-06	-7.32467e-05	0.000251175	-1.95324e-05	-2.99091e-05	-1.95324e-05	-1.15974e-05	4.57792e-05	-7.62986e-06	0.00047061	1.15974e-05
41	13	0	-8.82012e-05	-9.15583e-06	-0.000126656	-3.66233e-06	-6.5922e-05	0.000241409	-1.34286e-05	-2.99091e-05	-2.62467e-05	-1.0987e-05	3.4487e-05	-8.24025e-06	0.00033785	1.40389e-05
41	14	0	-7.01947e-05	-8.24025e-06	-0.000149545	-3.66233e-06	-4.82207e-05	0.000225539	-6.10389e-06	-3.05194e-05	-3.32662e-05	-1.0987e-05	1.80065e-05	-1.22078e-05	0.00030611	1.70909e-05
41	15	0	-5.73766e-05	-7.93505e-06	-0.000158396	-3.05194e-06	-3.54026e-05	0.000215467	0	-3.08246e-05	-3.47922e-05	-1.15974e-05	7.93505e-06	-1.49545e-05	0.000214552	1.70909e-05
41	16	0	-6.04285e-05	-7.62986e-06	-0.000159922	-2.13636e-06	-2.92987e-05	0.000219435	6.10389e-06	-2.96039e-05	-2.68571e-05	-1.12922e-05	1.06818e-05	-1.22078e-05	2.86883e-05	1.37337e-05
41	17	0	-7.23311e-05	-6.40908e-06	-0.000157786	-1.52597e-06	-1.43441e-05	0.000227065	1.40389e-05	-2.80779e-05	-1.2513e-05	-9.76622e-06	1.31234e-05	-6.40908e-06	-0.000102545	1.06818e-05
41	18	0	-7.56882e-05	-3.96753e-06	-0.000147409	-1.22078e-06	1.77013e-05	0.000222792	2.25844e-05	-2.74675e-05	6.10389e-07	-8.54544e-06	1.83117e-06	-3.05194e-06	-0.000111091	9.15583e-06
41	19	0	-6.19545e-05	-2.13636e-06	-0.000126045	-6.10389e-07	5.06623e-05	0.000206006	2.83831e-05	-2.83831e-05	1.03766e-05	-9.46103e-06	-1.2513e-05	-3.05194e-06	-0.000100714	9.46103e-06
42	0	0	-3.57077e-05	-2.44156e-06	-9.70518e-05	0	6.25649e-05	0.000188915	2.89935e-05	-2.99091e-05	1.80065e-05	-1.0987e-05	-1.19026e-05	-4.27272e-06	-0.000159311	1.03766e-05
42	1	0	-5.79869e-06	-3.66233e-06	-6.68376e-05	0	5.40194e-05	0.000178234	2.50259e-05	-2.99091e-05	2.41104e-05	-1.06818e-05	-6.40908e-06	-3.96753e-06	-0.000258194	1.03766e-05
42	2	0	1.92272e-05	-3.35714e-06	-4.12012e-05	0	4.15064e-05	0.000168773	1.92272e-05	-2.74675e-05	2.65519e-05	-9.15583e-06	-2.59415e-05	-2.44156e-06	-0.000363487	9.46103e-06
42	3	0	3.38766e-05	-1.52597e-06	-2.31948e-05	1.22078e-06	3.57077e-05	0.000155649	1.46493e-05	-2.50259e-05	2.47207e-05	-7.93505e-06	-7.04999e-05	-2.44156e-06	-0.000472136	9.46103e-06
42	4	0	3.72337e-05	-6.10389e-07	-1.06818e-05	3.05194e-06	3.20454e-05	0.000140695	1.22078e-05	-2.38052e-05	2.16688e-05	-8.54544e-06	-0.000100104	-4.57792e-06	-0.00051883	1.22078e-05
42	5	0	3.41818e-05	-3.05194e-07	5.4935e-06	3.66233e-06	2.59415e-05	0.000126656	1.19026e-05	-2.38052e-05	1.95324e-05	-9.46103e-06	-8.9422e-05	-7.93505e-06	-0.000409571	1.67857e-05
42	6	0	2.86883e-05	0	3.50974e-05	2.13636e-06	1.73961e-05	0.000112617	1.31234e-05	-2.25844e-05	1.73961e-05	-9.15583e-06	-5.55454e-05	-1.06818e-05	-0.00017976	1.98376e-05
42	7	0	2.1974e-05	9.15583e-07	7.29415e-05	1.22078e-06	5.79869e-06	9.91882e-05	1.73961e-05	-2.07532e-05	1.58701e-05	-8.24025e-06	-2.1974e-05	-1.19026e-05	1.52597e-05	1.83117e-05
42	8	0	1.58701e-05	2.13636e-06	9.91882e-05	1.52597e-06	-1.06818e-05	8.91168e-05	2.35e-05	-1.98376e-05	1.43441e-05	-7.62986e-06	1.40389e-05	-1.2513e-05	8.51492e-05	1.52597e-05
42	9	0	1.55649e-05	1.83117e-06	9.70518e-05	2.44156e-06	-2.74675e-05	8.14869e-05	2.99091e-05	-1.98376e-05	1.00714e-05	-7.01947e-06	5.73766e-05	-1.22078e-05	5.95129e-05	1.40389e-05
42	10	0	2.35e-05	9.15583e-07	6.89739e-05	2.13636e-06	-3.11298e-05	7.26363e-05	3.69285e-05	-1.92272e-05	6.10389e-07	-6.10389e-06	9.24739e-05	-1.12922e-05	-2.89935e-05	1.43441e-05
42	11	0	3.57077e-05	1.83117e-06	3.41818e-05	1.52597e-06	-1.58701e-05	6.13441e-05	4.3948e-05	-1.73961e-05	-9.46103e-06	-5.4935e-06	0.00011048	-1.06818e-05	-0.00017335	1.34286e-05
42	12	0	4.33376e-05	3.96753e-06	1.00714e-05	1.83117e-06	7.01947e-06	5.06623e-05	4.5474e-05	-1.52597e-05	-1.22078e-05	-5.4935e-06	0.000133675	-1.03766e-05	-0.000283831	1.15974e-05
42	13	0	3.99805e-05	5.1883e-06	-9.15583e-07	2.44156e-06	2.0448e-05	4.21168e-05	3.32662e-05	-1.37337e-05	-3.66233e-06	-4.88311e-06	0.000179454	-1.03766e-05	-0.000220656	1.06818e-05
42	14	0	2.68571e-05	5.4935e-06	-8.85064e-06	3.35714e-06	1.73961e-05	3.4487e-05	1.03766e-05	-1.2513e-05	1.06818e-05	-3.05194e-06	0.000223707	-9.15583e-06	6.71428e-06	1.0987e-05
42	15	0	1.15974e-05	5.79869e-06	-1.40389e-05	4.88311e-06	7.93505e-06	2.74675e-05	-8.24025e-06	-1.12922e-05	2.10584e-05	-2.13636e-06	0.000225844	-7.01947e-06	0.000190441	1.06818e-05
42	16	0	3.05194e-06	6.40908e-06	-8.85064e-06	6.10389e-06	3.66233e-06	2.25844e-05	-1.19026e-05	-1.12922e-05	2.0448e-05	-3.35714e-06	0.000177623	-5.79869e-06	0.000151071	8.85064e-06
42	17	0	3.35714e-06	5.79869e-06	4.27272e-06	6.40908e-06	5.79869e-06	2.1974e-05	-7.01947e-06	-1.28182e-05	1.15974e-05	-5.79869e-06	0.000110786	-6.40908e-06	-6.13441e-05	7.62986e-06
42	18	0	8.54544e-06	4.27272e-06	8.85064e-06	4.27272e-06	6.10389e-06	2.31948e-05	-5.79869e-06	-1.40389e-05	4.57792e-06	-5.79869e-06	6.22597e-05	-7.32467e-06	-0.000249344	7.93505e-06
42	19	0	1.77013e-05	2.13636e-06	-2.74675e-06	1.83117e-06	-4.27272e-06	2.35e-05	-8.85064e-06	-1.46493e-05	6.10389e-06	-3.35714e-06	4.94415e-05	-6.71428e-06	-0.000291461	8.85064e-06
43	0	0	3.17402e-05	0	-1.46493e-05	6.10389e-07	-2.50259e-05	2.25844e-05	-9.46103e-06	-1.49545e-05	1.31234e-05	-1.83117e-06	6.25649e-05	-5.4935e-06	-0.000231337	8.85064e-06
43	1	0	4.57792e-05	-3.66233e-06	-1.22078e-05	0	-4.66947e-05	2.13636e-05	-7.01947e-06	-1.55649e-05	1.95324e-05	-2.74675e-06	7.17207e-05	-6.10389e-06	-0.000162669	8.85064e-06
43	2	0	5.09675e-05	-7.62986e-06	-1.2513e-05	-1.52597e-06	-5.85973e-05	2.10584e-05	-7.32467e-06	-1.61753e-05	2.38052e-05	-3.35714e-06	5.06623e-05	-8.54544e-06	-9.24739e-05	9.15583e-06
43	3	0	4.45584e-05	-9.46103e-06	-4.12012e-05	-4.88311e-06	-5.89025e-05	2.16688e-05	-9.76622e-06	-1.67857e-05	2.68571e-05	-2.44156e-06	6.10389e-06	-1.06818e-05	4.82207e-05	9.76622e-06
43	4	0	3.23506e-05	-1.03766e-05	-9.18635e-05	-7.62986e-06	-5.95129e-05	2.13636e-05	-1.0987e-05	-1.77013e-05	2.56363e-05	-1.22078e-06	-2.96039e-05	-1.0987e-05	0.000261552	1.03766e-05
43	5	0	2.01428e-05	-1.22078e-05	-0.00013398	-8.54544e-06	-7.3857e-05	1.92272e-05	-1.15974e-05	-1.86169e-05	1.86169e-05	-9.15583e-07	-4.27272e-05	-1.03766e-05	0.000406824	1.06818e-05
43	6	0	7.93505e-06	-1.58701e-05	-0.000157175	-9.15583e-06	-0.000100104	1.49545e-05	-1.49545e-05	-1.77013e-05	1.28182e-05	-9.15583e-07	-4.82207e-05	-8.85064e-06	0.000349448	1.06818e-05
43	7	0	1.83117e-06	-1.86169e-05	-0.000176097	-1.00714e-05	-0.000119026	9.76622e-06	-1.77013e-05	-1.49545e-05	1.2513e-05	0	-5.52402e-05	-7.32467e-06	0.000147104	1.03766e-05
43	8	0	1.28182e-05	-1.83117e-05	-0.000195324	-1.06818e-05	-0.000115974	3.96753e-06	-1.55649e-05	-1.2513e-05	5.1883e-06	2.13636e-06	-5.43246e-05	-5.79869e-06	-1.43441e-05	9.15583e-06
43	9	0	3.69285e-05	-1.52597e-05	-0.000204785	-9.46103e-06	-9.79674e-05	-2.74675e-06	-1.34286e-05	-1.12922e-05	-2.13636e-05	2.44156e-06	-4.63895e-05	-6.40908e-06	-5.98181e-05	8.24025e-06
43	10	0	5.06623e-05	-1.22078e-05	-0.000206617	-6.71428e-06	-8.39285e-05	-9.76622e-06	-1.86169e-05	-1.03766e-05	-5.52402e-05	1.52597e-06	-5.1883e-05	-8.24025e-06	-6.04285e-05	7.32467e-06
43	11	0	3.47922e-05	-1.06818e-05	-0.000216993	-4.27272e-06	-7.99609e-05	-1.43441e-05	-2.89935e-05	-7.32467e-06	-6.62272e-05	6.10389e-07	-7.41622e-05	-1.03766e-05	-2.28896e-05	7.01947e-06
43	12	0	-1.52597e-06	-9.76622e-06	-0.000235	-3.35714e-06	-7.47726e-05	-1.52597e-05	-3.38766e-05	-3.96753e-06	-4.82207e-05	6.10389e-07	-8.60648e-05	-1.12922e-05	0.000176097	8.54544e-06
43	13	0	-3.38766e-05	-9.15583e-06	-0.000238052	-2.74675e-06	-5.73766e-05	-1.43441e-05	-3.20454e-05	-2.44156e-06	-2.99091e-05	0	-7.3857e-05	-1.2513e-05	0.000551792	1.06818e-05
43	14	0	-4.51688e-05	-8.54544e-06	-0.0002115	-1.22078e-06	-3.02142e-05	-1.37337e-05	-3.05194e-05	-2.44156e-06	-3.32662e-05	-1.22078e-06	-6.01233e-05	-1.43441e-05	0.000869804	1.19026e-05
43	15	0	-3.72337e-05	-9.15583e-06	-0.000146493	-6.10389e-07	2.44156e-06	-1.31234e-05	-3.20454e-05	-1.83117e-06	-4.51688e-05	-1.52597e-06	-5.82921e-05	-1.52597e-05	0.000900629	1.03766e-05
43	16	0	-1.98376e-05	-1.06818e-05	-1.64805e-05	-2.13636e-06	4.33376e-05	-1.34286e-05	-2.86883e-05	0	-4.30324e-05	-6.10389e-07	-4.12012e-05	-1.31234e-05	0.000703473	7.62986e-06
43	17	0	-1.83117e-06	-1.19026e-05	0.00018861	-3.96753e-06	9.03375e-05	-1.77013e-05	-1.64805e-05	2.13636e-06	-2.86883e-05	0	9.76622e-06	-8.85064e-06	0.000507844	6.10389e-06
43	18	0	9.46103e-06	-1.0987e-05	0.000398279	-3.66233e-06	0.000129402	-2.65519e-05	-2.44156e-06	2.44156e-06	-1.98376e-05	0	5.58506e-05	-4.57792e-06	0.000396448	6.10389e-06
43	19	0	1.58701e-05	-9.46103e-06	0.000486175	-1.83117e-06	0.000148935	-3.75389e-05	5.4935e-06	2.74675e-06	-1.77013e-05	0	4.21168e-05	-1.83117e-06	0.000275285	5.4935e-06
44	0	0	2.25844e-05	-9.46103e-06	0.000405298	-1.52597e-06	0.000153208	-4.76103e-05	1.00714e-05	3.96753e-06	-9.46103e-06	3.05194e-07	-2.62467e-05	3.05194e-07	9.61362e-05	3.96753e-06
44	1	0	3.11298e-05	-1.06818e-05	0.000254532	-3.66233e-06	0.000154734	-5.6461e-05	1.46493e-05	5.1883e-06	7.62986e-06	3.05194e-07	-9.27791e-05	1.52597e-06	-7.01947e-05	2.74675e-06
44	2	0	3.63181e-05	-1.15974e-05	0.000164805	-5.4935e-06	0.000153513	-6.50064e-05	1.95324e-05	5.4935e-06	2.44156e-05	3.05194e-07	-0.000122383	1.22078e-06	-0.000183727	3.35714e-06
44	3	0	3.66233e-05	-1.0987e-05	0.000157786	-4.57792e-06	0.000137948	-7.41622e-05	2.1974e-05	5.1883e-06	3.54026e-05	6.10389e-07	-0.000130318	-6.10389e-07	-0.000285662	4.57792e-06
44	4	0	3.32662e-05	-1.03766e-05	0.00015626	-3.35714e-06	0.000108954	-8.30129e-05	2.31948e-05	5.4935e-06	4.3948e-05	1.22078e-06	-0.000138863	-3.05194e-06	-0.00037661	4.88311e-06
44	5	0	2.22792e-05	-1.12922e-05	0.00011048	-3.96753e-06	8.637e-05	-9.15583e-05	2.53311e-05	5.79869e-06	4.79155e-05	2.44156e-06	-0.000145578	-4.88311e-06	-0.000386987	4.57792e-06
44	6	0	0	-1.15974e-05	5.55454e-05	-5.1883e-06	8.51492e-05	-0.000101019	2.68571e-05	5.4935e-06	4.42532e-05	3.35714e-06	-0.000141	-5.4935e-06	-0.00032198	4.27272e-06
44	7	0	-1.67857e-05	-9.76622e-06	4.2422e-05	-4.88311e-06	9.49155e-05	-0.000110786	2.65519e-05	4.27272e-06	3.72337e-05	3.96753e-06	-0.000131844	-5.1883e-06	-0.000307636	3.96753e-06
44	8	0	-1.83117e-06	-7.32467e-06	7.01947e-05	-3.35714e-06	9.49155e-05	-0.000120857	2.47207e-05	3.96753e-06	3.38766e-05	3.66233e-06	-0.000128182	-3.96753e-06	-0.000396448	3.05194e-06
44	9	0	3.90649e-05	-6.71428e-06	0.000104682	-1.83117e-06	7.6909e-05	-0.000130623	2.13636e-05	3.66233e-06	3.11298e-05	2.74675e-06	-0.000120247	-2.74675e-06	-0.000429409	2.74675e-06
44	10	0	6.4396e-05	-7.01947e-06	0.000134896	-1.52597e-06	5.06623e-05	-0.000140084	1.31234e-05	3.05194e-06	1.77013e-05	1.83117e-06	-8.51492e-05	-2.13636e-06	-0.000216383	3.35714e-06
44	11	0	4.88311e-05	-6.40908e-06	0.000178539	-1.22078e-06	2.62467e-05	-0.000148019	0	2.13636e-06	-4.88311e-06	1.83117e-06	-1.64805e-05	-2.74675e-06	0.000179454	3.66233e-06
44	12	0	1.83117e-05	-4.57792e-06	0.000238357	0	7.93505e-06	-0.000154123	-1.00714e-05	2.13636e-06	-2.56363e-05	2.44156e-06	6.04285e-05	-3.66233e-06	0.000459623	2.74675e-06
44	13	0	6.71428e-06	-3.66233e-06	0.000276201	6.10389e-07	3.05194e-07	-0.000159922	-1.06818e-05	2.74675e-06	-3.84545e-05	3.35714e-06	0.000106513	-4.27272e-06	0.000417811	1.52597e-06
44	14	0	2.44156e-06	-3.96753e-06	0.000245681	9.15583e-07	5.1883e-06	-0.000166941	-3.96753e-06	2.74675e-06	-4.79155e-05	3.05194e-06	0.000102545	-3.96753e-06	0.000152902	6.10389e-07
44	15	0	-2.89935e-05	-4.88311e-06	0.000145273	0	1.34286e-05	-0.000173656	6.10389e-07	2.44156e-06	-5.52402e-05	2.13636e-06	6.37856e-05	-3.66233e-06	-8.60648e-05	9.15583e-07
44	16	0	-8.97272e-05	-5.4935e-06	2.71623e-05	-6.10389e-07	7.01947e-06	-0.000179149	0	2.44156e-06	-5.40194e-05	1.22078e-06	1.89221e-05	-3.35714e-06	-0.000184948	9.15583e-07
44	17	0	-0.000142831	-7.01947e-06	-4.91363e-05	-1.22078e-06	-1.80065e-05	-0.000183727	-9.15583e-07	1.83117e-06	-4.15064e-05	1.52597e-06	-1.55649e-05	-3.66233e-06	-0.0002115	3.05194e-07
44	18	0	-0.000167857	-8.24025e-06	-7.23311e-05	-1.22078e-06	-4.57792e-05	-0.00018861	2.44156e-06	3.05194e-07	-2.59415e-05	2.44156e-06	-4.08961e-05	-3.35714e-06	-0.000253311	-6.10389e-07
44	19	0	-0.000177318	-8.54544e-06	-7.17207e-05	-6.10389e-07	-5.70714e-05	-0.000194409	9.76622e-06	-9.15583e-07	-1.58701e-05	2.74675e-06	-6.22597e-05	-2.74675e-06	-0.00032259	-9.15583e-07
45	0	0	-0.000179454	-7.32467e-06	-7.50778e-05	-9.15583e-07	-5.37142e-05	-0.000199597	1.77013e-05	-3.05194e-07	-1.00714e-05	1.83117e-06	-8.14869e-05	-2.13636e-06	-0.000406824	-1.22078e-06
45	1	0	-0.000160227	-6.10389e-06	-7.62986e-05	-1.52597e-06	-5.00519e-05	-0.000202954	2.65519e-05	1.52597e-06	-3.96753e-06	6.10389e-07	-0.000100104	-9.15583e-07	-0.000497162	-1.22078e-06
45	2	0	-0.000112006	-6.10389e-06	-4.88311e-05	-1.22078e-06	-5.09675e-05	-0.000205091	3.50974e-05	2.44156e-06	9.15583e-07	6.10389e-07	-0.000114143	-3.05194e-07	-0.000545382	-1.83117e-06
45	3	0	-5.52402e-05	-6.10389e-06	2.1974e-05	0	-4.66947e-05	-0.000206006	3.93701e-05	1.83117e-06	1.52597e-06	1.22078e-06	-0.000114143	0	-0.00049472	-2.74675e-06
45	4	0	-1.58701e-05	-5.79869e-06	0.000118415	9.15583e-07	-3.05194e-05	-0.000206922	3.66233e-05	1.52597e-06	-3.05194e-07	9.15583e-07	-9.52207e-05	0	-0.000394311	-3.96753e-06
45	5	0	2.74675e-06	-5.79869e-06	0.000197156	3.05194e-07	-1.0987e-05	-0.000208448	3.02142e-05	2.13636e-06	-9.15583e-07	-6.10389e-07	-6.50064e-05	-1.22078e-06	-0.000384545	-4.88311e-06
45	6	0	1.34286e-05	-5.79869e-06	0.000218214	-6.10389e-07	-3.05194e-07	-0.000211195	2.38052e-05	2.13636e-06	0	-1.83117e-06	-3.11298e-05	-2.44156e-06	-0.000507233	-4.88311e-06
45	7	0	2.1974e-05	-5.1883e-06	0.000179149	-1.22078e-06	0	-0.000213331	1.58701e-05	1.52597e-06	6.10389e-07	-1.52597e-06	5.1883e-06	-2.74675e-06	-0.000607032	-4.27272e-06
45	8	0	2.83831e-05	-4.27272e-06	0.000116584	-1.22078e-06	-2.44156e-06	-0.000214246	4.57792e-06	1.22078e-06	3.05194e-07	-1.22078e-06	4.30324e-05	-1.52597e-06	-0.000498688	-3.66233e-06
45	9	0	3.60129e-05	-3.96753e-06	6.80584e-05	-1.22078e-06	-5.4935e-06	-0.000214552	-4.57792e-06	1.22078e-06	9.15583e-07	-1.83117e-06	7.11103e-05	-6.10389e-07	-0.000187084	-3.66233e-06
45	10	0	4.63895e-05	-4.57792e-06	3.96753e-05	-3.05194e-07	-9.76622e-06	-0.000215772	-7.32467e-06	3.05194e-07	1.52597e-06	-3.05194e-06	7.99609e-05	-3.05194e-07	0.00014985	-4.27272e-06
45	11	0	5.31038e-05	-4.57792e-06	1.89221e-05	0	-1.52597e-05	-0.000217604	-6.71428e-06	-1.83117e-06	1.52597e-06	-3.05194e-06	7.01947e-05	-6.10389e-07	0.000352805	-4.27272e-06
45	12	0	4.85259e-05	-3.96753e-06	1.83117e-06	-3.05194e-07	-2.01428e-05	-0.000217604	-6.40908e-06	-3.96753e-06	3.66233e-06	-1.52597e-06	4.3948e-05	-1.52597e-06	0.000391564	-3.66233e-06
45	13	0	3.66233e-05	-3.66233e-06	-4.27272e-06	-2.13636e-06	-2.65519e-05	-0.000216993	-5.1883e-06	-5.4935e-06	1.12922e-05	6.10389e-07	3.05194e-06	-3.05194e-06	0.000338766	-3.05194e-06
45	14	0	2.56363e-05	-3.96753e-06	-2.44156e-06	-3.05194e-06	-3.78441e-05	-0.000217298	-9.15583e-07	-7.32467e-06	2.07532e-05	1.22078e-06	-3.41818e-05	-4.57792e-06	0.00030611	-3.35714e-06
45	15	0	1.92272e-05	-4.57792e-06	-5.1883e-06	-3.35714e-06	-5.1883e-05	-0.000218519	3.66233e-06	-9.46103e-06	2.28896e-05	0	-3.35714e-05	-4.88311e-06	0.000383324	-4.27272e-06
45	16	0	1.52597e-05	-4.27272e-06	-1.61753e-05	-3.05194e-06	-6.07337e-05	-0.000218519	9.76622e-06	-1.03766e-05	1.61753e-05	-1.52597e-06	1.58701e-05	-3.35714e-06	0.000552097	-4.88311e-06
45	17	0	1.34286e-05	-3.66233e-06	-2.53311e-05	-3.35714e-06	-6.01233e-05	-0.000216993	2.10584e-05	-1.03766e-05	9.15583e-06	-1.83117e-06	7.90453e-05	-9.15583e-07	0.000665324	-5.4935e-06
45	18	0	1.58701e-05	-3.96753e-06	-2.68571e-05	-3.05194e-06	-5.37142e-05	-0.000216078	2.96039e-05	-1.12922e-05	9.76622e-06	-1.22078e-06	0.000113838	0	0.000584142	-6.40908e-06
45	19	0	1.98376e-05	-4.88311e-06	-2.83831e-05	-1.83117e-06	-4.66947e-05	-0.000216078	1.55649e-05	-1.37337e-05	1.37337e-05	-1.22078e-06	0.000122688	0	0.000341207	-7.32467e-06
46	0	0	2.07532e-05	-4.27272e-06	-3.38766e-05	-1.22078e-06	-4.21168e-05	-0.000215772	-1.98376e-05	-1.52597e-05	1.31234e-05	-1.83117e-06	0.000138558	6.10389e-07	0.000104071	-7.01947e-06
46	1	0	1.83117e-05	-2.74675e-06	-3.63181e-05	-1.22078e-06	-4.2422e-05	-0.000214857	-3.87597e-05	-1.46493e-05	8.85064e-06	-2.13636e-06	0.000169383	1.52597e-06	-1.40389e-05	-5.79869e-06
46	2	0	1.40389e-05	-1.83117e-06	-3.41818e-05	-1.52597e-06	-4.79155e-05	-0.000213941	-1.52597e-05	-1.43441e-05	6.10389e-06	-1.52597e-06	0.00018861	3.05194e-06	-4.66947e-05	-5.4935e-06
46	3	0	9.76622e-06	-2.13636e-06	-3.75389e-05	-1.22078e-06	-5.43246e-05	-0.000213941	1.83117e-05	-1.58701e-05	5.1883e-06	0	0.000175487	4.27272e-06	-6.53116e-05	-6.71428e-06
46	4	0	9.46103e-06	-3.05194e-06	-5.09675e-05	-1.52597e-06	-5.43246e-05	-0.000212721	1.34286e-05	-1.80065e-05	0	6.10389e-07	0.000140695	4.88311e-06	-7.62986e-05	-7.62986e-06
46	5	0	1.73961e-05	-3.35714e-06	-6.19545e-05	-2.74675e-06	-4.85259e-05	-0.000209363	-2.0448e-05	-1.89221e-05	-9.46103e-06	6.10389e-07	0.000103461	4.27272e-06	-7.26363e-05	-7.62986e-06
46	6	0	3.11298e-05	-2.74675e-06	-5.92077e-05	-3.66233e-06	-4.63895e-05	-0.000206006	-2.41104e-05	-1.86169e-05	-1.86169e-05	0	6.83635e-05	2.44156e-06	-0.000116584	-8.54544e-06
46	7	0	3.72337e-05	-2.74675e-06	-5.31038e-05	-4.27272e-06	-5.31038e-05	-0.000204175	1.58701e-05	-1.86169e-05	-2.62467e-05	-6.10389e-07	3.11298e-05	2.74675e-06	-0.000263688	-1.06818e-05
46	8	0	2.80779e-05	-3.05194e-06	-6.25649e-05	-5.4935e-06	-6.10389e-05	-0.000201123	3.87597e-05	-1.83117e-05	-3.20454e-05	-9.15583e-07	-2.44156e-06	6.40908e-06	-0.000426967	-1.12922e-05
46	9	0	1.31234e-05	-3.66233e-06	-8.637e-05	-7.01947e-06	-5.85973e-05	-0.00019624	-6.40908e-06	-1.70909e-05	-3.08246e-05	-3.05194e-07	-1.89221e-05	1.06818e-05	-0.000425136	-8.85064e-06
46	10	0	9.15583e-06	-4.27272e-06	-0.000109565	-7.01947e-06	-4.5474e-05	-0.000191357	-8.33181e-05	-1.67857e-05	-1.64805e-05	9.15583e-07	-1.03766e-05	1.12922e-05	-0.000205701	-6.40908e-06
46	11	0	1.86169e-05	-4.27272e-06	-0.000126961	-5.1883e-06	-3.05194e-05	-0.000188305	-0.000113532	-1.77013e-05	4.27272e-06	1.83117e-06	6.40908e-06	7.93505e-06	5.61558e-05	-7.62986e-06
46	12	0	2.99091e-05	-3.66233e-06	-0.000145883	-3.35714e-06	-2.01428e-05	-0.000184948	-7.32467e-05	-1.86169e-05	1.83117e-05	1.52597e-06	0	3.66233e-06	0.000148324	-1.19026e-05
46	13	0	3.66233e-05	-2.44156e-06	-0.000162669	-3.05194e-06	-1.15974e-05	-0.000179454	-1.2513e-05	-1.89221e-05	2.16688e-05	9.15583e-07	-4.36428e-05	6.10389e-07	6.37856e-05	-1.43441e-05
46	14	0	4.3948e-05	-2.13636e-06	-0.000166941	-3.35714e-06	-2.13636e-06	-0.000174571	1.19026e-05	-1.89221e-05	2.22792e-05	1.83117e-06	-8.66752e-05	-6.10389e-07	-2.53311e-05	-1.31234e-05
46	15	0	5.61558e-05	-2.13636e-06	-0.000164805	-2.44156e-06	4.88311e-06	-0.00017213	-3.66233e-06	-1.89221e-05	1.95324e-05	2.13636e-06	-7.08051e-05	-2.44156e-06	-2.13636e-06	-1.0987e-05
46	16	0	6.7448e-05	-1.83117e-06	-0.000176402	0	7.93505e-06	-0.000169078	-1.58701e-05	-1.89221e-05	2.44156e-06	9.15583e-07	1.28182e-05	-3.96753e-06	9.12531e-05	-1.03766e-05
46	17	0	6.80584e-05	-6.10389e-07	-0.000207227	2.13636e-06	1.0987e-05	-0.000162669	1.43441e-05	-1.89221e-05	-2.86883e-05	-1.52597e-06	9.8883e-05	-3.66233e-06	0.000180065	-1.03766e-05
46	18	0	5.82921e-05	1.52597e-06	-0.000239883	3.35714e-06	1.73961e-05	-0.000155039	7.17207e-05	-1.98376e-05	-5.3409e-05	-2.13636e-06	0.000116584	-2.44156e-06	0.00027498	-1.00714e-05
46	19	0	4.48636e-05	4.88311e-06	-0.000259415	4.88311e-06	2.38052e-05	-0.000150156	9.30843e-05	-2.13636e-05	-5.27986e-05	-9.15583e-07	6.68376e-05	-6.10389e-07	0.000402857	-9.46103e-06
47	0	0	3.60129e-05	8.54544e-06	-0.000258805	7.32467e-06	2.41104e-05	-0.000147104	3.69285e-05	-2.13636e-05	-3.2961e-05	0	8.85064e-06	0	0.00050235	-9.76622e-06
47	1	0	3.69285e-05	1.12922e-05	-0.000220045	9.76622e-06	2.01428e-05	-0.000142831	-5.76817e-05	-1.98376e-05	-1.40389e-05	-6.10389e-07	-2.13636e-05	0	0.000477324	-1.03766e-05
47	2	0	4.85259e-05	1.2513e-05	-0.000120247	1.0987e-05	2.0448e-05	-0.000137032	-0.000111091	-1.89221e-05	-2.13636e-06	-6.10389e-07	-4.33376e-05	-6.10389e-07	0.000333883	-1.0987e-05
47	3	0	6.04285e-05	1.2513e-05	2.56363e-05	1.00714e-05	2.53311e-05	-0.000132149	-9.27791e-05	-1.98376e-05	1.00714e-05	3.05194e-07	-8.24025e-05	-3.05194e-07	0.000189221	-1.06818e-05
47	4	0	5.6461e-05	1.15974e-05	0.00015748	8.54544e-06	2.47207e-05	-0.000128487	-4.76103e-05	-2.16688e-05	2.50259e-05	1.22078e-06	-0.000126961	3.05194e-07	0.000140389	-9.76622e-06
47	5	0	3.32662e-05	1.03766e-05	0.000221266	7.62986e-06	1.22078e-05	-0.000122688	-2.38052e-05	-2.13636e-05	3.32662e-05	9.15583e-07	-0.000144662	1.22078e-06	0.000178539	-8.85064e-06
47	6	0	6.40908e-06	8.54544e-06	0.000216078	7.01947e-06	-3.66233e-06	-0.000115363	-1.64805e-05	-2.0448e-05	2.99091e-05	3.05194e-07	-0.000126656	1.22078e-06	0.000227675	-9.46103e-06
47	7	0	-4.88311e-06	5.4935e-06	0.000169383	5.1883e-06	-1.0987e-05	-0.000108649	-6.10389e-07	-1.98376e-05	2.22792e-05	1.22078e-06	-9.43051e-05	1.83117e-06	0.000230117	-1.12922e-05
47	8	0	-2.44156e-06	2.74675e-06	0.000104376	3.96753e-06	-1.19026e-05	-0.000103461	1.98376e-05	-1.95324e-05	1.86169e-05	2.74675e-06	-7.29415e-05	3.35714e-06	0.000181285	-1.28182e-05
47	9	0	0	6.10389e-07	5.03571e-05	4.27272e-06	-1.73961e-05	-9.76622e-05	2.56363e-05	-1.83117e-05	1.73961e-05	3.66233e-06	-6.80584e-05	5.4935e-06	0.000118415	-1.28182e-05
47	10	0	-4.88311e-06	0	5.12727e-05	6.40908e-06	-2.89935e-05	-9.06427e-05	1.80065e-05	-1.70909e-05	1.2513e-05	3.96753e-06	-6.71428e-05	7.93505e-06	7.8435e-05	-1.15974e-05
47	11	0	-1.43441e-05	0	0.000120552	6.71428e-06	-3.63181e-05	-8.57596e-05	1.34286e-05	-1.73961e-05	3.96753e-06	4.57792e-06	-5.52402e-05	1.03766e-05	5.89025e-05	-1.03766e-05
47	12	0	-2.59415e-05	0	0.000201123	3.05194e-06	-3.35714e-05	-8.24025e-05	1.52597e-05	-1.83117e-05	-1.83117e-06	4.57792e-06	-3.08246e-05	1.12922e-05	2.83831e-05	-9.46103e-06
47	13	0	-4.5474e-05	-2.13636e-06	0.000218214	-6.10389e-07	-2.83831e-05	-7.6909e-05	1.46493e-05	-1.77013e-05	-2.44156e-06	3.96753e-06	-7.93505e-06	1.03766e-05	-2.22792e-05	-8.54544e-06
47	14	0	-7.20259e-05	-6.40908e-06	0.000163889	-2.13636e-06	-2.89935e-05	-6.89739e-05	1.15974e-05	-1.55649e-05	-1.22078e-06	3.66233e-06	-1.52597e-06	7.62986e-06	-6.01233e-05	-8.24025e-06
47	15	0	-9.12531e-05	-1.03766e-05	9.8883e-05	-1.83117e-06	-3.17402e-05	-6.19545e-05	1.37337e-05	-1.40389e-05	-3.35714e-06	3.96753e-06	-5.79869e-06	5.4935e-06	-6.31752e-05	-1.00714e-05
47	16	0	-8.69804e-05	-1.19026e-05	7.11103e-05	-1.52597e-06	-3.05194e-05	-5.89025e-05	1.98376e-05	-1.37337e-05	-1.00714e-05	3.66233e-06	0	4.88311e-06	-5.92077e-05	-1.28182e-05
47	17	0	-6.34804e-05	-1.15974e-05	7.14155e-05	-1.83117e-06	-2.62467e-05	-5.82921e-05	2.35e-05	-1.2513e-05	-1.64805e-05	2.44156e-06	2.89935e-05	4.27272e-06	-7.26363e-05	-1.46493e-05
47	18	0	-4.12012e-05	-1.15974e-05	7.44674e-05	-9.15583e-07	-1.92272e-05	-5.58506e-05	2.44156e-05	-9.76622e-06	-1.77013e-05	2.44156e-06	7.56882e-05	4.27272e-06	-7.6909e-05	-1.52597e-05
47	19	0	-3.69285e-05	-1.12922e-05	8.05713e-05	0	-3.35714e-06	-5.12727e-05	2.53311e-05	-6.40908e-06	-1.22078e-05	4.88311e-06	0.000126045	6.40908e-06	-4.08961e-05	-1.52597e-05
48	0	0	-4.57792e-05	-1.03766e-05	0.000104682	-6.10389e-07	2.44156e-05	-4.5474e-05	2.41104e-05	-4.57792e-06	-9.15583e-07	7.01947e-06	0.00017274	1.06818e-05	6.40908e-06	-1.34286e-05
48	1	0	-5.1883e-05	-1.06818e-05	0.000139779	-5.1883e-06	5.24934e-05	-4.02857e-05	1.83117e-05	-2.44156e-06	1.03766e-05	6.71428e-06	0.000210279	1.2513e-05	1.49545e-05	-1.00714e-05
48	2	0	-4.63895e-05	-1.46493e-05	0.000159617	-9.46103e-06	6.34804e-05	-3.72337e-05	1.28182e-05	1.22078e-06	1.55649e-05	5.79869e-06	0.00022737	9.76622e-06	-1.95324e-05	-8.54544e-06
48	3	0	-3.41818e-05	-1.98376e-05	0.000146188	-1.0987e-05	5.82921e-05	-3.60129e-05	1.37337e-05	6.71428e-06	1.00714e-05	6.71428e-06	0.000211805	5.1883e-06	-8.27077e-05	-1.00714e-05
48	4	0	-2.25844e-05	-2.1974e-05	0.000105292	-1.00714e-05	5.31038e-05	-3.57077e-05	1.61753e-05	1.15974e-05	-2.13636e-06	9.46103e-06	0.0001645	4.27272e-06	-0.000193188	-1.2513e-05
48	5	0	-1.34286e-05	-2.0448e-05	5.6461e-05	-8.54544e-06	6.16493e-05	-3.41818e-05	1.37337e-05	1.52597e-05	-1.0987e-05	1.06818e-05	9.70518e-05	7.93505e-06	-0.000350058	-1.12922e-05
48	6	0	-4.88311e-06	-1.77013e-05	1.77013e-05	-7.62986e-06	8.05713e-05	-3.23506e-05	9.76622e-06	1.67857e-05	-1.00714e-05	1.00714e-05	2.28896e-05	1.22078e-05	-0.000466337	-8.24025e-06
48	7	0	2.13636e-06	-1.61753e-05	-5.4935e-06	-7.32467e-06	9.49155e-05	-3.11298e-05	1.00714e-05	1.70909e-05	-4.57792e-06	1.03766e-05	-4.12012e-05	1.40389e-05	-0.000465727	-8.54544e-06
48	8	0	7.32467e-06	-1.52597e-05	-1.83117e-05	-7.93505e-06	9.30843e-05	-2.96039e-05	1.43441e-05	1.70909e-05	-1.52597e-06	1.19026e-05	-7.56882e-05	1.34286e-05	-0.000413538	-1.28182e-05
48	9	0	1.46493e-05	-1.40389e-05	-2.56363e-05	-9.15583e-06	7.56882e-05	-2.59415e-05	1.77013e-05	1.83117e-05	-2.13636e-06	1.2513e-05	-7.6909e-05	1.19026e-05	-0.000440396	-1.64805e-05
48	10	0	2.74675e-05	-1.34286e-05	-2.96039e-05	-9.76622e-06	5.4935e-05	-2.16688e-05	1.95324e-05	2.01428e-05	-2.13636e-06	1.19026e-05	-7.08051e-05	1.00714e-05	-0.000538973	-1.67857e-05
48	11	0	4.21168e-05	-1.31234e-05	-3.11298e-05	-9.76622e-06	4.21168e-05	-1.89221e-05	2.16688e-05	2.13636e-05	-9.15583e-07	1.06818e-05	-9.12531e-05	8.85064e-06	-0.000567356	-1.58701e-05
48	12	0	5.15779e-05	-1.22078e-05	-3.17402e-05	-9.76622e-06	3.57077e-05	-1.61753e-05	2.16688e-05	2.13636e-05	-6.10389e-07	1.03766e-05	-0.000137337	8.54544e-06	-0.000467253	-1.55649e-05
48	13	0	5.40194e-05	-1.06818e-05	-2.89935e-05	-9.76622e-06	2.25844e-05	-1.03766e-05	1.61753e-05	2.13636e-05	0	9.76622e-06	-0.00017335	8.54544e-06	-0.000326863	-1.37337e-05
48	14	0	5.40194e-05	-9.76622e-06	-2.1974e-05	-9.46103e-06	-2.13636e-06	-3.05194e-06	9.15583e-06	2.22792e-05	3.96753e-06	8.54544e-06	-0.000177318	6.40908e-06	-0.000198987	-9.46103e-06
48	15	0	5.3409e-05	-8.24025e-06	-1.80065e-05	-8.85064e-06	-2.65519e-05	1.52597e-06	7.32467e-06	2.31948e-05	7.32467e-06	7.32467e-06	-0.000168162	2.44156e-06	-8.24025e-06	-6.10389e-06
48	16	0	4.97467e-05	-3.96753e-06	-2.59415e-05	-7.93505e-06	-3.54026e-05	3.96753e-06	9.76622e-06	2.47207e-05	4.57792e-06	6.10389e-06	-0.000173045	6.10389e-07	0.000273759	-6.40908e-06
48	17	0	4.45584e-05	1.22078e-06	-4.2422e-05	-8.24025e-06	-2.92987e-05	7.32467e-06	9.46103e-06	2.65519e-05	-1.83117e-06	5.1883e-06	-0.000182811	1.83117e-06	0.000501434	-7.93505e-06
48	18	0	4.27272e-05	3.66233e-06	-5.15779e-05	-8.54544e-06	-1.61753e-05	1.31234e-05	5.4935e-06	2.83831e-05	-5.4935e-06	5.1883e-06	-0.000166026	2.74675e-06	0.000516694	-7.62986e-06
48	19	0	4.60844e-05	2.74675e-06	-4.60844e-05	-7.62986e-06	1.52597e-06	1.92272e-05	4.57792e-06	2.99091e-05	-3.66233e-06	5.4935e-06	-0.000112617	1.22078e-06	0.00035311	-6.71428e-06
49	0	0	4.91363e-05	1.83117e-06	-3.57077e-05	-5.79869e-06	2.31948e-05	2.35e-05	8.24025e-06	3.17402e-05	-1.52597e-06	5.4935e-06	-4.36428e-05	-1.22078e-06	0.000164195	-7.62986e-06
49	1	0	4.57792e-05	3.35714e-06	-3.20454e-05	-3.96753e-06	3.78441e-05	2.74675e-05	7.93505e-06	3.4487e-05	-1.22078e-06	3.96753e-06	1.64805e-05	-9.15583e-07	2.56363e-05	-1.00714e-05
49	2	0	3.72337e-05	5.1883e-06	-3.26558e-05	-3.35714e-06	3.66233e-05	3.1435e-05	-3.05194e-07	3.69285e-05	-6.10389e-07	2.74675e-06	6.01233e-05	1.52597e-06	-8.637e-05	-1.03766e-05
49	3	0	2.71623e-05	5.4935e-06	-3.17402e-05	-2.74675e-06	2.53311e-05	3.50974e-05	-6.40908e-06	3.81493e-05	1.52597e-06	3.05194e-06	7.6909e-05	3.05194e-06	-0.000182506	-8.54544e-06
49	4	0	1.83117e-05	5.79869e-06	-3.1435e-05	-1.22078e-06	1.52597e-05	3.75389e-05	0	3.84545e-05	1.22078e-06	3.66233e-06	5.24934e-05	2.44156e-06	-0.000233474	-7.32467e-06
49	5	0	1.12922e-05	7.32467e-06	-3.57077e-05	6.10389e-07	8.24025e-06	4.02857e-05	1.15974e-05	3.87597e-05	-2.74675e-06	2.74675e-06	-5.1883e-06	3.05194e-06	-0.000234389	-8.24025e-06
49	6	0	2.74675e-06	8.54544e-06	-3.87597e-05	1.22078e-06	3.05194e-07	4.36428e-05	1.55649e-05	3.99805e-05	-5.4935e-06	2.13636e-06	-5.12727e-05	6.71428e-06	-0.000207227	-9.76622e-06
49	7	0	-1.34286e-05	7.93505e-06	-3.54026e-05	6.10389e-07	-9.15583e-07	4.63895e-05	1.58701e-05	4.21168e-05	-3.96753e-06	3.35714e-06	-3.63181e-05	1.06818e-05	-0.000155039	-9.46103e-06
49	8	0	-4.12012e-05	7.62986e-06	-3.1435e-05	0	1.0987e-05	4.91363e-05	3.05194e-05	4.48636e-05	-3.35714e-06	5.4935e-06	4.42532e-05	1.19026e-05	-8.17921e-05	-8.24025e-06
49	9	0	-7.3857e-05	9.15583e-06	-3.81493e-05	6.10389e-07	2.56363e-05	5.27986e-05	5.89025e-05	4.66947e-05	-9.76622e-06	5.79869e-06	0.000151071	1.0987e-05	-3.05194e-05	-6.71428e-06
49	10	0	-9.7357e-05	1.06818e-05	-5.3409e-05	1.83117e-06	2.25844e-05	5.67662e-05	7.35519e-05	4.60844e-05	-2.10584e-05	5.1883e-06	0.00023622	1.00714e-05	-4.15064e-05	-6.10389e-06
49	11	0	-0.000101019	9.46103e-06	-6.47012e-05	2.44156e-06	6.10389e-07	5.85973e-05	5.52402e-05	4.33376e-05	-3.05194e-05	5.4935e-06	0.000278948	9.76622e-06	-8.82012e-05	-6.10389e-06
49	12	0	-8.30129e-05	7.32467e-06	-6.37856e-05	2.13636e-06	-1.83117e-05	5.89025e-05	1.89221e-05	4.18116e-05	-3.47922e-05	7.01947e-06	0.000278948	9.76622e-06	-9.8883e-05	-6.71428e-06
49	13	0	-4.88311e-05	7.32467e-06	-5.37142e-05	1.22078e-06	-1.95324e-05	6.01233e-05	-7.93505e-06	4.18116e-05	-3.2961e-05	6.71428e-06	0.000237136	1.00714e-05	-3.50974e-05	-7.62986e-06
49	14	0	-8.24025e-06	9.15583e-06	-4.42532e-05	9.15583e-07	-9.46103e-06	6.28701e-05	-1.73961e-05	4.02857e-05	-2.50259e-05	4.88311e-06	0.000153513	1.0987e-05	7.08051e-05	-7.93505e-06
49	15	0	2.38052e-05	1.00714e-05	-4.12012e-05	1.52597e-06	1.22078e-06	6.50064e-05	-1.92272e-05	3.78441e-05	-1.0987e-05	3.96753e-06	4.60844e-05	1.0987e-05	0.000135812	-7.32467e-06
49	16	0	3.47922e-05	1.00714e-05	-4.33376e-05	3.05194e-06	9.15583e-06	6.5922e-05	-1.70909e-05	3.90649e-05	3.05194e-06	4.57792e-06	-4.45584e-05	8.54544e-06	8.17921e-05	-6.40908e-06
49	17	0	2.65519e-05	9.76622e-06	-4.51688e-05	5.4935e-06	1.28182e-05	6.80584e-05	-9.15583e-06	4.66947e-05	1.03766e-05	5.79869e-06	-7.8435e-05	5.1883e-06	-7.59934e-05	-5.1883e-06
49	18	0	1.19026e-05	1.00714e-05	-4.48636e-05	6.40908e-06	5.79869e-06	7.26363e-05	-6.10389e-07	5.31038e-05	1.00714e-05	6.10389e-06	-5.15779e-05	3.35714e-06	-0.000200513	-4.57792e-06
49	19	0	9.15583e-07	9.46103e-06	-4.66947e-05	5.4935e-06	-1.06818e-05	7.75194e-05	-9.15583e-07	5.06623e-05	6.71428e-06	6.10389e-06	-1.52597e-06	3.05194e-06	-0.000152597	-3.96753e-06
50	0	0	-6.40908e-06	7.93505e-06	-5.12727e-05	3.96753e-06	-2.47207e-05	8.02661e-05	-7.32467e-06	4.02857e-05	5.79869e-06	6.40908e-06	2.47207e-05	3.96753e-06	3.02142e-05	-4.88311e-06
50	1	0	-1.12922e-05	7.01947e-06	-5.1883e-05	3.35714e-06	-2.86883e-05	8.20973e-05	-9.46103e-06	3.05194e-05	8.24025e-06	7.93505e-06	1.06818e-05	4.88311e-06	0.000166941	-6.71428e-06
50	2	0	-1.03766e-05	6.40908e-06	-4.42532e-05	3.66233e-06	-2.71623e-05	8.42337e-05	-5.4935e-06	2.68571e-05	9.76622e-06	9.46103e-06	-2.38052e-05	6.71428e-06	0.000155039	-8.24025e-06
50	3	0	0	5.4935e-06	-3.69285e-05	3.96753e-06	-2.56363e-05	8.637e-05	-2.74675e-06	2.77727e-05	7.01947e-06	1.06818e-05	-4.66947e-05	8.85064e-06	8.30129e-05	-8.54544e-06
50	4	0	1.43441e-05	4.57792e-06	-4.27272e-05	4.27272e-06	-2.44156e-05	8.69804e-05	-2.44156e-06	3.08246e-05	6.10389e-07	1.03766e-05	-3.90649e-05	9.15583e-06	7.23311e-05	-7.93505e-06
50	5	0	2.41104e-05	4.88311e-06	-6.13441e-05	5.79869e-06	-2.44156e-05	8.75908e-05	-3.05194e-07	3.17402e-05	-3.05194e-06	9.15583e-06	-1.00714e-05	8.54544e-06	0.000112312	-7.62986e-06
50	6	0	2.38052e-05	6.40908e-06	-8.05713e-05	7.62986e-06	-2.80779e-05	8.91168e-05	1.22078e-06	2.96039e-05	-1.52597e-06	8.54544e-06	1.0987e-05	8.24025e-06	0.000112922	-7.93505e-06
50	7	0	1.52597e-05	7.01947e-06	-8.97272e-05	7.93505e-06	-2.89935e-05	9.12531e-05	-2.44156e-06	3.08246e-05	2.13636e-06	9.46103e-06	1.22078e-06	8.85064e-06	5.37142e-05	-8.24025e-06
50	8	0	4.57792e-06	6.40908e-06	-8.72856e-05	5.4935e-06	-1.64805e-05	9.21687e-05	-9.46103e-06	4.85259e-05	3.66233e-06	1.0987e-05	-3.38766e-05	9.76622e-06	-6.71428e-06	-7.62986e-06
50	9	0	-3.96753e-06	5.4935e-06	-7.75194e-05	1.52597e-06	2.74675e-06	9.15583e-05	-1.22078e-05	8.51492e-05	3.96753e-06	1.15974e-05	-6.68376e-05	9.46103e-06	-2.96039e-05	-6.10389e-06
50	10	0	-1.46493e-05	4.88311e-06	-7.29415e-05	-2.74675e-06	7.32467e-06	9.09479e-05	-1.28182e-05	0.000122383	5.79869e-06	1.22078e-05	-7.56882e-05	8.54544e-06	-2.89935e-05	-5.79869e-06
50	11	0	-3.26558e-05	3.96753e-06	-9.00324e-05	-7.32467e-06	-1.0987e-05	9.24739e-05	-1.95324e-05	0.000136117	7.93505e-06	1.37337e-05	-6.34804e-05	7.93505e-06	-2.1974e-05	-6.10389e-06
50	12	0	-5.37142e-05	1.83117e-06	-0.000126961	-1.12922e-05	-2.96039e-05	9.5831e-05	-2.96039e-05	0.000120552	5.79869e-06	1.37337e-05	-4.02857e-05	7.32467e-06	5.79869e-06	-5.4935e-06
50	13	0	-6.01233e-05	-6.10389e-07	-0.000147104	-1.52597e-05	-2.10584e-05	0.000100714	-3.05194e-05	9.27791e-05	1.52597e-06	1.0987e-05	-5.1883e-06	6.71428e-06	8.17921e-05	-4.27272e-06
50	14	0	-4.3948e-05	-3.05194e-06	-0.000113532	-1.92272e-05	1.34286e-05	0.000104682	-2.0448e-05	7.08051e-05	6.10389e-07	6.71428e-06	3.66233e-05	6.71428e-06	0.000209974	-3.05194e-06
50	15	0	-2.1974e-05	-4.57792e-06	-3.81493e-05	-2.28896e-05	5.3409e-05	0.000108039	-1.12922e-05	6.01233e-05	1.22078e-06	3.35714e-06	5.89025e-05	6.40908e-06	0.000344259	-3.05194e-06
50	16	0	-1.61753e-05	-4.88311e-06	2.25844e-05	-2.62467e-05	8.4844e-05	0.000111091	-1.12922e-05	5.55454e-05	-1.22078e-06	3.05194e-07	3.75389e-05	7.32467e-06	0.000408961	-3.35714e-06
50	17	0	-2.22792e-05	-3.96753e-06	2.89935e-05	-2.80779e-05	0.000105902	0.000114448	-1.55649e-05	5.1883e-05	-7.93505e-06	-3.35714e-06	-5.1883e-06	9.46103e-06	0.000377525	-3.05194e-06
50	18	0	-1.67857e-05	-2.74675e-06	-1.52597e-06	-2.92987e-05	0.000113227	0.000115974	-1.61753e-05	5.03571e-05	-1.0987e-05	-6.40908e-06	-1.49545e-05	1.2513e-05	0.000305805	-2.44156e-06
50	19	0	7.62986e-06	-2.44156e-06	-2.28896e-05	-2.92987e-05	0.00010163	0.000115363	-1.43441e-05	5.4935e-05	-6.10389e-06	-6.10389e-06	2.53311e-05	1.40389e-05	0.000244766	-2.74675e-06
51	0	0	3.26558e-05	-2.74675e-06	-1.2513e-05	-2.62467e-05	7.81298e-05	0.000113227	-1.28182e-05	6.5922e-05	2.74675e-06	-3.66233e-06	7.26363e-05	1.2513e-05	0.000163889	-3.96753e-06
51	1	0	4.12012e-05	-2.44156e-06	1.70909e-05	-2.0448e-05	5.95129e-05	0.000111091	-1.03766e-05	7.50778e-05	1.0987e-05	-1.83117e-06	7.6909e-05	9.76622e-06	3.05194e-05	-5.4935e-06
51	2	0	3.87597e-05	-2.13636e-06	4.3948e-05	-1.49545e-05	5.6461e-05	0.000108344	-7.32467e-06	7.29415e-05	1.49545e-05	-3.05194e-07	4.69999e-05	8.54544e-06	-7.72142e-05	-5.79869e-06
51	3	0	3.41818e-05	-2.13636e-06	5.24934e-05	-1.0987e-05	6.47012e-05	0.000104071	-7.62986e-06	5.98181e-05	1.28182e-05	2.74675e-06	2.92987e-05	8.85064e-06	-5.52402e-05	-5.79869e-06
51	4	0	2.13636e-05	-2.74675e-06	3.69285e-05	-7.62986e-06	7.08051e-05	9.91882e-05	-1.34286e-05	4.69999e-05	4.57792e-06	8.24025e-06	4.21168e-05	8.54544e-06	5.76817e-05	-5.79869e-06
51	5	0	-3.96753e-06	-2.44156e-06	3.35714e-06	-1.83117e-06	6.28701e-05	9.46103e-05	-2.01428e-05	4.30324e-05	-5.1883e-06	1.28182e-05	5.70714e-05	7.01947e-06	0.000116584	-5.4935e-06
51	6	0	-2.74675e-05	-1.83117e-06	-2.59415e-05	7.62986e-06	4.02857e-05	9.18635e-05	-2.31948e-05	4.3948e-05	-1.22078e-05	1.49545e-05	4.42532e-05	6.40908e-06	7.41622e-05	-5.4935e-06
51	7	0	-3.05194e-05	-1.52597e-06	-2.47207e-05	2.22792e-05	1.49545e-05	9.12531e-05	-2.1974e-05	4.12012e-05	-2.01428e-05	1.46493e-05	4.88311e-06	7.62986e-06	1.83117e-05	-5.79869e-06
51	8	0	-1.70909e-05	-6.10389e-07	1.67857e-05	4.02857e-05	3.35714e-06	9.27791e-05	-1.83117e-05	3.2961e-05	-3.35714e-05	1.12922e-05	-3.50974e-05	1.00714e-05	4.57792e-06	-7.32467e-06
51	9	0	-4.57792e-06	1.22078e-06	8.54544e-05	5.70714e-05	7.32467e-06	9.39999e-05	-1.31234e-05	2.47207e-05	-4.60844e-05	5.79869e-06	-5.09675e-05	1.19026e-05	-4.27272e-06	-8.85064e-06
51	10	0	2.74675e-06	3.96753e-06	0.000153208	6.56168e-05	1.19026e-05	9.21687e-05	-6.71428e-06	1.83117e-05	-4.42532e-05	2.74675e-06	-3.32662e-05	1.28182e-05	-1.22078e-05	-8.85064e-06
51	11	0	1.31234e-05	5.4935e-06	0.000198376	6.28701e-05	6.40908e-06	8.66752e-05	-3.05194e-07	1.22078e-05	-2.74675e-05	4.27272e-06	-3.05194e-07	1.12922e-05	3.63181e-05	-7.01947e-06
51	12	0	2.56363e-05	6.10389e-06	0.0002115	5.31038e-05	-1.83117e-06	8.14869e-05	4.27272e-06	7.93505e-06	-9.76622e-06	7.32467e-06	6.40908e-06	7.93505e-06	0.000114143	-3.66233e-06
51	13	0	3.1435e-05	6.71428e-06	0.000193798	4.27272e-05	1.52597e-06	7.75194e-05	6.10389e-06	9.76622e-06	-3.05194e-06	8.85064e-06	-3.72337e-05	4.27272e-06	0.000100409	-1.22078e-06
51	14	0	2.99091e-05	7.01947e-06	0.000154428	3.41818e-05	1.80065e-05	7.08051e-05	5.4935e-06	1.61753e-05	-4.57792e-06	1.15974e-05	-0.000107123	1.52597e-06	-1.92272e-05	0
51	15	0	3.05194e-05	6.71428e-06	0.000108039	2.68571e-05	3.35714e-05	5.98181e-05	3.96753e-06	2.01428e-05	-4.88311e-06	2.07532e-05	-0.000151987	-1.22078e-06	-0.000104376	3.05194e-07
51	16	0	3.38766e-05	5.4935e-06	7.01947e-05	1.92272e-05	3.72337e-05	4.85259e-05	4.88311e-06	2.01428e-05	-2.13636e-06	3.32662e-05	-0.000152597	-5.4935e-06	-7.8435e-05	6.10389e-07
51	17	0	3.1435e-05	4.88311e-06	4.82207e-05	1.19026e-05	3.17402e-05	4.15064e-05	8.85064e-06	2.13636e-05	-1.22078e-06	3.96753e-05	-0.000130318	-8.54544e-06	-4.45584e-05	0
51	18	0	2.10584e-05	4.88311e-06	3.72337e-05	6.10389e-06	2.59415e-05	3.72337e-05	1.28182e-05	3.11298e-05	-3.66233e-06	3.41818e-05	-0.000104376	-5.79869e-06	-9.33895e-05	-1.22078e-06
51	19	0	1.12922e-05	5.4935e-06	2.71623e-05	2.74675e-06	2.41104e-05	3.08246e-05	1.40389e-05	4.82207e-05	-6.71428e-06	2.22792e-05	-6.89739e-05	1.83117e-06	-0.000167247	-4.27272e-06
52	0	0	5.1883e-06	6.40908e-06	1.31234e-05	1.52597e-06	2.25844e-05	2.10584e-05	1.40389e-05	6.22597e-05	-8.85064e-06	1.19026e-05	-2.31948e-05	9.46103e-06	-0.000213026	-7.62986e-06
52	1	0	-1.22078e-06	7.62986e-06	-3.35714e-06	1.52597e-06	1.70909e-05	1.0987e-05	1.43441e-05	6.37856e-05	-1.06818e-05	4.88311e-06	1.19026e-05	1.19026e-05	-0.000305805	-9.76622e-06
52	2	0	-7.01947e-06	7.62986e-06	-2.01428e-05	2.13636e-06	7.62986e-06	2.13636e-06	1.52597e-05	5.46298e-05	-1.19026e-05	3.05194e-07	2.07532e-05	1.06818e-05	-0.000487701	-9.76622e-06
52	3	0	-4.88311e-06	7.32467e-06	-3.35714e-05	2.44156e-06	-3.05194e-07	-5.1883e-06	1.55649e-05	4.2422e-05	-9.76622e-06	-1.52597e-06	1.03766e-05	9.46103e-06	-0.000640908	-8.85064e-06
52	4	0	3.66233e-06	6.71428e-06	-4.05909e-05	2.44156e-06	-7.01947e-06	-1.0987e-05	1.46493e-05	3.23506e-05	-2.44156e-06	-3.05194e-07	-1.0987e-05	1.00714e-05	-0.000666545	-8.24025e-06
52	5	0	8.54544e-06	6.71428e-06	-4.30324e-05	1.83117e-06	-2.16688e-05	-1.52597e-05	1.15974e-05	2.41104e-05	7.01947e-06	2.44156e-06	-4.66947e-05	1.00714e-05	-0.000637856	-7.93505e-06
52	6	0	7.01947e-06	6.40908e-06	-5.21882e-05	6.10389e-07	-4.91363e-05	-1.95324e-05	4.57792e-06	1.95324e-05	1.28182e-05	4.88311e-06	-8.30129e-05	8.54544e-06	-0.00063633	-7.32467e-06
52	7	0	1.15974e-05	4.88311e-06	-7.14155e-05	-3.05194e-07	-7.93505e-05	-2.59415e-05	-5.1883e-06	2.1974e-05	1.2513e-05	5.4935e-06	-8.9422e-05	5.1883e-06	-0.000592993	-6.40908e-06
52	8	0	3.2961e-05	3.05194e-06	-8.14869e-05	-3.05194e-07	-9.82726e-05	-3.11298e-05	-1.40389e-05	3.05194e-05	1.19026e-05	5.4935e-06	-6.86687e-05	2.74675e-06	-0.00046298	-6.10389e-06
52	9	0	6.37856e-05	1.83117e-06	-6.22597e-05	0	-0.000107428	-3.17402e-05	-1.98376e-05	3.60129e-05	1.64805e-05	5.1883e-06	-6.77532e-05	1.52597e-06	-0.000389123	-6.40908e-06
52	10	0	8.66752e-05	1.52597e-06	-2.68571e-05	0	-0.000119026	-2.89935e-05	-2.50259e-05	3.26558e-05	2.28896e-05	4.57792e-06	-0.000112312	1.52597e-06	-0.000464506	-7.32467e-06
52	11	0	8.9422e-05	1.22078e-06	-1.73961e-05	0	-0.000134286	-2.74675e-05	-3.32662e-05	2.77727e-05	2.13636e-05	5.1883e-06	-0.000151071	1.52597e-06	-0.000477324	-7.62986e-06
52	12	0	7.44674e-05	1.22078e-06	-5.12727e-05	9.15583e-07	-0.000144052	-2.80779e-05	-4.02857e-05	2.96039e-05	1.06818e-05	6.10389e-06	-0.000112617	0	-0.000155344	-7.32467e-06
52	13	0	5.85973e-05	1.83117e-06	-9.24739e-05	2.74675e-06	-0.000145883	-2.99091e-05	-3.90649e-05	3.38766e-05	2.13636e-06	5.1883e-06	1.22078e-06	-2.74675e-06	0.000403772	-6.10389e-06
52	14	0	6.31752e-05	3.66233e-06	-8.97272e-05	3.35714e-06	-0.000140695	-3.2961e-05	-3.08246e-05	3.17402e-05	4.57792e-06	3.66233e-06	0.000120857	-4.57792e-06	0.000816395	-4.88311e-06
52	15	0	8.91168e-05	6.40908e-06	-3.84545e-05	2.13636e-06	-0.000117805	-3.63181e-05	-2.50259e-05	2.25844e-05	1.46493e-05	3.66233e-06	0.000193798	-4.88311e-06	0.000892694	-4.88311e-06
52	16	0	0.000107428	9.76622e-06	1.49545e-05	2.74675e-06	-6.31752e-05	-3.81493e-05	-2.80779e-05	1.49545e-05	2.10584e-05	6.10389e-06	0.000224928	-3.66233e-06	0.000791979	-6.71428e-06
52	17	0	8.4844e-05	1.2513e-05	2.86883e-05	7.32467e-06	7.01947e-06	-3.75389e-05	-3.66233e-05	1.15974e-05	1.83117e-05	7.01947e-06	0.000224013	-1.52597e-06	0.000708356	-9.15583e-06
52	18	0	2.56363e-05	1.49545e-05	6.10389e-06	1.31234e-05	5.21882e-05	-3.78441e-05	-4.45584e-05	7.01947e-06	6.71428e-06	4.88311e-06	0.000169383	6.10389e-07	0.000648233	-1.06818e-05
52	19	0	-3.66233e-05	1.70909e-05	-1.95324e-05	1.73961e-05	5.4935e-05	-4.12012e-05	-4.85259e-05	0	-1.31234e-05	2.44156e-06	4.66947e-05	2.13636e-06	0.000559421	-1.2513e-05
53	0	0	-8.42337e-05	1.83117e-05	-3.1435e-05	1.77013e-05	3.93701e-05	-4.45584e-05	-4.82207e-05	-2.44156e-06	-3.66233e-05	2.13636e-06	-0.000100104	3.05194e-06	0.000467863	-1.55649e-05
53	1	0	-0.00012574	1.86169e-05	-4.33376e-05	1.40389e-05	3.32662e-05	-4.57792e-05	-4.02857e-05	9.15583e-07	-5.31038e-05	2.74675e-06	-0.000194104	4.88311e-06	0.000398889	-1.86169e-05
53	2	0	-0.0001645	1.92272e-05	-7.14155e-05	8.24025e-06	3.57077e-05	-4.63895e-05	-2.38052e-05	4.57792e-06	-5.31038e-05	1.83117e-06	-0.000193493	7.01947e-06	0.000317707	-1.86169e-05
53	3	0	-0.000178844	2.07532e-05	-9.91882e-05	2.44156e-06	3.84545e-05	-4.82207e-05	-1.83117e-06	3.66233e-06	-4.05909e-05	0	-0.000126961	7.93505e-06	0.00022737	-1.58701e-05
53	4	0	-0.000152597	2.25844e-05	-8.4844e-05	-6.10389e-07	5.21882e-05	-4.85259e-05	1.77013e-05	1.22078e-06	-2.59415e-05	0	-5.09675e-05	6.10389e-06	0.000199292	-1.31234e-05
53	5	0	-0.000104376	2.10584e-05	-1.19026e-05	-1.83117e-06	9.00324e-05	-4.76103e-05	3.1435e-05	-9.15583e-07	-1.52597e-05	0	3.35714e-06	2.74675e-06	0.000250259	-1.19026e-05
53	6	0	-6.25649e-05	1.46493e-05	8.45388e-05	-3.05194e-06	0.000137948	-4.85259e-05	3.75389e-05	-6.71428e-06	-5.79869e-06	0	4.36428e-05	9.15583e-07	0.000295428	-9.46103e-06
53	7	0	-3.23506e-05	7.62986e-06	0.000151987	-5.4935e-06	0.000169078	-5.21882e-05	3.78441e-05	-1.77013e-05	3.96753e-06	-9.15583e-07	8.11817e-05	9.15583e-07	0.000273149	-5.79869e-06
53	8	0	0	3.96753e-06	0.000171824	-7.93505e-06	0.000172435	-5.24934e-05	3.26558e-05	-3.08246e-05	1.0987e-05	-1.22078e-06	0.000111701	6.10389e-07	0.000226454	-2.13636e-06
53	9	0	3.32662e-05	3.05194e-06	0.000162974	-1.03766e-05	0.000155039	-4.88311e-05	2.28896e-05	-4.30324e-05	1.15974e-05	-1.22078e-06	0.000128487	0	0.000210279	-3.05194e-07
53	10	0	5.09675e-05	6.10389e-07	0.000137948	-1.12922e-05	0.000124825	-4.69999e-05	1.0987e-05	-5.46298e-05	6.71428e-06	-1.52597e-06	0.000132454	0	0.000199902	1.22078e-06
53	11	0	4.60844e-05	-4.27272e-06	8.66752e-05	-1.0987e-05	9.03375e-05	-5.03571e-05	6.10389e-07	-6.40908e-05	1.22078e-06	-1.52597e-06	0.000119026	1.52597e-06	0.000141	3.66233e-06
53	12	0	2.89935e-05	-9.46103e-06	7.62986e-06	-9.15583e-06	6.71428e-05	-5.37142e-05	-5.1883e-06	-6.56168e-05	-2.74675e-06	-1.52597e-06	7.08051e-05	2.44156e-06	3.78441e-05	5.79869e-06
53	13	0	1.0987e-05	-1.34286e-05	-6.77532e-05	-9.76622e-06	5.98181e-05	-5.43246e-05	-6.10389e-06	-5.70714e-05	-7.93505e-06	-3.66233e-06	-1.19026e-05	6.10389e-07	-5.43246e-05	6.40908e-06
53	14	0	-8.54544e-06	-1.70909e-05	-0.000104376	-1.43441e-05	5.37142e-05	-5.58506e-05	-3.35714e-06	-4.63895e-05	-1.46493e-05	-6.71428e-06	-8.7896e-05	-2.74675e-06	-9.39999e-05	7.32467e-06
53	15	0	-3.60129e-05	-2.25844e-05	-9.79674e-05	-2.01428e-05	3.93701e-05	-5.95129e-05	0	-4.05909e-05	-2.01428e-05	-7.01947e-06	-0.000109565	-5.4935e-06	-8.11817e-05	9.76622e-06
53	16	0	-7.11103e-05	-3.02142e-05	-7.47726e-05	-2.22792e-05	2.92987e-05	-6.01233e-05	3.05194e-06	-3.57077e-05	-2.0448e-05	-3.66233e-06	-7.96557e-05	-5.4935e-06	-5.6461e-05	1.15974e-05
53	17	0	-0.000105902	-3.84545e-05	-5.67662e-05	-2.13636e-05	3.78441e-05	-5.76817e-05	5.79869e-06	-2.13636e-05	-1.64805e-05	-1.22078e-06	-4.3948e-05	-3.66233e-06	-6.37856e-05	1.12922e-05
53	18	0	-0.000126961	-4.51688e-05	-4.66947e-05	-2.25844e-05	4.79155e-05	-5.76817e-05	7.32467e-06	4.57792e-06	-1.34286e-05	-3.35714e-06	-2.86883e-05	-2.13636e-06	-9.82726e-05	1.06818e-05
53	19	0	-0.000122688	-4.69999e-05	-2.83831e-05	-2.62467e-05	3.20454e-05	-5.79869e-05	7.93505e-06	3.32662e-05	-1.52597e-05	-7.32467e-06	-2.1974e-05	-2.13636e-06	-0.000105292	1.2513e-05
54	0	0	-9.76622e-05	-4.36428e-05	2.31948e-05	-2.80779e-05	-8.24025e-06	-4.79155e-05	8.85064e-06	5.12727e-05	-1.77013e-05	-9.76622e-06	-1.2513e-05	-3.05194e-06	-5.55454e-05	1.52597e-05
54	1	0	-7.14155e-05	-3.87597e-05	0.000119941	-2.56363e-05	-4.15064e-05	-3.26558e-05	1.22078e-05	4.73051e-05	-1.49545e-05	-1.03766e-05	-1.2513e-05	-2.13636e-06	-3.05194e-07	1.55649e-05
54	2	0	-5.76817e-05	-3.69285e-05	0.000230422	-2.41104e-05	-4.60844e-05	-4.15064e-05	1.70909e-05	1.89221e-05	-6.10389e-06	-9.46103e-06	-3.11298e-05	0	-1.12922e-05	1.37337e-05
54	3	0	-5.06623e-05	-3.69285e-05	0.000288714	-2.74675e-05	-3.11298e-05	-9.03375e-05	1.98376e-05	-2.16688e-05	1.83117e-06	-5.79869e-06	-5.21882e-05	1.52597e-06	-9.12531e-05	1.28182e-05
54	4	0	-3.87597e-05	-3.32662e-05	0.000256058	-3.20454e-05	-1.64805e-05	-0.000152292	1.86169e-05	-5.52402e-05	4.57792e-06	-9.15583e-07	-6.13441e-05	6.10389e-07	-0.00018098	1.49545e-05
54	5	0	-2.53311e-05	-2.41104e-05	0.000162669	-3.11298e-05	-1.0987e-05	-0.000183422	1.55649e-05	-6.95843e-05	3.66233e-06	9.15583e-07	-7.14155e-05	-3.05194e-07	-0.000235305	1.70909e-05
54	6	0	-2.13636e-05	-1.34286e-05	7.62986e-05	-2.47207e-05	-1.22078e-05	-0.000167552	1.52597e-05	-7.3857e-05	1.83117e-06	0	-9.70518e-05	-3.05194e-07	-0.000250259	1.70909e-05
54	7	0	-2.31948e-05	-7.01947e-06	3.23506e-05	-1.73961e-05	-1.37337e-05	-0.000120247	1.64805e-05	-8.24025e-05	6.10389e-07	-2.74675e-06	-0.000123909	0	-0.000239883	1.64805e-05
54	8	0	-1.67857e-05	-3.96753e-06	1.83117e-05	-1.22078e-05	-8.85064e-06	-6.22597e-05	1.55649e-05	-9.18635e-05	-1.52597e-06	-7.32467e-06	-0.000122688	0	-0.000218824	1.73961e-05
54	9	0	1.83117e-06	-1.83117e-06	1.34286e-05	-8.85064e-06	3.96753e-06	-9.46103e-06	1.22078e-05	-8.66752e-05	-3.35714e-06	-1.70909e-05	-8.54544e-05	-1.22078e-06	-0.000200513	1.89221e-05
54	10	0	2.0448e-05	6.10389e-07	1.55649e-05	-7.01947e-06	1.77013e-05	1.70909e-05	8.85064e-06	-6.71428e-05	-3.35714e-06	-2.62467e-05	-2.56363e-05	-6.10389e-07	-0.000183727	1.95324e-05
54	11	0	2.92987e-05	1.83117e-06	2.65519e-05	-8.54544e-06	2.38052e-05	5.79869e-06	6.40908e-06	-5.24934e-05	-1.83117e-06	-1.95324e-05	3.60129e-05	2.13636e-06	-0.00016511	1.86169e-05
54	12	0	3.23506e-05	2.13636e-06	3.81493e-05	-1.28182e-05	2.35e-05	-2.92987e-05	2.74675e-06	-4.79155e-05	0	5.79869e-06	7.47726e-05	4.88311e-06	-0.000171214	1.83117e-05
54	13	0	3.72337e-05	2.44156e-06	4.21168e-05	-1.49545e-05	2.22792e-05	-5.70714e-05	-3.05194e-06	-3.05194e-05	9.15583e-07	3.32662e-05	5.73766e-05	5.4935e-06	-0.000241104	2.0448e-05
54	14	0	4.30324e-05	4.27272e-06	4.15064e-05	-1.15974e-05	1.98376e-05	-6.19545e-05	-7.93505e-06	1.77013e-05	2.74675e-06	4.3948e-05	-1.89221e-05	3.35714e-06	-0.000357688	2.28896e-05
54	15	0	4.5474e-05	7.32467e-06	4.15064e-05	-5.1883e-06	1.19026e-05	-4.97467e-05	-8.24025e-06	7.5383e-05	3.96753e-06	4.05909e-05	-9.21687e-05	0	-0.000441616	2.25844e-05
54	16	0	4.48636e-05	1.00714e-05	3.99805e-05	0	6.10389e-07	-2.99091e-05	-4.88311e-06	9.76622e-05	4.27272e-06	3.69285e-05	-7.41622e-05	-2.13636e-06	-0.000443753	1.95324e-05
54	17	0	4.45584e-05	1.2513e-05	3.23506e-05	2.74675e-06	-8.24025e-06	-4.88311e-06	-2.44156e-06	7.14155e-05	3.96753e-06	3.50974e-05	4.48636e-05	-3.05194e-07	-0.000397363	1.67857e-05
54	18	0	4.42532e-05	1.49545e-05	2.0448e-05	5.1883e-06	-1.46493e-05	1.77013e-05	-1.22078e-06	2.59415e-05	3.05194e-06	2.56363e-05	0.000166941	5.4935e-06	-0.000349753	1.64805e-05
54	19	0	4.12012e-05	1.77013e-05	8.24025e-06	1.00714e-05	-2.01428e-05	2.56363e-05	0	-5.4935e-06	2.13636e-06	7.01947e-06	0.000185558	1.22078e-05	-0.000310078	1.80065e-05
55	0	0	3.66233e-05	2.10584e-05	-2.74675e-06	1.61753e-05	-2.31948e-05	1.70909e-05	1.52597e-06	-2.01428e-05	2.13636e-06	-1.2513e-05	0.00010926	1.46493e-05	-0.000293902	1.95324e-05
55	1	0	3.35714e-05	2.35e-05	-1.19026e-05	1.95324e-05	-2.38052e-05	6.10389e-06	2.13636e-06	-3.02142e-05	4.27272e-06	-2.65519e-05	3.69285e-05	1.15974e-05	-0.000334188	2.16688e-05
55	2	0	3.35714e-05	2.44156e-05	-1.67857e-05	1.80065e-05	-2.96039e-05	4.27272e-06	1.83117e-06	-3.84545e-05	6.71428e-06	-3.32662e-05	1.95324e-05	7.01947e-06	-0.000382714	2.41104e-05
55	3	0	3.54026e-05	2.44156e-05	-1.64805e-05	1.37337e-05	-4.57792e-05	1.22078e-05	1.83117e-06	-3.99805e-05	7.93505e-06	-2.92987e-05	-1.22078e-06	3.96753e-06	-0.000292071	2.56363e-05
55	4	0	3.63181e-05	2.22792e-05	-1.31234e-05	9.76622e-06	-6.50064e-05	2.62467e-05	0	-3.87597e-05	7.62986e-06	-1.34286e-05	-9.39999e-05	2.13636e-06	-9.76622e-06	2.41104e-05
55	5	0	3.47922e-05	1.80065e-05	-1.19026e-05	8.24025e-06	-7.72142e-05	4.57792e-05	-7.32467e-06	-4.15064e-05	6.71428e-06	3.35714e-06	-0.000225844	1.22078e-06	0.00026613	2.10584e-05
55	6	0	3.02142e-05	1.28182e-05	-1.80065e-05	7.32467e-06	-8.42337e-05	6.5922e-05	-1.83117e-05	-4.2422e-05	3.35714e-06	7.62986e-06	-0.000307636	1.83117e-06	0.000277422	1.95324e-05
55	7	0	2.50259e-05	1.12922e-05	-3.47922e-05	7.32467e-06	-9.52207e-05	7.75194e-05	-2.89935e-05	-2.92987e-05	-3.96753e-06	0	-0.000316181	2.74675e-06	3.72337e-05	1.98376e-05
55	8	0	2.44156e-05	1.52597e-05	-5.79869e-05	1.0987e-05	-0.00010987	7.8435e-05	-3.60129e-05	-4.57792e-06	-1.03766e-05	-7.01947e-06	-0.000310688	1.52597e-06	-0.000169688	2.01428e-05
55	9	0	3.26558e-05	2.25844e-05	-7.47726e-05	1.89221e-05	-0.000117805	7.41622e-05	-4.02857e-05	1.03766e-05	-7.93505e-06	-1.0987e-05	-0.000323811	-6.10389e-07	-0.000144967	1.89221e-05
55	10	0	4.97467e-05	2.83831e-05	-7.50778e-05	2.68571e-05	-0.000111091	7.14155e-05	-4.27272e-05	1.52597e-06	2.74675e-06	-1.92272e-05	-0.000309162	-1.52597e-06	6.71428e-06	1.77013e-05
55	11	0	7.20259e-05	2.92987e-05	-6.13441e-05	2.71623e-05	-8.88116e-05	6.98895e-05	-4.15064e-05	-2.31948e-05	1.28182e-05	-3.08246e-05	-0.000217298	0	8.11817e-05	1.77013e-05
55	12	0	9.09479e-05	2.56363e-05	-4.33376e-05	1.73961e-05	-5.31038e-05	7.17207e-05	-3.69285e-05	-4.36428e-05	1.55649e-05	-3.50974e-05	-8.39285e-05	1.52597e-06	4.91363e-05	1.83117e-05
55	13	0	9.64414e-05	1.89221e-05	-2.96039e-05	3.35714e-06	-1.22078e-05	7.96557e-05	-3.32662e-05	-4.85259e-05	1.58701e-05	-3.02142e-05	1.15974e-05	0	1.52597e-05	1.80065e-05
55	14	0	7.8435e-05	1.31234e-05	-2.31948e-05	-6.40908e-06	1.49545e-05	9.27791e-05	-3.32662e-05	-4.45584e-05	1.77013e-05	-2.99091e-05	5.40194e-05	-3.35714e-06	2.1974e-05	1.70909e-05
55	15	0	3.78441e-05	1.19026e-05	-2.56363e-05	-7.93505e-06	1.49545e-05	0.000101325	-3.50974e-05	-4.3948e-05	1.73961e-05	-4.15064e-05	9.91882e-05	-4.88311e-06	6.13441e-05	1.64805e-05
55	16	0	-8.54544e-06	1.49545e-05	-3.57077e-05	-1.83117e-06	3.05194e-07	9.85778e-05	-3.4487e-05	-5.15779e-05	9.46103e-06	-5.4935e-05	0.000183727	-4.27272e-06	0.000210889	1.64805e-05
55	17	0	-3.84545e-05	1.73961e-05	-4.88311e-05	6.71428e-06	6.10389e-07	8.75908e-05	-3.05194e-05	-6.31752e-05	-1.22078e-06	-5.82921e-05	0.000268876	-4.27272e-06	0.000544162	1.58701e-05
55	18	0	-4.2422e-05	1.49545e-05	-6.16493e-05	1.31234e-05	2.68571e-05	7.66038e-05	-2.41104e-05	-7.44674e-05	-6.10389e-06	-5.52402e-05	0.000310383	-4.57792e-06	0.000895135	1.58701e-05
55	19	0	-3.17402e-05	1.0987e-05	-7.41622e-05	1.64805e-05	5.89025e-05	7.04999e-05	-1.55649e-05	-8.20973e-05	-3.35714e-06	-5.4935e-05	0.00033785	-4.27272e-06	0.000932979	1.67857e-05
56	0	0	-2.50259e-05	8.54544e-06	-8.7896e-05	1.70909e-05	7.59934e-05	7.08051e-05	-4.57792e-06	-8.27077e-05	-9.15583e-07	-5.58506e-05	0.000415064	-3.05194e-06	0.000571934	1.73961e-05
56	1	0	-2.86883e-05	5.1883e-06	-0.000100714	1.31234e-05	7.90453e-05	7.6909e-05	5.79869e-06	-7.90453e-05	-2.74675e-06	-5.4935e-05	0.000530123	-3.35714e-06	0.00013337	1.64805e-05
56	2	0	-3.66233e-05	-4.27272e-06	-0.000107123	2.74675e-06	7.81298e-05	8.66752e-05	1.12922e-05	-8.17921e-05	-6.71428e-06	-5.61558e-05	0.000586584	-5.4935e-06	-3.93701e-05	1.40389e-05
56	3	0	-4.42532e-05	-1.89221e-05	-0.000102851	-1.00714e-05	6.80584e-05	9.52207e-05	1.12922e-05	-0.000100104	-1.00714e-05	-6.16493e-05	0.000520662	-7.62986e-06	5.4935e-06	1.19026e-05
56	4	0	-5.00519e-05	-3.11298e-05	-8.54544e-05	-1.58701e-05	3.99805e-05	9.8883e-05	1.06818e-05	-0.00012635	-1.2513e-05	-6.53116e-05	0.000372642	-7.62986e-06	-1.31234e-05	1.12922e-05
56	5	0	-4.91363e-05	-3.63181e-05	-5.82921e-05	-9.76622e-06	7.32467e-06	9.85778e-05	1.46493e-05	-0.000144662	-1.19026e-05	-6.37856e-05	0.000215162	-7.01947e-06	-0.0001645	1.22078e-05
56	6	0	-3.87597e-05	-3.90649e-05	-3.02142e-05	-1.52597e-06	-3.05194e-06	9.49155e-05	2.07532e-05	-0.000154428	-7.01947e-06	-6.56168e-05	6.68376e-05	-7.32467e-06	-0.000263078	1.34286e-05
56	7	0	-2.92987e-05	-4.48636e-05	-1.28182e-05	-6.71428e-06	1.22078e-05	8.57596e-05	2.22792e-05	-0.00017213	-6.10389e-07	-7.26363e-05	-7.81298e-05	-7.93505e-06	-0.000249649	1.43441e-05
56	8	0	-3.99805e-05	-5.15779e-05	-1.40389e-05	-2.77727e-05	2.71623e-05	7.20259e-05	1.61753e-05	-0.000201428	2.13636e-06	-6.86687e-05	-0.00018861	-8.24025e-06	-0.000300922	1.43441e-05
56	9	0	-7.17207e-05	-5.31038e-05	-3.54026e-05	-4.85259e-05	1.73961e-05	5.98181e-05	7.62986e-06	-0.000224318	1.52597e-06	-3.96753e-05	-0.000234084	-9.15583e-06	-0.000475493	1.37337e-05
56	10	0	-0.000100104	-4.79155e-05	-7.14155e-05	-5.31038e-05	-9.76622e-06	5.37142e-05	2.74675e-06	-0.000228285	3.05194e-07	-3.05194e-07	-0.000257889	-1.15974e-05	-0.000519136	1.40389e-05
56	11	0	-0.000103461	-3.87597e-05	-0.000101325	-4.12012e-05	-3.05194e-05	5.12727e-05	1.83117e-06	-0.000224623	0	2.28896e-05	-0.000323506	-1.34286e-05	-0.000227675	1.52597e-05
56	12	0	-8.637e-05	-2.74675e-05	-9.5831e-05	-2.56363e-05	-3.32662e-05	4.60844e-05	1.22078e-06	-0.000213026	0	2.77727e-05	-0.000406214	-1.15974e-05	0.000191662	1.61753e-05
56	13	0	-6.62272e-05	-1.61753e-05	-4.3948e-05	-1.77013e-05	-2.74675e-05	3.69285e-05	-1.52597e-06	-0.000153818	4.88311e-06	3.87597e-05	-0.000409571	-7.93505e-06	0.000365012	1.58701e-05
56	14	0	-4.85259e-05	-7.01947e-06	2.80779e-05	-1.77013e-05	-2.59415e-05	2.74675e-05	-7.01947e-06	-1.58701e-05	1.58701e-05	7.08051e-05	-0.000296649	-6.71428e-06	0.000256974	1.49545e-05
56	15	0	-2.56363e-05	-2.13636e-06	7.5383e-05	-1.89221e-05	-3.4487e-05	1.86169e-05	-1.34286e-05	0.00015748	2.56363e-05	0.000106818	-0.000130013	-9.46103e-06	0.000173045	1.37337e-05
56	16	0	3.96753e-06	-9.15583e-07	7.90453e-05	-1.67857e-05	-5.1883e-05	9.46103e-06	-1.95324e-05	0.000271318	2.59415e-05	0.000119941	1.98376e-05	-1.31234e-05	0.00030611	1.2513e-05
56	17	0	3.32662e-05	3.05194e-07	5.95129e-05	-1.2513e-05	-6.77532e-05	2.44156e-06	-2.35e-05	0.000277117	1.64805e-05	0.000103766	0.00013276	-1.40389e-05	0.000534701	1.06818e-05
56	18	0	5.67662e-05	3.05194e-06	4.33376e-05	-9.46103e-06	-7.08051e-05	3.05194e-06	-2.31948e-05	0.000216688	7.32467e-06	7.26363e-05	0.000194409	-1.31234e-05	0.00068211	8.24025e-06
56	19	0	7.17207e-05	5.4935e-06	3.2961e-05	-8.85064e-06	-5.73766e-05	1.06818e-05	-1.77013e-05	0.000154123	3.96753e-06	4.27272e-05	0.000174876	-1.19026e-05	0.000728804	7.32467e-06
57	0	0	7.20259e-05	7.01947e-06	1.70909e-05	-7.93505e-06	-3.93701e-05	1.80065e-05	-9.76622e-06	0.000103766	3.05194e-06	2.07532e-05	8.20973e-05	-1.06818e-05	0.00069096	8.24025e-06
57	1	0	5.70714e-05	8.54544e-06	-3.05194e-06	-5.4935e-06	-2.86883e-05	2.35e-05	-2.44156e-06	5.43246e-05	1.52597e-06	7.01947e-06	-1.64805e-05	-8.85064e-06	0.000521882	8.54544e-06
57	2	0	3.93701e-05	9.46103e-06	-1.43441e-05	-3.05194e-06	-2.47207e-05	3.4487e-05	1.22078e-06	2.10584e-05	6.10389e-07	-2.13636e-06	-5.85973e-05	-7.01947e-06	0.000244461	6.40908e-06
57	3	0	3.4487e-05	8.54544e-06	-1.03766e-05	-2.74675e-06	-1.89221e-05	5.37142e-05	2.74675e-06	3.38766e-05	9.15583e-07	-1.28182e-05	-3.72337e-05	-6.71428e-06	1.15974e-05	3.96753e-06
57	4	0	4.21168e-05	6.71428e-06	-2.44156e-06	-4.88311e-06	-1.0987e-05	7.14155e-05	4.27272e-06	8.27077e-05	0	-2.50259e-05	1.43441e-05	-7.32467e-06	-9.43051e-05	3.35714e-06
57	5	0	4.97467e-05	6.40908e-06	-6.10389e-07	-7.62986e-06	-7.01947e-06	7.81298e-05	8.85064e-06	0.000117805	-2.44156e-06	-3.2961e-05	5.52402e-05	-7.62986e-06	-0.000180675	3.96753e-06
57	6	0	5.1883e-05	7.93505e-06	-2.13636e-06	-1.00714e-05	-8.54544e-06	7.75194e-05	1.64805e-05	0.000111091	-3.66233e-06	-2.96039e-05	5.46298e-05	-7.62986e-06	-0.000361655	2.74675e-06
57	7	0	5.3409e-05	9.15583e-06	0	-1.19026e-05	-1.12922e-05	7.87402e-05	2.41104e-05	8.33181e-05	-1.22078e-06	-1.67857e-05	1.58701e-05	-7.93505e-06	-0.000603064	6.10389e-07
57	8	0	5.4935e-05	7.93505e-06	5.4935e-06	-1.31234e-05	-1.40389e-05	8.24025e-05	2.77727e-05	6.62272e-05	1.83117e-06	-3.96753e-06	-2.89935e-05	-8.54544e-06	-0.000837148	3.05194e-07
57	9	0	4.76103e-05	5.4935e-06	6.40908e-06	-1.2513e-05	-1.70909e-05	8.20973e-05	2.77727e-05	6.10389e-05	3.66233e-06	6.10389e-07	-8.08765e-05	-7.93505e-06	-0.0010578	3.05194e-06
57	10	0	3.1435e-05	5.79869e-06	1.52597e-06	-1.12922e-05	-1.67857e-05	7.78246e-05	2.74675e-05	5.40194e-05	5.4935e-06	-1.22078e-06	-0.00018861	-6.71428e-06	-0.00118629	5.4935e-06
57	11	0	1.77013e-05	7.93505e-06	-2.74675e-06	-1.00714e-05	-1.06818e-05	7.44674e-05	2.71623e-05	4.88311e-05	9.46103e-06	-5.4935e-06	-0.000344259	-5.79869e-06	-0.00104773	4.57792e-06
57	12	0	1.31234e-05	8.54544e-06	-4.27272e-06	-1.06818e-05	-5.4935e-06	7.50778e-05	2.38052e-05	6.22597e-05	1.34286e-05	-1.00714e-05	-0.000426051	-4.57792e-06	-0.000667155	2.44156e-06
57	13	0	1.28182e-05	4.57792e-06	-5.79869e-06	-1.37337e-05	-9.15583e-06	7.87402e-05	1.43441e-05	9.33895e-05	1.31234e-05	-1.77013e-05	-0.000339681	-3.05194e-06	-0.000388818	3.05194e-06
57	14	0	1.12922e-05	-1.52597e-06	-1.03766e-05	-1.98376e-05	-1.64805e-05	8.69804e-05	-6.10389e-07	0.000118721	8.24025e-06	-2.56363e-05	-0.00017976	-9.15583e-07	-0.000435207	5.1883e-06
57	15	0	1.06818e-05	-6.40908e-06	-1.37337e-05	-2.50259e-05	-2.07532e-05	9.8883e-05	-1.67857e-05	0.000119026	2.13636e-06	-2.68571e-05	-0.000123299	9.15583e-07	-0.000502655	7.32467e-06
57	16	0	1.37337e-05	-6.71428e-06	-1.2513e-05	-2.50259e-05	-2.71623e-05	0.000107428	-3.02142e-05	9.79674e-05	3.05194e-07	-2.0448e-05	-0.000192578	3.05194e-06	-0.000123604	9.46103e-06
57	17	0	1.86169e-05	-3.96753e-06	-8.54544e-06	-1.83117e-05	-4.60844e-05	0.000107428	-3.87597e-05	7.11103e-05	3.66233e-06	-1.37337e-05	-0.000254837	4.88311e-06	0.000630532	1.19026e-05
57	18	0	2.22792e-05	-6.10389e-07	-3.96753e-06	-8.85064e-06	-6.83635e-05	0.000104071	-4.15064e-05	4.45584e-05	8.24025e-06	-1.43441e-05	-0.000246902	3.66233e-06	0.0011695	1.43441e-05
57	19	0	2.16688e-05	1.22078e-06	0	3.35714e-06	-7.3857e-05	0.000101935	-3.87597e-05	1.55649e-05	8.54544e-06	-2.0448e-05	-0.000230117	0	0.00112952	1.43441e-05
58	0	0	1.12922e-05	2.44156e-06	-9.15583e-07	2.16688e-05	-5.85973e-05	9.39999e-05	-3.23506e-05	-1.58701e-05	2.74675e-06	-2.50259e-05	-0.000204175	-3.66233e-06	0.000768174	1.22078e-05
58	1	0	-8.85064e-06	3.66233e-06	-1.43441e-05	4.33376e-05	-4.08961e-05	7.32467e-05	-2.47207e-05	-4.36428e-05	-4.57792e-06	-2.50259e-05	-4.02857e-05	-2.44156e-06	0.000516999	1.00714e-05
58	2	0	-2.47207e-05	4.88311e-06	-3.66233e-05	5.82921e-05	-3.32662e-05	5.00519e-05	-1.73961e-05	-6.77532e-05	-9.76622e-06	-2.13636e-05	0.000302448	1.22078e-06	0.000448025	8.54544e-06
58	3	0	-1.58701e-05	5.79869e-06	-4.91363e-05	6.10389e-05	-2.74675e-05	4.21168e-05	-8.85064e-06	-9.97986e-05	-1.06818e-05	-1.73961e-05	0.000639382	2.44156e-06	0.000376305	7.01947e-06
58	4	0	1.95324e-05	6.71428e-06	-4.18116e-05	5.85973e-05	-1.12922e-05	5.15779e-05	6.10389e-07	-0.000142221	-9.15583e-06	-1.98376e-05	0.000751694	-9.15583e-07	0.000248733	6.10389e-06
58	5	0	5.82921e-05	8.85064e-06	-2.74675e-05	6.19545e-05	1.15974e-05	6.22597e-05	1.00714e-05	-0.000176708	-5.1883e-06	-2.96039e-05	0.000636025	-5.4935e-06	0.000179149	6.10389e-06
58	6	0	7.47726e-05	1.0987e-05	-2.68571e-05	6.92791e-05	3.11298e-05	6.50064e-05	1.64805e-05	-0.000179454	0	-3.38766e-05	0.000458707	-7.01947e-06	0.000208753	5.4935e-06
58	7	0	6.62272e-05	1.12922e-05	-4.12012e-05	7.08051e-05	4.15064e-05	6.62272e-05	1.86169e-05	-0.000153513	3.35714e-06	-1.83117e-05	0.00033724	-6.40908e-06	0.000263078	3.05194e-06
58	8	0	4.73051e-05	1.03766e-05	-5.46298e-05	6.28701e-05	4.36428e-05	7.11103e-05	1.73961e-05	-0.000121467	2.74675e-06	7.93505e-06	0.000267961	-6.10389e-06	0.000300616	2.13636e-06
58	9	0	3.17402e-05	9.46103e-06	-5.85973e-05	5.24934e-05	3.84545e-05	7.41622e-05	1.67857e-05	-9.24739e-05	-6.10389e-07	1.67857e-05	0.00022035	-6.71428e-06	0.000328084	4.27272e-06
58	10	0	2.16688e-05	8.85064e-06	-5.76817e-05	4.60844e-05	3.05194e-05	6.95843e-05	1.95324e-05	-5.03571e-05	-3.05194e-06	-3.05194e-06	0.000194409	-6.71428e-06	0.000299396	7.32467e-06
58	11	0	1.22078e-05	7.93505e-06	-5.67662e-05	4.21168e-05	2.56363e-05	6.4396e-05	2.41104e-05	1.40389e-05	-3.35714e-06	-3.08246e-05	0.000194104	-6.10389e-06	0.000162058	6.71428e-06
58	12	0	-3.35714e-06	7.32467e-06	-5.55454e-05	3.63181e-05	2.28896e-05	6.62272e-05	2.59415e-05	7.90453e-05	-3.66233e-06	-4.51688e-05	0.000221571	-5.4935e-06	-2.13636e-06	3.66233e-06
58	13	0	-2.89935e-05	8.54544e-06	-5.43246e-05	2.99091e-05	1.64805e-05	7.08051e-05	2.22792e-05	0.000110786	-7.62986e-06	-5.03571e-05	0.000288409	-4.27272e-06	-3.99805e-05	2.44156e-06
58	14	0	-5.85973e-05	1.15974e-05	-5.27986e-05	2.53311e-05	7.62986e-06	7.11103e-05	1.58701e-05	9.61362e-05	-1.28182e-05	-5.70714e-05	0.00037722	-2.44156e-06	3.96753e-05	3.05194e-06
58	15	0	-8.11817e-05	1.49545e-05	-4.76103e-05	2.35e-05	4.57792e-06	6.80584e-05	1.34286e-05	4.57792e-05	-1.46493e-05	-5.43246e-05	0.000415675	-9.15583e-07	2.38052e-05	1.52597e-06
58	16	0	-9.33895e-05	1.67857e-05	-4.02857e-05	2.31948e-05	1.0987e-05	6.65324e-05	1.80065e-05	-2.65519e-05	-1.0987e-05	-2.99091e-05	0.000340597	-3.05194e-07	-0.000237136	-2.74675e-06
58	17	0	-9.85778e-05	1.83117e-05	-3.93701e-05	2.44156e-05	2.13636e-05	6.53116e-05	2.44156e-05	-0.000108954	-6.10389e-06	-1.83117e-06	0.000173656	3.05194e-07	-0.000606116	-4.88311e-06
58	18	0	-9.67466e-05	1.98376e-05	-4.05909e-05	2.71623e-05	2.92987e-05	5.98181e-05	2.62467e-05	-0.00018037	-3.35714e-06	2.13636e-06	-9.46103e-06	2.74675e-06	-0.000789843	-2.13636e-06
58	19	0	-7.93505e-05	2.01428e-05	-1.61753e-05	2.80779e-05	3.57077e-05	5.1883e-05	2.07532e-05	-0.000216688	-6.10389e-07	-1.46493e-05	-0.000167552	5.4935e-06	-0.000661661	6.10389e-07
59	0	0	-4.02857e-05	1.80065e-05	5.27986e-05	2.38052e-05	4.2422e-05	4.69999e-05	1.06818e-05	-0.000207532	7.93505e-06	-3.02142e-05	-0.00029787	5.4935e-06	-0.000372642	-6.10389e-07
59	1	0	7.32467e-06	1.55649e-05	0.000139779	1.28182e-05	4.91363e-05	4.69999e-05	0	-0.000166026	2.22792e-05	-3.93701e-05	-0.000385766	3.35714e-06	-0.000148324	-4.57792e-06
59	2	0	4.18116e-05	1.61753e-05	0.000192578	-3.05194e-07	5.61558e-05	4.76103e-05	-9.76622e-06	-0.000115363	3.4487e-05	-5.12727e-05	-0.000407435	1.83117e-06	-4.48636e-05	-6.40908e-06
59	3	0	5.12727e-05	1.83117e-05	0.000190136	-1.06818e-05	6.25649e-05	4.51688e-05	-1.92272e-05	-7.08051e-05	3.81493e-05	-5.6461e-05	-0.000379662	2.13636e-06	5.95129e-05	-5.4935e-06
59	4	0	4.2422e-05	1.55649e-05	0.000159006	-1.70909e-05	6.62272e-05	4.02857e-05	-2.65519e-05	-2.68571e-05	3.38766e-05	-3.35714e-05	-0.000347006	3.05194e-06	0.000279863	-4.27272e-06
59	5	0	2.59415e-05	2.13636e-06	0.000130623	-2.41104e-05	6.50064e-05	3.32662e-05	-2.96039e-05	3.23506e-05	2.59415e-05	1.03766e-05	-0.000312519	1.83117e-06	0.000578343	-2.74675e-06
59	6	0	5.79869e-06	-1.77013e-05	0.000108039	-3.63181e-05	6.19545e-05	2.41104e-05	-2.83831e-05	0.000106818	1.89221e-05	3.93701e-05	-0.000234389	-1.52597e-06	0.000802356	0
59	7	0	-1.73961e-05	-3.60129e-05	8.17921e-05	-5.12727e-05	5.61558e-05	1.31234e-05	-2.47207e-05	0.000166941	1.49545e-05	3.41818e-05	-0.00010987	-5.79869e-06	0.000834402	2.44156e-06
59	8	0	-3.47922e-05	-4.42532e-05	5.52402e-05	-5.92077e-05	4.12012e-05	3.35714e-06	-2.22792e-05	0.000182201	1.46493e-05	1.34286e-05	-7.62986e-06	-8.24025e-06	0.000704389	9.15583e-07
59	9	0	-3.47922e-05	-4.12012e-05	3.87597e-05	-5.6461e-05	1.73961e-05	-4.57792e-06	-2.16688e-05	0.00015748	1.37337e-05	6.10389e-07	1.06818e-05	-7.93505e-06	0.000566136	-3.35714e-06
59	10	0	-1.95324e-05	-3.08246e-05	3.41818e-05	-4.97467e-05	-3.05194e-07	-1.19026e-05	-2.22792e-05	0.000123604	7.32467e-06	-3.96753e-06	-2.1974e-05	-5.4935e-06	0.000549655	-5.79869e-06
59	11	0	-2.44156e-06	-1.86169e-05	3.66233e-05	-4.42532e-05	-1.83117e-06	-1.70909e-05	-2.22792e-05	9.52207e-05	-3.66233e-06	-5.79869e-06	-2.13636e-05	-2.44156e-06	0.000622597	-4.57792e-06
59	12	0	7.93505e-06	-8.85064e-06	4.36428e-05	-3.66233e-05	6.71428e-06	-1.86169e-05	-1.98376e-05	6.01233e-05	-1.37337e-05	0	3.84545e-05	6.10389e-07	0.000619239	-2.44156e-06
59	13	0	1.67857e-05	-4.27272e-06	5.09675e-05	-2.13636e-05	1.19026e-05	-1.70909e-05	-1.40389e-05	1.55649e-05	-1.67857e-05	1.46493e-05	9.64414e-05	3.96753e-06	0.000416285	-3.05194e-06
59	14	0	2.74675e-05	-4.27272e-06	4.85259e-05	-1.22078e-06	1.12922e-05	-1.43441e-05	-5.1883e-06	-1.31234e-05	-1.0987e-05	2.25844e-05	9.91882e-05	7.62986e-06	5.21882e-05	-5.4935e-06
59	15	0	3.47922e-05	-6.40908e-06	3.08246e-05	1.55649e-05	8.54544e-06	-1.31234e-05	3.66233e-06	-9.15583e-06	-3.05194e-07	1.34286e-05	7.87402e-05	9.76622e-06	-0.000329305	-7.01947e-06
59	16	0	3.60129e-05	-7.93505e-06	4.88311e-06	2.83831e-05	-1.52597e-06	-1.28182e-05	9.15583e-06	7.01947e-06	7.32467e-06	-2.13636e-06	0.000104376	7.32467e-06	-0.000593603	-7.62986e-06
59	17	0	3.69285e-05	-8.24025e-06	-1.52597e-05	4.30324e-05	-2.62467e-05	-1.34286e-05	9.46103e-06	9.15583e-06	7.01947e-06	-6.40908e-06	0.000182201	3.05194e-07	-0.000649454	-8.24025e-06
59	18	0	3.93701e-05	-8.24025e-06	-2.50259e-05	5.73766e-05	-5.15779e-05	-1.61753e-05	7.32467e-06	3.96753e-06	2.13636e-06	4.88311e-06	0.000249039	-7.01947e-06	-0.000477019	-9.15583e-06
59	19	0	2.77727e-05	-7.62986e-06	-2.77727e-05	6.19545e-05	-5.55454e-05	-2.10584e-05	7.01947e-06	1.70909e-05	2.44156e-06	2.56363e-05	0.000260026	-1.12922e-05	-0.000214246	-1.06818e-05
60	0	0	-1.12922e-05	-6.71428e-06	-2.86883e-05	5.1883e-05	-3.90649e-05	-2.68571e-05	8.24025e-06	4.73051e-05	7.32467e-06	4.97467e-05	0.000232558	-1.12922e-05	-0.000122383	-1.12922e-05
60	1	0	-6.80584e-05	-6.40908e-06	-2.65519e-05	3.41818e-05	-2.68571e-05	-3.20454e-05	6.40908e-06	6.77532e-05	2.44156e-06	7.20259e-05	0.000194409	-9.46103e-06	-0.000302448	-1.0987e-05
60	2	0	-0.000115363	-7.01947e-06	-2.31948e-05	1.98376e-05	-3.26558e-05	-3.69285e-05	-1.52597e-06	6.65324e-05	-2.0448e-05	8.08765e-05	0.000140695	-6.71428e-06	-0.000485564	-8.54544e-06
60	3	0	-0.000140084	-6.71428e-06	-2.53311e-05	1.0987e-05	-4.63895e-05	-4.21168e-05	-1.64805e-05	5.58506e-05	-4.66947e-05	6.5922e-05	7.44674e-05	-4.27272e-06	-0.00028261	-5.79869e-06
60	4	0	-0.00014924	-3.96753e-06	-4.21168e-05	5.79869e-06	-5.31038e-05	-4.63895e-05	-3.38766e-05	4.63895e-05	-5.27986e-05	3.32662e-05	4.73051e-05	-3.96753e-06	0.00032259	-4.57792e-06
60	5	0	-0.000145883	-9.15583e-07	-6.62272e-05	2.44156e-06	-5.21882e-05	-4.63895e-05	-4.76103e-05	3.26558e-05	-3.75389e-05	1.52597e-06	0.000102545	-5.4935e-06	0.000886285	-6.10389e-06
60	6	0	-0.000125435	-9.15583e-07	-7.41622e-05	3.05194e-07	-4.69999e-05	-4.30324e-05	-5.1883e-05	1.19026e-05	-2.07532e-05	-1.15974e-05	0.000200208	-6.71428e-06	0.000987304	-8.85064e-06
60	7	0	-9.06427e-05	-1.83117e-06	-4.51688e-05	-9.15583e-07	-3.41818e-05	-3.99805e-05	-4.30324e-05	-8.24025e-06	-1.49545e-05	-7.62986e-06	0.000244766	-5.79869e-06	0.000663493	-1.15974e-05
60	8	0	-6.04285e-05	-1.52597e-06	6.40908e-06	-2.74675e-06	-1.40389e-05	-4.05909e-05	-2.41104e-05	-2.41104e-05	-1.22078e-05	1.83117e-06	0.000194104	-4.27272e-06	0.000288409	-1.37337e-05
60	9	0	-4.5474e-05	9.15583e-07	4.02857e-05	-3.96753e-06	3.05194e-06	-4.42532e-05	-4.88311e-06	-4.36428e-05	-4.57792e-06	9.76622e-06	8.97272e-05	-6.10389e-06	0.000123909	-1.43441e-05
60	10	0	-3.50974e-05	3.35714e-06	3.17402e-05	-3.96753e-06	8.85064e-06	-4.76103e-05	7.62986e-06	-6.89739e-05	3.96753e-06	2.31948e-05	-8.54544e-06	-1.0987e-05	0.000127571	-1.22078e-05
60	11	0	-1.43441e-05	4.88311e-06	-6.10389e-07	-3.35714e-06	7.32467e-06	-4.88311e-05	1.46493e-05	-8.36233e-05	7.62986e-06	4.97467e-05	-7.93505e-05	-1.43441e-05	0.00012635	-9.46103e-06
60	12	0	1.0987e-05	6.71428e-06	-2.16688e-05	-3.05194e-06	7.93505e-06	-4.94415e-05	2.10584e-05	-7.11103e-05	1.00714e-05	7.75194e-05	-0.000123299	-1.40389e-05	3.38766e-05	-8.85064e-06
60	13	0	2.35e-05	7.62986e-06	-2.07532e-05	-3.05194e-06	1.2513e-05	-5.15779e-05	2.86883e-05	-3.23506e-05	1.61753e-05	8.27077e-05	-0.000151376	-1.0987e-05	-0.000113838	-1.0987e-05
60	14	0	1.86169e-05	6.40908e-06	-1.43441e-05	-2.13636e-06	1.40389e-05	-5.58506e-05	3.41818e-05	1.43441e-05	2.25844e-05	6.01233e-05	-0.000188915	-7.93505e-06	-0.000238357	-1.12922e-05
60	15	0	1.19026e-05	3.05194e-06	-1.55649e-05	-1.22078e-06	9.76622e-06	-6.13441e-05	3.4487e-05	5.00519e-05	2.25844e-05	3.4487e-05	-0.000252701	-5.1883e-06	-0.000280779	-8.54544e-06
60	16	0	1.67857e-05	6.10389e-07	-1.98376e-05	-6.10389e-07	4.27272e-06	-6.62272e-05	3.05194e-05	6.50064e-05	1.77013e-05	3.26558e-05	-0.000302142	-3.66233e-06	-0.000241104	-5.79869e-06
60	17	0	2.99091e-05	-6.10389e-07	-1.95324e-05	3.05194e-07	5.1883e-06	-6.92791e-05	2.62467e-05	6.10389e-05	1.28182e-05	5.06623e-05	-0.000267045	-3.96753e-06	-0.000177928	-7.62986e-06
60	18	0	3.78441e-05	-4.88311e-06	-1.58701e-05	1.83117e-06	1.55649e-05	-6.98895e-05	2.35e-05	4.66947e-05	9.76622e-06	6.31752e-05	-0.000135201	-5.1883e-06	-0.000159617	-1.19026e-05
60	19	0	3.54026e-05	-1.28182e-05	-1.2513e-05	2.13636e-06	3.08246e-05	-6.68376e-05	2.16688e-05	3.1435e-05	6.40908e-06	6.01233e-05	2.74675e-05	-4.57792e-06	-0.000190441	-1.40389e-05
61	0	0	3.02142e-05	-2.01428e-05	-9.15583e-06	6.10389e-07	3.84545e-05	-6.07337e-05	1.98376e-05	1.67857e-05	3.66233e-06	5.70714e-05	0.000157175	-1.52597e-06	-0.000205091	-1.40389e-05
61	1	0	2.99091e-05	-2.28896e-05	-5.4935e-06	-2.13636e-06	3.08246e-05	-5.52402e-05	1.89221e-05	3.05194e-07	3.05194e-06	6.95843e-05	0.000239272	6.10389e-07	-0.00015748	-1.55649e-05
61	2	0	3.47922e-05	-2.16688e-05	-5.79869e-06	-6.71428e-06	1.37337e-05	-5.46298e-05	1.92272e-05	-2.07532e-05	2.74675e-06	8.97272e-05	0.000268876	0	-0.00010163	-1.80065e-05
61	3	0	3.75389e-05	-2.01428e-05	-1.0987e-05	-1.15974e-05	6.10389e-07	-5.76817e-05	2.07532e-05	-4.63895e-05	3.05194e-07	9.64414e-05	0.000228285	-1.22078e-06	-0.000140389	-1.92272e-05
61	4	0	3.2961e-05	-1.89221e-05	-1.61753e-05	-1.46493e-05	-1.22078e-06	-6.13441e-05	2.28896e-05	-7.44674e-05	-2.44156e-06	7.90453e-05	0.000132149	-1.52597e-06	-0.000284746	-1.89221e-05
61	5	0	2.47207e-05	-1.64805e-05	-1.73961e-05	-1.46493e-05	1.52597e-06	-6.47012e-05	2.47207e-05	-9.7357e-05	-3.66233e-06	4.88311e-05	3.23506e-05	-3.05194e-07	-0.000430629	-1.92272e-05
61	6	0	1.95324e-05	-1.2513e-05	-1.67857e-05	-1.31234e-05	2.44156e-06	-7.04999e-05	2.59415e-05	-0.000102851	-3.05194e-06	2.44156e-05	-6.37856e-05	0	-0.000530428	-2.07532e-05
61	7	0	2.0448e-05	-8.85064e-06	-1.64805e-05	-1.19026e-05	6.10389e-07	-7.93505e-05	2.53311e-05	-8.4844e-05	-2.13636e-06	1.43441e-05	-0.000214857	0	-0.000710798	-2.13636e-05
61	8	0	2.31948e-05	-7.32467e-06	-1.55649e-05	-9.46103e-06	-1.22078e-06	-8.57596e-05	2.35e-05	-5.3409e-05	-2.44156e-06	1.46493e-05	-0.000444668	0	-0.00109473	-1.98376e-05
61	9	0	2.38052e-05	-5.79869e-06	-1.34286e-05	-3.96753e-06	-2.74675e-06	-8.69804e-05	2.01428e-05	-3.20454e-05	-2.74675e-06	1.77013e-05	-0.000692181	1.22078e-06	-0.00154093	-1.83117e-05
61	10	0	2.31948e-05	-2.44156e-06	-1.0987e-05	1.22078e-06	-3.66233e-06	-8.69804e-05	1.49545e-05	-3.60129e-05	-1.83117e-06	2.0448e-05	-0.000887811	3.35714e-06	-0.00173534	-1.70909e-05
61	11	0	2.41104e-05	2.13636e-06	-7.62986e-06	3.66233e-06	-2.74675e-06	-8.91168e-05	9.46103e-06	-5.79869e-05	3.05194e-07	1.83117e-05	-0.00100287	6.71428e-06	-0.00157023	-1.37337e-05
61	12	0	2.68571e-05	7.32467e-06	-2.44156e-06	4.88311e-06	0	-9.06427e-05	3.96753e-06	-7.59934e-05	2.13636e-06	5.79869e-06	-0.000983031	1.0987e-05	-0.00125587	-7.93505e-06
61	13	0	2.89935e-05	1.0987e-05	3.35714e-06	6.71428e-06	1.83117e-06	-8.75908e-05	-3.05194e-07	-7.62986e-05	6.10389e-07	-1.49545e-05	-0.000753525	1.40389e-05	-0.000971129	-3.96753e-06
61	14	0	2.99091e-05	1.31234e-05	7.32467e-06	6.10389e-06	1.22078e-06	-8.42337e-05	-5.79869e-06	-6.34804e-05	-3.96753e-06	-3.66233e-05	-0.000380272	1.40389e-05	-0.00059696	-5.4935e-06
61	15	0	3.11298e-05	1.46493e-05	9.76622e-06	-1.52597e-06	-1.22078e-06	-8.57596e-05	-1.34286e-05	-4.97467e-05	-6.71428e-06	-5.43246e-05	-0.000108344	1.12922e-05	2.99091e-05	-1.15974e-05
61	16	0	3.26558e-05	1.58701e-05	1.37337e-05	-1.40389e-05	-2.74675e-06	-8.97272e-05	-2.35e-05	-3.66233e-05	-3.35714e-06	-7.20259e-05	-9.5831e-05	7.32467e-06	0.000742538	-1.73961e-05
61	17	0	3.32662e-05	1.55649e-05	1.92272e-05	-2.47207e-05	-3.35714e-06	-8.637e-05	-3.1435e-05	-1.77013e-05	1.52597e-06	-9.00324e-05	-0.000194714	3.66233e-06	0.00115974	-1.95324e-05
61	18	0	3.1435e-05	1.40389e-05	2.1974e-05	-2.96039e-05	-3.66233e-06	-7.47726e-05	-3.41818e-05	7.01947e-06	1.52597e-06	-0.000100409	-0.000152902	0	0.00114967	-1.86169e-05
61	19	0	2.86883e-05	1.2513e-05	2.0448e-05	-2.99091e-05	-4.88311e-06	-6.31752e-05	-3.23506e-05	2.89935e-05	-4.57792e-06	-9.76622e-05	3.32662e-05	-2.13636e-06	0.00095709	-1.64805e-05
62	0	0	2.71623e-05	1.28182e-05	1.70909e-05	-2.56363e-05	-6.71428e-06	-5.85973e-05	-2.80779e-05	4.05909e-05	-9.76622e-06	-9.09479e-05	0.000149545	-2.13636e-06	0.000849356	-1.58701e-05
62	1	0	2.68571e-05	1.46493e-05	1.46493e-05	-1.86169e-05	-7.93505e-06	-5.92077e-05	-2.1974e-05	4.36428e-05	-9.15583e-06	-9.18635e-05	0.00011811	0	0.000814869	-1.58701e-05
62	2	0	2.53311e-05	1.52597e-05	1.2513e-05	-1.52597e-05	-8.54544e-06	-6.01233e-05	-1.43441e-05	3.84545e-05	-4.57792e-06	-9.91882e-05	0.000102851	3.66233e-06	0.000692486	-1.31234e-05
62	3	0	2.25844e-05	1.34286e-05	9.76622e-06	-1.98376e-05	-8.54544e-06	-5.89025e-05	-6.40908e-06	1.98376e-05	-1.22078e-06	-0.000103766	0.000221266	5.79869e-06	0.000443753	-7.32467e-06
62	4	0	1.95324e-05	9.15583e-06	6.71428e-06	-2.62467e-05	-7.93505e-06	-5.55454e-05	-9.15583e-07	-9.46103e-06	-6.10389e-07	-0.000106208	0.000345175	6.10389e-06	0.000190136	-2.44156e-06
62	5	0	1.77013e-05	3.96753e-06	4.57792e-06	-2.47207e-05	-8.24025e-06	-4.73051e-05	1.83117e-06	-2.92987e-05	-1.22078e-06	-0.000113227	0.000293292	4.88311e-06	4.73051e-05	-3.05194e-06
62	6	0	1.49545e-05	-3.05194e-07	3.05194e-06	-1.58701e-05	-9.76622e-06	-3.60129e-05	3.66233e-06	-2.10584e-05	-1.83117e-06	-0.000120247	8.91168e-05	2.44156e-06	1.49545e-05	-7.93505e-06
62	7	0	1.19026e-05	-1.83117e-06	1.83117e-06	-7.32467e-06	-1.28182e-05	-2.86883e-05	5.1883e-06	8.24025e-06	-1.83117e-06	-0.000112922	-9.61362e-05	0	1.95324e-05	-1.2513e-05
62	8	0	9.76622e-06	0	1.52597e-06	-1.52597e-06	-1.49545e-05	-2.99091e-05	3.96753e-06	3.1435e-05	-1.83117e-06	-9.00324e-05	-0.00017335	-1.52597e-06	9.76622e-06	-1.49545e-05
62	9	0	1.00714e-05	3.05194e-07	3.35714e-06	3.35714e-06	-1.43441e-05	-3.2961e-05	-1.22078e-06	2.47207e-05	-2.44156e-06	-7.20259e-05	-0.000184643	0	9.76622e-06	-1.70909e-05
62	10	0	1.22078e-05	-5.79869e-06	6.71428e-06	4.88311e-06	-1.03766e-05	-2.74675e-05	-7.32467e-06	-1.31234e-05	-3.96753e-06	-7.72142e-05	-0.000173656	3.96753e-06	8.9422e-05	-1.98376e-05
62	11	0	1.43441e-05	-1.58701e-05	8.85064e-06	-1.52597e-06	-6.10389e-06	-1.31234e-05	-9.46103e-06	-6.47012e-05	-5.1883e-06	-9.5831e-05	-0.000119026	8.24025e-06	0.000262772	-2.10584e-05
62	12	0	1.64805e-05	-1.98376e-05	8.54544e-06	-1.15974e-05	-4.88311e-06	-1.83117e-06	-7.62986e-06	-0.000103156	-4.27272e-06	-0.000100714	1.22078e-06	9.76622e-06	0.000430019	-1.89221e-05
62	13	0	1.83117e-05	-1.31234e-05	7.62986e-06	-1.49545e-05	-5.79869e-06	-4.57792e-06	-4.88311e-06	-0.000113838	-1.83117e-06	-7.66038e-05	0.00014985	8.24025e-06	0.000450162	-1.58701e-05
62	14	0	1.73961e-05	-5.1883e-06	9.15583e-06	-1.46493e-05	-6.71428e-06	-1.61753e-05	-2.74675e-06	-0.000111701	6.10389e-07	-3.20454e-05	0.000262772	5.1883e-06	0.000288714	-1.46493e-05
62	15	0	1.2513e-05	-9.46103e-06	1.2513e-05	-2.0448e-05	-7.32467e-06	-2.28896e-05	-6.10389e-07	-0.000122688	2.44156e-06	1.43441e-05	0.000310383	2.44156e-06	6.37856e-05	-1.40389e-05
62	16	0	7.93505e-06	-2.74675e-05	1.46493e-05	-2.83831e-05	-8.24025e-06	-1.92272e-05	1.83117e-06	-0.000147714	4.57792e-06	5.12727e-05	0.000311909	1.83117e-06	-5.76817e-05	-1.03766e-05
62	17	0	7.62986e-06	-4.60844e-05	1.34286e-05	-2.50259e-05	-9.46103e-06	-1.46493e-05	4.88311e-06	-0.000159311	7.62986e-06	7.41622e-05	0.000299701	3.05194e-06	-1.55649e-05	-3.35714e-06
62	18	0	1.0987e-05	-5.3409e-05	1.19026e-05	-9.15583e-06	-8.85064e-06	-2.10584e-05	6.40908e-06	-0.000144052	1.15974e-05	8.51492e-05	0.000276506	1.83117e-06	8.33181e-05	3.66233e-06
62	19	0	1.37337e-05	-4.79155e-05	1.2513e-05	7.32467e-06	-8.24025e-06	-3.72337e-05	7.32467e-06	-0.000123299	1.49545e-05	9.5831e-05	0.000218519	-5.79869e-06	5.95129e-05	9.46103e-06
63	0	0	1.31234e-05	-3.60129e-05	1.31234e-05	2.10584e-05	-9.46103e-06	-5.06623e-05	7.62986e-06	-0.000113532	1.73961e-05	0.000112617	0.000123604	-1.89221e-05	-0.000158091	1.28182e-05
63	1	0	1.15974e-05	-2.41104e-05	1.12922e-05	3.75389e-05	-1.19026e-05	-5.37142e-05	8.24025e-06	-9.33895e-05	1.92272e-05	0.000119331	3.96753e-05	-2.77727e-05	-0.000425746	1.37337e-05
63	2	0	1.03766e-05	-1.43441e-05	9.46103e-06	5.03571e-05	-1.0987e-05	-5.12727e-05	8.54544e-06	-3.4487e-05	2.0448e-05	8.54544e-05	2.25844e-05	-2.47207e-05	-0.000505097	1.22078e-05
63	3	0	8.54544e-06	-8.24025e-06	1.22078e-05	4.5474e-05	-5.4935e-06	-4.85259e-05	8.54544e-06	4.82207e-05	2.01428e-05	1.58701e-05	6.86687e-05	-1.19026e-05	-0.000312214	1.06818e-05
63	4	0	3.05194e-06	-4.57792e-06	1.83117e-05	2.99091e-05	-1.22078e-06	-4.3948e-05	7.93505e-06	0.000116584	1.80065e-05	-2.89935e-05	0.000119636	3.05194e-07	-1.22078e-06	1.0987e-05
63	5	0	-3.35714e-06	6.10389e-07	2.1974e-05	3.05194e-05	-2.74675e-06	-3.41818e-05	5.79869e-06	0.000158396	1.49545e-05	8.24025e-06	0.000131234	3.66233e-06	0.000217298	1.0987e-05
63	6	0	-7.62986e-06	8.85064e-06	1.86169e-05	5.27986e-05	-7.32467e-06	-2.28896e-05	2.74675e-06	0.000188915	1.28182e-05	0.000111701	0.000112617	-6.10389e-07	0.000287798	7.93505e-06
63	7	0	-8.24025e-06	1.58701e-05	1.0987e-05	6.95843e-05	-1.12922e-05	-1.43441e-05	1.22078e-06	0.000205396	1.22078e-05	0.000206006	0.000102545	-5.1883e-06	0.000291766	1.52597e-06
63	8	0	-7.01947e-06	1.83117e-05	3.96753e-06	5.67662e-05	-1.46493e-05	-7.93505e-06	2.44156e-06	0.000185558	1.22078e-05	0.000244461	0.000124519	-4.57792e-06	0.000283526	-3.05194e-06
63	9	0	-4.88311e-06	1.64805e-05	6.10389e-07	2.47207e-05	-1.80065e-05	-9.15583e-07	5.1883e-06	0.00013337	1.15974e-05	0.000244766	0.00016511	-1.52597e-06	0.000233779	-3.96753e-06
63	10	0	-3.05194e-06	1.43441e-05	1.52597e-06	-3.05194e-07	-1.80065e-05	3.05194e-06	6.71428e-06	8.9422e-05	1.00714e-05	0.000236831	0.000183117	-3.05194e-06	0.000118415	-3.35714e-06
63	11	0	-1.22078e-06	1.34286e-05	4.57792e-06	-1.00714e-05	-1.22078e-05	2.44156e-06	7.01947e-06	8.24025e-05	1.00714e-05	0.000212721	0.000150156	-1.06818e-05	-2.25844e-05	-3.66233e-06
63	12	0	-1.22078e-06	1.40389e-05	6.10389e-06	-9.15583e-06	-6.40908e-06	1.83117e-06	6.71428e-06	9.91882e-05	1.00714e-05	0.00015626	8.72856e-05	-1.89221e-05	-0.000138863	-4.57792e-06
63	13	0	-3.05194e-06	1.49545e-05	3.35714e-06	2.13636e-06	-8.54544e-06	6.40908e-06	6.10389e-06	0.000108954	8.24025e-06	8.88116e-05	4.3948e-05	-2.16688e-05	-0.000224318	-5.1883e-06
63	14	0	-4.57792e-06	1.43441e-05	-6.10389e-07	2.56363e-05	-1.70909e-05	1.19026e-05	5.4935e-06	9.97986e-05	4.57792e-06	4.79155e-05	3.17402e-05	-1.86169e-05	-0.000291155	-6.10389e-06
63	15	0	-3.96753e-06	1.0987e-05	-1.83117e-06	5.40194e-05	-2.31948e-05	1.03766e-05	5.79869e-06	7.96557e-05	2.13636e-06	3.81493e-05	1.43441e-05	-1.2513e-05	-0.000326558	-7.62986e-06
63	16	0	-2.44156e-06	5.1883e-06	6.10389e-07	7.62986e-05	-2.13636e-05	5.4935e-06	8.24025e-06	6.37856e-05	2.44156e-06	3.23506e-05	-2.83831e-05	-5.4935e-06	-0.000309162	-7.32467e-06
63	17	0	-1.83117e-06	6.10389e-07	2.13636e-06	8.7896e-05	-1.64805e-05	8.24025e-06	1.12922e-05	6.71428e-05	3.05194e-06	1.86169e-05	-6.65324e-05	1.83117e-06	-0.000254837	-2.44156e-06
63	18	0	-3.35714e-06	-9.15583e-07	9.15583e-07	8.4844e-05	-1.40389e-05	2.35e-05	1.28182e-05	9.64414e-05	1.83117e-06	1.19026e-05	-8.08765e-05	7.32467e-06	-0.000218214	4.27272e-06
63	19	0	-5.4935e-06	3.05194e-07	-9.15583e-07	6.53116e-05	-1.37337e-05	4.48636e-05	1.40389e-05	0.000138558	-1.22078e-06	1.89221e-05	-0.000112006	6.10389e-06	-0.000244461	8.54544e-06
64	0	0	-6.71428e-06	5.4935e-06	-1.52597e-06	3.75389e-05	-1.31234e-05	6.4396e-05	1.64805e-05	0.000168162	-3.96753e-06	2.13636e-05	-0.00018861	0	-0.000328694	7.01947e-06
64	1	0	-7.32467e-06	1.46493e-05	-3.35714e-06	1.46493e-05	-1.19026e-05	7.93505e-05	2.0448e-05	0.000169383	-4.88311e-06	-9.15583e-07	-0.000246292	-5.4935e-06	-0.000420558	1.52597e-06
64	2	0	-8.24025e-06	2.44156e-05	-7.32467e-06	-3.96753e-06	-1.15974e-05	8.91168e-05	2.41104e-05	0.000145273	-5.79869e-06	-4.57792e-05	-0.000191967	-7.01947e-06	-0.000473357	-4.27272e-06
64	3	0	-9.46103e-06	2.89935e-05	-1.0987e-05	-3.17402e-05	-1.22078e-05	9.30843e-05	2.56363e-05	0.000104376	-7.01947e-06	-9.49155e-05	-4.27272e-05	-7.01947e-06	-0.000490142	-8.24025e-06
64	4	0	-1.0987e-05	2.68571e-05	-1.12922e-05	-6.71428e-05	-1.2513e-05	9.33895e-05	2.62467e-05	5.52402e-05	-8.24025e-06	-0.000131844	6.71428e-05	-8.24025e-06	-0.000538363	-1.00714e-05
64	5	0	-1.15974e-05	2.47207e-05	-9.76622e-06	-8.97272e-05	-1.22078e-05	9.43051e-05	2.50259e-05	1.03766e-05	-8.54544e-06	-0.000149545	4.15064e-05	-7.93505e-06	-0.000703168	-1.00714e-05
64	6	0	-1.12922e-05	2.50259e-05	-8.24025e-06	-9.18635e-05	-1.19026e-05	9.52207e-05	2.0448e-05	-1.95324e-05	-7.62986e-06	-0.000151987	-7.90453e-05	-3.96753e-06	-0.000978148	-8.24025e-06
64	7	0	-1.00714e-05	2.22792e-05	-6.40908e-06	-9.03375e-05	-1.15974e-05	9.24739e-05	1.34286e-05	-3.78441e-05	-6.10389e-06	-0.000151682	-0.000182506	3.05194e-07	-0.00118232	-6.71428e-06
64	8	0	-9.46103e-06	9.76622e-06	-4.27272e-06	-9.67466e-05	-1.15974e-05	8.82012e-05	6.40908e-06	-5.37142e-05	-5.1883e-06	-0.000154734	-0.000201123	2.44156e-06	-0.00105811	-5.4935e-06
64	9	0	-1.03766e-05	-6.40908e-06	-3.66233e-06	-9.7357e-05	-1.22078e-05	9.00324e-05	2.44156e-06	-6.68376e-05	-4.88311e-06	-0.000152292	-0.000138253	2.74675e-06	-0.000555454	-5.1883e-06
64	10	0	-1.15974e-05	-1.49545e-05	-3.96753e-06	-7.87402e-05	-1.37337e-05	9.7357e-05	-6.10389e-07	-6.95843e-05	-3.66233e-06	-0.000137032	-3.32662e-05	4.27272e-06	1.06818e-05	-5.1883e-06
64	11	0	-1.0987e-05	-1.31234e-05	-2.74675e-06	-5.37142e-05	-1.49545e-05	0.000102545	-7.62986e-06	-6.86687e-05	3.05194e-07	-0.000121773	5.89025e-05	7.01947e-06	0.000237136	-5.4935e-06
64	12	0	-8.54544e-06	-1.06818e-05	2.13636e-06	-4.51688e-05	-1.61753e-05	9.94934e-05	-1.89221e-05	-8.05713e-05	7.62986e-06	-0.000127571	9.03375e-05	8.85064e-06	0.000104376	-6.71428e-06
64	13	0	-5.79869e-06	-1.67857e-05	9.46103e-06	-5.27986e-05	-1.64805e-05	9.21687e-05	-3.08246e-05	-0.000107428	1.64805e-05	-0.000151071	6.40908e-05	9.15583e-06	3.2961e-05	-7.93505e-06
64	14	0	-3.96753e-06	-2.86883e-05	1.40389e-05	-5.95129e-05	-1.49545e-05	8.51492e-05	-3.78441e-05	-0.000134286	2.44156e-05	-0.000163279	4.85259e-05	9.46103e-06	0.00036074	-8.85064e-06
64	15	0	-2.74675e-06	-3.69285e-05	1.52597e-05	-5.58506e-05	-1.19026e-05	7.6909e-05	-3.75389e-05	-0.00014863	2.83831e-05	-0.000150766	0.000104682	9.15583e-06	0.0008872	-7.93505e-06
64	16	0	-1.52597e-06	-3.81493e-05	1.55649e-05	-4.42532e-05	-8.24025e-06	6.53116e-05	-3.20454e-05	-0.000151071	2.53311e-05	-0.000135812	0.000213636	8.24025e-06	0.00110206	-6.10389e-06
64	17	0	-9.15583e-07	-3.54026e-05	1.52597e-05	-2.74675e-05	-6.10389e-06	5.3409e-05	-2.59415e-05	-0.000147409	1.34286e-05	-0.000141	0.000304889	8.85064e-06	0.000802661	-5.1883e-06
64	18	0	-9.15583e-07	-3.23506e-05	1.2513e-05	-1.0987e-05	-5.4935e-06	4.33376e-05	-2.28896e-05	-0.000140695	-1.83117e-06	-0.000143136	0.000336935	1.15974e-05	0.000299701	-6.10389e-06
64	19	0	-1.83117e-06	-2.96039e-05	8.54544e-06	-5.4935e-06	-5.1883e-06	3.08246e-05	-2.1974e-05	-0.000130928	-1.2513e-05	-8.637e-05	0.000312214	1.37337e-05	2.07532e-05	-7.01947e-06
65	0	0	-2.44156e-06	-2.59415e-05	6.10389e-06	-1.0987e-05	-4.27272e-06	1.49545e-05	-2.07532e-05	-0.000114143	-1.31234e-05	5.3409e-05	0.000233169	1.34286e-05	8.66752e-05	-6.40908e-06
65	1	0	-3.05194e-06	-1.98376e-05	5.79869e-06	-7.32467e-06	-2.44156e-06	4.27272e-06	-1.73961e-05	-8.14869e-05	-6.71428e-06	0.00022798	9.97986e-05	1.22078e-05	0.000325032	-5.1883e-06
65	2	0	-3.66233e-06	-1.12922e-05	5.4935e-06	1.89221e-05	-9.15583e-07	7.62986e-06	-1.31234e-05	-3.11298e-05	-9.15583e-07	0.0003525	-4.42532e-05	1.28182e-05	0.00054172	-6.40908e-06
65	3	0	-3.66233e-06	-1.52597e-06	2.74675e-06	5.52402e-05	6.10389e-07	2.16688e-05	-8.54544e-06	1.86169e-05	3.05194e-07	0.000382103	-0.000118415	1.40389e-05	0.000667765	-8.85064e-06
65	4	0	-2.74675e-06	7.01947e-06	0	7.6909e-05	1.83117e-06	3.60129e-05	-4.27272e-06	4.60844e-05	0	0.000343344	-8.637e-05	1.52597e-05	0.00072209	-9.76622e-06
65	5	0	-1.52597e-06	1.15974e-05	0	8.20973e-05	2.74675e-06	4.79155e-05	-1.22078e-06	5.06623e-05	3.05194e-07	0.000287798	-1.52597e-06	1.70909e-05	0.000740402	-9.15583e-06
65	6	0	0	1.31234e-05	2.74675e-06	8.9422e-05	3.35714e-06	6.4396e-05	-6.10389e-07	5.09675e-05	9.15583e-07	0.000236831	5.92077e-05	2.07532e-05	0.000734298	-8.54544e-06
65	7	0	2.74675e-06	1.37337e-05	4.88311e-06	0.000103156	4.57792e-06	8.85064e-05	-3.05194e-07	5.70714e-05	1.52597e-06	0.000183117	8.20973e-05	2.1974e-05	0.000677532	-8.24025e-06
65	8	0	4.88311e-06	1.37337e-05	3.66233e-06	0.000108649	6.10389e-06	0.000112006	1.22078e-06	5.85973e-05	1.83117e-06	0.000128182	0.000102545	1.80065e-05	0.000548129	-7.93505e-06
65	9	0	4.88311e-06	1.06818e-05	-9.15583e-07	9.46103e-05	6.40908e-06	0.000124519	4.57792e-06	4.73051e-05	2.44156e-06	9.24739e-05	0.000124519	1.31234e-05	0.000381798	-8.54544e-06
65	10	0	3.05194e-06	1.83117e-06	-7.01947e-06	6.77532e-05	5.4935e-06	0.00012513	6.71428e-06	2.96039e-05	3.05194e-06	7.96557e-05	0.000107734	1.31234e-05	0.000244156	-9.76622e-06
65	11	0	2.44156e-06	-1.00714e-05	-1.12922e-05	4.2422e-05	4.57792e-06	0.000122688	7.62986e-06	1.49545e-05	4.27272e-06	6.19545e-05	3.66233e-05	1.49545e-05	0.000144357	-8.24025e-06
65	12	0	3.35714e-06	-2.01428e-05	-1.15974e-05	2.56363e-05	4.88311e-06	0.000123909	9.15583e-06	2.13636e-06	6.40908e-06	1.86169e-05	-3.50974e-05	9.76622e-06	3.72337e-05	-1.52597e-06
65	13	0	2.74675e-06	-2.38052e-05	-1.12922e-05	1.70909e-05	6.71428e-06	0.000128792	1.19026e-05	-1.2513e-05	7.32467e-06	-2.86883e-05	-4.85259e-05	-2.74675e-06	-7.62986e-05	7.62986e-06
65	14	0	-3.05194e-06	-2.01428e-05	-1.43441e-05	1.22078e-05	8.54544e-06	0.000129708	1.28182e-05	-2.71623e-05	6.40908e-06	-3.93701e-05	-1.83117e-05	-1.55649e-05	-0.000130013	1.61753e-05
65	15	0	-1.49545e-05	-1.2513e-05	-2.0448e-05	5.1883e-06	8.24025e-06	0.000122383	1.19026e-05	-3.75389e-05	5.1883e-06	-2.74675e-06	-3.96753e-06	-2.22792e-05	-9.18635e-05	2.31948e-05
65	16	0	-2.68571e-05	-5.4935e-06	-2.59415e-05	-5.4935e-06	4.88311e-06	0.000110786	1.06818e-05	-4.48636e-05	4.57792e-06	5.00519e-05	-1.12922e-05	-2.62467e-05	-2.71623e-05	3.05194e-05
65	17	0	-3.35714e-05	-3.05194e-06	-2.80779e-05	-1.55649e-05	-3.05194e-07	0.000104682	1.0987e-05	-5.31038e-05	4.27272e-06	8.7896e-05	2.13636e-05	-3.17402e-05	-5.4935e-06	3.50974e-05
65	18	0	-3.23506e-05	-5.1883e-06	-2.77727e-05	-2.25844e-05	-4.27272e-06	0.000107123	1.0987e-05	-6.04285e-05	3.66233e-06	0.000104682	0.000126045	-3.57077e-05	-1.2513e-05	3.11298e-05
65	19	0	-2.56363e-05	-1.00714e-05	-2.50259e-05	-3.08246e-05	-3.35714e-06	0.000111091	1.00714e-05	-6.47012e-05	3.35714e-06	0.000107428	0.000241409	-3.23506e-05	-1.52597e-06	2.0448e-05
66	0	0	-1.61753e-05	-1.49545e-05	-1.92272e-05	-4.12012e-05	3.66233e-06	0.000108649	9.15583e-06	-6.53116e-05	3.66233e-06	9.82726e-05	0.000290545	-2.44156e-05	2.1974e-05	1.03766e-05
66	1	0	-6.71428e-06	-1.67857e-05	-1.22078e-05	-4.33376e-05	1.37337e-05	0.000100104	9.15583e-06	-5.98181e-05	3.35714e-06	7.59934e-05	0.000268876	-1.70909e-05	2.44156e-05	4.27272e-06
66	2	0	-3.05194e-07	-1.40389e-05	-8.24025e-06	-2.89935e-05	2.01428e-05	8.9422e-05	8.54544e-06	-4.33376e-05	2.44156e-06	4.66947e-05	0.000206311	-1.28182e-05	9.15583e-06	-1.83117e-06
66	3	0	0	-7.01947e-06	-1.06818e-05	-8.24025e-06	1.80065e-05	7.78246e-05	7.01947e-06	-1.31234e-05	3.05194e-06	1.52597e-05	8.7896e-05	-1.03766e-05	-5.1883e-06	-9.76622e-06
66	4	0	-4.88311e-06	6.10389e-07	-1.64805e-05	1.52597e-06	9.46103e-06	6.50064e-05	7.32467e-06	2.31948e-05	3.66233e-06	-1.95324e-05	-0.000104071	-8.85064e-06	-5.43246e-05	-1.34286e-05
66	5	0	-1.0987e-05	5.79869e-06	-1.98376e-05	0	1.52597e-06	5.37142e-05	9.76622e-06	5.15779e-05	9.15583e-07	-5.85973e-05	-0.000303668	-9.15583e-06	-0.000191662	-1.03766e-05
66	6	0	-1.28182e-05	1.00714e-05	-1.64805e-05	6.10389e-07	9.15583e-07	4.63895e-05	1.0987e-05	5.92077e-05	-3.66233e-06	-8.97272e-05	-0.000406519	-1.00714e-05	-0.000389428	-6.10389e-06
66	7	0	-9.46103e-06	1.64805e-05	-5.4935e-06	1.03766e-05	4.27272e-06	4.15064e-05	9.46103e-06	4.2422e-05	-4.27272e-06	-0.00010224	-0.000414149	-9.76622e-06	-0.000540804	-6.10389e-06
66	8	0	-5.79869e-06	2.41104e-05	1.12922e-05	2.13636e-05	4.88311e-06	3.47922e-05	7.32467e-06	9.46103e-06	0	-0.000104682	-0.000424525	-8.54544e-06	-0.00057285	-7.62986e-06
66	9	0	-5.1883e-06	2.68571e-05	2.89935e-05	2.41104e-05	9.15583e-07	2.44156e-05	7.62986e-06	-2.38052e-05	3.96753e-06	-0.000115058	-0.000466032	-7.62986e-06	-0.000500519	-5.4935e-06
66	10	0	-6.71428e-06	2.41104e-05	4.12012e-05	2.07532e-05	-9.15583e-07	1.15974e-05	1.00714e-05	-5.15779e-05	3.96753e-06	-0.000136422	-0.000447415	-5.4935e-06	-0.000371422	-9.15583e-07
66	11	0	-7.62986e-06	2.01428e-05	4.57792e-05	1.73961e-05	2.13636e-06	-2.74675e-06	1.19026e-05	-8.14869e-05	3.66233e-06	-0.000154123	-0.000324727	-1.52597e-06	-0.000219435	0
66	12	0	-6.71428e-06	2.01428e-05	4.57792e-05	1.61753e-05	7.62986e-06	-1.83117e-05	1.19026e-05	-0.000122078	5.4935e-06	-0.000161753	-0.000207532	1.83117e-06	-9.36947e-05	-3.05194e-06
66	13	0	-5.1883e-06	2.16688e-05	4.48636e-05	1.49545e-05	1.03766e-05	-3.1435e-05	1.03766e-05	-0.000162363	4.57792e-06	-0.000168467	-0.000213941	2.44156e-06	-5.27986e-05	-6.71428e-06
66	14	0	-4.57792e-06	2.25844e-05	4.12012e-05	1.03766e-05	9.76622e-06	-3.96753e-05	9.46103e-06	-0.000179149	3.05194e-07	-0.000178844	-0.000295428	-6.10389e-07	-9.18635e-05	-7.62986e-06
66	15	0	-3.96753e-06	2.38052e-05	3.2961e-05	1.83117e-06	9.76622e-06	-4.48636e-05	1.06818e-05	-0.000166636	3.05194e-07	-0.000181285	-0.000307941	-4.57792e-06	-0.000132454	-6.71428e-06
66	16	0	-3.05194e-06	2.65519e-05	2.28896e-05	-8.24025e-06	1.06818e-05	-5.12727e-05	1.34286e-05	-0.000146799	8.85064e-06	-0.000170604	-0.000213331	-6.71428e-06	-0.000130318	-6.40908e-06
66	17	0	-2.13636e-06	2.53311e-05	1.52597e-05	-1.52597e-05	1.06818e-05	-5.82921e-05	1.70909e-05	-0.000144052	1.70909e-05	-0.000164195	-0.000100409	-7.01947e-06	-0.000135506	-7.62986e-06
66	18	0	-1.22078e-06	1.46493e-05	1.12922e-05	-1.89221e-05	9.46103e-06	-6.22597e-05	2.07532e-05	-0.000153818	1.83117e-05	-0.000175792	-3.2961e-05	-5.79869e-06	-0.000188305	-9.46103e-06
66	19	0	-1.52597e-06	-3.35714e-06	7.93505e-06	-2.77727e-05	8.85064e-06	-6.25649e-05	2.50259e-05	-0.00014924	1.80065e-05	-0.000184032	1.64805e-05	-3.35714e-06	-0.000229506	-1.06818e-05
67	0	0	-3.05194e-06	-2.07532e-05	3.05194e-06	-4.79155e-05	9.15583e-06	-6.25649e-05	2.86883e-05	-0.000115058	2.07532e-05	-0.000155039	7.81298e-05	-9.15583e-07	-0.000188	-9.46103e-06
67	1	0	-6.10389e-06	-3.23506e-05	-2.13636e-06	-7.11103e-05	8.85064e-06	-6.37856e-05	2.89935e-05	-6.16493e-05	1.64805e-05	-9.27791e-05	0.000121467	1.52597e-06	-0.000103766	-7.32467e-06
67	2	0	-8.54544e-06	-3.96753e-05	-5.79869e-06	-8.42337e-05	7.93505e-06	-6.56168e-05	2.53311e-05	-1.00714e-05	-9.15583e-07	-3.87597e-05	0.000116889	5.4935e-06	-6.68376e-05	-7.32467e-06
67	3	0	-8.24025e-06	-4.3948e-05	-6.40908e-06	-8.4844e-05	8.85064e-06	-6.80584e-05	2.22792e-05	3.17402e-05	-2.0448e-05	-1.86169e-05	8.85064e-05	8.24025e-06	-8.02661e-05	-9.15583e-06
67	4	0	-6.40908e-06	-4.2422e-05	-5.79869e-06	-8.02661e-05	1.12922e-05	-7.62986e-05	2.35e-05	6.71428e-05	-2.56363e-05	-1.40389e-05	6.92791e-05	7.93505e-06	-8.42337e-05	-1.06818e-05
67	5	0	-4.88311e-06	-3.23506e-05	-6.10389e-06	-7.20259e-05	1.28182e-05	-9.61362e-05	2.68571e-05	9.55259e-05	-1.83117e-05	3.66233e-06	4.73051e-05	7.01947e-06	-8.20973e-05	-1.03766e-05
67	6	0	-4.88311e-06	-1.67857e-05	-7.62986e-06	-5.21882e-05	1.22078e-05	-0.000126045	2.74675e-05	0.000112312	-8.85064e-06	3.35714e-05	-9.15583e-07	1.12922e-05	-0.000127571	-8.85064e-06
67	7	0	-4.57792e-06	-4.57792e-06	-8.85064e-06	-2.0448e-05	1.22078e-05	-0.000154428	2.56363e-05	0.0001175	1.22078e-06	5.1883e-05	-5.79869e-05	2.22792e-05	-0.000207837	-8.54544e-06
67	8	0	-3.66233e-06	6.10389e-07	-8.85064e-06	1.15974e-05	1.37337e-05	-0.000169688	2.44156e-05	0.000117805	1.19026e-05	5.24934e-05	-7.90453e-05	3.26558e-05	-0.000253006	-9.15583e-06
67	9	0	-3.35714e-06	2.74675e-06	-8.24025e-06	3.05194e-05	1.46493e-05	-0.00017274	2.13636e-05	0.000115363	8.85064e-06	5.40194e-05	-4.48636e-05	3.66233e-05	-0.000251785	-1.03766e-05
67	10	0	-3.35714e-06	7.01947e-06	-8.54544e-06	3.20454e-05	1.37337e-05	-0.000174876	1.37337e-05	0.000103766	-1.83117e-05	7.17207e-05	1.80065e-05	3.72337e-05	-0.000252701	-1.0987e-05
67	11	0	-3.66233e-06	1.22078e-05	-1.03766e-05	2.10584e-05	1.28182e-05	-0.000183117	4.57792e-06	8.30129e-05	-5.43246e-05	9.7357e-05	7.14155e-05	3.93701e-05	-0.000245071	-9.76622e-06
67	12	0	-3.66233e-06	1.12922e-05	-1.22078e-05	3.96753e-06	1.28182e-05	-0.000194409	-1.22078e-06	6.5922e-05	-6.98895e-05	0.000111091	9.8883e-05	4.27272e-05	-0.000163279	-6.10389e-06
67	13	0	-4.57792e-06	3.05194e-06	-1.22078e-05	-1.28182e-05	1.22078e-05	-0.000201734	-7.32467e-06	6.56168e-05	-5.76817e-05	0.000104376	0.000110786	4.27272e-05	-1.06818e-05	-2.13636e-06
67	14	0	-5.1883e-06	-5.79869e-06	-1.00714e-05	-2.77727e-05	1.06818e-05	-0.000204175	-2.07532e-05	7.6909e-05	-3.47922e-05	8.637e-05	0.000124519	3.81493e-05	0.000139169	-9.15583e-07
67	15	0	-3.35714e-06	-1.12922e-05	-5.4935e-06	-4.2422e-05	1.03766e-05	-0.00020387	-4.02857e-05	7.96557e-05	-1.86169e-05	7.44674e-05	0.000144357	3.1435e-05	0.00027498	-2.13636e-06
67	16	0	6.10389e-07	-1.58701e-05	-3.05194e-07	-5.92077e-05	1.28182e-05	-0.000198376	-5.43246e-05	6.10389e-05	-1.19026e-05	7.96557e-05	0.0001645	2.56363e-05	0.000452909	-3.66233e-06
67	17	0	4.27272e-06	-2.53311e-05	3.05194e-06	-7.35519e-05	1.61753e-05	-0.000184337	-5.61558e-05	3.02142e-05	-1.58701e-05	0.000100714	0.000174571	2.13636e-05	0.000650064	-4.88311e-06
67	18	0	4.27272e-06	-3.35714e-05	3.35714e-06	-7.8435e-05	1.67857e-05	-0.000165415	-5.03571e-05	5.1883e-06	-2.99091e-05	0.00012574	0.000162363	2.0448e-05	0.000741012	-6.10389e-06
67	19	0	2.13636e-06	-2.99091e-05	9.15583e-07	-7.23311e-05	1.49545e-05	-0.000151987	-4.5474e-05	-9.76622e-06	-3.99805e-05	0.000137337	0.00011811	2.22792e-05	0.000664713	-6.10389e-06
68	0	0	6.10389e-07	-1.37337e-05	-1.52597e-06	-6.16493e-05	1.31234e-05	-0.000149545	-4.36428e-05	-2.10584e-05	-3.1435e-05	0.000122078	5.79869e-05	2.13636e-05	0.000507844	-4.57792e-06
68	1	0	0	1.52597e-06	-3.35714e-06	-5.15779e-05	1.0987e-05	-0.000153513	-4.27272e-05	-3.02142e-05	-9.46103e-06	8.14869e-05	2.74675e-05	1.31234e-05	0.000372642	-1.83117e-06
68	2	0	-9.15583e-07	4.57792e-06	-4.27272e-06	-4.45584e-05	7.93505e-06	-0.000155344	-4.21168e-05	-2.68571e-05	4.57792e-06	2.83831e-05	5.89025e-05	2.13636e-06	0.000268266	6.10389e-07
68	3	0	-2.13636e-06	-1.83117e-06	-4.57792e-06	-4.21168e-05	4.88311e-06	-0.000152292	-4.15064e-05	-5.4935e-06	3.66233e-06	-2.31948e-05	0.000121467	-4.57792e-06	0.000171519	6.10389e-06
68	4	0	-2.13636e-06	-1.06818e-05	-3.96753e-06	-4.63895e-05	3.66233e-06	-0.000146493	-3.81493e-05	2.16688e-05	0	-6.50064e-05	0.000147409	-1.2513e-05	9.36947e-05	1.58701e-05
68	5	0	-9.15583e-07	-1.64805e-05	-3.35714e-06	-5.31038e-05	5.1883e-06	-0.000139474	-3.11298e-05	3.69285e-05	3.96753e-06	-8.82012e-05	0.000112312	-3.26558e-05	3.57077e-05	2.44156e-05
68	6	0	-3.05194e-07	-1.89221e-05	-2.74675e-06	-5.37142e-05	7.93505e-06	-0.000131234	-2.31948e-05	3.32662e-05	8.24025e-06	-8.72856e-05	6.31752e-05	-6.56168e-05	-3.63181e-05	2.53311e-05
68	7	0	-9.15583e-07	-1.70909e-05	-2.44156e-06	-4.5474e-05	1.00714e-05	-0.000122993	-1.77013e-05	1.86169e-05	6.40908e-06	-7.04999e-05	5.67662e-05	-9.52207e-05	-0.000122688	2.01428e-05
68	8	0	-9.15583e-07	-1.06818e-05	-1.83117e-06	-3.38766e-05	1.12922e-05	-0.00011811	-1.37337e-05	6.10389e-07	3.05194e-06	-6.04285e-05	9.76622e-05	-0.000105597	-0.000170909	1.67857e-05
68	9	0	6.10389e-07	-5.1883e-06	-1.83117e-06	-2.59415e-05	1.15974e-05	-0.000119331	-8.85064e-06	-2.16688e-05	4.27272e-06	-6.7448e-05	0.000151071	-9.61362e-05	-0.000158701	1.73961e-05
68	10	0	2.44156e-06	-6.10389e-06	-2.74675e-06	-1.83117e-05	1.15974e-05	-0.000124214	-2.74675e-06	-4.79155e-05	7.01947e-06	-7.8435e-05	0.000191052	-7.59934e-05	-0.000121773	1.67857e-05
68	11	0	2.74675e-06	-1.2513e-05	-3.05194e-06	-3.05194e-07	1.22078e-05	-0.000128487	3.66233e-06	-6.68376e-05	6.71428e-06	-7.81298e-05	0.000213636	-5.43246e-05	-8.9422e-05	1.2513e-05
68	12	0	1.83117e-06	-1.70909e-05	-2.13636e-06	3.08246e-05	1.37337e-05	-0.000127571	9.15583e-06	-6.4396e-05	5.79869e-06	-7.5383e-05	0.000216383	-3.41818e-05	-7.23311e-05	8.54544e-06
68	13	0	1.22078e-06	-1.70909e-05	-9.15583e-07	6.31752e-05	1.55649e-05	-0.000121162	1.28182e-05	-4.2422e-05	7.93505e-06	-8.66752e-05	0.000190136	-1.83117e-05	-0.000108954	7.32467e-06
68	14	0	1.22078e-06	-1.49545e-05	-3.05194e-07	7.75194e-05	1.61753e-05	-0.00011048	1.2513e-05	-1.73961e-05	1.06818e-05	-0.000106208	0.000136117	-7.32467e-06	-0.000208143	5.79869e-06
68	15	0	1.52597e-06	-1.40389e-05	9.15583e-07	6.62272e-05	1.64805e-05	-9.5831e-05	1.03766e-05	-1.83117e-06	1.19026e-05	-0.000115058	7.66038e-05	1.52597e-06	-0.00025148	2.13636e-06
68	16	0	1.83117e-06	-1.37337e-05	3.05194e-06	4.36428e-05	1.77013e-05	-8.08765e-05	8.85064e-06	6.40908e-06	1.28182e-05	-0.000110786	3.72337e-05	1.2513e-05	-0.000105292	0
68	17	0	2.13636e-06	-1.0987e-05	4.88311e-06	2.99091e-05	1.86169e-05	-7.01947e-05	9.46103e-06	1.80065e-05	1.46493e-05	-0.000106208	1.37337e-05	2.38052e-05	0.000144052	-6.10389e-07
68	18	0	2.74675e-06	-6.10389e-06	3.96753e-06	2.92987e-05	1.86169e-05	-6.65324e-05	1.03766e-05	3.69285e-05	1.52597e-05	-9.70518e-05	-2.68571e-05	3.08246e-05	0.000234084	-4.57792e-06
68	19	0	3.35714e-06	-1.83117e-06	1.52597e-06	2.77727e-05	1.83117e-05	-6.53116e-05	1.03766e-05	6.10389e-05	1.37337e-05	-6.4396e-05	-0.000100714	3.11298e-05	7.14155e-05	-1.31234e-05
69	0	0	3.35714e-06	0	0	1.52597e-05	1.73961e-05	-5.98181e-05	1.0987e-05	8.97272e-05	1.31234e-05	-1.19026e-05	-0.000166331	2.65519e-05	-0.000126045	-1.89221e-05
69	1	0	1.83117e-06	0	-6.10389e-07	3.05194e-07	1.58701e-05	-5.00519e-05	1.31234e-05	0.000122383	1.43441e-05	2.99091e-05	-0.000164195	1.89221e-05	-0.000133065	-1.83117e-05
69	2	0	6.10389e-07	-3.05194e-07	-2.13636e-06	-6.10389e-07	1.43441e-05	-3.99805e-05	1.43441e-05	0.000153818	1.40389e-05	4.3948e-05	-9.61362e-05	1.2513e-05	-8.54544e-06	-1.52597e-05
69	3	0	9.15583e-07	1.52597e-06	-4.88311e-06	1.34286e-05	1.46493e-05	-2.99091e-05	1.34286e-05	0.000175792	1.0987e-05	4.66947e-05	-3.35714e-05	1.22078e-05	4.69999e-05	-1.43441e-05
69	4	0	2.74675e-06	7.01947e-06	-6.71428e-06	2.86883e-05	1.73961e-05	-1.83117e-05	1.15974e-05	0.000185863	7.62986e-06	5.70714e-05	-2.68571e-05	1.61753e-05	8.24025e-06	-1.12922e-05
69	5	0	4.27272e-06	1.43441e-05	-6.40908e-06	2.96039e-05	1.89221e-05	-8.24025e-06	1.03766e-05	0.000187389	5.79869e-06	6.65324e-05	-5.06623e-05	1.67857e-05	8.85064e-06	-9.15583e-07
69	6	0	3.66233e-06	2.07532e-05	-6.40908e-06	1.64805e-05	1.58701e-05	-8.85064e-06	1.00714e-05	0.000180675	4.57792e-06	5.4935e-05	-6.16493e-05	8.24025e-06	8.36233e-05	1.22078e-05
69	7	0	1.22078e-06	2.59415e-05	-7.62986e-06	0	9.76622e-06	-2.10584e-05	9.46103e-06	0.000160837	3.05194e-06	2.68571e-05	-6.7448e-05	-7.62986e-06	0.000110175	2.07532e-05
69	8	0	0	3.11298e-05	-9.46103e-06	-1.03766e-05	4.57792e-06	-3.32662e-05	8.24025e-06	0.000130318	1.52597e-06	1.03766e-05	-9.24739e-05	-2.56363e-05	1.86169e-05	2.41104e-05
69	9	0	0	3.38766e-05	-9.76622e-06	-1.61753e-05	2.44156e-06	-3.2961e-05	6.40908e-06	0.000101325	0	2.53311e-05	-0.000113838	-4.27272e-05	-9.94934e-05	2.56363e-05
69	10	0	0	2.68571e-05	-8.85064e-06	-2.41104e-05	1.52597e-06	-2.10584e-05	4.27272e-06	8.4844e-05	-2.13636e-06	6.40908e-05	-8.97272e-05	-5.46298e-05	-0.000128792	2.59415e-05
69	11	0	-6.10389e-07	8.54544e-06	-7.93505e-06	-4.05909e-05	0	-6.71428e-06	3.05194e-06	7.75194e-05	-4.27272e-06	9.64414e-05	-4.02857e-05	-5.31038e-05	-7.32467e-05	2.28896e-05
69	12	0	-1.22078e-06	-1.06818e-05	-7.01947e-06	-6.28701e-05	-1.83117e-06	3.66233e-06	4.88311e-06	6.68376e-05	-4.27272e-06	9.49155e-05	-3.26558e-05	-3.66233e-05	-1.31234e-05	1.80065e-05
69	13	0	-1.22078e-06	-1.86169e-05	-5.79869e-06	-8.27077e-05	-3.96753e-06	1.15974e-05	8.24025e-06	4.66947e-05	-2.74675e-06	5.82921e-05	-8.08765e-05	-1.80065e-05	3.35714e-06	1.52597e-05
69	14	0	-1.22078e-06	-1.28182e-05	-5.1883e-06	-9.64414e-05	-6.71428e-06	1.80065e-05	1.00714e-05	2.38052e-05	-2.74675e-06	1.55649e-05	-0.000112006	-1.0987e-05	-1.64805e-05	1.49545e-05
69	15	0	-2.13636e-06	-2.44156e-06	-4.57792e-06	-0.000106818	-9.76622e-06	2.28896e-05	7.93505e-06	7.93505e-06	-4.88311e-06	-4.88311e-06	-5.46298e-05	-1.52597e-05	-4.88311e-05	1.49545e-05
69	16	0	-3.35714e-06	2.44156e-06	-4.88311e-06	-0.000118415	-1.28182e-05	2.83831e-05	3.66233e-06	6.10389e-07	-7.62986e-06	-5.4935e-06	7.29415e-05	-1.83117e-05	-6.10389e-05	1.61753e-05
69	17	0	-4.57792e-06	2.13636e-06	-5.79869e-06	-0.000124519	-1.40389e-05	3.54026e-05	1.22078e-06	-4.57792e-06	-9.15583e-06	-8.54544e-06	0.00018098	-1.43441e-05	-2.47207e-05	1.86169e-05
69	18	0	-5.1883e-06	6.10389e-07	-7.01947e-06	-0.000112006	-1.43441e-05	3.87597e-05	1.83117e-06	-1.67857e-05	-1.03766e-05	-2.38052e-05	0.000202039	-1.22078e-05	4.57792e-05	1.92272e-05
69	19	0	-5.79869e-06	3.66233e-06	-7.01947e-06	-6.98895e-05	-1.49545e-05	3.35714e-05	3.66233e-06	-3.96753e-05	-1.0987e-05	-3.84545e-05	0.000152902	-1.86169e-05	9.03375e-05	1.55649e-05
70	0	0	-6.40908e-06	1.46493e-05	-5.4935e-06	-1.83117e-06	-1.58701e-05	2.28896e-05	3.66233e-06	-6.86687e-05	-1.03766e-05	-4.18116e-05	0.000113532	-2.80779e-05	6.53116e-05	1.12922e-05
70	1	0	-7.32467e-06	3.1435e-05	-4.27272e-06	7.29415e-05	-1.67857e-05	1.28182e-05	1.22078e-06	-9.5831e-05	-9.15583e-06	-4.12012e-05	0.00014161	-3.20454e-05	-3.35714e-06	9.46103e-06
70	2	0	-7.01947e-06	4.66947e-05	-4.57792e-06	0.000128487	-1.52597e-05	4.27272e-06	-1.22078e-06	-0.000114448	-9.46103e-06	-4.66947e-05	0.00020448	-2.83831e-05	-5.24934e-05	7.01947e-06
70	3	0	-6.10389e-06	5.37142e-05	-6.40908e-06	0.000147409	-1.28182e-05	-3.96753e-06	-9.15583e-07	-0.000122688	-1.06818e-05	-5.46298e-05	0.000213941	-2.01428e-05	-4.94415e-05	9.15583e-07
70	4	0	-4.88311e-06	5.4935e-05	-7.62986e-06	0.000136117	-1.12922e-05	-5.1883e-06	3.35714e-06	-0.000121467	-1.00714e-05	-5.4935e-05	0.000130013	-1.15974e-05	-1.52597e-05	-4.88311e-06
70	5	0	-4.57792e-06	5.73766e-05	-7.01947e-06	0.000117805	-1.15974e-05	7.62986e-06	7.93505e-06	-0.000113227	-6.10389e-06	-4.51688e-05	6.40908e-06	-4.57792e-06	1.80065e-05	-6.10389e-06
70	6	0	-4.57792e-06	6.31752e-05	-5.4935e-06	0.000108344	-1.12922e-05	2.74675e-05	1.00714e-05	-0.000103461	-1.22078e-06	-3.26558e-05	-7.99609e-05	0	5.1883e-05	-4.88311e-06
70	7	0	-4.27272e-06	6.68376e-05	-3.66233e-06	0.000101019	-9.15583e-06	3.78441e-05	8.85064e-06	-9.76622e-05	1.52597e-06	-2.50259e-05	-0.000110786	5.79869e-06	0.000117805	-8.85064e-06
70	8	0	-3.05194e-06	6.53116e-05	-1.83117e-06	8.05713e-05	-5.4935e-06	3.63181e-05	7.32467e-06	-9.46103e-05	2.74675e-06	-2.53311e-05	-0.000111396	1.70909e-05	0.000230422	-1.58701e-05
70	9	0	-1.52597e-06	6.10389e-05	0	4.48636e-05	-3.05194e-06	3.81493e-05	4.88311e-06	-8.57596e-05	3.35714e-06	-3.32662e-05	-9.49155e-05	3.08246e-05	0.000349753	-1.73961e-05
70	10	0	-3.05194e-07	5.79869e-05	9.15583e-07	9.46103e-06	-2.13636e-06	5.09675e-05	1.83117e-06	-6.62272e-05	3.35714e-06	-4.5474e-05	-5.89025e-05	4.12012e-05	0.000401331	-8.85064e-06
70	11	0	3.05194e-07	5.40194e-05	3.05194e-07	-8.54544e-06	-2.13636e-06	6.22597e-05	0	-4.12012e-05	2.13636e-06	-5.61558e-05	-1.73961e-05	4.57792e-05	0.000347616	3.35714e-06
70	12	0	1.22078e-06	4.63895e-05	0	-5.1883e-06	-2.13636e-06	6.13441e-05	-3.05194e-07	-1.46493e-05	6.10389e-07	-5.98181e-05	5.79869e-06	4.66947e-05	0.000231032	1.19026e-05
70	13	0	1.22078e-06	3.50974e-05	0	1.12922e-05	-1.83117e-06	5.6461e-05	0	1.49545e-05	1.22078e-06	-5.58506e-05	5.1883e-06	4.27272e-05	0.000132454	1.2513e-05
70	14	0	9.15583e-07	2.01428e-05	9.15583e-07	2.25844e-05	-3.05194e-07	6.01233e-05	0	4.57792e-05	4.57792e-06	-5.15779e-05	-1.0987e-05	3.05194e-05	8.9422e-05	7.32467e-06
70	15	0	9.15583e-07	1.83117e-06	2.13636e-06	1.19026e-05	1.83117e-06	7.01947e-05	-9.15583e-07	6.22597e-05	8.85064e-06	-5.82921e-05	-3.72337e-05	1.19026e-05	7.6909e-05	1.83117e-06
70	16	0	2.13636e-06	-1.73961e-05	4.57792e-06	-1.73961e-05	3.96753e-06	7.87402e-05	3.05194e-07	5.06623e-05	1.31234e-05	-7.44674e-05	-5.85973e-05	-4.57792e-06	6.40908e-05	3.05194e-06
70	17	0	3.66233e-06	-2.86883e-05	7.32467e-06	-3.78441e-05	3.96753e-06	9.09479e-05	2.74675e-06	2.1974e-05	1.61753e-05	-8.14869e-05	-5.21882e-05	-1.43441e-05	5.27986e-05	1.06818e-05
70	18	0	5.4935e-06	-2.53311e-05	8.85064e-06	-2.25844e-05	2.74675e-06	0.000110175	3.66233e-06	1.52597e-06	1.92272e-05	-6.37856e-05	-2.44156e-05	-1.92272e-05	5.3409e-05	1.58701e-05
70	19	0	6.40908e-06	-1.0987e-05	8.85064e-06	2.25844e-05	2.13636e-06	0.000125435	3.05194e-06	1.52597e-06	2.22792e-05	-3.32662e-05	-1.86169e-05	-2.10584e-05	5.27986e-05	1.19026e-05
71	0	0	5.79869e-06	2.13636e-06	9.76622e-06	6.4396e-05	2.44156e-06	0.000122078	2.74675e-06	1.2513e-05	2.47207e-05	-1.40389e-05	-5.06623e-05	-1.77013e-05	3.38766e-05	4.88311e-06
71	1	0	5.1883e-06	8.24025e-06	1.22078e-05	7.93505e-05	2.74675e-06	0.000107734	9.15583e-07	2.35e-05	2.62467e-05	-7.32467e-06	-7.32467e-05	-9.15583e-06	6.40908e-06	5.1883e-06
71	2	0	4.88311e-06	1.22078e-05	1.46493e-05	7.56882e-05	2.74675e-06	0.000100409	-4.27272e-06	3.38766e-05	2.74675e-05	7.93505e-06	-4.2422e-05	-1.83117e-06	-8.54544e-06	1.31234e-05
71	3	0	6.10389e-06	2.16688e-05	1.49545e-05	7.5383e-05	4.27272e-06	0.00010224	-1.06818e-05	4.45584e-05	2.80779e-05	4.02857e-05	1.03766e-05	0	-1.40389e-05	1.77013e-05
71	4	0	7.62986e-06	3.78441e-05	1.46493e-05	8.39285e-05	7.32467e-06	9.76622e-05	-1.0987e-05	4.91363e-05	2.77727e-05	6.62272e-05	2.31948e-05	-6.10389e-07	-2.65519e-05	1.28182e-05
71	5	0	8.54544e-06	5.1883e-05	1.49545e-05	8.88116e-05	1.12922e-05	8.36233e-05	-4.27272e-06	4.27272e-05	2.65519e-05	6.4396e-05	-5.1883e-06	-6.10389e-07	-4.08961e-05	4.57792e-06
71	6	0	1.00714e-05	5.79869e-05	1.52597e-05	8.45388e-05	1.40389e-05	7.20259e-05	6.10389e-07	3.02142e-05	2.56363e-05	4.51688e-05	-2.44156e-05	-1.22078e-06	-3.35714e-05	-6.10389e-07
71	7	0	1.22078e-05	6.25649e-05	1.43441e-05	8.4844e-05	1.55649e-05	6.80584e-05	-1.83117e-06	1.64805e-05	2.50259e-05	3.2961e-05	-1.19026e-05	-1.83117e-06	-4.88311e-06	-3.05194e-06
71	8	0	1.40389e-05	7.72142e-05	1.2513e-05	0.000106208	1.58701e-05	6.22597e-05	-7.32467e-06	1.22078e-06	2.38052e-05	3.1435e-05	3.66233e-06	2.13636e-06	1.28182e-05	-3.96753e-06
71	9	0	1.37337e-05	0.000101019	1.0987e-05	0.000145578	1.52597e-05	5.15779e-05	-8.54544e-06	-1.46493e-05	2.0448e-05	2.80779e-05	4.88311e-06	1.0987e-05	0	-2.74675e-06
71	10	0	1.15974e-05	0.000117195	9.76622e-06	0.00017274	1.40389e-05	5.00519e-05	-5.4935e-06	-2.59415e-05	1.58701e-05	1.80065e-05	6.71428e-06	1.64805e-05	-2.62467e-05	6.10389e-07
71	11	0	9.46103e-06	0.000114448	7.93505e-06	0.000159006	1.34286e-05	6.68376e-05	-3.66233e-06	-2.89935e-05	1.19026e-05	1.06818e-05	1.55649e-05	1.40389e-05	-3.84545e-05	2.44156e-06
71	12	0	7.93505e-06	9.94934e-05	5.79869e-06	0.000107734	1.37337e-05	9.06427e-05	-4.57792e-06	-2.77727e-05	8.85064e-06	8.85064e-06	1.58701e-05	1.37337e-05	-3.47922e-05	1.52597e-06
71	13	0	6.10389e-06	8.637e-05	3.96753e-06	5.46298e-05	1.43441e-05	0.000104682	-3.96753e-06	-2.53311e-05	5.1883e-06	5.79869e-06	2.74675e-06	2.65519e-05	-3.11298e-05	9.15583e-07
71	14	0	3.96753e-06	7.87402e-05	2.74675e-06	2.86883e-05	1.43441e-05	0.000105597	0	-1.67857e-05	1.52597e-06	-9.15583e-07	-5.1883e-06	4.85259e-05	-3.2961e-05	4.57792e-06
71	15	0	2.44156e-06	6.83635e-05	9.15583e-07	2.10584e-05	1.31234e-05	0.000101019	2.13636e-06	0	0	-5.4935e-06	-2.44156e-06	6.28701e-05	-3.32662e-05	1.0987e-05
71	16	0	2.13636e-06	5.09675e-05	0	3.05194e-06	1.03766e-05	9.67466e-05	1.22078e-06	1.77013e-05	0	-4.27272e-06	-6.71428e-06	6.16493e-05	-2.83831e-05	1.52597e-05
71	17	0	2.13636e-06	3.20454e-05	3.05194e-07	-3.17402e-05	7.32467e-06	9.24739e-05	-3.05194e-07	2.56363e-05	3.05194e-07	-3.05194e-07	-2.41104e-05	5.00519e-05	-2.25844e-05	1.46493e-05
71	18	0	1.52597e-06	1.92272e-05	2.74675e-06	-5.67662e-05	6.40908e-06	8.7896e-05	-3.05194e-07	2.56363e-05	0	1.52597e-06	-3.41818e-05	3.69285e-05	-1.73961e-05	1.03766e-05
71	19	0	1.52597e-06	1.67857e-05	4.57792e-06	-4.48636e-05	7.62986e-06	8.36233e-05	0	2.38052e-05	-6.10389e-07	-1.83117e-06	-2.01428e-05	2.65519e-05	-1.15974e-05	6.10389e-06
72	0	0	2.74675e-06	2.68571e-05	4.88311e-06	9.15583e-07	9.15583e-06	7.99609e-05	-6.10389e-07	2.13636e-05	0	-1.49545e-05	7.01947e-06	1.83117e-05	-9.15583e-06	4.27272e-06
72	1	0	4.27272e-06	4.79155e-05	3.96753e-06	5.46298e-05	9.46103e-06	8.05713e-05	-3.05194e-07	1.64805e-05	1.22078e-06	-3.26558e-05	2.96039e-05	1.31234e-05	-1.43441e-05	4.57792e-06
72	2	0	5.1883e-06	7.11103e-05	3.96753e-06	9.46103e-05	9.15583e-06	9.12531e-05	1.83117e-06	1.43441e-05	2.13636e-06	-4.21168e-05	4.12012e-05	9.15583e-06	-2.25844e-05	4.27272e-06
72	3	0	6.10389e-06	8.66752e-05	5.1883e-06	0.000112312	9.46103e-06	0.000112006	3.96753e-06	2.38052e-05	3.35714e-06	-3.47922e-05	4.02857e-05	2.74675e-06	-2.53311e-05	2.13636e-06
72	4	0	7.32467e-06	9.15583e-05	7.01947e-06	0.000108649	9.15583e-06	0.000130928	2.74675e-06	4.21168e-05	5.1883e-06	-2.25844e-05	2.56363e-05	-5.1883e-06	-2.13636e-05	1.22078e-06
72	5	0	8.24025e-06	8.97272e-05	8.85064e-06	8.85064e-05	8.24025e-06	0.000134591	3.05194e-07	5.79869e-05	6.71428e-06	-2.47207e-05	3.96753e-06	-9.15583e-06	-1.80065e-05	4.57792e-06
72	6	0	8.24025e-06	8.51492e-05	9.46103e-06	5.82921e-05	6.40908e-06	0.000124825	0	6.62272e-05	6.40908e-06	-4.08961e-05	-7.93505e-06	-5.1883e-06	-1.86169e-05	1.0987e-05
72	7	0	7.01947e-06	7.66038e-05	8.54544e-06	2.22792e-05	3.96753e-06	0.000116889	-3.05194e-07	7.23311e-05	5.4935e-06	-5.24934e-05	-3.35714e-06	6.10389e-07	-2.07532e-05	1.46493e-05
72	8	0	5.1883e-06	6.13441e-05	8.24025e-06	-1.58701e-05	9.15583e-07	0.000120247	-3.96753e-06	7.93505e-05	4.88311e-06	-4.73051e-05	7.62986e-06	1.52597e-06	-2.25844e-05	1.15974e-05
72	9	0	3.05194e-06	4.05909e-05	9.15583e-06	-4.42532e-05	-2.74675e-06	0.000128487	-1.00714e-05	8.17921e-05	4.88311e-06	-3.41818e-05	1.46493e-05	-1.22078e-06	-2.38052e-05	4.88311e-06
72	10	0	6.10389e-07	1.80065e-05	1.06818e-05	-4.3948e-05	-5.4935e-06	0.000131539	-1.34286e-05	7.78246e-05	4.57792e-06	-2.68571e-05	1.58701e-05	-3.66233e-06	-2.0448e-05	-3.05194e-07
72	11	0	-9.15583e-07	-2.13636e-06	9.46103e-06	-1.49545e-05	-6.10389e-06	0.000131539	-1.15974e-05	7.41622e-05	3.66233e-06	-2.50259e-05	1.22078e-05	-4.88311e-06	-1.06818e-05	-2.44156e-06
72	12	0	-1.83117e-06	-2.13636e-05	6.71428e-06	1.2513e-05	-7.01947e-06	0.000135201	-7.93505e-06	7.81298e-05	3.05194e-06	-1.77013e-05	2.13636e-06	-7.62986e-06	-3.35714e-06	-1.52597e-06
72	13	0	-1.83117e-06	-4.5474e-05	4.88311e-06	0	-9.76622e-06	0.000137337	-6.10389e-06	8.51492e-05	2.44156e-06	-1.22078e-06	-9.15583e-06	-1.19026e-05	-7.01947e-06	6.10389e-07
72	14	0	-2.13636e-06	-7.47726e-05	5.1883e-06	-5.98181e-05	-1.2513e-05	0.000121773	-6.71428e-06	8.69804e-05	1.83117e-06	1.46493e-05	-1.2513e-05	-1.37337e-05	-1.28182e-05	4.27272e-06
72	15	0	-2.44156e-06	-9.85778e-05	5.4935e-06	-0.000139169	-1.34286e-05	8.69804e-05	-7.93505e-06	8.05713e-05	3.05194e-07	2.16688e-05	-6.40908e-06	-1.12922e-05	-1.83117e-06	7.32467e-06
72	16	0	-2.44156e-06	-0.000108954	3.96753e-06	-0.00020387	-1.34286e-05	5.43246e-05	-9.46103e-06	6.89739e-05	-1.22078e-06	2.35e-05	6.10389e-07	-6.10389e-06	2.59415e-05	7.32467e-06
72	17	0	-2.44156e-06	-0.000115974	2.74675e-06	-0.000240493	-1.46493e-05	4.12012e-05	-1.0987e-05	5.46298e-05	-2.44156e-06	3.2961e-05	7.93505e-06	3.05194e-06	4.76103e-05	4.27272e-06
72	18	0	-2.74675e-06	-0.000132454	2.44156e-06	-0.000245987	-1.58701e-05	3.60129e-05	-1.19026e-05	3.96753e-05	-3.35714e-06	5.55454e-05	2.50259e-05	1.77013e-05	4.57792e-05	1.52597e-06
72	19	0	-3.66233e-06	-0.000146799	2.44156e-06	-0.000214552	-1.46493e-05	1.40389e-05	-1.12922e-05	2.83831e-05	-4.57792e-06	8.02661e-05	5.52402e-05	3.2961e-05	3.05194e-05	4.57792e-06
73	0	0	-4.27272e-06	-0.000128487	1.52597e-06	-0.000147409	-1.22078e-05	-2.83831e-05	-9.15583e-06	2.41104e-05	-7.01947e-06	8.91168e-05	8.39285e-05	3.90649e-05	1.92272e-05	1.28182e-05
73	1	0	-4.88311e-06	-7.35519e-05	0	-6.98895e-05	-1.03766e-05	-7.32467e-05	-6.10389e-06	2.07532e-05	-9.15583e-06	7.50778e-05	9.46103e-05	3.2961e-05	7.32467e-06	1.83117e-05
73	2	0	-5.4935e-06	-1.70909e-05	-3.05194e-07	-2.22792e-05	-9.76622e-06	-0.000108954	-3.35714e-06	9.76622e-06	-1.03766e-05	4.94415e-05	8.24025e-05	2.13636e-05	-1.98376e-05	1.2513e-05
73	3	0	-4.88311e-06	6.40908e-06	-3.05194e-07	-1.89221e-05	-8.24025e-06	-0.000141305	-1.22078e-06	-4.88311e-06	-1.06818e-05	2.89935e-05	5.03571e-05	1.28182e-05	-6.16493e-05	-1.83117e-06
73	4	0	-3.35714e-06	4.88311e-06	-1.22078e-06	-3.69285e-05	-4.88311e-06	-0.00017274	3.05194e-07	-1.12922e-05	-1.12922e-05	2.0448e-05	-2.13636e-06	8.85064e-06	-9.97986e-05	-1.28182e-05
73	5	0	-1.22078e-06	4.88311e-06	-2.13636e-06	-4.76103e-05	-1.83117e-06	-0.000190747	2.13636e-06	-5.4935e-06	-1.28182e-05	1.89221e-05	-7.20259e-05	8.85064e-06	-0.000121162	-1.34286e-05
73	6	0	-6.10389e-07	1.22078e-05	-2.44156e-06	-4.94415e-05	-3.05194e-07	-0.000186169	3.96753e-06	-1.22078e-06	-1.37337e-05	1.73961e-05	-0.000134286	1.31234e-05	-0.000126656	-7.62986e-06
73	7	0	-1.52597e-06	1.19026e-05	-2.13636e-06	-5.89025e-05	6.10389e-07	-0.000168773	4.88311e-06	-9.46103e-06	-1.37337e-05	1.40389e-05	-0.000156565	2.10584e-05	-0.000117195	-3.66233e-06
73	8	0	-1.52597e-06	3.35714e-06	-1.83117e-06	-7.56882e-05	2.44156e-06	-0.000151376	4.88311e-06	-2.28896e-05	-1.28182e-05	9.76622e-06	-0.000130928	2.71623e-05	-8.97272e-05	-2.74675e-06
73	9	0	-3.05194e-07	1.83117e-06	-1.22078e-06	-7.6909e-05	3.96753e-06	-0.000134896	4.57792e-06	-2.68571e-05	-1.19026e-05	5.1883e-06	-8.88116e-05	2.86883e-05	-4.97467e-05	-1.52597e-06
73	10	0	0	1.22078e-05	-1.22078e-06	-4.91363e-05	4.57792e-06	-0.000114143	4.27272e-06	-2.31948e-05	-1.06818e-05	1.52597e-06	-6.80584e-05	3.1435e-05	-1.19026e-05	0
73	11	0	-1.52597e-06	2.16688e-05	-1.83117e-06	-9.15583e-06	5.1883e-06	-9.39999e-05	4.27272e-06	-2.41104e-05	-9.76622e-06	6.10389e-07	-7.23311e-05	4.05909e-05	1.22078e-05	3.35714e-06
73	12	0	-2.44156e-06	2.16688e-05	-2.74675e-06	1.86169e-05	6.40908e-06	-8.39285e-05	4.88311e-06	-3.02142e-05	-9.76622e-06	2.44156e-06	-7.3857e-05	4.91363e-05	2.35e-05	1.03766e-05
73	13	0	-9.15583e-07	1.92272e-05	-3.05194e-06	3.17402e-05	7.32467e-06	-8.05713e-05	6.10389e-06	-3.26558e-05	-1.03766e-05	6.10389e-06	-5.3409e-05	4.5474e-05	2.47207e-05	1.92272e-05
73	14	0	9.15583e-07	1.83117e-05	-3.05194e-06	4.2422e-05	7.01947e-06	-7.23311e-05	8.24025e-06	-3.41818e-05	-1.12922e-05	1.19026e-05	-2.35e-05	2.96039e-05	1.92272e-05	1.89221e-05
73	15	0	6.10389e-07	1.46493e-05	-3.66233e-06	5.46298e-05	6.10389e-06	-5.6461e-05	8.85064e-06	-4.85259e-05	-1.19026e-05	1.89221e-05	-8.54544e-06	1.73961e-05	1.22078e-05	6.71428e-06
73	16	0	-1.22078e-06	8.24025e-06	-4.57792e-06	5.79869e-05	5.1883e-06	-4.33376e-05	8.24025e-06	-7.29415e-05	-1.19026e-05	2.1974e-05	-1.31234e-05	1.86169e-05	1.15974e-05	-1.52597e-06
73	17	0	-1.83117e-06	7.93505e-06	-3.66233e-06	4.57792e-05	2.74675e-06	-4.05909e-05	7.01947e-06	-8.24025e-05	-1.06818e-05	1.77013e-05	-2.31948e-05	2.65519e-05	1.73961e-05	1.12922e-05
73	18	0	-1.52597e-06	1.2513e-05	-1.52597e-06	2.50259e-05	-9.15583e-07	-4.30324e-05	4.88311e-06	-6.4396e-05	-8.24025e-06	1.03766e-05	-2.68571e-05	2.77727e-05	2.07532e-05	3.96753e-05
73	19	0	-2.44156e-06	9.15583e-06	-3.05194e-07	5.1883e-06	-4.88311e-06	-4.63895e-05	9.15583e-07	-3.78441e-05	-7.32467e-06	8.24025e-06	-2.44156e-05	1.77013e-05	1.52597e-05	5.61558e-05
74	0	0	-5.79869e-06	-6.71428e-06	-9.15583e-07	-1.0987e-05	-6.10389e-06	-5.09675e-05	-4.88311e-06	-2.1974e-05	-8.24025e-06	1.28182e-05	-1.70909e-05	-3.05194e-07	4.27272e-06	4.69999e-05
74	1	0	-7.01947e-06	-2.07532e-05	-1.22078e-06	-2.47207e-05	-4.57792e-06	-5.4935e-05	-9.76622e-06	-9.46103e-06	-1.00714e-05	1.89221e-05	-4.27272e-06	-2.41104e-05	-3.66233e-06	2.65519e-05
74	2	0	-4.57792e-06	-1.86169e-05	-3.05194e-07	-3.20454e-05	-2.44156e-06	-4.97467e-05	-9.46103e-06	1.52597e-05	-1.00714e-05	2.10584e-05	8.85064e-06	-4.73051e-05	-4.88311e-06	1.37337e-05
74	3	0	-1.22078e-06	-5.4935e-06	0	-3.05194e-05	-1.52597e-06	-3.2961e-05	-4.88311e-06	4.36428e-05	-8.54544e-06	1.98376e-05	1.49545e-05	-6.04285e-05	9.15583e-07	1.28182e-05
74	4	0	-6.10389e-07	3.66233e-06	-6.10389e-07	-2.47207e-05	-1.22078e-06	-1.49545e-05	-3.05194e-07	5.79869e-05	-6.71428e-06	1.83117e-05	1.2513e-05	-5.85973e-05	1.06818e-05	1.89221e-05
74	5	0	-1.83117e-06	5.1883e-06	-1.22078e-06	-2.10584e-05	-6.10389e-07	-6.10389e-06	6.10389e-07	7.04999e-05	-6.10389e-06	1.73961e-05	8.24025e-06	-5.31038e-05	1.64805e-05	2.80779e-05
74	6	0	-1.52597e-06	4.57792e-06	3.05194e-07	-1.95324e-05	-6.10389e-07	-2.44156e-06	0	0.000104071	-6.10389e-06	1.80065e-05	6.10389e-06	-5.61558e-05	1.40389e-05	3.54026e-05
74	7	0	0	5.79869e-06	2.74675e-06	-1.67857e-05	-1.22078e-06	7.01947e-06	-1.22078e-06	0.000146493	-5.4935e-06	2.16688e-05	3.35714e-06	-6.25649e-05	7.01947e-06	3.26558e-05
74	8	0	3.05194e-07	7.93505e-06	3.35714e-06	-1.22078e-05	-2.13636e-06	2.44156e-05	-2.44156e-06	0.000155344	-4.88311e-06	2.53311e-05	0	-5.4935e-05	3.96753e-06	1.83117e-05
74	9	0	6.10389e-07	1.06818e-05	2.44156e-06	-8.24025e-06	-3.05194e-06	4.30324e-05	-3.96753e-06	0.000113532	-3.66233e-06	2.31948e-05	6.10389e-07	-2.92987e-05	7.01947e-06	3.35714e-06
74	10	0	1.22078e-06	1.46493e-05	1.83117e-06	-5.1883e-06	-3.66233e-06	6.16493e-05	-6.40908e-06	5.1883e-05	-2.13636e-06	1.34286e-05	4.88311e-06	-1.83117e-06	1.00714e-05	-3.35714e-06
74	11	0	2.13636e-06	1.67857e-05	2.44156e-06	-2.74675e-06	-4.27272e-06	7.99609e-05	-7.93505e-06	6.40908e-06	-1.22078e-06	1.22078e-06	6.10389e-06	1.28182e-05	8.85064e-06	-7.62986e-06
74	12	0	1.83117e-06	1.49545e-05	3.05194e-06	-9.15583e-07	-3.96753e-06	9.43051e-05	-7.01947e-06	-1.86169e-05	-6.10389e-07	-5.1883e-06	9.15583e-07	1.70909e-05	6.10389e-06	-1.58701e-05
74	13	0	9.15583e-07	1.00714e-05	3.96753e-06	5.79869e-06	-3.35714e-06	0.000104376	-3.66233e-06	-3.54026e-05	6.10389e-07	-3.05194e-06	-3.96753e-06	1.86169e-05	5.1883e-06	-2.28896e-05
74	14	0	3.05194e-07	4.27272e-06	5.79869e-06	2.47207e-05	-2.74675e-06	0.000119941	-6.10389e-07	-4.45584e-05	3.35714e-06	5.1883e-06	-3.35714e-06	1.46493e-05	5.79869e-06	-2.22792e-05
74	15	0	0	-1.22078e-06	7.62986e-06	5.21882e-05	-3.66233e-06	0.000145883	-3.05194e-07	-4.18116e-05	5.1883e-06	1.31234e-05	3.05194e-07	1.52597e-06	6.10389e-06	-1.92272e-05
74	16	0	-3.05194e-07	-6.71428e-06	7.62986e-06	7.01947e-05	-5.1883e-06	0.000171519	-2.74675e-06	-2.89935e-05	4.57792e-06	1.40389e-05	1.52597e-06	-1.15974e-05	6.10389e-06	-2.22792e-05
74	17	0	-6.10389e-07	-9.46103e-06	5.79869e-06	6.16493e-05	-6.10389e-06	0.000187389	-5.4935e-06	-1.00714e-05	3.05194e-06	9.46103e-06	1.52597e-06	-1.15974e-05	4.57792e-06	-2.65519e-05
74	18	0	0	-9.76622e-06	4.88311e-06	3.2961e-05	-6.40908e-06	0.000206922	-7.01947e-06	1.49545e-05	2.13636e-06	6.10389e-06	3.66233e-06	9.15583e-07	1.22078e-06	-2.07532e-05
74	19	0	0	-1.15974e-05	4.88311e-06	6.10389e-06	-7.32467e-06	0.000243545	-6.71428e-06	4.18116e-05	1.83117e-06	9.76622e-06	6.71428e-06	9.46103e-06	-1.52597e-06	-6.71428e-06
75	0	0	-9.15583e-07	-1.61753e-05	4.27272e-06	-6.40908e-06	-8.24025e-06	0.000286578	-5.4935e-06	6.19545e-05	6.10389e-07	1.77013e-05	4.88311e-06	2.74675e-06	0	1.52597e-06
75	1	0	-2.13636e-06	-2.13636e-05	3.05194e-06	-1.12922e-05	-7.93505e-06	0.000321675	-4.27272e-06	7.62986e-05	-9.15583e-07	2.50259e-05	-2.13636e-06	-1.43441e-05	5.1883e-06	-6.10389e-07
75	2	0	-1.83117e-06	-2.53311e-05	3.05194e-06	-1.67857e-05	-6.71428e-06	0.000370201	-3.66233e-06	9.36947e-05	-1.83117e-06	3.38766e-05	-8.24025e-06	-2.92987e-05	8.85064e-06	-4.57792e-06
75	3	0	-3.05194e-07	-2.77727e-05	3.35714e-06	-2.38052e-05	-6.71428e-06	0.000455045	-3.35714e-06	0.000106818	-1.22078e-06	4.57792e-05	-9.15583e-06	-3.23506e-05	8.54544e-06	-9.15583e-07
75	4	0	0	-2.80779e-05	2.13636e-06	-3.05194e-05	-7.01947e-06	0.000537142	-1.83117e-06	9.67466e-05	-1.22078e-06	5.40194e-05	-7.32467e-06	-2.50259e-05	7.93505e-06	7.93505e-06
75	5	0	-3.05194e-07	-2.44156e-05	3.05194e-07	-3.78441e-05	-5.4935e-06	0.000531954	1.22078e-06	6.19545e-05	-2.44156e-06	4.73051e-05	-4.88311e-06	-1.86169e-05	9.46103e-06	1.49545e-05
75	6	0	9.15583e-07	-1.77013e-05	0	-4.30324e-05	-2.74675e-06	0.000415064	4.27272e-06	2.77727e-05	-3.96753e-06	2.56363e-05	-2.44156e-06	-2.35e-05	9.76622e-06	1.58701e-05
75	7	0	4.27272e-06	-1.22078e-05	2.13636e-06	-3.63181e-05	-6.10389e-07	0.000261552	5.1883e-06	8.54544e-06	-4.27272e-06	3.35714e-06	0	-3.75389e-05	4.88311e-06	1.00714e-05
75	8	0	5.79869e-06	-8.85064e-06	3.05194e-06	-9.76622e-06	0	0.000154734	4.88311e-06	-9.15583e-06	-3.96753e-06	-6.71428e-06	2.44156e-06	-4.51688e-05	-3.35714e-06	0
75	9	0	5.1883e-06	-3.05194e-06	1.83117e-06	3.23506e-05	1.22078e-06	9.70518e-05	6.10389e-06	-4.15064e-05	-4.57792e-06	-4.27272e-06	3.05194e-06	-3.35714e-05	-1.0987e-05	-1.06818e-05
75	10	0	5.1883e-06	8.54544e-06	9.15583e-07	7.99609e-05	3.35714e-06	4.27272e-05	1.06818e-05	-7.5383e-05	-4.88311e-06	3.05194e-06	2.74675e-06	-1.00714e-05	-1.34286e-05	-1.55649e-05
75	11	0	7.93505e-06	2.28896e-05	2.44156e-06	0.000122688	3.66233e-06	-2.25844e-05	1.61753e-05	-8.72856e-05	-4.27272e-06	8.85064e-06	3.05194e-07	4.27272e-06	-1.19026e-05	-1.31234e-05
75	12	0	1.03766e-05	3.08246e-05	4.57792e-06	0.000150461	3.35714e-06	-7.90453e-05	1.89221e-05	-7.44674e-05	-2.74675e-06	8.54544e-06	-3.66233e-06	3.05194e-07	-8.24025e-06	-8.24025e-06
75	13	0	9.76622e-06	2.71623e-05	4.57792e-06	0.000152292	6.40908e-06	-0.00012635	1.70909e-05	-4.79155e-05	-2.44156e-06	3.35714e-06	-7.01947e-06	-1.00714e-05	-4.27272e-06	-6.40908e-06
75	14	0	7.62986e-06	1.55649e-05	3.35714e-06	0.000129097	1.43441e-05	-0.000186779	1.28182e-05	-1.22078e-05	-3.96753e-06	-2.13636e-06	-6.71428e-06	-1.22078e-05	-1.22078e-06	-1.06818e-05
75	15	0	5.79869e-06	6.71428e-06	3.35714e-06	9.7357e-05	2.01428e-05	-0.000260941	1.03766e-05	2.71623e-05	-5.79869e-06	-4.27272e-06	-3.96753e-06	-6.10389e-06	0	-1.89221e-05
75	16	0	5.79869e-06	7.93505e-06	3.96753e-06	7.3857e-05	1.83117e-05	-0.000324727	1.19026e-05	5.15779e-05	-5.79869e-06	-3.66233e-06	-2.44156e-06	-6.10389e-06	6.10389e-07	-2.47207e-05
75	17	0	6.40908e-06	1.40389e-05	3.05194e-06	5.98181e-05	1.19026e-05	-0.00036837	1.31234e-05	4.2422e-05	-5.1883e-06	-3.05194e-06	-2.13636e-06	-1.83117e-05	2.44156e-06	-2.28896e-05
75	18	0	6.10389e-06	1.0987e-05	3.05194e-07	4.36428e-05	8.54544e-06	-0.000403772	8.54544e-06	8.85064e-06	-5.4935e-06	-2.13636e-06	-1.52597e-06	-3.11298e-05	4.88311e-06	-1.46493e-05
75	19	0	4.27272e-06	-9.46103e-06	-1.52597e-06	1.64805e-05	9.76622e-06	-0.000435818	-1.52597e-06	-1.95324e-05	-7.62986e-06	1.22078e-06	-3.05194e-07	-3.1435e-05	6.40908e-06	-7.32467e-06
76	0	0	2.13636e-06	-3.87597e-05	-2.13636e-06	-1.61753e-05	1.00714e-05	-0.000458707	-1.06818e-05	-2.59415e-05	-9.15583e-06	6.71428e-06	0	-2.25844e-05	4.27272e-06	-3.35714e-06
76	1	0	1.22078e-06	-6.01233e-05	-2.44156e-06	-4.2422e-05	7.32467e-06	-0.000478545	-1.0987e-05	-1.55649e-05	-8.54544e-06	9.46103e-06	-3.05194e-07	-1.67857e-05	-6.10389e-07	-1.22078e-06
76	2	0	1.83117e-06	-6.31752e-05	-3.35714e-06	-5.27986e-05	4.27272e-06	-0.000512116	-3.66233e-06	9.15583e-07	-7.01947e-06	9.15583e-06	-6.10389e-07	-1.73961e-05	-5.4935e-06	-6.10389e-07
76	3	0	2.44156e-06	-4.79155e-05	-4.57792e-06	-4.69999e-05	2.74675e-06	-0.000559116	5.1883e-06	2.13636e-05	-7.01947e-06	1.03766e-05	-3.05194e-07	-1.52597e-05	-7.93505e-06	-4.88311e-06
76	4	0	9.15583e-07	-2.28896e-05	-4.88311e-06	-2.77727e-05	1.22078e-06	-0.000603064	1.06818e-05	4.3948e-05	-7.62986e-06	1.2513e-05	-1.52597e-06	-6.40908e-06	-8.54544e-06	-1.46493e-05
76	5	0	-6.10389e-07	-1.83117e-06	-3.66233e-06	0	-1.52597e-06	-0.000638467	1.28182e-05	6.37856e-05	-6.71428e-06	1.00714e-05	-3.05194e-06	0	-7.93505e-06	-2.25844e-05
76	6	0	-3.05194e-07	0	-2.74675e-06	2.56363e-05	-5.1883e-06	-0.000672954	1.2513e-05	7.87402e-05	-4.88311e-06	3.05194e-07	-3.96753e-06	-3.66233e-06	-5.1883e-06	-2.25844e-05
76	7	0	6.10389e-07	-1.83117e-05	-1.83117e-06	2.80779e-05	-7.93505e-06	-0.000703473	1.12922e-05	9.24739e-05	-4.57792e-06	-1.06818e-05	-4.57792e-06	-9.46103e-06	-3.05194e-07	-1.61753e-05
76	8	0	0	-4.15064e-05	-1.83117e-06	-3.66233e-06	-1.06818e-05	-0.000715681	9.46103e-06	0.000104376	-6.40908e-06	-1.70909e-05	-6.40908e-06	-5.79869e-06	3.05194e-06	-9.46103e-06
76	9	0	-3.05194e-06	-5.40194e-05	-2.74675e-06	-4.94415e-05	-1.37337e-05	-0.000711103	7.32467e-06	0.000104376	-8.24025e-06	-1.67857e-05	-7.01947e-06	4.27272e-06	2.44156e-06	-4.88311e-06
76	10	0	-5.79869e-06	-5.98181e-05	-3.66233e-06	-6.86687e-05	-1.61753e-05	-0.000707746	5.4935e-06	8.39285e-05	-8.24025e-06	-1.19026e-05	-3.35714e-06	7.62986e-06	0	-2.74675e-06
76	11	0	-6.40908e-06	-7.04999e-05	-3.66233e-06	-4.48636e-05	-1.70909e-05	-0.000712629	3.66233e-06	4.82207e-05	-7.32467e-06	-4.88311e-06	9.15583e-07	3.05194e-07	0	-3.05194e-06
76	12	0	-5.79869e-06	-8.42337e-05	-3.05194e-06	-4.88311e-06	-1.77013e-05	-0.000715681	1.83117e-06	1.22078e-05	-6.40908e-06	9.15583e-07	1.22078e-06	-6.10389e-06	2.74675e-06	-4.88311e-06
76	13	0	-5.4935e-06	-8.57596e-05	-3.05194e-06	1.58701e-05	-1.92272e-05	-0.000715071	0	-1.2513e-05	-6.40908e-06	3.05194e-07	-2.13636e-06	-5.4935e-06	2.44156e-06	-5.79869e-06
76	14	0	-5.1883e-06	-7.04999e-05	-3.35714e-06	1.2513e-05	-2.0448e-05	-0.00072209	-2.74675e-06	-2.77727e-05	-5.79869e-06	-6.40908e-06	-3.35714e-06	-3.35714e-06	-3.35714e-06	-6.40908e-06
76	15	0	-4.88311e-06	-4.97467e-05	-3.66233e-06	6.10389e-07	-1.98376e-05	-0.000740707	-4.88311e-06	-3.84545e-05	-3.96753e-06	-1.15974e-05	0	-6.71428e-06	-1.12922e-05	-1.12922e-05
76	16	0	-4.88311e-06	-2.99091e-05	-2.74675e-06	-1.28182e-05	-1.83117e-05	-0.000759934	-5.4935e-06	-4.5474e-05	-2.74675e-06	-7.93505e-06	2.74675e-06	-1.19026e-05	-1.49545e-05	-1.95324e-05
76	17	0	-4.88311e-06	-3.96753e-06	-1.83117e-06	-3.17402e-05	-1.77013e-05	-0.000773363	-4.88311e-06	-4.76103e-05	-2.13636e-06	3.05194e-07	9.15583e-07	-1.31234e-05	-1.37337e-05	-2.56363e-05
76	18	0	-4.57792e-06	3.23506e-05	-2.13636e-06	-4.79155e-05	-1.83117e-05	-0.00078557	-5.1883e-06	-4.73051e-05	-2.44156e-06	2.13636e-06	-2.74675e-06	-1.03766e-05	-1.22078e-05	-2.53311e-05
76	19	0	-4.88311e-06	6.65324e-05	-3.66233e-06	-4.73051e-05	-1.95324e-05	-0.000791674	-7.62986e-06	-5.03571e-05	-3.05194e-06	-5.79869e-06	-4.88311e-06	-7.62986e-06	-1.37337e-05	-2.16688e-05
77	0	0	-6.10389e-06	8.05713e-05	-4.88311e-06	-3.54026e-05	-2.13636e-05	-0.000777635	-9.15583e-06	-5.6461e-05	-3.66233e-06	-1.55649e-05	-5.79869e-06	-3.05194e-06	-1.73961e-05	-1.55649e-05
77	1	0	-7.62986e-06	7.3857e-05	-4.88311e-06	-3.4487e-05	-2.38052e-05	-0.000744064	-7.62986e-06	-5.89025e-05	-4.57792e-06	-1.98376e-05	-7.62986e-06	5.79869e-06	-2.07532e-05	-5.4935e-06
77	2	0	-8.24025e-06	6.4396e-05	-4.57792e-06	-5.27986e-05	-2.53311e-05	-0.000708051	-5.1883e-06	-5.37142e-05	-5.1883e-06	-2.13636e-05	-8.85064e-06	1.37337e-05	-2.22792e-05	5.4935e-06
77	3	0	-7.62986e-06	6.89739e-05	-4.88311e-06	-7.5383e-05	-2.44156e-05	-0.000674785	-3.96753e-06	-4.5474e-05	-5.1883e-06	-2.35e-05	-9.46103e-06	1.43441e-05	-2.10584e-05	6.71428e-06
77	4	0	-7.62986e-06	8.54544e-05	-4.88311e-06	-8.66752e-05	-2.10584e-05	-0.000631142	-3.96753e-06	-4.05909e-05	-4.88311e-06	-2.38052e-05	-1.06818e-05	1.15974e-05	-1.77013e-05	-6.71428e-06
77	5	0	-7.62986e-06	9.5831e-05	-5.1883e-06	-8.60648e-05	-1.67857e-05	-0.000576817	-4.27272e-06	-3.93701e-05	-5.4935e-06	-1.86169e-05	-1.31234e-05	1.46493e-05	-1.46493e-05	-2.28896e-05
77	6	0	-7.01947e-06	8.08765e-05	-5.1883e-06	-7.78246e-05	-1.31234e-05	-0.000532259	-3.35714e-06	-3.84545e-05	-7.32467e-06	-1.40389e-05	-1.37337e-05	2.31948e-05	-1.43441e-05	-2.56363e-05
77	7	0	-5.4935e-06	3.66233e-05	-5.1883e-06	-6.28701e-05	-1.03766e-05	-0.000504486	-1.83117e-06	-3.72337e-05	-8.54544e-06	-1.67857e-05	-1.12922e-05	2.68571e-05	-1.67857e-05	-1.49545e-05
77	8	0	-4.27272e-06	-1.95324e-05	-4.27272e-06	-4.33376e-05	-7.93505e-06	-0.000469084	3.05194e-07	-3.99805e-05	-7.62986e-06	-2.35e-05	-1.00714e-05	1.95324e-05	-1.80065e-05	-3.96753e-06
77	9	0	-3.66233e-06	-6.28701e-05	-2.74675e-06	-2.65519e-05	-5.1883e-06	-0.000406824	3.05194e-06	-4.73051e-05	-5.4935e-06	-2.10584e-05	-1.28182e-05	8.85064e-06	-1.67857e-05	-1.52597e-06
77	10	0	-2.74675e-06	-8.36233e-05	-1.52597e-06	-2.31948e-05	-2.44156e-06	-0.000334798	4.57792e-06	-5.58506e-05	-4.88311e-06	-5.1883e-06	-1.64805e-05	3.66233e-06	-1.43441e-05	-3.96753e-06
77	11	0	-1.83117e-06	-9.36947e-05	-2.13636e-06	-4.36428e-05	-1.52597e-06	-0.000283526	3.96753e-06	-6.25649e-05	-5.1883e-06	1.28182e-05	-1.64805e-05	2.44156e-06	-1.37337e-05	-5.4935e-06
77	12	0	-1.52597e-06	-0.000107734	-3.35714e-06	-8.42337e-05	-1.83117e-06	-0.000254837	2.44156e-06	-6.7448e-05	-4.88311e-06	2.13636e-05	-1.49545e-05	-1.52597e-06	-1.34286e-05	-4.88311e-06
77	13	0	-1.83117e-06	-0.000119636	-4.27272e-06	-0.000112617	-1.52597e-06	-0.000227065	2.13636e-06	-6.98895e-05	-3.96753e-06	2.0448e-05	-1.49545e-05	-1.06818e-05	-9.46103e-06	-3.66233e-06
77	14	0	-1.22078e-06	-0.000112006	-3.05194e-06	-8.33181e-05	-6.10389e-07	-0.000189526	3.35714e-06	-6.92791e-05	-3.35714e-06	1.58701e-05	-1.61753e-05	-1.92272e-05	-3.05194e-06	-2.44156e-06
77	15	0	6.10389e-07	-8.51492e-05	-3.05194e-07	6.10389e-06	0	-0.000148324	4.27272e-06	-6.68376e-05	-3.96753e-06	9.46103e-06	-1.37337e-05	-2.25844e-05	-3.05194e-07	-1.52597e-06
77	16	0	2.13636e-06	-6.31752e-05	1.22078e-06	0.000100104	-6.10389e-07	-0.000105902	4.27272e-06	-6.65324e-05	-4.27272e-06	1.22078e-06	-7.93505e-06	-1.98376e-05	-6.40908e-06	-1.83117e-06
77	17	0	1.52597e-06	-5.95129e-05	9.15583e-07	0.000144052	-9.15583e-07	-5.92077e-05	4.57792e-06	-6.98895e-05	-3.96753e-06	-1.83117e-06	-3.35714e-06	-1.15974e-05	-1.80065e-05	-4.27272e-06
77	18	0	0	-5.73766e-05	-1.22078e-06	0.000151376	0	-9.15583e-06	6.10389e-06	-7.56882e-05	-3.35714e-06	5.1883e-06	-2.74675e-06	-1.22078e-06	-2.65519e-05	-8.54544e-06
77	19	0	-6.10389e-07	-3.87597e-05	-3.35714e-06	0.000168162	2.44156e-06	4.02857e-05	8.24025e-06	-8.05713e-05	-3.66233e-06	1.92272e-05	-4.27272e-06	5.79869e-06	-2.68571e-05	-1.22078e-05
78	0	0	0	-1.83117e-05	-2.74675e-06	0.000191052	4.88311e-06	9.27791e-05	9.76622e-06	-8.33181e-05	-4.27272e-06	3.02142e-05	-4.27272e-06	8.24025e-06	-2.13636e-05	-1.0987e-05
78	1	0	3.05194e-07	-2.83831e-05	-6.10389e-07	0.000171214	6.10389e-06	0.00014985	9.76622e-06	-8.54544e-05	-3.66233e-06	3.63181e-05	-1.83117e-06	1.19026e-05	-1.46493e-05	-4.27272e-06
78	2	0	0	-6.89739e-05	3.05194e-07	9.55259e-05	6.71428e-06	0.000202039	9.76622e-06	-8.75908e-05	-2.44156e-06	4.33376e-05	6.10389e-07	2.22792e-05	-1.06818e-05	9.15583e-07
78	3	0	0	-0.000101325	-3.05194e-07	1.40389e-05	5.79869e-06	0.000241104	9.76622e-06	-8.85064e-05	-1.52597e-06	5.12727e-05	1.22078e-06	3.23506e-05	-1.12922e-05	-6.10389e-07
78	4	0	-3.05194e-07	-0.000100714	-1.52597e-06	-2.56363e-05	3.96753e-06	0.000274065	1.00714e-05	-8.637e-05	-9.15583e-07	4.94415e-05	0	3.08246e-05	-1.55649e-05	-7.32467e-06
78	5	0	-3.05194e-07	-8.36233e-05	-9.15583e-07	-3.41818e-05	2.44156e-06	0.000311909	1.00714e-05	-8.20973e-05	-9.15583e-07	3.20454e-05	-1.83117e-06	1.67857e-05	-1.95324e-05	-1.0987e-05
78	6	0	-9.15583e-07	-7.32467e-05	0	-4.02857e-05	1.52597e-06	0.000352805	9.76622e-06	-7.96557e-05	-1.22078e-06	1.0987e-05	-3.96753e-06	3.35714e-06	-1.95324e-05	-1.03766e-05
78	7	0	-1.22078e-06	-6.37856e-05	0	-4.33376e-05	1.22078e-06	0.000390649	8.85064e-06	-8.08765e-05	-1.83117e-06	4.88311e-06	-5.79869e-06	-9.15583e-07	-1.73961e-05	-1.15974e-05
78	8	0	-1.52597e-06	-3.93701e-05	-1.83117e-06	-2.80779e-05	9.15583e-07	0.000431545	7.93505e-06	-8.45388e-05	-3.05194e-06	1.64805e-05	-7.32467e-06	0	-1.67857e-05	-1.77013e-05
78	9	0	-1.83117e-06	-7.93505e-06	-2.44156e-06	-2.13636e-06	9.15583e-07	0.000482818	7.01947e-06	-8.72856e-05	-3.96753e-06	3.11298e-05	-7.62986e-06	6.10389e-07	-1.98376e-05	-2.25844e-05
78	10	0	-2.44156e-06	1.06818e-05	-1.52597e-06	1.28182e-05	1.52597e-06	0.000535921	5.79869e-06	-8.75908e-05	-5.1883e-06	3.54026e-05	-7.62986e-06	2.44156e-06	-2.28896e-05	-2.25844e-05
78	11	0	-2.74675e-06	1.73961e-05	-1.83117e-06	1.43441e-05	1.52597e-06	0.000575597	4.57792e-06	-8.54544e-05	-6.10389e-06	3.05194e-05	-8.24025e-06	8.24025e-06	-2.28896e-05	-2.0448e-05
78	12	0	-2.13636e-06	2.71623e-05	-3.35714e-06	1.28182e-05	-3.05194e-07	0.000605201	3.66233e-06	-8.11817e-05	-6.40908e-06	2.65519e-05	-9.46103e-06	1.43441e-05	-2.0448e-05	-1.83117e-05
78	13	0	-1.22078e-06	3.93701e-05	-4.27272e-06	1.28182e-05	-3.66233e-06	0.000643045	2.13636e-06	-7.47726e-05	-5.1883e-06	2.71623e-05	-8.85064e-06	1.61753e-05	-1.86169e-05	-1.15974e-05
78	14	0	-1.83117e-06	4.05909e-05	-3.35714e-06	1.28182e-05	-5.4935e-06	0.000691265	6.10389e-07	-6.86687e-05	-3.96753e-06	2.71623e-05	-7.01947e-06	1.49545e-05	-1.80065e-05	0
78	15	0	-4.88311e-06	3.38766e-05	-1.52597e-06	1.61753e-05	-6.10389e-06	0.000734908	-9.15583e-07	-6.47012e-05	-3.96753e-06	2.31948e-05	-6.40908e-06	1.46493e-05	-1.64805e-05	7.62986e-06
78	16	0	-7.32467e-06	3.54026e-05	-9.15583e-07	2.53311e-05	-6.71428e-06	0.000768785	-2.44156e-06	-6.37856e-05	-5.4935e-06	1.92272e-05	-9.46103e-06	1.46493e-05	-1.34286e-05	5.4935e-06
78	17	0	-6.71428e-06	4.63895e-05	-1.22078e-06	3.41818e-05	-8.24025e-06	0.000805103	-3.66233e-06	-6.34804e-05	-6.40908e-06	1.86169e-05	-1.31234e-05	1.34286e-05	-1.12922e-05	-6.10389e-07
78	18	0	-4.27272e-06	5.00519e-05	-1.52597e-06	3.90649e-05	-9.46103e-06	0.000848746	-5.1883e-06	-6.22597e-05	-6.10389e-06	1.83117e-05	-1.31234e-05	1.40389e-05	-1.34286e-05	-3.66233e-06
78	19	0	-3.66233e-06	3.99805e-05	-1.22078e-06	4.42532e-05	-8.24025e-06	0.000885674	-5.1883e-06	-5.95129e-05	-5.79869e-06	1.52597e-05	-7.93505e-06	1.83117e-05	-1.92272e-05	-4.88311e-06
79	0	0	-5.4935e-06	2.71623e-05	-1.83117e-06	4.97467e-05	-6.10389e-06	0.000910395	-4.27272e-06	-5.55454e-05	-6.10389e-06	1.15974e-05	-2.44156e-06	2.0448e-05	-2.56363e-05	-9.46103e-06
79	1	0	-6.71428e-06	1.64805e-05	-3.05194e-06	4.63895e-05	-5.1883e-06	0.000939388	-3.05194e-06	-4.97467e-05	-6.71428e-06	1.22078e-05	-6.10389e-07	1.55649e-05	-2.71623e-05	-1.40389e-05
79	2	0	-4.88311e-06	0	-3.35714e-06	3.26558e-05	-4.57792e-06	0.000984557	-3.35714e-06	-4.36428e-05	-7.32467e-06	1.55649e-05	-3.66233e-06	9.15583e-06	-2.35e-05	-1.15974e-05
79	3	0	-1.83117e-06	-2.71623e-05	-2.44156e-06	1.83117e-05	-2.44156e-06	0.00103308	-4.27272e-06	-4.05909e-05	-6.71428e-06	1.73961e-05	-8.24025e-06	1.12922e-05	-1.80065e-05	-3.66233e-06
79	4	0	3.05194e-07	-5.6461e-05	-1.22078e-06	4.57792e-06	3.05194e-07	0.00106971	-4.57792e-06	-4.12012e-05	-5.79869e-06	1.61753e-05	-1.0987e-05	2.38052e-05	-1.40389e-05	1.22078e-06
79	5	0	9.15583e-07	-7.87402e-05	-1.22078e-06	-1.95324e-05	1.83117e-06	0.00110633	-3.96753e-06	-4.2422e-05	-6.10389e-06	1.37337e-05	-1.0987e-05	3.72337e-05	-1.28182e-05	2.74675e-06
79	6	0	-6.10389e-07	-9.49155e-05	-2.74675e-06	-5.31038e-05	6.10389e-07	0.00116279	-3.05194e-06	-4.08961e-05	-7.62986e-06	1.34286e-05	-9.15583e-06	4.15064e-05	-1.15974e-05	7.62986e-06
79	7	0	-5.1883e-06	-0.000107734	-4.57792e-06	-7.96557e-05	-9.15583e-07	0.00123115	-2.13636e-06	-3.57077e-05	-9.46103e-06	1.80065e-05	-8.54544e-06	3.4487e-05	-8.54544e-06	1.55649e-05
79	8	0	-9.76622e-06	-0.000119331	-5.4935e-06	-9.55259e-05	-9.15583e-07	0.0012806	-3.05194e-07	-2.96039e-05	-1.03766e-05	2.96039e-05	-8.54544e-06	2.10584e-05	-5.79869e-06	1.92272e-05
79	9	0	-1.06818e-05	-0.000134286	-5.1883e-06	-0.000119636	0	0.00129769	1.22078e-06	-2.41104e-05	-1.00714e-05	4.48636e-05	-7.01947e-06	8.54544e-06	-5.4935e-06	1.40389e-05
79	10	0	-5.4935e-06	-0.000152292	-5.1883e-06	-0.000154123	6.10389e-07	0.0012983	2.13636e-06	-2.10584e-05	-9.76622e-06	5.67662e-05	-2.44156e-06	2.44156e-06	-8.85064e-06	6.10389e-06
79	11	0	1.52597e-06	-0.000159922	-5.1883e-06	-0.000167857	2.13636e-06	0.00130013	2.44156e-06	-2.16688e-05	-9.46103e-06	5.98181e-05	3.35714e-06	9.15583e-07	-1.37337e-05	2.13636e-06
79	12	0	5.79869e-06	-0.000144357	-4.57792e-06	-0.000139474	5.79869e-06	0.0013041	2.44156e-06	-2.53311e-05	-8.54544e-06	5.82921e-05	8.85064e-06	-2.44156e-06	-1.80065e-05	2.13636e-06
79	13	0	7.01947e-06	-0.000113532	-2.74675e-06	-9.49155e-05	1.06818e-05	0.00130379	3.05194e-06	-2.74675e-05	-7.32467e-06	6.01233e-05	1.22078e-05	-1.06818e-05	-2.10584e-05	3.96753e-06
79	14	0	8.85064e-06	-8.72856e-05	-9.15583e-07	-7.08051e-05	1.49545e-05	0.00129799	3.96753e-06	-2.47207e-05	-6.40908e-06	6.37856e-05	1.46493e-05	-1.92272e-05	-2.31948e-05	7.32467e-06
79	15	0	1.37337e-05	-7.11103e-05	-3.05194e-07	-6.25649e-05	1.83117e-05	0.00128365	4.88311e-06	-1.95324e-05	-6.71428e-06	6.22597e-05	1.55649e-05	-2.0448e-05	-2.44156e-05	1.12922e-05
79	16	0	1.89221e-05	-5.73766e-05	-1.52597e-06	-4.15064e-05	2.0448e-05	0.00125893	5.1883e-06	-1.67857e-05	-7.32467e-06	5.31038e-05	1.34286e-05	-1.43441e-05	-2.31948e-05	1.19026e-05
79	17	0	2.13636e-05	-4.5474e-05	-3.35714e-06	-6.10389e-06	2.22792e-05	0.00123054	5.1883e-06	-1.77013e-05	-7.93505e-06	4.27272e-05	8.54544e-06	-6.71428e-06	-2.1974e-05	7.62986e-06
79	18	0	2.13636e-05	-4.36428e-05	-4.88311e-06	1.95324e-05	2.38052e-05	0.00121193	4.57792e-06	-1.77013e-05	-8.85064e-06	3.75389e-05	3.66233e-06	-3.35714e-06	-2.16688e-05	2.74675e-06
79	19	0	2.10584e-05	-5.21882e-05	-5.79869e-06	3.05194e-05	2.56363e-05	0.00120247	4.27272e-06	-1.37337e-05	-9.76622e-06	3.60129e-05	0	-2.44156e-06	-2.31948e-05	1.22078e-06
80	0	0	1.92272e-05	-5.92077e-05	-6.10389e-06	4.42532e-05	2.77727e-05	0.00118385	4.57792e-06	-7.32467e-06	-1.03766e-05	3.50974e-05	-3.96753e-06	6.10389e-07	-2.38052e-05	1.83117e-06
80	1	0	1.49545e-05	-6.16493e-05	-5.1883e-06	6.34804e-05	2.89935e-05	0.00114814	4.57792e-06	-2.74675e-06	-9.15583e-06	3.50974e-05	-1.06818e-05	9.15583e-06	-2.16688e-05	6.10389e-07
80	2	0	9.15583e-06	-6.5922e-05	-4.57792e-06	6.47012e-05	2.83831e-05	0.00110877	2.74675e-06	3.05194e-07	-7.62986e-06	3.72337e-05	-1.86169e-05	1.95324e-05	-1.77013e-05	-1.22078e-06
80	3	0	4.88311e-06	-6.98895e-05	-4.88311e-06	3.87597e-05	2.71623e-05	0.00107917	3.05194e-07	3.66233e-06	-7.32467e-06	3.78441e-05	-2.22792e-05	2.59415e-05	-1.28182e-05	0
80	4	0	2.44156e-06	-6.16493e-05	-6.10389e-06	6.40908e-06	2.68571e-05	0.00105109	-6.10389e-07	7.32467e-06	-7.93505e-06	3.35714e-05	-1.80065e-05	2.77727e-05	-8.85064e-06	6.71428e-06
80	5	0	-3.05194e-07	-4.05909e-05	-6.10389e-06	-8.85064e-06	2.59415e-05	0.00100775	-3.05194e-07	9.15583e-06	-8.24025e-06	2.56363e-05	-7.93505e-06	2.80779e-05	-8.54544e-06	1.67857e-05
80	6	0	-4.88311e-06	-2.25844e-05	-6.10389e-06	-8.85064e-06	2.35e-05	0.000945187	3.05194e-07	8.85064e-06	-7.32467e-06	1.95324e-05	1.22078e-06	2.56363e-05	-1.40389e-05	2.62467e-05
80	7	0	-9.76622e-06	-1.58701e-05	-6.71428e-06	-6.10389e-06	2.07532e-05	0.000872856	9.15583e-07	7.93505e-06	-6.10389e-06	1.70909e-05	5.1883e-06	1.43441e-05	-2.1974e-05	3.1435e-05
80	8	0	-1.40389e-05	-1.22078e-05	-8.54544e-06	-3.05194e-06	1.92272e-05	0.000796557	1.22078e-06	8.24025e-06	-5.1883e-06	1.67857e-05	5.79869e-06	-5.1883e-06	-2.65519e-05	3.05194e-05
80	9	0	-1.95324e-05	-3.96753e-06	-9.76622e-06	2.44156e-06	1.73961e-05	0.000715071	1.22078e-06	9.46103e-06	-4.57792e-06	1.73961e-05	8.24025e-06	-2.1974e-05	-2.59415e-05	2.50259e-05
80	10	0	-2.68571e-05	2.13636e-06	-9.46103e-06	6.10389e-06	1.46493e-05	0.000629006	2.44156e-06	1.15974e-05	-4.27272e-06	2.01428e-05	1.34286e-05	-2.50259e-05	-2.38052e-05	1.80065e-05
80	11	0	-3.41818e-05	1.52597e-06	-9.15583e-06	3.35714e-06	1.06818e-05	0.000542636	4.27272e-06	1.46493e-05	-4.27272e-06	2.53311e-05	1.73961e-05	-1.92272e-05	-2.28896e-05	1.31234e-05
80	12	0	-3.87597e-05	0	-9.46103e-06	-2.13636e-06	6.40908e-06	0.000456266	6.10389e-06	1.83117e-05	-3.96753e-06	2.99091e-05	1.64805e-05	-1.58701e-05	-2.22792e-05	9.76622e-06
80	13	0	-4.21168e-05	2.44156e-06	-1.00714e-05	-2.74675e-06	1.83117e-06	0.000368675	6.71428e-06	2.13636e-05	-3.35714e-06	3.11298e-05	1.19026e-05	-1.52597e-05	-2.0448e-05	5.79869e-06
80	14	0	-4.63895e-05	5.1883e-06	-1.00714e-05	1.22078e-06	-2.44156e-06	0.000281389	5.4935e-06	2.25844e-05	-3.05194e-06	2.89935e-05	6.10389e-06	-9.15583e-06	-1.89221e-05	6.10389e-07
80	15	0	-5.06623e-05	5.1883e-06	-9.76622e-06	7.01947e-06	-5.4935e-06	0.000197156	3.96753e-06	2.35e-05	-3.35714e-06	2.59415e-05	6.10389e-07	3.05194e-07	-2.01428e-05	-3.05194e-06
80	16	0	-5.15779e-05	7.32467e-06	-1.03766e-05	1.28182e-05	-6.40908e-06	0.000113838	3.96753e-06	2.47207e-05	-3.96753e-06	2.31948e-05	-3.05194e-06	4.27272e-06	-2.22792e-05	-2.44156e-06
80	17	0	-4.91363e-05	1.2513e-05	-1.22078e-05	1.83117e-05	-8.24025e-06	2.92987e-05	4.88311e-06	2.71623e-05	-3.96753e-06	2.07532e-05	-5.1883e-06	1.83117e-06	-2.28896e-05	4.88311e-06
80	18	0	-4.60844e-05	1.49545e-05	-1.37337e-05	2.16688e-05	-1.15974e-05	-5.27986e-05	4.57792e-06	3.08246e-05	-3.35714e-06	1.83117e-05	-7.62986e-06	3.35714e-06	-2.1974e-05	1.67857e-05
80	19	0	-4.27272e-05	1.19026e-05	-1.46493e-05	2.0448e-05	-1.40389e-05	-0.000129402	3.05194e-06	3.41818e-05	-3.05194e-06	1.64805e-05	-1.28182e-05	1.2513e-05	-2.07532e-05	2.56363e-05
81	0	0	-3.63181e-05	1.03766e-05	-1.49545e-05	1.77013e-05	-1.2513e-05	-0.000202344	2.13636e-06	3.63181e-05	-3.05194e-06	1.55649e-05	-1.73961e-05	1.98376e-05	-1.98376e-05	2.62467e-05
81	1	0	-2.47207e-05	1.49545e-05	-1.55649e-05	1.73961e-05	-8.85064e-06	-0.000275285	3.05194e-06	3.78441e-05	-3.35714e-06	1.52597e-05	-1.73961e-05	1.89221e-05	-1.98376e-05	1.92272e-05
81	2	0	-1.12922e-05	1.89221e-05	-1.61753e-05	2.07532e-05	-7.01947e-06	-0.000344564	4.27272e-06	3.87597e-05	-2.74675e-06	1.31234e-05	-1.28182e-05	1.46493e-05	-2.22792e-05	1.22078e-05
81	3	0	-6.10389e-07	1.73961e-05	-1.73961e-05	2.47207e-05	-6.71428e-06	-0.000403467	3.96753e-06	3.99805e-05	-1.83117e-06	8.54544e-06	-1.06818e-05	1.03766e-05	-2.56363e-05	1.06818e-05
81	4	0	5.1883e-06	1.61753e-05	-1.83117e-05	2.47207e-05	-4.88311e-06	-0.000451383	2.44156e-06	4.08961e-05	-1.22078e-06	3.05194e-06	-1.52597e-05	2.44156e-06	-2.59415e-05	1.2513e-05
81	5	0	8.24025e-06	2.1974e-05	-1.83117e-05	2.0448e-05	-1.22078e-06	-0.000491668	1.52597e-06	4.15064e-05	-1.52597e-06	0	-2.22792e-05	-7.01947e-06	-2.25844e-05	1.2513e-05
81	6	0	1.00714e-05	3.08246e-05	-1.83117e-05	1.98376e-05	9.15583e-07	-0.000524629	9.15583e-07	4.21168e-05	-1.52597e-06	-1.52597e-06	-2.53311e-05	-8.54544e-06	-1.98376e-05	8.54544e-06
81	7	0	1.12922e-05	3.50974e-05	-1.89221e-05	2.96039e-05	9.15583e-07	-0.00054874	0	4.21168e-05	-1.52597e-06	-3.35714e-06	-2.38052e-05	3.35714e-06	-2.10584e-05	2.13636e-06
81	8	0	1.34286e-05	3.63181e-05	-1.98376e-05	4.42532e-05	9.15583e-07	-0.000569798	-1.52597e-06	4.05909e-05	-1.22078e-06	-3.66233e-06	-2.22792e-05	1.70909e-05	-2.53311e-05	-3.66233e-06
81	9	0	1.61753e-05	3.96753e-05	-2.07532e-05	5.15779e-05	2.44156e-06	-0.00059696	-3.96753e-06	3.72337e-05	-1.52597e-06	6.10389e-07	-2.10584e-05	2.13636e-05	-2.96039e-05	-1.0987e-05
81	10	0	1.77013e-05	4.63895e-05	-2.16688e-05	4.82207e-05	3.66233e-06	-0.000630837	-5.79869e-06	3.41818e-05	-2.44156e-06	6.71428e-06	-1.80065e-05	2.01428e-05	-3.26558e-05	-1.86169e-05
81	11	0	1.70909e-05	5.40194e-05	-2.25844e-05	4.42532e-05	3.66233e-06	-0.000662882	-6.40908e-06	3.41818e-05	-3.35714e-06	6.10389e-06	-1.34286e-05	1.98376e-05	-3.35714e-05	-2.22792e-05
81	12	0	1.58701e-05	5.85973e-05	-2.41104e-05	4.36428e-05	3.96753e-06	-0.000684551	-6.71428e-06	3.69285e-05	-3.35714e-06	-1.22078e-06	-1.06818e-05	1.49545e-05	-3.17402e-05	-1.73961e-05
81	13	0	1.55649e-05	5.76817e-05	-2.44156e-05	3.72337e-05	5.1883e-06	-0.00069859	-8.24025e-06	3.93701e-05	-2.44156e-06	-7.01947e-06	-1.12922e-05	-1.83117e-06	-2.71623e-05	-6.10389e-06
81	14	0	1.55649e-05	5.1883e-05	-2.38052e-05	2.44156e-05	6.40908e-06	-0.000712324	-1.19026e-05	3.93701e-05	-1.52597e-06	-5.1883e-06	-1.34286e-05	-2.1974e-05	-2.31948e-05	4.88311e-06
81	15	0	1.58701e-05	4.88311e-05	-2.28896e-05	2.28896e-05	6.71428e-06	-0.000728194	-1.61753e-05	3.63181e-05	-1.83117e-06	-3.35714e-06	-1.43441e-05	-2.74675e-05	-2.0448e-05	1.00714e-05
81	16	0	1.58701e-05	5.06623e-05	-2.25844e-05	4.2422e-05	7.32467e-06	-0.000741622	-1.80065e-05	3.23506e-05	-2.74675e-06	-9.76622e-06	-1.2513e-05	-1.73961e-05	-1.64805e-05	1.03766e-05
81	17	0	1.64805e-05	4.51688e-05	-2.16688e-05	6.04285e-05	9.15583e-06	-0.000748031	-1.77013e-05	3.05194e-05	-3.05194e-06	-1.98376e-05	-8.24025e-06	-6.40908e-06	-1.15974e-05	1.06818e-05
81	18	0	1.73961e-05	1.58701e-05	-2.0448e-05	4.57792e-05	1.03766e-05	-0.000748642	-1.70909e-05	3.26558e-05	-2.74675e-06	-2.1974e-05	-3.35714e-06	-4.88311e-06	-9.46103e-06	1.28182e-05
81	19	0	1.70909e-05	-2.65519e-05	-1.86169e-05	0	1.00714e-05	-0.000751083	-1.83117e-05	3.63181e-05	-2.44156e-06	-1.43441e-05	0	-5.1883e-06	-1.0987e-05	1.40389e-05
82	0	0	1.70909e-05	-4.88311e-05	-1.64805e-05	-4.45584e-05	9.76622e-06	-0.000763291	-2.10584e-05	3.81493e-05	-3.35714e-06	-7.62986e-06	6.10389e-07	9.15583e-07	-1.15974e-05	1.06818e-05
82	1	0	1.77013e-05	-3.32662e-05	-1.34286e-05	-6.37856e-05	1.06818e-05	-0.000785876	-2.35e-05	3.63181e-05	-3.96753e-06	-9.76622e-06	1.83117e-06	1.40389e-05	-8.24025e-06	2.44156e-06
82	2	0	1.89221e-05	-6.10389e-06	-9.46103e-06	-6.19545e-05	1.12922e-05	-0.000814869	-2.44156e-05	3.35714e-05	-3.96753e-06	-1.58701e-05	5.1883e-06	2.83831e-05	-4.57792e-06	-7.62986e-06
82	3	0	1.86169e-05	-6.10389e-06	-6.71428e-06	-4.79155e-05	1.0987e-05	-0.000842642	-2.44156e-05	3.32662e-05	-3.96753e-06	-1.67857e-05	7.93505e-06	4.15064e-05	-2.74675e-06	-1.80065e-05
82	4	0	1.77013e-05	-3.66233e-05	-4.88311e-06	-2.38052e-05	9.46103e-06	-0.000862785	-2.38052e-05	3.47922e-05	-3.96753e-06	-1.15974e-05	7.62986e-06	5.24934e-05	1.83117e-06	-2.65519e-05
82	5	0	1.73961e-05	-7.08051e-05	-1.22078e-06	3.96753e-06	8.24025e-06	-0.000868583	-2.38052e-05	3.47922e-05	-3.96753e-06	-7.62986e-06	5.4935e-06	5.89025e-05	1.28182e-05	-3.32662e-05
82	6	0	1.77013e-05	-8.82012e-05	6.10389e-06	1.73961e-05	7.01947e-06	-0.000860038	-2.38052e-05	3.17402e-05	-3.05194e-06	-1.06818e-05	7.93505e-06	6.04285e-05	2.41104e-05	-3.96753e-05
82	7	0	1.70909e-05	-9.03375e-05	1.67857e-05	8.54544e-06	6.40908e-06	-0.000845694	-2.25844e-05	2.83831e-05	-1.83117e-06	-1.92272e-05	1.70909e-05	5.92077e-05	2.71623e-05	-4.76103e-05
82	8	0	1.55649e-05	-8.11817e-05	2.56363e-05	-7.01947e-06	6.40908e-06	-0.000838064	-2.01428e-05	2.68571e-05	-2.13636e-06	-2.59415e-05	2.77727e-05	5.6461e-05	2.1974e-05	-5.4935e-05
82	9	0	1.46493e-05	-5.89025e-05	3.11298e-05	-9.76622e-06	7.01947e-06	-0.000838979	-1.73961e-05	2.62467e-05	-3.66233e-06	-2.56363e-05	3.32662e-05	4.88311e-05	1.55649e-05	-5.70714e-05
82	10	0	1.49545e-05	-2.96039e-05	3.47922e-05	3.66233e-06	6.10389e-06	-0.0008402	-1.58701e-05	2.38052e-05	-4.27272e-06	-2.22792e-05	3.2961e-05	3.50974e-05	1.34286e-05	-5.03571e-05
82	11	0	1.61753e-05	-1.03766e-05	3.75389e-05	2.41104e-05	3.66233e-06	-0.000836843	-1.64805e-05	2.0448e-05	-3.35714e-06	-2.56363e-05	2.96039e-05	1.86169e-05	1.37337e-05	-3.75389e-05
82	12	0	1.70909e-05	-9.46103e-06	3.81493e-05	4.2422e-05	1.83117e-06	-0.000833791	-1.64805e-05	1.95324e-05	-9.15583e-07	-3.75389e-05	2.44156e-05	9.15583e-07	1.40389e-05	-2.38052e-05
82	13	0	1.67857e-05	-1.28182e-05	3.66233e-05	5.15779e-05	1.83117e-06	-0.000834707	-1.46493e-05	2.10584e-05	3.05194e-07	-4.82207e-05	1.67857e-05	-1.92272e-05	1.15974e-05	-1.19026e-05
82	14	0	1.55649e-05	-5.79869e-06	3.35714e-05	4.18116e-05	2.13636e-06	-0.00083196	-1.28182e-05	2.22792e-05	6.10389e-07	-4.73051e-05	9.76622e-06	-4.18116e-05	6.10389e-06	6.10389e-07
82	15	0	1.37337e-05	7.32467e-06	3.05194e-05	1.06818e-05	6.10389e-07	-0.000817005	-1.2513e-05	2.0448e-05	1.22078e-06	-3.81493e-05	5.79869e-06	-5.98181e-05	0	1.70909e-05
82	16	0	1.19026e-05	1.61753e-05	2.62467e-05	-2.56363e-05	-1.52597e-06	-0.000795337	-1.34286e-05	1.77013e-05	3.05194e-06	-3.35714e-05	3.66233e-06	-6.77532e-05	-3.05194e-06	3.69285e-05
82	17	0	1.06818e-05	2.22792e-05	2.0448e-05	-4.21168e-05	-3.35714e-06	-0.000777941	-1.34286e-05	1.64805e-05	5.1883e-06	-3.81493e-05	0	-6.65324e-05	-1.22078e-06	5.67662e-05
82	18	0	9.46103e-06	3.63181e-05	1.49545e-05	-3.02142e-05	-3.66233e-06	-0.000762681	-1.2513e-05	1.67857e-05	6.71428e-06	-4.5474e-05	-5.4935e-06	-5.92077e-05	1.52597e-06	7.11103e-05
82	19	0	7.62986e-06	5.73766e-05	1.0987e-05	-5.1883e-06	-3.96753e-06	-0.00073857	-1.12922e-05	1.73961e-05	7.93505e-06	-4.91363e-05	-8.85064e-06	-4.79155e-05	1.22078e-06	7.62986e-05
83	0	0	5.79869e-06	7.35519e-05	8.54544e-06	8.24025e-06	-5.4935e-06	-0.000704389	-1.0987e-05	1.67857e-05	8.85064e-06	-5.06623e-05	-9.15583e-06	-3.2961e-05	0	7.32467e-05
83	1	0	5.4935e-06	7.81298e-05	6.40908e-06	2.13636e-06	-6.71428e-06	-0.000672954	-9.76622e-06	1.55649e-05	9.76622e-06	-5.40194e-05	-1.03766e-05	-1.70909e-05	1.52597e-06	6.56168e-05
83	2	0	6.40908e-06	7.62986e-05	4.57792e-06	-1.28182e-05	-6.71428e-06	-0.000650369	-7.62986e-06	1.55649e-05	1.03766e-05	-5.76817e-05	-1.49545e-05	-2.74675e-06	6.10389e-06	5.55454e-05
83	3	0	7.62986e-06	7.44674e-05	3.66233e-06	-2.25844e-05	-6.10389e-06	-0.000629006	-6.40908e-06	1.67857e-05	1.0987e-05	-5.70714e-05	-1.73961e-05	1.03766e-05	1.03766e-05	4.30324e-05
83	4	0	8.85064e-06	7.08051e-05	3.66233e-06	-2.68571e-05	-5.79869e-06	-0.000602454	-6.40908e-06	1.92272e-05	1.28182e-05	-5.3409e-05	-1.40389e-05	2.07532e-05	1.15974e-05	2.89935e-05
83	5	0	1.03766e-05	6.16493e-05	3.35714e-06	-3.38766e-05	-6.71428e-06	-0.000578343	-7.01947e-06	2.0448e-05	1.52597e-05	-5.37142e-05	-7.32467e-06	2.28896e-05	1.00714e-05	1.83117e-05
83	6	0	1.2513e-05	4.73051e-05	2.44156e-06	-4.3948e-05	-7.32467e-06	-0.000563999	-6.71428e-06	1.92272e-05	1.73961e-05	-5.98181e-05	-2.74675e-06	1.46493e-05	6.40908e-06	1.49545e-05
83	7	0	1.34286e-05	3.4487e-05	1.22078e-06	-4.76103e-05	-6.71428e-06	-0.000553623	-5.4935e-06	1.73961e-05	1.80065e-05	-6.68376e-05	-1.83117e-06	2.74675e-06	2.13636e-06	1.58701e-05
83	8	0	1.34286e-05	2.77727e-05	6.10389e-07	-4.42532e-05	-5.1883e-06	-0.000535311	-4.27272e-06	1.83117e-05	1.77013e-05	-6.77532e-05	-2.13636e-06	-3.35714e-06	6.10389e-07	1.52597e-05
83	9	0	1.37337e-05	2.47207e-05	6.10389e-07	-4.82207e-05	-3.96753e-06	-0.000507538	-3.66233e-06	2.22792e-05	1.73961e-05	-6.13441e-05	-3.35714e-06	-1.52597e-06	2.74675e-06	1.03766e-05
83	10	0	1.58701e-05	1.67857e-05	3.05194e-07	-6.83635e-05	-3.66233e-06	-0.000478545	-3.05194e-06	2.62467e-05	1.80065e-05	-5.31038e-05	-4.88311e-06	2.44156e-06	5.1883e-06	5.79869e-06
83	11	0	1.89221e-05	-9.15583e-07	-9.15583e-07	-9.09479e-05	-3.66233e-06	-0.000451993	-3.05194e-06	2.53311e-05	1.83117e-05	-5.03571e-05	-5.79869e-06	4.27272e-06	5.1883e-06	4.88311e-06
83	12	0	2.13636e-05	-2.10584e-05	-1.52597e-06	-9.55259e-05	-3.35714e-06	-0.000426357	-2.74675e-06	1.95324e-05	1.80065e-05	-5.43246e-05	-5.1883e-06	4.27272e-06	6.10389e-06	7.32467e-06
83	13	0	2.35e-05	-2.68571e-05	-9.15583e-07	-8.27077e-05	-3.35714e-06	-0.000400415	-2.13636e-06	1.19026e-05	1.77013e-05	-5.89025e-05	-3.96753e-06	6.10389e-06	1.22078e-05	8.54544e-06
83	14	0	2.53311e-05	-1.22078e-05	0	-6.50064e-05	-3.66233e-06	-0.00037722	-1.22078e-06	6.10389e-06	1.80065e-05	-5.67662e-05	-2.74675e-06	8.85064e-06	2.0448e-05	6.71428e-06
83	15	0	2.68571e-05	1.06818e-05	0	-3.72337e-05	-3.35714e-06	-0.000359214	-1.22078e-06	3.05194e-06	1.83117e-05	-4.76103e-05	-3.05194e-07	1.00714e-05	2.50259e-05	2.13636e-06
83	16	0	2.71623e-05	2.50259e-05	-1.22078e-06	1.92272e-05	-2.13636e-06	-0.000343344	-2.13636e-06	1.52597e-06	1.80065e-05	-3.90649e-05	3.05194e-06	8.85064e-06	2.44156e-05	-3.05194e-06
83	17	0	2.62467e-05	3.05194e-05	-2.44156e-06	9.67466e-05	-3.05194e-07	-0.000324422	-1.83117e-06	9.15583e-07	1.70909e-05	-3.81493e-05	4.88311e-06	7.01947e-06	2.25844e-05	-6.71428e-06
83	18	0	2.53311e-05	3.81493e-05	-2.44156e-06	0.000150766	0	-0.000301532	-3.05194e-07	9.15583e-07	1.61753e-05	-4.2422e-05	3.96753e-06	6.71428e-06	2.22792e-05	-7.01947e-06
83	19	0	2.56363e-05	5.15779e-05	-2.44156e-06	0.000144967	-6.10389e-07	-0.000279863	6.10389e-07	1.22078e-06	1.55649e-05	-4.45584e-05	4.27272e-06	7.93505e-06	2.10584e-05	-4.88311e-06
84	0	0	2.62467e-05	6.19545e-05	-2.74675e-06	9.43051e-05	-1.83117e-06	-0.000264298	0	1.52597e-06	1.55649e-05	-4.27272e-05	8.85064e-06	9.46103e-06	1.92272e-05	-3.35714e-06
84	1	0	2.65519e-05	6.34804e-05	-2.74675e-06	4.33376e-05	-2.13636e-06	-0.000252396	-2.13636e-06	3.05194e-06	1.52597e-05	-4.02857e-05	1.40389e-05	9.46103e-06	1.95324e-05	-3.96753e-06
84	2	0	2.71623e-05	6.22597e-05	-1.52597e-06	1.37337e-05	-9.15583e-07	-0.000235	-2.44156e-06	5.79869e-06	1.43441e-05	-3.93701e-05	1.40389e-05	7.93505e-06	2.44156e-05	-6.71428e-06
84	3	0	2.89935e-05	6.62272e-05	-6.10389e-07	-2.44156e-06	3.05194e-07	-0.000209058	-6.10389e-07	8.54544e-06	1.31234e-05	-3.90649e-05	9.46103e-06	5.79869e-06	3.05194e-05	-7.93505e-06
84	4	0	3.08246e-05	7.44674e-05	-2.13636e-06	-1.43441e-05	1.83117e-06	-0.000184032	1.22078e-06	1.00714e-05	1.15974e-05	-3.96753e-05	5.79869e-06	4.88311e-06	3.11298e-05	-5.79869e-06
84	5	0	3.05194e-05	8.02661e-05	-4.27272e-06	-1.80065e-05	1.83117e-06	-0.0001645	2.44156e-06	1.00714e-05	1.03766e-05	-4.30324e-05	5.1883e-06	4.88311e-06	2.50259e-05	-1.22078e-06
84	6	0	2.68571e-05	7.99609e-05	-5.4935e-06	-1.86169e-05	-6.10389e-07	-0.000140389	2.44156e-06	1.06818e-05	9.46103e-06	-4.82207e-05	3.96753e-06	3.66233e-06	1.86169e-05	3.35714e-06
84	7	0	2.07532e-05	7.44674e-05	-4.88311e-06	-3.11298e-05	-4.57792e-06	-9.7357e-05	2.44156e-06	1.31234e-05	8.85064e-06	-4.79155e-05	1.83117e-06	3.05194e-07	1.73961e-05	6.40908e-06
84	8	0	1.64805e-05	6.53116e-05	-4.88311e-06	-5.24934e-05	-7.01947e-06	-4.08961e-05	2.13636e-06	1.46493e-05	8.24025e-06	-3.93701e-05	9.15583e-07	-4.27272e-06	2.01428e-05	7.62986e-06
84	9	0	1.55649e-05	5.58506e-05	-5.79869e-06	-5.40194e-05	-7.01947e-06	9.76622e-06	2.13636e-06	1.15974e-05	7.32467e-06	-2.96039e-05	2.74675e-06	-1.28182e-05	2.0448e-05	8.24025e-06
84	10	0	1.61753e-05	5.15779e-05	-6.71428e-06	-2.25844e-05	-6.10389e-06	4.63895e-05	1.83117e-06	5.4935e-06	6.40908e-06	-2.59415e-05	3.96753e-06	-2.56363e-05	1.61753e-05	9.15583e-06
84	11	0	1.43441e-05	5.12727e-05	-6.71428e-06	1.19026e-05	-5.79869e-06	7.72142e-05	1.52597e-06	2.13636e-06	5.79869e-06	-2.59415e-05	1.52597e-06	-3.81493e-05	1.2513e-05	9.46103e-06
84	12	0	9.15583e-06	4.79155e-05	-5.79869e-06	1.19026e-05	-7.01947e-06	0.00011048	6.10389e-07	2.74675e-06	5.4935e-06	-2.50259e-05	-4.88311e-06	-4.21168e-05	1.52597e-05	7.93505e-06
84	13	0	3.96753e-06	3.78441e-05	-4.88311e-06	-2.10584e-05	-9.15583e-06	0.000143747	3.05194e-07	4.88311e-06	4.88311e-06	-2.35e-05	-1.03766e-05	-3.63181e-05	2.35e-05	5.1883e-06
84	14	0	6.10389e-07	2.56363e-05	-4.27272e-06	-5.4935e-05	-1.2513e-05	0.000173045	6.10389e-07	5.4935e-06	4.27272e-06	-2.47207e-05	-8.85064e-06	-2.77727e-05	3.05194e-05	1.52597e-06
84	15	0	-1.22078e-06	1.67857e-05	-3.96753e-06	-7.14155e-05	-1.58701e-05	0.000198071	1.52597e-06	6.71428e-06	4.27272e-06	-2.59415e-05	1.52597e-06	-2.1974e-05	3.20454e-05	-1.52597e-06
84	16	0	-3.66233e-06	7.93505e-06	-4.27272e-06	-8.24025e-05	-1.89221e-05	0.000217298	2.13636e-06	1.00714e-05	5.4935e-06	-2.28896e-05	1.49545e-05	-1.61753e-05	2.92987e-05	-3.96753e-06
84	17	0	-6.10389e-06	-4.88311e-06	-5.1883e-06	-9.82726e-05	-2.13636e-05	0.000230727	2.44156e-06	1.37337e-05	6.40908e-06	-1.67857e-05	2.13636e-05	-8.24025e-06	2.47207e-05	-3.96753e-06
84	18	0	-7.93505e-06	-1.73961e-05	-6.10389e-06	-0.000107734	-2.41104e-05	0.000245376	3.05194e-06	1.55649e-05	5.79869e-06	-1.43441e-05	1.67857e-05	-3.66233e-06	1.89221e-05	-1.22078e-06
84	19	0	-1.12922e-05	-2.0448e-05	-6.10389e-06	-9.85778e-05	-2.71623e-05	0.000266435	3.35714e-06	1.55649e-05	4.57792e-06	-1.55649e-05	7.32467e-06	-3.35714e-06	1.2513e-05	9.15583e-07
85	0	0	-1.92272e-05	-1.61753e-05	-6.10389e-06	-8.02661e-05	-2.96039e-05	0.000289935	3.05194e-06	1.40389e-05	3.96753e-06	-1.55649e-05	1.83117e-06	2.44156e-06	9.46103e-06	1.83117e-06
85	1	0	-2.96039e-05	-1.31234e-05	-6.71428e-06	-7.23311e-05	-3.23506e-05	0.000315571	2.74675e-06	1.12922e-05	4.27272e-06	-1.34286e-05	1.52597e-06	2.16688e-05	1.06818e-05	3.05194e-07
85	2	0	-3.87597e-05	-1.43441e-05	-8.24025e-06	-7.90453e-05	-3.75389e-05	0.000358603	3.05194e-06	7.32467e-06	4.57792e-06	-1.28182e-05	1.83117e-06	4.30324e-05	1.46493e-05	-2.44156e-06
85	3	0	-4.5474e-05	-1.0987e-05	-1.00714e-05	-8.33181e-05	-4.45584e-05	0.000422999	3.66233e-06	5.4935e-06	4.57792e-06	-1.55649e-05	2.44156e-06	4.88311e-05	1.89221e-05	-7.32467e-06
85	4	0	-5.12727e-05	0	-1.06818e-05	-6.83635e-05	-5.12727e-05	0.000468168	3.66233e-06	7.01947e-06	4.88311e-06	-1.70909e-05	6.71428e-06	3.96753e-05	2.16688e-05	-1.06818e-05
85	5	0	-5.70714e-05	1.31234e-05	-1.00714e-05	-3.63181e-05	-5.4935e-05	0.00044009	3.05194e-06	9.46103e-06	5.1883e-06	-1.52597e-05	1.61753e-05	2.89935e-05	2.25844e-05	-9.15583e-06
85	6	0	-6.10389e-05	2.1974e-05	-8.85064e-06	-5.1883e-06	-5.61558e-05	0.000342123	3.66233e-06	8.85064e-06	5.4935e-06	-1.28182e-05	2.47207e-05	2.10584e-05	2.0448e-05	-2.74675e-06
85	7	0	-6.28701e-05	2.99091e-05	-8.24025e-06	8.24025e-06	-5.61558e-05	0.000240798	4.88311e-06	7.01947e-06	5.79869e-06	-1.34286e-05	2.71623e-05	7.01947e-06	1.67857e-05	2.13636e-06
85	8	0	-6.4396e-05	3.60129e-05	-9.76622e-06	9.15583e-06	-5.52402e-05	0.000189221	5.79869e-06	6.71428e-06	6.10389e-06	-1.67857e-05	2.38052e-05	-1.2513e-05	1.49545e-05	2.74675e-06
85	9	0	-6.77532e-05	2.92987e-05	-1.15974e-05	1.46493e-05	-5.55454e-05	0.000171824	4.27272e-06	8.24025e-06	6.40908e-06	-1.95324e-05	1.95324e-05	-2.59415e-05	1.55649e-05	2.74675e-06
85	10	0	-7.04999e-05	4.88311e-06	-1.15974e-05	3.23506e-05	-5.76817e-05	0.000145273	1.52597e-06	8.54544e-06	6.40908e-06	-1.92272e-05	1.64805e-05	-2.74675e-05	1.64805e-05	6.10389e-06
85	11	0	-6.92791e-05	-2.0448e-05	-1.00714e-05	5.03571e-05	-6.07337e-05	9.85778e-05	-6.10389e-07	6.71428e-06	6.10389e-06	-1.64805e-05	1.37337e-05	-2.68571e-05	1.64805e-05	1.12922e-05
85	12	0	-6.50064e-05	-2.44156e-05	-8.85064e-06	5.31038e-05	-6.13441e-05	4.79155e-05	-1.83117e-06	5.4935e-06	6.40908e-06	-1.31234e-05	1.03766e-05	-3.17402e-05	1.73961e-05	1.37337e-05
85	13	0	-6.01233e-05	-7.32467e-06	-9.46103e-06	4.18116e-05	-5.79869e-05	-3.66233e-06	-2.74675e-06	5.1883e-06	7.01947e-06	-1.12922e-05	7.62986e-06	-3.63181e-05	2.01428e-05	1.43441e-05
85	14	0	-5.52402e-05	8.85064e-06	-1.03766e-05	2.89935e-05	-5.31038e-05	-5.98181e-05	-3.35714e-06	4.27272e-06	6.71428e-06	-1.22078e-05	7.62986e-06	-3.63181e-05	2.25844e-05	1.67857e-05
85	15	0	-4.82207e-05	1.06818e-05	-1.00714e-05	2.22792e-05	-4.97467e-05	-0.000108954	-3.66233e-06	2.74675e-06	4.88311e-06	-1.37337e-05	1.06818e-05	-3.66233e-05	2.1974e-05	1.98376e-05
85	16	0	-3.78441e-05	6.40908e-06	-8.85064e-06	2.0448e-05	-4.73051e-05	-0.000136422	-2.44156e-06	1.83117e-06	3.35714e-06	-1.40389e-05	1.34286e-05	-3.66233e-05	1.98376e-05	1.83117e-05
85	17	0	-2.59415e-05	7.93505e-06	-8.24025e-06	2.1974e-05	-4.36428e-05	-0.000154428	-1.52597e-06	1.83117e-06	3.66233e-06	-1.34286e-05	1.31234e-05	-2.10584e-05	1.89221e-05	1.0987e-05
85	18	0	-1.55649e-05	1.46493e-05	-8.54544e-06	2.53311e-05	-3.84545e-05	-0.000185253	-1.22078e-06	1.22078e-06	4.88311e-06	-1.40389e-05	1.0987e-05	1.67857e-05	1.92272e-05	2.74675e-06
85	19	0	-8.54544e-06	1.73961e-05	-8.24025e-06	2.44156e-05	-3.32662e-05	-0.000221571	-1.52597e-06	0	4.57792e-06	-1.55649e-05	1.00714e-05	5.76817e-05	1.70909e-05	-1.52597e-06
86	0	0	-3.05194e-06	1.73961e-05	-7.01947e-06	1.52597e-05	-2.89935e-05	-0.000234694	-2.13636e-06	-6.10389e-07	3.66233e-06	-1.58701e-05	1.06818e-05	7.29415e-05	1.19026e-05	-1.22078e-06
86	1	0	2.44156e-06	2.07532e-05	-5.79869e-06	3.35714e-06	-2.50259e-05	-0.000224318	-2.44156e-06	-3.05194e-07	3.05194e-06	-1.46493e-05	1.06818e-05	5.85973e-05	7.32467e-06	3.05194e-07
86	2	0	8.24025e-06	2.77727e-05	-4.88311e-06	-3.05194e-07	-2.07532e-05	-0.00022035	-2.44156e-06	-9.15583e-07	3.66233e-06	-1.37337e-05	9.46103e-06	3.63181e-05	7.32467e-06	6.10389e-07
86	3	0	1.2513e-05	3.38766e-05	-3.96753e-06	5.1883e-06	-1.58701e-05	-0.000237746	-1.52597e-06	-2.13636e-06	3.96753e-06	-1.37337e-05	8.54544e-06	2.62467e-05	1.06818e-05	-2.13636e-06
86	4	0	1.46493e-05	3.72337e-05	-3.05194e-06	1.37337e-05	-1.12922e-05	-0.000254532	-6.10389e-07	-2.44156e-06	3.96753e-06	-1.34286e-05	8.85064e-06	2.99091e-05	1.31234e-05	-7.32467e-06
86	5	0	1.55649e-05	3.90649e-05	-1.83117e-06	1.86169e-05	-7.62986e-06	-0.000252091	-3.05194e-07	-9.15583e-07	4.88311e-06	-1.19026e-05	9.15583e-06	3.66233e-05	1.28182e-05	-1.73961e-05
86	6	0	1.67857e-05	3.87597e-05	-6.10389e-07	2.01428e-05	-5.1883e-06	-0.000244461	-3.05194e-07	0	6.40908e-06	-1.03766e-05	8.54544e-06	3.99805e-05	1.19026e-05	-3.78441e-05
86	7	0	1.86169e-05	3.66233e-05	0	2.13636e-05	-3.66233e-06	-0.000252396	0	0	7.32467e-06	-1.00714e-05	7.62986e-06	4.05909e-05	1.34286e-05	-6.53116e-05
86	8	0	2.07532e-05	3.57077e-05	-3.05194e-07	2.47207e-05	-3.05194e-06	-0.000272233	9.15583e-07	-6.10389e-07	7.32467e-06	-1.15974e-05	8.24025e-06	3.99805e-05	1.64805e-05	-8.05713e-05
86	9	0	2.1974e-05	3.93701e-05	0	2.71623e-05	-3.35714e-06	-0.000286272	1.52597e-06	-1.22078e-06	6.71428e-06	-1.40389e-05	1.03766e-05	3.72337e-05	1.70909e-05	-6.56168e-05
86	10	0	2.28896e-05	4.36428e-05	6.10389e-07	2.10584e-05	-3.35714e-06	-0.000290545	6.10389e-07	-2.74675e-06	7.01947e-06	-1.58701e-05	1.34286e-05	2.92987e-05	1.49545e-05	-2.77727e-05
86	11	0	2.35e-05	4.30324e-05	1.52597e-06	1.52597e-06	-3.35714e-06	-0.000296649	0	-4.27272e-06	7.32467e-06	-1.61753e-05	1.58701e-05	1.58701e-05	1.28182e-05	3.96753e-06
86	12	0	2.38052e-05	3.96753e-05	1.83117e-06	-2.13636e-05	-2.74675e-06	-0.000307941	6.10389e-07	-4.57792e-06	7.32467e-06	-1.58701e-05	1.61753e-05	9.15583e-07	1.34286e-05	1.0987e-05
86	13	0	2.35e-05	4.05909e-05	1.52597e-06	-3.20454e-05	-1.83117e-06	-0.000317707	2.44156e-06	-4.88311e-06	7.32467e-06	-1.70909e-05	1.43441e-05	-1.03766e-05	1.55649e-05	-9.15583e-07
86	14	0	2.28896e-05	4.48636e-05	2.13636e-06	-2.74675e-05	0	-0.00032137	3.05194e-06	-7.32467e-06	7.93505e-06	-2.01428e-05	1.12922e-05	-1.61753e-05	1.61753e-05	-1.77013e-05
86	15	0	2.28896e-05	4.36428e-05	4.27272e-06	-2.25844e-05	2.13636e-06	-0.000320759	2.13636e-06	-1.19026e-05	8.85064e-06	-2.28896e-05	9.76622e-06	-1.89221e-05	1.43441e-05	-3.17402e-05
86	16	0	2.28896e-05	3.54026e-05	5.79869e-06	-2.77727e-05	4.88311e-06	-0.000321065	1.83117e-06	-1.43441e-05	9.46103e-06	-2.28896e-05	9.15583e-06	-2.28896e-05	1.19026e-05	-3.57077e-05
86	17	0	2.1974e-05	2.77727e-05	5.4935e-06	-3.35714e-05	6.71428e-06	-0.000323811	3.35714e-06	-1.40389e-05	9.15583e-06	-1.89221e-05	9.15583e-06	-3.02142e-05	1.0987e-05	-1.40389e-05
86	18	0	2.07532e-05	2.83831e-05	4.57792e-06	-2.96039e-05	7.32467e-06	-0.000326558	4.88311e-06	-1.43441e-05	8.54544e-06	-1.31234e-05	9.46103e-06	-3.66233e-05	1.0987e-05	3.63181e-05
86	19	0	1.92272e-05	3.35714e-05	4.88311e-06	-2.13636e-05	6.71428e-06	-0.000324116	4.57792e-06	-1.67857e-05	7.62986e-06	-7.93505e-06	1.00714e-05	-3.54026e-05	1.03766e-05	8.82012e-05
87	0	0	1.86169e-05	3.54026e-05	5.4935e-06	-1.98376e-05	5.79869e-06	-0.000312519	3.05194e-06	-1.89221e-05	7.62986e-06	-5.79869e-06	1.0987e-05	-2.92987e-05	9.76622e-06	0.000100104
87	1	0	1.83117e-05	3.32662e-05	5.4935e-06	-1.92272e-05	5.79869e-06	-0.000295123	2.13636e-06	-1.80065e-05	7.93505e-06	-6.10389e-06	1.06818e-05	-3.26558e-05	9.76622e-06	6.22597e-05
87	2	0	1.67857e-05	3.17402e-05	4.27272e-06	-6.10389e-06	6.40908e-06	-0.000276811	2.13636e-06	-1.61753e-05	8.24025e-06	-5.4935e-06	9.46103e-06	-5.67662e-05	1.03766e-05	9.76622e-06
87	3	0	1.46493e-05	3.32662e-05	3.66233e-06	1.64805e-05	7.62986e-06	-0.000256668	2.13636e-06	-1.70909e-05	7.93505e-06	-1.22078e-06	8.54544e-06	-9.49155e-05	1.03766e-05	-1.2513e-05
87	4	0	1.28182e-05	3.50974e-05	3.96753e-06	3.32662e-05	8.54544e-06	-0.000230422	9.15583e-07	-2.01428e-05	7.32467e-06	5.1883e-06	7.32467e-06	-0.000127571	9.15583e-06	7.32467e-06
87	5	0	1.15974e-05	3.41818e-05	4.27272e-06	4.36428e-05	8.54544e-06	-0.000202344	0	-2.16688e-05	7.32467e-06	1.12922e-05	4.57792e-06	-0.000141305	8.85064e-06	4.05909e-05
87	6	0	1.06818e-05	2.96039e-05	4.27272e-06	6.53116e-05	8.85064e-06	-0.000177623	-6.10389e-07	-2.0448e-05	7.62986e-06	1.55649e-05	1.22078e-06	-0.000131234	9.46103e-06	5.09675e-05
87	7	0	1.06818e-05	2.28896e-05	4.57792e-06	0.000107123	1.0987e-05	-0.000150156	-6.10389e-07	-1.80065e-05	7.32467e-06	1.83117e-05	0	-0.000102545	9.76622e-06	2.92987e-05
87	8	0	1.19026e-05	2.0448e-05	5.1883e-06	0.000151682	1.46493e-05	-0.000106818	-6.10389e-07	-1.61753e-05	7.01947e-06	1.95324e-05	1.22078e-06	-7.04999e-05	7.93505e-06	-3.05194e-06
87	9	0	1.31234e-05	2.77727e-05	5.79869e-06	0.000174571	1.73961e-05	-4.88311e-05	-6.10389e-07	-1.55649e-05	7.32467e-06	1.95324e-05	2.74675e-06	-5.52402e-05	4.88311e-06	-2.31948e-05
87	10	0	1.31234e-05	4.27272e-05	5.4935e-06	0.000165721	1.83117e-05	1.83117e-06	0	-1.70909e-05	7.62986e-06	1.98376e-05	1.52597e-06	-5.46298e-05	2.44156e-06	-2.83831e-05
87	11	0	1.15974e-05	5.37142e-05	4.57792e-06	0.000132149	1.83117e-05	2.22792e-05	9.15583e-07	-1.98376e-05	6.71428e-06	2.01428e-05	0	-3.66233e-05	3.05194e-06	-3.11298e-05
87	12	0	9.76622e-06	5.12727e-05	3.96753e-06	8.75908e-05	1.89221e-05	9.15583e-07	1.22078e-06	-2.1974e-05	5.4935e-06	1.95324e-05	0	2.01428e-05	6.10389e-06	-3.60129e-05
87	13	0	8.85064e-06	3.90649e-05	4.27272e-06	4.51688e-05	1.92272e-05	-5.43246e-05	9.15583e-07	-2.16688e-05	5.4935e-06	1.70909e-05	3.35714e-06	8.4844e-05	8.85064e-06	-3.54026e-05
87	14	0	7.93505e-06	2.80779e-05	4.27272e-06	1.55649e-05	1.92272e-05	-0.000110175	6.10389e-07	-2.10584e-05	6.40908e-06	1.34286e-05	7.01947e-06	0.000103461	9.76622e-06	-2.50259e-05
87	15	0	6.10389e-06	2.31948e-05	4.27272e-06	4.88311e-06	1.92272e-05	-0.000107734	9.15583e-07	-2.31948e-05	6.71428e-06	9.76622e-06	9.46103e-06	6.89739e-05	9.15583e-06	-1.22078e-05
87	16	0	3.66233e-06	2.1974e-05	3.96753e-06	1.2513e-05	1.95324e-05	-1.03766e-05	1.22078e-06	-2.65519e-05	6.40908e-06	6.10389e-06	9.46103e-06	2.83831e-05	9.46103e-06	-5.4935e-06
87	17	0	2.74675e-06	2.28896e-05	3.05194e-06	3.11298e-05	2.0448e-05	0.000148324	9.15583e-07	-2.80779e-05	7.01947e-06	9.15583e-07	7.32467e-06	1.95324e-05	1.15974e-05	-3.05194e-06
87	18	0	3.35714e-06	2.62467e-05	2.44156e-06	5.12727e-05	2.07532e-05	0.000283831	6.10389e-07	-2.62467e-05	8.24025e-06	-3.05194e-06	5.1883e-06	3.08246e-05	1.22078e-05	6.10389e-07
87	19	0	4.57792e-06	2.99091e-05	2.74675e-06	6.25649e-05	2.0448e-05	0.000340902	9.15583e-07	-2.35e-05	7.93505e-06	-2.44156e-06	6.40908e-06	3.26558e-05	9.76622e-06	2.74675e-06
88	0	0	4.88311e-06	3.05194e-05	4.27272e-06	6.10389e-05	1.95324e-05	0.00033785	1.22078e-06	-2.22792e-05	6.40908e-06	3.35714e-06	1.03766e-05	2.22792e-05	5.79869e-06	-2.13636e-06
88	1	0	4.88311e-06	2.71623e-05	5.1883e-06	5.00519e-05	1.83117e-05	0.00032198	9.15583e-07	-2.25844e-05	5.79869e-06	1.0987e-05	1.31234e-05	1.28182e-05	4.88311e-06	-1.28182e-05
88	2	0	5.1883e-06	2.50259e-05	5.4935e-06	3.66233e-05	1.70909e-05	0.000313129	0	-2.41104e-05	6.40908e-06	1.49545e-05	1.31234e-05	7.01947e-06	7.62986e-06	-1.77013e-05
88	3	0	5.79869e-06	2.50259e-05	5.79869e-06	2.35e-05	1.67857e-05	0.000308246	0	-2.56363e-05	7.32467e-06	1.43441e-05	1.34286e-05	0	1.00714e-05	-1.12922e-05
88	4	0	5.4935e-06	2.31948e-05	7.01947e-06	9.46103e-06	1.77013e-05	0.000318623	3.05194e-07	-2.53311e-05	7.32467e-06	1.15974e-05	1.58701e-05	-5.1883e-06	1.00714e-05	-9.15583e-07
88	5	0	4.88311e-06	1.80065e-05	9.15583e-06	-2.74675e-06	1.73961e-05	0.000363181	1.83117e-06	-2.28896e-05	7.32467e-06	8.54544e-06	1.80065e-05	-2.44156e-06	9.15583e-06	1.22078e-06
88	6	0	4.88311e-06	1.28182e-05	9.46103e-06	-9.46103e-06	1.55649e-05	0.000434902	2.74675e-06	-1.98376e-05	8.54544e-06	7.01947e-06	1.55649e-05	3.96753e-06	9.46103e-06	-4.27272e-06
88	7	0	5.1883e-06	1.12922e-05	7.62986e-06	-1.06818e-05	1.40389e-05	0.000500519	3.35714e-06	-1.89221e-05	1.00714e-05	8.54544e-06	1.12922e-05	5.79869e-06	1.0987e-05	-8.85064e-06
88	8	0	5.79869e-06	1.06818e-05	6.10389e-06	-1.22078e-05	1.40389e-05	0.000537753	3.35714e-06	-1.95324e-05	1.00714e-05	1.28182e-05	9.15583e-06	4.27272e-06	1.19026e-05	-9.76622e-06
88	9	0	6.10389e-06	6.71428e-06	7.01947e-06	-1.70909e-05	1.46493e-05	0.000550571	3.66233e-06	-1.89221e-05	9.46103e-06	1.77013e-05	1.00714e-05	4.88311e-06	1.12922e-05	-1.34286e-05
88	10	0	6.71428e-06	-9.15583e-07	9.76622e-06	-2.22792e-05	1.34286e-05	0.000553623	4.57792e-06	-1.70909e-05	9.46103e-06	1.95324e-05	8.85064e-06	6.40908e-06	1.00714e-05	-2.22792e-05
88	11	0	7.01947e-06	-6.71428e-06	1.0987e-05	-2.31948e-05	1.12922e-05	0.000556369	4.57792e-06	-1.64805e-05	1.03766e-05	1.77013e-05	4.27272e-06	7.01947e-06	8.24025e-06	-3.02142e-05
88	12	0	6.40908e-06	-5.1883e-06	1.03766e-05	-2.0448e-05	1.06818e-05	0.00056461	3.35714e-06	-1.73961e-05	1.12922e-05	1.43441e-05	-6.10389e-07	9.15583e-06	5.1883e-06	-3.69285e-05
88	13	0	5.1883e-06	3.35714e-06	9.76622e-06	-1.80065e-05	1.28182e-05	0.000581701	2.44156e-06	-1.86169e-05	1.0987e-05	1.2513e-05	-3.05194e-06	1.19026e-05	2.44156e-06	-4.97467e-05
88	14	0	4.27272e-06	1.28182e-05	1.0987e-05	-1.80065e-05	1.40389e-05	0.00060459	3.05194e-06	-1.86169e-05	1.03766e-05	1.31234e-05	-4.88311e-06	7.01947e-06	1.52597e-06	-6.98895e-05
88	15	0	4.27272e-06	1.55649e-05	1.22078e-05	-1.92272e-05	1.28182e-05	0.000625038	4.57792e-06	-1.77013e-05	1.03766e-05	1.46493e-05	-7.01947e-06	-8.24025e-06	1.22078e-06	-8.17921e-05
88	16	0	4.27272e-06	8.24025e-06	1.19026e-05	-2.22792e-05	1.06818e-05	0.000638467	4.88311e-06	-1.70909e-05	1.0987e-05	1.58701e-05	-7.62986e-06	-2.50259e-05	6.10389e-07	-7.81298e-05
88	17	0	3.05194e-06	-3.35714e-06	1.15974e-05	-2.71623e-05	1.03766e-05	0.000644265	3.35714e-06	-1.61753e-05	1.12922e-05	1.73961e-05	-4.88311e-06	-3.47922e-05	3.05194e-07	-7.44674e-05
88	18	0	1.22078e-06	-9.46103e-06	1.28182e-05	-3.05194e-05	1.15974e-05	0.000643045	2.13636e-06	-1.49545e-05	1.06818e-05	2.0448e-05	0	-4.18116e-05	1.83117e-06	-8.30129e-05
88	19	0	3.05194e-07	-6.40908e-06	1.40389e-05	-2.44156e-05	1.19026e-05	0.00063633	2.13636e-06	-1.40389e-05	1.03766e-05	2.38052e-05	2.44156e-06	-5.31038e-05	4.27272e-06	-8.75908e-05
89	0	0	0	0	1.28182e-05	-7.01947e-06	1.15974e-05	0.000630226	3.05194e-06	-1.40389e-05	1.15974e-05	2.44156e-05	3.66233e-06	-6.31752e-05	6.10389e-06	-6.62272e-05
89	1	0	6.10389e-07	3.05194e-07	1.00714e-05	1.15974e-05	1.22078e-05	0.000629921	3.05194e-06	-1.37337e-05	1.28182e-05	2.28896e-05	3.96753e-06	-6.4396e-05	6.71428e-06	-3.32662e-05
89	2	0	6.10389e-07	-3.96753e-06	9.76622e-06	2.01428e-05	1.37337e-05	0.00063511	2.74675e-06	-1.31234e-05	1.28182e-05	2.1974e-05	3.66233e-06	-6.10389e-05	6.71428e-06	-2.38052e-05
89	3	0	3.05194e-07	-7.32467e-06	1.15974e-05	2.50259e-05	1.43441e-05	0.000639993	3.05194e-06	-1.34286e-05	1.12922e-05	2.28896e-05	1.22078e-06	-6.16493e-05	7.01947e-06	-4.36428e-05
89	4	0	-3.05194e-07	-4.88311e-06	1.2513e-05	4.45584e-05	1.40389e-05	0.000640908	3.35714e-06	-1.52597e-05	1.03766e-05	2.28896e-05	-1.52597e-06	-5.89025e-05	7.62986e-06	-5.89025e-05
89	5	0	-9.15583e-07	3.05194e-07	1.22078e-05	8.05713e-05	1.40389e-05	0.00063633	3.05194e-06	-1.73961e-05	1.06818e-05	2.07532e-05	-2.74675e-06	-3.66233e-05	7.32467e-06	-4.3948e-05
89	6	0	-1.22078e-06	4.57792e-06	1.22078e-05	0.000106818	1.49545e-05	0.000627175	2.13636e-06	-1.77013e-05	1.06818e-05	1.83117e-05	-3.35714e-06	-9.15583e-07	6.10389e-06	-9.15583e-06
89	7	0	-1.22078e-06	5.4935e-06	1.34286e-05	9.8883e-05	1.52597e-05	0.000614662	2.13636e-06	-1.58701e-05	9.76622e-06	1.77013e-05	-4.57792e-06	1.83117e-05	5.1883e-06	2.10584e-05
89	8	0	-1.22078e-06	4.88311e-06	1.37337e-05	6.31752e-05	1.40389e-05	0.000601538	2.74675e-06	-1.43441e-05	9.46103e-06	1.86169e-05	-6.40908e-06	2.13636e-06	5.4935e-06	3.4487e-05
89	9	0	-1.52597e-06	3.35714e-06	1.22078e-05	2.92987e-05	1.31234e-05	0.000591467	2.74675e-06	-1.31234e-05	1.03766e-05	1.83117e-05	-6.40908e-06	-3.23506e-05	5.79869e-06	2.59415e-05
89	10	0	-2.44156e-06	0	1.06818e-05	1.34286e-05	1.31234e-05	0.000584142	1.83117e-06	-1.2513e-05	1.06818e-05	1.73961e-05	-4.27272e-06	-5.37142e-05	5.4935e-06	-3.66233e-06
89	11	0	-2.74675e-06	-5.1883e-06	1.06818e-05	8.24025e-06	1.40389e-05	0.000578038	9.15583e-07	-1.22078e-05	8.85064e-06	1.83117e-05	-3.96753e-06	-5.37142e-05	3.96753e-06	-3.99805e-05
89	12	0	-2.13636e-06	-9.76622e-06	1.15974e-05	1.52597e-06	1.46493e-05	0.000569798	3.05194e-07	-1.31234e-05	7.01947e-06	1.98376e-05	-6.10389e-06	-5.00519e-05	3.05194e-06	-5.73766e-05
89	13	0	-9.15583e-07	-1.15974e-05	1.19026e-05	-5.4935e-06	1.61753e-05	0.000558201	0	-1.37337e-05	7.01947e-06	1.92272e-05	-8.24025e-06	-5.24934e-05	4.57792e-06	-5.06623e-05
89	14	0	-9.15583e-07	-1.12922e-05	1.15974e-05	-7.62986e-06	1.80065e-05	0.000544467	3.05194e-07	-1.28182e-05	7.01947e-06	1.61753e-05	-7.32467e-06	-4.66947e-05	7.32467e-06	-4.27272e-05
89	15	0	-2.44156e-06	-1.06818e-05	1.19026e-05	-6.71428e-06	1.89221e-05	0.000531649	6.10389e-07	-1.0987e-05	3.96753e-06	1.43441e-05	-6.10389e-06	-2.1974e-05	8.85064e-06	-5.3409e-05
89	16	0	-3.66233e-06	-1.12922e-05	1.15974e-05	-7.01947e-06	1.89221e-05	0.000521577	6.10389e-07	-8.54544e-06	0	1.52597e-05	-8.54544e-06	4.88311e-06	7.93505e-06	-7.04999e-05
89	17	0	-3.35714e-06	-1.19026e-05	1.06818e-05	-9.15583e-06	1.86169e-05	0.000511811	3.05194e-07	-6.71428e-06	-1.22078e-06	1.70909e-05	-1.40389e-05	1.2513e-05	7.01947e-06	-5.82921e-05
89	18	0	-2.13636e-06	-1.06818e-05	9.76622e-06	-1.00714e-05	1.92272e-05	0.000500824	3.05194e-07	-4.88311e-06	1.22078e-06	1.70909e-05	-1.67857e-05	7.01947e-06	8.24025e-06	5.1883e-06
89	19	0	-2.13636e-06	-7.93505e-06	9.76622e-06	-9.76622e-06	1.98376e-05	0.000489227	9.15583e-07	-3.96753e-06	3.96753e-06	1.58701e-05	-1.43441e-05	1.58701e-05	1.0987e-05	0.000102545
90	0	0	-3.35714e-06	-6.71428e-06	1.00714e-05	-9.76622e-06	1.95324e-05	0.00047824	1.22078e-06	-4.27272e-06	3.35714e-06	1.49545e-05	-9.76622e-06	4.73051e-05	1.31234e-05	0.000174266
90	1	0	-3.96753e-06	-7.32467e-06	1.00714e-05	-1.00714e-05	1.92272e-05	0.000466337	1.22078e-06	-5.4935e-06	6.10389e-07	1.49545e-05	-6.71428e-06	7.87402e-05	1.28182e-05	0.000167552
90	2	0	-3.05194e-06	-7.62986e-06	9.76622e-06	-9.76622e-06	1.92272e-05	0.000451688	1.22078e-06	-6.71428e-06	-6.10389e-07	1.49545e-05	-5.1883e-06	8.7896e-05	1.06818e-05	8.85064e-05
90	3	0	-1.52597e-06	-6.40908e-06	1.03766e-05	-1.00714e-05	1.92272e-05	0.000436428	1.83117e-06	-7.62986e-06	-3.05194e-07	1.49545e-05	-3.05194e-06	7.78246e-05	7.32467e-06	5.4935e-06
90	4	0	-1.52597e-06	-5.79869e-06	1.0987e-05	-1.22078e-05	1.86169e-05	0.000423305	2.13636e-06	-7.32467e-06	0	1.52597e-05	-9.15583e-07	6.13441e-05	4.88311e-06	-1.92272e-05
90	5	0	-3.05194e-06	-7.93505e-06	1.00714e-05	-1.46493e-05	1.80065e-05	0.000412623	1.22078e-06	-5.4935e-06	-3.05194e-07	1.46493e-05	-9.15583e-07	4.30324e-05	3.66233e-06	9.46103e-06
90	6	0	-4.27272e-06	-9.76622e-06	9.15583e-06	-1.43441e-05	1.77013e-05	0.000401025	0	-2.44156e-06	0	1.37337e-05	-3.96753e-06	2.28896e-05	3.96753e-06	4.63895e-05
90	7	0	-4.27272e-06	-7.93505e-06	9.15583e-06	-1.19026e-05	1.64805e-05	0.000387597	0	0	6.10389e-07	1.40389e-05	-7.01947e-06	9.15583e-06	4.27272e-06	6.19545e-05
90	8	0	-3.96753e-06	-3.96753e-06	9.76622e-06	-8.24025e-06	1.40389e-05	0.000373863	-3.05194e-07	6.10389e-07	1.22078e-06	1.52597e-05	-8.24025e-06	5.79869e-06	4.27272e-06	5.1883e-05
90	9	0	-3.66233e-06	-4.88311e-06	1.00714e-05	-6.40908e-06	1.19026e-05	0.000359214	-3.05194e-07	1.52597e-06	9.15583e-07	1.61753e-05	-7.93505e-06	4.57792e-06	4.27272e-06	1.0987e-05
90	10	0	-4.27272e-06	-1.37337e-05	1.00714e-05	-7.32467e-06	1.12922e-05	0.000343649	-3.05194e-07	2.74675e-06	6.10389e-07	1.64805e-05	-8.24025e-06	-2.44156e-06	4.57792e-06	-5.95129e-05
90	11	0	-4.57792e-06	-2.59415e-05	1.00714e-05	-1.00714e-05	1.12922e-05	0.000328084	0	3.35714e-06	1.22078e-06	1.80065e-05	-8.85064e-06	-8.54544e-06	5.1883e-06	-0.000129097
90	12	0	-3.96753e-06	-3.35714e-05	1.06818e-05	-1.31234e-05	1.03766e-05	0.000313129	0	1.22078e-06	2.44156e-06	1.98376e-05	-8.24025e-06	0	6.10389e-06	-0.000157786
90	13	0	-2.74675e-06	-3.38766e-05	1.0987e-05	-1.49545e-05	9.76622e-06	0.000296344	-3.05194e-07	-2.13636e-06	2.74675e-06	2.0448e-05	-6.10389e-06	1.89221e-05	7.01947e-06	-0.000143136
90	14	0	-2.74675e-06	-2.96039e-05	1.12922e-05	-1.70909e-05	1.0987e-05	0.00027498	-3.05194e-07	-3.96753e-06	2.13636e-06	1.83117e-05	-3.66233e-06	2.89935e-05	8.54544e-06	-0.000114143
90	15	0	-4.57792e-06	-2.47207e-05	1.0987e-05	-1.89221e-05	1.31234e-05	0.00025087	0	-2.74675e-06	1.52597e-06	1.55649e-05	-2.13636e-06	2.28896e-05	9.46103e-06	-8.60648e-05
90	16	0	-7.01947e-06	-2.01428e-05	1.00714e-05	-1.95324e-05	1.40389e-05	0.000228896	1.22078e-06	-1.52597e-06	1.22078e-06	1.49545e-05	-1.83117e-06	1.43441e-05	9.46103e-06	-5.40194e-05
90	17	0	-7.32467e-06	-1.67857e-05	9.76622e-06	-1.80065e-05	1.28182e-05	0.000209669	2.44156e-06	-2.44156e-06	9.15583e-07	1.55649e-05	-1.83117e-06	1.70909e-05	9.15583e-06	-2.35e-05
90	18	0	-6.40908e-06	-1.49545e-05	1.03766e-05	-1.61753e-05	1.12922e-05	0.000189831	3.96753e-06	-4.57792e-06	6.10389e-07	1.64805e-05	-2.74675e-06	2.53311e-05	8.54544e-06	-1.64805e-05
90	19	0	-5.79869e-06	-1.37337e-05	1.03766e-05	-1.58701e-05	9.76622e-06	0.000166941	4.57792e-06	-5.1883e-06	9.15583e-07	1.58701e-05	-3.96753e-06	2.41104e-05	7.32467e-06	-4.02857e-05
91	0	0	-7.01947e-06	-1.22078e-05	9.15583e-06	-1.58701e-05	8.24025e-06	0.000141915	4.27272e-06	-3.96753e-06	1.22078e-06	1.49545e-05	-5.1883e-06	9.15583e-06	5.4935e-06	-7.81298e-05
91	1	0	-8.24025e-06	-1.06818e-05	8.24025e-06	-1.43441e-05	6.40908e-06	0.0001175	3.66233e-06	-1.52597e-06	9.15583e-07	1.37337e-05	-5.4935e-06	-9.76622e-06	3.96753e-06	-0.000105292
91	2	0	-8.24025e-06	-1.03766e-05	8.54544e-06	-1.2513e-05	4.88311e-06	9.55259e-05	2.74675e-06	-3.05194e-07	0	1.2513e-05	-5.4935e-06	-2.22792e-05	3.96753e-06	-8.91168e-05
91	3	0	-8.54544e-06	-1.12922e-05	9.15583e-06	-1.15974e-05	4.88311e-06	7.56882e-05	1.83117e-06	-3.05194e-07	-3.05194e-07	1.15974e-05	-6.10389e-06	-2.01428e-05	4.27272e-06	4.27272e-06
91	4	0	-9.46103e-06	-1.22078e-05	7.32467e-06	-1.19026e-05	5.4935e-06	5.73766e-05	9.15583e-07	-1.52597e-06	0	1.00714e-05	-7.01947e-06	0	3.96753e-06	0.000166636
91	5	0	-1.03766e-05	-1.19026e-05	3.96753e-06	-1.19026e-05	5.79869e-06	3.99805e-05	0	-3.66233e-06	1.22078e-06	7.93505e-06	-7.62986e-06	2.92987e-05	3.05194e-06	0.000316487
91	6	0	-1.06818e-05	-1.0987e-05	2.44156e-06	-1.00714e-05	5.4935e-06	2.38052e-05	0	-4.57792e-06	9.15583e-07	6.10389e-06	-7.62986e-06	4.51688e-05	3.66233e-06	0.000365928
91	7	0	-1.06818e-05	-1.03766e-05	3.66233e-06	-8.54544e-06	5.1883e-06	9.76622e-06	-6.10389e-07	-3.35714e-06	-6.10389e-07	4.88311e-06	-7.93505e-06	3.35714e-05	5.4935e-06	0.000318928
91	8	0	-1.06818e-05	-1.06818e-05	5.1883e-06	-7.93505e-06	5.79869e-06	-1.83117e-06	-1.52597e-06	-1.52597e-06	-1.52597e-06	3.66233e-06	-8.85064e-06	1.00714e-05	6.40908e-06	0.0002585
91	9	0	-1.06818e-05	-1.12922e-05	4.57792e-06	-8.24025e-06	5.79869e-06	-1.31234e-05	-2.13636e-06	-9.15583e-07	-1.52597e-06	2.13636e-06	-9.46103e-06	3.05194e-07	5.4935e-06	0.000241104
91	10	0	-9.76622e-06	-1.19026e-05	3.35714e-06	-8.24025e-06	5.1883e-06	-2.38052e-05	-1.22078e-06	-1.22078e-06	-1.52597e-06	0	-8.85064e-06	9.15583e-07	4.27272e-06	0.000247513
91	11	0	-9.76622e-06	-1.2513e-05	3.05194e-06	-8.85064e-06	3.96753e-06	-3.32662e-05	0	-6.10389e-07	-2.44156e-06	-1.22078e-06	-7.01947e-06	-1.95324e-05	3.96753e-06	0.000238967
91	12	0	-1.06818e-05	-1.2513e-05	3.35714e-06	-1.00714e-05	3.66233e-06	-4.21168e-05	-3.05194e-07	9.15583e-07	-3.66233e-06	-1.52597e-06	-5.79869e-06	-7.35519e-05	3.96753e-06	0.000215467
91	13	0	-1.06818e-05	-1.2513e-05	3.35714e-06	-1.15974e-05	4.57792e-06	-5.15779e-05	-9.15583e-07	2.44156e-06	-3.66233e-06	-1.83117e-06	-5.4935e-06	-0.000127571	4.27272e-06	0.000194409
91	14	0	-9.46103e-06	-1.31234e-05	2.74675e-06	-1.22078e-05	5.79869e-06	-6.31752e-05	0	3.96753e-06	-2.74675e-06	-2.13636e-06	-5.4935e-06	-0.000142831	4.88311e-06	0.000177013
91	15	0	-8.24025e-06	-1.37337e-05	2.44156e-06	-1.22078e-05	5.79869e-06	-7.5383e-05	1.52597e-06	5.79869e-06	-2.44156e-06	-2.44156e-06	-4.88311e-06	-0.000122383	6.71428e-06	0.000158091
91	16	0	-9.15583e-06	-1.43441e-05	2.13636e-06	-1.2513e-05	5.4935e-06	-8.69804e-05	2.44156e-06	7.93505e-06	-3.05194e-06	-1.83117e-06	-3.96753e-06	-9.91882e-05	8.24025e-06	0.000135506
91	17	0	-1.12922e-05	-1.43441e-05	1.52597e-06	-1.34286e-05	5.4935e-06	-9.79674e-05	2.13636e-06	9.15583e-06	-4.57792e-06	-6.10389e-07	-3.05194e-06	-8.45388e-05	8.24025e-06	9.52207e-05
91	18	0	-1.22078e-05	-1.34286e-05	1.52597e-06	-1.31234e-05	4.57792e-06	-0.000108344	2.13636e-06	9.76622e-06	-5.1883e-06	0	-2.44156e-06	-5.52402e-05	7.62986e-06	1.80065e-05
91	19	0	-1.0987e-05	-1.22078e-05	1.83117e-06	-1.06818e-05	1.52597e-06	-0.000119026	3.05194e-06	1.15974e-05	-4.57792e-06	6.10389e-07	-2.13636e-06	3.05194e-06	7.62986e-06	-8.20973e-05
92	0	0	-1.00714e-05	-1.15974e-05	2.44156e-06	-7.62986e-06	-1.22078e-06	-0.000129708	4.27272e-06	1.40389e-05	-4.57792e-06	1.22078e-06	-2.13636e-06	6.77532e-05	8.24025e-06	-0.000151071
92	1	0	-1.03766e-05	-1.22078e-05	2.13636e-06	-7.32467e-06	-6.10389e-07	-0.000140084	4.88311e-06	1.55649e-05	-6.10389e-06	1.52597e-06	-2.44156e-06	9.97986e-05	7.62986e-06	-0.000150461
92	2	0	-1.0987e-05	-1.31234e-05	2.13636e-06	-1.0987e-05	2.44156e-06	-0.00014863	5.1883e-06	1.55649e-05	-7.93505e-06	1.83117e-06	-2.74675e-06	8.69804e-05	6.10389e-06	-0.000107734
92	3	0	-1.12922e-05	-1.40389e-05	2.13636e-06	-1.70909e-05	4.88311e-06	-0.000154123	5.79869e-06	1.46493e-05	-8.24025e-06	1.83117e-06	-2.44156e-06	5.21882e-05	4.57792e-06	-8.33181e-05
92	4	0	-1.19026e-05	-1.43441e-05	1.52597e-06	-2.31948e-05	4.27272e-06	-0.000156565	5.79869e-06	1.40389e-05	-6.71428e-06	1.52597e-06	-1.52597e-06	2.80779e-05	3.05194e-06	-0.000104682
92	5	0	-1.2513e-05	-1.49545e-05	0	-2.56363e-05	2.44156e-06	-0.000159922	5.4935e-06	1.31234e-05	-6.10389e-06	1.83117e-06	-1.22078e-06	2.83831e-05	1.83117e-06	-0.000145883
92	6	0	-1.22078e-05	-1.52597e-05	-1.83117e-06	-2.28896e-05	2.13636e-06	-0.000166331	4.88311e-06	1.22078e-05	-7.32467e-06	3.35714e-06	-1.52597e-06	4.33376e-05	2.13636e-06	-0.000173045
92	7	0	-1.12922e-05	-1.46493e-05	-2.13636e-06	-1.73961e-05	3.66233e-06	-0.000174876	4.57792e-06	1.15974e-05	-8.85064e-06	5.1883e-06	-2.44156e-06	5.46298e-05	3.66233e-06	-0.000183117
92	8	0	-1.03766e-05	-1.34286e-05	-6.10389e-07	-1.46493e-05	4.57792e-06	-0.000183117	4.27272e-06	1.12922e-05	-8.85064e-06	5.1883e-06	-3.66233e-06	5.21882e-05	3.35714e-06	-0.000194104
92	9	0	-1.03766e-05	-1.2513e-05	3.05194e-07	-1.64805e-05	4.27272e-06	-0.000190441	3.35714e-06	1.06818e-05	-8.24025e-06	3.05194e-06	-4.88311e-06	4.30324e-05	3.05194e-07	-0.000213941
92	10	0	-1.12922e-05	-1.22078e-05	0	-1.73961e-05	3.66233e-06	-0.000197766	3.35714e-06	9.15583e-06	-9.46103e-06	3.05194e-07	-5.1883e-06	3.75389e-05	-1.83117e-06	-0.000233779
92	11	0	-1.2513e-05	-1.2513e-05	-3.05194e-07	-1.31234e-05	3.05194e-06	-0.000205091	4.27272e-06	7.62986e-06	-1.22078e-05	-3.05194e-07	-4.57792e-06	3.72337e-05	0	-0.000252701
92	12	0	-1.31234e-05	-1.34286e-05	-3.05194e-07	-7.32467e-06	2.74675e-06	-0.000210279	5.79869e-06	7.32467e-06	-1.28182e-05	-6.10389e-07	-3.66233e-06	3.84545e-05	3.35714e-06	-0.000286272
92	13	0	-1.2513e-05	-1.52597e-05	3.05194e-07	-5.1883e-06	2.44156e-06	-0.000213026	7.32467e-06	9.15583e-06	-1.0987e-05	-2.13636e-06	-2.44156e-06	3.90649e-05	4.27272e-06	-0.000326863
92	14	0	-1.0987e-05	-1.64805e-05	9.15583e-07	-5.4935e-06	2.13636e-06	-0.000214857	8.24025e-06	1.2513e-05	-9.46103e-06	-4.88311e-06	-3.05194e-07	3.81493e-05	3.05194e-06	-0.000310993
92	15	0	-9.76622e-06	-1.58701e-05	3.05194e-07	-3.66233e-06	1.83117e-06	-0.000216993	8.54544e-06	1.67857e-05	-1.00714e-05	-7.93505e-06	2.74675e-06	2.99091e-05	3.96753e-06	-0.000169078
92	16	0	-1.00714e-05	-1.40389e-05	-1.22078e-06	-1.52597e-06	1.52597e-06	-0.000219435	8.85064e-06	1.95324e-05	-1.12922e-05	-1.00714e-05	6.71428e-06	8.54544e-06	7.32467e-06	7.47726e-05
92	17	0	-1.06818e-05	-1.2513e-05	-1.83117e-06	-3.05194e-06	1.52597e-06	-0.000221571	9.15583e-06	2.01428e-05	-1.15974e-05	-1.22078e-05	9.46103e-06	-1.95324e-05	8.85064e-06	0.000289935
92	18	0	-1.06818e-05	-1.22078e-05	-1.22078e-06	-7.93505e-06	2.13636e-06	-0.000223402	9.76622e-06	1.86169e-05	-1.15974e-05	-1.40389e-05	1.00714e-05	-4.12012e-05	7.93505e-06	0.000352194
92	19	0	-9.46103e-06	-1.19026e-05	-3.05194e-07	-1.34286e-05	2.13636e-06	-0.000223707	1.00714e-05	1.67857e-05	-1.15974e-05	-1.49545e-05	9.76622e-06	-5.09675e-05	7.32467e-06	0.000275285
93	0	0	-9.15583e-06	-1.22078e-05	0	-2.10584e-05	1.52597e-06	-0.000222487	9.76622e-06	1.55649e-05	-1.12922e-05	-1.52597e-05	9.15583e-06	-5.6461e-05	8.85064e-06	0.000193798
93	1	0	-1.03766e-05	-1.37337e-05	0	-3.4487e-05	9.15583e-07	-0.000220656	9.15583e-06	1.43441e-05	-1.03766e-05	-1.58701e-05	7.93505e-06	-6.31752e-05	1.03766e-05	0.000220961
93	2	0	-1.19026e-05	-1.46493e-05	-3.05194e-07	-4.97467e-05	6.10389e-07	-0.000218519	9.15583e-06	1.31234e-05	-1.00714e-05	-1.70909e-05	6.71428e-06	-6.89739e-05	9.46103e-06	0.000338155
93	3	0	-1.19026e-05	-1.31234e-05	-1.52597e-06	-5.92077e-05	0	-0.000216078	9.46103e-06	1.34286e-05	-1.0987e-05	-1.80065e-05	6.40908e-06	-7.5383e-05	8.24025e-06	0.00043185
93	4	0	-1.03766e-05	-9.76622e-06	-2.74675e-06	-6.04285e-05	-1.83117e-06	-0.000211805	9.46103e-06	1.55649e-05	-1.22078e-05	-1.77013e-05	7.62986e-06	-9.03375e-05	8.24025e-06	0.00041598
93	5	0	-9.46103e-06	-8.24025e-06	-3.05194e-06	-5.4935e-05	-4.27272e-06	-0.000206311	9.15583e-06	1.73961e-05	-1.19026e-05	-1.64805e-05	9.15583e-06	-0.000110175	8.54544e-06	0.000303363
93	6	0	-9.76622e-06	-9.76622e-06	-2.44156e-06	-3.84545e-05	-5.79869e-06	-0.000202039	8.85064e-06	1.73961e-05	-1.0987e-05	-1.52597e-05	9.15583e-06	-0.000111396	7.32467e-06	0.000169078
93	7	0	-1.03766e-05	-1.06818e-05	-2.13636e-06	-5.1883e-06	-5.79869e-06	-0.000199902	8.85064e-06	1.61753e-05	-1.0987e-05	-1.43441e-05	8.24025e-06	-7.96557e-05	6.10389e-06	7.50778e-05
93	8	0	-9.76622e-06	-9.76622e-06	-2.44156e-06	3.50974e-05	-3.66233e-06	-0.000199292	9.15583e-06	1.55649e-05	-1.15974e-05	-1.34286e-05	6.40908e-06	-3.81493e-05	4.27272e-06	3.47922e-05
93	9	0	-8.54544e-06	-8.54544e-06	-2.74675e-06	5.85973e-05	-6.10389e-07	-0.000197766	9.15583e-06	1.58701e-05	-1.12922e-05	-1.2513e-05	3.05194e-06	-2.0448e-05	6.10389e-07	3.05194e-05
93	10	0	-7.01947e-06	-9.46103e-06	-2.13636e-06	5.27986e-05	9.15583e-07	-0.000194714	9.15583e-06	1.49545e-05	-1.06818e-05	-1.12922e-05	-1.52597e-06	-1.92272e-05	-4.57792e-06	3.57077e-05
93	11	0	-6.10389e-06	-1.03766e-05	-1.83117e-06	3.05194e-05	6.10389e-07	-0.000189526	9.46103e-06	1.2513e-05	-1.15974e-05	-9.76622e-06	-6.40908e-06	1.00714e-05	-8.54544e-06	2.96039e-05
93	12	0	-5.1883e-06	-9.76622e-06	-2.44156e-06	1.28182e-05	-3.05194e-07	-0.000184337	9.76622e-06	1.00714e-05	-1.31234e-05	-8.85064e-06	-9.46103e-06	8.30129e-05	-9.76622e-06	1.31234e-05
93	13	0	-3.66233e-06	-7.93505e-06	-4.27272e-06	7.01947e-06	0	-0.000181896	1.06818e-05	9.15583e-06	-1.37337e-05	-8.85064e-06	-1.00714e-05	0.00014863	-9.76622e-06	1.34286e-05
93	14	0	-2.44156e-06	-5.79869e-06	-5.79869e-06	6.10389e-06	2.13636e-06	-0.000183727	1.06818e-05	9.76622e-06	-1.2513e-05	-9.46103e-06	-9.46103e-06	0.000150461	-1.00714e-05	4.76103e-05
93	15	0	-2.74675e-06	-4.27272e-06	-7.62986e-06	3.35714e-06	3.66233e-06	-0.000185253	1.00714e-05	1.06818e-05	-1.15974e-05	-9.46103e-06	-8.24025e-06	9.79674e-05	-9.15583e-06	8.57596e-05
93	16	0	-3.66233e-06	-4.27272e-06	-9.46103e-06	-3.05194e-07	3.96753e-06	-0.000181591	9.46103e-06	1.15974e-05	-1.12922e-05	-8.85064e-06	-6.71428e-06	5.06623e-05	-6.40908e-06	7.62986e-05
93	17	0	-4.27272e-06	-7.01947e-06	-1.06818e-05	-2.74675e-06	3.96753e-06	-0.00017335	1.06818e-05	1.2513e-05	-1.15974e-05	-9.15583e-06	-4.57792e-06	4.27272e-05	-3.35714e-06	1.73961e-05
93	18	0	-3.05194e-06	-1.0987e-05	-1.0987e-05	0	3.96753e-06	-0.000166331	1.22078e-05	1.22078e-05	-1.19026e-05	-1.06818e-05	-2.44156e-06	5.61558e-05	-2.74675e-06	-3.57077e-05
93	19	0	-1.83117e-06	-1.28182e-05	-1.15974e-05	7.93505e-06	1.83117e-06	-0.000162058	1.19026e-05	9.76622e-06	-1.22078e-05	-1.28182e-05	3.05194e-07	6.5922e-05	-3.96753e-06	-4.42532e-05
94	0	0	-9.15583e-07	-1.28182e-05	-1.31234e-05	1.55649e-05	-6.10389e-07	-0.000156565	9.15583e-06	5.79869e-06	-1.19026e-05	-1.37337e-05	3.96753e-06	7.23311e-05	-3.96753e-06	-3.02142e-05
94	1	0	-6.10389e-07	-1.49545e-05	-1.55649e-05	1.49545e-05	-1.52597e-06	-0.000147409	7.32467e-06	2.74675e-06	-1.06818e-05	-1.37337e-05	7.01947e-06	8.27077e-05	-1.83117e-06	-3.32662e-05
94	2	0	-9.15583e-07	-2.16688e-05	-1.86169e-05	6.40908e-06	6.10389e-07	-0.000136422	7.32467e-06	2.13636e-06	-9.15583e-06	-1.37337e-05	9.46103e-06	9.18635e-05	3.05194e-07	-5.4935e-05
94	3	0	-1.52597e-06	-2.71623e-05	-2.1974e-05	0	3.66233e-06	-0.00012635	7.01947e-06	2.74675e-06	-8.85064e-06	-1.34286e-05	1.19026e-05	9.12531e-05	9.15583e-07	-7.32467e-05
94	4	0	-2.13636e-06	-2.50259e-05	-2.50259e-05	1.83117e-06	4.27272e-06	-0.000115974	6.10389e-06	3.96753e-06	-1.00714e-05	-1.31234e-05	1.40389e-05	7.96557e-05	0	-8.36233e-05
94	5	0	-3.05194e-06	-1.67857e-05	-2.59415e-05	6.10389e-06	2.74675e-06	-0.000104376	5.1883e-06	4.88311e-06	-1.03766e-05	-1.31234e-05	1.34286e-05	5.24934e-05	-2.44156e-06	-9.76622e-05
94	6	0	-3.66233e-06	-8.54544e-06	-2.50259e-05	5.1883e-06	9.15583e-07	-9.27791e-05	5.79869e-06	5.1883e-06	-8.85064e-06	-1.31234e-05	9.15583e-06	2.74675e-06	-4.27272e-06	-0.000114143
94	7	0	-4.27272e-06	-4.27272e-06	-2.41104e-05	6.10389e-07	-3.05194e-07	-8.42337e-05	5.79869e-06	5.4935e-06	-7.32467e-06	-1.37337e-05	5.4935e-06	-5.82921e-05	-4.88311e-06	-0.000119941
94	8	0	-4.57792e-06	-3.35714e-06	-2.47207e-05	0	-1.22078e-06	-7.87402e-05	3.66233e-06	6.10389e-06	-7.32467e-06	-1.34286e-05	6.10389e-06	-9.91882e-05	-4.57792e-06	-0.000113838
94	9	0	-4.88311e-06	-3.66233e-06	-2.50259e-05	3.05194e-06	-1.22078e-06	-7.23311e-05	1.52597e-06	6.71428e-06	-9.15583e-06	-1.22078e-05	9.76622e-06	-9.91882e-05	-5.1883e-06	-0.000108039
94	10	0	-5.79869e-06	-5.1883e-06	-2.38052e-05	3.66233e-06	0	-6.28701e-05	6.10389e-07	7.62986e-06	-1.00714e-05	-1.0987e-05	1.03766e-05	-7.04999e-05	-6.71428e-06	-0.000112617
94	11	0	-6.40908e-06	-7.62986e-06	-2.22792e-05	-1.52597e-06	6.10389e-07	-4.82207e-05	1.22078e-06	8.24025e-06	-9.76622e-06	-1.06818e-05	6.71428e-06	-4.12012e-05	-7.62986e-06	-0.000130623
94	12	0	-6.71428e-06	-1.03766e-05	-2.13636e-05	-1.00714e-05	9.15583e-07	-3.05194e-05	1.22078e-06	9.46103e-06	-9.46103e-06	-1.06818e-05	3.05194e-06	-2.50259e-05	-7.32467e-06	-0.000153818
94	13	0	-6.40908e-06	-1.28182e-05	-2.07532e-05	-1.70909e-05	1.22078e-06	-1.40389e-05	6.10389e-07	1.19026e-05	-1.00714e-05	-1.0987e-05	2.74675e-06	-1.67857e-05	-8.24025e-06	-0.000167247
94	14	0	-6.71428e-06	-1.40389e-05	-1.95324e-05	-1.95324e-05	2.44156e-06	-4.57792e-06	6.10389e-07	1.55649e-05	-1.06818e-05	-9.76622e-06	5.4935e-06	-7.32467e-06	-1.19026e-05	-0.000161143
94	15	0	-7.62986e-06	-1.22078e-05	-1.80065e-05	-1.80065e-05	3.66233e-06	-2.13636e-06	1.52597e-06	2.13636e-05	-1.0987e-05	-6.71428e-06	7.62986e-06	1.12922e-05	-1.58701e-05	-0.000145273
94	16	0	-8.24025e-06	-8.85064e-06	-1.67857e-05	-1.46493e-05	4.27272e-06	-1.83117e-06	2.44156e-06	2.71623e-05	-1.03766e-05	-2.13636e-06	6.71428e-06	3.87597e-05	-1.73961e-05	-0.000132454
94	17	0	-7.62986e-06	-7.32467e-06	-1.61753e-05	-1.2513e-05	4.57792e-06	0	2.74675e-06	3.02142e-05	-1.00714e-05	1.22078e-06	3.96753e-06	5.85973e-05	-1.55649e-05	-0.000121162
94	18	0	-6.10389e-06	-7.93505e-06	-1.52597e-05	-1.31234e-05	4.27272e-06	1.83117e-06	2.44156e-06	2.74675e-05	-1.06818e-05	1.52597e-06	2.74675e-06	4.66947e-05	-1.37337e-05	-0.000115058
94	19	0	-5.4935e-06	-7.62986e-06	-1.43441e-05	-1.40389e-05	3.96753e-06	1.22078e-06	1.83117e-06	2.01428e-05	-1.15974e-05	0	3.66233e-06	0	-1.40389e-05	-0.000139474
95	0	0	-5.1883e-06	-7.01947e-06	-1.31234e-05	-1.49545e-05	2.74675e-06	-1.52597e-06	9.15583e-07	1.37337e-05	-1.15974e-05	-9.15583e-07	5.1883e-06	-5.46298e-05	-1.52597e-05	-0.000203259
95	1	0	-4.57792e-06	-9.46103e-06	-1.15974e-05	-1.70909e-05	9.15583e-07	-3.05194e-06	6.10389e-07	1.12922e-05	-1.12922e-05	-9.15583e-07	5.1883e-06	-8.637e-05	-1.58701e-05	-0.000255448
95	2	0	-3.05194e-06	-1.49545e-05	-9.46103e-06	-2.01428e-05	0	-1.52597e-06	1.22078e-06	1.12922e-05	-1.0987e-05	-6.10389e-07	4.27272e-06	-9.15583e-05	-1.52597e-05	-0.000240188
95	3	0	-2.74675e-06	-1.80065e-05	-7.62986e-06	-2.1974e-05	0	1.83117e-06	2.74675e-06	1.03766e-05	-1.15974e-05	-1.22078e-06	3.96753e-06	-9.15583e-05	-1.49545e-05	-0.000176708
95	4	0	-3.96753e-06	-1.49545e-05	-6.10389e-06	-2.07532e-05	6.10389e-07	4.27272e-06	3.66233e-06	8.85064e-06	-1.15974e-05	-1.83117e-06	5.1883e-06	-9.85778e-05	-1.46493e-05	-0.000135201
95	5	0	-4.57792e-06	-1.19026e-05	-4.88311e-06	-1.80065e-05	9.15583e-07	3.66233e-06	3.96753e-06	7.93505e-06	-1.12922e-05	-1.83117e-06	6.10389e-06	-9.76622e-05	-1.34286e-05	-0.000134286
95	6	0	-3.05194e-06	-1.37337e-05	-3.66233e-06	-1.52597e-05	-3.05194e-07	1.83117e-06	3.96753e-06	7.62986e-06	-1.0987e-05	-2.13636e-06	5.4935e-06	-6.68376e-05	-1.0987e-05	-0.000137337
95	7	0	-3.05194e-07	-1.83117e-05	-2.44156e-06	-1.31234e-05	-1.83117e-06	2.13636e-06	3.35714e-06	5.79869e-06	-1.12922e-05	-3.05194e-06	4.88311e-06	-1.22078e-05	-8.54544e-06	-0.000139779
95	8	0	9.15583e-07	-1.92272e-05	-1.52597e-06	-1.06818e-05	-1.52597e-06	6.40908e-06	3.05194e-06	4.27272e-06	-1.12922e-05	-3.96753e-06	5.79869e-06	2.96039e-05	-9.15583e-06	-0.000177928
95	9	0	6.10389e-07	-1.67857e-05	-6.10389e-07	-8.54544e-06	0	1.12922e-05	4.27272e-06	5.4935e-06	-1.00714e-05	-3.35714e-06	7.93505e-06	3.4487e-05	-1.15974e-05	-0.000232863
95	10	0	0	-1.49545e-05	9.15583e-07	-7.01947e-06	6.10389e-07	1.40389e-05	5.79869e-06	7.32467e-06	-8.24025e-06	-1.22078e-06	9.46103e-06	1.80065e-05	-1.28182e-05	-0.000218214
95	11	0	0	-1.43441e-05	2.44156e-06	-5.79869e-06	6.10389e-07	1.46493e-05	5.79869e-06	7.01947e-06	-8.24025e-06	1.52597e-06	9.46103e-06	1.22078e-05	-1.12922e-05	-0.000104376
95	12	0	1.22078e-06	-1.2513e-05	3.05194e-06	-6.10389e-06	9.15583e-07	1.49545e-05	4.27272e-06	4.57792e-06	-1.03766e-05	3.35714e-06	7.93505e-06	2.07532e-05	-9.76622e-06	2.22792e-05
95	13	0	3.05194e-06	-1.03766e-05	3.35714e-06	-8.54544e-06	1.83117e-06	1.46493e-05	3.35714e-06	3.05194e-06	-1.19026e-05	3.05194e-06	5.79869e-06	1.92272e-05	-1.06818e-05	7.56882e-05
95	14	0	3.35714e-06	-1.03766e-05	4.27272e-06	-1.06818e-05	1.83117e-06	1.2513e-05	4.57792e-06	4.88311e-06	-1.0987e-05	1.52597e-06	4.57792e-06	1.52597e-06	-1.22078e-05	7.08051e-05
95	15	0	2.74675e-06	-1.0987e-05	5.79869e-06	-1.00714e-05	6.10389e-07	1.00714e-05	6.10389e-06	7.01947e-06	-8.54544e-06	6.10389e-07	4.88311e-06	-6.71428e-06	-1.15974e-05	6.47012e-05
95	16	0	2.74675e-06	-8.24025e-06	6.10389e-06	-5.79869e-06	3.05194e-07	8.85064e-06	5.79869e-06	7.32467e-06	-6.71428e-06	9.15583e-07	6.71428e-06	1.12922e-05	-9.46103e-06	6.95843e-05
95	17	0	4.27272e-06	-4.27272e-06	6.71428e-06	-6.10389e-07	1.83117e-06	1.00714e-05	4.27272e-06	6.10389e-06	-6.10389e-06	6.10389e-07	8.54544e-06	4.08961e-05	-9.76622e-06	9.03375e-05
95	18	0	5.79869e-06	-3.96753e-06	9.15583e-06	3.66233e-06	3.66233e-06	1.43441e-05	3.96753e-06	4.57792e-06	-5.79869e-06	-2.44156e-06	9.46103e-06	6.34804e-05	-1.22078e-05	0.000166636
95	19	0	5.79869e-06	-7.62986e-06	1.15974e-05	6.10389e-06	4.27272e-06	2.10584e-05	4.88311e-06	3.05194e-06	-4.88311e-06	-7.62986e-06	9.15583e-06	8.54544e-05	-1.28182e-05	0.000300922
96	0	0	4.88311e-06	-1.12922e-05	1.12922e-05	3.35714e-06	3.66233e-06	2.83831e-05	5.79869e-06	2.44156e-06	-3.96753e-06	-1.12922e-05	7.62986e-06	0.000113838	-1.00714e-05	0.000397974
96	1	0	4.27272e-06	-1.40389e-05	9.46103e-06	-6.10389e-06	4.27272e-06	3.38766e-05	5.79869e-06	2.74675e-06	-3.05194e-06	-1.19026e-05	6.71428e-06	0.000131844	-7.01947e-06	0.000369285
96	2	0	5.79869e-06	-1.86169e-05	9.76622e-06	-1.92272e-05	4.88311e-06	3.87597e-05	5.4935e-06	1.83117e-06	-2.74675e-06	-1.12922e-05	7.32467e-06	0.000121162	-6.40908e-06	0.000257584
96	3	0	7.32467e-06	-2.47207e-05	1.31234e-05	-2.89935e-05	4.88311e-06	4.51688e-05	5.4935e-06	-1.52597e-06	-2.44156e-06	-1.12922e-05	9.15583e-06	9.46103e-05	-7.32467e-06	0.000169688
96	4	0	7.93505e-06	-2.77727e-05	1.61753e-05	-3.26558e-05	3.96753e-06	5.37142e-05	4.88311e-06	-5.79869e-06	-2.13636e-06	-9.15583e-06	1.00714e-05	7.5383e-05	-7.62986e-06	0.000128792
96	5	0	7.93505e-06	-2.59415e-05	1.52597e-05	-2.96039e-05	4.27272e-06	6.07337e-05	3.96753e-06	-7.32467e-06	-1.83117e-06	-3.05194e-07	8.54544e-06	6.19545e-05	-7.62986e-06	7.87402e-05
96	6	0	8.24025e-06	-2.10584e-05	1.31234e-05	-1.83117e-05	5.4935e-06	6.28701e-05	3.66233e-06	-8.85064e-06	-2.13636e-06	1.19026e-05	7.62986e-06	3.96753e-05	-8.24025e-06	8.24025e-06
96	7	0	8.85064e-06	-1.52597e-05	1.37337e-05	0	5.4935e-06	6.22597e-05	4.27272e-06	-1.73961e-05	-3.35714e-06	1.89221e-05	9.15583e-06	1.12922e-05	-8.54544e-06	-3.35714e-05
96	8	0	8.85064e-06	-7.93505e-06	1.55649e-05	1.83117e-05	3.96753e-06	6.31752e-05	3.96753e-06	-3.41818e-05	-4.27272e-06	1.52597e-05	1.19026e-05	-1.15974e-05	-8.54544e-06	-4.02857e-05
96	9	0	8.24025e-06	-1.22078e-06	1.58701e-05	2.89935e-05	3.35714e-06	6.65324e-05	2.13636e-06	-5.03571e-05	-4.27272e-06	6.71428e-06	1.19026e-05	-3.69285e-05	-9.76622e-06	-6.19545e-05
96	10	0	7.93505e-06	6.10389e-07	1.40389e-05	3.11298e-05	4.88311e-06	7.04999e-05	9.15583e-07	-5.70714e-05	-4.88311e-06	3.66233e-06	9.15583e-06	-7.47726e-05	-1.40389e-05	-0.000110175
96	11	0	8.85064e-06	-1.52597e-06	1.31234e-05	2.96039e-05	6.10389e-06	7.23311e-05	1.22078e-06	-5.43246e-05	-6.40908e-06	9.76622e-06	6.40908e-06	-0.000103766	-1.83117e-05	-0.000132454
96	12	0	1.03766e-05	-3.96753e-06	1.46493e-05	2.59415e-05	5.1883e-06	7.08051e-05	2.13636e-06	-4.91363e-05	-7.62986e-06	1.73961e-05	3.05194e-06	-9.24739e-05	-1.92272e-05	-0.000101325
96	13	0	1.0987e-05	-3.96753e-06	1.64805e-05	1.73961e-05	3.35714e-06	6.50064e-05	2.13636e-06	-4.51688e-05	-6.71428e-06	1.98376e-05	-6.10389e-07	-5.00519e-05	-1.61753e-05	-5.95129e-05
96	14	0	1.00714e-05	-3.35714e-06	1.64805e-05	5.79869e-06	2.44156e-06	5.82921e-05	6.10389e-07	-4.02857e-05	-3.96753e-06	1.70909e-05	-2.74675e-06	-2.10584e-05	-1.34286e-05	-5.09675e-05
96	15	0	9.15583e-06	-4.27272e-06	1.52597e-05	-1.22078e-06	2.74675e-06	5.4935e-05	-1.22078e-06	-3.23506e-05	-3.35714e-06	1.43441e-05	0	-2.41104e-05	-1.31234e-05	-6.40908e-05
96	16	0	1.00714e-05	-5.4935e-06	1.43441e-05	-3.05194e-07	3.35714e-06	5.76817e-05	-1.83117e-06	-2.10584e-05	-5.1883e-06	1.40389e-05	5.79869e-06	-3.20454e-05	-1.37337e-05	-6.89739e-05
96	17	0	1.15974e-05	-4.88311e-06	1.43441e-05	3.35714e-06	2.74675e-06	6.37856e-05	-1.52597e-06	-8.54544e-06	-7.01947e-06	1.49545e-05	7.62986e-06	-1.95324e-05	-1.46493e-05	-6.04285e-05
96	18	0	1.2513e-05	-3.66233e-06	1.46493e-05	5.1883e-06	2.44156e-06	6.80584e-05	-6.10389e-07	0	-6.40908e-06	1.46493e-05	5.1883e-06	0	-1.55649e-05	-4.21168e-05
96	19	0	1.19026e-05	-3.66233e-06	1.49545e-05	5.1883e-06	2.13636e-06	6.95843e-05	0	1.52597e-06	-5.1883e-06	1.34286e-05	3.35714e-06	3.66233e-06	-1.77013e-05	-1.15974e-05
97	0	0	1.15974e-05	-4.27272e-06	1.55649e-05	6.71428e-06	2.13636e-06	6.89739e-05	-3.05194e-07	-3.05194e-06	-5.4935e-06	1.19026e-05	4.57792e-06	-5.1883e-06	-1.92272e-05	2.0448e-05
97	1	0	1.19026e-05	-3.05194e-06	1.61753e-05	8.24025e-06	1.83117e-06	6.68376e-05	-1.52597e-06	-6.71428e-06	-7.32467e-06	1.15974e-05	5.1883e-06	-8.24025e-06	-1.86169e-05	3.96753e-05
97	2	0	1.22078e-05	-1.22078e-06	1.55649e-05	8.85064e-06	1.22078e-06	6.28701e-05	-2.44156e-06	-1.52597e-06	-7.62986e-06	1.34286e-05	2.44156e-06	-6.10389e-07	-1.80065e-05	5.24934e-05
97	3	0	1.12922e-05	0	1.46493e-05	9.46103e-06	6.10389e-07	5.82921e-05	-3.05194e-06	1.2513e-05	-6.10389e-06	1.49545e-05	-6.10389e-07	8.24025e-06	-1.86169e-05	7.35519e-05
97	4	0	1.00714e-05	9.15583e-07	1.40389e-05	1.03766e-05	0	5.52402e-05	-3.05194e-06	3.20454e-05	-5.79869e-06	1.46493e-05	-1.22078e-06	1.15974e-05	-1.95324e-05	8.54544e-05
97	5	0	1.03766e-05	1.52597e-06	1.40389e-05	1.0987e-05	0	5.12727e-05	-3.35714e-06	5.46298e-05	-7.32467e-06	1.37337e-05	-6.10389e-07	1.00714e-05	-1.92272e-05	5.43246e-05
97	6	0	1.12922e-05	9.15583e-07	1.40389e-05	1.06818e-05	1.22078e-06	4.48636e-05	-4.57792e-06	7.99609e-05	-8.54544e-06	1.58701e-05	-1.22078e-06	7.01947e-06	-1.86169e-05	-6.40908e-06
97	7	0	1.12922e-05	-3.05194e-07	1.37337e-05	1.06818e-05	2.13636e-06	3.84545e-05	-5.79869e-06	0.000102545	-7.32467e-06	2.13636e-05	-2.44156e-06	8.24025e-06	-1.89221e-05	-4.2422e-05
97	8	0	1.03766e-05	-1.22078e-06	1.31234e-05	1.15974e-05	1.22078e-06	3.32662e-05	-6.40908e-06	0.00011048	-5.79869e-06	2.38052e-05	-2.74675e-06	1.92272e-05	-1.92272e-05	-2.99091e-05
97	9	0	1.03766e-05	-9.15583e-07	1.22078e-05	1.2513e-05	-6.10389e-07	2.68571e-05	-6.10389e-06	9.82726e-05	-5.4935e-06	1.70909e-05	-2.13636e-06	3.38766e-05	-1.83117e-05	5.4935e-06
97	10	0	1.12922e-05	0	1.12922e-05	1.31234e-05	-2.13636e-06	1.64805e-05	-5.79869e-06	7.32467e-05	-6.71428e-06	4.88311e-06	-1.22078e-06	3.75389e-05	-1.64805e-05	4.66947e-05
97	11	0	1.15974e-05	6.10389e-07	1.06818e-05	1.34286e-05	-2.74675e-06	4.57792e-06	-5.79869e-06	4.94415e-05	-7.62986e-06	-3.35714e-06	-3.05194e-07	2.50259e-05	-1.52597e-05	0.000103461
97	12	0	1.03766e-05	1.83117e-06	1.03766e-05	1.40389e-05	-2.44156e-06	-5.1883e-06	-5.79869e-06	3.54026e-05	-7.93505e-06	-3.66233e-06	6.10389e-07	8.54544e-06	-1.52597e-05	0.000159617
97	13	0	9.46103e-06	2.74675e-06	1.03766e-05	1.43441e-05	-1.83117e-06	-1.40389e-05	-6.40908e-06	3.02142e-05	-7.93505e-06	9.15583e-07	1.52597e-06	0	-1.55649e-05	0.000159922
97	14	0	9.76622e-06	2.44156e-06	1.03766e-05	1.46493e-05	-2.74675e-06	-2.50259e-05	-7.93505e-06	2.86883e-05	-7.32467e-06	6.10389e-06	9.15583e-07	-2.44156e-06	-1.52597e-05	8.20973e-05
97	15	0	1.15974e-05	1.22078e-06	1.03766e-05	1.28182e-05	-7.01947e-06	-3.60129e-05	-9.15583e-06	2.65519e-05	-6.40908e-06	9.76622e-06	-3.05194e-07	-3.96753e-06	-1.58701e-05	-1.92272e-05
97	16	0	1.34286e-05	3.05194e-07	1.00714e-05	6.71428e-06	-1.34286e-05	-4.36428e-05	-9.15583e-06	2.41104e-05	-5.1883e-06	1.28182e-05	-1.22078e-06	-6.40908e-06	-1.70909e-05	-7.8435e-05
97	17	0	1.37337e-05	6.10389e-07	8.54544e-06	-1.83117e-06	-1.86169e-05	-5.12727e-05	-8.54544e-06	2.16688e-05	-5.1883e-06	1.52597e-05	-1.52597e-06	-1.89221e-05	-1.73961e-05	-8.75908e-05
97	18	0	1.34286e-05	1.22078e-06	7.32467e-06	-8.24025e-06	-2.0448e-05	-6.89739e-05	-9.46103e-06	1.86169e-05	-6.10389e-06	1.73961e-05	-2.74675e-06	-5.27986e-05	-1.61753e-05	-8.08765e-05
97	19	0	1.2513e-05	1.52597e-06	7.32467e-06	-9.15583e-06	-2.01428e-05	-0.000100714	-1.0987e-05	1.46493e-05	-6.71428e-06	1.89221e-05	-5.4935e-06	-0.000101325	-1.52597e-05	-8.08765e-05
98	0	0	1.12922e-05	1.83117e-06	7.93505e-06	-7.62986e-06	-2.01428e-05	-0.000140084	-1.0987e-05	1.03766e-05	-6.71428e-06	1.95324e-05	-9.15583e-06	-0.000135812	-1.49545e-05	-9.15583e-05
98	1	0	1.0987e-05	2.44156e-06	7.62986e-06	-7.93505e-06	-2.10584e-05	-0.000179454	-9.15583e-06	7.01947e-06	-6.71428e-06	1.95324e-05	-1.37337e-05	-0.000137948	-1.46493e-05	-0.000115974
98	2	0	1.15974e-05	1.83117e-06	5.79869e-06	-8.54544e-06	-2.10584e-05	-0.000217298	-7.62986e-06	5.4935e-06	-6.10389e-06	1.92272e-05	-1.80065e-05	-0.000119026	-1.46493e-05	-0.000152597
98	3	0	1.22078e-05	9.15583e-07	4.88311e-06	-6.40908e-06	-2.0448e-05	-0.000254532	-7.93505e-06	4.27272e-06	-4.57792e-06	2.01428e-05	-2.0448e-05	-9.82726e-05	-1.43441e-05	-0.000185863
98	4	0	1.22078e-05	9.15583e-07	5.79869e-06	-3.35714e-06	-2.10584e-05	-0.00029085	-8.85064e-06	1.52597e-06	-3.05194e-06	2.13636e-05	-1.98376e-05	-7.47726e-05	-1.40389e-05	-0.000206006
98	5	0	1.12922e-05	2.44156e-06	6.40908e-06	-1.52597e-06	-2.28896e-05	-0.000324422	-8.85064e-06	-1.83117e-06	-3.35714e-06	2.22792e-05	-1.58701e-05	-3.75389e-05	-1.2513e-05	-0.00021211
98	6	0	1.06818e-05	2.44156e-06	4.88311e-06	3.05194e-07	-2.31948e-05	-0.000356467	-9.15583e-06	-4.57792e-06	-4.27272e-06	2.16688e-05	-1.15974e-05	7.01947e-06	-1.06818e-05	-0.000185863
98	7	0	1.06818e-05	-1.83117e-06	3.05194e-06	5.1883e-06	-2.22792e-05	-0.000387902	-9.46103e-06	-5.4935e-06	-4.57792e-06	2.0448e-05	-1.03766e-05	3.63181e-05	-1.03766e-05	-9.94934e-05
98	8	0	1.0987e-05	-9.46103e-06	3.05194e-06	9.15583e-06	-2.25844e-05	-0.000417201	-8.85064e-06	-6.10389e-06	-3.96753e-06	1.86169e-05	-1.15974e-05	3.4487e-05	-1.22078e-05	2.68571e-05
98	9	0	1.03766e-05	-1.49545e-05	3.96753e-06	1.03766e-05	-2.41104e-05	-0.000443447	-7.32467e-06	-7.01947e-06	-3.35714e-06	1.64805e-05	-1.22078e-05	7.62986e-06	-1.31234e-05	0.000109565
98	10	0	9.15583e-06	-1.49545e-05	4.27272e-06	1.64805e-05	-2.41104e-05	-0.000467863	-6.10389e-06	-8.54544e-06	-3.35714e-06	1.37337e-05	-9.76622e-06	-2.16688e-05	-1.22078e-05	9.18635e-05
98	11	0	8.85064e-06	-1.0987e-05	3.66233e-06	3.50974e-05	-2.13636e-05	-0.000491058	-6.71428e-06	-9.15583e-06	-3.35714e-06	1.15974e-05	-7.01947e-06	-3.05194e-05	-1.0987e-05	3.11298e-05
98	12	0	9.15583e-06	-6.10389e-06	3.05194e-06	5.76817e-05	-1.98376e-05	-0.000511811	-7.62986e-06	-8.24025e-06	-2.74675e-06	1.15974e-05	-5.1883e-06	-1.19026e-05	-1.03766e-05	4.76103e-05
98	13	0	9.15583e-06	-3.96753e-06	3.35714e-06	6.4396e-05	-2.31948e-05	-0.000530123	-7.93505e-06	-5.1883e-06	-1.83117e-06	1.46493e-05	-1.22078e-06	1.86169e-05	-9.76622e-06	0.000179454
98	14	0	8.24025e-06	-6.40908e-06	3.66233e-06	4.91363e-05	-2.96039e-05	-0.000548434	-7.93505e-06	-6.10389e-07	-1.52597e-06	1.77013e-05	9.15583e-06	4.02857e-05	-9.46103e-06	0.000329
98	15	0	7.32467e-06	-1.2513e-05	2.74675e-06	2.62467e-05	-3.41818e-05	-0.000566441	-8.54544e-06	3.96753e-06	-9.15583e-07	1.95324e-05	2.28896e-05	5.12727e-05	-9.76622e-06	0.000367149
98	16	0	7.32467e-06	-1.70909e-05	1.52597e-06	1.31234e-05	-3.47922e-05	-0.00058048	-9.15583e-06	7.32467e-06	-9.15583e-07	2.10584e-05	2.99091e-05	6.53116e-05	-1.15974e-05	0.000269487
98	17	0	8.24025e-06	-1.70909e-05	3.05194e-07	1.03766e-05	-3.32662e-05	-0.000589636	-9.15583e-06	8.24025e-06	-9.15583e-07	2.28896e-05	2.38052e-05	8.27077e-05	-1.2513e-05	0.000133065
98	18	0	8.85064e-06	-1.31234e-05	3.05194e-07	9.46103e-06	-3.20454e-05	-0.000597876	-9.15583e-06	5.79869e-06	-6.10389e-07	2.47207e-05	1.03766e-05	8.69804e-05	-1.22078e-05	6.89739e-05
98	19	0	7.93505e-06	-8.54544e-06	1.22078e-06	6.10389e-06	-3.02142e-05	-0.000608252	-9.76622e-06	1.83117e-06	-3.05194e-07	2.47207e-05	3.05194e-07	7.6909e-05	-1.2513e-05	9.94934e-05
99	0	0	7.01947e-06	-5.4935e-06	2.44156e-06	3.66233e-06	-2.74675e-05	-0.000617408	-1.00714e-05	-1.52597e-06	-3.05194e-07	2.35e-05	-2.44156e-06	7.5383e-05	-1.34286e-05	0.000156565
99	1	0	6.71428e-06	-3.05194e-06	2.13636e-06	3.96753e-06	-2.50259e-05	-0.000621681	-9.15583e-06	-4.57792e-06	-1.22078e-06	2.25844e-05	-1.83117e-06	9.46103e-05	-1.40389e-05	0.000170909
99	2	0	6.40908e-06	-1.22078e-06	6.10389e-07	4.27272e-06	-2.35e-05	-0.000623207	-7.93505e-06	-7.32467e-06	-1.52597e-06	2.28896e-05	-1.22078e-06	0.000112312	-1.28182e-05	0.000138253
99	3	0	5.4935e-06	-9.15583e-07	-3.05194e-07	3.05194e-06	-2.22792e-05	-0.000625038	-8.54544e-06	-1.00714e-05	-3.05194e-07	2.28896e-05	-9.15583e-07	0.00010163	-1.15974e-05	9.67466e-05
99	4	0	5.1883e-06	-2.13636e-06	0	1.22078e-06	-2.01428e-05	-0.000625343	-1.00714e-05	-1.19026e-05	3.05194e-07	2.22792e-05	-6.10389e-07	7.08051e-05	-1.2513e-05	6.7448e-05
99	5	0	6.10389e-06	-3.66233e-06	6.10389e-07	6.10389e-07	-1.73961e-05	-0.000621681	-1.03766e-05	-1.40389e-05	-3.05194e-07	2.1974e-05	-2.74675e-06	4.85259e-05	-1.34286e-05	3.96753e-05
99	6	0	7.01947e-06	-4.57792e-06	9.15583e-07	9.15583e-07	-1.55649e-05	-0.000616493	-8.85064e-06	-1.77013e-05	-1.83117e-06	2.22792e-05	-5.79869e-06	4.45584e-05	-1.31234e-05	8.24025e-06
99	7	0	6.71428e-06	-4.88311e-06	0	1.22078e-06	-1.46493e-05	-0.000613746	-7.62986e-06	-2.25844e-05	-1.52597e-06	2.25844e-05	-7.01947e-06	4.3948e-05	-1.37337e-05	-1.55649e-05
99	8	0	5.4935e-06	-3.66233e-06	-6.10389e-07	1.83117e-06	-1.34286e-05	-0.00061222	-7.93505e-06	-2.65519e-05	0	2.13636e-05	-5.79869e-06	3.99805e-05	-1.61753e-05	-2.65519e-05
99	9	0	4.88311e-06	-1.22078e-06	-9.15583e-07	2.13636e-06	-1.22078e-05	-0.000607947	-8.54544e-06	-2.83831e-05	1.22078e-06	2.07532e-05	-6.10389e-06	3.96753e-05	-1.86169e-05	-3.35714e-05
99	10	0	5.79869e-06	1.22078e-06	-9.15583e-07	2.44156e-06	-1.2513e-05	-0.000601843	-8.54544e-06	-2.96039e-05	6.10389e-07	2.10584e-05	-8.85064e-06	4.45584e-05	-1.86169e-05	-3.69285e-05
99	11	0	6.71428e-06	2.44156e-06	-1.22078e-06	1.22078e-06	-1.46493e-05	-0.000595129	-7.93505e-06	-3.1435e-05	0	2.1974e-05	-1.19026e-05	4.18116e-05	-1.67857e-05	-2.83831e-05
99	12	0	5.4935e-06	1.22078e-06	-1.22078e-06	-9.15583e-07	-1.73961e-05	-0.00058811	-6.71428e-06	-3.17402e-05	0	2.16688e-05	-1.15974e-05	2.56363e-05	-1.58701e-05	-1.58701e-05
99	13	0	3.96753e-06	-6.10389e-07	-9.15583e-07	-3.05194e-06	-1.83117e-05	-0.000579564	-6.40908e-06	-3.08246e-05	0	2.01428e-05	-8.85064e-06	8.85064e-06	-1.55649e-05	-1.80065e-05
99	14	0	3.96753e-06	-1.52597e-06	-9.15583e-07	-3.66233e-06	-1.73961e-05	-0.000570408	-7.32467e-06	-3.11298e-05	-6.10389e-07	1.89221e-05	-6.71428e-06	1.83117e-06	-1.49545e-05	-2.74675e-05
99	15	0	4.57792e-06	-6.10389e-07	-9.15583e-07	-3.05194e-06	-1.67857e-05	-0.000562168	-9.15583e-06	-3.47922e-05	-6.10389e-07	1.86169e-05	-6.10389e-06	-1.22078e-06	-1.43441e-05	-1.2513e-05
99	16	0	4.57792e-06	0	-9.15583e-07	-2.74675e-06	-1.73961e-05	-0.000553317	-1.03766e-05	-4.02857e-05	0	1.77013e-05	-5.79869e-06	-1.37337e-05	-1.43441e-05	2.25844e-05
99	17	0	3.35714e-06	3.05194e-07	-6.10389e-07	-3.05194e-06	-1.73961e-05	-0.00054111	-9.46103e-06	-4.33376e-05	3.05194e-07	1.61753e-05	-5.79869e-06	-3.23506e-05	-1.37337e-05	3.23506e-05
99	18	0	2.13636e-06	3.05194e-07	-9.15583e-07	-3.66233e-06	-1.55649e-05	-0.000528292	-8.24025e-06	-4.33376e-05	-3.05194e-07	1.52597e-05	-7.32467e-06	-4.21168e-05	-1.12922e-05	-2.44156e-06
99	19	0	1.83117e-06	0	-1.52597e-06	-3.66233e-06	-1.28182e-05	-0.000516084	-7.62986e-06	-4.15064e-05	-1.52597e-06	1.52597e-05	-9.46103e-06	-3.60129e-05	-9.46103e-06	-3.35714e-05
100	0	0	2.44156e-06	0	-2.44156e-06	-3.35714e-06	-1.06818e-05	-0.000502655	-8.24025e-06	-3.93701e-05	-1.52597e-06	1.55649e-05	-1.00714e-05	-2.1974e-05	-1.0987e-05	-1.22078e-05
100	1	0	3.05194e-06	3.05194e-07	-2.74675e-06	-3.96753e-06	-8.85064e-06	-0.000486175	-9.15583e-06	-3.66233e-05	-3.05194e-07	1.52597e-05	-9.76622e-06	-1.28182e-05	-1.43441e-05	3.60129e-05
100	2	0	3.35714e-06	3.05194e-07	-1.83117e-06	-4.57792e-06	-6.71428e-06	-0.000468779	-9.15583e-06	-3.4487e-05	6.10389e-07	1.46493e-05	-1.00714e-05	-1.34286e-05	-1.55649e-05	5.06623e-05
100	3	0	3.66233e-06	0	-9.15583e-07	-5.1883e-06	-4.27272e-06	-0.000454129	-8.54544e-06	-3.26558e-05	1.52597e-06	1.43441e-05	-1.03766e-05	-1.98376e-05	-1.37337e-05	2.31948e-05
100	4	0	3.05194e-06	-6.10389e-07	-6.10389e-07	-6.10389e-06	-3.05194e-06	-0.000441616	-8.24025e-06	-2.96039e-05	2.44156e-06	1.46493e-05	-1.03766e-05	-2.47207e-05	-1.28182e-05	-3.05194e-06
100	5	0	2.44156e-06	-6.10389e-07	-1.52597e-06	-7.01947e-06	-2.13636e-06	-0.000426357	-8.85064e-06	-2.50259e-05	3.35714e-06	1.52597e-05	-1.00714e-05	-2.10584e-05	-1.34286e-05	-4.88311e-06
100	6	0	2.13636e-06	0	-1.83117e-06	-7.32467e-06	-3.05194e-07	-0.000408045	-9.46103e-06	-2.07532e-05	3.66233e-06	1.55649e-05	-1.00714e-05	-9.46103e-06	-1.40389e-05	-6.10389e-07
100	7	0	2.13636e-06	0	-2.13636e-06	-6.71428e-06	1.22078e-06	-0.000389123	-9.76622e-06	-1.77013e-05	3.35714e-06	1.58701e-05	-1.03766e-05	-3.05194e-07	-1.31234e-05	-2.74675e-06
100	8	0	1.52597e-06	0	-2.74675e-06	-6.40908e-06	2.44156e-06	-0.000372337	-9.46103e-06	-1.46493e-05	2.74675e-06	1.64805e-05	-1.00714e-05	-1.52597e-06	-1.2513e-05	-3.05194e-06
100	9	0	1.22078e-06	0	-3.96753e-06	-6.40908e-06	3.35714e-06	-0.000355551	-1.00714e-05	-1.06818e-05	3.05194e-06	1.61753e-05	-9.76622e-06	-4.88311e-06	-1.19026e-05	-2.44156e-06
100	10	0	1.22078e-06	1.22078e-06	-4.27272e-06	-7.01947e-06	4.88311e-06	-0.00033724	-1.15974e-05	-7.32467e-06	4.27272e-06	1.52597e-05	-9.46103e-06	7.01947e-06	-1.12922e-05	-1.46493e-05
100	11	0	9.15583e-07	2.13636e-06	-3.05194e-06	-7.01947e-06	5.79869e-06	-0.000318623	-1.12922e-05	-5.4935e-06	5.79869e-06	1.49545e-05	-8.54544e-06	3.47922e-05	-1.03766e-05	-3.47922e-05
100	12	0	0	1.52597e-06	-1.83117e-06	-7.32467e-06	4.88311e-06	-0.000301227	-6.71428e-06	-3.96753e-06	7.32467e-06	1.58701e-05	-6.10389e-06	5.15779e-05	-1.06818e-05	-4.02857e-05
100	13	0	-3.05194e-07	0	-2.13636e-06	-6.71428e-06	2.13636e-06	-0.000284746	0	-1.83117e-06	7.93505e-06	1.64805e-05	-4.27272e-06	3.41818e-05	-1.15974e-05	-3.41818e-05
100	14	0	3.05194e-07	-1.22078e-06	-3.05194e-06	-4.27272e-06	9.15583e-07	-0.00026735	4.57792e-06	0	1.00714e-05	1.52597e-05	-4.57792e-06	-6.10389e-06	-1.06818e-05	-4.51688e-05
[truncated: 5,505 more rows]
