# Supplementary material for: Key parameters and sensitivity analysis of lower limb muscle strength in young men with different gait patterns
Source: PLoS One. 2025 Mar 19;20(3):e0318693. doi: 10.1371/journal.pone.0318693 (PMC11922288; doi:10.1371/journal.pone.0318693)
Supplement: S2 Dataset — (ZIP) [file pone.0318693.s002.zip › All the data/9.xlsx]

## Sheet: Sheet1
Devices
2000
		Noraxon Ultium - Digital	Noraxon Ultium - EMG1	Noraxon Ultium - EMG2	Noraxon Ultium - EMG3	Noraxon Ultium - EMG4	Noraxon Ultium - EMG5	Noraxon Ultium - EMG6	Noraxon Ultium - EMG7	Noraxon Ultium - EMG8	Noraxon Ultium - EMG9	Noraxon Ultium - EMG10	Noraxon Ultium - EMG11	Noraxon Ultium - EMG12	Noraxon Ultium - EMG13	Noraxon Ultium - EMG14
Frame	Sub Frame	Sync	v	v	v	v	v	v	v	v	v	v	v	v	v	v
			V	V	V	V	V	V	V	V	V	V	V	V	V	V
1	0	0	3.35714e-06	0.000105292	4.27272e-06	8.72856e-05	-6.71428e-06	0.000129402	2.44156e-06	1.89221e-05	1.83117e-06	2.99091e-05	1.28182e-05	0	3.05194e-07	-7.32467e-06
1	1	0	-8.54544e-06	6.50064e-05	5.79869e-06	4.08961e-05	-4.88311e-06	0.000140695	2.74675e-06	2.59415e-05	3.05194e-06	8.85064e-06	1.0987e-05	3.66233e-06	-6.10389e-07	-1.0987e-05
1	2	0	-2.07532e-05	7.62986e-06	4.88311e-06	-3.38766e-05	-2.44156e-06	0.000146799	2.44156e-06	4.33376e-05	3.05194e-06	-2.25844e-05	9.15583e-06	1.12922e-05	-2.44156e-06	-1.55649e-05
1	3	0	-2.10584e-05	-3.38766e-05	2.13636e-06	-0.000107123	-1.22078e-06	0.000135201	1.83117e-06	5.46298e-05	2.44156e-06	-4.48636e-05	7.01947e-06	2.10584e-05	-5.1883e-06	-1.92272e-05
1	4	0	-1.15974e-05	-5.37142e-05	0	-0.000135506	-1.22078e-06	0.000112922	1.52597e-06	5.12727e-05	2.44156e-06	-4.33376e-05	4.88311e-06	2.62467e-05	-8.54544e-06	-2.22792e-05
1	5	0	-2.74675e-06	-6.37856e-05	-6.10389e-07	-0.000120247	-9.15583e-07	9.70518e-05	1.22078e-06	4.15064e-05	2.44156e-06	-2.65519e-05	1.83117e-06	2.35e-05	-1.15974e-05	-2.47207e-05
1	6	0	4.27272e-06	-6.62272e-05	-9.15583e-07	-0.000100714	-3.05194e-07	9.76622e-05	1.22078e-06	3.4487e-05	3.66233e-06	-1.80065e-05	-1.83117e-06	1.61753e-05	-1.49545e-05	-2.35e-05
1	7	0	1.77013e-05	-5.46298e-05	0	-9.21687e-05	-1.22078e-06	0.000107123	2.44156e-06	2.96039e-05	6.10389e-06	-2.31948e-05	-5.1883e-06	6.71428e-06	-1.80065e-05	-1.34286e-05
1	8	0	3.2961e-05	-3.17402e-05	4.27272e-06	-7.17207e-05	-3.96753e-06	0.000107734	5.4935e-06	2.47207e-05	9.15583e-06	-2.28896e-05	-6.71428e-06	-6.40908e-06	-1.92272e-05	0
1	9	0	3.23506e-05	-9.15583e-06	9.46103e-06	-2.44156e-05	-5.79869e-06	8.7896e-05	8.24025e-06	1.73961e-05	1.03766e-05	-1.83117e-06	-5.4935e-06	-2.47207e-05	-1.77013e-05	6.71428e-06
1	10	0	1.06818e-05	7.01947e-06	1.22078e-05	2.92987e-05	-6.40908e-06	5.67662e-05	8.54544e-06	3.66233e-06	9.15583e-06	2.53311e-05	-3.35714e-06	-4.3948e-05	-1.40389e-05	7.93505e-06
1	11	0	-1.40389e-05	1.77013e-05	1.15974e-05	5.89025e-05	-7.62986e-06	3.26558e-05	7.32467e-06	-1.61753e-05	7.93505e-06	2.99091e-05	-3.05194e-07	-5.82921e-05	-1.00714e-05	1.73961e-05
1	12	0	-2.44156e-05	2.0448e-05	1.06818e-05	5.3409e-05	-9.46103e-06	2.35e-05	6.40908e-06	-3.20454e-05	8.54544e-06	8.24025e-06	3.05194e-06	-6.95843e-05	-7.01947e-06	3.90649e-05
1	13	0	-2.47207e-05	1.28182e-05	1.00714e-05	2.07532e-05	-9.46103e-06	1.92272e-05	5.79869e-06	-3.32662e-05	9.46103e-06	-1.37337e-05	6.40908e-06	-7.90453e-05	-3.96753e-06	5.79869e-05
1	14	0	-3.08246e-05	5.79869e-06	8.54544e-06	-1.64805e-05	-6.40908e-06	1.0987e-05	4.27272e-06	-2.16688e-05	8.85064e-06	-1.77013e-05	7.01947e-06	-8.11817e-05	-1.83117e-06	6.07337e-05
1	15	0	-4.5474e-05	1.67857e-05	4.57792e-06	-2.53311e-05	-3.66233e-06	6.10389e-06	3.05194e-06	-7.93505e-06	8.54544e-06	-1.31234e-05	4.57792e-06	-6.80584e-05	-1.52597e-06	5.24934e-05
1	16	0	-5.61558e-05	4.69999e-05	0	7.93505e-06	-3.05194e-06	1.58701e-05	3.35714e-06	3.35714e-06	9.76622e-06	-1.64805e-05	1.52597e-06	-4.21168e-05	-3.05194e-06	4.33376e-05
1	17	0	-5.4935e-05	6.98895e-05	-2.74675e-06	4.5474e-05	-3.66233e-06	3.4487e-05	5.1883e-06	1.46493e-05	1.2513e-05	-2.68571e-05	-1.22078e-06	-1.55649e-05	-5.4935e-06	3.02142e-05
1	18	0	-4.66947e-05	5.98181e-05	-3.05194e-06	2.59415e-05	-2.74675e-06	4.45584e-05	5.79869e-06	2.41104e-05	1.58701e-05	-3.02142e-05	-4.57792e-06	3.05194e-07	-7.62986e-06	8.85064e-06
1	19	0	-3.87597e-05	2.25844e-05	-2.74675e-06	-5.27986e-05	-9.15583e-07	4.08961e-05	4.88311e-06	2.68571e-05	1.86169e-05	-2.16688e-05	-6.40908e-06	4.27272e-06	-9.15583e-06	-8.54544e-06
2	0	0	-3.26558e-05	-9.15583e-06	-3.96753e-06	-0.000119636	3.05194e-07	3.32662e-05	4.57792e-06	2.38052e-05	2.13636e-05	-1.03766e-05	-4.57792e-06	4.27272e-06	-8.54544e-06	-7.01947e-06
2	1	0	-2.74675e-05	-1.58701e-05	-6.71428e-06	-0.000113532	9.15583e-07	2.92987e-05	5.1883e-06	1.77013e-05	2.25844e-05	-4.88311e-06	9.15583e-07	1.22078e-05	-6.10389e-06	4.88311e-06
2	2	0	-2.31948e-05	-9.46103e-06	-8.85064e-06	-5.82921e-05	2.13636e-06	2.50259e-05	5.4935e-06	5.1883e-06	2.1974e-05	-3.35714e-06	6.10389e-06	3.23506e-05	-3.66233e-06	2.74675e-06
2	3	0	-1.80065e-05	-1.15974e-05	-8.85064e-06	-1.92272e-05	3.05194e-06	1.80065e-05	4.27272e-06	-1.37337e-05	2.01428e-05	-1.52597e-06	9.15583e-06	5.40194e-05	-2.44156e-06	-2.10584e-05
2	4	0	-9.76622e-06	-2.38052e-05	-7.62986e-06	-1.80065e-05	3.35714e-06	1.19026e-05	3.35714e-06	-2.77727e-05	1.77013e-05	0	1.0987e-05	5.85973e-05	-1.52597e-06	-4.30324e-05
2	5	0	-1.22078e-06	-3.35714e-05	-7.93505e-06	-2.56363e-05	3.35714e-06	8.24025e-06	4.27272e-06	-2.56363e-05	1.52597e-05	0	1.2513e-05	3.57077e-05	-6.10389e-07	-3.63181e-05
2	6	0	3.35714e-06	-3.72337e-05	-1.06818e-05	-2.13636e-05	4.27272e-06	3.66233e-06	5.1883e-06	-1.67857e-05	1.2513e-05	-1.22078e-06	1.12922e-05	-7.62986e-06	-9.15583e-07	-2.44156e-06
2	7	0	8.85064e-06	-3.99805e-05	-1.28182e-05	-1.70909e-05	4.88311e-06	-2.44156e-06	4.27272e-06	-1.83117e-05	9.15583e-06	0	5.1883e-06	-6.04285e-05	-4.57792e-06	3.35714e-05
2	8	0	2.41104e-05	-4.12012e-05	-1.2513e-05	-2.25844e-05	4.27272e-06	-5.1883e-06	2.44156e-06	-2.71623e-05	6.40908e-06	3.35714e-06	-1.83117e-06	-0.000118721	-9.15583e-06	5.67662e-05
2	9	0	4.42532e-05	-3.81493e-05	-8.24025e-06	-2.68571e-05	4.27272e-06	-4.57792e-06	1.22078e-06	-2.07532e-05	5.1883e-06	7.93505e-06	-4.57792e-06	-0.000173656	-1.0987e-05	7.59934e-05
2	10	0	4.94415e-05	-3.75389e-05	-3.35714e-06	-2.44156e-05	6.10389e-06	-7.93505e-06	1.22078e-06	1.31234e-05	4.88311e-06	1.12922e-05	-2.74675e-06	-0.000201734	-8.85064e-06	0.000107428
2	11	0	2.92987e-05	-4.42532e-05	-3.05194e-07	-2.56363e-05	7.62986e-06	-1.67857e-05	1.22078e-06	6.19545e-05	3.35714e-06	1.34286e-05	-6.10389e-07	-0.000180675	-5.79869e-06	0.000142526
2	12	0	6.10389e-07	-4.57792e-05	-6.10389e-07	-3.66233e-05	6.71428e-06	-2.47207e-05	3.05194e-07	0.000102545	0	1.52597e-05	0	-0.000119026	-3.35714e-06	0.000149545
2	13	0	-1.31234e-05	-2.38052e-05	-3.05194e-06	-4.21168e-05	4.57792e-06	-2.96039e-05	-9.15583e-07	0.000118415	-3.66233e-06	1.83117e-05	-1.22078e-06	-4.97467e-05	-1.83117e-06	0.00010987
2	14	0	-1.12922e-05	1.2513e-05	-5.4935e-06	-2.83831e-05	3.66233e-06	-3.78441e-05	-2.13636e-06	0.000104376	-6.71428e-06	2.25844e-05	-3.66233e-06	7.32467e-06	-1.22078e-06	4.48636e-05
2	15	0	-1.0987e-05	3.2961e-05	-6.40908e-06	-5.79869e-06	4.57792e-06	-5.12727e-05	-2.13636e-06	6.89739e-05	-8.54544e-06	2.35e-05	-6.10389e-06	6.25649e-05	-2.44156e-06	-7.62986e-06
2	16	0	-1.89221e-05	2.53311e-05	-7.32467e-06	5.79869e-06	4.27272e-06	-5.98181e-05	-1.83117e-06	3.4487e-05	-9.76622e-06	1.55649e-05	-7.01947e-06	0.000123604	-5.4935e-06	-3.63181e-05
2	17	0	-2.53311e-05	1.34286e-05	-9.15583e-06	7.01947e-06	2.74675e-06	-5.67662e-05	-2.13636e-06	1.43441e-05	-1.0987e-05	3.05194e-07	-5.1883e-06	0.00017213	-6.71428e-06	-5.67662e-05
2	18	0	-2.13636e-05	2.0448e-05	-9.76622e-06	1.89221e-05	2.44156e-06	-5.03571e-05	-3.35714e-06	-7.93505e-06	-1.12922e-05	-1.03766e-05	-2.44156e-06	0.00018098	-4.88311e-06	-7.87402e-05
2	19	0	-1.19026e-05	3.78441e-05	-8.24025e-06	5.03571e-05	4.27272e-06	-5.00519e-05	-3.96753e-06	-5.95129e-05	-1.06818e-05	-5.1883e-06	-1.52597e-06	0.000151682	-2.13636e-06	-9.52207e-05
3	0	0	-4.88311e-06	4.18116e-05	-5.1883e-06	7.90453e-05	7.32467e-06	-4.97467e-05	-3.05194e-06	-0.000128487	-1.06818e-05	1.06818e-05	-1.22078e-06	0.000113227	-6.10389e-07	-0.000102851
3	1	0	-1.83117e-06	3.11298e-05	-3.35714e-06	7.44674e-05	8.54544e-06	-3.63181e-05	-2.44156e-06	-0.000165415	-1.2513e-05	1.86169e-05	0	8.85064e-05	0	-0.000107734
3	2	0	-6.10389e-07	2.35e-05	-2.44156e-06	3.90649e-05	8.54544e-06	-1.03766e-05	-3.35714e-06	-0.000141	-1.46493e-05	6.40908e-06	1.83117e-06	7.44674e-05	1.83117e-06	-0.000108039
3	3	0	-9.15583e-07	2.56363e-05	-3.05194e-07	8.24025e-06	8.24025e-06	1.31234e-05	-5.1883e-06	-8.08765e-05	-1.61753e-05	-1.49545e-05	2.44156e-06	5.67662e-05	4.27272e-06	-9.21687e-05
3	4	0	-9.15583e-07	2.56363e-05	2.44156e-06	3.66233e-06	8.24025e-06	2.50259e-05	-5.79869e-06	-3.17402e-05	-1.73961e-05	-2.74675e-05	2.74675e-06	3.47922e-05	5.79869e-06	-6.7448e-05
3	5	0	3.35714e-06	1.55649e-05	3.96753e-06	4.27272e-06	8.24025e-06	3.11298e-05	-4.88311e-06	-8.24025e-06	-1.95324e-05	-2.59415e-05	4.57792e-06	2.0448e-05	7.32467e-06	-5.82921e-05
3	6	0	1.03766e-05	3.35714e-06	3.66233e-06	-1.70909e-05	6.71428e-06	4.08961e-05	-4.27272e-06	4.27272e-06	-2.1974e-05	-1.98376e-05	6.71428e-06	2.22792e-05	8.85064e-06	-7.17207e-05
3	7	0	1.0987e-05	-3.05194e-06	4.88311e-06	-4.73051e-05	3.96753e-06	5.40194e-05	-5.1883e-06	1.49545e-05	-2.31948e-05	-1.64805e-05	6.71428e-06	3.47922e-05	9.15583e-06	-8.42337e-05
3	8	0	3.96753e-06	-9.15583e-06	8.85064e-06	-4.88311e-05	9.15583e-07	6.16493e-05	-5.79869e-06	1.55649e-05	-2.25844e-05	-1.34286e-05	3.66233e-06	4.48636e-05	7.01947e-06	-7.59934e-05
3	9	0	-1.52597e-06	-2.01428e-05	1.22078e-05	-1.80065e-05	-9.15583e-07	5.95129e-05	-4.88311e-06	4.57792e-06	-2.10584e-05	-4.57792e-06	6.10389e-07	4.45584e-05	4.27272e-06	-5.31038e-05
3	10	0	3.05194e-07	-2.83831e-05	1.15974e-05	5.79869e-06	-6.10389e-07	5.37142e-05	-2.74675e-06	-5.79869e-06	-1.98376e-05	9.15583e-06	-1.52597e-06	3.47922e-05	2.44156e-06	-2.71623e-05
3	11	0	5.4935e-06	-2.13636e-05	8.24025e-06	1.83117e-06	9.15583e-07	5.00519e-05	-1.22078e-06	-4.57792e-06	-1.92272e-05	2.16688e-05	-4.27272e-06	1.98376e-05	3.05194e-07	3.05194e-06
3	12	0	6.40908e-06	-2.13636e-06	5.1883e-06	-7.93505e-06	2.74675e-06	4.42532e-05	-1.52597e-06	5.79869e-06	-2.01428e-05	2.56363e-05	-7.62986e-06	9.15583e-07	-3.35714e-06	3.54026e-05
3	13	0	3.66233e-06	1.12922e-05	3.96753e-06	-9.15583e-07	3.05194e-06	2.80779e-05	-2.74675e-06	1.73961e-05	-2.16688e-05	2.1974e-05	-8.85064e-06	-2.10584e-05	-7.32467e-06	5.52402e-05
3	14	0	3.05194e-07	9.76622e-06	3.05194e-06	8.85064e-06	1.83117e-06	1.22078e-06	-3.35714e-06	2.35e-05	-2.28896e-05	1.86169e-05	-6.71428e-06	-4.27272e-05	-7.62986e-06	5.73766e-05
3	15	0	-4.57792e-06	9.15583e-07	1.83117e-06	-1.83117e-06	-6.10389e-07	-2.68571e-05	-2.44156e-06	1.86169e-05	-2.25844e-05	2.10584e-05	-4.27272e-06	-5.70714e-05	-5.1883e-06	5.76817e-05
3	16	0	-1.22078e-05	-3.35714e-06	3.05194e-07	-2.35e-05	-3.35714e-06	-4.76103e-05	-1.52597e-06	0	-2.0448e-05	2.25844e-05	-3.96753e-06	-5.98181e-05	-4.27272e-06	6.47012e-05
3	17	0	-1.64805e-05	-4.57792e-06	0	-2.96039e-05	-4.27272e-06	-5.76817e-05	-1.22078e-06	-2.71623e-05	-1.77013e-05	1.00714e-05	-4.88311e-06	-4.82207e-05	-6.10389e-06	6.4396e-05
3	18	0	-1.0987e-05	-1.15974e-05	6.10389e-07	-2.10584e-05	-2.44156e-06	-5.4935e-05	-1.52597e-06	-4.91363e-05	-1.49545e-05	-1.70909e-05	-3.96753e-06	-2.35e-05	-7.01947e-06	4.94415e-05
3	19	0	0	-2.71623e-05	2.13636e-06	-1.98376e-05	-9.15583e-07	-3.96753e-05	-1.22078e-06	-5.46298e-05	-1.19026e-05	-4.2422e-05	-3.05194e-07	1.52597e-06	-4.57792e-06	3.72337e-05
4	0	0	8.54544e-06	-4.15064e-05	2.44156e-06	-3.1435e-05	-1.83117e-06	-2.10584e-05	-1.22078e-06	-4.42532e-05	-1.00714e-05	-4.85259e-05	2.74675e-06	7.62986e-06	0	4.45584e-05
4	1	0	1.00714e-05	-4.18116e-05	6.10389e-07	-3.50974e-05	-3.96753e-06	-1.06818e-05	-1.52597e-06	-2.99091e-05	-9.76622e-06	-3.4487e-05	4.88311e-06	-1.2513e-05	1.83117e-06	5.82921e-05
4	2	0	6.71428e-06	-2.71623e-05	-1.52597e-06	-1.55649e-05	-4.88311e-06	-1.0987e-05	-1.83117e-06	-2.31948e-05	-1.00714e-05	-1.40389e-05	6.10389e-06	-3.93701e-05	1.52597e-06	5.58506e-05
4	3	0	2.13636e-06	-6.10389e-06	-1.83117e-06	1.83117e-05	-3.05194e-06	-9.46103e-06	0	-2.59415e-05	-8.85064e-06	0	6.71428e-06	-4.21168e-05	6.10389e-07	3.75389e-05
4	4	0	-1.22078e-06	8.85064e-06	-3.05194e-07	5.31038e-05	-1.22078e-06	2.44156e-06	3.05194e-06	-2.92987e-05	-6.10389e-06	3.96753e-06	6.40908e-06	-1.15974e-05	6.10389e-07	1.67857e-05
4	5	0	-1.52597e-06	1.52597e-05	1.52597e-06	8.33181e-05	0	1.83117e-05	4.88311e-06	-2.35e-05	-3.35714e-06	6.10389e-07	5.1883e-06	2.89935e-05	6.10389e-07	-1.22078e-06
4	6	0	6.10389e-07	1.58701e-05	2.44156e-06	0.000108649	3.05194e-07	2.47207e-05	3.96753e-06	-1.06818e-05	-1.52597e-06	-1.52597e-06	5.1883e-06	5.21882e-05	3.05194e-07	-2.07532e-05
4	7	0	2.13636e-06	1.2513e-05	3.05194e-06	0.000123299	9.15583e-07	1.73961e-05	2.44156e-06	-1.22078e-06	0	3.05194e-07	6.10389e-06	5.00519e-05	6.10389e-07	-3.81493e-05
4	8	0	1.83117e-06	4.88311e-06	3.66233e-06	0.000117805	6.10389e-07	4.27272e-06	2.74675e-06	-9.15583e-07	1.52597e-06	2.74675e-06	6.71428e-06	3.47922e-05	9.15583e-07	-4.57792e-05
4	9	0	3.96753e-06	-2.44156e-06	4.27272e-06	8.75908e-05	-6.10389e-07	-3.96753e-06	4.27272e-06	-4.27272e-06	2.74675e-06	-1.83117e-06	5.4935e-06	1.89221e-05	0	-4.21168e-05
4	10	0	1.19026e-05	0	4.57792e-06	4.57792e-05	-6.10389e-07	-3.05194e-06	4.57792e-06	-3.96753e-06	3.35714e-06	-7.62986e-06	3.66233e-06	5.79869e-06	-3.05194e-06	-3.02142e-05
4	11	0	2.0448e-05	1.49545e-05	5.1883e-06	1.98376e-05	6.10389e-07	5.4935e-06	3.96753e-06	-3.05194e-07	3.66233e-06	0	2.74675e-06	-7.01947e-06	-6.10389e-06	-1.61753e-05
4	12	0	2.1974e-05	2.38052e-05	5.79869e-06	2.83831e-05	9.15583e-07	9.46103e-06	3.35714e-06	2.74675e-06	3.96753e-06	1.86169e-05	3.66233e-06	-1.98376e-05	-6.10389e-06	-1.00714e-05
4	13	0	1.52597e-05	6.10389e-06	4.27272e-06	5.15779e-05	-9.15583e-07	-3.66233e-06	2.74675e-06	7.93505e-06	4.57792e-06	2.53311e-05	5.4935e-06	-2.74675e-05	-3.35714e-06	-1.70909e-05
4	14	0	3.05194e-06	-3.2961e-05	1.22078e-06	4.42532e-05	-2.74675e-06	-3.35714e-05	2.13636e-06	1.95324e-05	5.1883e-06	5.4935e-06	8.24025e-06	-2.83831e-05	0	-2.74675e-05
4	15	0	-1.28182e-05	-6.31752e-05	-3.05194e-07	-1.49545e-05	-1.83117e-06	-6.04285e-05	1.52597e-06	3.50974e-05	6.71428e-06	-2.35e-05	1.03766e-05	-2.89935e-05	2.13636e-06	-2.96039e-05
4	16	0	-2.99091e-05	-6.22597e-05	-9.15583e-07	-9.5831e-05	3.05194e-07	-6.4396e-05	2.13636e-06	4.79155e-05	9.15583e-06	-3.26558e-05	9.76622e-06	-3.20454e-05	2.44156e-06	-3.41818e-05
4	17	0	-4.21168e-05	-4.12012e-05	-2.13636e-06	-0.00014924	1.52597e-06	-4.69999e-05	2.74675e-06	5.58506e-05	1.12922e-05	-1.86169e-05	6.40908e-06	-2.65519e-05	9.15583e-07	-5.82921e-05
4	18	0	-4.15064e-05	-2.41104e-05	-5.79869e-06	-0.000155344	1.22078e-06	-2.53311e-05	1.52597e-06	5.92077e-05	1.15974e-05	-2.44156e-06	2.44156e-06	-1.83117e-06	-1.22078e-06	-9.46103e-05
4	19	0	-2.92987e-05	-1.86169e-05	-9.46103e-06	-0.000130928	9.15583e-07	-1.31234e-05	0	5.4935e-05	1.03766e-05	3.05194e-07	0	2.83831e-05	-3.35714e-06	-0.000115363
5	0	0	-1.55649e-05	-1.58701e-05	-1.00714e-05	-0.000100409	6.10389e-07	-8.54544e-06	-6.10389e-07	4.30324e-05	9.46103e-06	-4.57792e-06	-6.10389e-07	3.38766e-05	-4.27272e-06	-0.000110175
5	1	0	-9.76622e-06	-1.43441e-05	-7.93505e-06	-7.5383e-05	6.10389e-07	-4.88311e-06	6.10389e-07	3.41818e-05	1.00714e-05	-6.40908e-06	-1.52597e-06	2.74675e-06	-4.27272e-06	-8.57596e-05
5	2	0	-1.15974e-05	-1.92272e-05	-6.40908e-06	-5.82921e-05	1.52597e-06	9.15583e-07	1.83117e-06	3.78441e-05	9.76622e-06	-2.74675e-06	-2.13636e-06	-5.1883e-05	-4.57792e-06	-3.17402e-05
5	3	0	-1.15974e-05	-2.71623e-05	-6.71428e-06	-4.76103e-05	4.27272e-06	6.10389e-06	1.52597e-06	4.05909e-05	7.01947e-06	9.15583e-07	-2.44156e-06	-0.000120247	-5.1883e-06	6.80584e-05
5	4	0	-2.44156e-06	-2.56363e-05	-6.40908e-06	-4.08961e-05	6.71428e-06	8.24025e-06	0	1.83117e-05	3.66233e-06	3.05194e-06	-2.44156e-06	-0.000198071	-5.79869e-06	0.000183422
5	5	0	1.28182e-05	-1.37337e-05	-2.74675e-06	-3.50974e-05	6.40908e-06	8.85064e-06	-9.15583e-07	-2.62467e-05	2.74675e-06	1.83117e-06	-3.35714e-06	-0.000253922	-6.10389e-06	0.000239883
5	6	0	2.80779e-05	-4.57792e-06	2.13636e-06	-2.83831e-05	3.96753e-06	1.00714e-05	-1.52597e-06	-5.92077e-05	4.57792e-06	-6.10389e-07	-6.10389e-06	-0.000228591	-7.01947e-06	0.000207532
5	7	0	3.87597e-05	-5.1883e-06	5.79869e-06	-2.01428e-05	2.13636e-06	1.12922e-05	-2.13636e-06	-5.3409e-05	5.79869e-06	-9.15583e-07	-8.85064e-06	-0.000106818	-8.85064e-06	0.000139169
5	8	0	4.57792e-05	-6.71428e-06	6.40908e-06	-1.03766e-05	2.13636e-06	1.19026e-05	-2.44156e-06	-2.22792e-05	5.1883e-06	4.27272e-06	-9.76622e-06	4.3948e-05	-9.46103e-06	9.91882e-05
5	9	0	4.94415e-05	-2.74675e-06	5.79869e-06	-3.96753e-06	2.74675e-06	1.19026e-05	-2.13636e-06	1.83117e-06	4.27272e-06	1.15974e-05	-8.24025e-06	0.000143136	-7.62986e-06	8.33181e-05
5	10	0	4.82207e-05	-6.10389e-07	6.71428e-06	-3.96753e-06	2.13636e-06	1.15974e-05	-1.22078e-06	1.19026e-05	5.1883e-06	1.22078e-05	-5.1883e-06	0.000177318	-4.57792e-06	5.00519e-05
5	11	0	4.5474e-05	-3.66233e-06	8.85064e-06	-6.10389e-06	1.22078e-06	9.15583e-06	-1.22078e-06	2.38052e-05	7.62986e-06	2.74675e-06	-1.83117e-06	0.000183117	-3.05194e-06	-1.22078e-06
5	12	0	4.69999e-05	0	1.00714e-05	-1.83117e-06	0	4.57792e-06	-1.83117e-06	4.45584e-05	1.00714e-05	-8.54544e-06	3.05194e-07	0.000171214	-2.74675e-06	-2.80779e-05
5	13	0	5.24934e-05	1.77013e-05	9.15583e-06	6.71428e-06	-3.05194e-07	2.74675e-06	-1.22078e-06	6.31752e-05	1.2513e-05	-1.22078e-05	1.83117e-06	0.00012513	-2.74675e-06	-8.24025e-06
5	14	0	5.09675e-05	3.23506e-05	7.32467e-06	1.15974e-05	-6.10389e-07	6.10389e-06	0	7.04999e-05	1.49545e-05	-5.79869e-06	2.44156e-06	5.6461e-05	-1.83117e-06	2.92987e-05
5	15	0	3.2961e-05	2.56363e-05	6.40908e-06	1.06818e-05	-3.05194e-07	6.40908e-06	1.83117e-06	6.56168e-05	1.70909e-05	3.35714e-06	2.44156e-06	2.44156e-06	-1.22078e-06	4.94415e-05
5	16	0	4.88311e-06	4.88311e-06	5.4935e-06	9.15583e-06	0	-7.93505e-06	2.13636e-06	4.48636e-05	1.77013e-05	7.32467e-06	2.44156e-06	-3.47922e-05	-6.10389e-07	5.1883e-05
5	17	0	-1.64805e-05	-5.79869e-06	3.66233e-06	4.27272e-06	3.05194e-07	-3.60129e-05	1.22078e-06	3.96753e-06	1.73961e-05	5.79869e-06	1.83117e-06	-9.24739e-05	-6.10389e-07	6.53116e-05
5	18	0	-2.44156e-05	-2.13636e-06	2.13636e-06	-1.15974e-05	6.10389e-07	-5.70714e-05	9.15583e-07	-4.51688e-05	1.67857e-05	5.1883e-06	3.05194e-07	-0.000174266	-1.52597e-06	0.000106513
5	19	0	-2.41104e-05	3.96753e-06	1.22078e-06	-3.08246e-05	3.05194e-07	-5.31038e-05	9.15583e-07	-8.14869e-05	1.58701e-05	7.32467e-06	-1.22078e-06	-0.000222182	-3.35714e-06	0.000157175
6	0	0	-2.22792e-05	1.06818e-05	0	-3.17402e-05	-6.10389e-07	-2.99091e-05	3.05194e-07	-9.55259e-05	1.46493e-05	7.93505e-06	-1.83117e-06	-0.000186779	-4.27272e-06	0.000175487
6	1	0	-1.92272e-05	2.86883e-05	-3.05194e-06	-6.71428e-06	-1.22078e-06	-7.01947e-06	-9.15583e-07	-9.70518e-05	1.34286e-05	3.96753e-06	-3.05194e-07	-8.60648e-05	-3.05194e-06	0.000133065
6	2	0	-1.28182e-05	5.61558e-05	-7.01947e-06	2.71623e-05	0	3.96753e-06	-2.13636e-06	-9.12531e-05	1.31234e-05	0	2.74675e-06	2.47207e-05	0	4.5474e-05
6	3	0	-5.79869e-06	7.14155e-05	-7.93505e-06	5.24934e-05	2.74675e-06	7.01947e-06	-1.83117e-06	-6.89739e-05	1.22078e-05	1.22078e-06	5.4935e-06	0.000112312	2.13636e-06	-3.93701e-05
6	4	0	-4.27272e-06	6.28701e-05	-5.1883e-06	6.83635e-05	3.96753e-06	5.4935e-06	-9.15583e-07	-2.99091e-05	9.46103e-06	4.88311e-06	5.4935e-06	0.000168162	2.74675e-06	-8.88116e-05
6	5	0	-8.85064e-06	4.45584e-05	-9.15583e-07	7.59934e-05	2.44156e-06	-3.35714e-06	-9.15583e-07	3.96753e-06	6.40908e-06	4.27272e-06	3.05194e-06	0.000186474	1.83117e-06	-0.000108039
6	6	0	-1.46493e-05	3.38766e-05	1.22078e-06	6.68376e-05	0	-1.89221e-05	-1.22078e-06	1.03766e-05	4.57792e-06	3.05194e-07	0	0.000169383	9.15583e-07	-0.000116279
6	7	0	-1.92272e-05	2.86883e-05	1.83117e-06	4.02857e-05	0	-2.99091e-05	-1.52597e-06	-5.79869e-06	3.05194e-06	6.10389e-07	-3.35714e-06	0.000135812	-3.05194e-07	-0.000119941
6	8	0	-2.35e-05	1.83117e-05	9.15583e-07	1.64805e-05	6.10389e-07	-2.62467e-05	-1.52597e-06	-2.1974e-05	9.15583e-07	6.71428e-06	-6.40908e-06	0.000104987	-2.44156e-06	-0.000116279
6	9	0	-2.74675e-05	5.4935e-06	-3.05194e-07	1.80065e-05	1.22078e-06	-1.06818e-05	-1.52597e-06	-2.47207e-05	-9.15583e-07	1.0987e-05	-8.24025e-06	7.59934e-05	-4.57792e-06	-0.000106513
6	10	0	-2.86883e-05	1.52597e-06	-1.52597e-06	4.02857e-05	6.10389e-07	3.05194e-06	-9.15583e-07	-1.92272e-05	0	9.46103e-06	-8.54544e-06	4.2422e-05	-5.79869e-06	-9.24739e-05
6	11	0	-2.71623e-05	7.01947e-06	-1.83117e-06	5.6461e-05	0	7.01947e-06	6.10389e-07	-1.40389e-05	2.44156e-06	5.79869e-06	-8.54544e-06	1.12922e-05	-6.71428e-06	-7.32467e-05
6	12	0	-2.89935e-05	8.54544e-06	-2.13636e-06	4.69999e-05	9.15583e-07	2.74675e-06	1.83117e-06	-1.12922e-05	4.88311e-06	4.27272e-06	-8.85064e-06	-6.10389e-06	-7.01947e-06	-5.3409e-05
6	13	0	-3.72337e-05	-4.57792e-06	-3.96753e-06	2.01428e-05	2.44156e-06	-1.52597e-06	1.83117e-06	-1.12922e-05	5.1883e-06	2.74675e-06	-8.54544e-06	-1.49545e-05	-6.40908e-06	-4.60844e-05
6	14	0	-4.5474e-05	-2.86883e-05	-6.10389e-06	-9.15583e-07	3.66233e-06	-4.27272e-06	6.10389e-07	-1.40389e-05	4.57792e-06	9.15583e-07	-6.71428e-06	-2.59415e-05	-5.1883e-06	-5.24934e-05
6	15	0	-4.33376e-05	-4.63895e-05	-7.32467e-06	-3.35714e-06	3.96753e-06	-1.12922e-05	0	-1.64805e-05	3.96753e-06	1.52597e-06	-4.27272e-06	-3.84545e-05	-3.96753e-06	-5.55454e-05
6	16	0	-3.05194e-05	-4.3948e-05	-7.01947e-06	5.4935e-06	3.05194e-06	-2.56363e-05	-6.10389e-07	-1.46493e-05	2.74675e-06	4.57792e-06	-3.05194e-06	-3.99805e-05	-3.35714e-06	-4.63895e-05
6	17	0	-1.58701e-05	-2.35e-05	-6.40908e-06	1.73961e-05	2.13636e-06	-4.02857e-05	-1.22078e-06	-9.76622e-06	1.22078e-06	4.88311e-06	-3.66233e-06	-2.77727e-05	-2.74675e-06	-4.18116e-05
6	18	0	-6.40908e-06	-6.10389e-07	-5.79869e-06	3.84545e-05	2.44156e-06	-4.33376e-05	-9.15583e-07	-7.01947e-06	0	3.05194e-07	-3.96753e-06	-1.37337e-05	-1.22078e-06	-5.55454e-05
6	19	0	6.10389e-07	1.58701e-05	-3.66233e-06	7.50778e-05	3.66233e-06	-3.1435e-05	0	-6.71428e-06	6.10389e-07	-3.66233e-06	-3.66233e-06	-8.85064e-06	0	-7.32467e-05
7	0	0	9.15583e-06	2.80779e-05	0	0.000100714	5.1883e-06	-1.52597e-05	1.22078e-06	-4.27272e-06	1.52597e-06	-4.27272e-06	-3.35714e-06	-1.19026e-05	0	-7.04999e-05
7	1	0	1.37337e-05	3.2961e-05	3.05194e-06	6.89739e-05	5.1883e-06	-8.54544e-06	1.52597e-06	2.44156e-06	2.13636e-06	-4.27272e-06	-2.74675e-06	-1.28182e-05	0	-4.88311e-05
7	2	0	1.03766e-05	1.61753e-05	2.74675e-06	-2.1974e-05	4.27272e-06	-1.52597e-05	1.52597e-06	1.00714e-05	2.44156e-06	-5.4935e-06	-3.05194e-07	-1.22078e-06	9.15583e-07	-3.17402e-05
7	3	0	6.10389e-06	-2.41104e-05	-6.10389e-07	-0.000108039	3.35714e-06	-2.44156e-05	1.83117e-06	1.43441e-05	2.13636e-06	-5.79869e-06	3.05194e-06	2.13636e-05	3.05194e-06	-3.20454e-05
7	4	0	1.00714e-05	-6.31752e-05	-6.10389e-06	-0.000124825	3.35714e-06	-2.44156e-05	2.44156e-06	1.52597e-05	9.15583e-07	-3.66233e-06	4.88311e-06	4.2422e-05	5.4935e-06	-4.76103e-05
7	5	0	1.98376e-05	-6.98895e-05	-9.15583e-06	-7.78246e-05	3.66233e-06	-1.19026e-05	1.83117e-06	1.43441e-05	-3.05194e-07	-3.66233e-06	3.66233e-06	4.82207e-05	6.71428e-06	-7.56882e-05
7	6	0	2.13636e-05	-4.15064e-05	-7.62986e-06	-2.13636e-05	3.66233e-06	3.96753e-06	6.10389e-07	1.12922e-05	-2.13636e-06	-7.32467e-06	1.83117e-06	4.12012e-05	7.32467e-06	-0.000111396
7	7	0	9.46103e-06	-2.74675e-06	-2.13636e-06	1.03766e-05	2.13636e-06	1.52597e-05	3.05194e-07	4.27272e-06	-3.66233e-06	-9.15583e-06	2.13636e-06	3.50974e-05	7.62986e-06	-0.000133675
7	8	0	-5.1883e-06	2.31948e-05	2.44156e-06	2.35e-05	3.05194e-07	1.92272e-05	1.22078e-06	-3.66233e-06	-4.57792e-06	-4.88311e-06	3.35714e-06	3.60129e-05	7.32467e-06	-0.000123604
7	9	0	-1.22078e-05	2.99091e-05	3.05194e-06	2.35e-05	0	1.95324e-05	2.13636e-06	-7.62986e-06	-5.4935e-06	1.52597e-06	2.74675e-06	3.20454e-05	6.71428e-06	-9.46103e-05
7	10	0	-1.19026e-05	2.1974e-05	1.22078e-06	1.06818e-05	0	1.95324e-05	1.52597e-06	-4.27272e-06	-5.1883e-06	5.4935e-06	1.83117e-06	1.28182e-05	6.40908e-06	-8.02661e-05
7	11	0	-1.31234e-05	8.85064e-06	9.15583e-07	0	3.05194e-07	1.86169e-05	9.15583e-07	1.22078e-06	-4.27272e-06	6.40908e-06	2.74675e-06	-1.22078e-05	7.01947e-06	-8.57596e-05
7	12	0	-1.73961e-05	2.74675e-06	1.52597e-06	9.15583e-06	-6.10389e-07	1.61753e-05	9.15583e-07	4.88311e-06	-3.96753e-06	6.10389e-06	4.57792e-06	-2.44156e-05	7.01947e-06	-7.96557e-05
7	13	0	-1.70909e-05	3.35714e-06	3.05194e-07	2.53311e-05	-6.10389e-07	1.2513e-05	1.52597e-06	8.54544e-06	-4.88311e-06	3.05194e-06	3.35714e-06	-1.95324e-05	5.79869e-06	-3.75389e-05
7	14	0	-9.46103e-06	-3.66233e-06	-3.66233e-06	1.0987e-05	1.83117e-06	8.54544e-06	1.52597e-06	1.86169e-05	-5.79869e-06	-2.74675e-06	0	-1.43441e-05	4.27272e-06	2.56363e-05
7	15	0	-2.44156e-06	-2.31948e-05	-6.10389e-06	-3.75389e-05	5.79869e-06	6.71428e-06	9.15583e-07	3.50974e-05	-5.79869e-06	-7.62986e-06	-2.74675e-06	-2.53311e-05	3.35714e-06	8.4844e-05
7	16	0	-5.1883e-06	-3.35714e-05	-3.96753e-06	-8.11817e-05	7.62986e-06	1.12922e-05	6.10389e-07	5.00519e-05	-5.4935e-06	-8.24025e-06	-3.35714e-06	-5.12727e-05	2.74675e-06	0.000138253
7	17	0	-1.77013e-05	-1.83117e-05	-1.52597e-06	-8.82012e-05	6.40908e-06	2.59415e-05	9.15583e-07	5.85973e-05	-6.71428e-06	-4.88311e-06	-4.27272e-06	-8.14869e-05	1.52597e-06	0.000196545
7	18	0	-3.23506e-05	6.71428e-06	-2.44156e-06	-7.01947e-05	5.4935e-06	4.42532e-05	1.22078e-06	6.31752e-05	-9.15583e-06	6.10389e-07	-7.01947e-06	-0.000108344	3.05194e-07	0.000247513
7	19	0	-4.2422e-05	1.40389e-05	-6.10389e-06	-5.21882e-05	6.71428e-06	5.3409e-05	1.22078e-06	6.65324e-05	-1.06818e-05	9.46103e-06	-8.85064e-06	-0.00012513	3.05194e-07	0.000253922
8	0	0	-4.5474e-05	5.1883e-06	-7.32467e-06	-4.08961e-05	7.93505e-06	5.00519e-05	9.15583e-07	6.4396e-05	-1.03766e-05	1.55649e-05	-7.01947e-06	-0.000119941	1.22078e-06	0.000198682
8	1	0	-4.05909e-05	4.57792e-06	-4.88311e-06	-3.02142e-05	5.79869e-06	4.36428e-05	0	5.24934e-05	-1.03766e-05	1.19026e-05	-3.66233e-06	-8.637e-05	2.13636e-06	0.000111701
8	2	0	-2.96039e-05	2.01428e-05	-1.83117e-06	-1.52597e-05	1.22078e-06	4.27272e-05	0	3.54026e-05	-1.15974e-05	0	-1.52597e-06	-3.78441e-05	3.35714e-06	4.5474e-05
8	3	0	-1.80065e-05	3.60129e-05	0	6.40908e-06	-2.74675e-06	4.08961e-05	1.22078e-06	2.0448e-05	-1.34286e-05	-5.79869e-06	-1.22078e-06	9.15583e-07	5.1883e-06	2.41104e-05
8	4	0	-1.46493e-05	3.93701e-05	1.52597e-06	3.47922e-05	-5.4935e-06	2.77727e-05	3.05194e-06	4.27272e-06	-1.37337e-05	9.15583e-07	-9.15583e-07	2.13636e-05	7.01947e-06	2.35e-05
8	5	0	-1.92272e-05	3.4487e-05	4.27272e-06	5.52402e-05	-5.4935e-06	5.79869e-06	3.66233e-06	-2.25844e-05	-1.28182e-05	1.03766e-05	0	3.41818e-05	7.93505e-06	9.15583e-06
8	6	0	-1.98376e-05	2.59415e-05	6.71428e-06	5.12727e-05	-3.35714e-06	-1.19026e-05	3.05194e-06	-6.01233e-05	-1.2513e-05	1.12922e-05	1.22078e-06	4.5474e-05	7.32467e-06	-2.28896e-05
8	7	0	-6.40908e-06	1.28182e-05	7.93505e-06	2.86883e-05	-6.10389e-07	-2.13636e-05	2.13636e-06	-8.66752e-05	-1.28182e-05	5.79869e-06	9.15583e-07	4.73051e-05	6.10389e-06	-4.94415e-05
8	8	0	1.83117e-05	1.52597e-06	8.24025e-06	1.37337e-05	-6.10389e-07	-2.74675e-05	2.44156e-06	-8.33181e-05	-1.37337e-05	2.13636e-06	-3.05194e-07	3.47922e-05	4.57792e-06	-5.4935e-05
8	9	0	4.5474e-05	3.35714e-06	8.54544e-06	1.64805e-05	-3.96753e-06	-3.17402e-05	3.66233e-06	-5.61558e-05	-1.40389e-05	3.05194e-07	-3.05194e-06	1.92272e-05	2.74675e-06	-4.48636e-05
8	10	0	7.17207e-05	1.31234e-05	9.46103e-06	2.16688e-05	-7.01947e-06	-3.17402e-05	4.27272e-06	-2.89935e-05	-1.40389e-05	-4.57792e-06	-4.57792e-06	1.00714e-05	2.13636e-06	-2.86883e-05
8	11	0	0.000102851	1.2513e-05	1.31234e-05	1.70909e-05	-8.54544e-06	-3.11298e-05	3.96753e-06	-1.19026e-05	-1.46493e-05	-1.12922e-05	-3.35714e-06	9.15583e-07	3.96753e-06	-7.01947e-06
8	12	0	0.000138558	-2.74675e-06	1.89221e-05	1.43441e-05	-1.06818e-05	-3.96753e-05	3.05194e-06	1.12922e-05	-1.52597e-05	-1.49545e-05	-6.10389e-07	-1.15974e-05	6.71428e-06	1.43441e-05
8	13	0	0.000164195	-1.77013e-05	2.38052e-05	2.41104e-05	-1.46493e-05	-5.6461e-05	2.44156e-06	5.55454e-05	-1.58701e-05	-1.58701e-05	9.15583e-07	-1.70909e-05	8.24025e-06	2.77727e-05
8	14	0	0.000166026	-1.80065e-05	2.35e-05	3.57077e-05	-1.73961e-05	-6.28701e-05	2.13636e-06	0.000103461	-1.67857e-05	-1.61753e-05	6.10389e-07	-7.32467e-06	8.54544e-06	3.20454e-05
8	15	0	0.000147409	-9.15583e-06	1.92272e-05	3.60129e-05	-1.58701e-05	-4.57792e-05	1.52597e-06	0.000123604	-1.77013e-05	-1.61753e-05	0	3.05194e-06	8.24025e-06	3.17402e-05
8	16	0	0.000122993	-3.05194e-06	1.40389e-05	2.99091e-05	-1.12922e-05	-1.61753e-05	3.05194e-07	0.000112006	-1.73961e-05	-1.43441e-05	0	3.66233e-06	7.93505e-06	1.64805e-05
8	17	0	0.000101935	-3.66233e-06	1.03766e-05	3.05194e-05	-8.24025e-06	4.27272e-06	-6.10389e-07	9.43051e-05	-1.58701e-05	-1.28182e-05	-3.05194e-07	1.06818e-05	6.71428e-06	-2.86883e-05
8	18	0	7.87402e-05	-7.62986e-06	5.4935e-06	3.60129e-05	-7.62986e-06	1.0987e-05	-1.22078e-06	8.36233e-05	-1.49545e-05	-1.0987e-05	-1.22078e-06	4.05909e-05	5.79869e-06	-9.15583e-05
8	19	0	4.91363e-05	-1.12922e-05	0	3.50974e-05	-6.40908e-06	1.64805e-05	-9.15583e-07	5.85973e-05	-1.58701e-05	-5.4935e-06	-2.13636e-06	6.86687e-05	6.40908e-06	-0.000131234
9	0	0	2.13636e-05	-1.28182e-05	-3.96753e-06	2.41104e-05	-4.27272e-06	2.65519e-05	0	0	-1.64805e-05	2.44156e-06	-9.15583e-07	5.46298e-05	8.54544e-06	-0.000127876
9	1	0	7.62986e-06	-1.49545e-05	-5.1883e-06	1.03766e-05	-3.05194e-06	3.11298e-05	3.05194e-07	-7.04999e-05	-1.52597e-05	6.10389e-06	3.05194e-07	2.13636e-06	9.15583e-06	-9.94934e-05
9	2	0	8.54544e-06	-2.10584e-05	-6.10389e-06	-1.52597e-06	-3.05194e-06	1.98376e-05	6.10389e-07	-0.000111091	-1.37337e-05	6.10389e-06	6.10389e-07	-4.66947e-05	7.93505e-06	-5.79869e-05
9	3	0	1.37337e-05	-2.96039e-05	-9.46103e-06	-1.46493e-05	-2.13636e-06	-6.10389e-07	1.52597e-06	-0.000107123	-1.37337e-05	1.19026e-05	-3.05194e-07	-7.87402e-05	7.32467e-06	1.19026e-05
9	4	0	1.70909e-05	-3.1435e-05	-1.31234e-05	-2.96039e-05	0	-1.43441e-05	2.44156e-06	-8.24025e-05	-1.46493e-05	2.59415e-05	-1.22078e-06	-0.00012635	7.93505e-06	0.000115363
9	5	0	2.35e-05	-2.47207e-05	-1.2513e-05	-3.87597e-05	2.13636e-06	-1.55649e-05	2.74675e-06	-6.13441e-05	-1.43441e-05	3.84545e-05	-1.52597e-06	-0.00020448	8.85064e-06	0.000214857
9	6	0	3.54026e-05	-2.0448e-05	-8.54544e-06	-3.05194e-05	2.74675e-06	-1.31234e-05	2.13636e-06	-4.69999e-05	-1.28182e-05	4.27272e-05	-1.83117e-06	-0.000266435	7.93505e-06	0.000276811
9	7	0	4.51688e-05	-2.28896e-05	-4.57792e-06	-3.05194e-07	2.13636e-06	-1.83117e-05	0	-3.72337e-05	-1.37337e-05	4.08961e-05	-2.13636e-06	-0.000254227	7.01947e-06	0.000310993
9	8	0	4.30324e-05	-2.07532e-05	-1.52597e-06	3.57077e-05	2.44156e-06	-2.99091e-05	-1.52597e-06	-3.41818e-05	-1.58701e-05	3.35714e-05	-1.83117e-06	-0.000166636	7.62986e-06	0.000332357
9	9	0	3.1435e-05	-6.71428e-06	1.83117e-06	5.00519e-05	3.05194e-06	-3.66233e-05	-1.52597e-06	-3.63181e-05	-1.64805e-05	1.95324e-05	-1.22078e-06	-5.27986e-05	8.85064e-06	0.000317402
9	10	0	1.95324e-05	6.71428e-06	6.10389e-06	3.2961e-05	4.27272e-06	-3.11298e-05	0	-3.23506e-05	-1.31234e-05	8.54544e-06	-1.22078e-06	4.21168e-05	8.85064e-06	0.000238662
9	11	0	1.28182e-05	1.03766e-05	8.24025e-06	1.00714e-05	5.4935e-06	-1.70909e-05	1.52597e-06	-1.64805e-05	-8.85064e-06	1.52597e-05	-1.22078e-06	0.000103156	7.62986e-06	0.000126045
9	12	0	8.54544e-06	1.83117e-05	7.32467e-06	1.31234e-05	5.4935e-06	-3.35714e-06	1.52597e-06	1.83117e-06	-7.62986e-06	3.02142e-05	-9.15583e-07	0.000131539	8.24025e-06	3.84545e-05
9	13	0	3.96753e-06	4.42532e-05	5.1883e-06	3.41818e-05	3.35714e-06	3.96753e-06	6.10389e-07	1.31234e-05	-8.24025e-06	1.98376e-05	0	0.000136727	1.00714e-05	-1.22078e-05
9	14	0	-9.15583e-07	6.95843e-05	2.74675e-06	3.35714e-05	0	5.79869e-06	0	1.95324e-05	-8.54544e-06	-2.59415e-05	3.05194e-07	0.000134286	1.0987e-05	-6.13441e-05
9	15	0	-6.10389e-06	6.10389e-05	1.22078e-06	-8.85064e-06	-1.22078e-06	4.27272e-06	3.05194e-07	2.62467e-05	-7.62986e-06	-7.14155e-05	-3.05194e-07	0.000132454	9.15583e-06	-0.000122383
9	16	0	-1.03766e-05	2.28896e-05	6.10389e-07	-7.08051e-05	0	1.52597e-06	9.15583e-07	2.99091e-05	-7.62986e-06	-7.90453e-05	-2.13636e-06	0.000122993	6.40908e-06	-0.000163584
9	17	0	-1.2513e-05	-7.01947e-06	1.83117e-06	-0.000123909	9.15583e-07	3.66233e-06	6.10389e-07	2.47207e-05	-7.62986e-06	-5.6461e-05	-2.44156e-06	9.85778e-05	4.88311e-06	-0.000162974
9	18	0	-1.2513e-05	-1.03766e-05	4.27272e-06	-0.000163279	6.10389e-07	1.46493e-05	3.05194e-07	1.37337e-05	-6.10389e-06	-3.84545e-05	-9.15583e-07	7.01947e-05	5.4935e-06	-0.000139169
9	19	0	-1.31234e-05	-9.15583e-06	5.1883e-06	-0.000188	-9.15583e-07	3.05194e-05	6.10389e-07	6.10389e-06	-3.05194e-06	-3.54026e-05	6.10389e-07	5.21882e-05	6.40908e-06	-0.000116889
10	0	0	-1.52597e-05	-2.38052e-05	3.05194e-06	-0.000180675	-2.44156e-06	3.90649e-05	9.15583e-07	3.96753e-06	-1.22078e-06	-2.92987e-05	6.10389e-07	4.33376e-05	6.40908e-06	-9.76622e-05
10	1	0	-1.28182e-05	-4.21168e-05	-1.22078e-06	-0.00013337	-2.74675e-06	3.50974e-05	6.10389e-07	4.57792e-06	-1.52597e-06	-1.40389e-05	-9.15583e-07	3.23506e-05	5.4935e-06	-7.81298e-05
10	2	0	-3.96753e-06	-4.21168e-05	-6.71428e-06	-7.75194e-05	-1.22078e-06	2.80779e-05	3.05194e-07	5.4935e-06	-1.83117e-06	-2.13636e-06	-3.05194e-06	1.92272e-05	3.96753e-06	-6.92791e-05
10	3	0	0	-2.41104e-05	-1.15974e-05	-5.09675e-05	1.22078e-06	3.2961e-05	6.10389e-07	7.32467e-06	-6.10389e-07	0	-3.35714e-06	1.37337e-05	3.05194e-06	-7.47726e-05
10	4	0	-1.19026e-05	-5.1883e-06	-1.40389e-05	-4.5474e-05	3.05194e-06	4.88311e-05	1.52597e-06	8.85064e-06	1.22078e-06	1.52597e-06	-2.13636e-06	1.52597e-05	3.66233e-06	-7.90453e-05
10	5	0	-3.26558e-05	7.93505e-06	-1.34286e-05	-2.07532e-05	2.44156e-06	5.85973e-05	2.13636e-06	1.12922e-05	3.05194e-06	6.40908e-06	-3.05194e-07	1.58701e-05	5.4935e-06	-6.95843e-05
10	6	0	-4.36428e-05	1.95324e-05	-1.03766e-05	2.80779e-05	9.15583e-07	4.79155e-05	2.13636e-06	1.67857e-05	4.88311e-06	8.85064e-06	9.15583e-07	1.40389e-05	7.32467e-06	-5.73766e-05
10	7	0	-3.96753e-05	2.53311e-05	-7.62986e-06	6.10389e-05	1.52597e-06	2.10584e-05	2.44156e-06	2.41104e-05	6.10389e-06	6.10389e-06	1.83117e-06	1.55649e-05	7.62986e-06	-5.58506e-05
10	8	0	-3.75389e-05	1.61753e-05	-8.24025e-06	5.24934e-05	3.96753e-06	-4.57792e-06	3.05194e-06	2.50259e-05	7.01947e-06	6.10389e-06	2.44156e-06	1.98376e-05	6.40908e-06	-5.82921e-05
10	9	0	-4.88311e-05	-2.13636e-06	-1.19026e-05	3.05194e-05	5.4935e-06	-1.83117e-05	3.66233e-06	1.58701e-05	7.01947e-06	9.46103e-06	2.44156e-06	2.13636e-05	5.4935e-06	-5.3409e-05
10	10	0	-6.22597e-05	-1.22078e-05	-1.49545e-05	3.11298e-05	4.27272e-06	-2.07532e-05	3.96753e-06	4.57792e-06	6.40908e-06	9.15583e-06	2.13636e-06	1.95324e-05	5.4935e-06	-4.33376e-05
10	11	0	-6.01233e-05	-7.62986e-06	-1.31234e-05	4.45584e-05	2.44156e-06	-1.80065e-05	3.66233e-06	1.83117e-06	6.10389e-06	3.05194e-06	1.83117e-06	1.95324e-05	5.1883e-06	-3.87597e-05
10	12	0	-4.3948e-05	-6.10389e-07	-6.40908e-06	3.57077e-05	1.83117e-06	-1.34286e-05	2.74675e-06	7.62986e-06	5.79869e-06	-1.22078e-06	1.22078e-06	2.13636e-05	3.96753e-06	-3.87597e-05
10	13	0	-3.08246e-05	-1.22078e-06	1.22078e-06	4.57792e-06	1.52597e-06	-5.1883e-06	2.13636e-06	1.31234e-05	5.4935e-06	0	0	1.95324e-05	2.44156e-06	-3.54026e-05
10	14	0	-2.92987e-05	-3.66233e-06	5.79869e-06	-1.15974e-05	-1.22078e-06	3.66233e-06	2.44156e-06	1.49545e-05	5.1883e-06	9.15583e-07	-2.13636e-06	1.28182e-05	1.83117e-06	-2.83831e-05
10	15	0	-3.26558e-05	3.05194e-06	7.01947e-06	8.24025e-06	-6.71428e-06	7.32467e-06	3.35714e-06	1.70909e-05	5.1883e-06	-1.83117e-06	-3.35714e-06	6.10389e-06	1.22078e-06	-2.44156e-05
10	16	0	-3.11298e-05	1.55649e-05	8.85064e-06	4.36428e-05	-1.28182e-05	1.83117e-06	3.05194e-06	1.92272e-05	4.88311e-06	-4.88311e-06	-3.35714e-06	5.4935e-06	-3.05194e-07	-2.50259e-05
10	17	0	-2.28896e-05	2.01428e-05	1.34286e-05	6.19545e-05	-1.64805e-05	-8.24025e-06	1.83117e-06	1.73961e-05	4.88311e-06	-4.57792e-06	-3.66233e-06	8.54544e-06	-1.52597e-06	-2.53311e-05
10	18	0	-1.40389e-05	1.12922e-05	1.89221e-05	5.67662e-05	-1.61753e-05	-1.55649e-05	6.10389e-07	1.15974e-05	5.79869e-06	-3.35714e-06	-4.27272e-06	8.85064e-06	-1.22078e-06	-2.13636e-05
10	19	0	-1.49545e-05	-4.27272e-06	2.10584e-05	4.21168e-05	-1.34286e-05	-1.70909e-05	9.15583e-07	7.93505e-06	8.24025e-06	-4.88311e-06	-4.27272e-06	1.52597e-06	6.10389e-07	-1.40389e-05
11	0	0	-3.41818e-05	-1.89221e-05	1.86169e-05	2.71623e-05	-1.22078e-05	-1.49545e-05	1.52597e-06	9.76622e-06	1.06818e-05	-7.01947e-06	-2.74675e-06	-1.22078e-05	2.44156e-06	-5.79869e-06
11	1	0	-6.68376e-05	-2.89935e-05	1.40389e-05	1.40389e-05	-1.40389e-05	-1.0987e-05	6.10389e-07	1.15974e-05	1.12922e-05	-6.71428e-06	0	-2.31948e-05	3.35714e-06	1.52597e-06
11	2	0	-9.09479e-05	-2.86883e-05	9.46103e-06	7.93505e-06	-1.61753e-05	-5.1883e-06	0	8.54544e-06	1.12922e-05	-3.35714e-06	2.13636e-06	-2.31948e-05	3.66233e-06	7.32467e-06
11	3	0	-8.82012e-05	-1.19026e-05	5.79869e-06	1.52597e-05	-1.43441e-05	3.05194e-07	0	5.4935e-06	1.15974e-05	6.10389e-07	3.35714e-06	-1.46493e-05	3.66233e-06	1.12922e-05
11	4	0	-6.86687e-05	1.43441e-05	2.44156e-06	3.02142e-05	-9.46103e-06	3.05194e-06	0	7.62986e-06	1.2513e-05	4.88311e-06	3.35714e-06	-7.01947e-06	3.96753e-06	1.22078e-05
11	5	0	-5.98181e-05	3.08246e-05	-1.83117e-06	3.63181e-05	-5.4935e-06	3.35714e-06	-6.10389e-07	1.49545e-05	1.2513e-05	6.71428e-06	3.35714e-06	-7.01947e-06	4.57792e-06	1.06818e-05
11	6	0	-7.3857e-05	2.50259e-05	-6.40908e-06	2.31948e-05	-3.35714e-06	4.27272e-06	-2.13636e-06	2.25844e-05	1.12922e-05	5.79869e-06	3.35714e-06	-1.12922e-05	5.1883e-06	9.15583e-06
11	7	0	-9.30843e-05	7.62986e-06	-1.0987e-05	-4.88311e-06	-9.15583e-07	6.10389e-06	-1.52597e-06	2.89935e-05	1.03766e-05	2.74675e-06	3.66233e-06	-1.34286e-05	5.1883e-06	1.03766e-05
11	8	0	-9.64414e-05	-3.05194e-06	-1.49545e-05	-3.54026e-05	2.74675e-06	5.4935e-06	-3.05194e-07	3.2961e-05	1.15974e-05	9.15583e-07	2.44156e-06	-1.28182e-05	4.27272e-06	1.2513e-05
11	9	0	-8.39285e-05	-5.4935e-06	-1.80065e-05	-5.58506e-05	5.4935e-06	1.83117e-06	-3.05194e-07	3.2961e-05	1.43441e-05	6.10389e-07	0	-1.2513e-05	2.74675e-06	1.0987e-05
11	10	0	-6.77532e-05	-8.54544e-06	-1.80065e-05	-5.73766e-05	6.71428e-06	3.05194e-07	-1.83117e-06	2.86883e-05	1.61753e-05	3.05194e-06	-1.83117e-06	-1.2513e-05	1.83117e-06	6.10389e-06
11	11	0	-5.31038e-05	-1.31234e-05	-1.52597e-05	-3.96753e-05	8.85064e-06	3.35714e-06	-1.83117e-06	2.44156e-05	1.55649e-05	7.62986e-06	-1.22078e-06	-1.06818e-05	2.13636e-06	3.66233e-06
11	12	0	-3.50974e-05	-1.0987e-05	-1.15974e-05	-1.37337e-05	1.0987e-05	7.62986e-06	-3.05194e-07	2.16688e-05	1.2513e-05	1.12922e-05	0	-7.62986e-06	2.74675e-06	6.71428e-06
11	13	0	-1.12922e-05	-3.66233e-06	-9.76622e-06	3.35714e-06	1.03766e-05	9.46103e-06	0	1.61753e-05	9.15583e-06	8.85064e-06	3.05194e-07	-7.93505e-06	2.74675e-06	1.19026e-05
11	14	0	1.2513e-05	-1.52597e-06	-9.15583e-06	7.01947e-06	6.71428e-06	1.06818e-05	-1.83117e-06	7.62986e-06	7.01947e-06	0	-3.05194e-07	-1.03766e-05	2.13636e-06	1.52597e-05
11	15	0	3.17402e-05	-7.62986e-06	-7.01947e-06	5.4935e-06	4.57792e-06	1.37337e-05	-3.96753e-06	2.44156e-06	6.10389e-06	-7.62986e-06	-3.05194e-07	-8.24025e-06	9.15583e-07	1.52597e-05
11	16	0	4.5474e-05	-1.28182e-05	-3.35714e-06	7.01947e-06	6.10389e-06	1.64805e-05	-4.27272e-06	1.52597e-06	5.4935e-06	-6.71428e-06	1.52597e-06	3.35714e-06	6.10389e-07	9.46103e-06
11	17	0	5.4935e-05	-1.06818e-05	-9.15583e-07	8.54544e-06	7.01947e-06	1.49545e-05	-4.27272e-06	-5.4935e-06	3.96753e-06	3.05194e-07	3.35714e-06	1.67857e-05	1.52597e-06	-3.35714e-06
11	18	0	5.98181e-05	-6.71428e-06	-3.05194e-07	3.35714e-06	5.1883e-06	1.00714e-05	-4.88311e-06	-2.96039e-05	2.13636e-06	6.40908e-06	3.66233e-06	1.98376e-05	3.05194e-06	-1.83117e-05
11	19	0	6.10389e-05	-7.62986e-06	3.05194e-07	-6.71428e-06	2.13636e-06	6.10389e-06	-5.4935e-06	-5.82921e-05	6.10389e-07	8.54544e-06	2.74675e-06	1.0987e-05	3.35714e-06	-2.50259e-05
12	0	0	5.95129e-05	-1.06818e-05	3.05194e-06	-1.31234e-05	9.15583e-07	4.88311e-06	-6.40908e-06	-6.62272e-05	3.05194e-07	8.54544e-06	3.05194e-06	-3.05194e-06	1.22078e-06	-2.1974e-05
12	1	0	5.55454e-05	-9.76622e-06	6.10389e-06	-1.12922e-05	0	4.27272e-06	-7.93505e-06	-4.45584e-05	0	8.54544e-06	3.96753e-06	-3.23506e-05	-6.10389e-07	-1.19026e-05
12	2	0	4.91363e-05	-6.10389e-06	7.32467e-06	-5.1883e-06	-3.05194e-06	1.83117e-06	-9.46103e-06	-1.19026e-05	-1.22078e-06	7.93505e-06	3.96753e-06	-9.61362e-05	-1.22078e-06	1.00714e-05
12	3	0	4.18116e-05	-4.27272e-06	7.32467e-06	-3.05194e-07	-5.4935e-06	-3.35714e-06	-9.46103e-06	4.88311e-06	-3.66233e-06	6.71428e-06	2.13636e-06	-0.000184948	-3.05194e-07	5.06623e-05
12	4	0	3.32662e-05	-3.05194e-06	7.93505e-06	0	-3.96753e-06	-9.46103e-06	-8.24025e-06	-6.10389e-07	-5.4935e-06	7.32467e-06	3.05194e-07	-0.000245376	0	9.85778e-05
12	5	0	2.22792e-05	0	9.46103e-06	-3.66233e-06	-9.15583e-07	-1.34286e-05	-7.01947e-06	-1.64805e-05	-5.79869e-06	8.54544e-06	-3.05194e-07	-0.000228285	-1.22078e-06	0.00012635
12	6	0	1.12922e-05	2.44156e-06	9.76622e-06	-8.54544e-06	-1.22078e-06	-1.34286e-05	-6.40908e-06	-2.53311e-05	-3.35714e-06	6.10389e-06	-9.15583e-07	-0.000147104	-2.13636e-06	0.000120857
12	7	0	4.57792e-06	3.05194e-07	8.54544e-06	-9.46103e-06	-3.96753e-06	-9.46103e-06	-4.27272e-06	-1.67857e-05	-3.05194e-07	6.10389e-07	-1.52597e-06	-5.85973e-05	-1.83117e-06	9.5831e-05
12	8	0	2.74675e-06	-2.44156e-06	6.71428e-06	-5.1883e-06	-4.57792e-06	-4.88311e-06	-1.22078e-06	9.76622e-06	1.52597e-06	-4.57792e-06	-9.15583e-07	3.96753e-06	-1.22078e-06	6.65324e-05
12	9	0	-3.05194e-07	0	5.4935e-06	9.15583e-07	-3.35714e-06	-2.44156e-06	-6.10389e-07	4.79155e-05	1.22078e-06	-5.79869e-06	3.05194e-07	5.09675e-05	-1.83117e-06	3.54026e-05
12	10	0	-7.62986e-06	7.01947e-06	3.05194e-06	3.05194e-06	-3.05194e-06	-1.22078e-06	-2.74675e-06	8.39285e-05	0	-4.57792e-06	1.52597e-06	8.88116e-05	-2.74675e-06	9.76622e-06
12	11	0	-1.19026e-05	9.46103e-06	0	-2.44156e-06	-3.66233e-06	1.52597e-06	-4.27272e-06	0.000108039	0	-3.05194e-06	1.22078e-06	9.5831e-05	-2.74675e-06	1.19026e-05
12	12	0	-7.93505e-06	3.35714e-06	-3.66233e-06	-1.31234e-05	-2.13636e-06	7.32467e-06	-3.35714e-06	0.000115363	1.83117e-06	-2.13636e-06	0	6.40908e-05	-2.13636e-06	4.94415e-05
12	13	0	-2.74675e-06	-4.88311e-06	-5.79869e-06	-2.0448e-05	1.22078e-06	1.43441e-05	-2.74675e-06	0.000104682	3.66233e-06	-6.10389e-07	0	2.62467e-05	-1.83117e-06	9.61362e-05
12	14	0	-7.62986e-06	-9.15583e-06	-5.79869e-06	-1.86169e-05	3.05194e-06	2.0448e-05	-4.27272e-06	7.14155e-05	5.1883e-06	3.05194e-07	1.83117e-06	1.98376e-05	-2.13636e-06	0.000119941
12	15	0	-1.95324e-05	-9.76622e-06	-4.27272e-06	-8.54544e-06	1.83117e-06	2.50259e-05	-5.79869e-06	1.40389e-05	6.10389e-06	9.15583e-07	3.35714e-06	3.90649e-05	-1.83117e-06	0.000118415
12	16	0	-2.68571e-05	-1.00714e-05	-3.66233e-06	1.52597e-06	0	2.68571e-05	-5.1883e-06	-5.85973e-05	7.62986e-06	6.10389e-06	2.13636e-06	5.06623e-05	-2.13636e-06	0.000104071
12	17	0	-2.74675e-05	-9.15583e-06	-4.57792e-06	6.10389e-06	0	2.47207e-05	-3.66233e-06	-0.000123909	1.06818e-05	1.83117e-05	0	4.27272e-05	-3.05194e-06	7.23311e-05
12	18	0	-2.86883e-05	-4.88311e-06	-6.10389e-06	5.4935e-06	-3.05194e-07	1.89221e-05	-3.66233e-06	-0.000158701	1.37337e-05	3.20454e-05	-3.05194e-07	3.41818e-05	-4.27272e-06	1.0987e-05
12	19	0	-3.23506e-05	1.83117e-06	-7.32467e-06	5.1883e-06	-6.10389e-07	1.19026e-05	-4.88311e-06	-0.000152597	1.58701e-05	3.50974e-05	1.22078e-06	3.99805e-05	-3.66233e-06	-6.47012e-05
13	0	0	-3.17402e-05	6.71428e-06	-7.62986e-06	7.32467e-06	0	5.1883e-06	-5.1883e-06	-0.000117195	1.64805e-05	2.22792e-05	2.44156e-06	5.43246e-05	-2.13636e-06	-0.000118415
13	1	0	-2.56363e-05	9.15583e-06	-7.62986e-06	8.54544e-06	2.44156e-06	-9.15583e-07	-4.27272e-06	-7.81298e-05	1.58701e-05	3.66233e-06	1.52597e-06	6.4396e-05	-1.83117e-06	-0.000130623
13	2	0	-2.31948e-05	1.0987e-05	-7.62986e-06	7.93505e-06	4.27272e-06	-6.71428e-06	-4.27272e-06	-5.89025e-05	1.49545e-05	-7.01947e-06	0	6.37856e-05	-3.66233e-06	-0.000114143
13	3	0	-2.92987e-05	1.31234e-05	-6.10389e-06	8.24025e-06	3.35714e-06	-9.46103e-06	-5.1883e-06	-6.16493e-05	1.34286e-05	-7.62986e-06	-3.05194e-07	5.24934e-05	-4.88311e-06	-8.9422e-05
13	4	0	-3.60129e-05	1.28182e-05	-3.35714e-06	1.49545e-05	2.44156e-06	-7.93505e-06	-5.4935e-06	-6.89739e-05	1.0987e-05	-5.4935e-06	-3.05194e-07	3.41818e-05	-4.88311e-06	-6.7448e-05
13	5	0	-3.57077e-05	8.54544e-06	-1.52597e-06	2.89935e-05	3.35714e-06	-5.79869e-06	-4.57792e-06	-6.10389e-05	9.46103e-06	-6.71428e-06	-6.10389e-07	1.64805e-05	-3.96753e-06	-5.46298e-05
13	6	0	-3.20454e-05	3.35714e-06	-1.22078e-06	4.42532e-05	3.96753e-06	-7.62986e-06	-2.44156e-06	-3.63181e-05	9.46103e-06	-9.15583e-06	-1.22078e-06	5.4935e-06	-3.35714e-06	-5.52402e-05
13	7	0	-3.02142e-05	0	-9.15583e-07	5.43246e-05	9.15583e-07	-1.15974e-05	-9.15583e-07	-9.76622e-06	1.0987e-05	-8.54544e-06	-6.10389e-07	3.05194e-07	-2.13636e-06	-6.25649e-05
13	8	0	-2.50259e-05	-1.52597e-06	-1.22078e-06	5.73766e-05	-3.35714e-06	-1.15974e-05	-6.10389e-07	5.4935e-06	1.2513e-05	-3.35714e-06	9.15583e-07	-3.35714e-06	0	-6.28701e-05
13	9	0	-1.00714e-05	-2.13636e-06	-3.05194e-06	5.73766e-05	-3.35714e-06	-6.10389e-06	-2.44156e-06	1.0987e-05	1.2513e-05	7.62986e-06	3.05194e-06	-5.79869e-06	1.22078e-06	-5.31038e-05
13	10	0	7.93505e-06	-2.44156e-06	-7.01947e-06	5.73766e-05	1.83117e-06	0	-4.57792e-06	1.34286e-05	1.22078e-05	2.35e-05	3.66233e-06	-3.35714e-06	6.10389e-07	-4.33376e-05
13	11	0	1.67857e-05	-3.96753e-06	-1.0987e-05	5.31038e-05	7.32467e-06	6.10389e-07	-4.88311e-06	1.40389e-05	1.28182e-05	3.69285e-05	3.05194e-06	2.13636e-06	-6.10389e-07	-4.02857e-05
13	12	0	1.43441e-05	-6.40908e-06	-1.15974e-05	4.18116e-05	8.85064e-06	-2.13636e-06	-2.74675e-06	1.22078e-05	1.37337e-05	3.99805e-05	2.13636e-06	7.32467e-06	-1.22078e-06	-3.99805e-05
13	13	0	1.03766e-05	-5.79869e-06	-8.54544e-06	3.05194e-05	8.54544e-06	-4.57792e-06	-1.22078e-06	8.24025e-06	1.34286e-05	3.60129e-05	1.22078e-06	8.85064e-06	-9.15583e-07	-3.60129e-05
13	14	0	1.12922e-05	4.57792e-06	-3.96753e-06	2.59415e-05	9.15583e-06	-2.13636e-06	-1.52597e-06	2.13636e-06	1.31234e-05	3.57077e-05	3.05194e-07	7.93505e-06	-1.22078e-06	-2.96039e-05
13	15	0	1.43441e-05	2.41104e-05	-3.05194e-07	2.10584e-05	1.00714e-05	5.1883e-06	-2.13636e-06	-5.79869e-06	1.40389e-05	3.90649e-05	0	6.71428e-06	-2.13636e-06	-2.35e-05
13	16	0	1.77013e-05	4.08961e-05	9.15583e-07	2.44156e-06	9.46103e-06	1.34286e-05	-2.13636e-06	-1.40389e-05	1.61753e-05	2.89935e-05	3.05194e-07	6.10389e-06	-1.83117e-06	-2.0448e-05
13	17	0	2.28896e-05	4.42532e-05	0	-2.62467e-05	7.32467e-06	1.2513e-05	-1.83117e-06	-1.61753e-05	1.73961e-05	-4.27272e-06	1.22078e-06	6.71428e-06	-3.05194e-07	-2.35e-05
13	18	0	2.92987e-05	3.54026e-05	-2.44156e-06	-4.45584e-05	5.1883e-06	6.10389e-07	-2.13636e-06	-1.15974e-05	1.61753e-05	-4.48636e-05	2.44156e-06	7.93505e-06	6.10389e-07	-3.1435e-05
13	19	0	3.1435e-05	2.41104e-05	-5.4935e-06	-3.96753e-05	4.27272e-06	-1.31234e-05	-1.83117e-06	-7.62986e-06	1.31234e-05	-6.50064e-05	3.05194e-06	1.12922e-05	6.10389e-07	-3.69285e-05
14	0	0	2.59415e-05	1.55649e-05	-7.01947e-06	-2.62467e-05	3.35714e-06	-1.77013e-05	-9.15583e-07	-8.24025e-06	1.06818e-05	-5.73766e-05	3.05194e-06	1.86169e-05	3.05194e-07	-3.54026e-05
14	1	0	1.52597e-05	6.71428e-06	-6.71428e-06	-2.44156e-05	2.13636e-06	-1.61753e-05	-6.10389e-07	-8.24025e-06	9.15583e-06	-3.96753e-05	2.44156e-06	2.65519e-05	6.10389e-07	-2.99091e-05
14	2	0	5.4935e-06	-4.88311e-06	-5.4935e-06	-3.54026e-05	1.22078e-06	-2.22792e-05	-2.13636e-06	-3.35714e-06	8.54544e-06	-2.77727e-05	2.13636e-06	2.74675e-05	6.10389e-07	-2.53311e-05
14	3	0	-9.15583e-07	-1.61753e-05	-5.4935e-06	-4.5474e-05	9.15583e-07	-3.81493e-05	-3.35714e-06	1.52597e-06	7.62986e-06	-2.1974e-05	1.83117e-06	1.95324e-05	0	-2.10584e-05
14	4	0	-3.66233e-06	-2.01428e-05	-7.01947e-06	-4.66947e-05	1.52597e-06	-5.00519e-05	-2.74675e-06	-9.15583e-07	6.10389e-06	-1.49545e-05	1.22078e-06	9.76622e-06	0	-1.58701e-05
14	5	0	-3.96753e-06	-1.61753e-05	-7.32467e-06	-4.30324e-05	2.74675e-06	-4.88311e-05	-1.22078e-06	-8.54544e-06	5.1883e-06	-6.40908e-06	3.05194e-07	4.88311e-06	0	-1.22078e-05
14	6	0	-4.27272e-06	-1.12922e-05	-5.1883e-06	-3.99805e-05	3.96753e-06	-4.36428e-05	-1.22078e-06	-1.12922e-05	4.88311e-06	-3.05194e-07	-3.05194e-07	2.13636e-06	0	-1.03766e-05
14	7	0	-9.15583e-06	-1.12922e-05	-2.74675e-06	-3.93701e-05	4.27272e-06	-4.48636e-05	-1.52597e-06	-3.66233e-06	3.96753e-06	-6.10389e-07	0	0	-6.10389e-07	-6.40908e-06
14	8	0	-1.80065e-05	-1.2513e-05	-2.44156e-06	-3.78441e-05	3.05194e-06	-4.91363e-05	-9.15583e-07	1.00714e-05	2.44156e-06	-4.57792e-06	0	1.83117e-06	-1.52597e-06	-1.52597e-06
14	9	0	-2.44156e-05	-4.57792e-06	-3.96753e-06	-2.35e-05	1.22078e-06	-4.66947e-05	3.05194e-07	2.10584e-05	1.22078e-06	-5.1883e-06	-9.15583e-07	9.76622e-06	-1.83117e-06	-3.05194e-06
14	10	0	-2.28896e-05	1.83117e-05	-3.05194e-06	1.77013e-05	0	-3.78441e-05	6.10389e-07	2.16688e-05	9.15583e-07	6.40908e-06	-3.05194e-06	1.31234e-05	-1.83117e-06	-1.0987e-05
14	11	0	-1.37337e-05	5.06623e-05	1.52597e-06	7.93505e-05	3.05194e-07	-2.74675e-05	6.10389e-07	1.34286e-05	9.15583e-07	2.74675e-05	-4.57792e-06	7.32467e-06	-2.74675e-06	-1.46493e-05
14	12	0	-1.83117e-06	7.66038e-05	7.93505e-06	0.000126961	1.52597e-06	-1.49545e-05	1.22078e-06	6.40908e-06	9.15583e-07	3.75389e-05	-3.66233e-06	2.13636e-06	-2.44156e-06	-6.71428e-06
14	13	0	7.62986e-06	8.36233e-05	1.19026e-05	0.000130013	2.74675e-06	3.05194e-07	1.83117e-06	8.85064e-06	3.05194e-07	2.13636e-05	0	7.01947e-06	-6.10389e-07	2.74675e-06
14	14	0	1.46493e-05	6.62272e-05	1.34286e-05	9.15583e-05	1.52597e-06	1.22078e-05	1.52597e-06	1.58701e-05	-3.05194e-07	-1.06818e-05	3.96753e-06	1.55649e-05	1.52597e-06	1.52597e-06
14	15	0	1.64805e-05	2.74675e-05	1.37337e-05	4.18116e-05	-1.83117e-06	1.43441e-05	6.10389e-07	1.58701e-05	-1.83117e-06	-3.2961e-05	6.10389e-06	1.92272e-05	1.83117e-06	-1.12922e-05
14	16	0	1.15974e-05	-1.89221e-05	1.22078e-05	6.40908e-06	-6.10389e-06	1.2513e-05	3.05194e-07	1.15974e-05	-3.35714e-06	-3.50974e-05	5.79869e-06	2.31948e-05	0	-2.99091e-05
14	17	0	4.27272e-06	-5.37142e-05	8.54544e-06	-8.85064e-06	-7.32467e-06	1.80065e-05	9.15583e-07	2.13636e-05	-4.27272e-06	-2.80779e-05	4.27272e-06	3.1435e-05	-1.83117e-06	-4.69999e-05
14	18	0	2.74675e-06	-6.31752e-05	6.10389e-06	-9.76622e-06	-4.27272e-06	3.11298e-05	1.22078e-06	5.06623e-05	-3.66233e-06	-2.16688e-05	2.13636e-06	3.02142e-05	-2.74675e-06	-5.40194e-05
14	19	0	1.00714e-05	-5.09675e-05	6.71428e-06	-2.13636e-06	-3.05194e-07	4.51688e-05	1.52597e-06	8.11817e-05	-2.44156e-06	-1.31234e-05	3.05194e-07	5.79869e-06	-2.44156e-06	-4.66947e-05
15	0	0	1.64805e-05	-3.35714e-05	7.32467e-06	4.57792e-06	1.22078e-06	5.89025e-05	2.44156e-06	9.36947e-05	-2.13636e-06	-6.10389e-07	-1.22078e-06	-3.11298e-05	-1.83117e-06	-3.11298e-05
15	1	0	1.12922e-05	-2.22792e-05	3.96753e-06	4.57792e-06	0	7.44674e-05	3.05194e-06	9.30843e-05	-3.66233e-06	6.40908e-06	-2.74675e-06	-6.31752e-05	-2.13636e-06	-1.67857e-05
15	2	0	-4.27272e-06	-1.73961e-05	-1.52597e-06	6.10389e-07	-1.83117e-06	8.51492e-05	1.52597e-06	9.18635e-05	-4.88311e-06	1.83117e-06	-3.96753e-06	-9.30843e-05	-3.35714e-06	-6.10389e-07
15	3	0	-1.64805e-05	-1.43441e-05	-3.35714e-06	0	-2.44156e-06	8.05713e-05	-9.15583e-07	8.36233e-05	-6.40908e-06	-7.32467e-06	-4.27272e-06	-0.000122993	-5.1883e-06	2.53311e-05
15	4	0	-1.80065e-05	-1.28182e-05	-1.22078e-06	2.74675e-06	-2.44156e-06	6.16493e-05	-1.83117e-06	5.03571e-05	-7.93505e-06	-1.0987e-05	-2.74675e-06	-0.000127571	-5.4935e-06	5.03571e-05
15	5	0	-1.49545e-05	-1.37337e-05	0	2.44156e-06	-2.74675e-06	4.27272e-05	0	-6.40908e-06	-9.15583e-06	-7.93505e-06	-3.05194e-07	-8.08765e-05	-4.27272e-06	5.06623e-05
15	6	0	-1.61753e-05	-1.40389e-05	-3.35714e-06	0	-2.44156e-06	3.08246e-05	1.52597e-06	-6.13441e-05	-9.46103e-06	-3.96753e-06	3.05194e-07	-6.40908e-06	-2.44156e-06	3.08246e-05
15	7	0	-2.0448e-05	-1.19026e-05	-8.54544e-06	-9.15583e-07	-3.05194e-07	2.16688e-05	3.05194e-07	-9.21687e-05	-9.76622e-06	-6.10389e-07	-9.15583e-07	3.72337e-05	-3.05194e-06	2.44156e-05
15	8	0	-2.0448e-05	-8.24025e-06	-1.03766e-05	6.10389e-07	2.44156e-06	1.19026e-05	-1.52597e-06	-9.85778e-05	-1.00714e-05	2.74675e-06	-3.05194e-06	3.26558e-05	-4.57792e-06	4.63895e-05
15	9	0	-1.55649e-05	-6.71428e-06	-9.76622e-06	3.05194e-07	3.96753e-06	4.88311e-06	-1.83117e-06	-9.00324e-05	-9.76622e-06	3.96753e-06	-2.74675e-06	1.89221e-05	-5.1883e-06	6.68376e-05
15	10	0	-1.0987e-05	-6.71428e-06	-8.54544e-06	-2.44156e-06	3.96753e-06	3.35714e-06	0	-7.35519e-05	-7.62986e-06	9.15583e-07	-3.05194e-07	2.80779e-05	-4.57792e-06	5.61558e-05
15	11	0	-7.62986e-06	-7.01947e-06	-7.01947e-06	-4.57792e-06	3.05194e-06	3.05194e-06	1.22078e-06	-5.31038e-05	-5.79869e-06	-3.35714e-06	3.05194e-07	3.81493e-05	-4.88311e-06	3.35714e-05
15	12	0	-6.10389e-07	-6.71428e-06	-3.66233e-06	-4.57792e-06	1.83117e-06	9.15583e-07	1.52597e-06	-3.57077e-05	-6.40908e-06	-5.1883e-06	-2.13636e-06	1.92272e-05	-7.32467e-06	4.02857e-05
15	13	0	9.15583e-06	-7.62986e-06	0	-4.88311e-06	0	-9.15583e-07	1.52597e-06	-2.44156e-05	-7.93505e-06	-5.4935e-06	-5.1883e-06	-1.19026e-05	-8.85064e-06	7.75194e-05
15	14	0	1.49545e-05	-1.03766e-05	1.52597e-06	-6.71428e-06	-1.52597e-06	-1.52597e-06	1.83117e-06	-1.67857e-05	-7.93505e-06	-6.40908e-06	-6.10389e-06	-1.52597e-05	-7.62986e-06	0.000101935
15	15	0	1.31234e-05	-1.34286e-05	2.13636e-06	-8.24025e-06	-3.35714e-06	-2.44156e-06	2.44156e-06	-1.03766e-05	-5.79869e-06	-7.01947e-06	-4.88311e-06	1.31234e-05	-5.1883e-06	8.20973e-05
15	16	0	1.03766e-05	-1.55649e-05	3.66233e-06	-9.15583e-06	-4.27272e-06	-4.57792e-06	2.74675e-06	-8.85064e-06	-4.88311e-06	-5.1883e-06	-3.35714e-06	4.18116e-05	-3.35714e-06	3.32662e-05
15	17	0	1.58701e-05	-1.61753e-05	7.01947e-06	-1.19026e-05	-3.96753e-06	-4.57792e-06	2.74675e-06	-1.28182e-05	-6.40908e-06	-1.83117e-06	-1.22078e-06	4.85259e-05	-1.83117e-06	-6.71428e-06
15	18	0	2.86883e-05	-1.61753e-05	8.85064e-06	-1.61753e-05	-3.05194e-06	-1.52597e-06	2.13636e-06	-1.12922e-05	-7.32467e-06	0	1.22078e-06	4.05909e-05	-6.10389e-07	-2.10584e-05
15	19	0	3.87597e-05	-1.83117e-05	8.24025e-06	-1.95324e-05	-2.44156e-06	3.05194e-07	9.15583e-07	7.62986e-06	-6.71428e-06	0	2.13636e-06	3.08246e-05	-6.10389e-07	-2.56363e-05
16	0	0	3.81493e-05	-2.25844e-05	7.93505e-06	-2.0448e-05	-3.35714e-06	-6.10389e-07	3.05194e-07	3.99805e-05	-6.71428e-06	6.10389e-07	9.15583e-07	2.53311e-05	-1.83117e-06	-4.57792e-05
16	1	0	3.11298e-05	-2.41104e-05	9.15583e-06	-1.95324e-05	-4.57792e-06	-1.83117e-06	1.52597e-06	6.47012e-05	-8.24025e-06	1.22078e-06	-9.15583e-07	2.83831e-05	-3.66233e-06	-8.85064e-05
16	2	0	2.62467e-05	-1.70909e-05	8.54544e-06	-1.73961e-05	-3.96753e-06	0	3.66233e-06	6.68376e-05	-9.46103e-06	1.52597e-06	-1.52597e-06	4.18116e-05	-3.96753e-06	-0.000136422
16	3	0	2.59415e-05	-1.22078e-06	4.27272e-06	-1.19026e-05	-1.52597e-06	4.27272e-06	4.57792e-06	5.4935e-05	-8.85064e-06	1.83117e-06	-6.10389e-07	4.91363e-05	-3.96753e-06	-0.000166331
16	4	0	2.65519e-05	1.61753e-05	-1.22078e-06	-1.22078e-06	0	6.71428e-06	3.35714e-06	4.63895e-05	-7.62986e-06	3.96753e-06	-9.15583e-07	2.89935e-05	-3.66233e-06	-0.00016511
16	5	0	2.68571e-05	2.89935e-05	-3.05194e-06	1.19026e-05	-9.15583e-07	5.4935e-06	1.52597e-06	3.72337e-05	-7.01947e-06	7.93505e-06	-1.52597e-06	-1.37337e-05	-3.66233e-06	-0.000131844
16	6	0	2.92987e-05	3.4487e-05	-1.22078e-06	2.22792e-05	-1.83117e-06	1.52597e-06	1.83117e-06	4.88311e-06	-6.71428e-06	1.22078e-05	-1.22078e-06	-4.94415e-05	-2.74675e-06	-8.02661e-05
16	7	0	3.54026e-05	3.41818e-05	-1.22078e-06	2.41104e-05	-1.22078e-06	-2.74675e-06	3.66233e-06	-5.79869e-05	-5.79869e-06	1.55649e-05	3.05194e-07	-5.85973e-05	-1.83117e-06	-3.96753e-05
16	8	0	4.18116e-05	2.83831e-05	-5.79869e-06	1.73961e-05	0	-5.79869e-06	5.1883e-06	-0.000120857	-5.4935e-06	1.64805e-05	1.83117e-06	-5.3409e-05	-1.83117e-06	-3.17402e-05
16	9	0	4.76103e-05	1.83117e-05	-1.0987e-05	7.32467e-06	0	-6.40908e-06	4.88311e-06	-0.000141305	-6.40908e-06	1.40389e-05	1.22078e-06	-5.55454e-05	-2.74675e-06	-3.11298e-05
16	10	0	5.58506e-05	8.54544e-06	-1.12922e-05	9.15583e-07	-1.22078e-06	-7.01947e-06	3.35714e-06	-0.00010987	-7.32467e-06	9.46103e-06	0	-7.11103e-05	-3.05194e-06	2.31948e-05
16	11	0	6.65324e-05	3.35714e-06	-7.01947e-06	0	-9.15583e-07	-1.19026e-05	1.83117e-06	-5.73766e-05	-6.71428e-06	6.71428e-06	0	-9.70518e-05	-3.66233e-06	0.000151376
16	12	0	7.14155e-05	2.74675e-06	-2.44156e-06	1.22078e-06	0	-1.98376e-05	3.05194e-07	-1.86169e-05	-6.10389e-06	5.4935e-06	-3.05194e-07	-0.000122993	-5.1883e-06	0.000282
16	13	0	6.25649e-05	3.66233e-06	-3.05194e-07	1.22078e-06	9.15583e-07	-2.56363e-05	0	-3.05194e-07	-5.79869e-06	4.57792e-06	-9.15583e-07	-0.000124519	-7.01947e-06	0.00032137
16	14	0	4.60844e-05	3.05194e-06	9.15583e-07	-3.05194e-07	1.22078e-06	-2.68571e-05	9.15583e-07	8.24025e-06	-5.4935e-06	3.05194e-06	-1.52597e-06	-7.32467e-05	-7.32467e-06	0.000262772
16	15	0	3.26558e-05	6.10389e-07	2.74675e-06	-3.05194e-06	1.83117e-06	-2.44156e-05	2.13636e-06	1.52597e-05	-3.96753e-06	2.13636e-06	-1.52597e-06	2.16688e-05	-6.10389e-06	0.000188305
16	16	0	2.50259e-05	-1.22078e-06	4.88311e-06	-5.1883e-06	2.74675e-06	-2.07532e-05	3.05194e-06	1.95324e-05	-2.74675e-06	2.13636e-06	-3.05194e-07	0.000104071	-5.1883e-06	0.000162669
16	17	0	1.2513e-05	-1.83117e-06	6.40908e-06	-7.93505e-06	2.74675e-06	-1.61753e-05	2.74675e-06	1.98376e-05	-2.13636e-06	1.52597e-06	1.22078e-06	0.000123909	-4.57792e-06	0.000170298
16	18	0	-9.76622e-06	-2.13636e-06	6.10389e-06	-1.06818e-05	1.22078e-06	-1.28182e-05	2.44156e-06	1.86169e-05	-1.83117e-06	3.05194e-07	3.66233e-06	9.27791e-05	-3.05194e-06	0.000162974
16	19	0	-3.47922e-05	-3.35714e-06	4.27272e-06	-1.22078e-05	0	-1.2513e-05	2.74675e-06	1.64805e-05	-1.22078e-06	9.15583e-07	5.4935e-06	6.25649e-05	-1.22078e-06	0.000126961
17	0	0	-5.03571e-05	-5.1883e-06	1.22078e-06	-1.06818e-05	0	-1.40389e-05	3.05194e-06	1.31234e-05	-9.15583e-07	3.66233e-06	5.1883e-06	5.98181e-05	-3.05194e-07	7.78246e-05
17	1	0	-5.21882e-05	-3.96753e-06	0	-6.40908e-06	6.10389e-07	-1.55649e-05	3.35714e-06	9.15583e-06	-1.52597e-06	5.1883e-06	3.05194e-06	6.65324e-05	-3.05194e-07	2.59415e-05
17	2	0	-4.66947e-05	2.74675e-06	0	-1.22078e-06	2.13636e-06	-1.55649e-05	3.05194e-06	6.71428e-06	-2.13636e-06	3.35714e-06	6.10389e-07	6.01233e-05	-1.22078e-06	-2.13636e-05
17	3	0	-4.02857e-05	1.37337e-05	0	3.66233e-06	5.1883e-06	-1.49545e-05	3.35714e-06	4.27272e-06	-1.22078e-06	6.10389e-07	-3.05194e-07	4.42532e-05	-2.74675e-06	-4.73051e-05
17	4	0	-3.50974e-05	2.1974e-05	-3.66233e-06	7.93505e-06	9.76622e-06	-1.34286e-05	3.66233e-06	1.52597e-06	-3.05194e-07	0	-6.10389e-07	3.02142e-05	-4.27272e-06	-4.08961e-05
17	5	0	-2.96039e-05	2.31948e-05	-9.76622e-06	1.06818e-05	1.28182e-05	-1.03766e-05	4.57792e-06	9.15583e-07	-6.10389e-07	3.05194e-07	-9.15583e-07	1.98376e-05	-4.88311e-06	-2.41104e-05
17	6	0	-2.31948e-05	1.73961e-05	-1.40389e-05	9.76622e-06	1.31234e-05	-7.32467e-06	4.27272e-06	6.71428e-06	-1.52597e-06	-3.05194e-07	-1.52597e-06	1.06818e-05	-3.96753e-06	-3.23506e-05
17	7	0	-1.61753e-05	8.85064e-06	-1.49545e-05	5.4935e-06	1.22078e-05	-7.32467e-06	2.44156e-06	1.83117e-05	-2.13636e-06	-1.52597e-06	-1.52597e-06	7.93505e-06	-3.05194e-06	-7.47726e-05
17	8	0	-7.32467e-06	1.52597e-06	-1.37337e-05	1.52597e-06	1.22078e-05	-9.76622e-06	0	3.02142e-05	-2.13636e-06	-2.44156e-06	-6.10389e-07	1.73961e-05	-4.27272e-06	-0.000129708
17	9	0	5.79869e-06	-2.44156e-06	-1.2513e-05	0	1.2513e-05	-1.19026e-05	-1.83117e-06	3.75389e-05	-2.13636e-06	-3.05194e-06	6.10389e-07	3.63181e-05	-6.10389e-06	-0.000174876
17	10	0	2.35e-05	-4.88311e-06	-1.03766e-05	-9.15583e-07	1.15974e-05	-1.19026e-05	-1.22078e-06	3.81493e-05	-1.83117e-06	-3.66233e-06	9.15583e-07	5.55454e-05	-6.40908e-06	-0.000204175
17	11	0	3.81493e-05	-7.62986e-06	-7.93505e-06	-4.27272e-06	9.46103e-06	-9.76622e-06	3.05194e-07	3.2961e-05	-1.83117e-06	-3.35714e-06	3.05194e-07	6.5922e-05	-5.1883e-06	-0.000215772
17	12	0	4.36428e-05	-9.76622e-06	-6.71428e-06	-8.24025e-06	6.71428e-06	-7.01947e-06	9.15583e-07	2.44156e-05	-2.13636e-06	-9.15583e-07	0	6.07337e-05	-5.1883e-06	-0.000203259
17	13	0	4.5474e-05	-9.15583e-06	-5.79869e-06	-8.24025e-06	3.96753e-06	-3.35714e-06	0	1.55649e-05	-2.74675e-06	1.22078e-06	3.05194e-07	4.08961e-05	-6.10389e-06	-0.000159922
17	14	0	5.46298e-05	-5.1883e-06	-3.66233e-06	-1.83117e-06	1.22078e-06	0	-9.15583e-07	9.76622e-06	-3.05194e-06	1.22078e-06	6.10389e-07	1.67857e-05	-6.40908e-06	-8.97272e-05
17	15	0	6.95843e-05	-1.22078e-06	9.15583e-07	7.01947e-06	-3.05194e-07	2.44156e-06	-1.52597e-06	7.01947e-06	-2.44156e-06	-1.22078e-06	0	-1.83117e-06	-4.57792e-06	-4.27272e-06
17	16	0	7.20259e-05	-9.15583e-07	6.10389e-06	1.12922e-05	-1.22078e-06	4.27272e-06	-1.83117e-06	5.79869e-06	-1.83117e-06	-4.57792e-06	-1.22078e-06	-2.07532e-05	-3.05194e-06	8.85064e-05
17	17	0	5.03571e-05	-4.88311e-06	9.76622e-06	4.27272e-06	-2.74675e-06	6.10389e-06	-1.52597e-06	5.4935e-06	-2.13636e-06	-6.71428e-06	-2.13636e-06	-5.27986e-05	-2.74675e-06	0.00018861
17	18	0	1.89221e-05	-9.15583e-06	1.19026e-05	-1.00714e-05	-6.10389e-06	7.01947e-06	-3.05194e-07	4.88311e-06	-2.13636e-06	-5.79869e-06	-9.15583e-07	-0.000101325	-2.44156e-06	0.000288104
17	19	0	6.10389e-07	-1.00714e-05	1.40389e-05	-1.98376e-05	-1.00714e-05	6.71428e-06	3.05194e-07	1.83117e-06	0	-1.22078e-06	9.15583e-07	-0.000154734	-9.15583e-07	0.000354636
18	0	0	6.10389e-07	-5.4935e-06	1.67857e-05	-1.37337e-05	-1.37337e-05	7.01947e-06	1.22078e-06	-3.35714e-06	3.96753e-06	5.1883e-06	2.74675e-06	-0.000189221	0	0.000341818
18	1	0	3.96753e-06	3.05194e-06	1.92272e-05	3.35714e-06	-1.77013e-05	8.54544e-06	1.52597e-06	-7.01947e-06	7.62986e-06	1.06818e-05	3.66233e-06	-0.000178844	0	0.00023622
18	2	0	-3.05194e-07	1.19026e-05	2.13636e-05	1.58701e-05	-2.1974e-05	1.0987e-05	2.44156e-06	-1.83117e-06	9.15583e-06	1.40389e-05	3.96753e-06	-0.000115669	-9.15583e-07	8.75908e-05
18	3	0	-8.85064e-06	1.80065e-05	2.13636e-05	1.28182e-05	-2.53311e-05	1.12922e-05	3.66233e-06	1.15974e-05	9.15583e-06	1.70909e-05	4.27272e-06	-3.2961e-05	-6.10389e-07	-2.62467e-05
18	4	0	-1.31234e-05	1.86169e-05	1.80065e-05	-1.52597e-06	-2.53311e-05	9.76622e-06	4.88311e-06	2.47207e-05	8.54544e-06	1.92272e-05	4.57792e-06	1.58701e-05	3.05194e-07	-6.77532e-05
18	5	0	-1.37337e-05	1.28182e-05	1.22078e-05	-1.89221e-05	-2.1974e-05	7.93505e-06	4.57792e-06	2.71623e-05	7.01947e-06	1.58701e-05	4.88311e-06	1.49545e-05	9.15583e-07	-6.34804e-05
18	6	0	-1.28182e-05	2.13636e-06	7.01947e-06	-3.20454e-05	-1.77013e-05	6.10389e-06	3.35714e-06	2.07532e-05	4.88311e-06	6.10389e-06	5.1883e-06	7.62986e-06	3.05194e-07	-5.89025e-05
18	7	0	-6.71428e-06	-8.54544e-06	4.88311e-06	-3.72337e-05	-1.37337e-05	2.74675e-06	1.83117e-06	1.52597e-05	3.66233e-06	-1.22078e-06	4.88311e-06	3.93701e-05	0	-7.17207e-05
18	8	0	6.10389e-06	-1.46493e-05	5.4935e-06	-3.11298e-05	-1.03766e-05	-3.35714e-06	9.15583e-07	1.34286e-05	4.88311e-06	3.05194e-07	4.27272e-06	9.5831e-05	0	-9.09479e-05
18	9	0	1.77013e-05	-1.43441e-05	6.71428e-06	-1.64805e-05	-7.62986e-06	-1.19026e-05	1.83117e-06	6.40908e-06	7.32467e-06	8.24025e-06	2.44156e-06	0.000120857	-3.05194e-07	-0.000103156
18	10	0	1.70909e-05	-1.34286e-05	7.01947e-06	-3.05194e-06	-6.40908e-06	-2.16688e-05	3.66233e-06	-1.2513e-05	8.54544e-06	1.19026e-05	3.05194e-07	9.33895e-05	-2.13636e-06	-0.000106208
18	11	0	5.4935e-06	-1.61753e-05	6.71428e-06	2.13636e-06	-6.71428e-06	-2.77727e-05	4.57792e-06	-3.63181e-05	7.93505e-06	6.71428e-06	-1.22078e-06	4.82207e-05	-4.27272e-06	-0.000100714
18	12	0	-4.88311e-06	-2.10584e-05	6.40908e-06	3.05194e-06	-8.54544e-06	-2.62467e-05	3.66233e-06	-4.66947e-05	6.71428e-06	0	-1.83117e-06	2.38052e-05	-4.57792e-06	-8.97272e-05
18	13	0	-7.62986e-06	-2.35e-05	5.4935e-06	6.71428e-06	-1.0987e-05	-1.73961e-05	1.83117e-06	-3.41818e-05	6.10389e-06	-2.74675e-06	-1.22078e-06	2.22792e-05	-3.35714e-06	-7.96557e-05
18	14	0	-6.71428e-06	-2.07532e-05	3.35714e-06	1.77013e-05	-1.31234e-05	-7.32467e-06	6.10389e-07	-5.79869e-06	5.1883e-06	-1.52597e-06	6.10389e-07	2.53311e-05	-1.52597e-06	-7.32467e-05
18	15	0	-8.24025e-06	-1.28182e-05	9.15583e-07	3.66233e-05	-1.37337e-05	-9.15583e-07	9.15583e-07	2.13636e-05	4.57792e-06	0	3.05194e-06	2.31948e-05	0	-6.56168e-05
18	16	0	-9.15583e-06	-2.13636e-06	-3.05194e-07	5.95129e-05	-1.19026e-05	9.15583e-07	2.13636e-06	3.47922e-05	4.88311e-06	0	4.27272e-06	1.64805e-05	1.52597e-06	-5.12727e-05
18	17	0	-4.27272e-06	4.57792e-06	0	7.78246e-05	-8.85064e-06	2.44156e-06	2.74675e-06	3.23506e-05	6.40908e-06	-9.15583e-07	4.27272e-06	4.88311e-06	3.35714e-06	-3.78441e-05
18	18	0	3.66233e-06	3.35714e-06	0	8.42337e-05	-6.71428e-06	5.1883e-06	2.13636e-06	2.13636e-05	6.71428e-06	-3.96753e-06	3.35714e-06	-8.85064e-06	4.57792e-06	-3.47922e-05
18	19	0	6.40908e-06	-2.13636e-06	-9.15583e-07	8.30129e-05	-4.88311e-06	9.46103e-06	1.22078e-06	8.85064e-06	5.79869e-06	-6.10389e-06	2.74675e-06	-1.77013e-05	3.96753e-06	-3.93701e-05
19	0	0	-6.10389e-07	-1.83117e-06	-1.83117e-06	7.66038e-05	-3.35714e-06	1.58701e-05	9.15583e-07	-3.66233e-06	5.1883e-06	-3.96753e-06	1.22078e-06	-1.70909e-05	9.15583e-07	-4.05909e-05
19	1	0	-1.03766e-05	9.15583e-06	-6.10389e-07	5.27986e-05	-1.52597e-06	2.28896e-05	1.83117e-06	-1.61753e-05	6.10389e-06	1.52597e-06	-2.13636e-06	-1.06818e-05	-3.35714e-06	-3.57077e-05
19	2	0	-1.31234e-05	2.1974e-05	9.15583e-07	-1.52597e-06	-9.15583e-07	2.41104e-05	2.74675e-06	-2.31948e-05	7.32467e-06	6.10389e-06	-7.93505e-06	-4.88311e-06	-6.71428e-06	-3.38766e-05
19	3	0	-8.85064e-06	2.62467e-05	3.05194e-07	-7.26363e-05	-1.22078e-06	1.64805e-05	3.05194e-06	-1.98376e-05	7.62986e-06	5.4935e-06	-1.22078e-05	-9.15583e-07	-7.01947e-06	-3.87597e-05
19	4	0	-2.44156e-06	2.35e-05	-3.05194e-06	-0.000120247	-6.10389e-07	3.96753e-06	2.13636e-06	-7.32467e-06	6.71428e-06	1.22078e-06	-1.22078e-05	2.44156e-06	-5.1883e-06	-4.15064e-05
19	5	0	3.05194e-06	2.10584e-05	-6.71428e-06	-0.000120552	1.22078e-06	-6.10389e-06	9.15583e-07	4.88311e-06	6.40908e-06	-3.05194e-06	-9.15583e-06	7.32467e-06	-3.35714e-06	-3.4487e-05
19	6	0	7.01947e-06	1.89221e-05	-7.62986e-06	-9.12531e-05	3.05194e-06	-1.31234e-05	6.10389e-07	1.31234e-05	6.40908e-06	-7.93505e-06	-5.1883e-06	1.46493e-05	-1.22078e-06	-2.38052e-05
19	7	0	7.01947e-06	1.34286e-05	-5.79869e-06	-6.40908e-05	3.66233e-06	-1.80065e-05	9.15583e-07	1.92272e-05	6.71428e-06	-1.31234e-05	-6.10389e-07	2.10584e-05	1.52597e-06	-1.89221e-05
19	8	0	1.83117e-06	5.79869e-06	-2.44156e-06	-4.85259e-05	3.35714e-06	-2.10584e-05	1.52597e-06	2.41104e-05	7.01947e-06	-1.67857e-05	4.27272e-06	2.16688e-05	4.57792e-06	-2.01428e-05
19	9	0	-3.96753e-06	9.15583e-07	0	-3.66233e-05	3.66233e-06	-2.0448e-05	2.13636e-06	2.35e-05	7.93505e-06	-1.67857e-05	8.24025e-06	1.58701e-05	5.4935e-06	-2.07532e-05
19	10	0	-6.71428e-06	-3.05194e-07	6.10389e-07	-2.62467e-05	3.35714e-06	-1.58701e-05	1.22078e-06	1.46493e-05	7.62986e-06	-1.46493e-05	8.54544e-06	9.15583e-06	2.74675e-06	-2.07532e-05
19	11	0	-7.01947e-06	-2.44156e-06	-9.15583e-07	-2.16688e-05	1.22078e-06	-9.76622e-06	-3.05194e-07	1.83117e-06	6.10389e-06	-1.31234e-05	5.4935e-06	0	-6.10389e-07	-2.31948e-05
19	12	0	-7.62986e-06	-5.4935e-06	-2.13636e-06	-2.07532e-05	-6.10389e-07	-3.35714e-06	-1.52597e-06	-8.85064e-06	4.88311e-06	-1.22078e-05	1.83117e-06	-1.73961e-05	-2.74675e-06	-2.71623e-05
19	13	0	-7.01947e-06	-7.01947e-06	0	-1.80065e-05	-2.13636e-06	1.22078e-06	-6.10389e-07	-1.77013e-05	5.1883e-06	-9.46103e-06	-3.05194e-07	-3.60129e-05	-2.13636e-06	-2.83831e-05
19	14	0	-2.13636e-06	-7.32467e-06	3.05194e-06	-1.43441e-05	-2.74675e-06	3.66233e-06	3.05194e-07	-2.41104e-05	6.71428e-06	-5.79869e-06	-1.83117e-06	-3.81493e-05	-9.15583e-07	-2.47207e-05
19	15	0	3.35714e-06	-1.00714e-05	4.57792e-06	-1.31234e-05	-3.66233e-06	3.66233e-06	6.10389e-07	-2.44156e-05	7.93505e-06	-2.74675e-06	-3.66233e-06	-2.07532e-05	-3.05194e-07	-1.77013e-05
19	16	0	3.05194e-06	-1.40389e-05	3.96753e-06	-1.19026e-05	-4.27272e-06	2.74675e-06	-3.05194e-07	-1.52597e-05	8.54544e-06	-1.83117e-06	-4.27272e-06	-4.57792e-06	6.10389e-07	-6.40908e-06
19	17	0	-3.96753e-06	-1.52597e-05	2.74675e-06	-6.10389e-06	-4.88311e-06	1.83117e-06	-9.15583e-07	-3.05194e-06	8.54544e-06	-1.52597e-06	-3.35714e-06	-5.4935e-06	3.35714e-06	8.24025e-06
19	18	0	-1.40389e-05	-1.37337e-05	2.13636e-06	1.83117e-06	-4.57792e-06	-1.83117e-06	-3.05194e-07	2.74675e-06	8.24025e-06	-1.52597e-06	-1.83117e-06	-1.22078e-05	5.79869e-06	2.28896e-05
19	19	0	-2.62467e-05	-1.12922e-05	3.05194e-07	6.10389e-06	-3.05194e-06	-8.85064e-06	0	3.05194e-07	7.62986e-06	-1.52597e-06	-1.52597e-06	-9.15583e-06	6.10389e-06	3.69285e-05
20	0	0	-4.27272e-05	-8.54544e-06	-2.74675e-06	5.79869e-06	-6.10389e-07	-1.43441e-05	-9.15583e-07	-3.05194e-06	7.32467e-06	-1.22078e-06	-2.13636e-06	-2.74675e-06	4.57792e-06	5.4935e-05
20	1	0	-6.04285e-05	-6.71428e-06	-5.79869e-06	6.10389e-06	1.83117e-06	-1.40389e-05	-1.83117e-06	-2.74675e-06	8.24025e-06	-3.05194e-07	-2.44156e-06	-4.57792e-06	3.35714e-06	7.41622e-05
20	2	0	-7.20259e-05	-9.76622e-06	-7.93505e-06	6.40908e-06	3.66233e-06	-1.22078e-05	-9.15583e-07	-1.52597e-06	9.76622e-06	0	-1.52597e-06	-2.13636e-06	3.66233e-06	7.56882e-05
20	3	0	-7.62986e-05	-1.64805e-05	-9.76622e-06	3.35714e-06	3.96753e-06	-1.43441e-05	9.15583e-07	-4.88311e-06	9.76622e-06	-6.10389e-07	3.05194e-07	2.16688e-05	4.57792e-06	4.5474e-05
20	4	0	-7.99609e-05	-1.55649e-05	-1.12922e-05	2.74675e-06	4.27272e-06	-1.89221e-05	2.74675e-06	-1.19026e-05	9.46103e-06	-9.15583e-07	2.13636e-06	5.52402e-05	5.79869e-06	-9.15583e-07
20	5	0	-8.637e-05	9.15583e-07	-1.22078e-05	1.52597e-05	6.10389e-06	-1.80065e-05	2.74675e-06	-1.67857e-05	9.46103e-06	1.52597e-06	3.35714e-06	6.50064e-05	7.01947e-06	-2.86883e-05
20	6	0	-9.00324e-05	2.44156e-05	-1.19026e-05	4.08961e-05	8.85064e-06	-9.76622e-06	1.83117e-06	-1.46493e-05	9.46103e-06	5.1883e-06	3.96753e-06	3.87597e-05	8.24025e-06	-2.80779e-05
20	7	0	-8.20973e-05	3.60129e-05	-1.2513e-05	6.28701e-05	1.12922e-05	-9.15583e-07	1.52597e-06	-8.54544e-06	8.54544e-06	5.1883e-06	4.88311e-06	-4.57792e-06	8.54544e-06	-2.38052e-05
20	8	0	-6.07337e-05	3.1435e-05	-1.34286e-05	6.4396e-05	1.28182e-05	3.05194e-06	1.83117e-06	-3.05194e-06	7.32467e-06	3.05194e-07	5.4935e-06	-4.33376e-05	6.71428e-06	-3.57077e-05
20	9	0	-3.38766e-05	2.1974e-05	-1.40389e-05	4.5474e-05	1.40389e-05	3.05194e-06	2.13636e-06	-1.83117e-06	7.01947e-06	-5.4935e-06	4.88311e-06	-6.86687e-05	4.27272e-06	-4.60844e-05
20	10	0	-1.31234e-05	1.70909e-05	-1.43441e-05	2.07532e-05	1.40389e-05	3.35714e-06	9.15583e-07	-3.66233e-06	7.01947e-06	-7.93505e-06	2.13636e-06	-7.29415e-05	2.44156e-06	-2.92987e-05
20	11	0	-9.15583e-07	1.40389e-05	-1.37337e-05	4.57792e-06	1.31234e-05	3.96753e-06	-6.10389e-07	-5.1883e-06	6.71428e-06	-5.4935e-06	-3.05194e-07	-5.00519e-05	1.52597e-06	1.22078e-06
20	12	0	1.31234e-05	1.00714e-05	-1.00714e-05	6.10389e-07	1.22078e-05	3.05194e-06	-1.22078e-06	-5.1883e-06	4.88311e-06	3.05194e-07	-6.10389e-07	-1.2513e-05	1.52597e-06	7.93505e-06
20	13	0	4.12012e-05	9.15583e-06	-1.83117e-06	7.62986e-06	1.2513e-05	1.52597e-06	-3.05194e-07	-3.66233e-06	3.35714e-06	7.01947e-06	1.22078e-06	1.00714e-05	1.83117e-06	-1.67857e-05
20	14	0	7.32467e-05	1.28182e-05	7.93505e-06	2.28896e-05	1.22078e-05	4.27272e-06	0	-1.52597e-06	3.66233e-06	1.03766e-05	2.74675e-06	7.93505e-06	2.44156e-06	-3.69285e-05
20	15	0	8.20973e-05	1.49545e-05	1.37337e-05	3.75389e-05	8.54544e-06	1.19026e-05	0	6.10389e-07	4.88311e-06	8.54544e-06	1.22078e-06	-3.05194e-07	1.52597e-06	-2.13636e-05
20	16	0	5.76817e-05	9.76622e-06	1.43441e-05	3.72337e-05	3.66233e-06	1.83117e-05	-1.22078e-06	2.74675e-06	5.4935e-06	5.4935e-06	-1.52597e-06	1.83117e-06	0	1.34286e-05
20	17	0	2.65519e-05	1.22078e-06	1.46493e-05	1.15974e-05	1.52597e-06	1.64805e-05	-2.13636e-06	3.05194e-06	4.27272e-06	6.40908e-06	-3.05194e-06	9.76622e-06	-3.05194e-07	3.38766e-05
20	18	0	1.95324e-05	-5.1883e-06	1.55649e-05	-2.86883e-05	3.05194e-06	6.40908e-06	-2.74675e-06	9.15583e-07	2.13636e-06	1.28182e-05	-2.44156e-06	1.03766e-05	6.10389e-07	3.05194e-05
20	19	0	3.23506e-05	-9.46103e-06	1.43441e-05	-5.92077e-05	5.1883e-06	-1.22078e-06	-3.05194e-06	-6.10389e-07	3.05194e-07	2.01428e-05	0	5.79869e-06	2.13636e-06	2.01428e-05
21	0	0	3.41818e-05	-1.34286e-05	8.54544e-06	-6.22597e-05	5.4935e-06	1.52597e-06	-2.74675e-06	-6.10389e-07	9.15583e-07	2.41104e-05	2.44156e-06	5.79869e-06	3.96753e-06	1.58701e-05
21	1	0	1.34286e-05	-1.64805e-05	2.74675e-06	-4.3948e-05	4.88311e-06	1.19026e-05	-9.15583e-07	0	3.66233e-06	2.1974e-05	4.27272e-06	7.01947e-06	5.79869e-06	1.58701e-05
21	2	0	-8.24025e-06	-1.64805e-05	1.83117e-06	-2.25844e-05	4.57792e-06	1.73961e-05	9.15583e-07	-3.05194e-07	6.10389e-06	1.52597e-05	4.57792e-06	6.10389e-07	7.01947e-06	1.73961e-05
21	3	0	-1.2513e-05	-1.52597e-05	5.4935e-06	-9.46103e-06	5.1883e-06	1.31234e-05	1.83117e-06	3.05194e-07	6.40908e-06	7.62986e-06	3.96753e-06	-1.03766e-05	6.40908e-06	1.80065e-05
21	4	0	-4.88311e-06	-1.37337e-05	9.46103e-06	-3.05194e-06	6.10389e-06	5.79869e-06	1.52597e-06	4.57792e-06	5.79869e-06	3.35714e-06	2.44156e-06	-1.58701e-05	3.66233e-06	1.22078e-05
21	5	0	4.88311e-06	-9.76622e-06	1.12922e-05	0	6.40908e-06	3.66233e-06	1.83117e-06	1.03766e-05	5.79869e-06	1.22078e-06	3.05194e-07	-1.61753e-05	2.13636e-06	6.10389e-07
21	6	0	1.95324e-05	-1.22078e-06	1.0987e-05	0	3.66233e-06	7.01947e-06	2.13636e-06	1.2513e-05	5.79869e-06	-4.27272e-06	-3.05194e-07	-2.10584e-05	3.05194e-06	-4.57792e-06
21	7	0	3.87597e-05	8.85064e-06	9.46103e-06	-6.71428e-06	-2.13636e-06	9.46103e-06	1.52597e-06	9.15583e-06	3.66233e-06	-1.95324e-05	-6.10389e-07	-2.99091e-05	3.66233e-06	0
21	8	0	4.69999e-05	1.43441e-05	7.93505e-06	-2.01428e-05	-7.93505e-06	7.93505e-06	-3.05194e-07	4.88311e-06	0	-3.84545e-05	-1.83117e-06	-3.41818e-05	2.13636e-06	-1.52597e-06
21	9	0	3.41818e-05	9.15583e-06	7.62986e-06	-3.54026e-05	-8.24025e-06	6.10389e-06	-1.22078e-06	3.05194e-06	-2.74675e-06	-4.85259e-05	-5.1883e-06	-3.17402e-05	-9.15583e-07	-2.71623e-05
21	10	0	1.52597e-05	-6.10389e-06	8.54544e-06	-4.73051e-05	-3.66233e-06	7.32467e-06	-6.10389e-07	2.74675e-06	-2.44156e-06	-4.51688e-05	-9.15583e-06	-3.08246e-05	-2.44156e-06	-6.62272e-05
21	11	0	1.03766e-05	-2.25844e-05	7.93505e-06	-5.09675e-05	0	1.03766e-05	0	2.13636e-06	-6.10389e-07	-3.63181e-05	-9.76622e-06	-3.35714e-05	-1.52597e-06	-9.33895e-05
21	12	0	1.61753e-05	-2.62467e-05	3.96753e-06	-4.45584e-05	1.52597e-06	1.28182e-05	6.10389e-07	9.15583e-07	6.10389e-07	-3.08246e-05	-6.40908e-06	-3.93701e-05	3.05194e-07	-9.70518e-05
21	13	0	1.22078e-05	-1.22078e-05	-3.05194e-07	-2.92987e-05	1.83117e-06	1.52597e-05	1.22078e-06	-6.10389e-07	9.15583e-07	-2.71623e-05	-2.13636e-06	-5.27986e-05	2.44156e-06	-8.11817e-05
21	14	0	-7.93505e-06	7.62986e-06	-2.13636e-06	-1.12922e-05	1.83117e-06	2.13636e-05	1.83117e-06	-3.35714e-06	9.15583e-07	-2.13636e-05	0	-7.41622e-05	3.35714e-06	-5.00519e-05
21	15	0	-3.05194e-05	1.70909e-05	-1.22078e-06	2.74675e-06	1.22078e-06	3.20454e-05	2.13636e-06	-5.1883e-06	0	-1.43441e-05	0	-8.39285e-05	3.35714e-06	-1.2513e-05
21	16	0	-4.12012e-05	1.22078e-05	0	9.15583e-06	-3.05194e-07	4.08961e-05	1.22078e-06	-3.05194e-06	-6.10389e-07	-8.85064e-06	6.10389e-07	-6.47012e-05	2.44156e-06	1.19026e-05
21	17	0	-4.02857e-05	3.66233e-06	1.83117e-06	6.71428e-06	-1.83117e-06	3.96753e-05	0	1.83117e-06	-3.05194e-07	-2.74675e-06	9.15583e-07	-3.60129e-05	9.15583e-07	1.28182e-05
21	18	0	-3.2961e-05	-6.10389e-07	4.57792e-06	-2.13636e-06	-3.35714e-06	2.86883e-05	0	6.10389e-06	9.15583e-07	5.1883e-06	0	-3.32662e-05	-6.10389e-07	6.71428e-06
21	19	0	-2.01428e-05	-3.35714e-06	6.71428e-06	-1.34286e-05	-5.1883e-06	1.77013e-05	0	7.62986e-06	1.83117e-06	1.03766e-05	-2.13636e-06	-4.85259e-05	-3.35714e-06	1.40389e-05
22	0	0	-4.27272e-06	-7.62986e-06	4.27272e-06	-2.13636e-05	-4.88311e-06	1.37337e-05	0	1.03766e-05	6.10389e-07	7.62986e-06	-3.66233e-06	-3.75389e-05	-5.4935e-06	2.56363e-05
22	1	0	7.62986e-06	-1.06818e-05	-2.13636e-06	-2.38052e-05	-9.15583e-07	1.49545e-05	-6.10389e-07	1.19026e-05	-9.15583e-07	4.57792e-06	-3.66233e-06	7.32467e-06	-5.1883e-06	2.16688e-05
22	2	0	1.34286e-05	-9.76622e-06	-8.54544e-06	-2.01428e-05	3.35714e-06	1.43441e-05	-9.15583e-07	3.66233e-06	-1.22078e-06	1.22078e-05	-3.05194e-06	3.60129e-05	-2.44156e-06	8.24025e-06
22	3	0	1.95324e-05	-8.85064e-06	-8.54544e-06	-1.34286e-05	4.27272e-06	9.46103e-06	-1.22078e-06	-1.58701e-05	0	2.83831e-05	-1.52597e-06	2.13636e-05	6.10389e-07	9.46103e-06
22	4	0	3.11298e-05	-1.15974e-05	-1.22078e-06	-6.71428e-06	1.52597e-06	3.96753e-06	-9.15583e-07	-3.32662e-05	1.22078e-06	3.72337e-05	1.22078e-06	5.4935e-06	2.13636e-06	2.86883e-05
22	5	0	4.27272e-05	-1.55649e-05	7.62986e-06	-2.13636e-06	-1.22078e-06	-3.05194e-07	3.05194e-07	-3.26558e-05	1.52597e-06	3.08246e-05	3.35714e-06	2.86883e-05	2.13636e-06	5.00519e-05
22	6	0	4.30324e-05	-1.67857e-05	1.2513e-05	0	-3.35714e-06	-5.79869e-06	1.83117e-06	-1.70909e-05	1.83117e-06	1.77013e-05	3.05194e-06	5.76817e-05	1.52597e-06	7.20259e-05
22	7	0	3.41818e-05	-1.52597e-05	1.19026e-05	2.44156e-06	-7.93505e-06	-1.37337e-05	1.83117e-06	-1.83117e-06	1.52597e-06	1.06818e-05	6.10389e-07	4.33376e-05	1.22078e-06	0.000105292
22	8	0	2.96039e-05	-1.37337e-05	9.15583e-06	8.24025e-06	-1.43441e-05	-2.38052e-05	3.05194e-07	5.4935e-06	3.05194e-07	1.00714e-05	-9.15583e-07	8.24025e-06	3.05194e-07	0.000139169
22	9	0	3.63181e-05	-1.37337e-05	8.54544e-06	1.52597e-05	-1.86169e-05	-3.47922e-05	-9.15583e-07	1.22078e-05	-1.22078e-06	7.62986e-06	-9.15583e-07	1.37337e-05	-3.05194e-07	0.000145578
22	10	0	4.51688e-05	-1.55649e-05	8.54544e-06	1.80065e-05	-1.83117e-05	-4.21168e-05	-1.52597e-06	2.0448e-05	-3.35714e-06	2.13636e-06	-1.52597e-06	5.76817e-05	-1.83117e-06	0.000122078
22	11	0	4.27272e-05	-1.67857e-05	5.79869e-06	1.49545e-05	-1.61753e-05	-4.02857e-05	-2.44156e-06	2.25844e-05	-4.57792e-06	-3.05194e-07	-2.44156e-06	7.93505e-05	-2.74675e-06	9.76622e-05
22	12	0	2.83831e-05	-1.12922e-05	6.10389e-07	1.19026e-05	-1.43441e-05	-2.77727e-05	-4.27272e-06	1.58701e-05	-6.10389e-06	1.22078e-06	-2.13636e-06	6.07337e-05	-2.74675e-06	8.60648e-05
22	13	0	1.70909e-05	3.05194e-06	-3.05194e-07	1.49545e-05	-1.12922e-05	-1.06818e-05	-6.10389e-06	8.24025e-06	-8.24025e-06	6.10389e-07	0	5.12727e-05	-1.83117e-06	6.4396e-05
22	14	0	1.89221e-05	1.92272e-05	3.96753e-06	2.0448e-05	-7.32467e-06	9.15583e-07	-6.10389e-06	6.40908e-06	-9.46103e-06	-5.1883e-06	6.10389e-07	8.20973e-05	-1.22078e-06	1.58701e-05
22	15	0	2.71623e-05	2.35e-05	9.76622e-06	2.10584e-05	-4.57792e-06	4.57792e-06	-3.96753e-06	6.40908e-06	-8.54544e-06	-8.85064e-06	-6.10389e-07	0.000113532	-2.13636e-06	-3.87597e-05
22	16	0	2.65519e-05	1.40389e-05	1.22078e-05	1.58701e-05	-4.88311e-06	3.35714e-06	-2.13636e-06	4.88311e-06	-5.79869e-06	-3.35714e-06	-1.83117e-06	9.94934e-05	-4.57792e-06	-6.7448e-05
22	17	0	1.34286e-05	3.96753e-06	1.28182e-05	1.2513e-05	-7.01947e-06	2.13636e-06	-9.15583e-07	5.79869e-06	-3.35714e-06	6.40908e-06	-3.05194e-07	4.76103e-05	-5.1883e-06	-6.80584e-05
22	18	0	-3.05194e-06	4.57792e-06	1.40389e-05	1.34286e-05	-8.85064e-06	2.13636e-06	-3.05194e-07	1.15974e-05	-3.35714e-06	1.0987e-05	1.22078e-06	-3.66233e-06	-3.96753e-06	-6.16493e-05
22	19	0	-1.49545e-05	9.76622e-06	1.40389e-05	1.37337e-05	-8.85064e-06	3.35714e-06	-3.05194e-07	1.58701e-05	-4.57792e-06	7.93505e-06	1.22078e-06	-3.1435e-05	-2.44156e-06	-6.07337e-05
23	0	0	-2.1974e-05	8.24025e-06	8.54544e-06	9.76622e-06	-6.40908e-06	4.27272e-06	-1.22078e-06	1.34286e-05	-5.1883e-06	4.27272e-06	6.10389e-07	-2.92987e-05	-3.35714e-06	-6.31752e-05
23	1	0	-2.77727e-05	0	-3.05194e-07	7.62986e-06	-2.44156e-06	3.96753e-06	-1.83117e-06	1.2513e-05	-4.27272e-06	4.88311e-06	2.13636e-06	1.22078e-06	-4.57792e-06	-6.71428e-05
23	2	0	-3.20454e-05	-5.1883e-06	-5.79869e-06	1.37337e-05	9.15583e-07	1.22078e-06	-1.22078e-06	2.13636e-05	-3.35714e-06	5.4935e-06	4.88311e-06	3.90649e-05	-4.27272e-06	-7.44674e-05
23	3	0	-3.57077e-05	-1.52597e-06	-5.4935e-06	2.59415e-05	1.83117e-06	-1.52597e-06	0	3.08246e-05	-3.66233e-06	1.83117e-06	4.27272e-06	4.94415e-05	-3.66233e-06	-7.72142e-05
23	4	0	-4.12012e-05	5.4935e-06	-3.05194e-06	3.54026e-05	1.22078e-06	-1.83117e-06	0	2.56363e-05	-4.88311e-06	-3.35714e-06	6.10389e-07	2.53311e-05	-4.57792e-06	-6.19545e-05
23	5	0	-4.85259e-05	8.85064e-06	-3.05194e-06	3.66233e-05	9.15583e-07	6.10389e-07	-9.15583e-07	7.01947e-06	-5.79869e-06	-6.10389e-06	-1.52597e-06	-2.74675e-06	-6.40908e-06	-2.77727e-05
23	6	0	-5.21882e-05	7.93505e-06	-3.96753e-06	3.17402e-05	9.15583e-07	3.96753e-06	-1.52597e-06	-6.71428e-06	-5.79869e-06	-7.93505e-06	-3.05194e-07	-8.85064e-06	-6.40908e-06	7.93505e-06
23	7	0	-5.00519e-05	7.93505e-06	-3.05194e-06	2.65519e-05	-6.10389e-07	6.10389e-06	-6.10389e-07	-2.74675e-06	-4.88311e-06	-1.22078e-05	9.15583e-07	-2.74675e-06	-3.96753e-06	2.86883e-05
23	8	0	-5.00519e-05	1.15974e-05	-1.22078e-06	2.68571e-05	-3.66233e-06	7.32467e-06	3.05194e-07	1.15974e-05	-3.96753e-06	-1.52597e-05	0	-3.96753e-06	-1.52597e-06	3.75389e-05
23	9	0	-5.98181e-05	1.58701e-05	-6.10389e-07	3.2961e-05	-4.27272e-06	7.62986e-06	3.05194e-07	2.07532e-05	-3.96753e-06	-1.06818e-05	-1.22078e-06	-1.37337e-05	-1.52597e-06	4.97467e-05
23	10	0	-7.35519e-05	1.73961e-05	-1.52597e-06	3.75389e-05	-1.52597e-06	5.4935e-06	0	1.49545e-05	-3.66233e-06	3.05194e-07	-1.22078e-06	-2.71623e-05	-2.44156e-06	6.71428e-05
23	11	0	-7.72142e-05	1.64805e-05	-3.05194e-06	3.57077e-05	1.22078e-06	6.10389e-07	6.10389e-07	-2.74675e-06	-3.66233e-06	1.00714e-05	-1.22078e-06	-4.76103e-05	-2.13636e-06	7.75194e-05
23	12	0	-6.71428e-05	1.64805e-05	-6.10389e-06	3.17402e-05	2.74675e-06	-5.4935e-06	1.22078e-06	-2.28896e-05	-3.96753e-06	1.2513e-05	-2.44156e-06	-7.14155e-05	-6.10389e-07	7.29415e-05
23	13	0	-5.00519e-05	1.64805e-05	-1.03766e-05	3.02142e-05	3.66233e-06	-1.12922e-05	1.52597e-06	-3.47922e-05	-4.27272e-06	8.54544e-06	-4.27272e-06	-7.44674e-05	0	6.07337e-05
23	14	0	-3.1435e-05	1.22078e-05	-1.55649e-05	2.31948e-05	5.4935e-06	-1.40389e-05	1.52597e-06	-3.32662e-05	-3.35714e-06	1.52597e-06	-4.27272e-06	-3.93701e-05	3.05194e-07	5.00519e-05
23	15	0	-9.76622e-06	2.13636e-06	-1.89221e-05	9.15583e-07	7.62986e-06	-1.40389e-05	2.44156e-06	-2.1974e-05	-1.22078e-06	-5.4935e-06	-2.44156e-06	1.83117e-05	9.15583e-07	3.96753e-05
23	16	0	1.37337e-05	-9.15583e-06	-1.86169e-05	-3.05194e-05	9.15583e-06	-1.49545e-05	3.35714e-06	-9.76622e-06	3.05194e-07	-8.54544e-06	-9.15583e-07	6.01233e-05	9.15583e-07	2.74675e-05
23	17	0	3.17402e-05	-1.83117e-05	-1.61753e-05	-5.21882e-05	1.06818e-05	-1.98376e-05	3.66233e-06	-3.35714e-06	0	-5.1883e-06	-9.15583e-07	5.27986e-05	-3.05194e-07	2.35e-05
23	18	0	3.99805e-05	-2.47207e-05	-1.58701e-05	-5.55454e-05	1.19026e-05	-2.56363e-05	2.74675e-06	-6.10389e-06	-1.52597e-06	9.15583e-07	-1.83117e-06	-1.06818e-05	-2.44156e-06	4.05909e-05
23	19	0	4.3948e-05	-2.86883e-05	-1.95324e-05	-5.09675e-05	1.22078e-05	-2.59415e-05	1.52597e-06	-1.61753e-05	-3.96753e-06	4.88311e-06	-2.13636e-06	-9.91882e-05	-2.74675e-06	7.62986e-05
24	0	0	4.69999e-05	-2.50259e-05	-2.35e-05	-4.51688e-05	1.28182e-05	-1.83117e-05	0	-2.59415e-05	-5.79869e-06	7.62986e-06	-1.83117e-06	-0.000151071	-1.52597e-06	0.000112006
24	1	0	4.79155e-05	-9.15583e-06	-2.28896e-05	-3.26558e-05	1.46493e-05	-7.62986e-06	-1.22078e-06	-2.77727e-05	-6.40908e-06	1.61753e-05	-9.15583e-07	-0.000121773	-6.10389e-07	0.00012513
24	2	0	4.51688e-05	1.06818e-05	-1.80065e-05	-1.19026e-05	1.73961e-05	-3.05194e-07	-6.10389e-07	-2.1974e-05	-5.4935e-06	2.92987e-05	0	-3.4487e-05	-6.10389e-07	9.79674e-05
24	3	0	4.30324e-05	2.31948e-05	-1.37337e-05	5.79869e-06	1.89221e-05	9.15583e-07	1.83117e-06	-1.73961e-05	-3.05194e-06	3.72337e-05	3.05194e-07	3.54026e-05	0	3.08246e-05
24	4	0	3.96753e-05	2.53311e-05	-1.40389e-05	1.46493e-05	1.83117e-05	-3.05194e-07	4.88311e-06	-1.61753e-05	0	3.23506e-05	0	4.36428e-05	9.15583e-07	-4.36428e-05
24	5	0	2.92987e-05	2.44156e-05	-1.61753e-05	2.1974e-05	1.70909e-05	-3.35714e-06	6.10389e-06	-1.19026e-05	1.22078e-06	2.07532e-05	0	1.52597e-05	1.22078e-06	-8.24025e-05
24	6	0	1.2513e-05	2.47207e-05	-1.2513e-05	3.2961e-05	1.67857e-05	-5.79869e-06	6.10389e-06	-9.15583e-07	3.05194e-07	1.03766e-05	9.15583e-07	-1.52597e-06	3.05194e-07	-7.35519e-05
24	7	0	1.52597e-06	2.07532e-05	-9.15583e-07	3.69285e-05	1.55649e-05	-6.40908e-06	6.40908e-06	8.24025e-06	-3.05194e-07	9.15583e-07	1.83117e-06	9.15583e-07	-6.10389e-07	-5.15779e-05
24	8	0	3.05194e-06	1.00714e-05	1.37337e-05	2.59415e-05	1.12922e-05	-3.96753e-06	6.40908e-06	9.46103e-06	0	-1.31234e-05	1.52597e-06	3.66233e-06	-3.05194e-07	-4.91363e-05
24	9	0	7.62986e-06	-1.52597e-06	2.71623e-05	1.06818e-05	4.27272e-06	-3.05194e-07	4.57792e-06	1.06818e-05	3.05194e-07	-2.83831e-05	3.05194e-07	-1.52597e-06	0	-5.82921e-05
24	10	0	3.05194e-06	-5.4935e-06	3.54026e-05	5.4935e-06	-1.83117e-06	1.83117e-06	1.52597e-06	2.16688e-05	-6.10389e-07	-3.78441e-05	0	-9.76622e-06	-3.05194e-07	-5.3409e-05
24	11	0	-6.10389e-06	-2.44156e-06	3.72337e-05	3.66233e-06	-5.4935e-06	2.74675e-06	0	3.23506e-05	-3.66233e-06	-4.08961e-05	0	-2.28896e-05	-3.05194e-07	-3.1435e-05
24	12	0	-1.00714e-05	0	3.4487e-05	-7.93505e-06	-6.40908e-06	3.35714e-06	0	2.74675e-05	-5.79869e-06	-4.3948e-05	0	-4.2422e-05	0	-8.54544e-06
24	13	0	-8.85064e-06	-2.44156e-06	3.02142e-05	-2.65519e-05	-7.93505e-06	3.96753e-06	9.15583e-07	1.34286e-05	-6.10389e-06	-4.82207e-05	0	-4.60844e-05	0	5.4935e-06
24	14	0	-1.46493e-05	-7.62986e-06	2.62467e-05	-3.2961e-05	-1.15974e-05	3.96753e-06	9.15583e-07	1.61753e-05	-6.10389e-06	-4.97467e-05	9.15583e-07	-1.00714e-05	3.05194e-07	6.40908e-06
24	15	0	-3.17402e-05	-1.12922e-05	1.92272e-05	-2.31948e-05	-1.52597e-05	2.74675e-06	9.15583e-07	4.15064e-05	-7.32467e-06	-4.88311e-05	2.13636e-06	4.66947e-05	9.15583e-07	-1.22078e-05
24	16	0	-5.06623e-05	-1.28182e-05	6.10389e-06	-1.12922e-05	-1.46493e-05	1.83117e-06	0	6.65324e-05	-1.06818e-05	-4.91363e-05	2.44156e-06	7.50778e-05	2.13636e-06	-4.27272e-05
24	17	0	-5.98181e-05	-1.31234e-05	-1.00714e-05	-8.24025e-06	-8.85064e-06	2.13636e-06	-1.83117e-06	6.95843e-05	-1.49545e-05	-4.76103e-05	2.13636e-06	5.4935e-05	2.13636e-06	-5.76817e-05
24	18	0	-5.82921e-05	-1.34286e-05	-2.22792e-05	-9.46103e-06	-1.83117e-06	3.96753e-06	-4.57792e-06	5.85973e-05	-1.83117e-05	-3.57077e-05	1.22078e-06	2.22792e-05	9.15583e-07	-4.85259e-05
24	19	0	-5.1883e-05	-1.12922e-05	-2.62467e-05	-7.32467e-06	2.44156e-06	6.71428e-06	-6.40908e-06	5.31038e-05	-1.98376e-05	-1.80065e-05	6.10389e-07	1.98376e-05	3.05194e-07	-4.94415e-05
25	0	0	-4.5474e-05	-6.10389e-06	-2.47207e-05	-3.05194e-06	4.57792e-06	8.54544e-06	-6.10389e-06	5.15779e-05	-1.92272e-05	-8.54544e-06	0	4.48636e-05	1.22078e-06	-8.69804e-05
25	1	0	-3.99805e-05	-9.15583e-07	-1.95324e-05	-6.10389e-07	6.71428e-06	9.46103e-06	-4.27272e-06	3.38766e-05	-1.67857e-05	-6.40908e-06	6.10389e-07	6.53116e-05	1.83117e-06	-0.000131234
25	2	0	-3.1435e-05	1.52597e-06	-8.54544e-06	1.22078e-06	1.00714e-05	9.76622e-06	-2.13636e-06	-9.46103e-06	-1.40389e-05	9.76622e-06	1.22078e-06	6.71428e-05	3.05194e-07	-0.000135506
25	3	0	-1.67857e-05	2.74675e-06	6.71428e-06	5.4935e-06	1.43441e-05	8.85064e-06	-6.10389e-07	-6.53116e-05	-1.15974e-05	5.21882e-05	1.22078e-06	6.65324e-05	-6.10389e-07	-0.000102851
25	4	0	6.10389e-07	6.71428e-06	1.83117e-05	1.0987e-05	1.77013e-05	4.88311e-06	3.05194e-07	-0.000105902	-9.46103e-06	9.91882e-05	0	7.41622e-05	-3.05194e-07	-7.17207e-05
25	5	0	1.34286e-05	1.34286e-05	1.89221e-05	1.52597e-05	1.73961e-05	-1.83117e-06	6.10389e-07	-0.000113532	-8.85064e-06	0.000119026	-6.10389e-07	7.75194e-05	6.10389e-07	-4.66947e-05
25	6	0	1.77013e-05	1.89221e-05	1.2513e-05	1.86169e-05	1.31234e-05	-9.76622e-06	0	-9.18635e-05	-9.15583e-06	0.000106513	-3.05194e-07	6.28701e-05	1.52597e-06	0
25	7	0	1.92272e-05	2.01428e-05	6.71428e-06	2.25844e-05	7.62986e-06	-1.55649e-05	0	-5.89025e-05	-1.00714e-05	8.30129e-05	0	3.81493e-05	1.52597e-06	6.53116e-05
25	8	0	2.16688e-05	1.77013e-05	4.27272e-06	2.44156e-05	4.27272e-06	-1.73961e-05	-3.05194e-07	-3.11298e-05	-9.76622e-06	6.53116e-05	0	2.13636e-05	9.15583e-07	0.000103461
25	9	0	2.07532e-05	1.34286e-05	6.10389e-07	2.13636e-05	3.35714e-06	-1.49545e-05	-3.05194e-07	-9.46103e-06	-8.24025e-06	5.1883e-05	-6.10389e-07	1.86169e-05	-3.05194e-07	8.88116e-05
25	10	0	1.22078e-05	7.01947e-06	-5.1883e-06	1.37337e-05	2.74675e-06	-8.85064e-06	-6.10389e-07	1.34286e-05	-8.24025e-06	3.63181e-05	-3.05194e-07	2.31948e-05	-1.22078e-06	4.97467e-05
25	11	0	2.13636e-06	-6.10389e-07	-9.15583e-06	4.88311e-06	9.15583e-07	-9.15583e-07	-1.52597e-06	3.81493e-05	-1.06818e-05	2.07532e-05	3.05194e-07	2.86883e-05	0	2.13636e-05
25	12	0	-3.05194e-07	-4.88311e-06	-1.00714e-05	-1.22078e-06	0	5.79869e-06	-2.13636e-06	5.58506e-05	-1.37337e-05	1.00714e-05	9.15583e-07	3.02142e-05	2.13636e-06	3.35714e-06
25	13	0	1.83117e-06	-4.27272e-06	-1.0987e-05	-4.57792e-06	1.83117e-06	1.03766e-05	-2.13636e-06	6.16493e-05	-1.46493e-05	4.57792e-06	3.05194e-07	2.01428e-05	3.66233e-06	-2.01428e-05
25	14	0	0	-3.05194e-06	-1.49545e-05	-5.4935e-06	3.96753e-06	1.31234e-05	-2.44156e-06	5.95129e-05	-1.34286e-05	9.15583e-07	0	-1.22078e-06	2.74675e-06	-4.85259e-05
25	15	0	-9.15583e-06	-5.1883e-06	-1.86169e-05	-5.4935e-06	4.57792e-06	1.52597e-05	-2.13636e-06	4.91363e-05	-1.19026e-05	-3.05194e-06	6.10389e-07	-2.10584e-05	2.13636e-06	-6.77532e-05
25	16	0	-1.77013e-05	-8.24025e-06	-1.73961e-05	-4.88311e-06	3.35714e-06	1.70909e-05	-1.22078e-06	2.28896e-05	-1.12922e-05	-7.01947e-06	1.52597e-06	-2.74675e-05	2.74675e-06	-7.11103e-05
25	17	0	-2.10584e-05	-8.85064e-06	-1.2513e-05	-4.88311e-06	2.13636e-06	1.86169e-05	-6.10389e-07	-2.13636e-05	-1.06818e-05	-7.32467e-06	1.83117e-06	-2.89935e-05	3.66233e-06	-6.22597e-05
25	18	0	-2.22792e-05	-7.62986e-06	-8.24025e-06	-4.88311e-06	1.52597e-06	2.07532e-05	-9.15583e-07	-7.56882e-05	-9.15583e-06	6.10389e-07	1.22078e-06	-3.75389e-05	3.66233e-06	-5.58506e-05
25	19	0	-2.65519e-05	-8.24025e-06	-7.32467e-06	-5.4935e-06	1.22078e-06	2.28896e-05	-1.83117e-06	-0.00012574	-6.71428e-06	1.58701e-05	3.05194e-07	-4.57792e-05	3.05194e-06	-7.08051e-05
26	0	0	-3.17402e-05	-8.54544e-06	-8.24025e-06	-4.88311e-06	1.22078e-06	2.28896e-05	-2.13636e-06	-0.000161143	-4.27272e-06	2.71623e-05	-3.05194e-07	-3.69285e-05	3.05194e-06	-0.00011048
26	1	0	-3.17402e-05	-5.4935e-06	-7.93505e-06	-3.35714e-06	2.13636e-06	1.73961e-05	-9.15583e-07	-0.000170604	-1.83117e-06	2.50259e-05	-6.10389e-07	-1.37337e-05	2.44156e-06	-0.000144052
26	2	0	-2.38052e-05	6.10389e-07	-5.4935e-06	-9.15583e-07	3.35714e-06	8.24025e-06	9.15583e-07	-0.000144662	-6.10389e-07	1.22078e-05	-6.10389e-07	5.1883e-06	1.52597e-06	-0.000136117
26	3	0	-1.19026e-05	7.62986e-06	-2.44156e-06	1.83117e-06	3.96753e-06	-9.15583e-07	1.83117e-06	-9.15583e-05	-2.13636e-06	-3.05194e-07	-6.10389e-07	1.67857e-05	9.15583e-07	-8.82012e-05
26	4	0	-2.13636e-06	1.34286e-05	-3.05194e-07	6.71428e-06	3.05194e-06	-8.85064e-06	9.15583e-07	-3.75389e-05	-5.4935e-06	-7.01947e-06	-6.10389e-07	3.2961e-05	1.83117e-06	-3.50974e-05
26	5	0	2.13636e-06	1.86169e-05	-3.05194e-07	1.34286e-05	1.22078e-06	-1.58701e-05	-3.05194e-07	-6.10389e-06	-7.93505e-06	-1.06818e-05	-3.05194e-07	5.67662e-05	2.44156e-06	-3.05194e-07
26	6	0	2.74675e-06	2.01428e-05	-1.22078e-06	1.83117e-05	-1.52597e-06	-2.1974e-05	-6.10389e-07	2.44156e-06	-7.32467e-06	-1.31234e-05	0	7.5383e-05	2.13636e-06	2.10584e-05
26	7	0	2.44156e-06	1.58701e-05	-1.83117e-06	1.64805e-05	-4.57792e-06	-2.53311e-05	3.05194e-07	-3.05194e-07	-4.88311e-06	-1.40389e-05	9.15583e-07	8.05713e-05	1.83117e-06	3.93701e-05
26	8	0	2.44156e-06	8.85064e-06	-1.52597e-06	1.00714e-05	-6.10389e-06	-2.62467e-05	2.13636e-06	-7.93505e-06	-3.05194e-06	-1.34286e-05	1.83117e-06	7.44674e-05	3.66233e-06	5.95129e-05
26	9	0	1.22078e-06	3.66233e-06	-1.83117e-06	4.57792e-06	-3.66233e-06	-2.62467e-05	3.35714e-06	-1.73961e-05	-2.13636e-06	-1.28182e-05	2.74675e-06	5.24934e-05	6.10389e-06	9.64414e-05
26	10	0	-2.44156e-06	9.15583e-07	-2.44156e-06	3.35714e-06	1.22078e-06	-2.53311e-05	4.27272e-06	-2.0448e-05	0	-1.28182e-05	3.66233e-06	8.54544e-06	7.32467e-06	0.000160532
26	11	0	-5.4935e-06	-2.74675e-06	-2.13636e-06	3.35714e-06	6.71428e-06	-2.16688e-05	4.88311e-06	-1.31234e-05	3.66233e-06	-1.2513e-05	4.57792e-06	-3.72337e-05	7.32467e-06	0.000224013
26	12	0	-2.44156e-06	-7.93505e-06	0	0	9.46103e-06	-1.52597e-05	4.88311e-06	-3.96753e-06	4.57792e-06	-1.22078e-05	4.88311e-06	-5.27986e-05	7.32467e-06	0.000235
26	13	0	6.71428e-06	-9.76622e-06	4.57792e-06	-5.1883e-06	9.46103e-06	-8.85064e-06	4.27272e-06	-1.22078e-06	2.13636e-06	-1.40389e-05	4.27272e-06	-3.99805e-05	6.71428e-06	0.000180675
26	14	0	1.77013e-05	-7.93505e-06	1.15974e-05	-8.24025e-06	7.32467e-06	-4.88311e-06	3.35714e-06	9.15583e-07	-1.22078e-06	-1.92272e-05	2.13636e-06	-4.21168e-05	4.88311e-06	0.000110175
26	15	0	2.35e-05	-4.88311e-06	1.95324e-05	-7.93505e-06	5.1883e-06	-3.35714e-06	2.74675e-06	1.22078e-05	-2.13636e-06	-2.53311e-05	0	-7.99609e-05	1.83117e-06	7.81298e-05
26	16	0	2.10584e-05	-3.05194e-06	2.44156e-05	-7.62986e-06	4.88311e-06	-3.05194e-06	2.74675e-06	2.74675e-05	-1.22078e-06	-2.68571e-05	-1.52597e-06	-0.000113532	3.05194e-07	7.78246e-05
26	17	0	1.37337e-05	-2.13636e-06	2.16688e-05	-7.93505e-06	5.79869e-06	-2.13636e-06	3.05194e-06	3.63181e-05	-3.05194e-07	-1.86169e-05	-1.83117e-06	-8.97272e-05	0	5.55454e-05
26	18	0	7.93505e-06	-2.44156e-06	1.28182e-05	-7.32467e-06	5.4935e-06	0	3.35714e-06	4.3948e-05	-6.10389e-07	-5.79869e-06	-2.13636e-06	-1.37337e-05	3.05194e-07	-2.01428e-05
26	19	0	7.93505e-06	-4.27272e-06	2.13636e-06	-5.4935e-06	2.13636e-06	2.74675e-06	2.74675e-06	6.25649e-05	-1.22078e-06	-1.83117e-06	-3.35714e-06	5.55454e-05	0	-0.000111091
27	0	0	1.34286e-05	-6.40908e-06	-7.01947e-06	-3.35714e-06	-2.13636e-06	3.96753e-06	9.15583e-07	8.45388e-05	-2.13636e-06	-1.31234e-05	-3.96753e-06	7.08051e-05	-6.10389e-07	-0.000141305
27	1	0	2.16688e-05	-5.79869e-06	-1.80065e-05	-1.83117e-06	-3.96753e-06	2.44156e-06	-6.10389e-07	8.60648e-05	-3.35714e-06	-3.05194e-05	-2.74675e-06	3.78441e-05	-9.15583e-07	-7.62986e-05
27	2	0	3.05194e-05	-2.13636e-06	-3.08246e-05	0	-6.10389e-07	-9.15583e-07	-1.52597e-06	6.37856e-05	-4.57792e-06	-3.69285e-05	-9.15583e-07	-2.13636e-06	-6.10389e-07	3.47922e-05
27	3	0	3.72337e-05	9.15583e-07	-3.99805e-05	9.15583e-07	3.35714e-06	-3.05194e-06	-1.22078e-06	4.2422e-05	-5.79869e-06	-2.92987e-05	-9.15583e-07	-2.07532e-05	-3.05194e-07	0.000113838
27	4	0	3.60129e-05	1.52597e-06	-4.08961e-05	1.22078e-06	3.35714e-06	-1.83117e-06	-6.10389e-07	3.75389e-05	-6.71428e-06	-1.70909e-05	-2.44156e-06	-2.62467e-05	0	0.000142526
27	5	0	2.31948e-05	1.52597e-06	-3.60129e-05	1.22078e-06	-9.15583e-07	3.05194e-07	-6.10389e-07	3.1435e-05	-7.01947e-06	-7.01947e-06	-2.74675e-06	-4.94415e-05	9.15583e-07	0.00017274
27	6	0	3.96753e-06	3.05194e-06	-3.20454e-05	4.57792e-06	-5.4935e-06	1.52597e-06	-6.10389e-07	2.44156e-06	-7.01947e-06	4.57792e-06	-9.15583e-07	-0.000102851	2.44156e-06	0.000228896
27	7	0	-1.03766e-05	5.4935e-06	-3.1435e-05	1.00714e-05	-6.10389e-06	1.22078e-06	-1.22078e-06	-3.72337e-05	-6.71428e-06	1.89221e-05	6.10389e-07	-0.000154428	3.35714e-06	0.000247207
27	8	0	-1.43441e-05	5.4935e-06	-2.96039e-05	1.03766e-05	-4.88311e-06	1.83117e-06	-1.52597e-06	-5.58506e-05	-5.79869e-06	2.56363e-05	0	-0.000152902	3.05194e-06	0.000155039
27	9	0	-1.43441e-05	2.13636e-06	-2.47207e-05	1.83117e-06	-4.57792e-06	4.27272e-06	-9.15583e-07	-4.30324e-05	-3.66233e-06	1.73961e-05	-1.52597e-06	-8.637e-05	2.74675e-06	-1.83117e-05
27	10	0	-1.83117e-05	-2.74675e-06	-2.10584e-05	-1.00714e-05	-6.10389e-06	6.40908e-06	6.10389e-07	-1.67857e-05	0	9.15583e-07	-2.44156e-06	-6.10389e-07	2.13636e-06	-0.000165415
27	11	0	-2.44156e-05	-6.71428e-06	-2.1974e-05	-1.64805e-05	-5.4935e-06	6.40908e-06	3.35714e-06	3.66233e-06	5.4935e-06	-1.12922e-05	-2.13636e-06	4.88311e-05	1.83117e-06	-0.000226149
27	12	0	-1.98376e-05	-7.32467e-06	-2.22792e-05	-1.55649e-05	-9.15583e-07	3.66233e-06	5.4935e-06	1.67857e-05	1.00714e-05	-1.52597e-05	-1.52597e-06	5.6461e-05	1.52597e-06	-0.000236831
27	13	0	3.05194e-07	-4.88311e-06	-1.31234e-05	-1.31234e-05	5.1883e-06	9.15583e-07	5.4935e-06	2.44156e-05	1.19026e-05	-1.43441e-05	-1.22078e-06	6.04285e-05	1.83117e-06	-0.000244766
27	14	0	2.47207e-05	-3.05194e-06	8.24025e-06	-1.22078e-05	8.85064e-06	3.05194e-07	5.1883e-06	2.38052e-05	1.00714e-05	-1.22078e-05	-9.15583e-07	8.42337e-05	2.44156e-06	-0.000239578
27	15	0	3.75389e-05	-3.05194e-06	3.38766e-05	-1.03766e-05	7.62986e-06	1.22078e-06	4.57792e-06	1.52597e-05	5.79869e-06	-1.00714e-05	-9.15583e-07	0.000105597	2.74675e-06	-0.000192578
27	16	0	3.47922e-05	-2.44156e-06	5.3409e-05	-6.71428e-06	3.96753e-06	9.15583e-07	3.66233e-06	6.71428e-06	1.52597e-06	-8.54544e-06	-6.10389e-07	9.12531e-05	2.74675e-06	-0.000117805
27	17	0	2.50259e-05	-3.05194e-07	6.16493e-05	-3.96753e-06	-9.15583e-07	-9.15583e-07	1.52597e-06	2.74675e-06	-1.22078e-06	-8.85064e-06	-3.05194e-07	4.57792e-05	2.13636e-06	-5.15779e-05
27	18	0	1.49545e-05	2.44156e-06	5.85973e-05	-3.96753e-06	-6.71428e-06	-2.13636e-06	-6.10389e-07	9.15583e-07	-3.96753e-06	-8.85064e-06	6.10389e-07	1.83117e-06	1.83117e-06	2.44156e-06
27	19	0	3.05194e-06	2.74675e-06	4.88311e-05	-4.57792e-06	-1.15974e-05	-6.10389e-07	-2.44156e-06	-6.10389e-07	-7.01947e-06	-7.62986e-06	1.52597e-06	-3.02142e-05	1.83117e-06	6.4396e-05
28	0	0	-1.06818e-05	1.52597e-06	3.87597e-05	-9.15583e-07	-1.34286e-05	1.52597e-06	-4.27272e-06	1.22078e-06	-1.06818e-05	-5.79869e-06	1.22078e-06	-6.95843e-05	3.05194e-06	0.000128487
28	1	0	-2.01428e-05	1.83117e-06	3.38766e-05	5.79869e-06	-1.15974e-05	3.35714e-06	-7.01947e-06	7.32467e-06	-1.31234e-05	-4.27272e-06	3.05194e-07	-0.000117805	3.96753e-06	0.000166026
28	2	0	-2.01428e-05	3.66233e-06	3.38766e-05	1.12922e-05	-9.15583e-06	5.1883e-06	-9.46103e-06	1.06818e-05	-1.31234e-05	-2.44156e-06	0	-0.000141915	4.27272e-06	0.00017213
28	3	0	-1.55649e-05	4.57792e-06	3.2961e-05	1.19026e-05	-8.85064e-06	7.93505e-06	-1.00714e-05	7.93505e-06	-1.15974e-05	-3.05194e-07	-3.05194e-07	-0.000125435	3.66233e-06	0.000170604
28	4	0	-1.49545e-05	3.05194e-06	2.68571e-05	9.15583e-06	-9.15583e-06	1.00714e-05	-8.54544e-06	4.57792e-06	-1.03766e-05	-3.05194e-07	-9.15583e-07	-0.000109565	2.74675e-06	0.00017335
28	5	0	-1.86169e-05	9.15583e-07	1.86169e-05	6.71428e-06	-8.85064e-06	9.76622e-06	-7.32467e-06	5.4935e-06	-8.85064e-06	-2.13636e-06	-1.83117e-06	-0.000138863	2.44156e-06	0.000160532
28	6	0	-1.95324e-05	0	1.0987e-05	6.40908e-06	-7.32467e-06	8.54544e-06	-7.32467e-06	7.32467e-06	-6.71428e-06	-3.05194e-06	-2.44156e-06	-0.000185253	1.52597e-06	0.000113838
28	7	0	-1.61753e-05	0	2.44156e-06	6.40908e-06	-6.10389e-06	8.54544e-06	-7.32467e-06	5.79869e-06	-5.1883e-06	-2.44156e-06	-2.74675e-06	-0.000175182	0	4.36428e-05
28	8	0	-1.43441e-05	-3.05194e-07	-8.85064e-06	5.4935e-06	-3.35714e-06	9.76622e-06	-6.71428e-06	1.83117e-06	-5.79869e-06	-3.96753e-06	-2.44156e-06	-9.46103e-05	-1.22078e-06	-2.35e-05
28	9	0	-1.58701e-05	-1.22078e-06	-2.01428e-05	3.35714e-06	1.22078e-06	1.00714e-05	-5.4935e-06	0	-7.32467e-06	-8.85064e-06	-2.44156e-06	-1.00714e-05	-1.52597e-06	-7.26363e-05
28	10	0	-1.58701e-05	-2.13636e-06	-2.38052e-05	3.05194e-06	5.1883e-06	9.46103e-06	-4.27272e-06	0	-6.71428e-06	-1.40389e-05	-1.83117e-06	2.1974e-05	0	-0.000103156
28	11	0	-9.76622e-06	-2.74675e-06	-1.89221e-05	4.57792e-06	4.57792e-06	9.15583e-06	-2.74675e-06	-3.05194e-07	-3.96753e-06	-1.55649e-05	0	2.62467e-05	2.13636e-06	-0.000120552
28	12	0	-3.05194e-07	-3.05194e-06	-1.22078e-05	4.88311e-06	3.05194e-07	9.76622e-06	-6.10389e-07	1.22078e-06	-1.52597e-06	-1.46493e-05	1.83117e-06	5.3409e-05	3.35714e-06	-0.000131844
28	13	0	6.71428e-06	-3.35714e-06	-9.15583e-06	9.15583e-07	-2.74675e-06	9.76622e-06	0	6.10389e-06	-1.83117e-06	-1.43441e-05	3.66233e-06	9.7357e-05	3.05194e-06	-0.000138253
28	14	0	7.93505e-06	-4.88311e-06	-8.85064e-06	-7.01947e-06	-3.35714e-06	7.93505e-06	-1.52597e-06	1.00714e-05	-3.35714e-06	-1.37337e-05	3.66233e-06	0.000106513	1.83117e-06	-0.000126045
28	15	0	4.57792e-06	-7.62986e-06	-9.15583e-06	-1.67857e-05	-3.66233e-06	5.1883e-06	-3.96753e-06	8.54544e-06	-3.96753e-06	-1.15974e-05	2.74675e-06	5.61558e-05	1.22078e-06	-8.20973e-05
28	16	0	3.05194e-07	-9.76622e-06	-9.76622e-06	-2.44156e-05	-5.1883e-06	1.52597e-06	-4.27272e-06	2.74675e-06	-3.96753e-06	-7.93505e-06	1.83117e-06	-1.95324e-05	1.22078e-06	-2.22792e-05
28	17	0	-2.74675e-06	-9.46103e-06	-1.22078e-05	-2.62467e-05	-6.40908e-06	-3.35714e-06	-3.05194e-06	-1.22078e-06	-4.27272e-06	-5.1883e-06	9.15583e-07	-7.11103e-05	1.52597e-06	1.40389e-05
28	18	0	-5.1883e-06	-7.01947e-06	-1.49545e-05	-2.16688e-05	-4.57792e-06	-9.46103e-06	-2.74675e-06	-6.10389e-07	-5.4935e-06	-3.66233e-06	0	-7.23311e-05	9.15583e-07	1.28182e-05
28	19	0	-6.71428e-06	-5.1883e-06	-1.49545e-05	-1.43441e-05	-2.13636e-06	-1.31234e-05	-3.05194e-06	3.35714e-06	-6.40908e-06	-3.05194e-06	0	-2.96039e-05	3.05194e-07	3.05194e-06
29	0	0	-3.96753e-06	-3.96753e-06	-9.76622e-06	-8.85064e-06	-9.15583e-07	-1.12922e-05	-3.35714e-06	7.32467e-06	-6.40908e-06	-2.44156e-06	9.15583e-07	3.32662e-05	0	1.0987e-05
29	1	0	7.01947e-06	-1.22078e-06	-3.05194e-07	-6.10389e-06	0	-5.79869e-06	-3.05194e-06	9.76622e-06	-6.10389e-06	-1.52597e-06	1.83117e-06	8.75908e-05	3.05194e-07	2.01428e-05
29	2	0	2.16688e-05	1.83117e-06	7.32467e-06	-3.05194e-06	1.83117e-06	-6.10389e-07	-2.74675e-06	1.0987e-05	-5.79869e-06	0	1.83117e-06	0.000114448	6.10389e-07	4.27272e-06
29	3	0	2.53311e-05	3.35714e-06	6.10389e-06	3.05194e-07	3.96753e-06	1.52597e-06	-3.05194e-06	1.2513e-05	-4.88311e-06	1.52597e-06	1.22078e-06	0.000115669	6.10389e-07	-2.07532e-05
29	4	0	1.06818e-05	1.83117e-06	-4.57792e-06	2.13636e-06	3.66233e-06	1.22078e-06	-3.05194e-06	1.58701e-05	-3.35714e-06	3.05194e-07	6.10389e-07	0.000104376	0	-1.95324e-05
29	5	0	-1.34286e-05	0	-1.58701e-05	3.05194e-07	2.44156e-06	1.22078e-06	-3.05194e-06	1.86169e-05	-2.44156e-06	-3.35714e-06	6.10389e-07	8.97272e-05	0	5.79869e-06
29	6	0	-3.35714e-05	-3.05194e-07	-1.67857e-05	-2.44156e-06	3.05194e-06	3.05194e-06	-3.66233e-06	1.70909e-05	-2.44156e-06	-6.71428e-06	6.10389e-07	7.11103e-05	0	1.70909e-05
29	7	0	-4.60844e-05	-9.15583e-07	-1.00714e-05	-5.1883e-06	5.1883e-06	5.79869e-06	-3.96753e-06	1.03766e-05	-2.13636e-06	-6.71428e-06	6.10389e-07	4.94415e-05	0	-2.74675e-06
29	8	0	-5.40194e-05	-2.13636e-06	-6.71428e-06	-7.01947e-06	5.4935e-06	7.01947e-06	-3.35714e-06	5.1883e-06	-1.83117e-06	-4.88311e-06	9.15583e-07	3.4487e-05	-6.10389e-07	-3.11298e-05
29	9	0	-5.37142e-05	-2.13636e-06	-9.46103e-06	-6.40908e-06	3.66233e-06	5.1883e-06	-2.13636e-06	6.10389e-06	-2.74675e-06	-4.57792e-06	1.22078e-06	2.99091e-05	-1.22078e-06	-4.79155e-05
29	10	0	-3.96753e-05	3.05194e-07	-1.00714e-05	-1.22078e-06	1.83117e-06	1.52597e-06	-2.13636e-06	1.03766e-05	-3.66233e-06	-5.79869e-06	6.10389e-07	2.31948e-05	-1.52597e-06	-5.98181e-05
29	11	0	-1.67857e-05	3.35714e-06	-4.57792e-06	6.40908e-06	9.15583e-07	-1.52597e-06	-2.74675e-06	1.06818e-05	-3.66233e-06	-6.71428e-06	0	-3.05194e-06	-1.83117e-06	-7.20259e-05
29	12	0	0	3.96753e-06	6.10389e-07	1.03766e-05	-6.10389e-07	-3.35714e-06	-2.74675e-06	5.79869e-06	-2.44156e-06	-4.88311e-06	-6.10389e-07	-4.45584e-05	-2.13636e-06	-7.72142e-05
29	13	0	7.62986e-06	2.13636e-06	2.13636e-06	6.71428e-06	-1.83117e-06	-3.66233e-06	-1.52597e-06	2.44156e-06	-1.22078e-06	-2.44156e-06	-3.05194e-07	-6.71428e-05	-2.44156e-06	-8.08765e-05
29	14	0	2.01428e-05	0	3.96753e-06	9.15583e-07	0	-4.27272e-06	0	4.27272e-06	-9.15583e-07	-6.10389e-07	0	-4.42532e-05	-2.74675e-06	-9.97986e-05
29	15	0	4.5474e-05	-2.44156e-06	1.03766e-05	-2.44156e-06	4.27272e-06	-5.1883e-06	1.22078e-06	6.71428e-06	0	3.05194e-07	-6.10389e-07	7.32467e-06	-2.44156e-06	-0.000127876
29	16	0	6.77532e-05	-5.4935e-06	1.61753e-05	-3.66233e-06	6.10389e-06	-4.57792e-06	2.44156e-06	3.96753e-06	2.74675e-06	1.83117e-06	-3.05194e-07	4.60844e-05	-1.83117e-06	-0.000134591
29	17	0	6.77532e-05	-7.62986e-06	1.43441e-05	-3.05194e-06	1.22078e-06	-1.52597e-06	3.05194e-06	-1.52597e-06	5.4935e-06	3.66233e-06	3.05194e-07	5.00519e-05	-1.22078e-06	-0.000115363
29	18	0	4.5474e-05	-5.79869e-06	6.10389e-06	-6.10389e-07	-7.01947e-06	2.74675e-06	3.05194e-06	-3.66233e-06	6.40908e-06	3.96753e-06	9.15583e-07	3.17402e-05	-1.22078e-06	-0.000103156
29	19	0	1.98376e-05	-2.13636e-06	-9.15583e-07	1.22078e-06	-1.22078e-05	6.40908e-06	2.74675e-06	-2.13636e-06	6.10389e-06	3.05194e-06	0	7.01947e-06	-1.22078e-06	-0.00011048
30	0	0	5.1883e-06	0	-4.27272e-06	-9.15583e-07	-1.06818e-05	7.93505e-06	2.13636e-06	-1.83117e-06	5.79869e-06	3.35714e-06	-9.15583e-07	-2.25844e-05	-6.10389e-07	-9.94934e-05
30	1	0	-1.22078e-06	0	-2.74675e-06	-5.4935e-06	-5.1883e-06	8.54544e-06	1.52597e-06	-3.05194e-06	4.88311e-06	4.27272e-06	-6.10389e-07	-5.40194e-05	0	-3.99805e-05
30	2	0	-8.24025e-06	0	2.44156e-06	-5.79869e-06	-6.10389e-07	9.46103e-06	1.83117e-06	-3.05194e-07	3.05194e-06	1.52597e-06	6.10389e-07	-7.44674e-05	-3.05194e-07	3.50974e-05
30	3	0	-1.67857e-05	3.05194e-07	7.93505e-06	-3.35714e-06	-3.05194e-07	1.03766e-05	2.44156e-06	7.32467e-06	1.83117e-06	-6.71428e-06	1.22078e-06	-8.11817e-05	-9.15583e-07	6.68376e-05
30	4	0	-2.44156e-05	-3.05194e-07	6.71428e-06	-8.85064e-06	-3.05194e-06	1.06818e-05	2.44156e-06	1.34286e-05	6.10389e-07	-1.46493e-05	1.52597e-06	-8.51492e-05	-1.22078e-06	4.3948e-05
30	5	0	-2.86883e-05	-1.22078e-06	9.15583e-07	-2.1974e-05	-4.88311e-06	1.06818e-05	0	1.28182e-05	-2.13636e-06	-1.28182e-05	2.13636e-06	-8.82012e-05	-9.15583e-07	2.74675e-06
30	6	0	-2.71623e-05	2.13636e-06	9.15583e-07	-2.62467e-05	-4.27272e-06	1.00714e-05	-4.27272e-06	9.76622e-06	-6.10389e-06	-9.15583e-07	2.74675e-06	-7.99609e-05	-9.15583e-07	-2.16688e-05
30	7	0	-1.77013e-05	9.46103e-06	1.06818e-05	-1.0987e-05	-3.05194e-06	9.46103e-06	-6.40908e-06	9.46103e-06	-8.24025e-06	9.76622e-06	2.44156e-06	-6.37856e-05	-1.52597e-06	-1.77013e-05
30	8	0	-4.27272e-06	1.31234e-05	2.16688e-05	8.85064e-06	-5.4935e-06	8.54544e-06	-4.88311e-06	1.00714e-05	-6.40908e-06	7.93505e-06	1.52597e-06	-5.76817e-05	-2.13636e-06	1.70909e-05
30	9	0	3.66233e-06	8.54544e-06	2.35e-05	1.28182e-05	-9.46103e-06	9.15583e-06	-2.13636e-06	1.00714e-05	-3.66233e-06	-4.88311e-06	6.10389e-07	-6.10389e-05	-2.74675e-06	6.80584e-05
30	10	0	3.05194e-06	-3.05194e-07	1.98376e-05	1.22078e-06	-1.03766e-05	1.00714e-05	-1.22078e-06	1.15974e-05	-3.05194e-06	-1.83117e-05	0	-4.51688e-05	-3.05194e-06	9.97986e-05
30	11	0	1.22078e-06	-7.32467e-06	1.83117e-05	-7.93505e-06	-7.32467e-06	9.15583e-06	-2.13636e-06	1.43441e-05	-3.35714e-06	-2.28896e-05	-1.22078e-06	6.10389e-07	-2.44156e-06	9.36947e-05
30	12	0	3.96753e-06	-1.19026e-05	1.80065e-05	-6.10389e-06	-5.79869e-06	5.4935e-06	-2.13636e-06	1.34286e-05	-1.52597e-06	-1.83117e-05	-2.13636e-06	4.27272e-05	-1.83117e-06	8.20973e-05
30	13	0	9.76622e-06	-1.70909e-05	1.46493e-05	-9.15583e-07	-1.00714e-05	6.10389e-07	-9.15583e-07	7.62986e-06	6.10389e-07	-9.15583e-06	-2.44156e-06	4.12012e-05	-1.83117e-06	0.000107428
30	14	0	1.61753e-05	-2.28896e-05	1.37337e-05	2.44156e-06	-1.67857e-05	-5.1883e-06	-9.15583e-07	3.35714e-06	1.22078e-06	6.10389e-07	-3.35714e-06	-6.10389e-07	-2.74675e-06	0.000156565
30	15	0	2.77727e-05	-2.68571e-05	2.28896e-05	7.32467e-06	-2.01428e-05	-1.37337e-05	-1.52597e-06	2.74675e-06	3.05194e-07	8.85064e-06	-4.88311e-06	-4.36428e-05	-3.66233e-06	0.000174266
30	16	0	4.36428e-05	-2.74675e-05	3.69285e-05	1.37337e-05	-2.0448e-05	-2.25844e-05	-1.22078e-06	3.05194e-07	9.15583e-07	1.34286e-05	-5.4935e-06	-5.85973e-05	-3.96753e-06	0.000143441
30	17	0	5.06623e-05	-2.38052e-05	4.27272e-05	1.46493e-05	-2.07532e-05	-2.47207e-05	0	-3.96753e-06	3.35714e-06	1.43441e-05	-4.27272e-06	-4.85259e-05	-4.27272e-06	0.00010224
30	18	0	3.72337e-05	-1.43441e-05	3.35714e-05	9.76622e-06	-2.1974e-05	-1.67857e-05	1.22078e-06	-3.05194e-06	5.4935e-06	1.31234e-05	-2.74675e-06	-2.99091e-05	-4.88311e-06	8.17921e-05
30	19	0	1.12922e-05	1.52597e-06	1.67857e-05	6.71428e-06	-1.86169e-05	-4.88311e-06	2.13636e-06	3.05194e-06	7.32467e-06	1.22078e-05	-2.13636e-06	-1.58701e-05	-5.1883e-06	6.86687e-05
31	0	0	-4.88311e-06	1.70909e-05	4.57792e-06	7.01947e-06	-7.32467e-06	6.10389e-07	4.27272e-06	2.44156e-06	1.15974e-05	1.15974e-05	-1.83117e-06	-6.40908e-06	-3.35714e-06	4.63895e-05
31	1	0	-1.22078e-06	2.31948e-05	3.96753e-06	1.83117e-06	1.00714e-05	-3.05194e-07	8.54544e-06	-8.24025e-06	1.92272e-05	1.19026e-05	-6.10389e-07	1.03766e-05	-6.10389e-07	2.92987e-05
31	2	0	1.64805e-05	1.80065e-05	1.49545e-05	-1.2513e-05	3.08246e-05	-3.05194e-06	1.40389e-05	-9.15583e-06	2.74675e-05	1.19026e-05	6.10389e-07	4.60844e-05	0	3.02142e-05
31	3	0	4.27272e-05	8.54544e-06	3.35714e-05	-2.53311e-05	4.91363e-05	-3.66233e-06	1.80065e-05	1.31234e-05	3.32662e-05	1.19026e-05	6.10389e-07	9.00324e-05	-3.05194e-07	2.99091e-05
31	4	0	7.62986e-05	1.83117e-06	5.58506e-05	-2.68571e-05	5.92077e-05	-3.35714e-06	1.92272e-05	3.87597e-05	3.47922e-05	1.03766e-05	0	0.000112922	-9.15583e-07	1.15974e-05
31	5	0	0.00010926	-3.05194e-06	8.05713e-05	-2.28896e-05	5.40194e-05	-2.44156e-06	1.67857e-05	3.57077e-05	3.02142e-05	7.01947e-06	-3.05194e-07	8.85064e-05	0	-1.22078e-06
31	6	0	0.000123299	-8.54544e-06	0.000105292	-2.22792e-05	3.26558e-05	6.10389e-07	1.0987e-05	4.57792e-06	2.07532e-05	3.05194e-06	3.05194e-07	1.77013e-05	9.15583e-07	3.11298e-05
31	7	0	0.000108039	-1.22078e-05	0.000114143	-2.35e-05	3.96753e-06	5.79869e-06	4.27272e-06	-2.74675e-05	9.15583e-06	0	9.15583e-07	-6.95843e-05	3.05194e-07	0.000108344
31	8	0	7.47726e-05	-1.00714e-05	9.15583e-05	-1.77013e-05	-1.98376e-05	8.85064e-06	-1.22078e-06	-5.12727e-05	3.05194e-07	-9.15583e-07	3.05194e-07	-0.000129708	-9.15583e-07	0.00018037
31	9	0	4.3948e-05	-3.05194e-06	4.42532e-05	-5.79869e-06	-3.23506e-05	6.71428e-06	-6.10389e-06	-8.17921e-05	-5.79869e-06	1.22078e-06	0	-0.000126045	-1.52597e-06	0.000191052
31	10	0	2.47207e-05	1.52597e-06	0	3.05194e-06	-3.50974e-05	3.35714e-06	-1.19026e-05	-0.000120857	-1.22078e-05	5.4935e-06	0	-5.73766e-05	-9.15583e-07	0.000121773
31	11	0	1.15974e-05	0	-2.89935e-05	3.96753e-06	-3.38766e-05	2.74675e-06	-1.70909e-05	-0.000137643	-2.01428e-05	7.93505e-06	0	3.47922e-05	-3.05194e-07	-1.83117e-06
31	12	0	-9.15583e-07	-4.27272e-06	-5.92077e-05	9.15583e-07	-3.02142e-05	4.57792e-06	-2.07532e-05	-0.000108039	-2.62467e-05	6.10389e-06	3.05194e-07	9.5831e-05	0	-0.000125435
31	13	0	-1.43441e-05	-5.79869e-06	-0.000107123	0	-2.35e-05	5.4935e-06	-2.16688e-05	-5.06623e-05	-2.83831e-05	2.74675e-06	1.52597e-06	0.000104071	-6.10389e-07	-0.000196545
31	14	0	-2.74675e-05	-3.05194e-06	-0.000156565	2.74675e-06	-1.31234e-05	4.57792e-06	-2.16688e-05	-7.62986e-06	-2.71623e-05	1.83117e-06	1.83117e-06	8.33181e-05	-1.22078e-06	-0.000197461
31	15	0	-3.96753e-05	9.15583e-07	-0.000177318	7.01947e-06	-3.66233e-06	2.13636e-06	-2.10584e-05	3.66233e-06	-2.41104e-05	3.66233e-06	0	7.11103e-05	-9.15583e-07	-0.000147104
31	16	0	-4.85259e-05	3.35714e-06	-0.000164195	1.00714e-05	9.15583e-07	-9.15583e-07	-1.92272e-05	2.44156e-06	-1.95324e-05	4.27272e-06	-1.83117e-06	7.99609e-05	-6.10389e-07	-6.98895e-05
31	17	0	-5.27986e-05	3.05194e-06	-0.000137948	9.76622e-06	6.10389e-07	-4.88311e-06	-1.58701e-05	7.62986e-06	-1.43441e-05	1.22078e-06	-2.44156e-06	8.51492e-05	-3.05194e-07	2.47207e-05
31	18	0	-5.3409e-05	1.83117e-06	-0.000112922	7.01947e-06	-1.52597e-06	-6.71428e-06	-1.22078e-05	1.49545e-05	-9.76622e-06	-9.15583e-07	-1.22078e-06	5.61558e-05	-1.22078e-06	0.000124825
31	19	0	-5.15779e-05	2.13636e-06	-8.72856e-05	6.40908e-06	-1.52597e-06	-6.40908e-06	-9.46103e-06	9.46103e-06	-6.40908e-06	9.15583e-07	-6.10389e-07	-1.22078e-06	-1.52597e-06	0.000194104
32	0	0	-4.82207e-05	3.35714e-06	-6.07337e-05	9.46103e-06	2.44156e-06	-6.10389e-06	-8.54544e-06	-7.01947e-06	-4.57792e-06	7.32467e-06	-1.22078e-06	-3.75389e-05	-9.15583e-07	0.000195935
32	1	0	-4.30324e-05	4.88311e-06	-4.05909e-05	1.12922e-05	8.85064e-06	-7.93505e-06	-9.15583e-06	-1.64805e-05	-3.66233e-06	1.15974e-05	-2.74675e-06	-7.62986e-06	0	0.000132454
32	2	0	-3.75389e-05	5.79869e-06	-2.96039e-05	9.15583e-06	1.31234e-05	-1.0987e-05	-9.76622e-06	-6.10389e-06	-2.74675e-06	9.46103e-06	-3.35714e-06	7.35519e-05	-9.15583e-07	5.09675e-05
32	3	0	-3.26558e-05	5.79869e-06	-2.13636e-05	5.79869e-06	1.28182e-05	-1.12922e-05	-7.93505e-06	1.46493e-05	-6.10389e-07	3.96753e-06	-3.66233e-06	0.00014161	-1.83117e-06	9.15583e-07
32	4	0	-2.65519e-05	4.88311e-06	-9.46103e-06	5.79869e-06	1.06818e-05	-7.93505e-06	-3.66233e-06	2.92987e-05	2.74675e-06	0	-3.05194e-06	0.000146188	-9.15583e-07	-4.88311e-06
32	5	0	-1.55649e-05	3.66233e-06	3.66233e-06	6.71428e-06	9.76622e-06	-3.66233e-06	9.15583e-07	3.17402e-05	8.24025e-06	-9.15583e-07	-1.83117e-06	9.24739e-05	1.22078e-06	6.71428e-06
32	6	0	-9.15583e-07	1.52597e-06	1.46493e-05	3.05194e-06	1.19026e-05	-3.05194e-07	3.66233e-06	2.92987e-05	1.31234e-05	-3.05194e-07	0	1.98376e-05	2.44156e-06	7.32467e-06
32	7	0	1.12922e-05	0	2.07532e-05	-3.35714e-06	1.55649e-05	1.22078e-06	4.27272e-06	2.86883e-05	1.61753e-05	0	2.13636e-06	-3.11298e-05	1.83117e-06	-6.10389e-06
32	8	0	1.46493e-05	9.15583e-07	2.0448e-05	-6.10389e-06	1.83117e-05	2.13636e-06	3.96753e-06	2.92987e-05	1.80065e-05	3.05194e-07	2.74675e-06	-3.69285e-05	6.10389e-07	-1.0987e-05
32	9	0	6.40908e-06	4.27272e-06	1.43441e-05	-1.22078e-06	1.83117e-05	1.52597e-06	4.57792e-06	2.89935e-05	1.98376e-05	9.15583e-07	2.13636e-06	9.15583e-07	3.05194e-07	6.40908e-06
32	10	0	-7.62986e-06	7.93505e-06	6.71428e-06	7.32467e-06	1.43441e-05	6.10389e-07	5.4935e-06	2.71623e-05	2.10584e-05	9.15583e-07	3.05194e-07	4.45584e-05	3.05194e-07	2.96039e-05
32	11	0	-1.86169e-05	9.15583e-06	9.15583e-07	1.37337e-05	6.71428e-06	1.22078e-06	6.10389e-06	2.22792e-05	2.10584e-05	0	-9.15583e-07	5.06623e-05	6.10389e-07	2.96039e-05
32	12	0	-2.13636e-05	8.54544e-06	-4.57792e-06	1.55649e-05	-1.83117e-06	2.44156e-06	5.79869e-06	1.40389e-05	1.95324e-05	-1.52597e-06	-9.15583e-07	2.41104e-05	6.10389e-07	0
32	13	0	-1.73961e-05	7.62986e-06	-1.0987e-05	1.40389e-05	-7.32467e-06	1.83117e-06	4.27272e-06	7.62986e-06	1.64805e-05	-2.44156e-06	0	1.55649e-05	0	-3.87597e-05
32	14	0	-1.00714e-05	6.71428e-06	-1.46493e-05	1.15974e-05	-8.54544e-06	-6.10389e-07	2.13636e-06	8.24025e-06	1.22078e-05	-4.27272e-06	3.05194e-07	5.31038e-05	0	-6.71428e-05
32	15	0	-1.52597e-06	4.88311e-06	-1.43441e-05	8.85064e-06	-8.54544e-06	-3.05194e-06	0	1.19026e-05	7.62986e-06	-7.01947e-06	0	0.000103766	-3.05194e-07	-7.96557e-05
32	16	0	7.01947e-06	1.22078e-06	-1.28182e-05	7.01947e-06	-9.76622e-06	-3.96753e-06	-1.83117e-06	1.0987e-05	5.4935e-06	-8.85064e-06	-9.15583e-07	0.000118415	3.05194e-07	-8.05713e-05
32	17	0	1.31234e-05	-1.52597e-06	-1.00714e-05	5.79869e-06	-1.2513e-05	-4.88311e-06	-2.13636e-06	7.93505e-06	6.71428e-06	-8.54544e-06	-9.15583e-07	9.15583e-05	9.15583e-07	-7.72142e-05
32	18	0	1.2513e-05	-2.74675e-06	0	4.27272e-06	-1.52597e-05	-6.71428e-06	-1.22078e-06	8.54544e-06	9.15583e-06	-8.24025e-06	-3.05194e-07	5.37142e-05	3.05194e-07	-8.45388e-05
32	19	0	6.71428e-06	-2.44156e-06	1.98376e-05	2.44156e-06	-1.70909e-05	-7.32467e-06	0	1.22078e-05	1.00714e-05	-1.0987e-05	0	2.59415e-05	0	-0.000115058
33	0	0	3.05194e-06	-2.13636e-06	4.02857e-05	1.22078e-06	-1.70909e-05	-4.57792e-06	0	1.37337e-05	8.54544e-06	-1.46493e-05	-3.05194e-07	6.71428e-06	0	-0.000163279
33	1	0	4.27272e-06	-2.13636e-06	4.69999e-05	9.15583e-07	-1.43441e-05	-6.10389e-07	-3.05194e-07	1.73961e-05	5.79869e-06	-1.40389e-05	-3.05194e-07	-5.4935e-06	3.05194e-07	-0.000208753
33	2	0	4.88311e-06	-2.44156e-06	3.60129e-05	1.22078e-06	-9.76622e-06	2.13636e-06	-9.15583e-07	2.99091e-05	3.66233e-06	-8.85064e-06	0	-5.1883e-06	0	-0.000244461
33	3	0	-2.13636e-06	-3.05194e-06	1.67857e-05	1.52597e-06	-4.88311e-06	3.66233e-06	-9.15583e-07	4.21168e-05	3.96753e-06	-3.66233e-06	3.05194e-07	8.85064e-06	0	-0.000278032
33	4	0	-1.2513e-05	-3.35714e-06	4.27272e-06	2.13636e-06	3.05194e-07	5.1883e-06	9.15583e-07	3.90649e-05	7.62986e-06	0	1.52597e-06	2.68571e-05	9.15583e-07	-0.000300922
33	5	0	-1.12922e-05	-1.52597e-06	9.15583e-06	4.27272e-06	7.93505e-06	6.10389e-06	4.27272e-06	2.50259e-05	1.28182e-05	5.79869e-06	2.44156e-06	2.89935e-05	1.83117e-06	-0.000281694
33	6	0	8.85064e-06	2.44156e-06	3.23506e-05	7.32467e-06	1.55649e-05	5.4935e-06	6.40908e-06	1.70909e-05	1.70909e-05	1.70909e-05	2.74675e-06	5.4935e-06	2.74675e-06	-0.000213026
33	7	0	3.60129e-05	5.1883e-06	5.79869e-05	9.15583e-06	1.70909e-05	5.1883e-06	6.71428e-06	1.37337e-05	1.80065e-05	2.68571e-05	1.22078e-06	-2.83831e-05	3.35714e-06	-0.000143747
33	8	0	4.94415e-05	3.96753e-06	6.5922e-05	9.76622e-06	1.06818e-05	7.01947e-06	5.79869e-06	-4.27272e-06	1.70909e-05	2.83831e-05	0	-4.18116e-05	3.35714e-06	-0.000131234
33	9	0	4.12012e-05	9.15583e-07	5.06623e-05	9.46103e-06	2.74675e-06	9.46103e-06	5.4935e-06	-3.84545e-05	1.58701e-05	2.47207e-05	0	-2.07532e-05	2.44156e-06	-0.000161448
33	10	0	2.07532e-05	-9.15583e-07	2.74675e-05	8.24025e-06	0	9.46103e-06	4.88311e-06	-6.31752e-05	1.37337e-05	2.35e-05	9.15583e-07	9.46103e-06	3.05194e-07	-0.000153513
33	11	0	1.83117e-06	-2.44156e-06	1.43441e-05	5.4935e-06	3.05194e-07	9.15583e-06	1.52597e-06	-6.4396e-05	9.76622e-06	2.68571e-05	9.15583e-07	1.37337e-05	-9.15583e-07	-6.01233e-05
33	12	0	-8.85064e-06	-6.10389e-06	1.49545e-05	3.05194e-07	-6.10389e-07	1.15974e-05	-2.13636e-06	-6.07337e-05	4.88311e-06	2.89935e-05	0	-1.06818e-05	-6.10389e-07	6.86687e-05
33	13	0	-1.31234e-05	-1.06818e-05	2.0448e-05	-4.27272e-06	-4.27272e-06	1.40389e-05	-3.96753e-06	-6.68376e-05	3.05194e-06	2.53311e-05	-6.10389e-07	-4.08961e-05	0	0.000153208
33	14	0	-1.52597e-05	-1.19026e-05	1.98376e-05	-6.10389e-06	-6.71428e-06	1.15974e-05	-3.05194e-06	-6.68376e-05	4.27272e-06	1.80065e-05	-6.10389e-07	-6.89739e-05	0	0.000185253
33	15	0	-2.01428e-05	-9.15583e-06	8.54544e-06	-4.88311e-06	-6.71428e-06	4.27272e-06	-2.74675e-06	-4.2422e-05	6.10389e-06	1.19026e-05	-9.15583e-07	-0.000106208	-9.15583e-07	0.000227675
33	16	0	-2.96039e-05	-6.10389e-06	-9.46103e-06	-5.4935e-06	-6.40908e-06	-1.22078e-06	-3.35714e-06	-7.32467e-06	7.01947e-06	8.24025e-06	-1.83117e-06	-0.000148019	-1.52597e-06	0.000314045
33	17	0	-3.93701e-05	-5.1883e-06	-2.47207e-05	-8.85064e-06	-5.4935e-06	-1.83117e-06	-1.52597e-06	1.00714e-05	9.15583e-06	5.79869e-06	-2.13636e-06	-0.000161753	-1.52597e-06	0.000396142
33	18	0	-3.75389e-05	-3.35714e-06	-2.53311e-05	-9.76622e-06	-1.52597e-06	-2.44156e-06	3.35714e-06	1.00714e-05	1.43441e-05	4.57792e-06	-1.22078e-06	-0.000119941	-1.83117e-06	0.000402551
33	19	0	-1.89221e-05	1.22078e-06	-1.0987e-05	-3.66233e-06	5.4935e-06	-8.54544e-06	8.54544e-06	1.34286e-05	1.89221e-05	3.66233e-06	-3.05194e-07	-3.02142e-05	-1.52597e-06	0.000316181
34	0	0	6.10389e-06	6.40908e-06	7.01947e-06	5.79869e-06	1.06818e-05	-1.80065e-05	9.15583e-06	2.65519e-05	1.89221e-05	1.22078e-06	-6.10389e-07	7.23311e-05	-9.15583e-07	0.000173656
34	1	0	2.0448e-05	7.93505e-06	1.77013e-05	1.03766e-05	9.46103e-06	-2.28896e-05	6.10389e-06	3.54026e-05	1.40389e-05	-2.44156e-06	-1.52597e-06	0.000148019	-3.05194e-07	2.53311e-05
34	2	0	1.77013e-05	5.4935e-06	1.70909e-05	7.93505e-06	4.88311e-06	-2.13636e-05	3.35714e-06	3.20454e-05	1.00714e-05	-6.40908e-06	-1.22078e-06	0.000168773	-3.05194e-07	-8.637e-05
34	3	0	1.12922e-05	3.96753e-06	1.00714e-05	3.96753e-06	2.13636e-06	-1.61753e-05	1.83117e-06	2.65519e-05	8.54544e-06	-9.15583e-06	-3.05194e-07	0.000134286	0	-0.000131844
34	4	0	1.61753e-05	5.1883e-06	2.74675e-06	3.05194e-06	3.66233e-06	-1.2513e-05	0	2.56363e-05	6.40908e-06	-1.03766e-05	-6.10389e-07	7.3857e-05	1.22078e-06	-0.000113838
34	5	0	3.08246e-05	7.01947e-06	-1.52597e-06	3.66233e-06	7.93505e-06	-1.06818e-05	-1.52597e-06	2.13636e-05	2.74675e-06	-1.00714e-05	-1.52597e-06	2.44156e-05	1.52597e-06	-7.20259e-05
34	6	0	3.87597e-05	6.71428e-06	-4.27272e-06	2.74675e-06	1.15974e-05	-9.46103e-06	-1.22078e-06	9.46103e-06	0	-7.62986e-06	-9.15583e-07	-3.35714e-06	0	-4.73051e-05
34	7	0	3.20454e-05	4.88311e-06	-6.71428e-06	1.52597e-06	1.22078e-05	-7.93505e-06	3.05194e-07	-1.52597e-06	3.05194e-07	-3.35714e-06	1.22078e-06	-2.25844e-05	-1.52597e-06	-3.93701e-05
34	8	0	1.89221e-05	3.05194e-06	-8.85064e-06	1.22078e-06	9.46103e-06	-6.40908e-06	1.22078e-06	-3.05194e-06	2.44156e-06	0	2.74675e-06	-4.3948e-05	-9.15583e-07	-2.53311e-05
34	9	0	9.46103e-06	1.52597e-06	-1.12922e-05	9.15583e-07	3.66233e-06	-4.88311e-06	6.10389e-07	3.66233e-06	3.05194e-06	0	1.83117e-06	-6.22597e-05	6.10389e-07	3.05194e-07
34	10	0	0	-3.05194e-07	-1.95324e-05	-9.15583e-07	-1.52597e-06	-3.35714e-06	6.10389e-07	1.03766e-05	3.05194e-06	-2.13636e-06	3.05194e-07	-6.40908e-05	1.22078e-06	1.98376e-05
34	11	0	-1.73961e-05	-2.74675e-06	-4.02857e-05	-3.96753e-06	-3.66233e-06	-1.83117e-06	2.13636e-06	1.37337e-05	4.57792e-06	-5.79869e-06	0	-4.15064e-05	6.10389e-07	2.13636e-05
34	12	0	-3.72337e-05	-4.57792e-06	-6.62272e-05	-4.88311e-06	-3.05194e-06	-6.10389e-07	3.35714e-06	1.49545e-05	7.62986e-06	-8.85064e-06	9.15583e-07	-3.66233e-06	3.05194e-07	1.43441e-05
34	13	0	-4.66947e-05	-5.1883e-06	-7.8435e-05	-4.27272e-06	-2.13636e-06	-3.05194e-07	3.05194e-06	1.37337e-05	8.54544e-06	-1.03766e-05	1.52597e-06	2.0448e-05	9.15583e-07	1.40389e-05
34	14	0	-4.45584e-05	-3.96753e-06	-6.4396e-05	-3.96753e-06	-2.44156e-06	0	1.83117e-06	7.01947e-06	5.79869e-06	-9.76622e-06	1.52597e-06	8.54544e-06	3.05194e-07	2.71623e-05
34	15	0	-4.33376e-05	-1.52597e-06	-3.60129e-05	-4.57792e-06	-3.66233e-06	0	6.10389e-07	-3.35714e-06	2.44156e-06	-6.40908e-06	1.22078e-06	-2.50259e-05	-6.10389e-07	4.69999e-05
34	16	0	-4.85259e-05	0	-1.49545e-05	-4.88311e-06	-4.57792e-06	1.22078e-06	-3.05194e-07	-1.28182e-05	9.15583e-07	-1.83117e-06	3.05194e-07	-4.08961e-05	-1.22078e-06	6.7448e-05
34	17	0	-4.97467e-05	-3.05194e-07	-8.24025e-06	-4.57792e-06	-4.27272e-06	2.13636e-06	-3.05194e-07	-1.58701e-05	2.13636e-06	9.15583e-07	-1.52597e-06	-2.62467e-05	-9.15583e-07	9.15583e-05
34	18	0	-3.66233e-05	-2.13636e-06	-6.10389e-06	-3.66233e-06	-2.13636e-06	3.05194e-06	0	-1.28182e-05	3.66233e-06	1.22078e-06	-4.27272e-06	-1.31234e-05	-1.22078e-06	0.000124519
34	19	0	-1.28182e-05	-1.83117e-06	-3.05194e-07	-3.66233e-06	1.52597e-06	3.66233e-06	6.10389e-07	-6.71428e-06	4.27272e-06	-9.15583e-07	-5.4935e-06	-2.77727e-05	-2.13636e-06	0.000146799
35	0	0	6.71428e-06	6.10389e-07	6.71428e-06	-4.27272e-06	4.27272e-06	4.57792e-06	0	-1.52597e-06	3.35714e-06	-3.66233e-06	-5.4935e-06	-5.31038e-05	-3.05194e-06	0.000123909
35	1	0	1.46493e-05	2.44156e-06	1.0987e-05	-4.88311e-06	3.05194e-06	4.88311e-06	-1.22078e-06	1.52597e-06	1.52597e-06	-4.88311e-06	-3.96753e-06	-6.28701e-05	-2.44156e-06	5.55454e-05
35	2	0	1.22078e-05	9.15583e-07	1.06818e-05	-5.79869e-06	-2.13636e-06	4.57792e-06	-2.13636e-06	3.66233e-06	-3.05194e-07	-4.57792e-06	-1.83117e-06	-6.5922e-05	-1.83117e-06	-3.35714e-06
35	3	0	5.4935e-06	-2.13636e-06	7.01947e-06	-6.71428e-06	-7.62986e-06	4.57792e-06	-3.35714e-06	3.96753e-06	-2.74675e-06	-3.96753e-06	0	-7.62986e-05	-1.52597e-06	-7.62986e-06
35	4	0	0	-2.74675e-06	3.05194e-06	-7.01947e-06	-9.46103e-06	5.4935e-06	-4.88311e-06	3.35714e-06	-4.27272e-06	-2.74675e-06	6.10389e-07	-7.20259e-05	-1.22078e-06	1.28182e-05
35	5	0	-6.10389e-07	0	2.74675e-06	-5.79869e-06	-8.24025e-06	7.01947e-06	-5.1883e-06	4.88311e-06	-3.66233e-06	-9.15583e-07	6.10389e-07	-2.77727e-05	-6.10389e-07	-2.74675e-06
35	6	0	2.74675e-06	4.27272e-06	7.62986e-06	-2.74675e-06	-7.62986e-06	7.62986e-06	-3.05194e-06	9.76622e-06	-1.22078e-06	0	9.15583e-07	2.50259e-05	0	-4.85259e-05
35	7	0	6.71428e-06	7.32467e-06	1.34286e-05	2.13636e-06	-7.93505e-06	7.01947e-06	-3.05194e-07	1.49545e-05	9.15583e-07	6.10389e-07	2.13636e-06	2.44156e-05	-3.05194e-07	-5.1883e-05
35	8	0	8.54544e-06	1.00714e-05	1.37337e-05	8.85064e-06	-7.01947e-06	3.96753e-06	0	1.58701e-05	2.13636e-06	3.05194e-06	3.35714e-06	-3.99805e-05	-6.10389e-07	1.80065e-05
35	9	0	7.62986e-06	1.37337e-05	7.93505e-06	1.46493e-05	-3.35714e-06	-1.52597e-06	-9.15583e-07	1.49545e-05	2.13636e-06	1.03766e-05	3.66233e-06	-0.000108344	-1.22078e-06	0.000104071
35	10	0	2.13636e-06	1.61753e-05	2.44156e-06	1.58701e-05	0	-8.24025e-06	-1.22078e-06	1.80065e-05	9.15583e-07	1.83117e-05	3.66233e-06	-0.00012513	-1.83117e-06	0.000137948
35	11	0	-9.46103e-06	1.55649e-05	2.13636e-06	1.15974e-05	6.10389e-07	-1.15974e-05	-6.10389e-07	2.50259e-05	-9.15583e-07	2.01428e-05	3.35714e-06	-9.27791e-05	-2.44156e-06	0.000114753
35	12	0	-2.68571e-05	1.2513e-05	4.88311e-06	5.79869e-06	-1.52597e-06	-1.06818e-05	-6.10389e-07	2.80779e-05	-1.83117e-06	1.49545e-05	2.13636e-06	-4.27272e-05	-1.83117e-06	6.53116e-05
35	13	0	-4.33376e-05	1.00714e-05	7.32467e-06	2.13636e-06	-3.66233e-06	-8.24025e-06	-9.15583e-07	2.25844e-05	-9.15583e-07	1.00714e-05	3.05194e-07	5.79869e-06	-6.10389e-07	4.27272e-06
35	14	0	-5.31038e-05	9.76622e-06	7.62986e-06	6.10389e-07	-3.35714e-06	-7.32467e-06	3.05194e-07	1.2513e-05	1.52597e-06	8.24025e-06	0	4.51688e-05	-3.05194e-07	-6.10389e-05
35	15	0	-5.52402e-05	9.46103e-06	3.96753e-06	-9.15583e-07	-1.22078e-06	-7.32467e-06	3.35714e-06	4.57792e-06	3.35714e-06	2.74675e-06	1.52597e-06	6.07337e-05	-9.15583e-07	-0.00011048
35	16	0	-5.21882e-05	7.32467e-06	-2.44156e-06	-3.96753e-06	3.05194e-07	-6.10389e-06	4.88311e-06	-1.22078e-06	3.66233e-06	-1.06818e-05	2.44156e-06	4.60844e-05	-1.83117e-06	-0.000128792
35	17	0	-4.51688e-05	5.4935e-06	-7.93505e-06	-4.88311e-06	1.52597e-06	-3.96753e-06	4.57792e-06	-9.15583e-06	3.96753e-06	-2.77727e-05	1.83117e-06	1.52597e-05	-1.52597e-06	-0.000126045
35	18	0	-3.4487e-05	6.10389e-06	-7.32467e-06	-3.05194e-06	2.13636e-06	-2.74675e-06	4.27272e-06	-1.83117e-05	4.88311e-06	-3.84545e-05	1.52597e-06	-1.06818e-05	-9.15583e-07	-0.000113532
35	19	0	-2.0448e-05	8.24025e-06	-5.1883e-06	-9.15583e-07	2.44156e-06	-1.52597e-06	4.88311e-06	-2.31948e-05	6.10389e-06	-3.87597e-05	2.74675e-06	-2.50259e-05	-3.05194e-07	-8.54544e-05
36	0	0	-3.66233e-06	9.15583e-06	-7.93505e-06	-1.83117e-06	1.22078e-06	9.15583e-07	5.1883e-06	-2.22792e-05	6.40908e-06	-3.20454e-05	4.27272e-06	-2.96039e-05	0	-3.87597e-05
36	1	0	1.28182e-05	7.01947e-06	-1.58701e-05	-3.66233e-06	-3.05194e-06	4.88311e-06	4.88311e-06	-2.01428e-05	7.32467e-06	-2.31948e-05	4.88311e-06	-2.62467e-05	0	1.03766e-05
36	2	0	2.68571e-05	5.1883e-06	-1.83117e-05	-1.52597e-06	-8.24025e-06	6.40908e-06	4.88311e-06	-2.41104e-05	8.54544e-06	-1.52597e-05	4.88311e-06	-2.25844e-05	3.05194e-07	4.15064e-05
36	3	0	3.81493e-05	6.10389e-06	-1.06818e-05	4.88311e-06	-9.76622e-06	5.79869e-06	5.79869e-06	-3.26558e-05	9.15583e-06	-1.0987e-05	5.4935e-06	-3.4487e-05	9.15583e-07	4.51688e-05
36	4	0	5.12727e-05	9.15583e-06	0	9.46103e-06	-6.40908e-06	6.40908e-06	6.40908e-06	-3.38766e-05	8.85064e-06	-1.2513e-05	6.40908e-06	-6.80584e-05	1.83117e-06	1.83117e-05
36	5	0	6.68376e-05	1.06818e-05	5.4935e-06	6.71428e-06	-2.44156e-06	1.03766e-05	6.71428e-06	-1.98376e-05	9.76622e-06	-1.92272e-05	6.10389e-06	-0.000104987	2.13636e-06	-3.08246e-05
36	6	0	8.08765e-05	9.46103e-06	9.15583e-06	-6.10389e-07	-1.52597e-06	1.46493e-05	8.24025e-06	9.15583e-07	1.22078e-05	-2.89935e-05	4.88311e-06	-0.000121467	1.22078e-06	-7.62986e-05
36	7	0	8.75908e-05	8.24025e-06	2.0448e-05	-5.79869e-06	-2.44156e-06	1.46493e-05	1.06818e-05	1.2513e-05	1.34286e-05	-3.47922e-05	4.57792e-06	-0.000114143	0	-9.36947e-05
36	8	0	8.66752e-05	8.54544e-06	3.84545e-05	-5.4935e-06	-2.44156e-06	1.03766e-05	1.12922e-05	9.76622e-06	1.28182e-05	-2.65519e-05	4.27272e-06	-9.36947e-05	-3.05194e-07	-9.24739e-05
36	9	0	7.99609e-05	9.46103e-06	5.24934e-05	-2.74675e-06	-2.74675e-06	4.27272e-06	9.46103e-06	3.05194e-06	1.22078e-05	0	3.35714e-06	-6.62272e-05	-3.05194e-07	-9.5831e-05
36	10	0	6.5922e-05	8.85064e-06	5.4935e-05	-1.22078e-06	-6.40908e-06	-3.05194e-07	6.71428e-06	3.05194e-06	1.22078e-05	3.2961e-05	9.15583e-07	-3.2961e-05	-2.13636e-06	-0.000103461
36	11	0	4.42532e-05	6.10389e-06	4.57792e-05	-1.52597e-06	-1.22078e-05	-3.35714e-06	4.88311e-06	5.79869e-06	1.03766e-05	5.06623e-05	-3.05194e-06	-4.27272e-06	-5.79869e-06	-9.64414e-05
36	12	0	1.98376e-05	4.27272e-06	2.86883e-05	-1.83117e-06	-1.40389e-05	-4.88311e-06	3.05194e-06	3.66233e-06	4.57792e-06	4.45584e-05	-8.24025e-06	7.01947e-06	-8.85064e-06	-7.72142e-05
36	13	0	2.74675e-06	4.88311e-06	9.46103e-06	-1.22078e-06	-9.76622e-06	-6.40908e-06	1.22078e-06	9.15583e-07	-3.05194e-07	2.41104e-05	-1.2513e-05	9.15583e-06	-9.46103e-06	-5.85973e-05
36	14	0	-9.15583e-07	7.32467e-06	-2.74675e-06	9.15583e-07	-3.66233e-06	-8.24025e-06	3.05194e-07	3.05194e-06	-1.22078e-06	2.74675e-06	-1.37337e-05	1.80065e-05	-8.54544e-06	-3.50974e-05
36	15	0	4.88311e-06	9.15583e-06	-3.05194e-06	3.66233e-06	0	-1.00714e-05	0	4.27272e-06	6.10389e-07	-1.52597e-05	-1.28182e-05	3.23506e-05	-8.54544e-06	-3.66233e-06
36	16	0	1.2513e-05	8.54544e-06	6.10389e-07	5.4935e-06	3.05194e-07	-1.12922e-05	-1.22078e-06	-6.71428e-06	3.05194e-07	-2.83831e-05	-1.22078e-05	3.41818e-05	-8.54544e-06	7.62986e-06
36	17	0	1.43441e-05	6.71428e-06	-2.74675e-06	5.79869e-06	-6.10389e-07	-1.03766e-05	-2.74675e-06	-2.68571e-05	-2.13636e-06	-3.26558e-05	-1.28182e-05	1.86169e-05	-7.62986e-06	-1.43441e-05
36	18	0	9.46103e-06	5.79869e-06	-1.19026e-05	5.1883e-06	-1.22078e-06	-8.85064e-06	-2.74675e-06	-3.81493e-05	-3.05194e-06	-2.99091e-05	-1.2513e-05	-3.05194e-06	-6.10389e-06	-1.2513e-05
36	19	0	3.35714e-06	5.79869e-06	-1.40389e-05	4.57792e-06	1.22078e-06	-7.93505e-06	-9.15583e-07	-3.1435e-05	-9.15583e-07	-2.89935e-05	-9.15583e-06	-3.66233e-05	-4.57792e-06	8.33181e-05
37	0	0	1.22078e-06	5.79869e-06	-7.01947e-06	3.96753e-06	7.32467e-06	-6.71428e-06	-6.10389e-07	-1.86169e-05	6.10389e-07	-3.4487e-05	-4.27272e-06	-9.85778e-05	-2.74675e-06	0.000234389
37	1	0	1.22078e-06	3.66233e-06	-1.52597e-06	2.74675e-06	1.31234e-05	-4.88311e-06	-2.13636e-06	-1.34286e-05	0	-4.12012e-05	-3.05194e-07	-0.000166636	0	0.000307331
37	2	0	-6.10389e-07	3.05194e-07	-1.52597e-06	6.10389e-07	1.43441e-05	-2.44156e-06	-3.35714e-06	-1.31234e-05	-3.05194e-07	-4.21168e-05	1.52597e-06	-0.000174571	1.52597e-06	0.000237136
37	3	0	-4.88311e-06	-2.13636e-06	9.15583e-07	0	1.22078e-05	-9.15583e-07	-2.44156e-06	-7.62986e-06	3.05194e-07	-3.2961e-05	3.05194e-06	-8.9422e-05	1.52597e-06	0.000105292
37	4	0	-7.32467e-06	-3.96753e-06	1.00714e-05	6.10389e-07	1.15974e-05	-1.52597e-06	-1.22078e-06	2.13636e-06	9.15583e-07	-5.4935e-06	3.66233e-06	3.32662e-05	6.10389e-07	1.98376e-05
37	5	0	-6.71428e-06	-5.4935e-06	1.37337e-05	6.10389e-07	1.43441e-05	-3.05194e-06	-1.52597e-06	7.01947e-06	-3.05194e-07	4.33376e-05	3.05194e-06	0.000114143	3.05194e-07	-1.31234e-05
37	6	0	-7.62986e-06	-7.01947e-06	4.27272e-06	-1.83117e-06	1.89221e-05	-3.96753e-06	-1.52597e-06	5.4935e-06	-2.44156e-06	9.5831e-05	2.74675e-06	0.000143136	6.10389e-07	-5.00519e-05
37	7	0	-1.0987e-05	-8.54544e-06	-7.01947e-06	-6.40908e-06	2.22792e-05	-2.44156e-06	-1.52597e-06	3.96753e-06	-2.44156e-06	0.000116584	3.05194e-06	0.000163889	6.10389e-07	-9.15583e-05
37	8	0	-1.28182e-05	-9.15583e-06	-7.32467e-06	-9.46103e-06	2.25844e-05	1.22078e-06	-2.44156e-06	5.79869e-06	-9.15583e-07	9.55259e-05	3.05194e-06	0.000181285	3.05194e-07	-7.29415e-05
37	9	0	-1.0987e-05	-9.76622e-06	-3.05194e-07	-1.15974e-05	2.0448e-05	4.57792e-06	-3.96753e-06	5.79869e-06	-3.05194e-07	6.34804e-05	2.44156e-06	0.000153208	0	3.08246e-05
37	10	0	-8.54544e-06	-1.12922e-05	1.22078e-06	-1.46493e-05	1.52597e-05	3.05194e-06	-4.57792e-06	1.52597e-06	-1.52597e-06	5.4935e-05	1.83117e-06	7.35519e-05	0	0.000151987
37	11	0	-7.32467e-06	-1.31234e-05	-4.27272e-06	-1.67857e-05	9.76622e-06	-2.44156e-06	-3.05194e-06	-3.05194e-07	-3.66233e-06	6.65324e-05	1.52597e-06	5.1883e-06	-3.05194e-07	0.000188915
37	12	0	-2.44156e-06	-1.03766e-05	-1.31234e-05	-1.28182e-05	8.24025e-06	-5.1883e-06	-1.22078e-06	5.4935e-06	-4.57792e-06	7.08051e-05	1.22078e-06	1.22078e-06	-9.15583e-07	0.000110786
37	13	0	9.76622e-06	2.13636e-06	-2.35e-05	-1.52597e-06	1.06818e-05	9.15583e-07	-1.83117e-06	1.64805e-05	-4.88311e-06	5.92077e-05	3.05194e-07	4.48636e-05	0	-1.95324e-05
37	14	0	2.25844e-05	2.35e-05	-3.41818e-05	1.06818e-05	1.34286e-05	1.37337e-05	-3.05194e-06	2.59415e-05	-4.57792e-06	4.51688e-05	-3.05194e-07	8.75908e-05	1.52597e-06	-0.000108649
37	15	0	2.62467e-05	4.30324e-05	-3.60129e-05	1.77013e-05	1.2513e-05	2.28896e-05	-2.44156e-06	3.11298e-05	-4.57792e-06	3.66233e-05	0	0.000108039	1.83117e-06	-0.000118415
37	16	0	1.95324e-05	4.91363e-05	-2.41104e-05	1.77013e-05	7.93505e-06	2.38052e-05	-6.10389e-07	3.2961e-05	-4.27272e-06	2.62467e-05	1.22078e-06	0.000104376	9.15583e-07	-8.637e-05
37	17	0	8.54544e-06	4.08961e-05	-9.76622e-06	1.58701e-05	2.44156e-06	2.01428e-05	0	2.92987e-05	-3.66233e-06	1.28182e-05	2.74675e-06	7.14155e-05	6.10389e-07	-6.68376e-05
37	18	0	-3.05194e-07	2.71623e-05	-9.15583e-06	1.55649e-05	-2.74675e-06	1.67857e-05	-3.05194e-07	1.64805e-05	-3.96753e-06	7.62986e-06	3.35714e-06	1.64805e-05	1.83117e-06	-7.3857e-05
37	19	0	-6.40908e-06	1.55649e-05	-1.98376e-05	1.43441e-05	-6.40908e-06	1.46493e-05	-1.22078e-06	-2.44156e-06	-5.1883e-06	1.37337e-05	3.66233e-06	-2.65519e-05	2.13636e-06	-8.91168e-05
38	0	0	-1.12922e-05	5.4935e-06	-2.65519e-05	7.93505e-06	-7.62986e-06	1.31234e-05	-1.52597e-06	-1.89221e-05	-6.71428e-06	2.0448e-05	3.66233e-06	-3.99805e-05	6.10389e-07	-0.000105292
38	1	0	-1.52597e-05	-4.27272e-06	-2.50259e-05	-2.74675e-06	-5.79869e-06	1.28182e-05	-2.13636e-06	-2.50259e-05	-7.32467e-06	1.98376e-05	3.05194e-06	-4.60844e-05	-9.15583e-07	-0.000121773
38	2	0	-1.89221e-05	-1.12922e-05	-2.47207e-05	-1.0987e-05	-3.05194e-06	1.46493e-05	-2.13636e-06	-2.10584e-05	-6.71428e-06	1.70909e-05	2.74675e-06	-6.4396e-05	-1.22078e-06	-0.000112006
38	3	0	-2.10584e-05	-1.19026e-05	-3.02142e-05	-1.12922e-05	-9.15583e-07	1.49545e-05	-9.15583e-07	-1.46493e-05	-5.79869e-06	1.70909e-05	3.05194e-06	-7.01947e-05	-3.05194e-07	-4.12012e-05
38	4	0	-1.92272e-05	-9.15583e-06	-3.26558e-05	-6.40908e-06	0	1.2513e-05	0	-1.43441e-05	-4.27272e-06	1.46493e-05	3.96753e-06	-3.50974e-05	0	6.5922e-05
38	5	0	-1.37337e-05	-9.15583e-06	-2.56363e-05	-1.83117e-06	6.10389e-07	9.46103e-06	1.22078e-06	-2.22792e-05	-1.52597e-06	5.4935e-06	3.96753e-06	2.07532e-05	6.10389e-07	0.000127266
38	6	0	-8.24025e-06	-1.0987e-05	-1.49545e-05	-1.22078e-06	9.15583e-07	8.24025e-06	2.13636e-06	-3.11298e-05	1.52597e-06	-5.1883e-06	3.96753e-06	6.25649e-05	1.52597e-06	9.49155e-05
38	7	0	-5.4935e-06	-1.06818e-05	-7.32467e-06	-2.13636e-06	1.22078e-06	7.01947e-06	3.66233e-06	-3.17402e-05	2.74675e-06	-1.22078e-05	3.96753e-06	0.000101019	1.83117e-06	2.07532e-05
38	8	0	-4.57792e-06	-8.85064e-06	-2.74675e-06	-2.44156e-06	1.83117e-06	3.66233e-06	4.88311e-06	-2.1974e-05	1.83117e-06	-1.70909e-05	3.35714e-06	0.000167857	3.05194e-07	-6.40908e-06
38	9	0	-3.96753e-06	-1.19026e-05	-3.05194e-07	-2.13636e-06	2.13636e-06	-9.15583e-07	4.88311e-06	-1.03766e-05	3.05194e-07	-2.13636e-05	1.83117e-06	0.000244461	-2.13636e-06	3.4487e-05
38	10	0	-4.27272e-06	-2.13636e-05	-2.74675e-06	-2.44156e-06	1.83117e-06	-6.10389e-06	4.27272e-06	-5.79869e-06	-6.10389e-07	-2.35e-05	0	0.000268266	-3.66233e-06	9.67466e-05
38	11	0	-4.57792e-06	-3.05194e-05	-1.12922e-05	-2.74675e-06	1.52597e-06	-1.2513e-05	3.96753e-06	-7.62986e-06	-1.83117e-06	-2.22792e-05	-1.83117e-06	0.000222182	-2.74675e-06	0.000137337
38	12	0	-3.05194e-06	-3.2961e-05	-2.13636e-05	-2.44156e-06	2.13636e-06	-2.10584e-05	3.66233e-06	-9.15583e-06	-2.44156e-06	-2.0448e-05	-1.52597e-06	0.000162974	-9.15583e-07	0.000150156
38	13	0	-6.10389e-07	-2.92987e-05	-2.68571e-05	-2.74675e-06	2.44156e-06	-2.59415e-05	3.66233e-06	-6.40908e-06	-1.22078e-06	-2.01428e-05	0	0.000145273	-9.15583e-07	0.000133675
38	14	0	-9.15583e-07	-2.41104e-05	-2.77727e-05	-4.27272e-06	1.83117e-06	-2.1974e-05	3.96753e-06	-2.44156e-06	0	-2.10584e-05	9.15583e-07	0.000149545	-1.83117e-06	8.02661e-05
38	15	0	-4.88311e-06	-1.86169e-05	-2.65519e-05	-4.57792e-06	1.22078e-06	-1.31234e-05	3.96753e-06	0	0	-2.28896e-05	9.15583e-07	0.000120552	-2.13636e-06	7.01947e-06
38	16	0	-8.24025e-06	-1.34286e-05	-2.41104e-05	-1.83117e-06	9.15583e-07	-7.32467e-06	2.74675e-06	-6.10389e-07	-1.52597e-06	-2.41104e-05	6.10389e-07	4.85259e-05	-1.52597e-06	-4.76103e-05
38	17	0	-8.24025e-06	-1.03766e-05	-2.31948e-05	1.52597e-06	0	-7.32467e-06	1.22078e-06	-3.66233e-06	-1.22078e-06	-1.83117e-05	6.10389e-07	-1.0987e-05	-3.05194e-07	-7.78246e-05
38	18	0	-9.15583e-06	-9.15583e-06	-2.41104e-05	2.74675e-06	-2.74675e-06	-7.62986e-06	1.22078e-06	-7.62986e-06	1.52597e-06	-9.15583e-07	1.22078e-06	-1.22078e-06	0	-0.000113838
38	19	0	-1.15974e-05	-8.85064e-06	-2.50259e-05	1.83117e-06	-6.10389e-06	-5.1883e-06	3.35714e-06	-8.85064e-06	3.96753e-06	2.01428e-05	1.83117e-06	7.3857e-05	3.05194e-07	-0.000162669
39	0	0	-1.2513e-05	-7.93505e-06	-2.47207e-05	1.52597e-06	-7.93505e-06	-3.35714e-06	5.1883e-06	-7.01947e-06	3.66233e-06	3.11298e-05	9.15583e-07	0.000150766	1.22078e-06	-0.000184948
39	1	0	-1.00714e-05	-7.93505e-06	-2.50259e-05	2.13636e-06	-7.62986e-06	-4.57792e-06	4.88311e-06	-3.96753e-06	3.66233e-06	2.59415e-05	-3.05194e-07	0.000166941	1.52597e-06	-0.000158091
39	2	0	-9.46103e-06	-9.15583e-06	-2.65519e-05	1.52597e-06	-6.71428e-06	-5.79869e-06	3.66233e-06	3.05194e-07	5.1883e-06	1.40389e-05	-1.22078e-06	0.000121467	9.15583e-07	-0.000115669
39	3	0	-1.34286e-05	-9.46103e-06	-2.22792e-05	6.10389e-07	-5.4935e-06	-4.27272e-06	3.66233e-06	8.54544e-06	5.79869e-06	4.88311e-06	-3.05194e-07	6.4396e-05	0	-9.27791e-05
39	4	0	-1.73961e-05	-8.54544e-06	-8.24025e-06	3.05194e-07	-2.74675e-06	-1.83117e-06	4.57792e-06	1.70909e-05	4.57792e-06	0	3.05194e-07	3.1435e-05	-1.52597e-06	-7.44674e-05
39	5	0	-1.64805e-05	-8.54544e-06	8.54544e-06	-3.05194e-07	9.15583e-07	0	5.1883e-06	1.73961e-05	4.57792e-06	-3.05194e-06	-3.05194e-07	1.03766e-05	-2.13636e-06	-4.15064e-05
39	6	0	-1.31234e-05	-1.06818e-05	1.92272e-05	-4.27272e-06	2.13636e-06	2.44156e-06	6.40908e-06	8.24025e-06	7.62986e-06	-4.88311e-06	-2.74675e-06	-1.70909e-05	-1.52597e-06	-2.25844e-05
39	7	0	-1.22078e-05	-1.31234e-05	2.65519e-05	-1.00714e-05	-9.15583e-07	5.4935e-06	7.93505e-06	-1.22078e-06	1.0987e-05	-4.57792e-06	-3.35714e-06	-4.48636e-05	0	-4.88311e-05
39	8	0	-1.31234e-05	-1.31234e-05	3.87597e-05	-1.37337e-05	-6.40908e-06	8.24025e-06	8.85064e-06	-2.74675e-06	1.12922e-05	-4.27272e-06	-6.10389e-07	-6.92791e-05	1.22078e-06	-8.54544e-05
39	9	0	-1.28182e-05	-1.28182e-05	5.15779e-05	-1.31234e-05	-8.54544e-06	9.46103e-06	8.24025e-06	6.10389e-07	1.12922e-05	-5.4935e-06	2.74675e-06	-0.000120247	2.13636e-06	-7.75194e-05
39	10	0	-1.22078e-05	-1.46493e-05	5.1883e-05	-1.19026e-05	-6.10389e-06	9.15583e-06	7.62986e-06	3.35714e-06	1.31234e-05	-7.62986e-06	3.96753e-06	-0.000208753	3.05194e-06	-4.05909e-05
39	11	0	-9.76622e-06	-1.77013e-05	4.3948e-05	-1.28182e-05	-3.05194e-07	8.24025e-06	8.24025e-06	5.79869e-06	1.40389e-05	-1.03766e-05	3.05194e-06	-0.000273759	3.66233e-06	-4.18116e-05
39	12	0	2.13636e-06	-2.0448e-05	4.91363e-05	-1.43441e-05	6.71428e-06	6.40908e-06	8.85064e-06	9.15583e-06	9.46103e-06	-1.43441e-05	2.74675e-06	-0.000245681	2.74675e-06	-8.88116e-05
39	13	0	2.77727e-05	-2.16688e-05	7.72142e-05	-1.22078e-05	1.37337e-05	4.27272e-06	6.40908e-06	6.71428e-06	1.83117e-06	-2.01428e-05	3.35714e-06	-0.000155649	3.05194e-07	-0.000111701
39	14	0	5.58506e-05	-1.89221e-05	0.000111091	-5.4935e-06	1.64805e-05	3.96753e-06	9.15583e-07	-3.96753e-06	-3.05194e-06	-2.68571e-05	3.35714e-06	-0.000108039	-1.52597e-06	-6.07337e-05
39	15	0	6.80584e-05	-8.54544e-06	0.00012635	3.35714e-06	1.06818e-05	5.1883e-06	-3.96753e-06	-1.0987e-05	-4.88311e-06	-3.32662e-05	1.22078e-06	-0.00013337	-1.83117e-06	3.4487e-05
39	16	0	6.07337e-05	6.71428e-06	0.000116889	1.28182e-05	-3.05194e-06	7.62986e-06	-6.10389e-06	-2.13636e-06	-8.24025e-06	-3.90649e-05	-1.22078e-06	-0.000141915	-1.22078e-06	0.000121467
39	17	0	4.51688e-05	1.92272e-05	9.09479e-05	2.01428e-05	-1.67857e-05	9.76622e-06	-7.01947e-06	1.46493e-05	-1.43441e-05	-4.21168e-05	-2.44156e-06	-6.07337e-05	-1.83117e-06	0.000182811
39	18	0	3.08246e-05	2.07532e-05	5.73766e-05	2.35e-05	-2.25844e-05	1.00714e-05	-1.00714e-05	2.07532e-05	-2.10584e-05	-3.93701e-05	-2.44156e-06	4.91363e-05	-2.74675e-06	0.000215162
39	19	0	1.67857e-05	1.40389e-05	2.35e-05	2.16688e-05	-2.07532e-05	6.71428e-06	-1.55649e-05	1.37337e-05	-2.62467e-05	-3.08246e-05	-2.13636e-06	7.08051e-05	-2.44156e-06	0.000195935
40	0	0	1.22078e-06	6.10389e-06	-2.13636e-06	1.46493e-05	-1.77013e-05	-1.22078e-06	-2.0448e-05	8.24025e-06	-2.99091e-05	-1.95324e-05	-1.52597e-06	-1.19026e-05	-3.05194e-07	0.000115058
40	1	0	-1.19026e-05	0	-2.0448e-05	6.10389e-06	-1.61753e-05	-1.0987e-05	-2.16688e-05	1.0987e-05	-3.08246e-05	-9.76622e-06	0	-9.8883e-05	9.15583e-07	4.57792e-06
40	2	0	-1.86169e-05	-6.40908e-06	-4.12012e-05	-1.22078e-06	-1.37337e-05	-1.67857e-05	-1.95324e-05	1.46493e-05	-2.68571e-05	-5.79869e-06	1.83117e-06	-0.000105292	1.52597e-06	-8.91168e-05
40	3	0	-2.01428e-05	-1.34286e-05	-6.4396e-05	-4.88311e-06	-8.24025e-06	-1.73961e-05	-1.67857e-05	1.43441e-05	-1.95324e-05	-9.76622e-06	2.44156e-06	-4.51688e-05	2.13636e-06	-0.000145883
40	4	0	-2.01428e-05	-1.73961e-05	-7.32467e-05	-5.1883e-06	-2.74675e-06	-1.49545e-05	-1.40389e-05	1.58701e-05	-1.40389e-05	-1.80065e-05	2.13636e-06	1.49545e-05	3.35714e-06	-0.000164805
40	5	0	-1.92272e-05	-1.58701e-05	-5.92077e-05	-2.74675e-06	-3.05194e-07	-1.15974e-05	-1.06818e-05	1.77013e-05	-1.22078e-05	-2.10584e-05	1.22078e-06	4.33376e-05	2.44156e-06	-0.000143441
40	6	0	-1.80065e-05	-1.0987e-05	-4.18116e-05	0	1.22078e-06	-7.93505e-06	-7.01947e-06	1.03766e-05	-1.19026e-05	-1.22078e-05	0	5.15779e-05	-6.10389e-07	-8.85064e-05
40	7	0	-1.80065e-05	-6.71428e-06	-4.42532e-05	3.35714e-06	5.4935e-06	-4.57792e-06	-4.88311e-06	-7.93505e-06	-1.0987e-05	4.57792e-06	-2.13636e-06	5.76817e-05	-2.74675e-06	-2.13636e-05
40	8	0	-1.80065e-05	-4.88311e-06	-5.55454e-05	5.1883e-06	1.00714e-05	-3.96753e-06	-3.96753e-06	-2.77727e-05	-9.76622e-06	1.80065e-05	-4.57792e-06	5.76817e-05	-1.52597e-06	4.85259e-05
40	9	0	-1.49545e-05	-5.4935e-06	-4.5474e-05	4.27272e-06	1.06818e-05	-6.10389e-06	-2.74675e-06	-4.05909e-05	-9.15583e-06	2.0448e-05	-4.57792e-06	3.26558e-05	3.05194e-07	0.000138863
40	10	0	-7.32467e-06	-6.71428e-06	-9.15583e-06	6.10389e-07	6.71428e-06	-7.32467e-06	-6.10389e-07	-4.36428e-05	-8.54544e-06	1.28182e-05	-2.44156e-06	-2.62467e-05	3.05194e-07	0.000251785
40	11	0	0	-7.62986e-06	2.25844e-05	-2.44156e-06	9.15583e-07	-5.79869e-06	6.10389e-07	-3.11298e-05	-6.71428e-06	0	0	-9.52207e-05	-9.15583e-07	0.000343039
40	12	0	2.74675e-06	-7.93505e-06	2.62467e-05	-2.74675e-06	-4.27272e-06	-2.74675e-06	1.22078e-06	3.96753e-06	-4.57792e-06	-1.28182e-05	9.15583e-07	-0.000128182	-1.52597e-06	0.000358603
40	13	0	0	-7.93505e-06	1.28182e-05	-9.15583e-07	-8.85064e-06	-1.83117e-06	2.44156e-06	5.03571e-05	-3.96753e-06	-2.13636e-05	1.22078e-06	-9.94934e-05	0	0.000296344
40	14	0	-4.88311e-06	-9.15583e-06	5.1883e-06	-9.15583e-07	-9.46103e-06	-2.44156e-06	4.27272e-06	8.36233e-05	-5.1883e-06	-2.31948e-05	1.22078e-06	-3.47922e-05	1.22078e-06	0.00019563
40	15	0	-9.15583e-06	-1.28182e-05	7.01947e-06	-4.57792e-06	-6.10389e-06	-2.13636e-06	5.79869e-06	9.5831e-05	-7.01947e-06	-2.1974e-05	1.52597e-06	2.01428e-05	1.52597e-06	8.72856e-05
40	16	0	-1.00714e-05	-1.95324e-05	6.71428e-06	-9.76622e-06	-2.13636e-06	-3.05194e-07	7.01947e-06	9.97986e-05	-7.62986e-06	-2.41104e-05	1.22078e-06	5.1883e-05	6.10389e-07	-1.77013e-05
40	17	0	-7.62986e-06	-2.74675e-05	2.44156e-06	-1.34286e-05	-1.22078e-06	0	9.15583e-06	9.85778e-05	-6.40908e-06	-2.80779e-05	6.10389e-07	7.81298e-05	3.05194e-07	-0.000102851
40	18	0	-3.66233e-06	-3.32662e-05	1.22078e-06	-1.46493e-05	-1.52597e-06	-6.10389e-07	1.12922e-05	7.11103e-05	-3.66233e-06	-2.83831e-05	0	0.000100104	6.10389e-07	-0.000151376
40	19	0	0	-3.57077e-05	3.96753e-06	-1.46493e-05	3.05194e-07	-3.05194e-07	1.12922e-05	8.24025e-06	-9.15583e-07	-2.38052e-05	-1.52597e-06	9.00324e-05	9.15583e-07	-0.000177318
41	0	0	2.13636e-06	-3.75389e-05	5.79869e-06	-1.58701e-05	3.96753e-06	3.05194e-06	1.0987e-05	-6.16493e-05	1.22078e-06	-1.83117e-05	-3.35714e-06	3.78441e-05	6.10389e-07	-0.000213636
41	1	0	3.05194e-06	-3.90649e-05	6.71428e-06	-1.73961e-05	6.10389e-06	5.4935e-06	1.28182e-05	-0.000100104	3.35714e-06	-1.43441e-05	-3.96753e-06	-1.46493e-05	-3.05194e-07	-0.000260026
41	2	0	9.15583e-07	-3.78441e-05	1.00714e-05	-1.73961e-05	6.40908e-06	2.44156e-06	1.55649e-05	-9.97986e-05	5.79869e-06	-9.15583e-06	-3.96753e-06	-2.16688e-05	-1.52597e-06	-0.000283831
41	3	0	-6.10389e-06	-3.72337e-05	1.52597e-05	-1.67857e-05	8.24025e-06	-3.96753e-06	1.61753e-05	-8.14869e-05	7.62986e-06	-6.10389e-07	-3.35714e-06	2.13636e-06	-6.10389e-07	-0.000269487
41	4	0	-1.28182e-05	-4.57792e-05	1.89221e-05	-1.95324e-05	1.06818e-05	-6.40908e-06	1.46493e-05	-6.16493e-05	7.62986e-06	6.71428e-06	-3.05194e-06	-8.85064e-06	9.15583e-07	-0.000228591
41	5	0	-1.06818e-05	-6.34804e-05	2.44156e-05	-2.99091e-05	9.76622e-06	-2.13636e-06	1.40389e-05	-4.36428e-05	6.40908e-06	7.93505e-06	-3.05194e-06	-8.66752e-05	6.10389e-07	-0.00015748
41	6	0	3.05194e-07	-7.14155e-05	3.69285e-05	-4.48636e-05	5.1883e-06	2.74675e-06	1.2513e-05	-3.17402e-05	5.4935e-06	4.57792e-06	-2.74675e-06	-0.000182201	-2.44156e-06	-4.02857e-05
41	7	0	1.19026e-05	-4.73051e-05	5.06623e-05	-5.40194e-05	1.22078e-06	5.79869e-06	3.96753e-06	-2.96039e-05	4.88311e-06	2.44156e-06	-2.44156e-06	-0.000215162	-4.88311e-06	8.88116e-05
41	8	0	1.46493e-05	6.40908e-06	5.37142e-05	-4.51688e-05	3.05194e-07	9.15583e-06	-9.15583e-06	-3.2961e-05	4.27272e-06	5.1883e-06	-2.44156e-06	-0.00015687	-2.44156e-06	0.000148935
41	9	0	1.06818e-05	6.07337e-05	4.51688e-05	-1.52597e-05	9.15583e-07	1.70909e-05	-1.77013e-05	-3.05194e-05	3.66233e-06	1.03766e-05	-2.44156e-06	-4.63895e-05	2.44156e-06	0.000106208
41	10	0	7.62986e-06	8.66752e-05	3.38766e-05	2.62467e-05	0	2.62467e-05	-1.52597e-05	-2.10584e-05	3.66233e-06	1.52597e-05	-6.10389e-07	6.01233e-05	6.40908e-06	2.0448e-05
41	11	0	7.32467e-06	8.30129e-05	2.50259e-05	6.16493e-05	-9.15583e-07	3.1435e-05	-7.32467e-06	-1.0987e-05	3.66233e-06	1.61753e-05	2.13636e-06	0.000134591	6.71428e-06	-4.21168e-05
41	12	0	4.57792e-06	6.86687e-05	1.2513e-05	7.6909e-05	-2.74675e-06	3.05194e-05	-1.52597e-06	-2.13636e-06	2.74675e-06	1.06818e-05	5.1883e-06	0.000170298	5.79869e-06	-7.99609e-05
41	13	0	-2.44156e-06	5.95129e-05	-4.27272e-06	7.11103e-05	-6.40908e-06	2.56363e-05	-1.22078e-06	8.54544e-06	0	-9.15583e-07	5.79869e-06	0.000160837	6.10389e-06	-0.000107123
41	14	0	-1.19026e-05	5.52402e-05	-1.80065e-05	5.73766e-05	-1.0987e-05	1.80065e-05	-3.35714e-06	1.86169e-05	-4.57792e-06	-1.34286e-05	4.57792e-06	0.000107123	6.71428e-06	-9.94934e-05
41	15	0	-1.95324e-05	4.91363e-05	-2.35e-05	4.66947e-05	-1.43441e-05	7.32467e-06	-4.57792e-06	1.98376e-05	-8.24025e-06	-1.89221e-05	3.35714e-06	3.38766e-05	4.88311e-06	-4.91363e-05
41	16	0	-2.44156e-05	4.02857e-05	-2.59415e-05	3.96753e-05	-1.55649e-05	-2.74675e-06	-1.22078e-06	1.2513e-05	-7.62986e-06	-1.58701e-05	2.13636e-06	-2.31948e-05	1.83117e-06	-2.44156e-06
41	17	0	-2.44156e-05	3.1435e-05	-3.02142e-05	2.96039e-05	-1.58701e-05	-9.15583e-06	5.79869e-06	6.40908e-06	-3.05194e-06	-1.15974e-05	9.15583e-07	-6.31752e-05	6.10389e-07	2.38052e-05
41	18	0	-1.58701e-05	2.38052e-05	-3.1435e-05	1.67857e-05	-1.46493e-05	-1.22078e-05	1.06818e-05	6.71428e-06	1.52597e-06	-1.31234e-05	0	-0.000131539	2.44156e-06	0.000108954
41	19	0	0	1.49545e-05	-2.56363e-05	8.54544e-06	-9.76622e-06	-1.61753e-05	9.46103e-06	1.03766e-05	2.44156e-06	-1.89221e-05	3.05194e-07	-0.000265519	4.57792e-06	0.00030672
42	0	0	1.61753e-05	2.13636e-06	-1.77013e-05	7.32467e-06	-3.05194e-06	-2.28896e-05	6.71428e-06	1.40389e-05	6.10389e-07	-2.25844e-05	1.52597e-06	-0.000419337	4.27272e-06	0.000512727
42	1	0	2.47207e-05	-1.22078e-05	-1.22078e-05	8.24025e-06	-9.15583e-07	-2.96039e-05	8.54544e-06	1.70909e-05	6.10389e-07	-2.28896e-05	1.83117e-06	-0.000484954	1.83117e-06	0.000564304
42	2	0	2.50259e-05	-2.25844e-05	-2.13636e-06	5.1883e-06	-8.24025e-06	-3.23506e-05	1.03766e-05	1.70909e-05	3.05194e-06	-2.44156e-05	0	-0.000404688	0	0.000446499
42	3	0	2.13636e-05	-2.56363e-05	1.73961e-05	0	-1.98376e-05	-2.99091e-05	5.79869e-06	1.00714e-05	3.96753e-06	-2.71623e-05	-1.83117e-06	-0.000240188	3.05194e-07	0.000289935
42	4	0	1.58701e-05	-2.38052e-05	3.69285e-05	-5.4935e-06	-2.62467e-05	-2.47207e-05	-1.83117e-06	-2.44156e-06	-6.10389e-07	-2.50259e-05	-2.13636e-06	-9.27791e-05	2.44156e-06	0.000164805
42	5	0	7.62986e-06	-2.13636e-05	3.93701e-05	-1.06818e-05	-2.50259e-05	-1.95324e-05	-6.71428e-06	-1.19026e-05	-7.93505e-06	-1.31234e-05	0	1.49545e-05	4.27272e-06	1.19026e-05
42	6	0	-2.44156e-06	-1.86169e-05	2.31948e-05	-1.55649e-05	-1.98376e-05	-1.55649e-05	-1.0987e-05	-1.15974e-05	-1.12922e-05	2.74675e-06	3.05194e-06	0.000126656	5.79869e-06	-0.000205701
42	7	0	-1.12922e-05	-1.37337e-05	2.13636e-06	-1.67857e-05	-1.43441e-05	-1.28182e-05	-2.0448e-05	-3.96753e-06	-1.00714e-05	1.58701e-05	7.32467e-06	0.000235	6.71428e-06	-0.000398889
42	8	0	-1.67857e-05	-8.24025e-06	-1.19026e-05	-1.2513e-05	-8.54544e-06	-9.15583e-06	-3.17402e-05	3.35714e-06	-9.15583e-06	2.44156e-05	1.12922e-05	0.000257889	7.93505e-06	-0.00046298
42	9	0	-1.89221e-05	-5.1883e-06	-1.86169e-05	-7.62986e-06	-2.44156e-06	-4.27272e-06	-3.93701e-05	6.40908e-06	-1.28182e-05	3.20454e-05	1.31234e-05	0.000154428	8.85064e-06	-0.000404383
42	10	0	-1.92272e-05	-3.96753e-06	-1.92272e-05	-6.40908e-06	2.74675e-06	0	-5.00519e-05	7.01947e-06	-1.92272e-05	3.96753e-05	1.19026e-05	9.15583e-07	8.85064e-06	-0.000301532
42	11	0	-1.77013e-05	-1.83117e-06	-1.34286e-05	-6.71428e-06	5.1883e-06	1.83117e-06	-7.20259e-05	7.93505e-06	-2.53311e-05	4.21168e-05	9.46103e-06	-9.21687e-05	7.62986e-06	-0.000199597
42	12	0	-1.43441e-05	1.52597e-06	-4.27272e-06	-3.35714e-06	6.10389e-06	2.44156e-06	-9.49155e-05	9.76622e-06	-3.02142e-05	3.4487e-05	7.62986e-06	-0.000100409	4.27272e-06	-0.000106818
42	13	0	-1.0987e-05	3.96753e-06	3.05194e-07	3.05194e-06	7.01947e-06	3.35714e-06	-9.94934e-05	1.15974e-05	-3.2961e-05	1.95324e-05	4.57792e-06	-7.50778e-05	-6.10389e-07	-3.87597e-05
42	14	0	-8.85064e-06	3.96753e-06	-3.05194e-07	8.54544e-06	8.85064e-06	3.96753e-06	-8.72856e-05	1.31234e-05	-3.1435e-05	3.05194e-06	-2.13636e-06	-5.06623e-05	-6.40908e-06	-8.54544e-06
42	15	0	-7.93505e-06	3.05194e-06	-6.10389e-07	8.85064e-06	1.0987e-05	3.05194e-06	-7.56882e-05	1.46493e-05	-2.41104e-05	-8.24025e-06	-1.03766e-05	-1.55649e-05	-1.06818e-05	6.10389e-07
42	16	0	-7.01947e-06	2.74675e-06	3.66233e-06	5.79869e-06	1.31234e-05	1.52597e-06	-6.62272e-05	1.52597e-05	-1.40389e-05	-1.12922e-05	-1.58701e-05	4.51688e-05	-1.22078e-05	9.46103e-06
42	17	0	-4.57792e-06	2.13636e-06	9.46103e-06	2.13636e-06	1.52597e-05	9.15583e-07	-4.60844e-05	1.43441e-05	-5.1883e-06	-7.32467e-06	-1.61753e-05	0.000129402	-1.06818e-05	7.62986e-06
42	18	0	-6.10389e-07	3.05194e-07	1.19026e-05	-9.15583e-07	1.77013e-05	2.74675e-06	-1.92272e-05	1.2513e-05	3.05194e-07	-1.52597e-06	-1.40389e-05	0.000226454	-7.01947e-06	-2.28896e-05
42	19	0	2.74675e-06	-9.15583e-07	1.46493e-05	-3.66233e-06	2.0448e-05	5.1883e-06	-6.10389e-06	1.19026e-05	4.27272e-06	0	-1.19026e-05	0.000310688	-3.05194e-06	-7.04999e-05
43	0	0	4.27272e-06	-1.52597e-06	2.16688e-05	-5.4935e-06	2.35e-05	7.01947e-06	-4.57792e-06	1.12922e-05	9.46103e-06	-3.05194e-07	-9.46103e-06	0.00033724	-3.05194e-07	-0.000106818
43	1	0	4.57792e-06	-1.52597e-06	3.05194e-05	-6.10389e-06	2.62467e-05	7.32467e-06	1.98376e-05	7.62986e-06	1.73961e-05	0	-5.79869e-06	0.00028322	1.83117e-06	-0.000119636
43	2	0	5.1883e-06	-2.13636e-06	3.41818e-05	-6.71428e-06	2.68571e-05	6.71428e-06	8.45388e-05	0	2.71623e-05	3.35714e-06	-3.05194e-06	0.000188	3.35714e-06	-0.000109565
43	3	0	5.1883e-06	-2.74675e-06	3.11298e-05	-7.32467e-06	2.41104e-05	5.1883e-06	0.000153818	-7.32467e-06	3.54026e-05	5.4935e-06	-2.44156e-06	0.000112312	3.35714e-06	-7.78246e-05
43	4	0	9.15583e-07	-3.05194e-06	2.65519e-05	-7.62986e-06	1.83117e-05	4.57792e-06	0.000178234	-1.0987e-05	3.99805e-05	4.88311e-06	-3.35714e-06	7.26363e-05	1.22078e-06	-2.96039e-05
43	5	0	-5.79869e-06	-2.74675e-06	2.50259e-05	-8.54544e-06	1.28182e-05	5.1883e-06	0.00014985	-1.31234e-05	3.93701e-05	3.35714e-06	-3.96753e-06	4.79155e-05	-3.05194e-07	2.38052e-05
43	6	0	-1.00714e-05	-2.44156e-06	2.56363e-05	-1.00714e-05	8.85064e-06	5.4935e-06	0.00010163	-1.61753e-05	3.54026e-05	3.05194e-06	-3.96753e-06	3.47922e-05	0	7.75194e-05
43	7	0	-7.93505e-06	-1.52597e-06	2.59415e-05	-1.06818e-05	6.10389e-06	5.79869e-06	6.34804e-05	-1.73961e-05	2.99091e-05	2.74675e-06	-3.66233e-06	4.02857e-05	9.15583e-07	0.000128487
43	8	0	-3.96753e-06	0	2.44156e-05	-7.93505e-06	3.05194e-06	5.79869e-06	3.99805e-05	-1.31234e-05	2.44156e-05	0	-3.96753e-06	3.75389e-05	6.10389e-07	0.000162669
43	9	0	-3.66233e-06	1.83117e-06	2.07532e-05	-3.96753e-06	1.22078e-06	6.10389e-06	2.44156e-05	-3.35714e-06	1.83117e-05	-5.4935e-06	-3.96753e-06	-9.15583e-06	-3.05194e-07	0.000163889
43	10	0	-4.88311e-06	3.05194e-06	1.37337e-05	-1.22078e-06	2.74675e-06	6.10389e-06	1.34286e-05	8.24025e-06	1.00714e-05	-1.28182e-05	-3.05194e-06	-7.23311e-05	6.10389e-07	0.000144357
43	11	0	-2.13636e-06	2.74675e-06	4.88311e-06	-1.52597e-06	5.1883e-06	5.4935e-06	7.32467e-06	2.13636e-05	1.52597e-06	-2.13636e-05	-3.05194e-07	-7.93505e-05	4.88311e-06	0.00013398
43	12	0	4.57792e-06	1.22078e-06	-3.05194e-07	-4.57792e-06	5.1883e-06	5.1883e-06	4.88311e-06	3.66233e-05	-3.66233e-06	-2.80779e-05	2.74675e-06	-2.96039e-05	8.24025e-06	0.000143441
43	13	0	1.00714e-05	0	1.52597e-06	-7.93505e-06	2.74675e-06	3.96753e-06	3.96753e-06	4.88311e-05	-4.27272e-06	-2.89935e-05	3.66233e-06	-1.86169e-05	7.93505e-06	0.000161753
43	14	0	1.00714e-05	0	8.85064e-06	-9.76622e-06	1.83117e-06	1.22078e-06	3.66233e-06	5.1883e-05	-3.66233e-06	-2.28896e-05	1.52597e-06	-0.000108344	5.79869e-06	0.000178844
43	15	0	7.93505e-06	2.13636e-06	1.43441e-05	-9.15583e-06	3.66233e-06	-1.83117e-06	3.05194e-06	4.51688e-05	-7.32467e-06	-1.34286e-05	-1.52597e-06	-0.000219435	5.1883e-06	0.00018037
43	16	0	7.62986e-06	5.4935e-06	1.46493e-05	-6.40908e-06	4.88311e-06	-3.05194e-06	-3.05194e-06	3.72337e-05	-1.67857e-05	-5.1883e-06	-3.05194e-06	-0.000222182	5.79869e-06	0.000131539
43	17	0	7.32467e-06	6.40908e-06	1.03766e-05	-3.35714e-06	2.44156e-06	-1.22078e-06	-2.31948e-05	3.4487e-05	-2.80779e-05	0	-2.74675e-06	-9.94934e-05	5.1883e-06	1.70909e-05
43	18	0	3.96753e-06	5.4935e-06	2.74675e-06	-1.83117e-06	-9.15583e-07	9.15583e-07	-5.58506e-05	3.38766e-05	-3.99805e-05	5.1883e-06	-2.74675e-06	4.08961e-05	3.96753e-06	-0.000105902
43	19	0	-1.52597e-06	4.57792e-06	-6.10389e-06	-1.83117e-06	-1.52597e-06	1.83117e-06	-8.42337e-05	2.80779e-05	-5.4935e-05	1.0987e-05	-2.74675e-06	0.000114143	5.4935e-06	-0.000161753
44	0	0	-6.10389e-06	5.79869e-06	-1.40389e-05	-1.52597e-06	3.05194e-07	1.22078e-06	-9.09479e-05	1.77013e-05	-7.29415e-05	1.28182e-05	-1.83117e-06	0.000143136	7.93505e-06	-0.000160837
44	1	0	-9.15583e-06	7.01947e-06	-1.70909e-05	0	1.83117e-06	1.52597e-06	-8.14869e-05	8.24025e-06	-8.69804e-05	5.4935e-06	-6.10389e-07	0.000182811	8.85064e-06	-0.000186474
44	2	0	-1.15974e-05	6.71428e-06	-1.67857e-05	1.22078e-06	2.44156e-06	3.05194e-06	-7.41622e-05	2.74675e-06	-9.00324e-05	-1.00714e-05	-3.05194e-07	0.000228285	7.32467e-06	-0.000251785
44	3	0	-1.46493e-05	5.1883e-06	-1.89221e-05	1.22078e-06	4.27272e-06	4.57792e-06	-6.98895e-05	-2.13636e-06	-8.51492e-05	-2.28896e-05	-1.22078e-06	0.000237746	7.32467e-06	-0.000260026
44	4	0	-1.70909e-05	3.96753e-06	-2.41104e-05	3.05194e-07	7.62986e-06	5.4935e-06	-5.4935e-05	-1.12922e-05	-8.02661e-05	-2.47207e-05	-3.05194e-07	0.00020387	9.15583e-06	-0.000155344
44	5	0	-1.70909e-05	3.96753e-06	-2.65519e-05	-6.10389e-07	1.0987e-05	6.71428e-06	-3.72337e-05	-2.31948e-05	-7.6909e-05	-1.80065e-05	2.74675e-06	0.000142831	1.00714e-05	-3.2961e-05
44	6	0	-1.49545e-05	5.1883e-06	-2.22792e-05	3.05194e-07	1.22078e-05	8.24025e-06	-4.2422e-05	-3.35714e-05	-7.20259e-05	-1.19026e-05	5.4935e-06	5.3409e-05	8.54544e-06	-1.34286e-05
44	7	0	-1.15974e-05	6.40908e-06	-1.52597e-05	3.35714e-06	1.31234e-05	7.93505e-06	-5.76817e-05	-4.30324e-05	-6.4396e-05	-6.40908e-06	6.40908e-06	-5.31038e-05	6.71428e-06	-7.32467e-05
44	8	0	-8.85064e-06	7.32467e-06	-1.2513e-05	6.71428e-06	1.40389e-05	5.4935e-06	-2.07532e-05	-5.43246e-05	-5.37142e-05	8.24025e-06	7.01947e-06	-0.000106513	7.93505e-06	-8.75908e-05
44	9	0	-8.54544e-06	7.62986e-06	-1.34286e-05	8.54544e-06	1.40389e-05	3.35714e-06	9.46103e-05	-6.31752e-05	-3.63181e-05	3.41818e-05	9.76622e-06	-4.69999e-05	9.76622e-06	-1.40389e-05
44	10	0	-8.85064e-06	7.01947e-06	-1.22078e-05	7.62986e-06	1.15974e-05	3.05194e-06	0.000215162	-5.92077e-05	-1.06818e-05	5.70714e-05	1.34286e-05	6.25649e-05	8.24025e-06	7.81298e-05
44	11	0	-7.32467e-06	5.4935e-06	-7.32467e-06	4.27272e-06	6.71428e-06	4.27272e-06	0.000236526	-4.05909e-05	1.03766e-05	6.07337e-05	1.37337e-05	7.8435e-05	3.96753e-06	0.000143747
44	12	0	-3.05194e-06	3.96753e-06	-1.83117e-06	0	3.05194e-07	4.27272e-06	0.000150461	-1.86169e-05	1.15974e-05	4.79155e-05	1.12922e-05	-4.57792e-05	0	0.000208143
44	13	0	1.52597e-06	3.96753e-06	3.05194e-06	-2.74675e-06	-6.40908e-06	2.44156e-06	4.3948e-05	-7.01947e-06	-4.88311e-06	3.47922e-05	8.54544e-06	-0.000205701	-3.05194e-06	0.000270402
44	14	0	3.96753e-06	5.4935e-06	7.32467e-06	-2.13636e-06	-1.22078e-05	-6.10389e-07	-1.22078e-05	-6.71428e-06	-1.89221e-05	3.11298e-05	7.32467e-06	-0.000295428	-7.01947e-06	0.000271623
44	15	0	3.96753e-06	7.01947e-06	9.15583e-06	3.05194e-07	-1.46493e-05	-3.96753e-06	-2.68571e-05	-9.15583e-06	-1.70909e-05	3.2961e-05	4.57792e-06	-0.000332967	-1.06818e-05	0.000202649
44	16	0	4.27272e-06	6.40908e-06	7.93505e-06	2.13636e-06	-1.34286e-05	-6.40908e-06	-3.2961e-05	-9.76622e-06	-3.35714e-06	3.1435e-05	6.10389e-07	-0.000373863	-1.03766e-05	0.000147409
44	17	0	5.4935e-06	5.1883e-06	6.40908e-06	6.10389e-07	-1.06818e-05	-6.71428e-06	-3.32662e-05	-1.28182e-05	2.0448e-05	2.44156e-05	0	-0.000389428	-4.27272e-06	0.000161143
44	18	0	5.4935e-06	5.1883e-06	7.62986e-06	-2.74675e-06	-7.62986e-06	-4.27272e-06	-2.01428e-05	-1.86169e-05	6.83635e-05	1.55649e-05	4.27272e-06	-0.000315876	3.05194e-06	0.000182811
44	19	0	3.05194e-06	6.10389e-06	9.15583e-06	-4.57792e-06	-3.05194e-06	-1.52597e-06	-7.62986e-06	-2.22792e-05	0.000138863	8.85064e-06	9.46103e-06	-0.000171824	7.62986e-06	0.000137032
45	0	0	-3.05194e-07	6.40908e-06	7.32467e-06	-3.05194e-06	2.13636e-06	-9.15583e-07	-1.00714e-05	-2.16688e-05	0.000195324	4.57792e-06	1.03766e-05	-3.54026e-05	8.85064e-06	5.31038e-05
45	1	0	-1.52597e-06	5.79869e-06	3.35714e-06	-1.22078e-06	5.4935e-06	-2.44156e-06	-1.37337e-05	-2.0448e-05	0.000197766	2.44156e-06	7.01947e-06	5.98181e-05	8.24025e-06	6.10389e-06
45	2	0	3.05194e-07	5.1883e-06	2.74675e-06	-6.10389e-07	3.96753e-06	-3.05194e-06	3.05194e-07	-2.13636e-05	0.000152292	3.05194e-07	4.57792e-06	0.000130318	7.01947e-06	-6.10389e-07
45	3	0	4.27272e-06	5.4935e-06	6.71428e-06	-9.15583e-07	-2.13636e-06	-1.52597e-06	1.80065e-05	-2.13636e-05	0.000104071	-2.13636e-06	4.27272e-06	0.000171214	4.57792e-06	-1.31234e-05
45	4	0	7.62986e-06	5.79869e-06	1.12922e-05	-3.05194e-07	-8.24025e-06	0	2.74675e-06	-1.64805e-05	7.81298e-05	-4.57792e-06	2.74675e-06	0.000167552	0	-3.17402e-05
45	5	0	9.15583e-06	4.57792e-06	1.34286e-05	-6.10389e-07	-1.0987e-05	-9.15583e-07	-5.3409e-05	-7.93505e-06	5.61558e-05	-6.10389e-06	-3.35714e-06	0.000157786	-7.01947e-06	-3.1435e-05
45	6	0	9.15583e-06	2.44156e-06	1.34286e-05	-3.35714e-06	-9.76622e-06	-1.83117e-06	-0.000115363	3.05194e-07	2.01428e-05	-8.85064e-06	-1.22078e-05	0.000191662	-1.55649e-05	-3.96753e-05
45	7	0	8.54544e-06	1.22078e-06	1.22078e-05	-7.93505e-06	-7.32467e-06	0	-0.000136117	8.24025e-06	-9.76622e-06	-1.43441e-05	-1.98376e-05	0.000237136	-2.35e-05	-0.000106208
45	8	0	7.62986e-06	6.10389e-07	9.46103e-06	-1.03766e-05	-6.40908e-06	2.44156e-06	-0.000104376	1.52597e-05	-7.62986e-06	-1.95324e-05	-2.38052e-05	0.000216383	-2.77727e-05	-0.000201734
45	9	0	7.01947e-06	9.15583e-07	7.62986e-06	-1.00714e-05	-6.71428e-06	3.05194e-06	-5.61558e-05	1.95324e-05	1.77013e-05	-2.07532e-05	-2.44156e-05	0.000130928	-2.59415e-05	-0.000240798
45	10	0	5.79869e-06	1.83117e-06	7.32467e-06	-8.54544e-06	-7.01947e-06	1.22078e-06	-3.50974e-05	2.0448e-05	3.26558e-05	-1.83117e-05	-2.1974e-05	6.65324e-05	-1.92272e-05	-0.000206922
45	11	0	2.44156e-06	2.74675e-06	6.71428e-06	-7.93505e-06	-6.10389e-06	0	-3.63181e-05	1.95324e-05	3.02142e-05	-1.67857e-05	-1.67857e-05	6.07337e-05	-1.2513e-05	-0.000170909
45	12	0	-1.52597e-06	3.05194e-06	3.35714e-06	-7.01947e-06	-6.40908e-06	6.10389e-07	-3.05194e-07	1.80065e-05	3.4487e-05	-1.77013e-05	-1.0987e-05	6.16493e-05	-8.85064e-06	-0.000175792
45	13	0	-5.1883e-06	2.44156e-06	0	-6.10389e-06	-9.46103e-06	1.83117e-06	0.000112006	1.55649e-05	5.95129e-05	-1.83117e-05	-5.79869e-06	3.90649e-05	-8.24025e-06	-0.000189526
45	14	0	-6.40908e-06	2.44156e-06	-9.15583e-07	-5.4935e-06	-1.52597e-05	2.13636e-06	0.000252701	1.34286e-05	8.66752e-05	-1.77013e-05	-1.52597e-06	4.30324e-05	-7.93505e-06	-0.000184337
45	15	0	-6.71428e-06	3.35714e-06	-6.10389e-07	-6.40908e-06	-2.16688e-05	1.83117e-06	0.000317402	1.46493e-05	9.30843e-05	-1.83117e-05	1.83117e-06	0.000103156	-7.32467e-06	-0.000175182
45	16	0	-8.54544e-06	4.57792e-06	-3.35714e-06	-7.01947e-06	-2.74675e-05	2.13636e-06	0.00025972	1.77013e-05	7.99609e-05	-2.07532e-05	4.27272e-06	0.000141915	-7.32467e-06	-0.000141915
45	17	0	-1.15974e-05	5.1883e-06	-7.93505e-06	-5.4935e-06	-3.23506e-05	3.66233e-06	0.000142526	1.64805e-05	6.07337e-05	-2.0448e-05	4.57792e-06	6.16493e-05	-7.93505e-06	-1.12922e-05
45	18	0	-1.40389e-05	4.88311e-06	-9.46103e-06	-2.74675e-06	-3.35714e-05	4.88311e-06	5.89025e-05	7.62986e-06	4.05909e-05	-1.46493e-05	2.74675e-06	-0.000112312	-8.85064e-06	0.000213331
45	19	0	-1.37337e-05	5.1883e-06	-6.71428e-06	-3.05194e-07	-2.83831e-05	4.57792e-06	3.38766e-05	-2.74675e-06	1.95324e-05	-7.93505e-06	9.15583e-07	-0.000241409	-9.46103e-06	0.000383019
46	0	0	-8.54544e-06	6.10389e-06	-2.74675e-06	6.10389e-07	-1.83117e-05	2.74675e-06	2.89935e-05	-7.01947e-06	7.62986e-06	-4.57792e-06	6.10389e-07	-0.00021913	-1.03766e-05	0.000354026
46	1	0	1.83117e-06	7.01947e-06	3.05194e-07	1.83117e-06	-8.54544e-06	9.15583e-07	1.83117e-05	-3.35714e-06	1.49545e-05	-4.88311e-06	9.15583e-07	-7.8435e-05	-1.03766e-05	0.000174266
46	2	0	1.52597e-05	7.32467e-06	6.10389e-06	3.05194e-06	-1.52597e-06	0	1.28182e-05	3.66233e-06	3.38766e-05	-4.88311e-06	9.15583e-07	5.70714e-05	-7.93505e-06	2.41104e-05
46	3	0	2.59415e-05	7.93505e-06	1.58701e-05	3.35714e-06	2.74675e-06	1.22078e-06	1.89221e-05	1.0987e-05	4.21168e-05	-4.57792e-06	1.22078e-06	0.000102545	-2.74675e-06	-1.06818e-05
46	4	0	3.11298e-05	8.85064e-06	2.68571e-05	2.13636e-06	6.10389e-06	3.05194e-06	1.89221e-05	1.52597e-05	3.02142e-05	-5.1883e-06	2.74675e-06	7.14155e-05	2.44156e-06	-3.66233e-06
46	5	0	3.50974e-05	8.54544e-06	3.66233e-05	9.15583e-07	6.10389e-06	3.05194e-06	3.05194e-06	1.31234e-05	1.03766e-05	-6.10389e-06	4.57792e-06	2.59415e-05	5.1883e-06	-2.1974e-05
46	6	0	4.21168e-05	6.40908e-06	4.42532e-05	9.15583e-07	3.35714e-06	1.83117e-06	-1.34286e-05	6.40908e-06	-3.66233e-06	-5.79869e-06	5.1883e-06	-7.01947e-06	5.79869e-06	-9.15583e-06
46	7	0	4.82207e-05	3.66233e-06	4.57792e-05	1.22078e-06	6.10389e-07	1.22078e-06	-2.13636e-05	-3.05194e-07	-1.43441e-05	-4.27272e-06	4.57792e-06	-4.15064e-05	7.32467e-06	0.000107123
46	8	0	4.42532e-05	2.74675e-06	3.2961e-05	9.15583e-07	-3.05194e-07	2.13636e-06	-3.11298e-05	-6.10389e-06	-2.86883e-05	-9.15583e-07	4.27272e-06	-7.32467e-05	1.06818e-05	0.000273149
46	9	0	2.65519e-05	4.57792e-06	4.27272e-06	6.10389e-07	-2.13636e-06	3.35714e-06	-4.94415e-05	-1.49545e-05	-4.63895e-05	7.01947e-06	3.96753e-06	-7.32467e-05	1.31234e-05	0.000359519
46	10	0	3.96753e-06	6.40908e-06	-2.92987e-05	9.15583e-07	-6.40908e-06	3.66233e-06	-7.20259e-05	-2.96039e-05	-6.31752e-05	2.13636e-05	3.05194e-06	-4.18116e-05	1.15974e-05	0.00032198
46	11	0	-1.00714e-05	6.71428e-06	-5.31038e-05	2.44156e-06	-1.03766e-05	3.35714e-06	-0.000102545	-4.27272e-05	-8.05713e-05	3.47922e-05	2.13636e-06	-2.77727e-05	8.24025e-06	0.000230727
46	12	0	-1.34286e-05	6.40908e-06	-6.16493e-05	3.96753e-06	-8.54544e-06	3.66233e-06	-0.000151376	-4.2422e-05	-9.94934e-05	3.84545e-05	3.66233e-06	-6.62272e-05	7.93505e-06	0.000152597
46	13	0	-1.15974e-05	7.93505e-06	-6.04285e-05	6.10389e-06	-1.22078e-06	2.74675e-06	-0.000203259	-2.77727e-05	-0.000112922	3.1435e-05	6.40908e-06	-0.000132149	1.06818e-05	8.60648e-05
46	14	0	-1.12922e-05	1.03766e-05	-5.55454e-05	8.54544e-06	7.93505e-06	0	-0.000225844	-9.76622e-06	-0.000111396	2.10584e-05	6.40908e-06	-0.000170298	1.19026e-05	6.40908e-06
46	15	0	-1.37337e-05	1.2513e-05	-4.82207e-05	1.06818e-05	1.55649e-05	-3.66233e-06	-0.000221876	3.05194e-07	-0.000100104	1.46493e-05	9.15583e-07	-0.000138863	8.24025e-06	-8.7896e-05
46	16	0	-1.67857e-05	1.2513e-05	-3.78441e-05	1.19026e-05	2.10584e-05	-5.79869e-06	-0.00022798	4.27272e-06	-9.21687e-05	1.28182e-05	-4.57792e-06	-2.44156e-05	2.74675e-06	-0.000206006
46	17	0	-1.86169e-05	1.0987e-05	-2.59415e-05	1.2513e-05	2.38052e-05	-5.1883e-06	-0.000241104	1.15974e-05	-8.82012e-05	1.31234e-05	-5.1883e-06	0.000136727	1.22078e-06	-0.000364402
46	18	0	-1.92272e-05	9.76622e-06	-1.58701e-05	1.2513e-05	2.28896e-05	-3.66233e-06	-0.00021211	2.65519e-05	-7.3857e-05	1.22078e-05	-6.10389e-07	0.000249039	4.88311e-06	-0.000532869
46	19	0	-1.92272e-05	1.00714e-05	-9.15583e-06	1.19026e-05	2.0448e-05	-3.05194e-06	-0.000138863	3.87597e-05	-4.57792e-05	9.46103e-06	4.27272e-06	0.000231337	9.76622e-06	-0.000622597
47	0	0	-2.01428e-05	1.03766e-05	-7.32467e-06	1.0987e-05	2.0448e-05	-3.05194e-06	-9.70518e-05	3.23506e-05	-2.0448e-05	5.79869e-06	7.01947e-06	0.000124825	1.22078e-05	-0.000573155
47	1	0	-2.28896e-05	9.46103e-06	-1.0987e-05	9.15583e-06	2.44156e-05	-2.44156e-06	-0.000118721	4.88311e-06	-1.06818e-05	5.79869e-06	6.40908e-06	5.6461e-05	1.0987e-05	-0.000422084
47	2	0	-2.53311e-05	7.32467e-06	-1.80065e-05	6.71428e-06	3.02142e-05	-1.22078e-06	-0.000116279	-2.38052e-05	-7.62986e-06	8.24025e-06	3.05194e-06	7.20259e-05	7.62986e-06	-0.000254532
47	3	0	-2.50259e-05	5.4935e-06	-2.25844e-05	4.27272e-06	3.35714e-05	-3.05194e-07	-4.27272e-06	-3.17402e-05	1.22078e-06	7.01947e-06	-2.74675e-06	8.20973e-05	4.27272e-06	-0.00010926
47	4	0	-2.10584e-05	5.1883e-06	-2.0448e-05	3.05194e-06	3.35714e-05	-3.05194e-07	0.000152902	-2.10584e-05	1.2513e-05	-3.05194e-07	-8.24025e-06	5.79869e-06	3.96753e-06	2.53311e-05
47	5	0	-1.58701e-05	5.79869e-06	-1.37337e-05	3.66233e-06	3.23506e-05	-9.15583e-07	0.000223097	-1.28182e-05	1.49545e-05	-8.24025e-06	-1.00714e-05	-0.00011811	7.01947e-06	0.000155039
47	6	0	-1.19026e-05	5.1883e-06	-8.54544e-06	4.57792e-06	3.1435e-05	-2.13636e-06	0.000189221	-1.70909e-05	1.00714e-05	-1.19026e-05	-9.15583e-06	-0.000213636	1.03766e-05	0.000260636
47	7	0	-1.03766e-05	3.96753e-06	-7.93505e-06	4.88311e-06	2.89935e-05	-4.27272e-06	0.000141305	-2.16688e-05	5.79869e-06	-1.67857e-05	-8.85064e-06	-0.000272233	1.06818e-05	0.000328389
47	8	0	-9.46103e-06	3.35714e-06	-7.32467e-06	4.57792e-06	2.1974e-05	-7.01947e-06	0.000113227	-1.46493e-05	6.10389e-07	-2.59415e-05	-1.03766e-05	-0.000304279	7.32467e-06	0.000350974
47	9	0	-6.71428e-06	3.66233e-06	-1.83117e-06	5.1883e-06	1.03766e-05	-1.00714e-05	5.12727e-05	-4.27272e-06	-1.0987e-05	-2.86883e-05	-1.0987e-05	-0.000271013	3.35714e-06	0.000303058
47	10	0	-2.74675e-06	4.27272e-06	5.4935e-06	6.10389e-06	-9.15583e-07	-1.19026e-05	-4.73051e-05	-4.27272e-06	-2.47207e-05	-1.19026e-05	-8.85064e-06	-0.000151682	1.22078e-06	0.000166941
47	11	0	-3.05194e-07	3.96753e-06	7.62986e-06	4.88311e-06	-8.24025e-06	-1.19026e-05	-9.94934e-05	-1.0987e-05	-2.96039e-05	1.52597e-05	-3.66233e-06	-3.08246e-05	9.15583e-07	-6.71428e-06
47	12	0	-1.22078e-06	3.35714e-06	2.74675e-06	9.15583e-07	-9.46103e-06	-1.03766e-05	-7.32467e-05	-9.15583e-06	-2.59415e-05	2.65519e-05	2.44156e-06	-1.58701e-05	1.83117e-06	-0.000111701
47	13	0	-3.35714e-06	2.74675e-06	-2.74675e-06	-2.74675e-06	-7.93505e-06	-8.85064e-06	-3.81493e-05	4.27272e-06	-1.95324e-05	1.15974e-05	8.24025e-06	-9.39999e-05	2.74675e-06	-9.24739e-05
47	14	0	-3.96753e-06	1.52597e-06	-2.74675e-06	-4.57792e-06	-6.71428e-06	-6.71428e-06	-3.54026e-05	1.89221e-05	-9.15583e-06	-1.0987e-05	1.00714e-05	-0.000153513	3.05194e-06	-1.22078e-05
47	15	0	-2.13636e-06	0	1.83117e-06	-4.88311e-06	-7.62986e-06	-3.96753e-06	-3.35714e-06	3.05194e-05	7.32467e-06	-2.01428e-05	7.62986e-06	-0.000136727	2.74675e-06	2.56363e-05
47	16	0	-6.10389e-07	-2.44156e-06	5.4935e-06	-5.4935e-06	-9.76622e-06	-1.22078e-06	9.7357e-05	4.30324e-05	1.64805e-05	-1.52597e-05	4.88311e-06	-9.27791e-05	3.05194e-06	-1.22078e-06
47	17	0	0	-5.4935e-06	4.57792e-06	-5.79869e-06	-1.28182e-05	-6.10389e-07	0.000186779	5.61558e-05	-3.66233e-06	-8.54544e-06	6.10389e-06	-8.17921e-05	4.57792e-06	-4.05909e-05
47	18	0	9.15583e-07	-6.40908e-06	1.83117e-06	-4.57792e-06	-1.77013e-05	-1.83117e-06	0.000175182	6.13441e-05	-5.3409e-05	-3.66233e-06	1.03766e-05	-9.94934e-05	6.10389e-06	-6.4396e-05
47	19	0	4.27272e-06	-3.66233e-06	1.22078e-06	-1.22078e-06	-2.53311e-05	-3.35714e-06	9.64414e-05	5.73766e-05	-0.000110175	3.05194e-06	1.28182e-05	-0.000107428	5.1883e-06	-9.76622e-05
48	0	0	9.76622e-06	1.83117e-06	5.4935e-06	1.52597e-06	-3.35714e-05	-3.96753e-06	4.51688e-05	5.37142e-05	-0.000155039	1.22078e-05	1.37337e-05	-9.36947e-05	1.83117e-06	-0.000137032
48	1	0	1.52597e-05	6.71428e-06	1.31234e-05	3.35714e-06	-3.96753e-05	-3.96753e-06	4.33376e-05	5.61558e-05	-0.000184032	1.80065e-05	1.70909e-05	-7.62986e-05	-1.22078e-06	-0.000129708
48	2	0	1.92272e-05	7.62986e-06	1.86169e-05	3.35714e-06	-3.99805e-05	-3.35714e-06	5.15779e-05	5.76817e-05	-0.000200818	1.67857e-05	2.31948e-05	-6.25649e-05	-2.44156e-06	-7.20259e-05
48	3	0	1.89221e-05	6.10389e-06	1.77013e-05	1.22078e-06	-3.38766e-05	-1.22078e-06	5.85973e-05	5.03571e-05	-0.000206311	1.06818e-05	2.86883e-05	-2.31948e-05	-1.22078e-06	-4.60844e-05
48	4	0	1.34286e-05	3.66233e-06	1.03766e-05	-1.83117e-06	-2.1974e-05	6.10389e-07	6.56168e-05	3.50974e-05	-0.000206922	2.13636e-06	2.96039e-05	7.90453e-05	1.22078e-06	-9.03375e-05
48	5	0	4.57792e-06	0	1.52597e-06	-4.88311e-06	-7.32467e-06	-3.05194e-07	3.17402e-05	1.89221e-05	-0.000211195	-6.40908e-06	2.71623e-05	0.000226759	3.66233e-06	-0.000115669
48	6	0	-2.44156e-06	-4.57792e-06	-5.1883e-06	-5.1883e-06	5.1883e-06	-4.27272e-06	-7.32467e-05	6.40908e-06	-0.000220656	-1.19026e-05	2.31948e-05	0.000331441	4.27272e-06	-4.12012e-05
48	7	0	-6.10389e-06	-5.4935e-06	-9.46103e-06	-3.05194e-06	1.2513e-05	-7.01947e-06	-0.000186474	-3.05194e-07	-0.000225844	-1.28182e-05	1.80065e-05	0.000317097	1.83117e-06	5.76817e-05
48	8	0	-6.71428e-06	0	-1.19026e-05	-3.05194e-07	1.34286e-05	-5.4935e-06	-0.000208143	-2.13636e-06	-0.000215162	-1.31234e-05	1.00714e-05	0.000208448	-2.44156e-06	5.92077e-05
48	9	0	-6.40908e-06	7.93505e-06	-1.15974e-05	6.10389e-07	1.0987e-05	-1.52597e-06	-0.000131844	-2.13636e-06	-0.000184032	-1.52597e-05	3.05194e-07	9.46103e-05	-7.01947e-06	1.83117e-06
48	10	0	-5.4935e-06	1.12922e-05	-9.76622e-06	0	7.93505e-06	1.52597e-06	-3.78441e-05	-3.05194e-06	-0.00013276	-1.77013e-05	-8.24025e-06	2.53311e-05	-9.15583e-06	3.20454e-05
48	11	0	-4.27272e-06	8.54544e-06	-9.15583e-06	-1.22078e-06	5.79869e-06	3.05194e-06	2.47207e-05	-3.96753e-06	-7.11103e-05	-1.67857e-05	-1.49545e-05	-1.28182e-05	-8.24025e-06	0.000164805
48	12	0	-3.66233e-06	5.1883e-06	-1.00714e-05	-9.15583e-07	4.57792e-06	2.74675e-06	6.4396e-05	-3.66233e-06	-1.28182e-05	-1.37337e-05	-1.92272e-05	-2.99091e-05	-6.40908e-06	0.000262162
48	13	0	-3.96753e-06	4.27272e-06	-9.15583e-06	0	4.27272e-06	0	6.80584e-05	-5.79869e-06	3.38766e-05	-9.15583e-06	-2.07532e-05	-1.03766e-05	-5.79869e-06	0.000263383
48	14	0	-3.66233e-06	3.05194e-06	-6.10389e-06	-1.22078e-06	3.05194e-06	-2.44156e-06	4.57792e-06	-1.37337e-05	7.50778e-05	-3.05194e-06	-2.1974e-05	3.81493e-05	-7.93505e-06	0.000262772
48	15	0	-1.22078e-06	-6.10389e-07	-3.66233e-06	-6.40908e-06	6.10389e-07	-1.83117e-06	-7.35519e-05	-2.16688e-05	0.000122993	3.35714e-06	-2.38052e-05	9.12531e-05	-1.31234e-05	0.000309772
48	16	0	2.74675e-06	-6.10389e-06	-3.05194e-06	-1.34286e-05	-3.66233e-06	2.13636e-06	-3.05194e-05	-1.95324e-05	0.000187084	6.10389e-06	-2.74675e-05	0.000155344	-1.95324e-05	0.000299091
48	17	0	7.32467e-06	-9.46103e-06	-2.13636e-06	-1.77013e-05	-1.00714e-05	7.01947e-06	0.000190441	-8.54544e-06	0.000271013	3.05194e-06	-3.20454e-05	0.00024324	-2.62467e-05	0.000160532
48	18	0	1.12922e-05	-9.76622e-06	1.83117e-06	-1.83117e-05	-1.80065e-05	9.15583e-06	0.000459318	1.22078e-06	0.000356162	-1.22078e-06	-3.63181e-05	0.000301227	-3.20454e-05	5.79869e-06
48	19	0	1.37337e-05	-8.85064e-06	9.46103e-06	-1.70909e-05	-2.65519e-05	1.12922e-05	0.000577428	5.79869e-06	0.000397668	-3.96753e-06	-3.78441e-05	0.000254227	-3.60129e-05	-3.26558e-05
49	0	0	1.43441e-05	-7.32467e-06	1.86169e-05	-1.55649e-05	-3.26558e-05	1.49545e-05	0.000478545	1.00714e-05	0.000358603	-6.10389e-06	-3.57077e-05	0.000130928	-3.63181e-05	3.96753e-06
49	1	0	1.37337e-05	-6.40908e-06	2.80779e-05	-1.2513e-05	-3.41818e-05	1.80065e-05	0.00027498	1.83117e-05	0.000260941	-8.85064e-06	-2.99091e-05	4.57792e-05	-3.41818e-05	3.66233e-06
49	2	0	1.34286e-05	-5.79869e-06	3.63181e-05	-6.71428e-06	-3.05194e-05	1.55649e-05	0.000118415	2.44156e-05	0.000170909	-7.93505e-06	-2.31948e-05	3.08246e-05	-3.05194e-05	-2.50259e-05
49	3	0	1.34286e-05	-5.79869e-06	4.12012e-05	-1.22078e-06	-2.44156e-05	1.03766e-05	6.65324e-05	2.13636e-05	0.000122078	-1.52597e-06	-1.73961e-05	-1.83117e-06	-2.68571e-05	-6.10389e-07
49	4	0	1.0987e-05	-7.62986e-06	4.15064e-05	0	-1.77013e-05	7.62986e-06	7.29415e-05	1.12922e-05	8.24025e-05	4.88311e-06	-1.31234e-05	-9.24739e-05	-2.31948e-05	5.92077e-05
49	5	0	6.10389e-06	-1.19026e-05	3.72337e-05	-1.83117e-06	-1.12922e-05	9.15583e-06	7.14155e-05	3.96753e-06	1.73961e-05	5.79869e-06	-1.06818e-05	-0.000140084	-2.07532e-05	5.79869e-05
49	6	0	1.83117e-06	-1.58701e-05	3.05194e-05	-3.66233e-06	-5.4935e-06	9.76622e-06	4.45584e-05	4.27272e-06	-4.97467e-05	2.44156e-06	-1.03766e-05	-6.13441e-05	-1.92272e-05	-1.55649e-05
49	7	0	6.10389e-07	-1.61753e-05	2.1974e-05	-3.96753e-06	0	7.01947e-06	2.16688e-05	7.62986e-06	-7.20259e-05	6.10389e-07	-1.00714e-05	6.62272e-05	-1.70909e-05	-7.56882e-05
49	8	0	9.15583e-07	-1.43441e-05	1.19026e-05	-3.96753e-06	5.4935e-06	2.74675e-06	2.68571e-05	8.24025e-06	-4.97467e-05	1.22078e-06	-6.71428e-06	0.000108649	-1.06818e-05	-6.50064e-05
49	9	0	9.15583e-07	-1.52597e-05	2.13636e-06	-6.10389e-06	1.06818e-05	0	4.97467e-05	4.27272e-06	-2.38052e-05	3.05194e-07	1.52597e-06	4.60844e-05	-3.05194e-07	1.52597e-06
49	10	0	9.15583e-07	-2.0448e-05	-2.74675e-06	-9.76622e-06	1.43441e-05	-6.10389e-07	6.86687e-05	-1.83117e-06	-9.15583e-06	-2.44156e-06	1.28182e-05	-5.31038e-05	1.12922e-05	0.000105902
49	11	0	3.05194e-06	-2.50259e-05	-1.22078e-06	-1.28182e-05	1.58701e-05	-1.52597e-06	8.08765e-05	-7.93505e-06	1.73961e-05	-4.27272e-06	2.35e-05	-0.000162669	2.16688e-05	0.000222182
49	12	0	6.40908e-06	-2.47207e-05	3.35714e-06	-1.15974e-05	1.55649e-05	-3.35714e-06	9.55259e-05	-1.15974e-05	6.56168e-05	-3.35714e-06	3.20454e-05	-0.000294207	2.92987e-05	0.000275285
49	13	0	7.62986e-06	-1.86169e-05	5.4935e-06	-2.74675e-06	1.46493e-05	-3.96753e-06	9.76622e-05	-1.34286e-05	0.000104071	-2.44156e-06	3.87597e-05	-0.000397363	3.47922e-05	0.000195019
49	14	0	4.88311e-06	-3.66233e-06	3.05194e-07	1.19026e-05	1.46493e-05	-1.83117e-06	5.58506e-05	-1.49545e-05	0.000108344	-3.05194e-06	4.36428e-05	-0.000380272	3.78441e-05	1.49545e-05
49	15	0	0	1.95324e-05	-9.76622e-06	2.47207e-05	1.49545e-05	2.13636e-06	-3.17402e-05	-1.61753e-05	9.85778e-05	-2.44156e-06	4.51688e-05	-0.000229811	3.90649e-05	-0.000160837
49	16	0	-3.96753e-06	3.66233e-05	-2.0448e-05	2.71623e-05	1.34286e-05	4.88311e-06	-0.000123299	-1.58701e-05	0.00010987	-3.05194e-07	4.45584e-05	-4.63895e-05	3.81493e-05	-0.000271623
49	17	0	-7.01947e-06	2.68571e-05	-2.77727e-05	1.83117e-05	1.00714e-05	3.96753e-06	-0.000182506	-1.43441e-05	0.000143136	1.22078e-06	4.2422e-05	5.58506e-05	3.57077e-05	-0.000304584
49	18	0	-9.76622e-06	-1.83117e-06	-3.41818e-05	6.10389e-06	7.93505e-06	1.83117e-06	-0.00022035	-1.43441e-05	0.000162974	2.13636e-06	3.78441e-05	4.33376e-05	3.08246e-05	-0.000239578
49	19	0	-1.22078e-05	-1.37337e-05	-4.15064e-05	6.10389e-07	9.15583e-06	3.96753e-06	-0.000267045	-1.73961e-05	0.000143136	6.71428e-06	2.99091e-05	-2.59415e-05	2.41104e-05	-9.09479e-05
50	0	0	-1.40389e-05	1.46493e-05	-4.69999e-05	6.10389e-06	1.15974e-05	1.03766e-05	-0.000315266	-2.16688e-05	9.8883e-05	1.67857e-05	1.92272e-05	-5.21882e-05	1.61753e-05	3.35714e-05
50	1	0	-1.22078e-05	5.82921e-05	-4.51688e-05	1.92272e-05	8.85064e-06	1.34286e-05	-0.000333272	-2.22792e-05	7.08051e-05	2.71623e-05	7.01947e-06	2.41104e-05	7.01947e-06	3.69285e-05
50	2	0	-5.79869e-06	7.3857e-05	-3.47922e-05	3.17402e-05	-3.05194e-07	7.01947e-06	-0.00032198	-1.89221e-05	8.27077e-05	3.11298e-05	-5.4935e-06	0.000152292	-3.35714e-06	-2.47207e-05
50	3	0	2.74675e-06	5.27986e-05	-2.22792e-05	3.47922e-05	-9.15583e-06	-4.88311e-06	-0.00032198	-1.43441e-05	0.000114143	2.80779e-05	-1.86169e-05	0.000213636	-1.34286e-05	-2.0448e-05
50	4	0	7.93505e-06	2.22792e-05	-1.28182e-05	2.74675e-05	-1.06818e-05	-1.52597e-05	-0.000347311	-1.12922e-05	0.000123604	2.10584e-05	-3.08246e-05	0.000154734	-2.10584e-05	5.15779e-05
50	5	0	6.71428e-06	2.74675e-06	-6.71428e-06	1.70909e-05	-6.10389e-06	-2.13636e-05	-0.00034548	-8.85064e-06	9.21687e-05	1.22078e-05	-3.96753e-05	3.84545e-05	-2.59415e-05	6.83635e-05
50	6	0	2.74675e-06	-1.00714e-05	0	9.76622e-06	-1.22078e-06	-2.56363e-05	-0.000256974	-6.71428e-06	4.48636e-05	3.96753e-06	-4.48636e-05	-5.27986e-05	-2.86883e-05	-8.85064e-06
50	7	0	9.15583e-07	-2.25844e-05	7.93505e-06	5.4935e-06	3.05194e-06	-2.80779e-05	-0.000100409	-6.10389e-06	1.95324e-05	-6.10389e-07	-4.51688e-05	-9.46103e-05	-2.77727e-05	-7.47726e-05
50	8	0	3.05194e-06	-2.80779e-05	1.52597e-05	2.44156e-06	8.54544e-06	-2.74675e-05	3.54026e-05	-7.93505e-06	2.71623e-05	-9.15583e-07	-4.05909e-05	-8.24025e-05	-2.22792e-05	-5.76817e-05
50	9	0	7.01947e-06	-2.35e-05	2.13636e-05	3.35714e-06	1.31234e-05	-2.44156e-05	8.30129e-05	-8.54544e-06	4.5474e-05	0	-3.35714e-05	-2.13636e-06	-1.43441e-05	-1.67857e-05
50	10	0	1.15974e-05	-1.73961e-05	2.77727e-05	9.46103e-06	1.19026e-05	-2.13636e-05	5.55454e-05	-4.88311e-06	5.09675e-05	3.05194e-07	-2.89935e-05	0.00010987	-1.00714e-05	-9.76622e-06
50	11	0	1.43441e-05	-1.52597e-05	3.02142e-05	1.61753e-05	4.88311e-06	-1.95324e-05	1.40389e-05	6.10389e-07	4.3948e-05	0	-2.92987e-05	0.000161448	-1.0987e-05	9.76622e-06
50	12	0	1.43441e-05	-7.93505e-06	2.28896e-05	1.89221e-05	-1.83117e-06	-1.70909e-05	6.40908e-06	3.35714e-06	4.18116e-05	9.15583e-07	-2.89935e-05	0.000121773	-1.06818e-05	8.39285e-05
50	13	0	1.0987e-05	7.93505e-06	6.71428e-06	2.13636e-05	-5.79869e-06	-1.22078e-05	3.81493e-05	1.83117e-06	5.03571e-05	3.96753e-06	-2.01428e-05	8.24025e-05	-4.27272e-06	0.000145578
50	14	0	7.01947e-06	2.38052e-05	-6.40908e-06	2.65519e-05	-7.32467e-06	-5.1883e-06	8.57596e-05	-9.15583e-07	5.24934e-05	6.71428e-06	-4.27272e-06	0.000126961	3.96753e-06	0.000114448
50	15	0	5.79869e-06	2.96039e-05	-1.03766e-05	2.92987e-05	-6.71428e-06	1.83117e-06	0.000122993	-4.27272e-06	3.02142e-05	8.54544e-06	9.15583e-06	0.000207837	6.10389e-06	2.07532e-05
50	16	0	6.40908e-06	3.02142e-05	-1.2513e-05	2.13636e-05	-3.05194e-06	7.62986e-06	0.000147409	-1.03766e-05	-8.85064e-06	1.0987e-05	1.46493e-05	0.000227065	6.10389e-07	-5.3409e-05
50	17	0	6.40908e-06	3.50974e-05	-2.22792e-05	8.54544e-06	9.15583e-07	1.00714e-05	0.000182811	-1.73961e-05	-3.38766e-05	1.43441e-05	1.64805e-05	0.000175182	-5.1883e-06	-9.97986e-05
50	18	0	5.4935e-06	4.18116e-05	-3.41818e-05	2.74675e-06	0	1.12922e-05	0.000242935	-2.13636e-05	-2.68571e-05	1.64805e-05	2.1974e-05	0.000111701	-4.88311e-06	-0.000161448
50	19	0	7.01947e-06	4.05909e-05	-3.63181e-05	2.44156e-06	-7.62986e-06	1.37337e-05	0.000296649	-1.95324e-05	-5.4935e-06	1.52597e-05	2.99091e-05	7.50778e-05	6.10389e-07	-0.000244766
51	0	0	1.12922e-05	2.71623e-05	-2.89935e-05	-6.10389e-06	-1.58701e-05	1.61753e-05	0.000288104	-1.49545e-05	0	1.15974e-05	3.4487e-05	7.78246e-05	5.4935e-06	-0.00032137
51	1	0	1.52597e-05	5.1883e-06	-2.31948e-05	-2.56363e-05	-2.0448e-05	1.37337e-05	0.000203565	-1.19026e-05	-1.77013e-05	8.54544e-06	3.23506e-05	0.000129402	4.88311e-06	-0.000386681
51	2	0	1.58701e-05	-1.89221e-05	-1.98376e-05	-4.05909e-05	-2.31948e-05	6.40908e-06	9.33895e-05	-1.03766e-05	-4.15064e-05	6.71428e-06	2.71623e-05	0.000185558	-3.05194e-07	-0.000444363
51	3	0	1.37337e-05	-3.75389e-05	-8.85064e-06	-3.90649e-05	-2.56363e-05	3.05194e-07	2.56363e-05	-8.24025e-06	-5.43246e-05	5.79869e-06	2.25844e-05	0.000144662	-6.40908e-06	-0.000460233
51	4	0	1.15974e-05	-4.36428e-05	8.54544e-06	-2.71623e-05	-2.56363e-05	1.22078e-06	2.22792e-05	-5.4935e-06	-5.46298e-05	4.88311e-06	2.0448e-05	-1.46493e-05	-8.85064e-06	-0.000397058
51	5	0	9.46103e-06	-3.57077e-05	1.61753e-05	-1.89221e-05	-2.13636e-05	6.40908e-06	5.09675e-05	-3.66233e-06	-5.09675e-05	3.66233e-06	2.07532e-05	-0.000157786	-6.10389e-06	-0.000275285
51	6	0	5.1883e-06	-1.89221e-05	3.35714e-06	-1.73961e-05	-1.49545e-05	1.00714e-05	6.7448e-05	-3.35714e-06	-5.24934e-05	2.13636e-06	2.38052e-05	-0.000146188	9.15583e-07	-0.000155039
51	7	0	-6.10389e-07	-2.13636e-06	-1.67857e-05	-1.83117e-05	-6.40908e-06	1.0987e-05	5.70714e-05	-3.66233e-06	-6.62272e-05	1.83117e-06	2.77727e-05	-1.89221e-05	1.03766e-05	-7.3857e-05
51	8	0	-7.62986e-06	7.93505e-06	-2.77727e-05	-1.92272e-05	5.1883e-06	1.06818e-05	3.99805e-05	-4.88311e-06	-9.06427e-05	2.74675e-06	3.05194e-05	6.83635e-05	1.98376e-05	-3.08246e-05
51	9	0	-1.34286e-05	9.46103e-06	-3.11298e-05	-1.92272e-05	1.83117e-05	1.00714e-05	4.15064e-05	-6.40908e-06	-0.000113838	3.96753e-06	3.32662e-05	4.2422e-05	2.68571e-05	1.83117e-06
51	10	0	-1.67857e-05	3.35714e-06	-3.66233e-05	-1.61753e-05	2.62467e-05	7.32467e-06	5.58506e-05	-6.10389e-06	-0.000127571	3.05194e-06	3.60129e-05	-4.76103e-05	2.83831e-05	7.90453e-05
51	11	0	-1.70909e-05	-5.4935e-06	-4.02857e-05	-8.85064e-06	2.44156e-05	4.88311e-06	5.43246e-05	-3.96753e-06	-0.000138558	6.10389e-07	3.47922e-05	-0.000130013	2.1974e-05	0.000235
51	12	0	-1.52597e-05	-1.34286e-05	-3.11298e-05	0	1.58701e-05	5.4935e-06	2.41104e-05	-2.44156e-06	-0.000155039	-6.10389e-07	2.56363e-05	-0.000153818	1.00714e-05	0.000397668
51	13	0	-1.28182e-05	-1.70909e-05	-1.31234e-05	8.85064e-06	6.40908e-06	7.93505e-06	-6.40908e-06	-3.66233e-06	-0.000166941	0	9.76622e-06	-8.08765e-05	-2.13636e-06	0.000404077
51	14	0	-1.15974e-05	-1.70909e-05	-3.66233e-06	1.61753e-05	-3.05194e-07	8.85064e-06	-7.32467e-06	-5.4935e-06	-0.000146799	2.13636e-06	-5.4935e-06	6.86687e-05	-1.19026e-05	0.000183422
51	15	0	-1.12922e-05	-1.64805e-05	-8.85064e-06	1.80065e-05	-5.1883e-06	8.54544e-06	1.15974e-05	-5.1883e-06	-7.6909e-05	3.66233e-06	-1.70909e-05	0.000182201	-1.95324e-05	-0.000120247
51	16	0	-1.12922e-05	-1.95324e-05	-1.77013e-05	9.46103e-06	-7.32467e-06	9.76622e-06	1.31234e-05	-3.05194e-06	2.83831e-05	3.66233e-06	-2.68571e-05	0.000164805	-2.44156e-05	-0.000285052
51	17	0	-1.06818e-05	-2.44156e-05	-2.0448e-05	-3.05194e-06	-7.32467e-06	1.37337e-05	-1.86169e-05	-3.66233e-06	0.000122383	4.27272e-06	-3.2961e-05	6.77532e-05	-2.44156e-05	-0.000256668
51	18	0	-8.85064e-06	-2.44156e-05	-1.86169e-05	-7.62986e-06	-7.01947e-06	1.73961e-05	-6.56168e-05	-7.93505e-06	0.000150766	6.71428e-06	-3.02142e-05	2.31948e-05	-1.83117e-05	-0.000178234
51	19	0	-7.32467e-06	-1.2513e-05	-1.58701e-05	3.05194e-07	-5.79869e-06	1.70909e-05	-0.000104987	-1.19026e-05	9.70518e-05	1.03766e-05	-1.73961e-05	6.01233e-05	-8.54544e-06	-0.00018037
52	0	0	-7.62986e-06	6.10389e-06	-1.37337e-05	1.22078e-05	-2.74675e-06	1.43441e-05	-0.000136422	-1.2513e-05	5.1883e-06	1.19026e-05	-3.05194e-06	8.42337e-05	-1.83117e-06	-0.000231337
52	1	0	-1.03766e-05	2.01428e-05	-1.2513e-05	1.98376e-05	9.15583e-07	1.2513e-05	-0.000166941	-1.06818e-05	-5.46298e-05	1.03766e-05	9.15583e-07	3.41818e-05	-2.13636e-06	-0.000221571
52	2	0	-1.37337e-05	2.28896e-05	-1.2513e-05	2.38052e-05	2.13636e-06	1.22078e-05	-0.000189221	-9.76622e-06	-5.24934e-05	8.24025e-06	-4.27272e-06	-3.60129e-05	-7.32467e-06	-0.000116889
52	3	0	-1.43441e-05	1.95324e-05	-8.24025e-06	2.62467e-05	-9.15583e-07	1.22078e-05	-0.000183117	-9.76622e-06	-1.92272e-05	6.71428e-06	-1.19026e-05	-6.25649e-05	-1.2513e-05	3.02142e-05
52	4	0	-1.28182e-05	1.40389e-05	5.79869e-06	2.25844e-05	-4.27272e-06	9.76622e-06	-0.000137643	-9.15583e-06	9.15583e-07	4.57792e-06	-1.64805e-05	-7.26363e-05	-1.40389e-05	0.000171214
52	5	0	-1.19026e-05	4.57792e-06	2.28896e-05	9.15583e-06	-1.83117e-06	3.96753e-06	-6.89739e-05	-6.71428e-06	0	0	-2.16688e-05	-0.000133065	-1.31234e-05	0.000287188
52	6	0	-1.28182e-05	-8.54544e-06	2.71623e-05	-9.15583e-06	9.15583e-06	-1.83117e-06	-1.31234e-05	-5.1883e-06	-1.19026e-05	-5.1883e-06	-3.08246e-05	-0.000237136	-1.28182e-05	0.000343344
52	7	0	-1.12922e-05	-1.92272e-05	1.61753e-05	-2.41104e-05	2.71623e-05	-4.88311e-06	4.88311e-06	-6.10389e-06	-3.23506e-05	-5.1883e-06	-4.05909e-05	-0.000300616	-1.31234e-05	0.000299091
52	8	0	-1.83117e-06	-2.0448e-05	6.71428e-06	-3.05194e-05	4.48636e-05	-4.27272e-06	-4.88311e-06	-8.54544e-06	-5.95129e-05	6.10389e-07	-4.36428e-05	-0.000261552	-1.2513e-05	0.000184643
52	9	0	1.46493e-05	-1.52597e-05	1.34286e-05	-3.02142e-05	5.24934e-05	-2.44156e-06	-1.67857e-05	-9.76622e-06	-7.08051e-05	7.01947e-06	-3.87597e-05	-0.000146493	-8.85064e-06	9.55259e-05
52	10	0	3.08246e-05	-1.31234e-05	3.41818e-05	-2.56363e-05	4.42532e-05	-2.74675e-06	-2.25844e-05	-7.93505e-06	-4.91363e-05	9.46103e-06	-3.08246e-05	-3.23506e-05	-4.88311e-06	7.72142e-05
52	11	0	3.87597e-05	-1.55649e-05	5.3409e-05	-1.89221e-05	2.59415e-05	-5.1883e-06	-3.50974e-05	-4.27272e-06	-1.80065e-05	7.62986e-06	-2.59415e-05	3.4487e-05	-3.35714e-06	6.53116e-05
52	12	0	3.87597e-05	-1.89221e-05	5.89025e-05	-1.19026e-05	1.00714e-05	-1.03766e-05	-5.73766e-05	-2.44156e-06	-1.92272e-05	4.27272e-06	-2.31948e-05	6.31752e-05	-3.66233e-06	-6.10389e-06
52	13	0	3.54026e-05	-2.0448e-05	4.76103e-05	-4.88311e-06	3.05194e-06	-1.95324e-05	-6.31752e-05	-3.96753e-06	-5.6461e-05	1.52597e-06	-1.64805e-05	7.14155e-05	-1.83117e-06	-9.24739e-05
52	14	0	3.05194e-05	-2.13636e-05	2.80779e-05	2.74675e-06	-3.05194e-07	-3.20454e-05	-2.50259e-05	-7.93505e-06	-8.97272e-05	1.83117e-06	-3.05194e-06	5.61558e-05	4.27272e-06	-0.000100409
52	15	0	2.16688e-05	-2.1974e-05	1.46493e-05	8.24025e-06	-5.1883e-06	-4.15064e-05	4.51688e-05	-1.06818e-05	-8.88116e-05	6.40908e-06	1.49545e-05	7.01947e-06	1.37337e-05	-3.05194e-05
52	16	0	7.93505e-06	-2.13636e-05	1.31234e-05	8.24025e-06	-8.24025e-06	-4.12012e-05	0.000101325	-8.85064e-06	-6.47012e-05	1.31234e-05	3.35714e-05	-6.4396e-05	2.25844e-05	2.83831e-05
52	17	0	-7.62986e-06	-2.07532e-05	1.22078e-05	3.35714e-06	-5.1883e-06	-3.20454e-05	0.000100714	-3.35714e-06	-4.97467e-05	1.64805e-05	4.88311e-05	-0.000125435	3.05194e-05	3.23506e-05
52	18	0	-2.0448e-05	-2.0448e-05	-2.44156e-06	0	1.22078e-06	-2.1974e-05	4.36428e-05	1.52597e-06	-5.89025e-05	1.43441e-05	5.6461e-05	-0.000134896	3.54026e-05	1.83117e-05
52	19	0	-2.59415e-05	-2.01428e-05	-2.80779e-05	3.05194e-07	5.4935e-06	-1.61753e-05	-2.62467e-05	3.96753e-06	-8.51492e-05	8.85064e-06	5.12727e-05	-7.04999e-05	3.2961e-05	6.10389e-06
53	0	0	-2.1974e-05	-1.80065e-05	-4.63895e-05	1.83117e-06	5.79869e-06	-1.22078e-05	-6.01233e-05	6.10389e-06	-0.00010987	3.96753e-06	3.02142e-05	3.75389e-05	1.89221e-05	-3.63181e-05
53	1	0	-1.37337e-05	-1.46493e-05	-4.79155e-05	1.52597e-06	5.4935e-06	-7.32467e-06	-4.79155e-05	9.46103e-06	-0.000116279	1.83117e-06	3.05194e-07	0.000114143	-3.05194e-07	-0.00010163
53	2	0	-9.46103e-06	-1.22078e-05	-3.93701e-05	1.52597e-06	2.74675e-06	-3.05194e-06	-2.41104e-05	1.12922e-05	-9.76622e-05	1.52597e-06	-2.31948e-05	0.000124214	-1.28182e-05	-0.000104682
53	3	0	-1.43441e-05	-1.00714e-05	-2.83831e-05	3.05194e-06	-6.40908e-06	-2.44156e-06	-2.53311e-05	9.46103e-06	-6.10389e-05	1.52597e-06	-2.92987e-05	0.000127876	-1.00714e-05	7.93505e-06
53	4	0	-2.31948e-05	-8.24025e-06	-1.83117e-05	3.35714e-06	-1.95324e-05	-2.74675e-06	-5.52402e-05	5.4935e-06	-1.64805e-05	9.15583e-07	-2.13636e-05	0.000189526	1.22078e-06	0.000167857
53	5	0	-2.83831e-05	-8.24025e-06	-1.89221e-05	3.05194e-07	-2.56363e-05	-1.22078e-06	-9.8883e-05	3.35714e-06	2.71623e-05	-9.15583e-07	-1.15974e-05	0.000249954	9.46103e-06	0.000260026
53	6	0	-2.89935e-05	-1.03766e-05	-4.02857e-05	-3.35714e-06	-1.64805e-05	6.10389e-07	-0.000145883	3.05194e-06	5.6461e-05	-3.35714e-06	-8.54544e-06	0.000190136	8.54544e-06	0.000253922
53	7	0	-3.02142e-05	-1.15974e-05	-7.04999e-05	-4.88311e-06	3.96753e-06	0	-0.000180065	1.83117e-06	5.31038e-05	-4.27272e-06	-1.00714e-05	2.86883e-05	2.13636e-06	0.000207227
53	8	0	-3.4487e-05	-9.46103e-06	-7.99609e-05	-4.57792e-06	2.28896e-05	-2.44156e-06	-0.000174876	-3.05194e-07	1.43441e-05	-3.66233e-06	-1.00714e-05	-6.10389e-05	-3.66233e-06	0.00017213
53	9	0	-3.87597e-05	-6.10389e-06	-5.76817e-05	-3.96753e-06	2.92987e-05	-1.83117e-06	-0.000130013	-2.13636e-06	-3.57077e-05	-4.88311e-06	-5.4935e-06	2.62467e-05	-8.24025e-06	0.000140084
53	10	0	-4.21168e-05	-5.79869e-06	-2.65519e-05	-2.74675e-06	2.28896e-05	3.35714e-06	-9.21687e-05	-4.27272e-06	-7.04999e-05	-8.24025e-06	1.83117e-06	0.00019685	-1.03766e-05	7.14155e-05
53	11	0	-4.60844e-05	-7.32467e-06	-1.43441e-05	3.05194e-07	1.15974e-05	9.46103e-06	-0.000103156	-8.54544e-06	-8.60648e-05	-9.76622e-06	7.32467e-06	0.000302448	-9.76622e-06	-3.96753e-05
53	12	0	-4.88311e-05	-6.40908e-06	-1.86169e-05	3.96753e-06	2.74675e-06	1.06818e-05	-0.000144357	-1.31234e-05	-9.39999e-05	-7.32467e-06	5.79869e-06	0.000316181	-7.93505e-06	-0.000134286
53	13	0	-4.66947e-05	-6.10389e-07	-2.07532e-05	7.32467e-06	-1.52597e-06	6.10389e-06	-0.000169993	-1.19026e-05	-9.76622e-05	-4.57792e-06	-4.27272e-06	0.000280474	-8.54544e-06	-0.000130013
53	14	0	-3.78441e-05	5.79869e-06	-1.52597e-05	1.03766e-05	-3.66233e-06	-1.52597e-06	-0.000180065	-5.4935e-06	-9.43051e-05	-5.1883e-06	-1.98376e-05	0.000182201	-1.28182e-05	-1.67857e-05
53	15	0	-2.44156e-05	8.85064e-06	-1.06818e-05	1.2513e-05	-4.57792e-06	-8.85064e-06	-0.000200208	1.52597e-06	-8.637e-05	-8.24025e-06	-3.4487e-05	4.57792e-06	-1.67857e-05	0.000107428
53	16	0	-3.05194e-06	7.62986e-06	-7.93505e-06	1.15974e-05	-2.13636e-06	-1.31234e-05	-0.000210889	6.10389e-06	-7.72142e-05	-1.03766e-05	-4.60844e-05	-0.000166331	-1.73961e-05	0.000135201
53	17	0	2.68571e-05	4.27272e-06	0	7.01947e-06	2.44156e-06	-1.2513e-05	-0.000161753	8.85064e-06	-5.55454e-05	-1.03766e-05	-5.58506e-05	-0.000220045	-1.52597e-05	6.40908e-05
53	18	0	5.6461e-05	1.52597e-06	1.31234e-05	2.44156e-06	7.01947e-06	-8.85064e-06	-5.67662e-05	9.76622e-06	-1.31234e-05	-9.46103e-06	-6.37856e-05	-0.000179454	-1.31234e-05	-1.89221e-05
53	19	0	6.77532e-05	0	2.1974e-05	9.15583e-07	9.76622e-06	-5.1883e-06	3.47922e-05	7.93505e-06	3.35714e-05	-9.15583e-06	-6.53116e-05	-0.000168773	-1.0987e-05	-4.79155e-05
54	0	0	5.89025e-05	-1.22078e-06	2.25844e-05	6.10389e-07	1.0987e-05	-2.74675e-06	6.95843e-05	4.88311e-06	5.6461e-05	-9.76622e-06	-5.6461e-05	-0.000220045	-5.79869e-06	-2.13636e-05
54	1	0	4.36428e-05	-2.13636e-06	2.10584e-05	-3.05194e-07	9.15583e-06	0	6.92791e-05	5.79869e-06	4.69999e-05	-1.15974e-05	-3.96753e-05	-0.00022737	3.96753e-06	4.15064e-05
54	2	0	2.99091e-05	-2.44156e-06	1.80065e-05	-3.05194e-06	1.22078e-06	3.35714e-06	5.92077e-05	8.54544e-06	2.68571e-05	-1.52597e-05	-2.35e-05	-0.000115058	1.49545e-05	0.000116584
54	3	0	1.00714e-05	-2.13636e-06	1.52597e-06	-3.96753e-06	-9.46103e-06	4.88311e-06	3.20454e-05	6.71428e-06	2.01428e-05	-1.73961e-05	-1.49545e-05	3.93701e-05	1.95324e-05	0.00015748
54	4	0	-1.98376e-05	-1.22078e-06	-3.72337e-05	-3.05194e-06	-1.49545e-05	3.35714e-06	3.05194e-07	-1.22078e-06	3.69285e-05	-1.49545e-05	-1.43441e-05	9.8883e-05	1.61753e-05	0.000132149
54	5	0	-4.45584e-05	-3.05194e-07	-8.75908e-05	-2.44156e-06	-1.19026e-05	1.52597e-06	1.86169e-05	-8.85064e-06	7.44674e-05	-9.46103e-06	-1.64805e-05	2.71623e-05	9.46103e-06	7.6909e-05
54	6	0	-4.76103e-05	0	-0.000123909	-2.74675e-06	-6.71428e-06	1.22078e-06	0.000105292	-1.03766e-05	0.000121773	-5.1883e-06	-1.67857e-05	-8.91168e-05	4.88311e-06	5.1883e-05
54	7	0	-3.50974e-05	3.05194e-07	-0.000130928	-3.05194e-06	-6.71428e-06	1.22078e-06	0.000191357	-8.54544e-06	0.000158091	-4.88311e-06	-1.46493e-05	-0.000149545	3.35714e-06	5.31038e-05
54	8	0	-2.65519e-05	9.15583e-07	-0.000114753	-2.74675e-06	-1.03766e-05	3.05194e-07	0.000198987	-7.01947e-06	0.000163889	-6.10389e-06	-1.03766e-05	-0.000138253	3.35714e-06	2.71623e-05
54	9	0	-2.53311e-05	1.22078e-06	-9.27791e-05	-2.13636e-06	-1.2513e-05	6.10389e-07	0.000137948	-4.88311e-06	0.000139474	-6.10389e-06	-4.88311e-06	-0.000121773	4.27272e-06	-2.41104e-05
54	10	0	-1.95324e-05	3.05194e-07	-6.98895e-05	-2.44156e-06	-1.0987e-05	2.44156e-06	7.87402e-05	-2.44156e-06	0.00010224	-5.4935e-06	3.05194e-06	-0.000168467	6.10389e-06	-3.50974e-05
54	11	0	-4.88311e-06	-1.22078e-06	-4.02857e-05	-3.35714e-06	-7.32467e-06	3.66233e-06	5.6461e-05	-3.35714e-06	6.68376e-05	-5.4935e-06	1.37337e-05	-0.000272539	8.54544e-06	2.44156e-05
54	12	0	6.40908e-06	-3.05194e-06	-4.88311e-06	-4.57792e-06	-1.52597e-06	3.66233e-06	4.97467e-05	-3.96753e-06	3.41818e-05	-5.79869e-06	2.25844e-05	-0.000351584	9.76622e-06	0.000101019
54	13	0	8.85064e-06	-4.88311e-06	2.22792e-05	-6.71428e-06	5.4935e-06	4.27272e-06	3.84545e-05	6.10389e-06	1.22078e-06	-6.40908e-06	2.44156e-05	-0.000322896	8.85064e-06	0.000129097
54	14	0	9.15583e-06	-6.71428e-06	3.2961e-05	-9.15583e-06	1.03766e-05	7.01947e-06	2.86883e-05	2.77727e-05	-2.77727e-05	-7.62986e-06	1.73961e-05	-0.000189221	5.1883e-06	9.85778e-05
54	15	0	1.49545e-05	-8.24025e-06	3.47922e-05	-9.76622e-06	8.54544e-06	9.15583e-06	2.56363e-05	4.48636e-05	-4.60844e-05	-8.54544e-06	8.24025e-06	-4.48636e-05	-1.22078e-06	3.78441e-05
54	16	0	2.13636e-05	-8.24025e-06	3.81493e-05	-7.62986e-06	3.05194e-06	7.93505e-06	2.07532e-05	4.33376e-05	-5.24934e-05	-6.71428e-06	6.40908e-06	9.15583e-06	-7.93505e-06	-2.13636e-05
54	17	0	2.16688e-05	-6.71428e-06	3.96753e-05	-4.88311e-06	9.15583e-07	4.57792e-06	1.15974e-05	2.83831e-05	-5.40194e-05	-1.83117e-06	1.37337e-05	-3.84545e-05	-8.54544e-06	-5.31038e-05
54	18	0	1.83117e-05	-5.79869e-06	3.20454e-05	-3.66233e-06	4.57792e-06	3.66233e-06	6.10389e-06	1.49545e-05	-5.85973e-05	3.05194e-06	2.47207e-05	-0.00010926	-3.05194e-07	-4.36428e-05
54	19	0	1.98376e-05	-5.79869e-06	2.44156e-05	-4.27272e-06	8.54544e-06	4.88311e-06	6.40908e-06	7.01947e-06	-6.50064e-05	4.88311e-06	2.99091e-05	-0.000130013	1.22078e-05	-1.22078e-05
55	0	0	2.56363e-05	-5.1883e-06	3.57077e-05	-4.88311e-06	9.15583e-06	5.4935e-06	4.27272e-06	-3.05194e-07	-6.62272e-05	4.57792e-06	2.77727e-05	-0.000114753	2.0448e-05	1.37337e-05
55	1	0	2.83831e-05	-3.66233e-06	6.47012e-05	-3.66233e-06	7.62986e-06	3.66233e-06	-2.13636e-06	-5.4935e-06	-6.01233e-05	3.05194e-06	2.22792e-05	-0.000120857	1.98376e-05	3.81493e-05
55	2	0	2.28896e-05	-2.13636e-06	8.66752e-05	-2.74675e-06	7.62986e-06	1.52597e-06	-8.24025e-06	-1.83117e-06	-5.6461e-05	3.05194e-07	1.89221e-05	-0.000138863	1.46493e-05	6.92791e-05
55	3	0	1.2513e-05	-1.22078e-06	8.05713e-05	-3.96753e-06	9.15583e-06	1.52597e-06	-1.19026e-05	6.71428e-06	-6.50064e-05	-3.35714e-06	1.83117e-05	-8.60648e-05	1.0987e-05	7.11103e-05
55	4	0	4.88311e-06	-9.15583e-07	5.4935e-05	-6.40908e-06	1.19026e-05	3.05194e-06	-1.70909e-05	9.15583e-06	-7.8435e-05	-6.71428e-06	1.73961e-05	6.53116e-05	1.00714e-05	-6.10389e-07
55	5	0	3.05194e-06	-9.15583e-07	3.4487e-05	-6.40908e-06	1.43441e-05	3.96753e-06	-2.38052e-05	3.96753e-06	-8.08765e-05	-7.93505e-06	1.34286e-05	0.000218519	7.93505e-06	-0.0001175
55	6	0	4.88311e-06	-9.15583e-07	3.23506e-05	-3.66233e-06	1.61753e-05	4.88311e-06	-2.62467e-05	2.44156e-06	-6.92791e-05	-8.85064e-06	6.40908e-06	0.000252091	3.35714e-06	-0.000184948
55	7	0	4.88311e-06	-3.05194e-07	4.15064e-05	-1.52597e-06	1.61753e-05	5.4935e-06	-2.35e-05	9.76622e-06	-5.21882e-05	-1.15974e-05	3.05194e-07	0.000163889	-1.22078e-06	-0.00015748
55	8	0	9.15583e-07	9.15583e-07	4.73051e-05	-2.44156e-06	1.52597e-05	5.4935e-06	-1.92272e-05	1.67857e-05	-3.17402e-05	-1.49545e-05	-6.10389e-07	6.01233e-05	-3.66233e-06	-9.06427e-05
55	9	0	-4.88311e-06	2.13636e-06	4.18116e-05	-4.88311e-06	1.55649e-05	4.57792e-06	-1.83117e-05	1.46493e-05	-6.10389e-07	-1.52597e-05	3.66233e-06	1.80065e-05	-2.74675e-06	-5.73766e-05
55	10	0	-1.06818e-05	2.13636e-06	2.92987e-05	-4.88311e-06	1.46493e-05	3.96753e-06	-2.1974e-05	7.32467e-06	3.78441e-05	-1.37337e-05	1.06818e-05	1.64805e-05	6.10389e-07	-5.73766e-05
55	11	0	-1.52597e-05	1.52597e-06	2.01428e-05	-2.44156e-06	9.76622e-06	4.27272e-06	-2.77727e-05	3.35714e-06	6.89739e-05	-1.40389e-05	1.73961e-05	0	5.1883e-06	-4.02857e-05
55	12	0	-1.95324e-05	2.74675e-06	1.95324e-05	-3.05194e-07	6.10389e-07	4.88311e-06	-3.02142e-05	2.13636e-06	8.51492e-05	-1.49545e-05	2.1974e-05	-4.30324e-05	9.76622e-06	8.85064e-06
55	13	0	-2.25844e-05	5.1883e-06	2.1974e-05	0	-7.62986e-06	4.57792e-06	-2.65519e-05	-3.05194e-07	9.36947e-05	-1.19026e-05	2.41104e-05	-7.59934e-05	1.31234e-05	5.52402e-05
55	14	0	-2.35e-05	7.32467e-06	1.86169e-05	3.05194e-07	-1.28182e-05	4.27272e-06	-2.16688e-05	-3.05194e-06	9.97986e-05	-7.01947e-06	2.62467e-05	-6.47012e-05	1.58701e-05	7.01947e-05
55	15	0	-2.1974e-05	8.85064e-06	7.93505e-06	1.52597e-06	-1.55649e-05	3.96753e-06	-2.07532e-05	-3.05194e-06	9.61362e-05	-7.01947e-06	3.17402e-05	-1.43441e-05	1.77013e-05	6.86687e-05
55	16	0	-1.77013e-05	1.06818e-05	-2.44156e-06	3.66233e-06	-1.77013e-05	2.74675e-06	-2.13636e-05	-2.74675e-06	7.66038e-05	-1.2513e-05	4.05909e-05	3.75389e-05	2.01428e-05	7.78246e-05
55	17	0	-1.15974e-05	1.34286e-05	-6.71428e-06	6.10389e-06	-1.64805e-05	1.52597e-06	-1.77013e-05	-5.1883e-06	4.82207e-05	-1.40389e-05	4.73051e-05	5.40194e-05	2.50259e-05	9.06427e-05
55	18	0	-5.1883e-06	1.49545e-05	-6.71428e-06	7.32467e-06	-9.76622e-06	1.22078e-06	-9.46103e-06	-7.93505e-06	2.22792e-05	-4.57792e-06	4.48636e-05	3.1435e-05	2.92987e-05	7.14155e-05
55	19	0	-1.52597e-06	1.34286e-05	-6.40908e-06	6.10389e-06	0	1.83117e-06	0	-5.4935e-06	5.1883e-06	6.71428e-06	3.2961e-05	-3.05194e-06	2.68571e-05	1.28182e-05
56	0	0	0	9.76622e-06	-6.10389e-06	2.44156e-06	8.54544e-06	1.83117e-06	7.93505e-06	1.22078e-06	3.96753e-06	7.32467e-06	1.80065e-05	-2.99091e-05	1.40389e-05	-3.84545e-05
56	1	0	2.44156e-06	7.01947e-06	-1.52597e-06	-6.10389e-07	1.55649e-05	1.22078e-06	1.15974e-05	5.4935e-06	2.35e-05	-2.74675e-06	7.93505e-06	-4.91363e-05	-2.44156e-06	-3.60129e-05
56	2	0	8.54544e-06	6.10389e-06	1.00714e-05	-1.83117e-06	1.98376e-05	9.15583e-07	3.66233e-06	2.74675e-06	5.24934e-05	-1.37337e-05	3.35714e-06	-6.5922e-05	-1.2513e-05	-3.05194e-07
56	3	0	1.55649e-05	5.79869e-06	2.47207e-05	-2.44156e-06	2.10584e-05	1.22078e-06	-1.43441e-05	-5.4935e-06	6.56168e-05	-1.73961e-05	3.66233e-06	-7.5383e-05	-1.2513e-05	3.05194e-07
56	4	0	1.86169e-05	4.27272e-06	3.2961e-05	-3.66233e-06	1.86169e-05	9.15583e-07	-2.96039e-05	-1.67857e-05	5.09675e-05	-1.49545e-05	9.15583e-06	-7.41622e-05	-6.40908e-06	-5.73766e-05
56	5	0	1.67857e-05	3.05194e-06	3.08246e-05	-5.4935e-06	1.40389e-05	-3.05194e-07	-3.26558e-05	-2.56363e-05	2.31948e-05	-1.19026e-05	1.77013e-05	-6.89739e-05	6.10389e-07	-0.000122688
56	6	0	1.15974e-05	2.13636e-06	2.50259e-05	-6.40908e-06	1.03766e-05	-6.10389e-07	-3.1435e-05	-2.68571e-05	1.22078e-06	-8.85064e-06	2.38052e-05	-6.77532e-05	8.85064e-06	-0.000142831
56	7	0	7.01947e-06	1.22078e-06	2.31948e-05	-6.71428e-06	9.15583e-06	6.10389e-07	-3.75389e-05	-1.80065e-05	-1.37337e-05	-5.79869e-06	2.38052e-05	-8.08765e-05	1.64805e-05	-0.00013337
56	8	0	5.1883e-06	-9.15583e-07	2.47207e-05	-8.85064e-06	1.03766e-05	9.15583e-07	-4.88311e-05	-5.79869e-06	-2.96039e-05	-3.96753e-06	2.0448e-05	-0.000119941	2.07532e-05	-0.000133675
56	9	0	5.4935e-06	-3.96753e-06	2.16688e-05	-1.15974e-05	1.58701e-05	-9.15583e-07	-5.4935e-05	1.52597e-06	-4.51688e-05	-3.35714e-06	1.92272e-05	-0.000173961	2.01428e-05	-0.000129708
56	10	0	4.57792e-06	-5.79869e-06	1.40389e-05	-1.19026e-05	2.53311e-05	-2.13636e-06	-5.37142e-05	2.13636e-06	-5.21882e-05	-3.35714e-06	1.89221e-05	-0.000201734	1.77013e-05	-8.05713e-05
56	11	0	1.52597e-06	-5.1883e-06	9.76622e-06	-9.15583e-06	3.26558e-05	0	-4.42532e-05	6.10389e-07	-4.79155e-05	-2.13636e-06	1.43441e-05	-0.000185863	1.67857e-05	-3.66233e-06
56	12	0	-1.52597e-06	-3.05194e-06	9.76622e-06	-5.79869e-06	3.11298e-05	3.05194e-06	-1.70909e-05	3.05194e-07	-3.57077e-05	-1.83117e-06	3.66233e-06	-0.00017213	1.43441e-05	3.20454e-05
56	13	0	-1.22078e-06	-1.52597e-06	6.10389e-06	-4.88311e-06	2.22792e-05	2.44156e-06	3.08246e-05	6.10389e-07	-1.95324e-05	-3.05194e-06	-7.32467e-06	-0.000199902	6.40908e-06	2.13636e-06
56	14	0	1.52597e-06	-6.10389e-07	-1.83117e-06	-5.4935e-06	1.37337e-05	0	7.81298e-05	0	-4.88311e-06	-5.1883e-06	-1.06818e-05	-0.0002115	-5.4935e-06	-4.33376e-05
56	15	0	4.27272e-06	-6.10389e-07	-1.52597e-06	-4.27272e-06	9.15583e-06	0	8.42337e-05	-9.15583e-07	0	-6.40908e-06	-2.74675e-06	-0.00011048	-1.55649e-05	-6.98895e-05
56	16	0	4.88311e-06	-1.22078e-06	1.31234e-05	-2.44156e-06	4.88311e-06	2.44156e-06	2.86883e-05	-6.10389e-07	-7.62986e-06	-6.10389e-06	1.22078e-05	8.14869e-05	-1.52597e-05	-0.000105597
56	17	0	4.57792e-06	-1.52597e-06	2.92987e-05	-1.22078e-06	-2.44156e-06	3.96753e-06	-5.76817e-05	1.83117e-06	-1.70909e-05	-4.27272e-06	2.25844e-05	0.000218214	-5.1883e-06	-0.000162974
56	18	0	3.96753e-06	-6.10389e-07	2.96039e-05	-1.22078e-06	-9.76622e-06	3.35714e-06	-0.000110175	3.66233e-06	-1.49545e-05	-2.74675e-06	1.70909e-05	0.000213026	5.4935e-06	-0.000178234
56	19	0	3.35714e-06	9.15583e-07	1.80065e-05	-1.22078e-06	-1.06818e-05	2.74675e-06	-8.42337e-05	2.44156e-06	1.22078e-06	-3.05194e-06	-1.52597e-06	0.000143136	4.57792e-06	-9.5831e-05
57	0	0	4.57792e-06	2.13636e-06	1.19026e-05	-6.10389e-07	-6.10389e-06	2.74675e-06	-7.32467e-06	-2.44156e-06	2.1974e-05	-4.27272e-06	-1.95324e-05	0.000115363	-8.54544e-06	2.41104e-05
57	1	0	8.85064e-06	2.13636e-06	1.64805e-05	-6.10389e-07	-3.05194e-06	1.83117e-06	4.02857e-05	-7.01947e-06	3.38766e-05	-4.88311e-06	-2.71623e-05	0.000108344	-2.16688e-05	7.04999e-05
57	2	0	1.46493e-05	2.44156e-06	2.0448e-05	-9.15583e-07	-5.79869e-06	-3.05194e-07	1.55649e-05	-6.40908e-06	3.20454e-05	-4.57792e-06	-2.86883e-05	4.05909e-05	-2.31948e-05	3.2961e-05
57	3	0	1.80065e-05	6.10389e-06	1.77013e-05	1.22078e-06	-1.0987e-05	-2.44156e-06	-3.47922e-05	-1.22078e-06	2.31948e-05	-3.35714e-06	-3.23506e-05	-6.19545e-05	-1.55649e-05	6.71428e-06
57	4	0	1.80065e-05	1.22078e-05	1.34286e-05	6.71428e-06	-1.46493e-05	-3.35714e-06	-3.60129e-05	2.13636e-06	1.80065e-05	-1.22078e-06	-3.69285e-05	-8.7896e-05	-1.03766e-05	4.97467e-05
57	5	0	1.58701e-05	1.80065e-05	1.15974e-05	1.2513e-05	-1.61753e-05	-4.88311e-06	2.0448e-05	6.10389e-07	2.13636e-05	2.44156e-06	-3.35714e-05	-1.92272e-05	-1.03766e-05	0.000122383
57	6	0	1.46493e-05	1.95324e-05	5.4935e-06	1.49545e-05	-1.67857e-05	-7.32467e-06	7.23311e-05	-3.35714e-06	2.89935e-05	6.40908e-06	-1.92272e-05	9.76622e-06	-8.24025e-06	0.000174266
57	7	0	1.52597e-05	1.83117e-05	-7.32467e-06	1.46493e-05	-1.61753e-05	-8.24025e-06	7.5383e-05	-5.1883e-06	3.38766e-05	8.54544e-06	3.05194e-07	-0.00010926	0	0.000210889
57	8	0	1.61753e-05	1.67857e-05	-1.98376e-05	1.37337e-05	-1.31234e-05	-6.10389e-06	4.27272e-05	-5.1883e-06	3.4487e-05	8.54544e-06	2.28896e-05	-0.000296649	1.15974e-05	0.000245071
57	9	0	1.34286e-05	1.61753e-05	-2.71623e-05	1.43441e-05	-8.85064e-06	-3.66233e-06	-3.05194e-06	-6.40908e-06	3.11298e-05	9.15583e-06	4.88311e-05	-0.000363487	2.38052e-05	0.000258194
57	10	0	7.62986e-06	1.55649e-05	-3.17402e-05	1.46493e-05	-5.1883e-06	-3.05194e-06	-6.34804e-05	-7.93505e-06	2.10584e-05	1.12922e-05	7.26363e-05	-0.000238662	3.66233e-05	0.000252396
57	11	0	5.4935e-06	1.40389e-05	-3.4487e-05	1.31234e-05	-4.88311e-06	-3.96753e-06	-0.000129097	-7.93505e-06	5.4935e-06	1.22078e-05	8.05713e-05	-5.06623e-05	4.51688e-05	0.000264604
57	12	0	1.2513e-05	1.19026e-05	-3.02142e-05	1.06818e-05	-6.71428e-06	-4.27272e-06	-0.000157786	-6.10389e-06	-5.4935e-06	9.76622e-06	6.47012e-05	3.54026e-05	4.02857e-05	0.000284441
57	13	0	2.35e-05	9.46103e-06	-1.73961e-05	8.54544e-06	-8.54544e-06	-4.27272e-06	-0.000126656	-5.1883e-06	-3.35714e-06	6.40908e-06	3.11298e-05	1.43441e-05	1.86169e-05	0.000230727
57	14	0	2.77727e-05	7.32467e-06	-5.1883e-06	7.32467e-06	-8.85064e-06	-3.96753e-06	-7.26363e-05	-5.79869e-06	8.24025e-06	4.88311e-06	-7.01947e-06	2.01428e-05	-8.54544e-06	7.26363e-05
57	15	0	2.25844e-05	5.4935e-06	0	5.79869e-06	-7.62986e-06	-3.35714e-06	-4.82207e-05	-5.79869e-06	1.86169e-05	5.4935e-06	-3.93701e-05	0.000134896	-2.86883e-05	-8.54544e-05
57	16	0	1.34286e-05	4.27272e-06	1.22078e-06	4.88311e-06	-6.10389e-06	-2.44156e-06	-6.22597e-05	-3.05194e-06	2.13636e-05	6.10389e-06	-6.04285e-05	0.000285662	-3.54026e-05	-0.00011811
57	17	0	7.93505e-06	3.66233e-06	3.96753e-06	4.27272e-06	-3.05194e-06	-1.22078e-06	-8.97272e-05	3.05194e-07	1.67857e-05	6.71428e-06	-6.86687e-05	0.000360129	-3.02142e-05	-3.78441e-05
57	18	0	7.01947e-06	4.27272e-06	5.1883e-06	4.57792e-06	6.10389e-07	-9.15583e-07	-0.000112922	3.05194e-06	6.71428e-06	6.40908e-06	-6.65324e-05	0.000352194	-1.70909e-05	3.32662e-05
57	19	0	9.76622e-06	4.27272e-06	1.22078e-06	4.88311e-06	2.13636e-06	-1.22078e-06	-0.00011811	4.27272e-06	-3.66233e-06	5.1883e-06	-5.92077e-05	0.000329915	-2.74675e-06	3.08246e-05
58	0	0	1.40389e-05	3.35714e-06	3.05194e-07	5.4935e-06	-2.13636e-06	-1.83117e-06	-7.29415e-05	3.96753e-06	-2.44156e-06	4.27272e-06	-4.94415e-05	0.000312519	3.96753e-06	-9.15583e-07
58	1	0	1.58701e-05	2.44156e-06	1.31234e-05	7.01947e-06	-9.46103e-06	-2.44156e-06	4.76103e-05	2.44156e-06	1.86169e-05	5.1883e-06	-3.87597e-05	0.000260941	1.22078e-06	-1.03766e-05
58	2	0	1.67857e-05	3.05194e-06	3.87597e-05	8.54544e-06	-1.2513e-05	-3.05194e-06	0.000216688	1.22078e-06	5.31038e-05	7.93505e-06	-2.83831e-05	0.00017213	-3.66233e-06	-1.28182e-05
58	3	0	2.62467e-05	5.1883e-06	6.4396e-05	8.54544e-06	-1.00714e-05	-3.05194e-06	0.000360129	1.22078e-06	8.51492e-05	8.24025e-06	-2.07532e-05	9.55259e-05	-5.1883e-06	-4.08961e-05
58	4	0	4.94415e-05	5.79869e-06	8.14869e-05	7.01947e-06	-8.24025e-06	-2.44156e-06	0.000420253	2.74675e-06	0.000105292	5.1883e-06	-1.58701e-05	5.46298e-05	-5.4935e-06	-8.4844e-05
58	5	0	7.17207e-05	3.96753e-06	8.88116e-05	5.79869e-06	-1.22078e-05	-1.52597e-06	0.000403467	3.96753e-06	0.000113227	2.74675e-06	-1.0987e-05	2.68571e-05	-9.76622e-06	-0.000109565
58	6	0	7.26363e-05	1.52597e-06	8.57596e-05	5.1883e-06	-1.86169e-05	-1.52597e-06	0.000359519	4.57792e-06	0.000111091	3.05194e-06	-4.88311e-06	1.22078e-05	-1.64805e-05	-0.000102851
58	7	0	5.03571e-05	9.15583e-07	6.7448e-05	3.96753e-06	-2.10584e-05	-1.22078e-06	0.000331441	5.1883e-06	9.94934e-05	3.96753e-06	1.22078e-06	3.66233e-05	-1.83117e-05	-7.41622e-05
58	8	0	2.28896e-05	1.22078e-06	3.54026e-05	1.83117e-06	-2.10584e-05	-3.05194e-07	0.000319539	6.10389e-06	8.45388e-05	2.13636e-06	7.32467e-06	7.78246e-05	-1.37337e-05	-3.05194e-05
58	9	0	5.4935e-06	0	5.79869e-06	0	-2.38052e-05	0	0.000292376	6.71428e-06	7.29415e-05	-3.05194e-07	1.31234e-05	6.62272e-05	-8.24025e-06	2.50259e-05
58	10	0	-1.52597e-06	-3.66233e-06	1.52597e-06	0	-2.96039e-05	0	0.000230422	7.32467e-06	6.31752e-05	-1.22078e-06	1.61753e-05	-4.88311e-06	-5.4935e-06	7.6909e-05
58	11	0	-1.22078e-06	-6.40908e-06	3.05194e-05	3.05194e-07	-3.38766e-05	0	0.000158701	9.15583e-06	5.15779e-05	0	1.22078e-05	-5.06623e-05	-4.88311e-06	9.8883e-05
58	12	0	6.71428e-06	-7.01947e-06	7.47726e-05	-3.05194e-07	-3.4487e-05	1.22078e-06	0.000120247	1.0987e-05	3.93701e-05	3.05194e-07	1.83117e-06	-1.43441e-05	-5.1883e-06	8.14869e-05
58	13	0	1.49545e-05	-6.71428e-06	0.000103461	-1.52597e-06	-3.4487e-05	2.44156e-06	0.000119636	1.12922e-05	2.86883e-05	3.05194e-07	-7.62986e-06	4.94415e-05	-6.71428e-06	4.69999e-05
58	14	0	1.03766e-05	-6.40908e-06	0.000101325	-2.13636e-06	-3.63181e-05	2.44156e-06	0.000116584	1.00714e-05	1.49545e-05	9.15583e-07	-8.54544e-06	6.16493e-05	-7.32467e-06	2.68571e-05
58	15	0	-7.62986e-06	-5.79869e-06	7.75194e-05	-1.52597e-06	-3.72337e-05	1.83117e-06	8.36233e-05	8.85064e-06	-5.4935e-06	1.83117e-06	-3.05194e-07	2.86883e-05	-2.13636e-06	2.25844e-05
58	16	0	-2.28896e-05	-4.57792e-06	4.97467e-05	0	-3.35714e-05	2.13636e-06	4.42532e-05	8.24025e-06	-2.59415e-05	1.83117e-06	1.31234e-05	6.10389e-06	9.46103e-06	3.66233e-06
58	17	0	-2.47207e-05	-3.35714e-06	2.83831e-05	6.10389e-07	-2.47207e-05	3.05194e-06	3.47922e-05	6.71428e-06	-3.47922e-05	6.10389e-07	2.74675e-05	7.62986e-06	2.16688e-05	-5.1883e-05
58	18	0	-1.73961e-05	-3.35714e-06	2.38052e-05	6.10389e-07	-1.58701e-05	3.05194e-06	4.48636e-05	4.57792e-06	-3.47922e-05	-6.10389e-07	3.75389e-05	8.54544e-06	2.53311e-05	-0.000118721
58	19	0	-3.66233e-06	-3.35714e-06	4.57792e-05	-9.15583e-07	-1.22078e-05	2.13636e-06	3.57077e-05	3.96753e-06	-3.93701e-05	-1.52597e-06	3.72337e-05	1.06818e-05	1.61753e-05	-0.000147714
59	0	0	1.95324e-05	-3.35714e-06	8.7896e-05	-3.35714e-06	-1.2513e-05	1.83117e-06	1.52597e-06	6.10389e-06	-5.09675e-05	-2.13636e-06	2.44156e-05	3.02142e-05	-3.05194e-07	-0.000122078
59	1	0	4.48636e-05	-2.13636e-06	0.000118721	-4.27272e-06	-1.03766e-05	2.74675e-06	-2.31948e-05	6.71428e-06	-5.85973e-05	-1.83117e-06	6.40908e-06	5.37142e-05	-1.43441e-05	-7.66038e-05
59	2	0	5.21882e-05	-6.10389e-07	0.00011048	-2.44156e-06	-2.13636e-06	3.35714e-06	-2.56363e-05	2.13636e-06	-5.70714e-05	-3.05194e-07	-2.74675e-06	5.3409e-05	-1.58701e-05	-5.4935e-05
59	3	0	3.50974e-05	-3.05194e-07	7.01947e-05	-3.05194e-07	6.71428e-06	3.66233e-06	-4.02857e-05	-4.88311e-06	-5.76817e-05	9.15583e-07	2.13636e-06	3.50974e-05	-5.1883e-06	-6.56168e-05
59	4	0	1.28182e-05	-1.52597e-06	2.68571e-05	0	8.24025e-06	4.57792e-06	-8.60648e-05	-9.15583e-06	-6.92791e-05	9.15583e-07	1.34286e-05	2.71623e-05	7.62986e-06	-8.4844e-05
59	5	0	3.05194e-07	-3.96753e-06	-6.10389e-06	-1.52597e-06	1.52597e-06	5.79869e-06	-0.000114448	-7.62986e-06	-8.33181e-05	9.15583e-07	1.55649e-05	2.99091e-05	1.19026e-05	-8.91168e-05
59	6	0	-8.24025e-06	-5.4935e-06	-3.99805e-05	-1.83117e-06	-5.1883e-06	6.10389e-06	-6.5922e-05	-3.35714e-06	-8.17921e-05	1.83117e-06	3.35714e-06	2.62467e-05	4.27272e-06	-7.59934e-05
59	7	0	-2.50259e-05	-5.79869e-06	-8.20973e-05	-9.15583e-07	-4.88311e-06	5.4935e-06	3.75389e-05	-6.10389e-07	-6.22597e-05	3.35714e-06	-1.2513e-05	1.98376e-05	-6.71428e-06	-6.07337e-05
59	8	0	-4.15064e-05	-5.4935e-06	-0.000119941	-3.05194e-07	-9.15583e-07	4.88311e-06	0.000103766	9.15583e-07	-3.96753e-05	3.96753e-06	-1.83117e-05	2.68571e-05	-1.03766e-05	-5.95129e-05
59	9	0	-4.45584e-05	-5.4935e-06	-0.000140389	-9.15583e-07	9.15583e-07	5.1883e-06	7.6909e-05	2.44156e-06	-3.08246e-05	3.96753e-06	-1.12922e-05	4.12012e-05	-3.96753e-06	-7.41622e-05
59	10	0	-3.93701e-05	-5.4935e-06	-0.000141	-1.22078e-06	1.52597e-06	4.88311e-06	-3.66233e-06	4.57792e-06	-3.75389e-05	4.57792e-06	0	4.57792e-05	3.66233e-06	-9.24739e-05
59	11	0	-3.96753e-05	-4.88311e-06	-0.000124825	0	3.35714e-06	3.05194e-06	-6.68376e-05	6.71428e-06	-5.12727e-05	5.79869e-06	6.40908e-06	4.51688e-05	4.27272e-06	-9.8883e-05
59	12	0	-4.73051e-05	-3.66233e-06	-9.82726e-05	1.52597e-06	5.4935e-06	6.10389e-07	-8.88116e-05	7.93505e-06	-6.16493e-05	6.10389e-06	5.79869e-06	5.4935e-05	-3.05194e-06	-8.9422e-05
59	13	0	-4.94415e-05	-3.05194e-06	-7.23311e-05	1.83117e-06	5.1883e-06	-1.52597e-06	-9.21687e-05	7.62986e-06	-6.37856e-05	5.1883e-06	1.83117e-06	6.89739e-05	-1.12922e-05	-6.98895e-05
59	14	0	-3.87597e-05	-2.13636e-06	-5.4935e-05	1.52597e-06	3.05194e-06	-3.96753e-06	-9.27791e-05	4.57792e-06	-5.89025e-05	5.79869e-06	-1.22078e-06	7.17207e-05	-1.34286e-05	-5.06623e-05
59	15	0	-2.01428e-05	-6.10389e-07	-3.93701e-05	1.52597e-06	9.15583e-07	-6.71428e-06	-8.7896e-05	-3.05194e-07	-4.94415e-05	8.24025e-06	-1.83117e-06	6.77532e-05	-1.03766e-05	-3.99805e-05
59	16	0	-3.05194e-06	0	-1.64805e-05	1.83117e-06	-2.74675e-06	-7.62986e-06	-7.81298e-05	-3.66233e-06	-3.96753e-05	9.76622e-06	-1.52597e-06	7.11103e-05	-6.40908e-06	-3.72337e-05
59	17	0	3.05194e-06	-1.83117e-06	3.05194e-06	9.15583e-07	-1.00714e-05	-5.1883e-06	-6.83635e-05	-1.22078e-06	-3.20454e-05	8.24025e-06	-3.66233e-06	7.11103e-05	-5.1883e-06	-2.99091e-05
59	18	0	-6.10389e-06	-5.79869e-06	-3.05194e-06	-1.22078e-06	-1.64805e-05	-1.22078e-06	-5.31038e-05	7.62986e-06	-2.65519e-05	3.96753e-06	-1.06818e-05	4.97467e-05	-7.32467e-06	-5.79869e-06
59	19	0	-2.59415e-05	-1.06818e-05	-3.4487e-05	-3.96753e-06	-1.49545e-05	9.15583e-07	-1.92272e-05	1.95324e-05	-2.0448e-05	0	-1.95324e-05	1.49545e-05	-1.15974e-05	2.47207e-05
60	0	0	-4.08961e-05	-1.40389e-05	-5.98181e-05	-5.4935e-06	-5.79869e-06	1.22078e-06	2.80779e-05	2.74675e-05	-7.01947e-06	-1.22078e-06	-2.31948e-05	-8.24025e-06	-1.46493e-05	3.57077e-05
60	1	0	-4.02857e-05	-1.55649e-05	-5.4935e-05	-6.10389e-06	3.96753e-06	9.15583e-07	6.65324e-05	2.74675e-05	1.61753e-05	-1.22078e-06	-1.83117e-05	-2.07532e-05	-1.28182e-05	1.92272e-05
60	2	0	-2.71623e-05	-1.61753e-05	-2.96039e-05	-6.71428e-06	1.0987e-05	9.15583e-07	7.90453e-05	2.07532e-05	4.45584e-05	-6.10389e-07	-8.54544e-06	-4.02857e-05	-6.40908e-06	-1.22078e-06
60	3	0	-1.28182e-05	-1.70909e-05	-8.24025e-06	-7.01947e-06	1.52597e-05	9.15583e-07	6.71428e-05	1.15974e-05	6.4396e-05	-3.05194e-07	-1.52597e-06	-6.5922e-05	-3.05194e-07	-2.13636e-06
60	4	0	-3.96753e-06	-1.86169e-05	3.35714e-06	-7.32467e-06	1.58701e-05	9.15583e-07	4.45584e-05	5.1883e-06	6.62272e-05	0	0	-8.11817e-05	6.10389e-07	1.12922e-05
60	5	0	3.05194e-07	-1.95324e-05	1.77013e-05	-8.24025e-06	1.12922e-05	1.83117e-06	2.50259e-05	2.13636e-06	5.61558e-05	0	6.10389e-07	-8.57596e-05	-3.05194e-07	1.64805e-05
60	6	0	4.27272e-06	-2.01428e-05	4.08961e-05	-1.06818e-05	4.57792e-06	3.05194e-06	1.73961e-05	9.15583e-07	4.94415e-05	0	4.27272e-06	-9.43051e-05	9.15583e-07	5.1883e-06
60	7	0	9.15583e-06	-2.16688e-05	6.34804e-05	-1.34286e-05	2.74675e-06	4.27272e-06	2.28896e-05	9.15583e-07	5.55454e-05	0	1.00714e-05	-0.000101019	6.10389e-06	-7.93505e-06
60	8	0	1.46493e-05	-2.28896e-05	7.23311e-05	-1.37337e-05	6.40908e-06	5.79869e-06	3.08246e-05	1.52597e-06	6.65324e-05	0	1.31234e-05	-8.57596e-05	8.54544e-06	-8.54544e-06
60	9	0	1.67857e-05	-1.92272e-05	6.5922e-05	-1.00714e-05	1.00714e-05	7.32467e-06	3.17402e-05	2.13636e-06	6.95843e-05	-6.10389e-07	1.0987e-05	-5.1883e-05	3.96753e-06	2.13636e-06
60	10	0	1.55649e-05	-9.15583e-06	5.6461e-05	-3.96753e-06	9.76622e-06	8.24025e-06	2.68571e-05	1.52597e-06	6.25649e-05	-1.22078e-06	7.32467e-06	-2.65519e-05	-3.96753e-06	1.22078e-05
60	11	0	1.70909e-05	3.05194e-06	5.92077e-05	3.05194e-07	9.76622e-06	8.24025e-06	2.47207e-05	0	5.55454e-05	-3.05194e-07	8.24025e-06	-1.70909e-05	-7.32467e-06	1.15974e-05
60	12	0	2.65519e-05	1.06818e-05	7.41622e-05	2.13636e-06	1.31234e-05	6.71428e-06	2.99091e-05	-1.52597e-06	5.52402e-05	1.52597e-06	1.55649e-05	9.15583e-07	-2.13636e-06	1.83117e-06
60	13	0	3.75389e-05	1.03766e-05	8.30129e-05	1.22078e-06	1.52597e-05	4.27272e-06	3.78441e-05	-2.74675e-06	5.70714e-05	3.35714e-06	2.31948e-05	3.93701e-05	5.1883e-06	-4.88311e-06
60	14	0	3.84545e-05	5.4935e-06	7.26363e-05	0	1.00714e-05	1.22078e-06	3.93701e-05	-3.05194e-06	5.37142e-05	3.05194e-06	2.47207e-05	7.20259e-05	8.24025e-06	0
60	15	0	2.68571e-05	9.15583e-07	5.09675e-05	-1.83117e-06	-1.52597e-06	-9.15583e-07	2.74675e-05	-3.05194e-06	4.45584e-05	9.15583e-07	1.95324e-05	7.3857e-05	5.4935e-06	1.0987e-05
60	16	0	1.15974e-05	-1.22078e-06	3.32662e-05	-3.96753e-06	-1.40389e-05	-1.52597e-06	4.88311e-06	-3.05194e-06	3.47922e-05	-1.52597e-06	1.2513e-05	5.58506e-05	9.15583e-07	1.46493e-05
60	17	0	1.52597e-06	-2.13636e-06	2.07532e-05	-5.4935e-06	-2.31948e-05	-6.10389e-07	-1.49545e-05	-2.44156e-06	2.86883e-05	-3.05194e-06	7.32467e-06	4.30324e-05	-1.52597e-06	6.10389e-06
60	18	0	-1.52597e-06	-2.13636e-06	6.10389e-06	-5.4935e-06	-2.74675e-05	-3.05194e-07	-1.95324e-05	-1.83117e-06	2.62467e-05	-3.96753e-06	0	3.57077e-05	-3.96753e-06	-6.10389e-07
60	19	0	-3.05194e-06	-1.52597e-06	-8.85064e-06	-3.96753e-06	-2.38052e-05	-9.15583e-07	-9.76622e-06	-1.22078e-06	2.65519e-05	-3.05194e-06	-1.22078e-05	2.16688e-05	-9.15583e-06	5.79869e-06
61	0	0	-1.06818e-05	-3.05194e-07	-1.92272e-05	-1.22078e-06	-1.22078e-05	-1.83117e-06	-3.05194e-07	-6.10389e-07	2.65519e-05	-1.83117e-06	-2.56363e-05	3.35714e-06	-1.64805e-05	2.01428e-05
61	1	0	-2.89935e-05	9.15583e-07	-3.1435e-05	9.15583e-07	1.22078e-06	-1.52597e-06	-2.74675e-06	-3.05194e-07	2.13636e-05	-6.10389e-07	-3.11298e-05	-4.27272e-06	-2.16688e-05	2.65519e-05
61	2	0	-4.91363e-05	3.05194e-06	-5.43246e-05	3.05194e-06	7.01947e-06	-1.22078e-06	-1.70909e-05	0	7.62986e-06	-9.15583e-07	-2.74675e-05	-2.13636e-06	-2.16688e-05	2.16688e-05
61	3	0	-5.43246e-05	5.1883e-06	-7.78246e-05	3.96753e-06	2.74675e-06	-1.52597e-06	-3.38766e-05	6.10389e-07	-7.93505e-06	-1.83117e-06	-1.89221e-05	-3.35714e-06	-1.86169e-05	1.43441e-05
61	4	0	-3.96753e-05	6.71428e-06	-8.11817e-05	3.66233e-06	-4.88311e-06	-2.13636e-06	-4.42532e-05	9.15583e-07	-1.61753e-05	-2.13636e-06	-1.03766e-05	-1.28182e-05	-1.52597e-05	1.15974e-05
61	5	0	-2.22792e-05	8.24025e-06	-6.13441e-05	3.35714e-06	-9.76622e-06	-2.44156e-06	-4.69999e-05	3.05194e-07	-1.34286e-05	-1.22078e-06	-1.52597e-06	-2.01428e-05	-1.19026e-05	1.12922e-05
61	6	0	-2.13636e-05	1.00714e-05	-3.87597e-05	4.88311e-06	-1.03766e-05	-2.74675e-06	-4.94415e-05	-6.10389e-07	-7.32467e-06	-6.10389e-07	6.10389e-06	-1.86169e-05	-8.24025e-06	9.46103e-06
61	7	0	-3.11298e-05	1.2513e-05	-2.92987e-05	8.24025e-06	-9.15583e-06	-3.96753e-06	-5.98181e-05	-6.10389e-07	-7.01947e-06	-3.05194e-07	9.76622e-06	-1.49545e-05	-5.79869e-06	8.24025e-06
61	8	0	-2.89935e-05	1.55649e-05	-2.59415e-05	1.12922e-05	-4.88311e-06	-5.4935e-06	-7.75194e-05	0	-1.28182e-05	0	9.15583e-06	-1.46493e-05	-5.1883e-06	9.76622e-06
61	9	0	-7.62986e-06	1.89221e-05	-1.67857e-05	1.2513e-05	2.13636e-06	-6.40908e-06	-9.12531e-05	0	-1.80065e-05	1.52597e-06	7.93505e-06	-1.43441e-05	-3.05194e-06	1.15974e-05
61	10	0	1.70909e-05	2.13636e-05	-4.57792e-06	1.28182e-05	8.24025e-06	-7.01947e-06	-9.27791e-05	-9.15583e-07	-1.92272e-05	2.44156e-06	8.85064e-06	-9.76622e-06	9.15583e-07	1.06818e-05
61	11	0	2.83831e-05	2.22792e-05	-1.83117e-06	1.37337e-05	6.71428e-06	-7.62986e-06	-8.57596e-05	-2.13636e-06	-2.01428e-05	1.22078e-06	8.24025e-06	-3.05194e-06	2.44156e-06	5.79869e-06
61	12	0	2.44156e-05	2.25844e-05	-9.76622e-06	1.43441e-05	0	-8.54544e-06	-7.78246e-05	-2.44156e-06	-2.38052e-05	0	3.35714e-06	3.05194e-06	-1.83117e-06	3.05194e-07
61	13	0	1.40389e-05	2.25844e-05	-1.61753e-05	1.37337e-05	-4.88311e-06	-8.24025e-06	-6.77532e-05	-2.44156e-06	-2.65519e-05	3.05194e-07	-4.57792e-06	8.54544e-06	-9.46103e-06	-3.35714e-06
61	14	0	2.74675e-06	2.22792e-05	-1.2513e-05	1.15974e-05	-4.57792e-06	-7.62986e-06	-5.27986e-05	-2.44156e-06	-2.44156e-05	2.44156e-06	-1.22078e-05	1.12922e-05	-1.22078e-05	-4.57792e-06
61	15	0	-7.01947e-06	2.0448e-05	-5.79869e-06	9.46103e-06	-4.27272e-06	-6.71428e-06	-3.87597e-05	-3.05194e-06	-1.92272e-05	3.35714e-06	-1.55649e-05	7.93505e-06	-8.85064e-06	-3.05194e-06
61	16	0	-1.40389e-05	1.70909e-05	-7.01947e-06	8.54544e-06	-9.76622e-06	-5.79869e-06	-3.50974e-05	-3.66233e-06	-1.61753e-05	1.83117e-06	-1.15974e-05	6.10389e-07	-4.88311e-06	0
61	17	0	-1.70909e-05	1.31234e-05	-1.67857e-05	7.62986e-06	-1.80065e-05	-4.57792e-06	-3.96753e-05	-4.27272e-06	-1.64805e-05	0	-1.22078e-06	-4.27272e-06	-4.88311e-06	3.35714e-06
61	18	0	-1.73961e-05	9.76622e-06	-2.50259e-05	5.1883e-06	-2.22792e-05	-3.96753e-06	-4.30324e-05	-4.27272e-06	-1.70909e-05	0	6.40908e-06	-3.35714e-06	-7.93505e-06	3.66233e-06
61	19	0	-1.86169e-05	7.32467e-06	-2.71623e-05	2.74675e-06	-2.16688e-05	-3.66233e-06	-4.27272e-05	-3.66233e-06	-1.77013e-05	6.10389e-07	5.79869e-06	0	-9.76622e-06	9.15583e-07
62	0	0	-2.1974e-05	6.10389e-06	-3.05194e-05	2.13636e-06	-1.92272e-05	-3.35714e-06	-4.51688e-05	-3.35714e-06	-2.1974e-05	3.05194e-07	3.35714e-06	1.83117e-06	-8.24025e-06	-2.44156e-06
62	1	0	-2.35e-05	5.1883e-06	-3.47922e-05	2.44156e-06	-1.40389e-05	-1.83117e-06	-5.15779e-05	-3.35714e-06	-2.89935e-05	-6.10389e-07	7.62986e-06	2.44156e-06	-4.27272e-06	-5.1883e-06
62	2	0	-1.52597e-05	3.35714e-06	-2.50259e-05	2.44156e-06	-3.05194e-07	-3.05194e-07	-5.40194e-05	-3.05194e-06	-3.23506e-05	-1.52597e-06	1.34286e-05	2.74675e-06	-1.83117e-06	-5.79869e-06
62	3	0	5.4935e-06	0	5.79869e-06	6.10389e-07	2.0448e-05	-3.05194e-07	-4.73051e-05	-9.15583e-07	-2.86883e-05	-1.52597e-06	9.15583e-06	1.83117e-06	-5.4935e-06	-5.4935e-06
62	4	0	3.17402e-05	-2.44156e-06	4.15064e-05	-1.22078e-06	3.78441e-05	-9.15583e-07	-3.93701e-05	1.83117e-06	-2.44156e-05	-1.83117e-06	-1.83117e-06	-1.52597e-06	-1.31234e-05	-4.88311e-06
62	5	0	4.91363e-05	-3.35714e-06	6.07337e-05	-3.05194e-06	3.93701e-05	-6.10389e-07	-3.99805e-05	3.05194e-06	-2.65519e-05	-3.35714e-06	-6.71428e-06	-6.71428e-06	-1.86169e-05	-3.35714e-06
62	6	0	5.1883e-05	-3.35714e-06	6.68376e-05	-5.1883e-06	2.50259e-05	6.10389e-07	-4.97467e-05	1.83117e-06	-3.4487e-05	-4.27272e-06	-5.79869e-06	-9.46103e-06	-1.98376e-05	-1.52597e-06
62	7	0	4.42532e-05	-3.96753e-06	7.78246e-05	-7.01947e-06	4.88311e-06	2.13636e-06	-6.01233e-05	9.15583e-07	-4.36428e-05	-3.96753e-06	-1.31234e-05	-1.06818e-05	-2.35e-05	3.05194e-07
62	8	0	3.05194e-05	-5.4935e-06	9.18635e-05	-7.32467e-06	-1.03766e-05	2.44156e-06	-6.4396e-05	1.52597e-06	-5.24934e-05	-2.74675e-06	-2.83831e-05	-1.15974e-05	-3.05194e-05	1.52597e-06
62	9	0	1.15974e-05	-5.79869e-06	8.7896e-05	-6.10389e-06	-1.80065e-05	1.83117e-06	-6.34804e-05	2.74675e-06	-5.98181e-05	-2.74675e-06	-3.2961e-05	-1.2513e-05	-2.89935e-05	3.05194e-07
62	10	0	-1.03766e-05	-5.1883e-06	5.76817e-05	-4.57792e-06	-1.80065e-05	1.83117e-06	-6.16493e-05	3.05194e-06	-6.28701e-05	-3.96753e-06	-2.44156e-05	-1.12922e-05	-1.22078e-05	-2.74675e-06
62	11	0	-2.92987e-05	-4.57792e-06	1.40389e-05	-4.57792e-06	-1.2513e-05	1.83117e-06	-6.04285e-05	3.66233e-06	-6.07337e-05	-5.1883e-06	-2.35e-05	-8.24025e-06	6.71428e-06	-6.71428e-06
62	12	0	-4.18116e-05	-3.96753e-06	-3.35714e-05	-5.4935e-06	-3.35714e-06	1.22078e-06	-6.22597e-05	4.88311e-06	-5.73766e-05	-5.1883e-06	-3.60129e-05	-5.1883e-06	1.06818e-05	-9.76622e-06
62	13	0	-5.03571e-05	-1.83117e-06	-8.72856e-05	-5.79869e-06	6.40908e-06	0	-7.08051e-05	4.88311e-06	-5.58506e-05	-3.66233e-06	-3.41818e-05	-3.05194e-06	3.96753e-06	-1.03766e-05
62	14	0	-5.4935e-05	9.15583e-07	-0.000133065	-4.27272e-06	1.58701e-05	-9.15583e-07	-8.4844e-05	1.83117e-06	-5.40194e-05	-2.13636e-06	-6.10389e-07	-6.10389e-07	4.88311e-06	-9.76622e-06
62	15	0	-5.24934e-05	2.44156e-06	-0.000143747	-1.52597e-06	2.47207e-05	-1.22078e-06	-9.30843e-05	-3.05194e-06	-4.91363e-05	-3.05194e-07	3.66233e-05	-6.10389e-07	1.52597e-05	-6.71428e-06
62	16	0	-4.57792e-05	2.44156e-06	-0.000115058	6.10389e-07	3.05194e-05	-2.13636e-06	-8.24025e-05	-6.40908e-06	-4.33376e-05	1.22078e-06	4.15064e-05	-5.1883e-06	1.80065e-05	0
62	17	0	-4.15064e-05	2.74675e-06	-8.14869e-05	2.13636e-06	3.20454e-05	-3.35714e-06	-5.58506e-05	-7.62986e-06	-3.87597e-05	2.74675e-06	1.92272e-05	-1.31234e-05	9.76622e-06	9.15583e-06
62	18	0	-4.12012e-05	4.27272e-06	-7.90453e-05	1.52597e-06	2.83831e-05	-3.35714e-06	-3.17402e-05	-7.93505e-06	-3.32662e-05	3.05194e-06	6.10389e-06	-1.73961e-05	8.54544e-06	1.67857e-05
62	19	0	-3.93701e-05	6.10389e-06	-0.000105902	6.10389e-07	2.25844e-05	-1.83117e-06	-2.35e-05	-6.40908e-06	-2.50259e-05	2.13636e-06	1.15974e-05	-1.67857e-05	2.31948e-05	1.89221e-05
63	0	0	-3.50974e-05	6.71428e-06	-0.000134286	9.15583e-07	1.80065e-05	-9.15583e-07	-2.38052e-05	-3.66233e-06	-1.73961e-05	0	1.40389e-05	-1.58701e-05	3.41818e-05	1.52597e-05
63	1	0	-3.26558e-05	6.71428e-06	-0.000141305	2.44156e-06	1.61753e-05	-2.44156e-06	-2.0448e-05	-1.52597e-06	-1.40389e-05	-6.10389e-07	9.15583e-07	-1.77013e-05	2.28896e-05	9.15583e-06
63	2	0	-2.71623e-05	7.32467e-06	-0.000120857	4.57792e-06	1.61753e-05	-4.57792e-06	-1.28182e-05	-2.44156e-06	-1.19026e-05	0	-1.31234e-05	-1.80065e-05	1.52597e-06	2.74675e-06
63	3	0	-8.85064e-06	9.15583e-06	-7.87402e-05	6.10389e-06	1.58701e-05	-4.57792e-06	-9.15583e-06	-5.4935e-06	-7.01947e-06	1.83117e-06	-1.86169e-05	-1.19026e-05	-7.32467e-06	-3.05194e-06
63	4	0	1.61753e-05	1.12922e-05	-3.41818e-05	7.32467e-06	1.46493e-05	-2.74675e-06	-1.00714e-05	-7.01947e-06	-9.15583e-07	3.05194e-06	-2.28896e-05	-3.66233e-06	-5.79869e-06	-7.01947e-06
63	5	0	2.86883e-05	1.34286e-05	-7.62986e-06	8.54544e-06	1.40389e-05	-2.13636e-06	-9.46103e-06	-6.71428e-06	2.44156e-06	3.96753e-06	-2.96039e-05	-1.52597e-06	-9.76622e-06	-6.71428e-06
63	6	0	2.38052e-05	1.46493e-05	1.52597e-06	9.46103e-06	1.49545e-05	-4.27272e-06	-6.10389e-06	-7.62986e-06	3.05194e-06	5.4935e-06	-2.83831e-05	-5.4935e-06	-1.80065e-05	-3.05194e-06
63	7	0	1.86169e-05	1.34286e-05	1.67857e-05	9.46103e-06	1.64805e-05	-6.40908e-06	-4.27272e-06	-9.76622e-06	3.05194e-06	7.01947e-06	-1.77013e-05	-8.85064e-06	-1.70909e-05	-1.52597e-06
63	8	0	2.31948e-05	1.03766e-05	4.36428e-05	8.85064e-06	1.77013e-05	-5.79869e-06	-5.79869e-06	-1.06818e-05	2.13636e-06	7.01947e-06	-1.2513e-05	-7.93505e-06	-1.37337e-05	-3.05194e-06
63	9	0	2.07532e-05	5.4935e-06	5.70714e-05	6.71428e-06	1.83117e-05	-3.35714e-06	-5.79869e-06	-9.46103e-06	0	5.1883e-06	-2.10584e-05	-5.79869e-06	-3.02142e-05	-4.57792e-06
63	10	0	-1.22078e-06	6.10389e-07	3.54026e-05	3.05194e-06	1.86169e-05	-1.52597e-06	-3.05194e-06	-7.93505e-06	-2.13636e-06	2.74675e-06	-2.74675e-05	-5.4935e-06	-6.40908e-05	-3.96753e-06
63	11	0	-2.28896e-05	-3.35714e-06	6.10389e-07	-3.05194e-07	1.83117e-05	-1.52597e-06	-1.83117e-06	-7.01947e-06	-3.35714e-06	1.83117e-06	-1.43441e-05	-5.1883e-06	-7.62986e-05	-2.74675e-06
63	12	0	-1.86169e-05	-6.71428e-06	-6.71428e-06	-3.05194e-06	1.70909e-05	-1.83117e-06	-3.35714e-06	-6.10389e-06	-5.1883e-06	1.83117e-06	1.31234e-05	-3.66233e-06	-3.60129e-05	-2.74675e-06
63	13	0	3.96753e-06	-8.24025e-06	2.10584e-05	-4.57792e-06	1.31234e-05	-1.52597e-06	-3.35714e-06	-4.88311e-06	-9.15583e-06	9.15583e-07	3.63181e-05	-2.44156e-06	3.47922e-05	-3.35714e-06
63	14	0	1.34286e-05	-9.15583e-06	5.3409e-05	-5.4935e-06	2.74675e-06	-3.05194e-07	-2.13636e-06	-4.57792e-06	-1.34286e-05	-3.05194e-07	4.18116e-05	-2.13636e-06	8.4844e-05	-2.74675e-06
63	15	0	0	-9.76622e-06	5.67662e-05	-6.40908e-06	-1.46493e-05	9.15583e-07	-3.35714e-06	-4.27272e-06	-1.70909e-05	-1.52597e-06	2.99091e-05	-1.52597e-06	8.637e-05	-2.13636e-06
63	16	0	-1.70909e-05	-1.12922e-05	2.38052e-05	-7.62986e-06	-3.35714e-05	2.13636e-06	-8.54544e-06	-2.44156e-06	-1.98376e-05	-1.52597e-06	9.46103e-06	0	6.01233e-05	-3.35714e-06
63	17	0	-2.25844e-05	-1.28182e-05	-3.38766e-05	-9.46103e-06	-4.36428e-05	1.83117e-06	-1.34286e-05	-3.05194e-07	-2.10584e-05	-1.22078e-06	-5.79869e-06	0	3.87597e-05	-5.1883e-06
63	18	0	-2.07532e-05	-1.37337e-05	-9.43051e-05	-1.0987e-05	-4.2422e-05	1.22078e-06	-1.40389e-05	0	-1.80065e-05	-1.52597e-06	-3.66233e-06	-1.22078e-06	2.96039e-05	-5.79869e-06
63	19	0	-1.64805e-05	-1.40389e-05	-0.00012635	-1.22078e-05	-3.69285e-05	6.10389e-07	-1.03766e-05	-1.83117e-06	-1.37337e-05	-2.13636e-06	1.61753e-05	-1.52597e-06	2.07532e-05	-5.4935e-06
64	0	0	-4.27272e-06	-1.40389e-05	-0.000108649	-1.22078e-05	-3.35714e-05	9.15583e-07	-5.4935e-06	-2.44156e-06	-1.52597e-05	-3.35714e-06	3.84545e-05	3.05194e-07	8.24025e-06	-5.1883e-06
64	1	0	1.34286e-05	-1.34286e-05	-5.79869e-05	-1.19026e-05	-3.08246e-05	6.10389e-07	-2.74675e-06	-6.10389e-07	-2.59415e-05	-4.57792e-06	4.42532e-05	3.35714e-06	2.44156e-06	-5.1883e-06
64	2	0	2.01428e-05	-1.2513e-05	-1.95324e-05	-1.06818e-05	-2.59415e-05	3.05194e-07	-5.1883e-06	9.15583e-07	-3.90649e-05	-4.88311e-06	2.80779e-05	5.1883e-06	3.96753e-06	-4.57792e-06
64	3	0	7.01947e-06	-1.15974e-05	-2.10584e-05	-9.46103e-06	-2.07532e-05	6.10389e-07	-1.19026e-05	6.10389e-07	-4.91363e-05	-3.96753e-06	1.52597e-06	6.71428e-06	3.05194e-07	-3.05194e-06
64	4	0	-1.31234e-05	-1.03766e-05	-4.66947e-05	-7.62986e-06	-1.61753e-05	1.83117e-06	-1.73961e-05	-3.05194e-07	-5.67662e-05	-3.05194e-06	-1.58701e-05	8.85064e-06	-1.15974e-05	-2.74675e-06
64	5	0	-2.41104e-05	-9.15583e-06	-6.62272e-05	-6.71428e-06	-9.76622e-06	2.44156e-06	-1.80065e-05	0	-6.4396e-05	-3.05194e-06	-1.31234e-05	1.03766e-05	-1.43441e-05	-4.57792e-06
64	6	0	-2.35e-05	-7.32467e-06	-6.95843e-05	-6.10389e-06	-2.13636e-06	1.22078e-06	-1.43441e-05	1.22078e-06	-7.20259e-05	-3.05194e-06	3.35714e-06	9.76622e-06	9.15583e-07	-5.79869e-06
64	7	0	-1.86169e-05	-6.10389e-06	-6.31752e-05	-5.79869e-06	-1.52597e-06	-3.05194e-07	-9.46103e-06	1.52597e-06	-7.87402e-05	-2.44156e-06	1.49545e-05	7.62986e-06	1.49545e-05	-3.96753e-06
64	8	0	-1.22078e-05	-6.40908e-06	-4.91363e-05	-5.4935e-06	-1.00714e-05	0	-3.96753e-06	1.22078e-06	-8.39285e-05	-2.13636e-06	1.15974e-05	6.40908e-06	7.32467e-06	-3.05194e-07
64	9	0	-7.01947e-06	-8.85064e-06	-2.74675e-05	-5.79869e-06	-1.89221e-05	1.52597e-06	3.05194e-07	2.44156e-06	-8.4844e-05	-3.05194e-06	-1.22078e-06	7.32467e-06	-1.00714e-05	6.10389e-07
64	10	0	-1.0987e-05	-1.06818e-05	-1.00714e-05	-6.71428e-06	-1.80065e-05	1.83117e-06	1.83117e-06	3.66233e-06	-7.75194e-05	-4.27272e-06	-1.58701e-05	1.0987e-05	-1.55649e-05	-2.44156e-06
64	11	0	-2.31948e-05	-1.00714e-05	-1.03766e-05	-6.40908e-06	-1.0987e-05	3.05194e-07	2.13636e-06	3.05194e-06	-6.40908e-05	-3.05194e-06	-3.35714e-05	1.49545e-05	-1.22078e-05	-7.93505e-06
64	12	0	-2.92987e-05	-7.93505e-06	-2.10584e-05	-4.27272e-06	-7.32467e-06	-9.15583e-07	4.88311e-06	9.15583e-07	-5.09675e-05	3.05194e-07	-5.52402e-05	1.70909e-05	-1.73961e-05	-9.76622e-06
64	13	0	-1.89221e-05	-6.40908e-06	-2.1974e-05	-1.83117e-06	-5.79869e-06	-9.15583e-07	9.46103e-06	0	-4.08961e-05	2.44156e-06	-7.20259e-05	1.64805e-05	-2.62467e-05	-8.24025e-06
64	14	0	-3.05194e-06	-6.71428e-06	-8.85064e-06	-1.83117e-06	6.10389e-07	0	9.76622e-06	6.10389e-07	-2.99091e-05	1.83117e-06	-7.47726e-05	1.52597e-05	-2.62467e-05	-7.01947e-06
64	15	0	3.05194e-06	-6.10389e-06	7.93505e-06	-3.96753e-06	1.12922e-05	3.05194e-07	3.35714e-06	6.10389e-07	-1.49545e-05	3.05194e-07	-6.25649e-05	1.31234e-05	-2.89935e-05	-7.62986e-06
64	16	0	2.44156e-06	-4.27272e-06	2.99091e-05	-4.57792e-06	1.89221e-05	0	-2.13636e-06	0	7.01947e-06	9.15583e-07	-3.11298e-05	7.93505e-06	-4.51688e-05	-6.71428e-06
64	17	0	9.76622e-06	-2.74675e-06	7.17207e-05	-3.05194e-06	2.1974e-05	-9.15583e-07	-3.05194e-06	-6.10389e-07	4.18116e-05	2.44156e-06	2.96039e-05	-9.15583e-07	-4.42532e-05	-1.22078e-06
64	18	0	2.50259e-05	-2.13636e-06	0.000125435	-1.22078e-06	2.62467e-05	-9.15583e-07	-3.05194e-07	0	8.75908e-05	1.83117e-06	0.000108954	-1.12922e-05	1.46493e-05	5.79869e-06
64	19	0	3.41818e-05	-2.44156e-06	0.000155649	-9.15583e-07	3.38766e-05	0	3.05194e-06	9.15583e-07	0.000127266	0	0.000161448	-1.83117e-05	0.000112617	1.03766e-05
65	0	0	3.38766e-05	-1.52597e-06	0.000144052	-2.13636e-06	4.15064e-05	3.05194e-07	1.00714e-05	1.52597e-06	0.000143136	-9.15583e-07	0.000152902	-2.16688e-05	0.000185253	1.15974e-05
65	1	0	3.81493e-05	-6.10389e-07	0.000119331	-3.05194e-06	4.63895e-05	9.15583e-07	1.64805e-05	1.22078e-06	0.000144357	-1.22078e-06	0.000105597	-2.38052e-05	0.000209058	1.19026e-05
65	2	0	5.12727e-05	-3.05194e-07	0.000115974	-2.44156e-06	4.85259e-05	9.15583e-07	1.43441e-05	0	0.00015748	-1.22078e-06	6.86687e-05	-2.62467e-05	0.000210889	1.28182e-05
65	3	0	5.70714e-05	3.05194e-07	0.000121467	-1.22078e-06	4.42532e-05	6.10389e-07	1.00714e-05	-1.83117e-06	0.000186779	-9.15583e-07	4.76103e-05	-2.89935e-05	0.000195019	1.37337e-05
65	4	0	4.02857e-05	2.74675e-06	9.94934e-05	-9.15583e-07	3.08246e-05	3.05194e-07	2.56363e-05	-3.66233e-06	0.000204785	0	7.62986e-06	-3.11298e-05	0.000135812	1.37337e-05
65	5	0	8.24025e-06	4.88311e-06	4.97467e-05	-1.22078e-06	1.55649e-05	6.10389e-07	6.86687e-05	-3.35714e-06	0.000188915	0	-5.37142e-05	-3.17402e-05	5.85973e-05	1.28182e-05
65	6	0	-1.83117e-05	5.1883e-06	1.06818e-05	-2.44156e-06	1.00714e-05	6.10389e-07	0.000109565	-1.22078e-06	0.000147104	-1.22078e-06	-8.57596e-05	-2.77727e-05	4.33376e-05	9.15583e-06
65	7	0	-3.08246e-05	3.66233e-06	3.35714e-06	-3.96753e-06	1.49545e-05	3.05194e-07	0.000112617	0	9.67466e-05	-2.13636e-06	-5.85973e-05	-1.86169e-05	0.000104682	2.13636e-06
65	8	0	-3.23506e-05	1.22078e-06	6.71428e-06	-6.10389e-06	1.89221e-05	6.10389e-07	8.08765e-05	0	4.15064e-05	-1.22078e-06	-1.43441e-05	-8.54544e-06	0.000143441	-5.1883e-06
65	9	0	-2.56363e-05	-1.22078e-06	-4.27272e-06	-7.93505e-06	1.46493e-05	2.13636e-06	5.12727e-05	0	-1.55649e-05	-6.10389e-07	-1.03766e-05	-2.44156e-06	7.47726e-05	-1.00714e-05
65	10	0	-1.15974e-05	-4.27272e-06	-2.80779e-05	-7.93505e-06	6.71428e-06	3.96753e-06	4.45584e-05	1.83117e-06	-6.04285e-05	-2.13636e-06	-4.15064e-05	3.05194e-07	-5.61558e-05	-1.0987e-05
65	11	0	1.52597e-06	-6.71428e-06	-5.27986e-05	-6.71428e-06	2.13636e-06	4.27272e-06	4.88311e-05	3.66233e-06	-8.11817e-05	-3.96753e-06	-6.13441e-05	4.27272e-06	-0.000145273	-1.00714e-05
65	12	0	6.10389e-06	-8.85064e-06	-7.47726e-05	-5.79869e-06	2.13636e-06	2.74675e-06	4.66947e-05	4.27272e-06	-8.9422e-05	-3.66233e-06	-5.46298e-05	9.76622e-06	-0.000162974	-8.24025e-06
65	13	0	5.4935e-06	-1.0987e-05	-8.66752e-05	-6.10389e-06	3.96753e-06	1.52597e-06	4.12012e-05	3.96753e-06	-0.00010224	-1.83117e-06	-5.1883e-05	1.34286e-05	-0.00015626	-5.1883e-06
65	14	0	8.24025e-06	-1.34286e-05	-7.32467e-05	-7.62986e-06	6.71428e-06	2.74675e-06	3.96753e-05	5.1883e-06	-0.000114753	-2.13636e-06	-7.01947e-05	1.34286e-05	-0.000147714	-1.52597e-06
65	15	0	1.34286e-05	-1.52597e-05	-3.87597e-05	-8.24025e-06	8.54544e-06	5.1883e-06	3.84545e-05	6.40908e-06	-0.000110175	-3.96753e-06	-8.72856e-05	1.22078e-05	-0.000116279	-3.05194e-07
65	16	0	1.19026e-05	-1.49545e-05	-1.37337e-05	-7.93505e-06	8.54544e-06	5.79869e-06	3.32662e-05	6.40908e-06	-8.637e-05	-4.88311e-06	-7.93505e-05	1.34286e-05	-6.22597e-05	-3.66233e-06
65	17	0	5.1883e-06	-1.40389e-05	-1.52597e-05	-6.71428e-06	6.40908e-06	3.35714e-06	3.1435e-05	4.57792e-06	-5.58506e-05	-3.66233e-06	-5.03571e-05	1.73961e-05	-2.53311e-05	-1.00714e-05
65	18	0	2.74675e-06	-1.31234e-05	-2.07532e-05	-5.4935e-06	3.05194e-06	6.10389e-07	3.87597e-05	2.74675e-06	-3.05194e-05	-2.74675e-06	-1.34286e-05	2.07532e-05	-3.47922e-05	-1.61753e-05
65	19	0	7.01947e-06	-1.15974e-05	-4.57792e-06	-3.66233e-06	0	0	4.66947e-05	1.22078e-06	-1.58701e-05	-3.05194e-06	2.83831e-05	2.07532e-05	-7.59934e-05	-1.83117e-05
66	0	0	7.93505e-06	-8.24025e-06	2.01428e-05	-2.13636e-06	-1.22078e-06	3.05194e-07	4.5474e-05	-3.05194e-07	-1.12922e-05	-2.13636e-06	7.04999e-05	1.70909e-05	-0.000114448	-1.64805e-05
66	1	0	9.15583e-07	-3.35714e-06	2.44156e-05	-3.05194e-07	2.44156e-06	3.05194e-07	4.05909e-05	-2.13636e-06	-3.05194e-06	9.15583e-07	9.12531e-05	1.19026e-05	-0.000120247	-1.22078e-05
66	2	0	-4.57792e-06	1.52597e-06	8.54544e-06	2.13636e-06	1.19026e-05	-6.10389e-07	4.33376e-05	-3.05194e-06	3.05194e-05	3.66233e-06	7.50778e-05	7.62986e-06	-7.81298e-05	-7.62986e-06
66	3	0	-3.35714e-06	6.71428e-06	-3.35714e-06	5.79869e-06	2.10584e-05	-1.83117e-06	5.09675e-05	-3.35714e-06	8.7896e-05	3.05194e-06	3.75389e-05	3.96753e-06	-8.54544e-06	-3.35714e-06
66	4	0	-3.66233e-06	1.15974e-05	-7.93505e-06	9.15583e-06	2.35e-05	-2.13636e-06	5.40194e-05	-3.35714e-06	0.000133065	1.52597e-06	1.15974e-05	0	3.47922e-05	1.22078e-06
66	5	0	-1.31234e-05	1.37337e-05	-2.01428e-05	1.03766e-05	2.28896e-05	-1.52597e-06	5.15779e-05	-4.27272e-06	0.000137337	2.13636e-06	1.03766e-05	-3.66233e-06	1.61753e-05	5.1883e-06
66	6	0	-2.25844e-05	1.22078e-05	-3.78441e-05	9.15583e-06	2.65519e-05	-9.15583e-07	4.85259e-05	-4.57792e-06	0.000120247	4.88311e-06	1.83117e-05	-3.96753e-06	-3.75389e-05	5.1883e-06
66	7	0	-1.89221e-05	1.03766e-05	-3.90649e-05	7.01947e-06	3.35714e-05	-6.10389e-07	4.5474e-05	-3.66233e-06	0.000124519	5.79869e-06	1.67857e-05	0	-7.14155e-05	6.10389e-07
66	8	0	-4.88311e-06	1.28182e-05	-1.92272e-05	5.79869e-06	3.63181e-05	-3.05194e-07	3.99805e-05	-1.83117e-06	0.000155649	4.27272e-06	6.10389e-06	4.27272e-06	-6.4396e-05	-5.1883e-06
66	9	0	5.79869e-06	1.86169e-05	-3.05194e-07	5.4935e-06	3.05194e-05	0	3.60129e-05	-3.05194e-07	0.000174876	1.83117e-06	-1.52597e-06	7.01947e-06	-4.02857e-05	-8.54544e-06
66	10	0	1.15974e-05	2.25844e-05	8.85064e-06	5.1883e-06	2.22792e-05	-9.15583e-07	3.50974e-05	0	0.000151682	1.83117e-06	-3.05194e-06	7.32467e-06	-2.41104e-05	-8.85064e-06
66	11	0	2.13636e-05	2.1974e-05	2.74675e-05	4.88311e-06	1.92272e-05	-3.05194e-06	2.80779e-05	-6.10389e-07	0.000100104	3.66233e-06	-4.88311e-06	7.01947e-06	-1.73961e-05	-8.85064e-06
66	12	0	3.72337e-05	1.70909e-05	6.37856e-05	5.1883e-06	1.86169e-05	-5.1883e-06	7.62986e-06	-1.83117e-06	5.43246e-05	5.79869e-06	-1.00714e-05	4.88311e-06	-1.70909e-05	-9.76622e-06
66	13	0	4.76103e-05	1.15974e-05	9.00324e-05	4.88311e-06	1.0987e-05	-5.79869e-06	-1.2513e-05	-2.13636e-06	2.99091e-05	5.79869e-06	-1.2513e-05	9.15583e-07	-2.0448e-05	-8.85064e-06
66	14	0	4.45584e-05	7.62986e-06	7.81298e-05	3.35714e-06	-5.4935e-06	-4.88311e-06	-1.40389e-05	-9.15583e-07	1.95324e-05	3.66233e-06	-8.24025e-06	-3.96753e-06	-2.16688e-05	-3.66233e-06
66	15	0	3.38766e-05	5.79869e-06	3.93701e-05	6.10389e-07	-2.41104e-05	-3.05194e-06	-3.05194e-07	3.05194e-07	1.43441e-05	1.52597e-06	-3.96753e-06	-8.54544e-06	-1.49545e-05	3.96753e-06
66	16	0	2.62467e-05	4.88311e-06	1.12922e-05	-1.83117e-06	-3.47922e-05	-1.52597e-06	8.24025e-06	1.22078e-06	9.76622e-06	1.22078e-06	-7.01947e-06	-1.15974e-05	-7.32467e-06	1.15974e-05
66	17	0	2.22792e-05	3.35714e-06	9.46103e-06	-3.66233e-06	-3.78441e-05	-6.10389e-07	3.05194e-06	1.83117e-06	3.66233e-06	1.83117e-06	-1.28182e-05	-1.40389e-05	-9.15583e-06	1.73961e-05
66	18	0	1.31234e-05	6.10389e-07	1.77013e-05	-4.27272e-06	-3.84545e-05	6.10389e-07	-5.79869e-06	2.13636e-06	-4.88311e-06	9.15583e-07	-1.15974e-05	-1.40389e-05	-1.92272e-05	2.0448e-05
66	19	0	-4.57792e-06	-2.13636e-06	1.28182e-05	-3.96753e-06	-3.81493e-05	2.74675e-06	-9.76622e-06	2.13636e-06	-1.12922e-05	-9.15583e-07	-5.79869e-06	-1.0987e-05	-2.77727e-05	2.0448e-05
67	0	0	-2.50259e-05	-3.35714e-06	-8.85064e-06	-3.05194e-06	-3.2961e-05	3.96753e-06	-1.03766e-05	3.05194e-06	-1.03766e-05	-2.44156e-06	-6.10389e-06	-5.1883e-06	-3.02142e-05	1.55649e-05
67	1	0	-3.4487e-05	-3.05194e-06	-3.23506e-05	-1.83117e-06	-2.25844e-05	4.57792e-06	-7.93505e-06	4.88311e-06	-6.10389e-06	-2.13636e-06	-1.2513e-05	9.15583e-07	-2.89935e-05	8.24025e-06
67	2	0	-2.65519e-05	-1.52597e-06	-3.84545e-05	-2.13636e-06	-1.31234e-05	5.1883e-06	-3.05194e-07	6.40908e-06	-7.32467e-06	-1.22078e-06	-1.31234e-05	6.10389e-06	-2.68571e-05	1.52597e-06
67	3	0	-7.93505e-06	0	-2.01428e-05	-3.66233e-06	-8.24025e-06	6.40908e-06	3.66233e-06	5.79869e-06	-1.55649e-05	-6.10389e-07	-5.1883e-06	9.15583e-06	-2.56363e-05	-9.15583e-07
67	4	0	7.32467e-06	1.22078e-06	8.24025e-06	-5.1883e-06	-6.40908e-06	7.01947e-06	-7.01947e-06	4.57792e-06	-2.38052e-05	-6.10389e-07	-1.52597e-06	8.85064e-06	-2.44156e-05	0
67	5	0	1.28182e-05	2.44156e-06	2.56363e-05	-4.88311e-06	-7.32467e-06	7.32467e-06	-2.41104e-05	5.1883e-06	-2.59415e-05	-6.10389e-07	-7.93505e-06	5.4935e-06	-1.61753e-05	3.35714e-06
67	6	0	1.40389e-05	1.83117e-06	2.62467e-05	-4.27272e-06	-1.15974e-05	7.32467e-06	-1.83117e-05	7.01947e-06	-2.28896e-05	-1.52597e-06	-9.46103e-06	1.83117e-06	7.93505e-06	5.79869e-06
67	7	0	1.89221e-05	1.22078e-06	2.25844e-05	-4.57792e-06	-1.55649e-05	8.24025e-06	1.86169e-05	7.01947e-06	-1.98376e-05	-3.05194e-06	6.10389e-06	0	4.21168e-05	6.71428e-06
67	8	0	2.62467e-05	1.83117e-06	2.38052e-05	-5.79869e-06	-1.34286e-05	8.85064e-06	5.67662e-05	4.88311e-06	-1.83117e-05	-3.66233e-06	2.71623e-05	-1.22078e-06	6.28701e-05	7.01947e-06
67	9	0	2.80779e-05	4.57792e-06	2.28896e-05	-6.10389e-06	-5.79869e-06	8.85064e-06	6.04285e-05	4.27272e-06	-2.53311e-05	-3.05194e-06	2.86883e-05	-3.96753e-06	5.46298e-05	8.54544e-06
67	10	0	2.16688e-05	7.01947e-06	1.52597e-05	-5.1883e-06	-3.05194e-06	8.24025e-06	3.26558e-05	6.40908e-06	-5.31038e-05	-2.13636e-06	5.4935e-06	-8.54544e-06	2.83831e-05	1.06818e-05
67	11	0	1.22078e-05	8.54544e-06	1.40389e-05	-3.96753e-06	-1.00714e-05	7.32467e-06	3.35714e-06	8.24025e-06	-0.000102545	-1.52597e-06	-2.13636e-05	-1.34286e-05	8.54544e-06	1.19026e-05
67	12	0	6.10389e-06	1.06818e-05	3.26558e-05	-3.05194e-06	-1.58701e-05	6.10389e-06	-9.46103e-06	7.32467e-06	-0.00014985	-1.22078e-06	-3.08246e-05	-1.61753e-05	7.62986e-06	1.12922e-05
67	13	0	4.27272e-06	1.31234e-05	6.04285e-05	-9.15583e-07	-1.0987e-05	4.57792e-06	-1.49545e-05	4.88311e-06	-0.000165415	-6.10389e-07	-1.83117e-05	-1.64805e-05	2.38052e-05	1.06818e-05
67	14	0	3.96753e-06	1.43441e-05	7.56882e-05	2.44156e-06	-1.83117e-06	2.74675e-06	-2.01428e-05	4.57792e-06	-0.000146799	-6.10389e-07	4.88311e-06	-1.64805e-05	4.5474e-05	1.12922e-05
67	15	0	4.27272e-06	1.2513e-05	7.47726e-05	5.1883e-06	-1.83117e-06	1.83117e-06	-1.67857e-05	5.79869e-06	-0.000121162	-3.05194e-07	2.28896e-05	-1.80065e-05	5.85973e-05	1.19026e-05
67	16	0	4.57792e-06	8.85064e-06	7.41622e-05	4.88311e-06	-1.12922e-05	1.83117e-06	-6.10389e-07	5.4935e-06	-0.000110175	3.05194e-07	2.13636e-05	-2.0448e-05	4.97467e-05	1.22078e-05
67	17	0	4.57792e-06	7.62986e-06	8.14869e-05	3.35714e-06	-1.86169e-05	2.74675e-06	1.37337e-05	3.05194e-06	-0.000111396	1.52597e-06	0	-2.07532e-05	2.22792e-05	1.15974e-05
67	18	0	5.4935e-06	8.54544e-06	8.60648e-05	4.57792e-06	-1.86169e-05	3.66233e-06	1.31234e-05	1.22078e-06	-0.000110175	2.13636e-06	-2.47207e-05	-1.83117e-05	-1.22078e-06	1.06818e-05
67	19	0	9.15583e-06	8.54544e-06	7.66038e-05	8.54544e-06	-1.67857e-05	2.44156e-06	8.54544e-06	1.52597e-06	-9.85778e-05	6.10389e-07	-3.11298e-05	-1.58701e-05	-1.83117e-06	9.46103e-06
68	0	0	1.70909e-05	5.1883e-06	6.04285e-05	1.15974e-05	-1.64805e-05	-9.15583e-07	1.86169e-05	1.83117e-06	-7.75194e-05	-1.22078e-06	-1.37337e-05	-1.55649e-05	1.77013e-05	6.40908e-06
68	1	0	2.56363e-05	9.15583e-07	5.31038e-05	1.22078e-05	-1.46493e-05	-5.1883e-06	3.02142e-05	3.05194e-07	-5.46298e-05	-2.13636e-06	1.34286e-05	-1.49545e-05	3.72337e-05	2.74675e-06
68	2	0	2.77727e-05	1.22078e-06	5.82921e-05	1.19026e-05	-1.12922e-05	-7.01947e-06	1.2513e-05	-1.83117e-06	-4.36428e-05	-6.10389e-07	3.32662e-05	-1.19026e-05	3.93701e-05	-3.05194e-07
68	3	0	2.0448e-05	6.40908e-06	6.50064e-05	1.28182e-05	-1.03766e-05	-6.10389e-06	-3.26558e-05	-4.88311e-06	-5.00519e-05	2.13636e-06	3.66233e-05	-7.62986e-06	2.41104e-05	-3.05194e-06
68	4	0	7.01947e-06	1.28182e-05	5.98181e-05	1.55649e-05	-1.2513e-05	-5.1883e-06	-6.62272e-05	-7.93505e-06	-5.03571e-05	5.79869e-06	2.25844e-05	-4.88311e-06	2.74675e-06	-4.88311e-06
68	5	0	-3.35714e-06	1.61753e-05	3.93701e-05	1.83117e-05	-1.19026e-05	-7.01947e-06	-6.31752e-05	-1.0987e-05	-4.27272e-06	7.93505e-06	-3.05194e-06	-5.1883e-06	-1.31234e-05	-5.1883e-06
68	6	0	-5.4935e-06	1.64805e-05	1.37337e-05	1.98376e-05	-7.32467e-06	-8.85064e-06	-4.05909e-05	-1.19026e-05	0.000100409	8.24025e-06	-2.74675e-05	-6.71428e-06	-1.98376e-05	-2.13636e-06
68	7	0	-2.44156e-06	1.49545e-05	-1.52597e-06	1.92272e-05	-3.66233e-06	-8.54544e-06	-1.61753e-05	-1.12922e-05	0.000228896	7.32467e-06	-3.54026e-05	-7.93505e-06	-1.58701e-05	2.13636e-06
68	8	0	-6.10389e-07	1.2513e-05	-1.83117e-06	1.64805e-05	-3.96753e-06	-6.10389e-06	1.89221e-05	-1.03766e-05	0.00033022	5.79869e-06	-2.1974e-05	-9.46103e-06	-3.35714e-06	5.4935e-06
68	9	0	-1.83117e-06	9.46103e-06	1.83117e-06	1.28182e-05	-2.44156e-06	-4.27272e-06	6.22597e-05	-1.00714e-05	0.000377831	5.1883e-06	6.10389e-07	-1.19026e-05	1.2513e-05	6.10389e-06
68	10	0	-2.13636e-06	6.40908e-06	-1.22078e-06	1.00714e-05	5.79869e-06	-4.27272e-06	7.66038e-05	-9.46103e-06	0.000371422	4.88311e-06	1.70909e-05	-1.43441e-05	2.28896e-05	6.40908e-06
68	11	0	-1.22078e-06	4.57792e-06	-8.54544e-06	8.85064e-06	1.73961e-05	-4.57792e-06	4.69999e-05	-7.62986e-06	0.000320454	3.96753e-06	1.70909e-05	-1.58701e-05	1.80065e-05	8.24025e-06
68	12	0	-3.05194e-06	3.35714e-06	-8.85064e-06	7.93505e-06	2.22792e-05	-3.96753e-06	1.77013e-05	-5.79869e-06	0.000241104	2.13636e-06	9.15583e-07	-1.70909e-05	-1.22078e-06	1.0987e-05
68	13	0	-7.93505e-06	1.52597e-06	-4.27272e-06	6.10389e-06	1.89221e-05	-2.74675e-06	3.2961e-05	-5.1883e-06	0.000158091	9.15583e-07	-1.89221e-05	-1.73961e-05	-1.83117e-05	1.22078e-05
68	14	0	-7.93505e-06	-1.22078e-06	-6.40908e-06	5.4935e-06	1.40389e-05	-1.52597e-06	6.68376e-05	-5.4935e-06	9.06427e-05	9.15583e-07	-2.41104e-05	-1.77013e-05	-1.15974e-05	1.2513e-05
68	15	0	1.83117e-06	-4.27272e-06	-1.37337e-05	5.4935e-06	1.34286e-05	-6.10389e-07	6.53116e-05	-4.88311e-06	3.87597e-05	2.13636e-06	-7.62986e-06	-1.77013e-05	1.86169e-05	1.2513e-05
68	16	0	1.83117e-05	-5.79869e-06	-8.85064e-06	5.4935e-06	1.80065e-05	-9.15583e-07	2.62467e-05	-4.27272e-06	-5.4935e-06	1.83117e-06	1.34286e-05	-1.61753e-05	4.76103e-05	1.19026e-05
68	17	0	3.02142e-05	-6.71428e-06	1.40389e-05	3.66233e-06	2.47207e-05	-1.83117e-06	-1.22078e-05	-3.66233e-06	-3.96753e-05	3.05194e-07	1.46493e-05	-1.28182e-05	5.1883e-05	1.00714e-05
68	18	0	3.23506e-05	-7.32467e-06	3.69285e-05	9.15583e-07	2.99091e-05	-1.83117e-06	-3.87597e-05	-3.35714e-06	-5.70714e-05	-6.10389e-07	-3.66233e-06	-9.15583e-06	3.69285e-05	6.71428e-06
68	19	0	2.68571e-05	-7.62986e-06	3.84545e-05	0	3.05194e-05	-3.05194e-07	-6.13441e-05	-2.13636e-06	-6.22597e-05	0	-1.77013e-05	-6.40908e-06	2.50259e-05	3.35714e-06
69	0	0	1.67857e-05	-7.32467e-06	1.92272e-05	9.15583e-07	2.53311e-05	1.22078e-06	-7.08051e-05	-9.15583e-07	-6.65324e-05	1.22078e-06	-1.2513e-05	-3.35714e-06	2.59415e-05	9.15583e-07
69	1	0	5.1883e-06	-6.71428e-06	-7.93505e-06	1.83117e-06	1.83117e-05	1.52597e-06	-6.92791e-05	-3.05194e-07	-7.44674e-05	9.15583e-07	-5.1883e-06	1.22078e-06	2.92987e-05	-1.83117e-06
69	2	0	-3.96753e-06	-6.71428e-06	-4.02857e-05	1.52597e-06	1.43441e-05	1.52597e-06	-0.000102851	-9.15583e-07	-7.96557e-05	-3.05194e-07	-1.40389e-05	7.93505e-06	2.92987e-05	-6.10389e-06
69	3	0	-9.46103e-06	-7.93505e-06	-7.66038e-05	3.05194e-07	1.40389e-05	2.44156e-06	-0.000189831	-1.52597e-06	-7.78246e-05	-9.15583e-07	-2.83831e-05	1.2513e-05	3.47922e-05	-1.00714e-05
69	4	0	-1.22078e-05	-9.76622e-06	-0.000103156	-1.52597e-06	1.49545e-05	4.27272e-06	-0.000242019	-1.52597e-06	-6.86687e-05	0	-2.71623e-05	1.22078e-05	5.00519e-05	-1.15974e-05
69	5	0	-1.31234e-05	-1.0987e-05	-0.000102851	-3.05194e-06	1.52597e-05	4.88311e-06	-0.000155954	-6.10389e-07	-5.61558e-05	0	-1.15974e-05	1.00714e-05	5.89025e-05	-1.0987e-05
69	6	0	-9.76622e-06	-1.15974e-05	-7.78246e-05	-3.66233e-06	1.49545e-05	3.35714e-06	2.99091e-05	0	-4.60844e-05	-9.15583e-07	0	9.15583e-06	4.45584e-05	-9.76622e-06
69	7	0	-2.13636e-06	-1.03766e-05	-5.1883e-05	-3.05194e-06	1.43441e-05	1.52597e-06	0.000162669	9.15583e-07	-4.5474e-05	-1.52597e-06	6.71428e-06	1.06818e-05	1.28182e-05	-9.15583e-06
69	8	0	3.96753e-06	-7.32467e-06	-4.21168e-05	-2.44156e-06	9.76622e-06	1.52597e-06	0.00016511	9.15583e-07	-5.31038e-05	-6.10389e-07	2.16688e-05	1.19026e-05	-1.80065e-05	-9.46103e-06
69	9	0	4.88311e-06	-3.05194e-06	-4.18116e-05	-2.13636e-06	0	2.44156e-06	0.000108954	9.15583e-07	-5.89025e-05	0	4.08961e-05	1.15974e-05	-3.96753e-05	-1.03766e-05
69	10	0	3.66233e-06	-1.22078e-06	-3.50974e-05	-1.22078e-06	-1.22078e-05	3.66233e-06	8.97272e-05	6.10389e-07	-5.43246e-05	3.05194e-07	3.87597e-05	1.00714e-05	-5.21882e-05	-1.00714e-05
69	11	0	3.66233e-06	-2.74675e-06	-2.10584e-05	-3.05194e-07	-1.98376e-05	4.27272e-06	0.000117195	3.05194e-07	-4.15064e-05	9.15583e-07	6.10389e-06	6.71428e-06	-5.3409e-05	-7.93505e-06
69	12	0	-6.10389e-07	-6.71428e-06	-1.22078e-05	-9.15583e-07	-2.01428e-05	4.57792e-06	0.000150461	6.10389e-07	-3.20454e-05	2.74675e-06	-2.96039e-05	1.83117e-06	-3.87597e-05	-3.96753e-06
69	13	0	-1.58701e-05	-9.76622e-06	-1.40389e-05	-3.05194e-06	-1.70909e-05	4.88311e-06	0.000163889	1.52597e-06	-3.4487e-05	3.66233e-06	-3.47922e-05	-2.13636e-06	-1.52597e-05	0
69	14	0	-3.17402e-05	-1.00714e-05	-1.52597e-05	-5.1883e-06	-1.55649e-05	4.57792e-06	0.000135506	3.05194e-06	-4.91363e-05	2.74675e-06	-7.93505e-06	-4.27272e-06	6.40908e-06	2.44156e-06
69	15	0	-3.17402e-05	-7.93505e-06	-3.05194e-06	-5.1883e-06	-1.61753e-05	4.57792e-06	5.21882e-05	3.66233e-06	-6.86687e-05	2.13636e-06	2.31948e-05	-5.79869e-06	2.59415e-05	4.57792e-06
69	16	0	-1.52597e-05	-6.10389e-06	1.70909e-05	-4.27272e-06	-1.64805e-05	4.57792e-06	-4.60844e-05	1.22078e-06	-7.90453e-05	4.27272e-06	3.63181e-05	-8.24025e-06	4.21168e-05	7.32467e-06
69	17	0	0	-5.79869e-06	3.05194e-05	-3.66233e-06	-1.46493e-05	4.27272e-06	-8.4844e-05	-1.83117e-06	-6.56168e-05	7.01947e-06	3.1435e-05	-1.15974e-05	4.21168e-05	1.00714e-05
69	18	0	5.1883e-06	-8.24025e-06	3.20454e-05	-3.35714e-06	-1.15974e-05	3.66233e-06	-5.03571e-05	-3.66233e-06	-1.92272e-05	7.93505e-06	2.13636e-05	-1.46493e-05	1.49545e-05	1.0987e-05
69	19	0	7.62986e-06	-1.31234e-05	3.2961e-05	-2.74675e-06	-9.15583e-06	2.74675e-06	-1.15974e-05	-2.44156e-06	5.79869e-05	7.01947e-06	1.22078e-05	-1.61753e-05	-2.28896e-05	1.0987e-05
70	0	0	1.49545e-05	-1.98376e-05	4.15064e-05	-2.74675e-06	-9.76622e-06	3.05194e-06	-2.16688e-05	-6.10389e-07	0.000150766	7.62986e-06	2.13636e-06	-1.64805e-05	-4.30324e-05	1.12922e-05
70	1	0	2.0448e-05	-2.47207e-05	4.76103e-05	-3.35714e-06	-1.40389e-05	3.05194e-06	-5.58506e-05	-6.10389e-07	0.000227065	1.00714e-05	-1.00714e-05	-1.49545e-05	-4.05909e-05	1.12922e-05
70	2	0	1.58701e-05	-2.59415e-05	3.78441e-05	-3.66233e-06	-1.98376e-05	2.13636e-06	-7.66038e-05	-1.83117e-06	0.000254227	1.22078e-05	-1.92272e-05	-1.22078e-05	-3.75389e-05	9.46103e-06
70	3	0	4.88311e-06	-2.41104e-05	1.70909e-05	-2.13636e-06	-2.13636e-05	1.22078e-06	-8.7896e-05	-3.05194e-06	0.000225539	1.22078e-05	-1.92272e-05	-8.54544e-06	-4.3948e-05	5.1883e-06
70	4	0	-4.88311e-06	-2.10584e-05	0	-3.05194e-07	-1.64805e-05	1.22078e-06	-9.67466e-05	-3.96753e-06	0.000166636	1.15974e-05	-1.2513e-05	-5.1883e-06	-4.36428e-05	1.52597e-06
70	5	0	-1.43441e-05	-1.92272e-05	-1.43441e-05	-3.05194e-07	-8.24025e-06	1.83117e-06	-8.82012e-05	-4.27272e-06	0.00010926	1.22078e-05	-4.88311e-06	-2.13636e-06	-2.59415e-05	0
70	6	0	-2.41104e-05	-1.77013e-05	-3.99805e-05	-1.22078e-06	-2.13636e-06	2.44156e-06	-7.44674e-05	-3.66233e-06	6.28701e-05	1.2513e-05	2.44156e-06	9.15583e-07	-5.4935e-06	-6.10389e-07
70	7	0	-2.47207e-05	-1.49545e-05	-7.90453e-05	-1.83117e-06	1.83117e-06	2.44156e-06	-9.76622e-05	-2.44156e-06	2.41104e-05	1.15974e-05	1.22078e-05	3.05194e-06	1.52597e-06	-1.83117e-06
70	8	0	-8.24025e-06	-1.00714e-05	-0.00011048	-1.83117e-06	8.85064e-06	2.74675e-06	-0.000140389	-2.13636e-06	4.88311e-06	1.00714e-05	1.83117e-05	3.66233e-06	1.52597e-06	-3.66233e-06
70	9	0	1.49545e-05	-4.57792e-06	-0.000112617	-1.52597e-06	1.67857e-05	3.05194e-06	-0.000106513	-3.66233e-06	2.28896e-05	9.46103e-06	1.31234e-05	4.57792e-06	2.13636e-06	-4.88311e-06
70	10	0	2.71623e-05	3.05194e-07	-8.75908e-05	-9.15583e-07	1.55649e-05	2.74675e-06	4.5474e-05	-4.57792e-06	6.80584e-05	9.46103e-06	2.74675e-06	7.01947e-06	-3.96753e-06	-5.79869e-06
70	11	0	2.38052e-05	4.88311e-06	-5.73766e-05	6.10389e-07	3.05194e-07	2.44156e-06	0.000215162	-3.66233e-06	9.8883e-05	8.54544e-06	3.05194e-07	9.46103e-06	-2.56363e-05	-7.32467e-06
70	12	0	1.70909e-05	9.46103e-06	-4.08961e-05	3.05194e-06	-1.98376e-05	3.05194e-06	0.000272844	-2.13636e-06	8.7896e-05	6.10389e-06	1.52597e-06	8.85064e-06	-5.52402e-05	-8.85064e-06
70	13	0	1.55649e-05	1.40389e-05	-3.99805e-05	4.27272e-06	-2.99091e-05	4.27272e-06	0.000214857	-1.83117e-06	5.00519e-05	3.66233e-06	-1.40389e-05	5.4935e-06	-8.30129e-05	-8.54544e-06
70	14	0	1.49545e-05	1.73961e-05	-4.33376e-05	3.05194e-06	-2.62467e-05	4.57792e-06	0.000134591	-1.52597e-06	1.43441e-05	1.83117e-06	-5.3409e-05	1.22078e-06	-0.000114448	-6.10389e-06
70	15	0	1.12922e-05	1.95324e-05	-4.18116e-05	2.13636e-06	-1.98376e-05	3.66233e-06	8.33181e-05	0	-1.0987e-05	3.05194e-07	-0.000100409	-1.83117e-06	-0.000151682	-2.74675e-06
70	16	0	9.15583e-06	2.1974e-05	-3.72337e-05	2.44156e-06	-2.07532e-05	3.05194e-06	4.02857e-05	9.15583e-07	-3.50974e-05	-9.15583e-07	-0.000141305	-4.57792e-06	-0.000177623	-3.05194e-07
70	17	0	1.37337e-05	2.62467e-05	-3.87597e-05	3.05194e-06	-2.59415e-05	3.66233e-06	-9.15583e-07	6.10389e-07	-5.70714e-05	-2.74675e-06	-0.000174876	-6.40908e-06	-0.000171519	9.15583e-07
70	18	0	2.22792e-05	3.05194e-05	-4.57792e-05	3.05194e-06	-2.80779e-05	4.27272e-06	-1.61753e-05	0	-6.86687e-05	-5.1883e-06	-0.000182201	-7.62986e-06	-0.000137643	1.52597e-06
70	19	0	2.99091e-05	3.23506e-05	-4.36428e-05	3.05194e-06	-2.53311e-05	3.35714e-06	-6.10389e-06	1.52597e-06	-7.32467e-05	-7.62986e-06	-0.000126961	-8.54544e-06	-9.09479e-05	2.74675e-06
71	0	0	3.38766e-05	2.92987e-05	-1.92272e-05	3.96753e-06	-2.31948e-05	1.22078e-06	-5.1883e-06	3.96753e-06	-8.39285e-05	-8.85064e-06	-2.44156e-06	-8.85064e-06	-2.83831e-05	5.1883e-06
71	1	0	3.23506e-05	2.31948e-05	1.61753e-05	4.57792e-06	-2.44156e-05	0	-1.95324e-05	4.88311e-06	-0.00010163	-8.24025e-06	0.000141	-8.24025e-06	6.56168e-05	7.62986e-06
71	2	0	2.35e-05	1.61753e-05	3.78441e-05	3.05194e-06	-2.56363e-05	0	-2.31948e-05	3.96753e-06	-0.000115058	-6.71428e-06	0.000245681	-7.62986e-06	0.000184948	9.15583e-06
71	3	0	1.00714e-05	9.76622e-06	3.4487e-05	3.05194e-07	-2.38052e-05	6.10389e-07	-1.58701e-05	3.96753e-06	-0.000115669	-5.79869e-06	0.000293292	-8.24025e-06	0.000287493	9.46103e-06
71	4	0	-1.83117e-06	3.05194e-06	1.98376e-05	-1.52597e-06	-1.77013e-05	9.15583e-07	-2.31948e-05	4.88311e-06	-0.000108039	-5.1883e-06	0.000286272	-8.85064e-06	0.000325032	7.93505e-06
71	5	0	-1.00714e-05	-2.13636e-06	1.12922e-05	-1.22078e-06	-1.06818e-05	1.52597e-06	-4.15064e-05	4.88311e-06	-0.000100409	-5.4935e-06	0.000211195	-7.32467e-06	0.000271318	5.1883e-06
71	6	0	-1.77013e-05	-4.57792e-06	7.32467e-06	0	-4.88311e-06	2.13636e-06	-3.81493e-05	3.66233e-06	-9.61362e-05	-6.40908e-06	7.17207e-05	-3.05194e-06	0.000144662	1.83117e-06
71	7	0	-2.65519e-05	-3.35714e-06	-1.52597e-06	6.10389e-07	-1.22078e-06	1.83117e-06	-1.73961e-05	3.66233e-06	-9.5831e-05	-7.62986e-06	-6.56168e-05	1.52597e-06	6.40908e-06	3.05194e-07
71	8	0	-3.2961e-05	-2.13636e-06	-1.61753e-05	9.15583e-07	1.83117e-06	6.10389e-07	-1.70909e-05	5.79869e-06	-9.46103e-05	-8.54544e-06	-0.000119331	4.57792e-06	-7.44674e-05	9.15583e-07
71	9	0	-3.38766e-05	-2.44156e-06	-2.53311e-05	9.15583e-07	6.10389e-06	-3.05194e-07	-3.72337e-05	7.93505e-06	-8.69804e-05	-9.46103e-06	-8.75908e-05	8.24025e-06	-7.96557e-05	6.10389e-07
71	10	0	-3.02142e-05	-2.44156e-06	-2.41104e-05	1.22078e-06	1.03766e-05	-6.10389e-07	-3.78441e-05	7.62986e-06	-7.29415e-05	-1.12922e-05	-4.82207e-05	1.58701e-05	-5.79869e-05	-2.13636e-06
71	11	0	-2.41104e-05	-9.15583e-07	-1.61753e-05	9.15583e-07	1.15974e-05	0	-1.61753e-05	6.10389e-06	-6.01233e-05	-1.34286e-05	-5.24934e-05	2.53311e-05	-5.92077e-05	-8.54544e-06
71	12	0	-1.61753e-05	-3.05194e-06	-6.71428e-06	6.10389e-07	1.00714e-05	3.05194e-07	-1.92272e-05	4.57792e-06	-5.21882e-05	-1.31234e-05	-6.37856e-05	3.23506e-05	-6.92791e-05	-1.46493e-05
71	13	0	-7.93505e-06	-1.34286e-05	1.52597e-06	1.22078e-06	1.12922e-05	-3.05194e-07	-6.07337e-05	2.74675e-06	-4.3948e-05	-9.76622e-06	-2.50259e-05	3.50974e-05	-3.63181e-05	-1.80065e-05
71	14	0	-3.66233e-06	-2.89935e-05	5.1883e-06	1.52597e-06	1.80065e-05	-2.44156e-06	-0.000100409	1.22078e-06	-3.4487e-05	-7.32467e-06	5.1883e-05	3.66233e-05	4.05909e-05	-1.98376e-05
71	15	0	-4.57792e-06	-3.93701e-05	1.52597e-06	3.05194e-07	2.71623e-05	-3.35714e-06	-0.00012513	1.52597e-06	-2.89935e-05	-8.85064e-06	0.000101325	3.84545e-05	0.000100409	-2.13636e-05
71	16	0	-7.32467e-06	-3.99805e-05	-2.74675e-06	-1.83117e-06	3.08246e-05	-2.13636e-06	-0.000173961	3.66233e-06	-1.86169e-05	-1.15974e-05	8.20973e-05	3.90649e-05	9.61362e-05	-2.31948e-05
71	17	0	-7.62986e-06	-3.50974e-05	0	-3.96753e-06	2.65519e-05	0	-0.000246292	5.1883e-06	1.67857e-05	-1.12922e-05	1.89221e-05	3.69285e-05	5.1883e-05	-2.38052e-05
71	18	0	-5.79869e-06	-3.11298e-05	9.46103e-06	-3.96753e-06	1.86169e-05	6.10389e-07	-0.000279863	4.88311e-06	7.47726e-05	-7.62986e-06	-3.32662e-05	3.2961e-05	2.13636e-05	-2.28896e-05
71	19	0	-5.79869e-06	-2.83831e-05	1.61753e-05	-2.74675e-06	1.2513e-05	-6.10389e-07	-0.000255143	4.27272e-06	0.000112312	-5.4935e-06	-4.2422e-05	2.83831e-05	1.92272e-05	-2.07532e-05
72	0	0	-7.32467e-06	-2.38052e-05	1.52597e-05	-2.13636e-06	9.46103e-06	-2.74675e-06	-0.000234084	4.88311e-06	9.64414e-05	-5.79869e-06	-1.89221e-05	2.31948e-05	2.16688e-05	-1.67857e-05
72	1	0	-9.46103e-06	-1.86169e-05	1.06818e-05	-2.74675e-06	7.93505e-06	-3.96753e-06	-0.000234694	5.4935e-06	5.09675e-05	-5.79869e-06	2.74675e-06	1.73961e-05	1.0987e-05	-9.76622e-06
72	2	0	-1.22078e-05	-1.70909e-05	7.01947e-06	-3.05194e-06	6.71428e-06	-4.27272e-06	-0.000163279	4.27272e-06	2.59415e-05	-4.27272e-06	4.88311e-06	1.19026e-05	-7.93505e-06	-1.83117e-06
72	3	0	-1.52597e-05	-1.92272e-05	4.27272e-06	-3.66233e-06	6.10389e-06	-4.88311e-06	3.50974e-05	2.74675e-06	2.83831e-05	-3.66233e-06	3.35714e-06	6.10389e-06	-2.38052e-05	5.1883e-06
72	4	0	-1.70909e-05	-2.07532e-05	1.52597e-06	-4.57792e-06	6.40908e-06	-5.4935e-06	0.000242019	2.74675e-06	2.44156e-05	-5.1883e-06	2.35e-05	6.10389e-07	-2.92987e-05	1.03766e-05
72	5	0	-1.52597e-05	-1.67857e-05	1.83117e-06	-4.57792e-06	7.62986e-06	-5.4935e-06	0.00029085	3.35714e-06	6.10389e-07	-6.40908e-06	5.55454e-05	-3.05194e-06	-2.10584e-05	1.37337e-05
72	6	0	-1.03766e-05	-9.15583e-06	6.71428e-06	-3.35714e-06	7.62986e-06	-5.1883e-06	0.000185863	3.05194e-06	-1.77013e-05	-5.79869e-06	6.22597e-05	-4.27272e-06	-1.83117e-06	1.46493e-05
72	7	0	-5.79869e-06	-1.52597e-06	1.12922e-05	-1.83117e-06	4.27272e-06	-5.1883e-06	7.56882e-05	2.44156e-06	-1.52597e-05	-6.40908e-06	3.17402e-05	-3.35714e-06	2.31948e-05	1.2513e-05
72	8	0	-3.35714e-06	3.35714e-06	1.15974e-05	-2.44156e-06	-1.52597e-06	-5.4935e-06	4.88311e-05	3.66233e-06	-1.34286e-05	-8.85064e-06	0	-1.83117e-06	5.31038e-05	8.54544e-06
72	9	0	-2.74675e-06	7.62986e-06	9.76622e-06	-5.1883e-06	-6.10389e-06	-5.1883e-06	6.56168e-05	5.79869e-06	-2.92987e-05	-1.06818e-05	-2.74675e-06	-1.52597e-06	8.30129e-05	5.4935e-06
72	10	0	-4.27272e-06	1.31234e-05	8.24025e-06	-7.93505e-06	-6.71428e-06	-4.27272e-06	7.87402e-05	7.62986e-06	-4.66947e-05	-1.00714e-05	1.83117e-06	-1.83117e-06	9.21687e-05	4.27272e-06
72	11	0	-7.93505e-06	2.07532e-05	3.05194e-06	-8.85064e-06	-4.88311e-06	-3.66233e-06	0.00010163	8.24025e-06	-4.27272e-05	-9.46103e-06	-2.38052e-05	-2.44156e-06	5.73766e-05	3.96753e-06
72	12	0	-1.19026e-05	2.83831e-05	-7.93505e-06	-8.54544e-06	-4.57792e-06	-4.57792e-06	0.000135201	9.15583e-06	-2.53311e-05	-1.19026e-05	-7.14155e-05	-3.66233e-06	-6.71428e-06	4.27272e-06
72	13	0	-1.31234e-05	3.2961e-05	-1.86169e-05	-8.24025e-06	-6.71428e-06	-4.88311e-06	0.000134286	1.06818e-05	-1.83117e-05	-1.43441e-05	-9.36947e-05	-5.79869e-06	-5.03571e-05	4.88311e-06
72	14	0	-1.00714e-05	3.2961e-05	-2.16688e-05	-7.32467e-06	-8.85064e-06	-4.57792e-06	8.42337e-05	1.12922e-05	-2.89935e-05	-1.28182e-05	-7.20259e-05	-7.62986e-06	-4.36428e-05	5.4935e-06
72	15	0	-7.32467e-06	3.05194e-05	-2.07532e-05	-5.4935e-06	-9.76622e-06	-3.66233e-06	3.41818e-05	1.03766e-05	-4.36428e-05	-9.15583e-06	-3.78441e-05	-8.24025e-06	-1.03766e-05	6.40908e-06
72	16	0	-9.46103e-06	2.83831e-05	-2.47207e-05	-3.66233e-06	-1.00714e-05	-3.66233e-06	2.41104e-05	9.15583e-06	-4.73051e-05	-6.71428e-06	-2.22792e-05	-8.24025e-06	1.22078e-05	7.01947e-06
72	17	0	-1.61753e-05	2.68571e-05	-2.99091e-05	-3.35714e-06	-1.06818e-05	-4.57792e-06	3.17402e-05	8.85064e-06	-3.41818e-05	-5.79869e-06	-2.01428e-05	-9.15583e-06	1.67857e-05	7.62986e-06
72	18	0	-2.31948e-05	2.38052e-05	-2.07532e-05	-2.74675e-06	-1.0987e-05	-4.88311e-06	2.59415e-05	8.54544e-06	-1.22078e-05	-4.27272e-06	-1.43441e-05	-1.0987e-05	1.52597e-05	7.93505e-06
72	19	0	-2.56363e-05	1.92272e-05	7.93505e-06	0	-1.06818e-05	-4.57792e-06	1.55649e-05	7.62986e-06	-5.1883e-06	-2.44156e-06	-8.54544e-06	-1.2513e-05	9.76622e-06	6.10389e-06
73	0	0	-2.56363e-05	1.61753e-05	3.93701e-05	2.44156e-06	-1.37337e-05	-4.27272e-06	1.73961e-05	6.71428e-06	-2.99091e-05	-1.83117e-06	-1.12922e-05	-1.12922e-05	4.27272e-06	3.05194e-06
73	1	0	-2.62467e-05	1.77013e-05	5.27986e-05	2.44156e-06	-2.13636e-05	-4.57792e-06	1.89221e-05	6.10389e-06	-7.26363e-05	-2.13636e-06	-1.58701e-05	-8.54544e-06	1.58701e-05	3.05194e-07
73	2	0	-2.71623e-05	2.1974e-05	5.12727e-05	-9.15583e-07	-3.08246e-05	-5.4935e-06	7.32467e-06	5.1883e-06	-0.00010224	-3.05194e-07	-1.22078e-05	-6.10389e-06	4.33376e-05	-1.22078e-06
73	3	0	-2.25844e-05	2.47207e-05	5.55454e-05	-2.74675e-06	-3.54026e-05	-6.40908e-06	-3.05194e-06	4.27272e-06	-0.000111091	3.96753e-06	-3.96753e-06	-5.1883e-06	5.12727e-05	-2.74675e-06
73	4	0	-1.22078e-05	2.50259e-05	7.29415e-05	0	-3.17402e-05	-7.32467e-06	1.83117e-06	3.66233e-06	-0.000115058	7.62986e-06	-1.83117e-06	-4.27272e-06	1.49545e-05	-4.27272e-06
73	5	0	-3.35714e-06	2.44156e-05	8.72856e-05	4.27272e-06	-2.25844e-05	-7.93505e-06	8.85064e-06	3.96753e-06	-0.000119026	8.85064e-06	-7.62986e-06	-2.44156e-06	-3.81493e-05	-4.27272e-06
73	6	0	-3.05194e-06	2.35e-05	8.39285e-05	5.1883e-06	-1.43441e-05	-7.32467e-06	1.83117e-06	4.27272e-06	-0.000111701	1.03766e-05	-1.67857e-05	-3.05194e-07	-7.08051e-05	-3.66233e-06
73	7	0	-5.1883e-06	2.22792e-05	7.81298e-05	3.96753e-06	-1.00714e-05	-6.10389e-06	-9.76622e-06	4.27272e-06	-9.61362e-05	1.34286e-05	-2.28896e-05	9.15583e-07	-9.03375e-05	-3.96753e-06
73	8	0	1.83117e-06	2.22792e-05	9.39999e-05	5.79869e-06	-8.24025e-06	-5.4935e-06	-8.85064e-06	3.96753e-06	-8.88116e-05	1.52597e-05	-2.13636e-05	2.44156e-06	-0.000126045	-5.79869e-06
73	9	0	2.16688e-05	2.50259e-05	0.000123909	1.00714e-05	-5.1883e-06	-5.4935e-06	1.83117e-06	3.35714e-06	-7.8435e-05	1.46493e-05	-1.34286e-05	4.88311e-06	-0.000170298	-7.32467e-06
73	10	0	4.02857e-05	2.92987e-05	0.000128182	1.31234e-05	-1.52597e-06	-5.1883e-06	8.85064e-06	2.44156e-06	-3.08246e-05	1.31234e-05	-1.37337e-05	6.71428e-06	-0.000186474	-7.32467e-06
73	11	0	4.15064e-05	2.92987e-05	8.02661e-05	1.12922e-05	-3.05194e-07	-4.57792e-06	8.85064e-06	6.10389e-07	4.79155e-05	1.37337e-05	-3.32662e-05	6.71428e-06	-0.000162974	-7.32467e-06
73	12	0	2.47207e-05	2.38052e-05	0	7.62986e-06	-9.15583e-07	-3.96753e-06	7.62986e-06	-3.05194e-07	9.70518e-05	1.52597e-05	-5.89025e-05	6.71428e-06	-0.000114448	-7.93505e-06
73	13	0	9.15583e-07	1.73961e-05	-7.75194e-05	6.40908e-06	0	-4.88311e-06	4.27272e-06	-3.05194e-07	7.56882e-05	1.52597e-05	-6.86687e-05	8.24025e-06	-4.2422e-05	-8.54544e-06
73	14	0	-1.77013e-05	1.43441e-05	-0.000138558	7.93505e-06	5.79869e-06	-6.10389e-06	-3.35714e-06	-3.05194e-07	1.89221e-05	1.46493e-05	-6.16493e-05	1.12922e-05	5.24934e-05	-7.62986e-06
73	15	0	-2.96039e-05	1.19026e-05	-0.000187695	9.76622e-06	1.15974e-05	-7.01947e-06	-1.22078e-05	-9.15583e-07	-1.31234e-05	1.52597e-05	-4.85259e-05	1.2513e-05	0.000140084	-5.4935e-06
73	16	0	-3.57077e-05	6.40908e-06	-0.000214246	1.12922e-05	1.31234e-05	-7.93505e-06	-1.64805e-05	-1.52597e-06	-7.32467e-06	1.64805e-05	-2.01428e-05	1.06818e-05	0.000189526	-3.66233e-06
73	17	0	-3.69285e-05	-3.05194e-07	-0.000198682	1.22078e-05	1.31234e-05	-9.76622e-06	-1.83117e-05	-2.13636e-06	1.86169e-05	1.61753e-05	3.93701e-05	8.24025e-06	0.000217909	-2.13636e-06
73	18	0	-3.38766e-05	-3.96753e-06	-0.00014924	1.19026e-05	1.64805e-05	-1.22078e-05	-2.16688e-05	-2.74675e-06	6.28701e-05	1.43441e-05	0.000104682	6.40908e-06	0.000248428	0
73	19	0	-3.05194e-05	-3.66233e-06	-0.000105292	1.00714e-05	2.31948e-05	-1.28182e-05	-2.59415e-05	-3.35714e-06	0.000117195	1.31234e-05	0.000120247	4.88311e-06	0.000237746	3.05194e-06
74	0	0	-3.05194e-05	-3.05194e-06	-9.21687e-05	7.93505e-06	2.71623e-05	-1.0987e-05	-2.96039e-05	-3.66233e-06	0.000136727	1.31234e-05	7.6909e-05	3.66233e-06	0.00012574	5.1883e-06
74	1	0	-3.2961e-05	-3.05194e-06	-9.5831e-05	6.10389e-06	2.59415e-05	-8.85064e-06	-3.32662e-05	-2.74675e-06	7.78246e-05	1.19026e-05	3.2961e-05	3.66233e-06	-4.30324e-05	5.4935e-06
74	2	0	-3.2961e-05	-3.05194e-06	-8.9422e-05	5.1883e-06	2.31948e-05	-7.32467e-06	-3.66233e-05	-2.13636e-06	-3.57077e-05	8.85064e-06	3.26558e-05	3.66233e-06	-0.000134286	5.1883e-06
74	3	0	-2.80779e-05	-3.35714e-06	-6.95843e-05	4.27272e-06	2.13636e-05	-6.71428e-06	-3.87597e-05	-2.44156e-06	-0.00013276	6.10389e-06	4.63895e-05	3.05194e-06	-8.54544e-05	4.88311e-06
74	4	0	-2.10584e-05	-4.88311e-06	-5.31038e-05	3.66233e-06	1.86169e-05	-5.79869e-06	-3.87597e-05	-3.66233e-06	-0.00017213	4.88311e-06	2.68571e-05	1.22078e-06	1.67857e-05	5.4935e-06
74	5	0	-1.49545e-05	-6.10389e-06	-4.88311e-05	3.35714e-06	1.31234e-05	-4.88311e-06	-3.78441e-05	-3.66233e-06	-0.000167552	4.27272e-06	-1.12922e-05	0	6.50064e-05	5.79869e-06
74	6	0	-9.15583e-06	-5.4935e-06	-4.97467e-05	2.13636e-06	9.15583e-06	-4.27272e-06	-3.50974e-05	-2.74675e-06	-0.000146799	2.44156e-06	-1.77013e-05	3.05194e-07	6.4396e-05	5.4935e-06
74	7	0	0	-4.57792e-06	-4.73051e-05	0	1.31234e-05	-4.27272e-06	-3.08246e-05	-2.44156e-06	-0.000128792	0	1.0987e-05	2.44156e-06	8.36233e-05	4.57792e-06
74	8	0	1.28182e-05	-6.71428e-06	-3.47922e-05	-1.22078e-06	2.50259e-05	-4.27272e-06	-2.71623e-05	-2.74675e-06	-0.000128487	-2.44156e-06	2.68571e-05	4.57792e-06	0.000134286	3.96753e-06
74	9	0	2.77727e-05	-1.12922e-05	-7.01947e-06	-1.52597e-06	3.78441e-05	-4.57792e-06	-2.62467e-05	-2.44156e-06	-0.000141	-4.27272e-06	1.03766e-05	5.1883e-06	0.000162974	5.4935e-06
74	10	0	4.05909e-05	-1.46493e-05	3.60129e-05	-2.44156e-06	4.30324e-05	-4.57792e-06	-2.53311e-05	-9.15583e-07	-0.000128792	-6.71428e-06	5.79869e-06	3.35714e-06	0.000136117	7.93505e-06
74	11	0	5.03571e-05	-1.52597e-05	8.02661e-05	-4.57792e-06	3.90649e-05	-3.66233e-06	-1.89221e-05	0	-6.10389e-05	-9.76622e-06	5.15779e-05	9.15583e-07	7.01947e-05	9.46103e-06
74	12	0	5.52402e-05	-1.49545e-05	0.000100714	-5.79869e-06	2.83831e-05	-2.13636e-06	-1.00714e-05	0	2.86883e-05	-1.19026e-05	0.000113227	1.52597e-06	-7.01947e-06	8.54544e-06
74	13	0	5.03571e-05	-1.52597e-05	8.17921e-05	-4.27272e-06	1.67857e-05	-1.22078e-06	-5.1883e-06	-3.05194e-07	7.3857e-05	-1.34286e-05	0.000121773	5.4935e-06	-7.3857e-05	6.40908e-06
74	14	0	3.47922e-05	-1.49545e-05	3.02142e-05	-2.44156e-06	9.76622e-06	-1.52597e-06	-6.40908e-06	6.10389e-07	5.27986e-05	-1.46493e-05	6.34804e-05	8.85064e-06	-0.000103766	4.57792e-06
74	15	0	1.61753e-05	-1.34286e-05	-2.50259e-05	-3.05194e-06	8.85064e-06	-1.22078e-06	-8.85064e-06	3.66233e-06	1.00714e-05	-1.55649e-05	-8.24025e-06	8.54544e-06	-8.9422e-05	3.35714e-06
74	16	0	7.01947e-06	-1.22078e-05	-5.1883e-05	-6.10389e-06	1.0987e-05	3.05194e-07	-8.54544e-06	6.40908e-06	-6.71428e-06	-1.58701e-05	-4.57792e-05	5.4935e-06	-6.86687e-05	2.74675e-06
74	17	0	1.19026e-05	-1.19026e-05	-3.60129e-05	-8.24025e-06	9.76622e-06	2.44156e-06	-6.71428e-06	7.01947e-06	7.32467e-06	-1.55649e-05	-5.70714e-05	3.96753e-06	-8.30129e-05	3.66233e-06
74	18	0	2.28896e-05	-1.22078e-05	3.96753e-06	-8.24025e-06	3.05194e-06	2.44156e-06	-4.27272e-06	5.79869e-06	3.69285e-05	-1.55649e-05	-6.95843e-05	3.35714e-06	-0.000117195	5.4935e-06
74	19	0	2.77727e-05	-1.22078e-05	3.60129e-05	-7.32467e-06	-5.4935e-06	1.22078e-06	0	3.96753e-06	6.53116e-05	-1.46493e-05	-7.8435e-05	1.52597e-06	-0.000121773	7.62986e-06
75	0	0	2.44156e-05	-1.22078e-05	4.33376e-05	-6.71428e-06	-1.15974e-05	6.10389e-07	5.1883e-06	2.13636e-06	6.98895e-05	-1.22078e-05	-6.13441e-05	-1.22078e-06	-8.42337e-05	9.76622e-06
75	1	0	1.77013e-05	-1.19026e-05	3.4487e-05	-5.79869e-06	-1.46493e-05	9.15583e-07	6.40908e-06	6.10389e-07	3.78441e-05	-8.85064e-06	-2.47207e-05	-2.13636e-06	-3.4487e-05	1.12922e-05
75	2	0	1.40389e-05	-1.06818e-05	2.44156e-05	-4.57792e-06	-1.73961e-05	1.52597e-06	1.83117e-06	6.10389e-07	-2.44156e-06	-6.71428e-06	5.4935e-06	-3.05194e-07	2.10584e-05	1.28182e-05
75	3	0	1.34286e-05	-8.85064e-06	1.92272e-05	-3.35714e-06	-2.13636e-05	1.83117e-06	-3.05194e-06	1.22078e-06	-3.05194e-07	-7.32467e-06	3.47922e-05	9.15583e-07	0.000104682	1.43441e-05
75	4	0	1.2513e-05	-7.62986e-06	1.83117e-05	-3.96753e-06	-2.44156e-05	1.22078e-06	-2.44156e-06	1.52597e-06	5.09675e-05	-8.54544e-06	8.85064e-05	3.05194e-07	0.000195019	1.58701e-05
75	5	0	1.03766e-05	-7.32467e-06	2.0448e-05	-4.88311e-06	-2.62467e-05	0	1.22078e-06	6.10389e-07	9.76622e-05	-7.93505e-06	0.000153513	9.15583e-07	0.000206617	1.61753e-05
75	6	0	7.32467e-06	-7.32467e-06	2.28896e-05	-5.1883e-06	-2.89935e-05	-1.22078e-06	2.44156e-06	-3.05194e-07	9.27791e-05	-5.79869e-06	0.000171824	6.10389e-06	8.7896e-05	1.37337e-05
75	7	0	4.57792e-06	-7.32467e-06	2.07532e-05	-3.66233e-06	-3.23506e-05	-3.05194e-07	3.05194e-07	-6.10389e-07	5.73766e-05	-3.96753e-06	0.000119026	1.2513e-05	-9.24739e-05	9.15583e-06
75	8	0	1.52597e-06	-7.32467e-06	1.49545e-05	-2.74675e-06	-3.35714e-05	2.44156e-06	0	-3.05194e-07	4.12012e-05	-4.57792e-06	4.66947e-05	1.46493e-05	-0.000200513	6.40908e-06
75	9	0	-6.10389e-07	-7.62986e-06	1.22078e-05	-3.05194e-06	-3.02142e-05	4.88311e-06	2.44156e-06	-6.10389e-07	5.46298e-05	-5.79869e-06	1.49545e-05	1.22078e-05	-0.00017274	7.32467e-06
75	10	0	-2.74675e-06	-7.93505e-06	1.37337e-05	-3.96753e-06	-2.35e-05	4.88311e-06	3.35714e-06	-1.83117e-06	6.71428e-05	-5.1883e-06	1.67857e-05	9.76622e-06	-7.08051e-05	1.0987e-05
75	11	0	-5.4935e-06	-8.24025e-06	1.40389e-05	-3.66233e-06	-1.89221e-05	3.66233e-06	0	-2.74675e-06	5.92077e-05	-2.13636e-06	3.96753e-06	9.46103e-06	-7.01947e-06	1.34286e-05
75	12	0	-9.15583e-06	-9.15583e-06	9.76622e-06	-2.44156e-06	-1.86169e-05	4.27272e-06	-3.66233e-06	-2.13636e-06	4.18116e-05	0	-3.2961e-05	1.03766e-05	-4.05909e-05	1.2513e-05
75	13	0	-1.34286e-05	-1.03766e-05	5.79869e-06	-1.83117e-06	-2.16688e-05	5.79869e-06	-3.66233e-06	-1.22078e-06	2.62467e-05	3.05194e-07	-6.01233e-05	1.06818e-05	-0.000143136	1.03766e-05
75	14	0	-1.55649e-05	-1.00714e-05	6.40908e-06	-2.13636e-06	-2.47207e-05	5.4935e-06	-1.52597e-06	-1.52597e-06	6.71428e-06	-3.05194e-07	-5.82921e-05	1.37337e-05	-0.000236526	8.24025e-06
75	15	0	-1.52597e-05	-8.24025e-06	8.85064e-06	-1.52597e-06	-2.31948e-05	3.35714e-06	-2.13636e-06	-3.05194e-06	-2.16688e-05	0	-4.73051e-05	2.22792e-05	-0.000257279	4.27272e-06
75	16	0	-1.28182e-05	-6.40908e-06	9.46103e-06	0	-1.58701e-05	2.13636e-06	-4.57792e-06	-5.1883e-06	-4.97467e-05	6.10389e-07	-4.2422e-05	3.38766e-05	-0.000202344	-1.52597e-06
75	17	0	-8.54544e-06	-6.10389e-06	1.12922e-05	9.15583e-07	-6.71428e-06	2.74675e-06	-5.1883e-06	-6.40908e-06	-6.37856e-05	9.15583e-07	-3.17402e-05	4.42532e-05	-0.000126045	-6.71428e-06
75	18	0	-3.96753e-06	-6.40908e-06	1.61753e-05	3.05194e-07	-9.15583e-07	2.74675e-06	-1.83117e-06	-6.71428e-06	-6.22597e-05	6.10389e-07	-7.93505e-06	5.12727e-05	-8.57596e-05	-7.93505e-06
75	19	0	9.15583e-07	-6.71428e-06	1.86169e-05	-6.10389e-07	0	2.44156e-06	2.13636e-06	-7.01947e-06	-4.57792e-05	1.83117e-06	1.12922e-05	5.6461e-05	-9.03375e-05	-6.10389e-06
76	0	0	7.32467e-06	-6.40908e-06	1.70909e-05	-3.05194e-07	3.05194e-07	2.74675e-06	5.4935e-06	-7.01947e-06	-7.01947e-06	4.27272e-06	1.12922e-05	5.98181e-05	-0.000109565	-4.27272e-06
76	1	0	1.37337e-05	-5.4935e-06	1.92272e-05	3.05194e-07	2.13636e-06	4.57792e-06	7.93505e-06	-6.40908e-06	5.52402e-05	6.10389e-06	2.74675e-06	5.95129e-05	-0.000115974	-2.13636e-06
76	2	0	1.92272e-05	-5.1883e-06	2.62467e-05	0	4.88311e-06	5.1883e-06	1.00714e-05	-5.1883e-06	0.000116889	6.71428e-06	-9.15583e-07	5.55454e-05	-0.000108344	1.52597e-06
76	3	0	2.07532e-05	-5.1883e-06	2.50259e-05	-6.10389e-07	7.32467e-06	4.27272e-06	1.0987e-05	-4.27272e-06	0.000139169	6.40908e-06	-1.2513e-05	5.1883e-05	-9.79674e-05	6.71428e-06
76	4	0	1.86169e-05	-5.79869e-06	7.32467e-06	-6.10389e-07	1.00714e-05	3.66233e-06	1.03766e-05	-4.57792e-06	0.000106818	6.40908e-06	-4.79155e-05	5.24934e-05	-9.52207e-05	1.00714e-05
76	5	0	1.43441e-05	-6.10389e-06	-1.28182e-05	-6.10389e-07	1.06818e-05	4.88311e-06	7.62986e-06	-5.1883e-06	4.57792e-05	6.10389e-06	-9.09479e-05	5.52402e-05	-0.000103766	1.03766e-05
76	6	0	1.03766e-05	-6.40908e-06	-1.49545e-05	-2.13636e-06	6.40908e-06	6.40908e-06	2.44156e-06	-5.4935e-06	-1.22078e-06	4.88311e-06	-0.00010987	5.73766e-05	-0.000115058	1.0987e-05
76	7	0	8.24025e-06	-6.71428e-06	-3.05194e-07	-3.96753e-06	-3.05194e-07	6.40908e-06	-3.96753e-06	-6.10389e-06	-1.52597e-05	3.66233e-06	-0.000103461	5.82921e-05	-0.000112312	1.37337e-05
76	8	0	8.24025e-06	-7.01947e-06	8.85064e-06	-3.05194e-06	-4.88311e-06	6.10389e-06	-1.00714e-05	-7.93505e-06	-3.35714e-06	3.66233e-06	-9.91882e-05	5.92077e-05	-8.85064e-05	1.61753e-05
76	9	0	9.15583e-06	-7.01947e-06	1.52597e-06	-3.05194e-07	-6.10389e-06	7.01947e-06	-1.28182e-05	-9.76622e-06	1.70909e-05	4.57792e-06	-9.8883e-05	6.01233e-05	-5.12727e-05	1.55649e-05
76	10	0	9.76622e-06	-6.10389e-06	-1.06818e-05	9.15583e-07	-9.15583e-06	7.93505e-06	-1.19026e-05	-1.00714e-05	3.50974e-05	6.40908e-06	-6.37856e-05	6.04285e-05	3.05194e-06	1.2513e-05
76	11	0	7.62986e-06	-4.88311e-06	-1.40389e-05	0	-1.73961e-05	7.62986e-06	-1.00714e-05	-9.15583e-06	4.27272e-05	7.32467e-06	2.31948e-05	5.98181e-05	9.43051e-05	1.03766e-05
76	12	0	3.05194e-06	-3.96753e-06	-1.03766e-05	-9.15583e-07	-2.68571e-05	5.79869e-06	-7.93505e-06	-9.46103e-06	3.72337e-05	7.32467e-06	0.000108039	5.95129e-05	0.000201428	1.00714e-05
76	13	0	-1.83117e-06	-2.74675e-06	-8.54544e-06	6.10389e-07	-3.17402e-05	4.57792e-06	-5.4935e-06	-1.15974e-05	2.56363e-05	6.10389e-06	0.000112922	6.01233e-05	0.000238967	9.46103e-06
76	14	0	-4.27272e-06	-1.83117e-06	-6.71428e-06	3.66233e-06	-3.11298e-05	4.27272e-06	-3.35714e-06	-1.40389e-05	2.35e-05	5.79869e-06	2.71623e-05	6.10389e-05	0.000139474	8.24025e-06
76	15	0	-2.13636e-06	-1.22078e-06	0	4.57792e-06	-2.68571e-05	3.96753e-06	-2.74675e-06	-1.55649e-05	3.54026e-05	7.62986e-06	-8.54544e-05	6.16493e-05	-4.82207e-05	7.32467e-06
76	16	0	1.22078e-06	-1.83117e-06	8.54544e-06	2.74675e-06	-2.07532e-05	3.05194e-06	-4.27272e-06	-1.64805e-05	4.21168e-05	9.46103e-06	-0.000159922	6.07337e-05	-0.000197156	7.62986e-06
76	17	0	2.13636e-06	-3.35714e-06	1.03766e-05	1.52597e-06	-1.34286e-05	3.05194e-06	-5.79869e-06	-1.67857e-05	1.92272e-05	8.85064e-06	-0.000183422	5.85973e-05	-0.000245376	7.93505e-06
76	18	0	0	-4.57792e-06	5.79869e-06	1.52597e-06	-5.4935e-06	4.27272e-06	-6.10389e-06	-1.61753e-05	-3.05194e-05	5.4935e-06	-0.000171824	5.61558e-05	-0.000242935	6.40908e-06
76	19	0	-3.05194e-07	-4.88311e-06	3.05194e-06	1.52597e-06	4.57792e-06	4.88311e-06	-7.32467e-06	-1.46493e-05	-7.5383e-05	3.05194e-06	-0.000132149	5.40194e-05	-0.000239883	3.96753e-06
77	0	0	4.27272e-06	-4.57792e-06	6.40908e-06	9.15583e-07	1.77013e-05	4.57792e-06	-1.15974e-05	-1.37337e-05	-8.85064e-05	2.74675e-06	-6.40908e-05	5.27986e-05	-0.000193798	2.13636e-06
77	1	0	1.22078e-05	-4.88311e-06	1.15974e-05	0	2.89935e-05	5.1883e-06	-1.73961e-05	-1.34286e-05	-7.81298e-05	2.13636e-06	2.16688e-05	5.24934e-05	-3.81493e-05	9.15583e-07
77	2	0	1.67857e-05	-5.79869e-06	1.37337e-05	0	3.1435e-05	7.01947e-06	-2.1974e-05	-1.28182e-05	-7.41622e-05	-6.10389e-07	0.00010163	5.15779e-05	0.00019563	0
77	3	0	1.40389e-05	-6.71428e-06	1.15974e-05	0	2.62467e-05	8.24025e-06	-2.31948e-05	-1.22078e-05	-8.42337e-05	-3.66233e-06	0.000150156	4.94415e-05	0.000386376	-9.15583e-07
77	4	0	6.10389e-06	-6.71428e-06	4.27272e-06	-1.22078e-06	2.25844e-05	7.62986e-06	-2.35e-05	-1.28182e-05	-8.637e-05	-2.44156e-06	0.000155954	4.57792e-05	0.000444363	-3.05194e-07
77	5	0	-1.83117e-06	-6.40908e-06	-7.32467e-06	-2.74675e-06	2.56363e-05	5.79869e-06	-2.28896e-05	-1.46493e-05	-6.62272e-05	3.05194e-06	0.000134591	4.05909e-05	0.000387292	1.83117e-06
77	6	0	-7.62986e-06	-6.40908e-06	-1.77013e-05	-2.74675e-06	3.02142e-05	4.88311e-06	-1.95324e-05	-1.52597e-05	-3.96753e-05	9.15583e-06	0.000118415	3.47922e-05	0.00028963	4.27272e-06
77	7	0	-1.06818e-05	-6.71428e-06	-1.92272e-05	-1.22078e-06	3.1435e-05	6.10389e-06	-1.40389e-05	-1.40389e-05	-2.74675e-05	1.34286e-05	0.000117805	2.92987e-05	0.00019563	4.88311e-06
77	8	0	-1.34286e-05	-6.40908e-06	-1.40389e-05	-9.15583e-07	3.35714e-05	7.32467e-06	-1.0987e-05	-1.34286e-05	-2.44156e-05	1.77013e-05	0.000103156	2.41104e-05	0.000104071	4.57792e-06
77	9	0	-1.92272e-05	-6.10389e-06	-9.76622e-06	-1.83117e-06	4.08961e-05	7.93505e-06	-1.40389e-05	-1.37337e-05	-1.2513e-05	2.28896e-05	4.91363e-05	1.77013e-05	1.83117e-05	5.1883e-06
77	10	0	-2.65519e-05	-6.40908e-06	-7.62986e-06	-2.74675e-06	5.09675e-05	8.24025e-06	-1.64805e-05	-1.40389e-05	1.55649e-05	2.71623e-05	-1.46493e-05	1.06818e-05	-2.62467e-05	7.62986e-06
77	11	0	-2.74675e-05	-7.62986e-06	1.22078e-06	-1.83117e-06	5.6461e-05	9.46103e-06	-8.24025e-06	-1.2513e-05	6.19545e-05	2.80779e-05	-3.2961e-05	6.10389e-06	-6.10389e-07	1.00714e-05
77	12	0	-1.52597e-05	-7.93505e-06	2.10584e-05	-9.15583e-07	5.58506e-05	1.00714e-05	9.76622e-06	-1.15974e-05	0.000134286	2.62467e-05	1.83117e-06	4.57792e-06	6.92791e-05	1.00714e-05
77	13	0	3.66233e-06	-6.71428e-06	4.15064e-05	-6.10389e-07	5.06623e-05	9.15583e-06	2.56363e-05	-1.19026e-05	0.000223707	2.35e-05	3.84545e-05	3.35714e-06	0.000119941	7.32467e-06
77	14	0	1.77013e-05	-4.88311e-06	5.00519e-05	-1.22078e-06	4.18116e-05	7.32467e-06	2.99091e-05	-1.28182e-05	0.000276506	2.10584e-05	3.93701e-05	3.05194e-07	0.000119636	3.96753e-06
77	15	0	2.10584e-05	-3.96753e-06	5.12727e-05	-2.13636e-06	2.99091e-05	6.40908e-06	2.56363e-05	-1.19026e-05	0.000231032	1.77013e-05	2.50259e-05	-3.05194e-06	9.76622e-05	1.52597e-06
77	16	0	1.86169e-05	-3.96753e-06	5.73766e-05	-3.35714e-06	1.89221e-05	6.71428e-06	2.07532e-05	-9.76622e-06	8.60648e-05	1.28182e-05	2.92987e-05	-6.10389e-06	9.30843e-05	3.05194e-07
77	17	0	1.52597e-05	-3.96753e-06	6.86687e-05	-4.57792e-06	1.22078e-05	6.71428e-06	1.49545e-05	-7.32467e-06	-9.06427e-05	7.01947e-06	4.60844e-05	-8.85064e-06	0.000100409	0
77	18	0	9.15583e-06	-4.27272e-06	7.17207e-05	-5.4935e-06	9.46103e-06	6.40908e-06	4.88311e-06	-5.79869e-06	-0.000227675	1.83117e-06	3.81493e-05	-1.15974e-05	8.97272e-05	0
77	19	0	-1.52597e-06	-4.27272e-06	5.98181e-05	-4.57792e-06	6.40908e-06	6.40908e-06	-7.01947e-06	-5.1883e-06	-0.00029848	-1.52597e-06	-8.24025e-06	-1.43441e-05	5.12727e-05	0
78	0	0	-1.00714e-05	-3.05194e-06	4.15064e-05	-3.05194e-06	3.35714e-06	6.10389e-06	-1.31234e-05	-5.79869e-06	-0.000314655	-3.96753e-06	-7.08051e-05	-1.55649e-05	0	-9.15583e-07
78	1	0	-1.0987e-05	-9.15583e-07	2.83831e-05	-2.13636e-06	1.22078e-06	4.88311e-06	-1.15974e-05	-7.93505e-06	-0.000292681	-5.1883e-06	-0.000119026	-1.67857e-05	-4.82207e-05	-1.83117e-06
78	2	0	-9.15583e-06	9.15583e-07	2.01428e-05	-2.13636e-06	6.10389e-07	3.35714e-06	-8.24025e-06	-9.46103e-06	-0.00025087	-5.79869e-06	-0.000139779	-1.98376e-05	-7.90453e-05	-1.22078e-06
78	3	0	-1.31234e-05	2.13636e-06	1.12922e-05	-1.83117e-06	9.15583e-07	2.13636e-06	-7.32467e-06	-8.85064e-06	-0.000209974	-7.62986e-06	-0.000128792	-2.35e-05	-7.8435e-05	0
78	4	0	-2.22792e-05	2.44156e-06	4.27272e-06	-1.83117e-06	1.83117e-06	2.44156e-06	-6.71428e-06	-6.40908e-06	-0.000181591	-1.12922e-05	-8.24025e-05	-2.47207e-05	-5.1883e-05	-3.05194e-07
78	5	0	-2.68571e-05	3.35714e-06	3.96753e-06	-1.52597e-06	3.66233e-06	1.83117e-06	-2.74675e-06	-4.27272e-06	-0.000162974	-1.46493e-05	-3.66233e-06	-2.22792e-05	-2.28896e-05	-3.66233e-06
78	6	0	-2.41104e-05	4.57792e-06	7.62986e-06	-1.22078e-06	3.96753e-06	0	9.15583e-07	-3.35714e-06	-0.000154428	-1.67857e-05	7.81298e-05	-1.89221e-05	1.52597e-06	-7.62986e-06
78	7	0	-2.10584e-05	5.1883e-06	3.05194e-06	-3.05194e-07	1.22078e-06	-9.15583e-07	6.10389e-07	-3.66233e-06	-0.000159006	-1.80065e-05	0.000120857	-1.83117e-05	4.51688e-05	-9.76622e-06
78	8	0	-2.35e-05	5.1883e-06	-1.37337e-05	3.05194e-07	-1.22078e-06	-6.10389e-07	-3.66233e-06	-4.27272e-06	-0.000161448	-2.01428e-05	0.000108649	-2.07532e-05	0.000118415	-8.24025e-06
78	9	0	-2.80779e-05	4.27272e-06	-3.23506e-05	6.10389e-07	-9.15583e-07	0	-6.71428e-06	-4.27272e-06	-0.00012574	-2.31948e-05	7.04999e-05	-2.47207e-05	0.000190441	-5.1883e-06
78	10	0	-2.86883e-05	2.74675e-06	-3.72337e-05	0	2.13636e-06	-9.15583e-07	-4.88311e-06	-3.05194e-06	-3.57077e-05	-2.53311e-05	4.42532e-05	-2.86883e-05	0.000223402	-2.44156e-06
78	11	0	-2.53311e-05	9.15583e-07	-2.65519e-05	-1.22078e-06	5.4935e-06	-1.83117e-06	-1.22078e-06	-9.15583e-07	7.99609e-05	-2.65519e-05	3.17402e-05	-3.23506e-05	0.00021211	-1.52597e-06
78	12	0	-1.98376e-05	0	-1.12922e-05	-2.74675e-06	7.32467e-06	-1.22078e-06	3.05194e-07	1.22078e-06	0.000180675	-2.89935e-05	8.54544e-06	-3.54026e-05	0.000165415	-2.44156e-06
78	13	0	-1.43441e-05	6.10389e-07	-1.22078e-06	-4.88311e-06	8.85064e-06	3.05194e-07	1.22078e-06	3.35714e-06	0.00025972	-3.35714e-05	-2.74675e-05	-3.72337e-05	8.39285e-05	-3.96753e-06
78	14	0	-9.15583e-06	1.52597e-06	4.27272e-06	-6.40908e-06	1.00714e-05	9.15583e-07	5.79869e-06	5.79869e-06	0.000334188	-3.69285e-05	-5.1883e-05	-3.75389e-05	-1.49545e-05	-4.88311e-06
78	15	0	-5.79869e-06	1.52597e-06	1.19026e-05	-6.40908e-06	9.15583e-06	3.05194e-07	1.43441e-05	7.62986e-06	0.000397363	-3.72337e-05	-5.15779e-05	-3.93701e-05	-7.99609e-05	-4.88311e-06
78	16	0	-5.1883e-06	1.22078e-06	2.07532e-05	-5.4935e-06	6.10389e-06	0	2.07532e-05	6.40908e-06	0.000408961	-3.38766e-05	-4.51688e-05	-4.48636e-05	-8.05713e-05	-2.44156e-06
78	17	0	-5.1883e-06	1.22078e-06	2.53311e-05	-5.1883e-06	2.13636e-06	3.05194e-07	1.89221e-05	2.44156e-06	0.00034548	-2.92987e-05	-5.31038e-05	-5.4935e-05	-5.24934e-05	3.05194e-06
78	18	0	-4.57792e-06	1.83117e-06	2.25844e-05	-6.10389e-06	-6.10389e-07	9.15583e-07	1.03766e-05	-2.13636e-06	0.000240188	-2.50259e-05	-7.04999e-05	-6.4396e-05	-5.00519e-05	9.76622e-06
78	19	0	-5.4935e-06	1.22078e-06	1.58701e-05	-6.71428e-06	-2.13636e-06	6.10389e-07	2.13636e-06	-5.1883e-06	0.000159311	-2.1974e-05	-7.50778e-05	-6.86687e-05	-6.83635e-05	1.34286e-05
79	0	0	-9.15583e-06	6.10389e-07	9.15583e-06	-6.10389e-06	-2.13636e-06	3.05194e-07	-9.15583e-07	-6.10389e-06	0.000138558	-1.95324e-05	-5.09675e-05	-6.80584e-05	-6.13441e-05	1.12922e-05
79	1	0	-1.31234e-05	1.22078e-06	3.35714e-06	-5.1883e-06	-1.83117e-06	3.05194e-07	-3.05194e-07	-5.4935e-06	0.000158396	-1.73961e-05	-9.15583e-07	-6.65324e-05	-1.83117e-05	5.79869e-06
79	2	0	-1.40389e-05	2.44156e-06	-3.05194e-07	-4.57792e-06	-2.44156e-06	0	3.05194e-07	-3.35714e-06	0.000173961	-1.49545e-05	4.60844e-05	-6.5922e-05	1.77013e-05	0
79	3	0	-1.28182e-05	3.35714e-06	9.15583e-07	-3.96753e-06	-3.35714e-06	0	9.15583e-07	-6.10389e-07	0.000161753	-1.31234e-05	5.61558e-05	-6.47012e-05	1.03766e-05	-4.57792e-06
79	4	0	-1.12922e-05	3.05194e-06	6.71428e-06	-3.05194e-06	-3.35714e-06	0	1.22078e-06	6.10389e-07	0.000128792	-1.19026e-05	3.17402e-05	-6.10389e-05	-2.86883e-05	-8.54544e-06
79	5	0	-1.03766e-05	2.44156e-06	1.00714e-05	-2.44156e-06	-2.13636e-06	0	3.05194e-07	6.10389e-07	9.21687e-05	-1.12922e-05	1.92272e-05	-5.70714e-05	-6.19545e-05	-1.2513e-05
79	6	0	-9.46103e-06	2.44156e-06	6.10389e-06	-2.13636e-06	-2.13636e-06	-3.05194e-07	-2.74675e-06	9.15583e-07	6.34804e-05	-1.00714e-05	4.3948e-05	-5.55454e-05	-6.95843e-05	-1.52597e-05
79	7	0	-8.54544e-06	2.74675e-06	1.52597e-06	-1.22078e-06	-4.27272e-06	-1.22078e-06	-6.40908e-06	1.83117e-06	4.73051e-05	-7.93505e-06	6.4396e-05	-5.55454e-05	-6.92791e-05	-1.61753e-05
79	8	0	-7.01947e-06	2.44156e-06	6.10389e-06	0	-6.71428e-06	-1.52597e-06	-7.93505e-06	2.74675e-06	4.05909e-05	-5.79869e-06	3.50974e-05	-5.58506e-05	-9.55259e-05	-1.61753e-05
79	9	0	-5.1883e-06	2.13636e-06	1.89221e-05	9.15583e-07	-7.01947e-06	-1.22078e-06	-6.71428e-06	1.83117e-06	3.08246e-05	-4.88311e-06	-1.86169e-05	-5.73766e-05	-0.000151682	-1.58701e-05
79	10	0	-2.74675e-06	1.83117e-06	2.80779e-05	3.05194e-07	-5.4935e-06	-6.10389e-07	-2.74675e-06	3.05194e-07	6.71428e-06	-3.96753e-06	-4.2422e-05	-6.16493e-05	-0.000185558	-1.49545e-05
79	11	0	-9.15583e-07	9.15583e-07	2.62467e-05	-9.15583e-07	-4.88311e-06	0	3.96753e-06	-3.05194e-07	-2.10584e-05	-1.52597e-06	-4.5474e-05	-6.5922e-05	-0.000141	-1.43441e-05
79	12	0	-6.10389e-07	3.05194e-07	1.89221e-05	-9.15583e-07	-6.40908e-06	1.22078e-06	1.43441e-05	-3.05194e-07	-2.86883e-05	1.52597e-06	-7.66038e-05	-6.80584e-05	-4.21168e-05	-1.49545e-05
79	13	0	-9.15583e-07	3.05194e-07	1.58701e-05	3.05194e-07	-7.62986e-06	1.22078e-06	2.41104e-05	0	-8.85064e-06	3.66233e-06	-0.000122078	-6.89739e-05	1.2513e-05	-1.58701e-05
79	14	0	0	1.22078e-06	1.95324e-05	9.15583e-07	-6.10389e-06	3.05194e-07	2.80779e-05	-6.10389e-07	1.19026e-05	3.05194e-06	-0.000106513	-7.08051e-05	-3.60129e-05	-1.55649e-05
79	15	0	9.15583e-07	1.83117e-06	2.35e-05	0	-2.74675e-06	0	2.38052e-05	-9.15583e-07	5.1883e-06	1.22078e-06	-1.43441e-05	-7.17207e-05	-0.000128182	-1.49545e-05
79	16	0	1.22078e-06	1.83117e-06	2.41104e-05	-2.13636e-06	-6.10389e-07	9.15583e-07	1.43441e-05	-6.10389e-07	-2.44156e-05	3.05194e-07	7.5383e-05	-6.80584e-05	-0.00014924	-1.61753e-05
79	17	0	2.44156e-06	1.52597e-06	2.41104e-05	-2.74675e-06	-2.13636e-06	2.44156e-06	4.88311e-06	-3.05194e-07	-4.76103e-05	1.22078e-06	9.85778e-05	-6.28701e-05	-6.19545e-05	-1.95324e-05
79	18	0	6.10389e-06	1.83117e-06	2.65519e-05	-1.83117e-06	-5.4935e-06	2.44156e-06	-1.22078e-06	-6.10389e-07	-4.97467e-05	3.66233e-06	8.27077e-05	-6.16493e-05	5.15779e-05	-2.1974e-05
79	19	0	1.06818e-05	1.83117e-06	3.05194e-05	-9.15583e-07	-7.93505e-06	2.44156e-06	-3.66233e-06	-1.52597e-06	-4.3948e-05	5.1883e-06	8.17921e-05	-6.53116e-05	8.45388e-05	-2.13636e-05
80	0	0	1.31234e-05	9.15583e-07	3.17402e-05	-3.05194e-07	-8.24025e-06	3.05194e-06	-4.57792e-06	-1.22078e-06	-4.57792e-05	5.1883e-06	9.24739e-05	-6.92791e-05	1.49545e-05	-1.83117e-05
80	1	0	1.15974e-05	3.05194e-07	2.59415e-05	3.05194e-07	-7.62986e-06	3.66233e-06	-4.57792e-06	0	-5.3409e-05	5.4935e-06	8.17921e-05	-7.23311e-05	-8.11817e-05	-1.40389e-05
80	2	0	7.32467e-06	1.22078e-06	1.31234e-05	9.15583e-07	-7.01947e-06	2.44156e-06	-3.66233e-06	6.10389e-07	-5.61558e-05	6.71428e-06	4.57792e-05	-7.8435e-05	-0.000118415	-8.85064e-06
80	3	0	1.22078e-06	3.05194e-06	-3.96753e-06	9.15583e-07	-6.71428e-06	6.10389e-07	-1.83117e-06	-9.15583e-07	-5.43246e-05	8.54544e-06	5.1883e-06	-8.85064e-05	-8.637e-05	-3.05194e-06
80	4	0	-6.40908e-06	4.27272e-06	-2.25844e-05	3.05194e-07	-5.79869e-06	3.05194e-07	3.05194e-07	-4.27272e-06	-5.21882e-05	9.15583e-06	-2.89935e-05	-9.70518e-05	-4.63895e-05	6.10389e-07
80	5	0	-1.40389e-05	3.96753e-06	-3.75389e-05	3.05194e-07	-3.66233e-06	1.22078e-06	2.74675e-06	-6.71428e-06	-4.94415e-05	8.85064e-06	-5.21882e-05	-0.000100409	-4.57792e-05	2.13636e-06
80	6	0	-1.70909e-05	3.35714e-06	-4.18116e-05	0	-3.05194e-07	1.22078e-06	4.57792e-06	-6.10389e-06	-4.45584e-05	9.15583e-06	-5.00519e-05	-0.00010163	-6.34804e-05	3.05194e-06
80	7	0	-1.22078e-05	2.74675e-06	-3.32662e-05	0	1.83117e-06	9.15583e-07	6.40908e-06	-3.96753e-06	-4.2422e-05	1.0987e-05	-2.44156e-05	-0.000104376	-5.52402e-05	5.79869e-06
80	8	0	-2.74675e-06	1.52597e-06	-1.86169e-05	0	2.44156e-06	2.44156e-06	7.62986e-06	-2.44156e-06	-4.45584e-05	1.22078e-05	-3.35714e-06	-0.000105902	-2.01428e-05	9.46103e-06
80	9	0	4.57792e-06	3.05194e-07	-7.01947e-06	3.05194e-07	1.52597e-06	3.96753e-06	7.93505e-06	-2.13636e-06	-4.42532e-05	1.31234e-05	-4.27272e-06	-0.000102851	4.88311e-06	1.00714e-05
80	10	0	7.62986e-06	0	-3.05194e-07	6.10389e-07	0	2.74675e-06	7.62986e-06	-2.44156e-06	-3.47922e-05	1.43441e-05	-1.34286e-05	-9.55259e-05	4.27272e-06	6.71428e-06
80	11	0	7.01947e-06	6.10389e-07	5.79869e-06	0	-1.52597e-06	6.10389e-07	6.71428e-06	-1.83117e-06	-2.25844e-05	1.67857e-05	-1.15974e-05	-8.69804e-05	-3.96753e-06	3.05194e-07
80	12	0	5.79869e-06	1.22078e-06	1.22078e-05	-6.10389e-07	-2.13636e-06	3.05194e-07	4.88311e-06	-9.15583e-07	-1.95324e-05	1.89221e-05	-4.27272e-06	-7.66038e-05	-8.24025e-06	-7.01947e-06
80	13	0	4.27272e-06	1.22078e-06	1.34286e-05	0	-3.35714e-06	2.13636e-06	3.05194e-06	0	-2.92987e-05	1.92272e-05	-8.54544e-06	-6.56168e-05	-1.49545e-05	-1.40389e-05
80	14	0	3.66233e-06	1.52597e-06	7.01947e-06	2.13636e-06	-4.88311e-06	3.35714e-06	2.13636e-06	-1.22078e-06	-4.48636e-05	1.89221e-05	-2.56363e-05	-5.67662e-05	-2.1974e-05	-1.95324e-05
80	15	0	3.05194e-06	2.74675e-06	1.22078e-06	3.66233e-06	-4.57792e-06	2.44156e-06	2.74675e-06	-2.74675e-06	-6.01233e-05	1.92272e-05	-4.42532e-05	-5.1883e-05	-1.03766e-05	-2.41104e-05
80	16	0	1.83117e-06	3.66233e-06	3.35714e-06	3.05194e-06	-1.52597e-06	1.52597e-06	2.44156e-06	-3.35714e-06	-7.3857e-05	2.01428e-05	-5.46298e-05	-4.76103e-05	2.01428e-05	-2.83831e-05
80	17	0	-6.10389e-07	3.05194e-06	1.00714e-05	1.52597e-06	1.52597e-06	2.44156e-06	0	-2.44156e-06	-8.75908e-05	2.10584e-05	-5.40194e-05	-4.18116e-05	4.02857e-05	-3.17402e-05
80	18	0	-2.44156e-06	1.52597e-06	1.40389e-05	1.22078e-06	2.74675e-06	3.66233e-06	-3.66233e-06	-9.15583e-07	-0.000101935	2.1974e-05	-4.51688e-05	-3.99805e-05	2.77727e-05	-3.11298e-05
80	19	0	-1.52597e-06	9.15583e-07	1.34286e-05	1.83117e-06	1.52597e-06	3.96753e-06	-6.40908e-06	-1.22078e-06	-0.000116279	2.25844e-05	-2.92987e-05	-4.82207e-05	-1.83117e-06	-2.41104e-05
81	0	0	3.05194e-07	9.15583e-07	9.15583e-06	2.74675e-06	9.15583e-07	3.35714e-06	-7.32467e-06	-1.83117e-06	-0.000124519	2.1974e-05	-3.05194e-06	-6.25649e-05	-2.13636e-05	-1.40389e-05
81	1	0	0	1.22078e-06	0	3.05194e-06	2.13636e-06	2.74675e-06	-7.32467e-06	-1.52597e-06	-0.000116889	2.10584e-05	3.1435e-05	-7.23311e-05	-3.1435e-05	-7.32467e-06
81	2	0	-3.05194e-06	1.52597e-06	-1.28182e-05	2.13636e-06	1.83117e-06	2.13636e-06	-6.40908e-06	-9.15583e-07	-9.46103e-05	2.07532e-05	5.21882e-05	-7.29415e-05	-5.12727e-05	-7.01947e-06
81	3	0	-4.27272e-06	2.13636e-06	-2.1974e-05	9.15583e-07	-2.13636e-06	1.22078e-06	-4.57792e-06	-1.22078e-06	-7.20259e-05	2.1974e-05	3.78441e-05	-6.92791e-05	-7.44674e-05	-9.76622e-06
81	4	0	0	3.05194e-06	-1.83117e-05	9.15583e-07	-7.93505e-06	6.10389e-07	-2.13636e-06	-1.52597e-06	-6.07337e-05	2.25844e-05	1.83117e-06	-6.65324e-05	-7.17207e-05	-1.15974e-05
81	5	0	6.71428e-06	4.27272e-06	-7.01947e-06	2.44156e-06	-1.0987e-05	6.10389e-07	-9.15583e-07	-3.05194e-07	-5.58506e-05	2.1974e-05	-2.59415e-05	-6.50064e-05	-4.18116e-05	-1.19026e-05
81	6	0	9.15583e-06	4.88311e-06	0	4.27272e-06	-1.06818e-05	0	-9.15583e-07	1.22078e-06	-4.69999e-05	2.10584e-05	-5.03571e-05	-6.22597e-05	-2.89935e-05	-1.22078e-05
81	7	0	5.4935e-06	5.79869e-06	-1.22078e-06	5.79869e-06	-1.03766e-05	-9.15583e-07	-9.15583e-07	1.22078e-06	-3.69285e-05	2.16688e-05	-8.9422e-05	-5.95129e-05	-5.70714e-05	-1.22078e-05
81	8	0	6.10389e-07	6.71428e-06	-4.27272e-06	7.01947e-06	-1.19026e-05	-1.83117e-06	3.05194e-07	-3.05194e-07	-2.86883e-05	2.28896e-05	-9.79674e-05	-5.85973e-05	-6.5922e-05	-1.00714e-05
81	9	0	-2.13636e-06	8.24025e-06	-3.66233e-06	7.62986e-06	-1.31234e-05	-2.44156e-06	4.27272e-06	-2.44156e-06	-9.76622e-06	2.38052e-05	2.13636e-06	-5.98181e-05	2.56363e-05	-6.40908e-06
81	10	0	-2.74675e-06	8.85064e-06	-1.83117e-06	8.54544e-06	-1.2513e-05	-2.74675e-06	8.24025e-06	-3.05194e-06	3.47922e-05	2.44156e-05	0.00018037	-6.16493e-05	0.000195324	-4.88311e-06
81	11	0	-2.44156e-06	9.15583e-06	-2.44156e-06	8.85064e-06	-1.0987e-05	-3.35714e-06	1.0987e-05	-3.35714e-06	9.18635e-05	2.35e-05	0.000270707	-6.16493e-05	0.000305805	-6.71428e-06
81	12	0	-6.10389e-07	9.15583e-06	-2.44156e-06	9.15583e-06	-1.06818e-05	-3.05194e-06	1.19026e-05	-3.05194e-06	0.00012513	2.01428e-05	0.000168162	-5.95129e-05	0.000261552	-8.85064e-06
81	13	0	2.13636e-06	9.76622e-06	3.05194e-07	9.76622e-06	-1.06818e-05	-1.52597e-06	1.0987e-05	-1.83117e-06	0.000113227	1.49545e-05	-1.89221e-05	-5.61558e-05	0.00012574	-7.93505e-06
81	14	0	5.1883e-06	1.03766e-05	4.27272e-06	9.76622e-06	-9.76622e-06	-6.10389e-07	8.85064e-06	0	6.68376e-05	1.12922e-05	-0.000100714	-5.43246e-05	3.47922e-05	-5.1883e-06
81	15	0	6.71428e-06	1.06818e-05	6.71428e-06	8.85064e-06	-7.93505e-06	-6.10389e-07	5.4935e-06	1.22078e-06	9.76622e-06	9.76622e-06	-4.51688e-05	-5.27986e-05	3.11298e-05	-3.96753e-06
81	16	0	6.71428e-06	1.03766e-05	8.54544e-06	7.62986e-06	-7.01947e-06	-2.13636e-06	2.44156e-06	2.13636e-06	-4.2422e-05	7.32467e-06	1.77013e-05	-4.88311e-05	4.63895e-05	-6.71428e-06
81	17	0	5.79869e-06	1.06818e-05	9.46103e-06	7.62986e-06	-5.79869e-06	-3.96753e-06	9.15583e-07	3.35714e-06	-8.02661e-05	3.05194e-06	6.10389e-07	-4.08961e-05	2.68571e-05	-1.15974e-05
81	18	0	4.57792e-06	1.2513e-05	7.32467e-06	8.54544e-06	-3.35714e-06	-4.88311e-06	1.22078e-06	4.57792e-06	-9.7357e-05	9.15583e-07	-4.42532e-05	-3.20454e-05	9.15583e-07	-1.58701e-05
81	19	0	3.96753e-06	1.43441e-05	2.13636e-06	9.46103e-06	-6.10389e-07	-5.1883e-06	6.10389e-07	3.35714e-06	-9.97986e-05	3.05194e-06	-4.2422e-05	-2.74675e-05	8.54544e-06	-1.67857e-05
82	0	0	4.88311e-06	1.52597e-05	0	9.76622e-06	3.05194e-07	-4.88311e-06	-1.52597e-06	0	-9.91882e-05	6.71428e-06	-6.40908e-06	-2.86883e-05	3.47922e-05	-1.34286e-05
82	1	0	7.32467e-06	1.43441e-05	5.79869e-06	9.46103e-06	0	-5.1883e-06	-3.96753e-06	-2.13636e-06	-9.15583e-05	6.71428e-06	6.40908e-06	-3.32662e-05	4.42532e-05	-6.40908e-06
82	2	0	9.46103e-06	1.28182e-05	1.58701e-05	7.93505e-06	-1.83117e-06	-5.1883e-06	-2.74675e-06	-6.10389e-07	-5.6461e-05	3.35714e-06	-1.2513e-05	-3.84545e-05	3.93701e-05	0
82	3	0	1.00714e-05	1.12922e-05	1.98376e-05	6.40908e-06	-3.05194e-06	-4.57792e-06	2.13636e-06	3.96753e-06	8.85064e-06	9.15583e-07	-2.56363e-05	-4.05909e-05	4.3948e-05	3.05194e-07
82	4	0	8.85064e-06	9.15583e-06	1.22078e-05	4.57792e-06	-3.35714e-06	-3.35714e-06	7.01947e-06	9.15583e-06	7.17207e-05	-3.05194e-07	-1.83117e-06	-3.66233e-05	5.82921e-05	-6.71428e-06
82	5	0	6.40908e-06	7.62986e-06	-9.15583e-07	2.74675e-06	-1.52597e-06	-2.74675e-06	7.62986e-06	1.22078e-05	9.06427e-05	-3.35714e-06	4.82207e-05	-2.77727e-05	6.40908e-05	-1.58701e-05
82	6	0	3.66233e-06	6.71428e-06	-1.00714e-05	3.05194e-07	6.10389e-07	-3.35714e-06	4.57792e-06	1.12922e-05	6.47012e-05	-7.62986e-06	8.637e-05	-1.89221e-05	4.94415e-05	-2.01428e-05
82	7	0	2.44156e-06	6.40908e-06	-9.76622e-06	-9.15583e-07	1.22078e-06	-3.96753e-06	1.52597e-06	7.01947e-06	3.63181e-05	-1.00714e-05	8.20973e-05	-1.37337e-05	1.70909e-05	-1.95324e-05
82	8	0	3.35714e-06	5.1883e-06	-5.1883e-06	-9.15583e-07	-6.10389e-07	-3.96753e-06	9.15583e-07	2.44156e-06	4.66947e-05	-1.00714e-05	4.69999e-05	-9.76622e-06	-2.68571e-05	-1.98376e-05
82	9	0	5.4935e-06	3.66233e-06	-5.1883e-06	0	-3.96753e-06	-3.35714e-06	2.44156e-06	3.05194e-07	9.55259e-05	-1.03766e-05	2.47207e-05	-1.83117e-06	-6.86687e-05	-2.35e-05
82	10	0	6.40908e-06	2.74675e-06	-1.34286e-05	0	-5.4935e-06	-3.35714e-06	5.4935e-06	6.10389e-07	0.000144967	-1.34286e-05	3.05194e-05	8.24025e-06	-8.637e-05	-2.71623e-05
82	11	0	5.1883e-06	2.44156e-06	-2.38052e-05	-1.52597e-06	-5.1883e-06	-3.96753e-06	8.54544e-06	3.05194e-07	0.00015626	-1.73961e-05	2.77727e-05	1.64805e-05	-7.47726e-05	-2.68571e-05
82	12	0	4.27272e-06	2.13636e-06	-2.83831e-05	-2.74675e-06	-4.88311e-06	-4.27272e-06	9.76622e-06	0	0.000120552	-2.10584e-05	-1.22078e-05	2.07532e-05	-5.27986e-05	-2.41104e-05
82	13	0	4.88311e-06	1.52597e-06	-2.50259e-05	-3.05194e-06	-5.1883e-06	-3.66233e-06	6.71428e-06	3.35714e-06	5.70714e-05	-2.41104e-05	-6.16493e-05	2.41104e-05	-4.08961e-05	-2.1974e-05
82	14	0	5.79869e-06	9.15583e-07	-1.92272e-05	-3.05194e-06	-5.1883e-06	-2.44156e-06	6.10389e-07	1.34286e-05	-1.52597e-06	-2.74675e-05	-7.72142e-05	2.89935e-05	-3.66233e-05	-2.07532e-05
82	15	0	5.1883e-06	6.10389e-07	-1.52597e-05	-3.66233e-06	-4.57792e-06	-1.22078e-06	-3.05194e-06	2.47207e-05	-2.89935e-05	-2.96039e-05	-6.34804e-05	3.35714e-05	-2.74675e-05	-1.77013e-05
82	16	0	3.35714e-06	-3.05194e-07	-1.19026e-05	-4.88311e-06	-3.66233e-06	-6.10389e-07	-2.13636e-06	2.89935e-05	-2.01428e-05	-2.92987e-05	-5.82921e-05	3.57077e-05	-9.46103e-06	-1.2513e-05
82	17	0	1.52597e-06	-1.83117e-06	-8.24025e-06	-5.79869e-06	-3.66233e-06	-6.10389e-07	-6.10389e-07	2.38052e-05	3.05194e-07	-2.59415e-05	-7.29415e-05	3.41818e-05	1.73961e-05	-7.01947e-06
82	18	0	6.10389e-07	-2.13636e-06	-7.01947e-06	-5.79869e-06	-4.27272e-06	-6.10389e-07	-3.05194e-06	1.49545e-05	-2.13636e-06	-2.22792e-05	-8.60648e-05	3.05194e-05	6.10389e-05	-2.13636e-06
82	19	0	0	-9.15583e-07	-9.15583e-06	-4.88311e-06	-4.88311e-06	-6.10389e-07	-8.85064e-06	1.03766e-05	-3.50974e-05	-2.01428e-05	-8.08765e-05	2.65519e-05	0.000120857	9.15583e-07
83	0	0	-3.05194e-07	3.05194e-07	-1.00714e-05	-3.35714e-06	-4.88311e-06	-9.15583e-07	-1.37337e-05	1.19026e-05	-6.89739e-05	-2.0448e-05	-5.37142e-05	2.35e-05	0.000175487	2.74675e-06
83	1	0	9.15583e-07	3.05194e-07	-7.01947e-06	-2.74675e-06	-5.79869e-06	-1.52597e-06	-1.61753e-05	1.70909e-05	-8.27077e-05	-2.13636e-05	-6.40908e-06	2.13636e-05	0.000194104	2.44156e-06
83	2	0	3.66233e-06	0	-3.35714e-06	-3.35714e-06	-7.01947e-06	-1.83117e-06	-1.64805e-05	2.25844e-05	-9.24739e-05	-2.0448e-05	3.90649e-05	2.01428e-05	0.000162974	2.13636e-06
83	3	0	5.1883e-06	1.22078e-06	-3.05194e-06	-3.96753e-06	-7.93505e-06	-1.52597e-06	-1.31234e-05	2.62467e-05	-0.000112006	-1.67857e-05	4.3948e-05	1.86169e-05	9.21687e-05	3.35714e-06
83	4	0	4.88311e-06	3.35714e-06	-4.27272e-06	-2.13636e-06	-7.93505e-06	-1.52597e-06	-3.66233e-06	2.68571e-05	-0.000100714	-1.22078e-05	4.88311e-06	1.64805e-05	8.54544e-06	5.1883e-06
83	5	0	5.1883e-06	4.57792e-06	-3.66233e-06	0	-7.01947e-06	-1.83117e-06	7.93505e-06	2.41104e-05	-9.15583e-06	-8.54544e-06	-2.44156e-05	1.40389e-05	-4.94415e-05	5.4935e-06
83	6	0	6.71428e-06	3.96753e-06	-3.05194e-06	9.15583e-07	-6.40908e-06	-2.13636e-06	1.2513e-05	1.95324e-05	0.000124825	-5.79869e-06	-7.32467e-06	1.12922e-05	-5.4935e-05	5.79869e-06
83	7	0	7.62986e-06	2.74675e-06	-4.57792e-06	0	-5.79869e-06	-2.44156e-06	7.01947e-06	1.61753e-05	0.000186474	-4.27272e-06	1.64805e-05	8.24025e-06	-2.07532e-05	8.85064e-06
83	8	0	7.93505e-06	1.52597e-06	-3.96753e-06	-9.15583e-07	-3.05194e-06	-2.44156e-06	-9.15583e-07	1.46493e-05	0.000118415	-4.27272e-06	-1.83117e-06	5.4935e-06	3.35714e-06	1.37337e-05
83	9	0	9.76622e-06	1.22078e-06	2.74675e-06	-6.10389e-07	3.05194e-07	-2.74675e-06	-2.74675e-06	1.37337e-05	0	-5.79869e-06	-3.35714e-05	3.35714e-06	-1.00714e-05	1.61753e-05
83	10	0	1.40389e-05	9.15583e-07	1.00714e-05	0	1.83117e-06	-3.05194e-06	-3.05194e-07	1.28182e-05	-5.37142e-05	-6.40908e-06	-1.28182e-05	6.10389e-07	-2.86883e-05	1.61753e-05
83	11	0	1.64805e-05	9.15583e-07	6.40908e-06	0	0	-3.05194e-06	-1.22078e-06	1.22078e-05	-3.02142e-05	-6.10389e-06	5.24934e-05	-1.83117e-06	-7.32467e-06	1.64805e-05
83	12	0	1.37337e-05	9.15583e-07	-5.79869e-06	3.05194e-07	-2.13636e-06	-2.74675e-06	-7.93505e-06	1.2513e-05	-8.24025e-06	-5.79869e-06	8.97272e-05	-2.74675e-06	3.78441e-05	1.89221e-05
83	13	0	8.24025e-06	9.15583e-07	-1.37337e-05	6.10389e-07	-3.05194e-07	-1.83117e-06	-1.43441e-05	1.31234e-05	-3.38766e-05	-6.71428e-06	7.17207e-05	-9.15583e-07	4.57792e-05	1.98376e-05
83	14	0	4.57792e-06	6.10389e-07	-8.85064e-06	0	3.35714e-06	-6.10389e-07	-1.28182e-05	1.31234e-05	-6.37856e-05	-7.01947e-06	5.03571e-05	1.22078e-06	1.22078e-06	1.70909e-05
83	15	0	4.57792e-06	9.15583e-07	3.05194e-07	0	4.27272e-06	0	-9.15583e-07	1.19026e-05	-3.60129e-05	-5.1883e-06	6.16493e-05	2.74675e-06	-3.75389e-05	1.34286e-05
83	16	0	5.1883e-06	1.22078e-06	5.79869e-06	1.22078e-06	1.22078e-06	-3.05194e-07	1.40389e-05	1.00714e-05	5.21882e-05	-1.52597e-06	7.23311e-05	3.96753e-06	-2.25844e-05	1.12922e-05
83	17	0	5.1883e-06	9.15583e-07	7.62986e-06	4.27272e-06	-2.44156e-06	-1.52597e-06	2.41104e-05	8.54544e-06	0.000150461	1.52597e-06	4.30324e-05	5.4935e-06	1.61753e-05	1.00714e-05
83	18	0	5.1883e-06	6.10389e-07	9.76622e-06	5.1883e-06	-4.27272e-06	-2.44156e-06	2.38052e-05	6.71428e-06	0.000204785	3.96753e-06	-7.32467e-06	6.71428e-06	2.01428e-05	8.54544e-06
83	19	0	5.79869e-06	1.22078e-06	1.03766e-05	3.66233e-06	-4.88311e-06	-2.44156e-06	1.83117e-05	5.1883e-06	0.00019563	5.4935e-06	-3.84545e-05	7.62986e-06	-1.19026e-05	8.24025e-06
84	0	0	5.4935e-06	2.13636e-06	7.01947e-06	1.83117e-06	-6.40908e-06	-2.44156e-06	1.89221e-05	4.27272e-06	0.00014985	6.10389e-06	-4.18116e-05	1.03766e-05	-3.20454e-05	7.93505e-06
84	1	0	5.1883e-06	1.52597e-06	3.35714e-06	1.83117e-06	-7.93505e-06	-2.74675e-06	2.86883e-05	3.96753e-06	0.000119331	5.1883e-06	-3.2961e-05	1.58701e-05	-1.64805e-05	5.79869e-06
84	2	0	4.88311e-06	0	2.44156e-06	2.13636e-06	-7.62986e-06	-2.74675e-06	3.81493e-05	3.96753e-06	0.000130318	2.74675e-06	-1.86169e-05	2.16688e-05	8.24025e-06	2.74675e-06
84	3	0	4.88311e-06	-6.10389e-07	3.35714e-06	6.10389e-07	-4.88311e-06	-2.44156e-06	3.41818e-05	4.88311e-06	0.000147409	0	0	2.47207e-05	1.49545e-05	1.52597e-06
84	4	0	3.66233e-06	3.05194e-07	2.74675e-06	-6.10389e-07	-2.13636e-06	-2.44156e-06	1.80065e-05	7.01947e-06	0.000114143	-3.05194e-06	1.00714e-05	2.56363e-05	7.62986e-06	2.74675e-06
84	5	0	2.13636e-06	2.13636e-06	2.13636e-06	-6.10389e-07	-6.10389e-07	-3.35714e-06	1.83117e-06	8.24025e-06	2.47207e-05	-5.4935e-06	6.40908e-06	2.92987e-05	-1.83117e-06	2.74675e-06
84	6	0	2.13636e-06	2.13636e-06	4.57792e-06	3.05194e-07	-3.05194e-07	-3.96753e-06	-5.4935e-06	8.54544e-06	-6.65324e-05	-7.93505e-06	-2.44156e-06	3.63181e-05	-1.46493e-05	-6.10389e-07
84	7	0	3.66233e-06	3.05194e-07	8.85064e-06	6.10389e-07	-6.10389e-07	-3.35714e-06	-7.01947e-06	9.46103e-06	-0.00011048	-1.00714e-05	-1.22078e-05	4.36428e-05	-3.05194e-05	-5.4935e-06
84	8	0	3.35714e-06	-1.22078e-06	1.19026e-05	-3.05194e-07	-1.22078e-06	-2.44156e-06	-8.24025e-06	1.19026e-05	-0.000112617	-1.12922e-05	-3.23506e-05	4.94415e-05	-3.96753e-05	-8.54544e-06
84	9	0	1.22078e-06	-2.74675e-06	1.28182e-05	-1.83117e-06	-9.15583e-07	-2.13636e-06	-1.06818e-05	1.37337e-05	-0.00010926	-1.19026e-05	-5.89025e-05	5.21882e-05	-3.66233e-05	-9.46103e-06
84	10	0	0	-3.05194e-06	1.22078e-05	-3.35714e-06	0	-2.74675e-06	-1.22078e-05	1.28182e-05	-0.000115974	-1.12922e-05	-6.53116e-05	5.1883e-05	-2.83831e-05	-8.24025e-06
84	11	0	1.22078e-06	-2.74675e-06	1.06818e-05	-3.96753e-06	6.10389e-07	-2.74675e-06	-1.2513e-05	1.03766e-05	-0.000117195	-1.03766e-05	-4.18116e-05	4.73051e-05	-2.10584e-05	-3.05194e-06
84	12	0	2.74675e-06	-1.83117e-06	8.85064e-06	-3.05194e-06	1.22078e-06	-2.13636e-06	-1.34286e-05	9.76622e-06	-9.85778e-05	-9.76622e-06	-1.77013e-05	4.08961e-05	-1.31234e-05	5.4935e-06
84	13	0	3.05194e-06	-9.15583e-07	7.32467e-06	-1.22078e-06	1.83117e-06	-1.22078e-06	-1.52597e-05	1.03766e-05	-6.86687e-05	-8.24025e-06	-2.31948e-05	3.69285e-05	-4.88311e-06	1.34286e-05
84	14	0	2.74675e-06	-1.22078e-06	6.10389e-06	0	2.44156e-06	-1.83117e-06	-1.67857e-05	9.76622e-06	-4.82207e-05	-6.40908e-06	-4.36428e-05	3.57077e-05	-6.10389e-07	1.70909e-05
84	15	0	3.35714e-06	-2.13636e-06	3.96753e-06	-3.05194e-07	2.44156e-06	-3.66233e-06	-1.64805e-05	6.71428e-06	-3.87597e-05	-5.1883e-06	-4.30324e-05	3.54026e-05	-1.22078e-06	1.89221e-05
84	16	0	3.96753e-06	-3.35714e-06	1.83117e-06	-3.05194e-07	2.44156e-06	-5.1883e-06	-1.37337e-05	5.1883e-06	-1.52597e-05	-5.1883e-06	-2.01428e-05	3.4487e-05	-4.88311e-06	2.07532e-05
84	17	0	3.35714e-06	-4.57792e-06	3.05194e-07	3.05194e-07	2.44156e-06	-5.4935e-06	-9.46103e-06	6.71428e-06	4.42532e-05	-6.10389e-06	-3.35714e-06	3.47922e-05	-1.40389e-05	2.13636e-05
84	18	0	1.83117e-06	-4.88311e-06	-6.10389e-07	6.10389e-07	3.05194e-06	-3.96753e-06	-6.71428e-06	9.15583e-06	0.000124214	-6.71428e-06	-6.40908e-06	3.72337e-05	-3.05194e-05	1.86169e-05
84	19	0	9.15583e-07	-4.88311e-06	-4.88311e-06	-3.05194e-07	3.35714e-06	-2.13636e-06	-1.00714e-05	1.03766e-05	0.000171824	-7.01947e-06	-1.46493e-05	3.99805e-05	-4.60844e-05	1.31234e-05
85	0	0	1.22078e-06	-4.88311e-06	-1.37337e-05	-2.74675e-06	3.96753e-06	-9.15583e-07	-1.73961e-05	1.0987e-05	0.000148324	-8.24025e-06	-1.40389e-05	4.21168e-05	-4.63895e-05	7.62986e-06
85	1	0	1.22078e-06	-6.10389e-06	-2.53311e-05	-4.57792e-06	4.88311e-06	-3.05194e-07	-2.25844e-05	1.19026e-05	6.62272e-05	-1.00714e-05	-5.79869e-06	4.45584e-05	-2.99091e-05	3.35714e-06
85	2	0	0	-7.32467e-06	-3.66233e-05	-4.57792e-06	5.1883e-06	0	-2.13636e-05	1.15974e-05	-2.96039e-05	-1.00714e-05	1.0987e-05	4.69999e-05	-8.24025e-06	1.52597e-06
85	3	0	-6.10389e-07	-7.01947e-06	-4.33376e-05	-4.27272e-06	4.27272e-06	0	-1.70909e-05	9.15583e-06	-0.000107123	-7.93505e-06	4.02857e-05	4.63895e-05	5.4935e-06	3.35714e-06
85	4	0	-6.10389e-07	-5.79869e-06	-4.08961e-05	-3.66233e-06	2.44156e-06	-6.10389e-07	-1.37337e-05	7.01947e-06	-0.000161448	-5.1883e-06	6.71428e-05	4.18116e-05	6.40908e-06	8.24025e-06
85	5	0	-3.05194e-07	-5.4935e-06	-2.96039e-05	-2.74675e-06	1.52597e-06	-9.15583e-07	-9.76622e-06	6.40908e-06	-0.000191967	-3.35714e-06	6.50064e-05	3.60129e-05	0	1.2513e-05
85	6	0	0	-6.10389e-06	-1.70909e-05	-1.83117e-06	6.10389e-07	-3.05194e-07	-2.74675e-06	6.10389e-06	-0.000188915	-1.52597e-06	3.1435e-05	3.38766e-05	3.66233e-06	1.40389e-05
85	7	0	-3.05194e-07	-6.40908e-06	-1.12922e-05	-1.52597e-06	0	0	4.57792e-06	3.96753e-06	-0.000153818	6.10389e-07	-3.05194e-06	3.54026e-05	2.99091e-05	1.40389e-05
85	8	0	-1.22078e-06	-5.4935e-06	-1.22078e-05	-1.52597e-06	-9.15583e-07	0	7.32467e-06	1.83117e-06	-0.000117805	2.44156e-06	-1.22078e-05	3.81493e-05	6.65324e-05	1.34286e-05
85	9	0	-3.96753e-06	-4.57792e-06	-1.46493e-05	-9.15583e-07	-6.10389e-07	-6.10389e-07	5.4935e-06	2.13636e-06	-0.000122078	2.74675e-06	3.66233e-06	4.05909e-05	8.88116e-05	1.12922e-05
85	10	0	-7.32467e-06	-5.4935e-06	-1.46493e-05	0	1.22078e-06	-9.15583e-07	4.57792e-06	3.35714e-06	-0.000167857	1.83117e-06	2.89935e-05	4.30324e-05	9.5831e-05	7.93505e-06
85	11	0	-8.54544e-06	-6.40908e-06	-1.34286e-05	0	3.05194e-06	-6.10389e-07	8.85064e-06	3.05194e-06	-0.000201428	1.52597e-06	4.94415e-05	4.5474e-05	0.000111701	5.4935e-06
85	12	0	-5.79869e-06	-5.79869e-06	-1.03766e-05	0	2.74675e-06	-6.10389e-07	1.98376e-05	2.13636e-06	-0.000159922	2.44156e-06	4.73051e-05	4.63895e-05	0.000141	5.4935e-06
85	13	0	-3.05194e-07	-4.27272e-06	-3.96753e-06	-6.10389e-07	0	-9.15583e-07	3.66233e-05	2.44156e-06	-3.1435e-05	3.66233e-06	9.15583e-06	4.45584e-05	0.000147104	7.01947e-06
85	14	0	3.35714e-06	-3.35714e-06	3.96753e-06	-1.22078e-06	-3.35714e-06	-9.15583e-07	5.21882e-05	2.44156e-06	0.000138558	5.1883e-06	-5.15779e-05	4.18116e-05	9.24739e-05	8.24025e-06
85	15	0	4.27272e-06	-3.66233e-06	9.15583e-06	-1.52597e-06	-6.71428e-06	-6.10389e-07	5.3409e-05	6.10389e-07	0.000288714	7.01947e-06	-9.91882e-05	4.05909e-05	-9.46103e-06	9.15583e-06
85	16	0	3.66233e-06	-3.96753e-06	9.76622e-06	-1.22078e-06	-7.62986e-06	-3.05194e-07	3.50974e-05	-1.22078e-06	0.000380577	8.24025e-06	-0.000114753	4.18116e-05	-0.000105292	8.54544e-06
85	17	0	3.66233e-06	-3.96753e-06	8.54544e-06	0	-6.40908e-06	-3.05194e-07	1.15974e-05	-1.52597e-06	0.000397363	7.93505e-06	-0.000108954	4.45584e-05	-0.000147104	5.79869e-06
85	18	0	3.66233e-06	-3.05194e-06	7.01947e-06	1.52597e-06	-3.35714e-06	-9.15583e-07	4.27272e-06	-3.05194e-07	0.00033724	7.93505e-06	-8.54544e-05	4.57792e-05	-0.000124214	3.05194e-06
85	19	0	2.74675e-06	-2.13636e-06	4.57792e-06	2.44156e-06	-1.52597e-06	-1.22078e-06	1.61753e-05	-6.10389e-07	0.000225844	9.15583e-06	-2.68571e-05	4.36428e-05	-6.56168e-05	2.13636e-06
86	0	0	6.10389e-07	-1.83117e-06	9.15583e-07	2.74675e-06	-1.83117e-06	-1.52597e-06	2.80779e-05	-2.44156e-06	0.000116889	1.06818e-05	5.95129e-05	4.08961e-05	-2.31948e-05	3.05194e-06
86	1	0	-6.10389e-07	-1.52597e-06	-1.52597e-06	3.35714e-06	-2.74675e-06	-1.22078e-06	2.35e-05	-3.66233e-06	5.6461e-05	1.12922e-05	0.000115974	4.02857e-05	-2.74675e-05	3.35714e-06
86	2	0	0	-1.52597e-06	-1.52597e-06	3.66233e-06	-3.66233e-06	-1.22078e-06	8.85064e-06	-2.74675e-06	4.60844e-05	1.0987e-05	9.27791e-05	4.21168e-05	-5.89025e-05	2.13636e-06
86	3	0	1.22078e-06	-9.15583e-07	0	3.05194e-06	-3.96753e-06	-1.52597e-06	3.05194e-06	-1.83117e-06	5.4935e-05	1.0987e-05	1.64805e-05	4.33376e-05	-7.47726e-05	1.52597e-06
86	4	0	1.22078e-06	-1.22078e-06	9.15583e-07	2.44156e-06	-3.96753e-06	-2.74675e-06	1.37337e-05	-2.13636e-06	5.98181e-05	1.12922e-05	-4.05909e-05	4.2422e-05	-6.83635e-05	2.44156e-06
86	5	0	-3.05194e-07	-2.74675e-06	1.83117e-06	2.13636e-06	-2.74675e-06	-3.35714e-06	3.02142e-05	-1.83117e-06	5.79869e-05	1.06818e-05	-5.06623e-05	4.15064e-05	-6.68376e-05	2.44156e-06
86	6	0	-1.83117e-06	-4.27272e-06	1.52597e-06	1.52597e-06	-6.10389e-07	-2.74675e-06	3.90649e-05	-1.22078e-06	5.15779e-05	1.00714e-05	-4.51688e-05	4.21168e-05	-7.35519e-05	1.22078e-06
86	7	0	-1.83117e-06	-4.27272e-06	0	6.10389e-07	6.10389e-07	-1.83117e-06	3.78441e-05	-9.15583e-07	4.05909e-05	1.06818e-05	-5.27986e-05	4.2422e-05	-6.01233e-05	-3.05194e-07
86	8	0	-9.15583e-07	-2.74675e-06	-1.83117e-06	-3.05194e-07	1.22078e-06	-1.83117e-06	3.20454e-05	-1.22078e-06	3.2961e-05	1.22078e-05	-6.28701e-05	4.18116e-05	-2.83831e-05	-1.22078e-06
86	9	0	-9.15583e-07	-1.83117e-06	-2.74675e-06	-6.10389e-07	9.15583e-07	-2.44156e-06	2.65519e-05	-1.22078e-06	3.69285e-05	1.28182e-05	-6.04285e-05	4.12012e-05	-2.71623e-05	-9.15583e-07
86	10	0	-2.13636e-06	-1.52597e-06	-2.44156e-06	0	1.52597e-06	-1.83117e-06	2.38052e-05	-6.10389e-07	4.57792e-05	1.19026e-05	-5.46298e-05	4.15064e-05	-7.8435e-05	0
86	11	0	-3.05194e-06	-1.52597e-06	-2.44156e-06	6.10389e-07	2.74675e-06	-6.10389e-07	2.16688e-05	-9.15583e-07	4.2422e-05	1.03766e-05	-5.55454e-05	4.18116e-05	-0.000134286	3.05194e-07
86	12	0	-2.74675e-06	-1.22078e-06	-3.66233e-06	9.15583e-07	3.66233e-06	-3.05194e-07	1.77013e-05	-1.52597e-06	2.47207e-05	1.00714e-05	-5.24934e-05	4.12012e-05	-0.000138863	0
86	13	0	-2.44156e-06	-1.22078e-06	-4.57792e-06	1.52597e-06	3.96753e-06	-1.83117e-06	1.03766e-05	-1.83117e-06	7.01947e-06	1.03766e-05	-3.47922e-05	4.18116e-05	-9.67466e-05	-1.83117e-06
86	14	0	-2.44156e-06	-1.52597e-06	-3.66233e-06	2.44156e-06	3.35714e-06	-2.74675e-06	3.66233e-06	-1.22078e-06	-2.13636e-06	1.15974e-05	-1.19026e-05	4.48636e-05	-4.88311e-05	-3.35714e-06
86	15	0	-2.13636e-06	-1.52597e-06	-2.13636e-06	3.05194e-06	2.74675e-06	-2.13636e-06	2.74675e-06	-1.22078e-06	-1.03766e-05	1.31234e-05	3.35714e-06	4.79155e-05	-1.2513e-05	-2.13636e-06
86	16	0	-2.13636e-06	-6.10389e-07	-1.52597e-06	2.74675e-06	3.05194e-06	-1.52597e-06	6.40908e-06	-1.83117e-06	-2.16688e-05	1.43441e-05	1.52597e-05	4.76103e-05	1.2513e-05	3.05194e-07
86	17	0	-3.05194e-06	0	-2.74675e-06	2.44156e-06	4.27272e-06	-2.74675e-06	5.79869e-06	-2.44156e-06	-2.96039e-05	1.46493e-05	2.99091e-05	4.48636e-05	1.37337e-05	2.13636e-06
86	18	0	-3.96753e-06	-3.05194e-07	-5.1883e-06	2.13636e-06	5.4935e-06	-3.96753e-06	-1.52597e-06	-2.74675e-06	-3.23506e-05	1.43441e-05	3.84545e-05	4.18116e-05	-2.07532e-05	2.13636e-06
86	19	0	-3.66233e-06	-1.22078e-06	-6.40908e-06	1.83117e-06	5.1883e-06	-3.05194e-06	-9.76622e-06	-3.05194e-06	-3.78441e-05	1.34286e-05	3.02142e-05	4.02857e-05	-7.50778e-05	2.44156e-06
87	0	0	-1.83117e-06	-1.22078e-06	-5.79869e-06	1.52597e-06	3.96753e-06	-1.22078e-06	-1.12922e-05	-3.05194e-06	-4.69999e-05	1.28182e-05	1.46493e-05	3.87597e-05	-0.000118415	3.35714e-06
87	1	0	-6.10389e-07	-3.05194e-07	-4.88311e-06	1.83117e-06	2.74675e-06	-6.10389e-07	-8.24025e-06	-1.83117e-06	-4.94415e-05	1.12922e-05	7.32467e-06	3.81493e-05	-0.000137643	4.27272e-06
87	2	0	-1.22078e-06	6.10389e-07	-4.57792e-06	2.74675e-06	2.44156e-06	-1.83117e-06	-6.71428e-06	-6.10389e-07	-4.2422e-05	8.54544e-06	1.22078e-05	3.78441e-05	-0.000130013	3.96753e-06
87	3	0	-3.05194e-06	1.22078e-06	-3.96753e-06	2.74675e-06	2.74675e-06	-2.74675e-06	-8.24025e-06	3.05194e-07	-3.93701e-05	5.79869e-06	2.28896e-05	3.78441e-05	-9.24739e-05	3.96753e-06
87	4	0	-3.05194e-06	9.15583e-07	-1.52597e-06	1.52597e-06	3.05194e-06	-2.13636e-06	-8.85064e-06	1.52597e-06	-5.12727e-05	4.27272e-06	3.57077e-05	3.69285e-05	-4.05909e-05	4.27272e-06
87	5	0	-2.44156e-06	-3.05194e-07	9.15583e-07	0	3.05194e-06	0	-7.62986e-06	3.35714e-06	-6.83635e-05	4.57792e-06	4.33376e-05	3.66233e-05	-1.28182e-05	3.35714e-06
87	6	0	-2.74675e-06	-1.52597e-06	1.83117e-06	-3.05194e-07	2.13636e-06	6.10389e-07	-5.1883e-06	4.27272e-06	-7.41622e-05	5.4935e-06	3.1435e-05	3.90649e-05	-2.53311e-05	1.22078e-06
87	7	0	-3.35714e-06	-2.13636e-06	2.13636e-06	0	1.52597e-06	9.15583e-07	-3.05194e-07	3.05194e-06	-6.68376e-05	5.1883e-06	1.22078e-06	4.15064e-05	-4.60844e-05	9.15583e-07
87	8	0	-3.66233e-06	-2.44156e-06	3.35714e-06	0	2.13636e-06	6.10389e-07	5.79869e-06	1.22078e-06	-6.10389e-05	3.66233e-06	-1.61753e-05	4.08961e-05	-3.96753e-05	3.05194e-06
87	9	0	-3.66233e-06	-2.44156e-06	4.57792e-06	-6.10389e-07	4.27272e-06	6.10389e-07	6.40908e-06	1.52597e-06	-6.77532e-05	1.52597e-06	4.27272e-06	3.78441e-05	-1.37337e-05	4.88311e-06
87	10	0	-4.57792e-06	-2.44156e-06	2.44156e-06	-1.52597e-06	5.79869e-06	6.10389e-07	-3.35714e-06	3.35714e-06	-8.39285e-05	1.22078e-06	4.18116e-05	3.63181e-05	4.27272e-06	3.66233e-06
87	11	0	-6.40908e-06	-2.44156e-06	-3.05194e-06	-1.22078e-06	5.79869e-06	3.05194e-07	-1.86169e-05	3.35714e-06	-9.8883e-05	1.83117e-06	5.1883e-05	3.75389e-05	1.22078e-05	1.22078e-06
87	12	0	-7.32467e-06	-1.83117e-06	-9.46103e-06	-6.10389e-07	4.88311e-06	0	-2.77727e-05	9.15583e-07	-0.000106208	1.83117e-06	2.62467e-05	3.78441e-05	2.25844e-05	0
87	13	0	-6.40908e-06	-1.22078e-06	-1.37337e-05	-6.10389e-07	4.88311e-06	-9.15583e-07	-2.68571e-05	-3.05194e-07	-0.000108954	9.15583e-07	1.83117e-06	3.47922e-05	2.77727e-05	1.52597e-06
87	14	0	-5.79869e-06	-9.15583e-07	-1.49545e-05	-3.05194e-07	5.79869e-06	-1.22078e-06	-2.1974e-05	0	-0.000113838	6.10389e-07	2.44156e-06	3.11298e-05	1.31234e-05	3.96753e-06
87	15	0	-5.79869e-06	-9.15583e-07	-1.22078e-05	3.05194e-07	5.79869e-06	-9.15583e-07	-2.01428e-05	9.15583e-07	-0.000123604	1.22078e-06	7.62986e-06	2.96039e-05	-9.46103e-06	5.79869e-06
87	16	0	-4.88311e-06	-1.52597e-06	-7.62986e-06	1.22078e-06	4.27272e-06	-6.10389e-07	-2.53311e-05	6.10389e-07	-0.000130013	6.10389e-07	-3.96753e-06	2.92987e-05	-1.2513e-05	6.40908e-06
87	17	0	-3.05194e-06	-2.74675e-06	-7.01947e-06	9.15583e-07	2.74675e-06	-1.22078e-06	-3.47922e-05	-3.05194e-07	-0.000126045	-2.13636e-06	-1.86169e-05	2.89935e-05	7.93505e-06	6.10389e-06
87	18	0	-1.83117e-06	-3.05194e-06	-1.34286e-05	0	3.05194e-06	-9.15583e-07	-3.87597e-05	-6.10389e-07	-0.000112006	-5.1883e-06	-1.12922e-05	2.86883e-05	3.47922e-05	5.1883e-06
87	19	0	-2.13636e-06	-2.13636e-06	-2.13636e-05	-9.15583e-07	3.96753e-06	0	-3.08246e-05	0	-9.43051e-05	-6.40908e-06	1.52597e-05	2.92987e-05	6.04285e-05	4.57792e-06
88	0	0	-1.22078e-06	-1.52597e-06	-1.95324e-05	-9.15583e-07	2.74675e-06	1.52597e-06	-1.98376e-05	9.15583e-07	-7.41622e-05	-5.1883e-06	4.36428e-05	2.96039e-05	9.36947e-05	4.88311e-06
88	1	0	1.83117e-06	-1.52597e-06	-7.01947e-06	-3.05194e-07	-3.05194e-07	1.52597e-06	-2.38052e-05	1.52597e-06	-4.79155e-05	-4.57792e-06	6.89739e-05	2.89935e-05	0.000130318	4.27272e-06
88	2	0	5.79869e-06	-1.83117e-06	4.88311e-06	-6.10389e-07	-3.66233e-06	6.10389e-07	-3.90649e-05	2.13636e-06	-1.46493e-05	-6.40908e-06	8.75908e-05	2.83831e-05	0.000144052	2.74675e-06
88	3	0	7.01947e-06	-1.52597e-06	8.54544e-06	-1.22078e-06	-4.88311e-06	0	-3.78441e-05	3.96753e-06	2.25844e-05	-9.15583e-06	8.27077e-05	2.89935e-05	0.000115058	1.22078e-06
88	4	0	5.79869e-06	-1.22078e-06	6.10389e-06	-2.13636e-06	-3.66233e-06	9.15583e-07	-6.40908e-06	6.10389e-06	5.55454e-05	-1.0987e-05	4.94415e-05	2.92987e-05	5.73766e-05	6.10389e-07
88	5	0	5.1883e-06	-2.44156e-06	4.88311e-06	-2.74675e-06	-1.52597e-06	1.52597e-06	2.99091e-05	7.32467e-06	7.14155e-05	-1.06818e-05	2.07532e-05	2.77727e-05	8.85064e-06	6.10389e-07
88	6	0	5.1883e-06	-3.35714e-06	6.10389e-06	-2.44156e-06	-3.05194e-07	6.10389e-07	3.57077e-05	6.71428e-06	6.07337e-05	-8.54544e-06	2.38052e-05	2.53311e-05	-4.88311e-06	9.15583e-07
88	7	0	4.88311e-06	-2.44156e-06	7.32467e-06	-1.83117e-06	0	0	1.19026e-05	4.88311e-06	3.50974e-05	-6.71428e-06	3.47922e-05	2.35e-05	9.76622e-06	1.52597e-06
88	8	0	3.35714e-06	-9.15583e-07	7.32467e-06	-9.15583e-07	9.15583e-07	-3.05194e-07	-9.76622e-06	3.66233e-06	2.59415e-05	-6.40908e-06	1.2513e-05	2.16688e-05	3.11298e-05	3.35714e-06
88	9	0	1.22078e-06	-9.15583e-07	7.01947e-06	-6.10389e-07	2.74675e-06	-3.05194e-07	-1.03766e-05	3.66233e-06	5.03571e-05	-8.24025e-06	-3.41818e-05	1.95324e-05	4.05909e-05	4.27272e-06
88	10	0	0	-2.44156e-06	4.27272e-06	-1.22078e-06	4.27272e-06	-6.10389e-07	4.27272e-06	4.88311e-06	8.4844e-05	-1.00714e-05	-6.13441e-05	2.07532e-05	3.4487e-05	3.05194e-06
88	11	0	-9.15583e-07	-3.05194e-06	-1.22078e-06	-1.52597e-06	3.96753e-06	-1.22078e-06	2.47207e-05	5.4935e-06	8.97272e-05	-9.46103e-06	-5.27986e-05	2.80779e-05	1.49545e-05	0
88	12	0	-1.52597e-06	-1.83117e-06	-6.10389e-06	-1.52597e-06	1.83117e-06	-9.15583e-07	4.36428e-05	4.88311e-06	5.89025e-05	-8.24025e-06	-3.20454e-05	3.81493e-05	-1.22078e-05	-2.74675e-06
88	13	0	-1.52597e-06	-6.10389e-07	-6.40908e-06	-1.52597e-06	0	-6.10389e-07	5.21882e-05	4.57792e-06	2.38052e-05	-7.62986e-06	-1.15974e-05	4.45584e-05	-3.26558e-05	-5.4935e-06
88	14	0	-6.10389e-07	-6.10389e-07	-3.35714e-06	-1.52597e-06	0	-6.10389e-07	4.30324e-05	4.57792e-06	9.15583e-06	-9.15583e-06	1.70909e-05	4.42532e-05	-2.68571e-05	-7.32467e-06
88	15	0	6.10389e-07	-9.15583e-07	-1.22078e-06	-9.15583e-07	1.22078e-06	-1.83117e-06	2.22792e-05	4.27272e-06	7.01947e-06	-1.06818e-05	4.66947e-05	4.15064e-05	7.01947e-06	-7.32467e-06
88	16	0	9.15583e-07	0	-1.83117e-06	0	2.13636e-06	-2.74675e-06	5.4935e-06	3.35714e-06	-3.05194e-07	-1.06818e-05	5.12727e-05	4.08961e-05	4.51688e-05	-5.1883e-06
88	17	0	0	6.10389e-07	-3.35714e-06	0	1.83117e-06	-2.74675e-06	-6.10389e-07	2.74675e-06	-1.2513e-05	-9.15583e-06	3.50974e-05	4.18116e-05	5.73766e-05	-3.96753e-06
88	18	0	-1.52597e-06	0	-3.35714e-06	-6.10389e-07	2.13636e-06	-2.74675e-06	-2.13636e-06	2.74675e-06	-1.80065e-05	-7.32467e-06	2.92987e-05	4.18116e-05	3.87597e-05	-5.4935e-06
88	19	0	-1.22078e-06	-1.22078e-06	-9.15583e-07	-1.52597e-06	3.96753e-06	-2.44156e-06	-3.66233e-06	3.35714e-06	-1.61753e-05	-7.01947e-06	3.32662e-05	3.96753e-05	6.10389e-06	-8.24025e-06
89	0	0	6.10389e-07	-6.10389e-07	2.44156e-06	-6.10389e-07	6.10389e-06	-2.13636e-06	-3.96753e-06	4.27272e-06	-1.55649e-05	-9.15583e-06	1.40389e-05	3.60129e-05	-2.59415e-05	-8.85064e-06
89	1	0	2.44156e-06	6.10389e-07	5.79869e-06	3.05194e-07	6.40908e-06	-2.74675e-06	-3.66233e-06	4.57792e-06	-1.83117e-05	-1.2513e-05	-3.08246e-05	3.17402e-05	-5.6461e-05	-5.4935e-06
89	2	0	2.74675e-06	3.05194e-07	5.79869e-06	0	4.57792e-06	-3.05194e-06	-3.96753e-06	4.88311e-06	-1.92272e-05	-1.28182e-05	-5.79869e-05	2.74675e-05	-7.93505e-05	-1.22078e-06
89	3	0	1.52597e-06	-1.22078e-06	3.35714e-06	-1.52597e-06	2.74675e-06	-2.44156e-06	-2.74675e-06	4.88311e-06	-1.83117e-05	-9.46103e-06	-4.69999e-05	2.28896e-05	-7.47726e-05	1.52597e-06
89	4	0	3.05194e-07	-2.74675e-06	9.15583e-07	-2.74675e-06	2.13636e-06	-1.52597e-06	-3.05194e-07	4.27272e-06	-1.89221e-05	-4.88311e-06	-3.50974e-05	1.92272e-05	-2.89935e-05	2.74675e-06
89	5	0	0	-1.83117e-06	0	-1.83117e-06	2.44156e-06	-1.52597e-06	-3.05194e-07	3.35714e-06	-2.0448e-05	-2.13636e-06	-5.09675e-05	1.70909e-05	3.90649e-05	2.74675e-06
89	6	0	-9.15583e-07	-6.10389e-07	-3.05194e-07	0	2.44156e-06	-2.44156e-06	-4.27272e-06	1.52597e-06	-1.92272e-05	-1.22078e-06	-6.95843e-05	1.61753e-05	8.69804e-05	2.44156e-06
89	7	0	-1.83117e-06	-3.05194e-07	-2.44156e-06	3.05194e-07	3.05194e-06	-1.83117e-06	-7.62986e-06	0	-1.67857e-05	3.05194e-07	-5.95129e-05	1.61753e-05	8.82012e-05	3.05194e-06
89	8	0	-1.83117e-06	-9.15583e-07	-4.27272e-06	-3.05194e-07	3.66233e-06	0	-7.93505e-06	-3.05194e-07	-1.61753e-05	2.44156e-06	-3.54026e-05	1.46493e-05	6.31752e-05	4.27272e-06
89	9	0	-1.22078e-06	-1.22078e-06	-3.96753e-06	-6.10389e-07	3.66233e-06	9.15583e-07	-7.62986e-06	3.05194e-07	-1.67857e-05	3.35714e-06	-1.89221e-05	1.12922e-05	5.15779e-05	4.57792e-06
89	10	0	-1.22078e-06	-6.10389e-07	-2.44156e-06	0	3.05194e-06	0	-6.71428e-06	0	-1.49545e-05	3.66233e-06	3.96753e-06	6.71428e-06	6.22597e-05	3.05194e-06
89	11	0	-1.83117e-06	-9.15583e-07	-1.22078e-06	3.05194e-07	3.35714e-06	-2.13636e-06	-1.22078e-06	-1.83117e-06	-1.12922e-05	4.57792e-06	4.57792e-05	2.44156e-06	6.34804e-05	1.83117e-06
89	12	0	-2.13636e-06	-1.83117e-06	-1.22078e-06	0	4.88311e-06	-1.83117e-06	4.27272e-06	-4.27272e-06	-8.24025e-06	6.71428e-06	6.92791e-05	0	3.02142e-05	3.35714e-06
89	13	0	-1.83117e-06	-1.52597e-06	-2.13636e-06	3.05194e-07	6.10389e-06	0	1.22078e-06	-5.4935e-06	-7.32467e-06	7.62986e-06	3.69285e-05	-1.22078e-06	-1.73961e-05	5.4935e-06
89	14	0	-1.52597e-06	0	-3.96753e-06	1.52597e-06	4.88311e-06	3.05194e-07	-7.93505e-06	-6.40908e-06	-6.40908e-06	7.01947e-06	-1.67857e-05	-2.13636e-06	-3.66233e-05	5.4935e-06
89	15	0	-1.52597e-06	1.83117e-06	-6.10389e-06	2.13636e-06	1.83117e-06	-9.15583e-07	-8.24025e-06	-7.62986e-06	-5.79869e-06	6.71428e-06	-2.10584e-05	-3.66233e-06	-1.2513e-05	4.57792e-06
89	16	0	-1.22078e-06	1.83117e-06	-7.01947e-06	2.44156e-06	-6.10389e-07	-2.13636e-06	5.79869e-06	-8.54544e-06	-5.79869e-06	6.71428e-06	3.38766e-05	-7.01947e-06	2.83831e-05	4.88311e-06
89	17	0	0	6.10389e-07	-5.79869e-06	2.13636e-06	-1.83117e-06	-1.83117e-06	2.25844e-05	-8.24025e-06	-4.88311e-06	6.40908e-06	8.24025e-05	-1.03766e-05	5.24934e-05	6.40908e-06
89	18	0	6.10389e-07	0	-3.96753e-06	2.44156e-06	-2.13636e-06	-1.52597e-06	2.99091e-05	-7.01947e-06	-4.27272e-06	4.57792e-06	7.26363e-05	-1.0987e-05	4.76103e-05	6.10389e-06
89	19	0	3.05194e-07	3.05194e-07	-3.66233e-06	2.44156e-06	-3.05194e-06	-1.22078e-06	2.41104e-05	-6.10389e-06	-7.62986e-06	2.13636e-06	2.71623e-05	-9.15583e-06	2.31948e-05	3.96753e-06
90	0	0	-6.10389e-07	9.15583e-07	-4.27272e-06	1.83117e-06	-5.1883e-06	-3.05194e-07	0	-5.79869e-06	-1.61753e-05	6.10389e-07	-3.35714e-06	-8.54544e-06	-5.79869e-06	3.05194e-06
90	1	0	-2.44156e-06	0	-3.66233e-06	3.05194e-07	-6.71428e-06	6.10389e-07	-3.93701e-05	-5.4935e-06	-2.56363e-05	0	-1.06818e-05	-1.2513e-05	-3.26558e-05	4.88311e-06
90	2	0	-4.27272e-06	-1.22078e-06	-3.05194e-07	-3.05194e-07	-6.10389e-06	9.15583e-07	-7.20259e-05	-3.96753e-06	-2.80779e-05	-1.22078e-06	-2.44156e-05	-1.89221e-05	-5.46298e-05	7.62986e-06
90	3	0	-6.40908e-06	-2.13636e-06	3.96753e-06	-3.05194e-07	-3.66233e-06	0	-7.8435e-05	-2.74675e-06	-2.35e-05	-2.13636e-06	-6.01233e-05	-2.38052e-05	-6.80584e-05	9.46103e-06
90	4	0	-7.93505e-06	-1.52597e-06	7.62986e-06	0	-1.22078e-06	0	-7.29415e-05	-2.44156e-06	-1.83117e-05	-2.13636e-06	-9.43051e-05	-2.59415e-05	-6.10389e-05	1.12922e-05
90	5	0	-8.85064e-06	-6.10389e-07	8.85064e-06	0	6.10389e-07	0	-8.02661e-05	-3.35714e-06	-1.55649e-05	-2.44156e-06	-9.18635e-05	-2.71623e-05	-2.65519e-05	1.37337e-05
90	6	0	-8.54544e-06	0	8.85064e-06	0	3.05194e-06	-3.05194e-07	-7.90453e-05	-3.96753e-06	-1.06818e-05	-3.96753e-06	-4.36428e-05	-2.86883e-05	2.25844e-05	1.52597e-05
90	7	0	-7.32467e-06	3.05194e-07	8.85064e-06	0	5.4935e-06	-1.22078e-06	-2.35e-05	-3.35714e-06	9.15583e-07	-6.10389e-06	2.10584e-05	-2.89935e-05	5.98181e-05	1.52597e-05
90	8	0	-4.57792e-06	6.10389e-07	1.19026e-05	-9.15583e-07	6.71428e-06	-6.10389e-07	7.50778e-05	-1.22078e-06	1.52597e-05	-7.01947e-06	5.70714e-05	-2.71623e-05	6.77532e-05	1.40389e-05
90	9	0	3.05194e-07	0	1.92272e-05	-1.52597e-06	6.40908e-06	9.15583e-07	0.000139474	1.22078e-06	2.38052e-05	-7.01947e-06	3.72337e-05	-2.35e-05	4.94415e-05	1.2513e-05
90	10	0	6.71428e-06	-9.15583e-07	3.05194e-05	-9.15583e-07	7.01947e-06	1.22078e-06	0.000119636	2.74675e-06	2.1974e-05	-7.62986e-06	-1.64805e-05	-1.86169e-05	1.89221e-05	1.03766e-05
90	11	0	1.15974e-05	-1.52597e-06	3.99805e-05	0	9.15583e-06	0	5.61558e-05	3.35714e-06	1.15974e-05	-1.03766e-05	-5.12727e-05	-1.34286e-05	-4.57792e-06	7.62986e-06
90	12	0	1.28182e-05	-1.52597e-06	3.99805e-05	0	9.46103e-06	0	1.61753e-05	3.96753e-06	-9.15583e-07	-1.31234e-05	-2.99091e-05	-8.54544e-06	2.44156e-06	4.88311e-06
90	13	0	1.19026e-05	-1.52597e-06	3.08246e-05	-2.13636e-06	5.4935e-06	1.83117e-06	1.00714e-05	4.88311e-06	-9.76622e-06	-1.37337e-05	2.47207e-05	-4.27272e-06	4.66947e-05	1.22078e-06
90	14	0	1.19026e-05	-1.52597e-06	2.22792e-05	-4.57792e-06	0	2.74675e-06	5.1883e-06	4.57792e-06	-1.12922e-05	-1.19026e-05	5.31038e-05	1.52597e-06	9.09479e-05	-4.88311e-06
90	15	0	1.22078e-05	-1.22078e-06	2.13636e-05	-4.57792e-06	-3.05194e-06	1.22078e-06	-6.40908e-06	3.05194e-06	-7.62986e-06	-9.15583e-06	2.59415e-05	1.00714e-05	8.42337e-05	-1.19026e-05
90	16	0	1.00714e-05	-6.10389e-07	1.98376e-05	-3.05194e-06	-3.05194e-06	0	-8.54544e-06	1.83117e-06	-5.1883e-06	-7.32467e-06	-2.01428e-05	1.80065e-05	2.59415e-05	-1.55649e-05
90	17	0	5.1883e-06	0	1.22078e-06	-2.13636e-06	-2.44156e-06	6.10389e-07	0	2.13636e-06	-6.10389e-06	-5.79869e-06	-3.20454e-05	2.10584e-05	-2.68571e-05	-1.37337e-05
90	18	0	3.05194e-07	1.22078e-06	-3.50974e-05	-2.13636e-06	-2.13636e-06	1.22078e-06	3.05194e-06	2.44156e-06	-7.62986e-06	-4.57792e-06	-4.27272e-06	1.70909e-05	-3.20454e-05	-9.15583e-06
90	19	0	0	2.44156e-06	-6.86687e-05	-1.52597e-06	-1.83117e-06	3.05194e-07	-2.74675e-06	1.22078e-06	-5.79869e-06	-3.35714e-06	1.98376e-05	8.54544e-06	-4.27272e-06	-4.57792e-06
91	0	0	3.05194e-06	3.05194e-06	-7.47726e-05	-3.05194e-07	-3.35714e-06	0	-3.66233e-06	0	-2.13636e-06	-1.22078e-06	1.70909e-05	-1.22078e-06	1.95324e-05	0
91	1	0	5.79869e-06	2.74675e-06	-5.15779e-05	0	-8.54544e-06	1.22078e-06	1.52597e-06	0	0	1.52597e-06	1.22078e-05	-1.03766e-05	2.99091e-05	4.27272e-06
91	2	0	4.88311e-06	1.52597e-06	-1.98376e-05	-1.22078e-06	-1.37337e-05	3.35714e-06	2.13636e-06	0	9.15583e-07	5.1883e-06	3.2961e-05	-1.73961e-05	3.23506e-05	7.01947e-06
91	3	0	0	9.15583e-07	-1.52597e-06	-1.52597e-06	-1.34286e-05	3.35714e-06	-3.35714e-06	-2.13636e-06	1.22078e-06	7.32467e-06	6.10389e-05	-2.16688e-05	2.07532e-05	7.01947e-06
91	4	0	-7.32467e-06	1.83117e-06	-3.05194e-06	-3.05194e-07	-9.76622e-06	2.13636e-06	-6.40908e-06	-5.4935e-06	0	7.32467e-06	6.25649e-05	-2.47207e-05	-2.74675e-06	6.10389e-06
91	5	0	-1.37337e-05	3.05194e-06	-1.67857e-05	3.05194e-07	-1.00714e-05	1.52597e-06	-6.10389e-06	-7.32467e-06	-3.66233e-06	6.40908e-06	4.18116e-05	-2.86883e-05	-8.85064e-06	5.4935e-06
91	6	0	-1.77013e-05	3.35714e-06	-3.05194e-05	3.05194e-07	-1.64805e-05	1.22078e-06	-8.85064e-06	-7.01947e-06	-8.54544e-06	7.93505e-06	3.20454e-05	-3.50974e-05	2.35e-05	5.1883e-06
91	7	0	-1.70909e-05	2.74675e-06	-3.60129e-05	3.05194e-07	-2.35e-05	6.10389e-07	-1.37337e-05	-7.01947e-06	-1.06818e-05	1.0987e-05	4.05909e-05	-4.30324e-05	6.37856e-05	6.40908e-06
91	8	0	-1.19026e-05	2.13636e-06	-2.99091e-05	1.52597e-06	-2.56363e-05	3.05194e-07	-1.2513e-05	-7.93505e-06	-7.93505e-06	1.28182e-05	4.15064e-05	-5.00519e-05	6.68376e-05	1.00714e-05
91	9	0	-3.66233e-06	1.83117e-06	-1.52597e-05	2.13636e-06	-2.44156e-05	9.15583e-07	-6.10389e-06	-8.85064e-06	-2.44156e-06	1.28182e-05	2.28896e-05	-5.37142e-05	3.63181e-05	1.40389e-05
91	10	0	4.88311e-06	2.13636e-06	3.05194e-06	1.22078e-06	-2.35e-05	1.83117e-06	-2.74675e-06	-8.24025e-06	2.44156e-06	1.19026e-05	8.85064e-06	-5.21882e-05	1.12922e-05	1.40389e-05
91	11	0	1.2513e-05	3.05194e-06	2.0448e-05	0	-2.13636e-05	1.83117e-06	-3.66233e-06	-8.85064e-06	6.40908e-06	1.15974e-05	1.83117e-05	-4.73051e-05	4.27272e-06	9.15583e-06
91	12	0	1.77013e-05	3.05194e-06	3.08246e-05	9.15583e-07	-1.73961e-05	9.15583e-07	-3.35714e-06	-1.06818e-05	7.62986e-06	1.15974e-05	3.05194e-05	-4.3948e-05	-7.62986e-06	4.57792e-06
91	13	0	1.98376e-05	2.74675e-06	3.32662e-05	2.74675e-06	-1.49545e-05	0	-1.83117e-06	-1.12922e-05	6.10389e-06	1.03766e-05	1.92272e-05	-4.48636e-05	-3.1435e-05	3.05194e-06
91	14	0	1.92272e-05	2.44156e-06	3.23506e-05	3.66233e-06	-1.49545e-05	-3.05194e-07	-3.35714e-06	-9.15583e-06	2.13636e-06	9.15583e-06	-4.88311e-06	-4.82207e-05	-4.60844e-05	3.96753e-06
91	15	0	1.52597e-05	3.66233e-06	3.32662e-05	2.74675e-06	-1.43441e-05	-9.15583e-07	-7.93505e-06	-7.62986e-06	-2.74675e-06	9.76622e-06	-1.15974e-05	-5.00519e-05	-4.51688e-05	4.57792e-06
91	16	0	7.93505e-06	4.57792e-06	3.2961e-05	1.52597e-06	-9.76622e-06	-1.22078e-06	-1.06818e-05	-9.15583e-06	-7.62986e-06	1.12922e-05	2.44156e-06	-4.97467e-05	-4.69999e-05	4.88311e-06
91	17	0	-3.05194e-07	3.66233e-06	2.0448e-05	6.10389e-07	-3.35714e-06	-3.05194e-07	-1.0987e-05	-1.19026e-05	-1.06818e-05	1.2513e-05	1.64805e-05	-4.88311e-05	-5.12727e-05	5.4935e-06
91	18	0	-6.40908e-06	1.52597e-06	-4.57792e-06	0	-3.05194e-07	6.10389e-07	-1.22078e-05	-1.2513e-05	-1.00714e-05	1.2513e-05	2.31948e-05	-4.88311e-05	-2.71623e-05	5.79869e-06
91	19	0	-7.32467e-06	6.10389e-07	-2.65519e-05	0	0	1.22078e-06	-1.37337e-05	-1.0987e-05	-7.01947e-06	1.22078e-05	3.47922e-05	-4.91363e-05	3.32662e-05	4.88311e-06
92	0	0	-4.57792e-06	9.15583e-07	-2.77727e-05	3.05194e-07	1.52597e-06	1.22078e-06	-1.19026e-05	-1.03766e-05	-4.88311e-06	1.19026e-05	4.5474e-05	-4.88311e-05	8.72856e-05	3.66233e-06
92	1	0	-3.05194e-06	1.52597e-06	-1.19026e-05	1.22078e-06	4.88311e-06	6.10389e-07	-8.85064e-06	-1.12922e-05	-4.27272e-06	1.19026e-05	2.74675e-05	-4.73051e-05	8.91168e-05	4.27272e-06
92	2	0	-3.66233e-06	1.22078e-06	1.22078e-06	1.52597e-06	9.15583e-06	0	-8.24025e-06	-1.2513e-05	-3.35714e-06	1.15974e-05	-2.22792e-05	-4.42532e-05	4.88311e-05	4.57792e-06
92	3	0	-5.4935e-06	1.22078e-06	2.13636e-06	9.15583e-07	1.58701e-05	-9.15583e-07	-9.15583e-06	-1.22078e-05	0	1.0987e-05	-6.13441e-05	-4.08961e-05	1.15974e-05	3.96753e-06
92	4	0	-6.40908e-06	2.13636e-06	-1.22078e-06	3.05194e-07	2.50259e-05	-3.05194e-07	-7.62986e-06	-1.15974e-05	3.96753e-06	9.46103e-06	-5.37142e-05	-3.93701e-05	1.52597e-06	3.05194e-06
92	5	0	-5.79869e-06	3.05194e-06	6.10389e-07	-3.05194e-07	3.20454e-05	6.10389e-07	-4.57792e-06	-1.00714e-05	6.10389e-06	7.32467e-06	-2.10584e-05	-3.87597e-05	4.88311e-06	3.35714e-06
92	6	0	-5.1883e-06	3.35714e-06	6.10389e-06	-1.22078e-06	3.1435e-05	9.15583e-07	-3.96753e-06	-8.85064e-06	5.4935e-06	5.4935e-06	-1.19026e-05	-3.78441e-05	-1.52597e-06	3.66233e-06
92	7	0	-4.57792e-06	3.35714e-06	6.71428e-06	-1.22078e-06	2.53311e-05	0	-5.79869e-06	-8.85064e-06	4.57792e-06	6.10389e-06	-3.66233e-05	-3.54026e-05	-2.92987e-05	3.35714e-06
92	8	0	-3.35714e-06	3.96753e-06	2.74675e-06	0	1.95324e-05	0	-6.40908e-06	-1.00714e-05	4.57792e-06	7.93505e-06	-6.07337e-05	-3.32662e-05	-7.17207e-05	3.05194e-06
92	9	0	-2.44156e-06	3.96753e-06	0	6.10389e-07	1.67857e-05	9.15583e-07	-4.27272e-06	-1.19026e-05	5.79869e-06	8.85064e-06	-5.67662e-05	-3.20454e-05	-0.000102851	4.27272e-06
92	10	0	-1.83117e-06	2.74675e-06	-2.13636e-06	0	1.52597e-05	1.52597e-06	-1.83117e-06	-1.22078e-05	8.24025e-06	7.32467e-06	-2.44156e-05	-3.02142e-05	-8.9422e-05	5.4935e-06
92	11	0	-6.10389e-07	6.10389e-07	-6.71428e-06	-3.05194e-07	1.34286e-05	3.05194e-07	-3.05194e-07	-1.12922e-05	1.06818e-05	4.57792e-06	3.17402e-05	-2.50259e-05	-2.31948e-05	4.57792e-06
92	12	0	9.15583e-07	3.05194e-07	-1.15974e-05	0	1.12922e-05	-9.15583e-07	0	-1.03766e-05	1.19026e-05	2.44156e-06	0.000108649	-1.77013e-05	6.22597e-05	2.44156e-06
92	13	0	1.52597e-06	1.52597e-06	-1.0987e-05	3.05194e-07	9.76622e-06	-1.52597e-06	-3.05194e-07	-1.00714e-05	1.15974e-05	1.22078e-06	0.000174571	-1.2513e-05	0.000120552	6.10389e-07
92	14	0	-6.10389e-07	3.05194e-06	-3.35714e-06	0	9.46103e-06	-1.83117e-06	-2.13636e-06	-9.46103e-06	1.03766e-05	9.15583e-07	0.000173961	-1.12922e-05	0.00012574	0
92	15	0	-3.35714e-06	3.35714e-06	7.01947e-06	0	1.15974e-05	-1.52597e-06	-3.66233e-06	-8.54544e-06	9.15583e-06	9.15583e-07	8.7896e-05	-1.15974e-05	8.4844e-05	0
92	16	0	-2.74675e-06	2.74675e-06	1.58701e-05	0	1.49545e-05	-3.05194e-07	-3.66233e-06	-8.24025e-06	7.93505e-06	1.22078e-06	-3.26558e-05	-1.15974e-05	2.25844e-05	9.15583e-07
92	17	0	-6.10389e-07	2.13636e-06	1.95324e-05	9.15583e-07	1.64805e-05	1.22078e-06	-2.13636e-06	-8.24025e-06	7.32467e-06	2.13636e-06	-0.000112617	-1.0987e-05	-3.02142e-05	1.83117e-06
92	18	0	-9.15583e-07	2.44156e-06	1.49545e-05	6.10389e-07	1.46493e-05	1.83117e-06	-6.10389e-07	-8.24025e-06	7.32467e-06	2.44156e-06	-0.000121773	-1.0987e-05	-5.09675e-05	2.44156e-06
92	19	0	-2.74675e-06	2.74675e-06	5.4935e-06	0	1.19026e-05	6.10389e-07	-3.05194e-07	-8.24025e-06	5.79869e-06	2.44156e-06	-8.57596e-05	-1.06818e-05	-3.96753e-05	2.13636e-06
93	0	0	9.15583e-07	2.74675e-06	4.27272e-06	0	1.00714e-05	-3.05194e-07	-1.83117e-06	-8.54544e-06	1.52597e-06	2.44156e-06	-4.3948e-05	-1.00714e-05	-1.98376e-05	2.74675e-06
93	1	0	1.15974e-05	2.13636e-06	1.86169e-05	9.15583e-07	7.62986e-06	3.05194e-07	-4.57792e-06	-8.24025e-06	-4.57792e-06	2.44156e-06	-1.80065e-05	-1.03766e-05	-1.00714e-05	3.96753e-06
93	2	0	2.0448e-05	1.52597e-06	3.4487e-05	1.52597e-06	3.05194e-06	2.44156e-06	-7.62986e-06	-7.01947e-06	-9.15583e-06	1.22078e-06	-1.31234e-05	-1.22078e-05	-1.03766e-05	5.1883e-06
93	3	0	1.89221e-05	1.22078e-06	3.08246e-05	9.15583e-07	-1.22078e-06	3.05194e-06	-8.85064e-06	-5.4935e-06	-9.15583e-06	-6.10389e-07	-2.56363e-05	-1.15974e-05	-1.22078e-05	5.1883e-06
93	4	0	8.85064e-06	1.83117e-06	5.79869e-06	0	-3.96753e-06	2.13636e-06	-7.93505e-06	-4.57792e-06	-6.71428e-06	-2.13636e-06	-4.27272e-05	-5.4935e-06	-1.43441e-05	3.96753e-06
93	5	0	-1.52597e-06	2.44156e-06	-2.10584e-05	0	-6.10389e-06	2.13636e-06	-6.71428e-06	-4.88311e-06	-4.57792e-06	-2.74675e-06	-4.91363e-05	3.66233e-06	-1.55649e-05	1.83117e-06
93	6	0	-9.15583e-06	2.74675e-06	-3.72337e-05	0	-1.03766e-05	2.74675e-06	-6.10389e-06	-4.88311e-06	-3.05194e-06	-2.13636e-06	-4.18116e-05	1.00714e-05	-1.28182e-05	-3.05194e-07
93	7	0	-1.58701e-05	2.74675e-06	-4.48636e-05	-6.10389e-07	-1.40389e-05	3.05194e-06	-5.1883e-06	-5.1883e-06	-9.15583e-07	-1.52597e-06	-3.17402e-05	1.0987e-05	-8.85064e-06	-1.83117e-06
93	8	0	-2.13636e-05	1.83117e-06	-4.76103e-05	-9.15583e-07	-1.37337e-05	2.13636e-06	-3.05194e-06	-5.4935e-06	9.15583e-07	-1.83117e-06	-2.96039e-05	1.00714e-05	-1.43441e-05	-1.52597e-06
93	9	0	-2.25844e-05	6.10389e-07	-4.15064e-05	-3.05194e-07	-1.06818e-05	2.74675e-06	-9.15583e-07	-5.79869e-06	2.44156e-06	-2.44156e-06	-3.41818e-05	1.22078e-05	-2.92987e-05	0
93	10	0	-1.89221e-05	-3.05194e-07	-2.77727e-05	0	-8.24025e-06	4.27272e-06	-3.05194e-07	-5.4935e-06	4.27272e-06	-2.13636e-06	-3.57077e-05	1.64805e-05	-3.99805e-05	9.15583e-07
93	11	0	-1.34286e-05	0	-1.61753e-05	0	-8.54544e-06	4.27272e-06	-6.10389e-07	-4.88311e-06	7.01947e-06	-9.15583e-07	-2.65519e-05	1.95324e-05	-3.93701e-05	-3.05194e-07
93	12	0	-7.93505e-06	9.15583e-07	-1.03766e-05	-9.15583e-07	-8.24025e-06	2.44156e-06	3.05194e-07	-4.88311e-06	8.54544e-06	0	-7.62986e-06	2.0448e-05	-3.4487e-05	-2.13636e-06
93	13	0	-9.15583e-07	1.52597e-06	-3.05194e-06	-1.52597e-06	-5.1883e-06	9.15583e-07	2.44156e-06	-5.79869e-06	7.93505e-06	0	1.46493e-05	2.0448e-05	-2.77727e-05	-2.44156e-06
93	14	0	6.71428e-06	1.22078e-06	8.85064e-06	-1.52597e-06	-2.13636e-06	1.83117e-06	3.35714e-06	-6.40908e-06	6.71428e-06	-9.15583e-07	3.26558e-05	2.07532e-05	-9.76622e-06	-2.74675e-06
93	15	0	1.12922e-05	1.83117e-06	1.49545e-05	-1.22078e-06	-2.13636e-06	3.66233e-06	2.74675e-06	-6.10389e-06	7.32467e-06	-1.83117e-06	4.08961e-05	2.1974e-05	1.92272e-05	-3.66233e-06
93	16	0	1.15974e-05	3.05194e-06	9.76622e-06	-6.10389e-07	-5.4935e-06	3.66233e-06	1.83117e-06	-5.79869e-06	8.54544e-06	-1.22078e-06	4.08961e-05	2.53311e-05	3.81493e-05	-5.79869e-06
93	17	0	1.03766e-05	3.66233e-06	3.05194e-06	0	-9.46103e-06	1.83117e-06	1.83117e-06	-5.79869e-06	7.62986e-06	0	3.96753e-05	3.05194e-05	3.1435e-05	-8.24025e-06
93	18	0	8.24025e-06	2.74675e-06	3.66233e-06	6.10389e-07	-1.0987e-05	6.10389e-07	1.52597e-06	-6.40908e-06	6.10389e-06	6.10389e-07	4.36428e-05	3.32662e-05	1.28182e-05	-1.12922e-05
93	19	0	3.05194e-06	2.13636e-06	5.4935e-06	6.10389e-07	-9.46103e-06	6.10389e-07	1.52597e-06	-7.01947e-06	7.32467e-06	6.10389e-07	5.70714e-05	3.17402e-05	5.1883e-06	-1.34286e-05
94	0	0	-5.1883e-06	3.05194e-06	0	3.05194e-07	-6.40908e-06	6.10389e-07	2.44156e-06	-7.32467e-06	1.0987e-05	0	8.11817e-05	2.80779e-05	1.37337e-05	-1.31234e-05
94	1	0	-1.15974e-05	3.66233e-06	-7.93505e-06	6.10389e-07	-3.96753e-06	0	3.05194e-06	-6.71428e-06	1.15974e-05	-1.52597e-06	0.000108039	2.65519e-05	2.83831e-05	-1.06818e-05
94	2	0	-1.19026e-05	2.13636e-06	-8.54544e-06	1.22078e-06	-3.66233e-06	9.15583e-07	2.13636e-06	-5.4935e-06	7.62986e-06	-2.44156e-06	0.000111396	2.65519e-05	3.90649e-05	-8.54544e-06
94	3	0	-8.54544e-06	3.05194e-07	-3.05194e-06	1.22078e-06	-4.27272e-06	3.05194e-06	3.05194e-07	-4.57792e-06	3.96753e-06	-1.52597e-06	6.37856e-05	2.50259e-05	3.66233e-05	-8.24025e-06
94	4	0	-7.01947e-06	0	3.05194e-07	6.10389e-07	-4.27272e-06	4.27272e-06	0	-4.57792e-06	4.27272e-06	-6.10389e-07	-2.31948e-05	2.25844e-05	1.12922e-05	-8.54544e-06
94	5	0	-6.71428e-06	1.22078e-06	1.22078e-06	0	-2.13636e-06	3.66233e-06	2.13636e-06	-5.1883e-06	7.32467e-06	-6.10389e-07	-8.9422e-05	2.25844e-05	-2.99091e-05	-8.24025e-06
94	6	0	-4.57792e-06	1.52597e-06	5.1883e-06	0	3.05194e-07	2.74675e-06	3.96753e-06	-6.10389e-06	9.46103e-06	-1.22078e-06	-8.24025e-05	2.53311e-05	-5.82921e-05	-8.85064e-06
94	7	0	-1.52597e-06	6.10389e-07	1.0987e-05	0	1.52597e-06	3.35714e-06	3.35714e-06	-7.01947e-06	9.15583e-06	-6.10389e-07	-2.41104e-05	2.77727e-05	-5.27986e-05	-1.12922e-05
94	8	0	-1.52597e-06	6.10389e-07	1.15974e-05	0	9.15583e-07	4.27272e-06	2.74675e-06	-8.24025e-06	8.24025e-06	2.74675e-06	7.62986e-06	2.80779e-05	-2.80779e-05	-1.34286e-05
94	9	0	-5.4935e-06	1.83117e-06	6.10389e-06	0	0	3.66233e-06	3.35714e-06	-1.00714e-05	8.24025e-06	7.01947e-06	-2.50259e-05	2.80779e-05	-1.61753e-05	-1.31234e-05
94	10	0	-7.93505e-06	1.83117e-06	2.44156e-06	6.10389e-07	3.05194e-07	1.83117e-06	4.27272e-06	-1.19026e-05	9.46103e-06	9.76622e-06	-8.24025e-05	2.80779e-05	-2.83831e-05	-1.15974e-05
94	11	0	-6.10389e-06	0	4.27272e-06	2.13636e-06	1.22078e-06	3.05194e-07	3.66233e-06	-1.28182e-05	1.15974e-05	1.03766e-05	-0.000108954	2.68571e-05	-4.76103e-05	-1.03766e-05
94	12	0	-1.52597e-06	-1.22078e-06	9.76622e-06	3.35714e-06	1.83117e-06	3.05194e-07	2.13636e-06	-1.28182e-05	1.34286e-05	1.06818e-05	-0.000105597	2.50259e-05	-5.89025e-05	-1.00714e-05
94	13	0	3.05194e-07	-3.05194e-07	1.55649e-05	3.05194e-06	2.44156e-06	1.22078e-06	1.83117e-06	-1.19026e-05	1.22078e-05	1.0987e-05	-0.000106818	2.56363e-05	-6.53116e-05	-1.06818e-05
94	14	0	-9.15583e-07	1.22078e-06	1.95324e-05	2.44156e-06	3.35714e-06	1.83117e-06	2.13636e-06	-1.12922e-05	8.54544e-06	1.12922e-05	-0.000113838	2.80779e-05	-7.87402e-05	-1.28182e-05
94	15	0	-5.79869e-06	1.83117e-06	1.77013e-05	2.74675e-06	3.35714e-06	2.13636e-06	9.15583e-07	-1.0987e-05	5.4935e-06	1.06818e-05	-9.76622e-05	2.80779e-05	-9.52207e-05	-1.46493e-05
94	16	0	-1.15974e-05	9.15583e-07	8.54544e-06	3.96753e-06	1.22078e-06	1.83117e-06	-9.15583e-07	-1.0987e-05	5.1883e-06	9.76622e-06	-5.67662e-05	2.56363e-05	-9.27791e-05	-1.40389e-05
94	17	0	-1.37337e-05	6.10389e-07	0	3.96753e-06	0	9.15583e-07	-1.52597e-06	-1.0987e-05	6.40908e-06	8.24025e-06	-2.47207e-05	2.56363e-05	-5.1883e-05	-1.2513e-05
94	18	0	-8.85064e-06	1.52597e-06	0	3.66233e-06	2.74675e-06	0	-6.10389e-07	-1.06818e-05	6.10389e-06	5.79869e-06	-2.07532e-05	2.86883e-05	1.77013e-05	-1.31234e-05
94	19	0	0	1.83117e-06	6.40908e-06	3.96753e-06	9.46103e-06	-6.10389e-07	6.10389e-07	-1.03766e-05	5.4935e-06	2.74675e-06	-2.53311e-05	3.05194e-05	7.8435e-05	-1.55649e-05
95	0	0	5.79869e-06	1.22078e-06	8.85064e-06	4.27272e-06	1.2513e-05	0	1.52597e-06	-9.15583e-06	5.4935e-06	-6.10389e-07	-1.46493e-05	2.86883e-05	0.000101019	-1.61753e-05
95	1	0	3.66233e-06	3.05194e-07	5.1883e-06	2.74675e-06	9.46103e-06	1.22078e-06	1.52597e-06	-7.32467e-06	6.40908e-06	-3.96753e-06	1.49545e-05	2.68571e-05	9.39999e-05	-1.37337e-05
95	2	0	-3.05194e-07	0	3.35714e-06	6.10389e-07	3.96753e-06	1.83117e-06	1.22078e-06	-5.79869e-06	6.40908e-06	-7.01947e-06	6.04285e-05	2.89935e-05	8.66752e-05	-1.28182e-05
95	3	0	6.10389e-07	0	7.32467e-06	0	2.44156e-06	1.83117e-06	9.15583e-07	-5.4935e-06	6.71428e-06	-9.15583e-06	0.000113532	3.17402e-05	8.88116e-05	-1.61753e-05
95	4	0	5.79869e-06	-9.15583e-07	1.12922e-05	6.10389e-07	5.1883e-06	1.52597e-06	1.22078e-06	-4.57792e-06	7.93505e-06	-1.00714e-05	0.000141305	3.11298e-05	8.30129e-05	-1.98376e-05
95	5	0	8.54544e-06	-1.83117e-06	9.15583e-06	6.10389e-07	6.71428e-06	1.22078e-06	1.83117e-06	-3.05194e-06	8.85064e-06	-1.0987e-05	0.000108039	2.80779e-05	5.4935e-05	-2.01428e-05
95	6	0	7.32467e-06	-1.52597e-06	6.10389e-06	-3.05194e-07	5.1883e-06	1.22078e-06	1.83117e-06	-1.22078e-06	7.32467e-06	-1.31234e-05	2.68571e-05	2.53311e-05	1.52597e-05	-1.86169e-05
95	7	0	6.40908e-06	-6.10389e-07	8.24025e-06	-1.22078e-06	2.74675e-06	1.83117e-06	1.22078e-06	0	6.10389e-06	-1.61753e-05	-3.78441e-05	2.38052e-05	-1.67857e-05	-1.86169e-05
95	8	0	8.24025e-06	-6.10389e-07	1.12922e-05	-3.05194e-07	9.15583e-07	1.52597e-06	3.05194e-07	6.10389e-07	7.62986e-06	-1.89221e-05	-4.79155e-05	2.1974e-05	-3.69285e-05	-1.89221e-05
95	9	0	7.93505e-06	-1.52597e-06	4.27272e-06	3.05194e-07	-3.05194e-07	6.10389e-07	3.05194e-07	1.83117e-06	9.46103e-06	-2.07532e-05	-3.17402e-05	2.1974e-05	-5.46298e-05	-1.67857e-05
95	10	0	3.05194e-06	-2.74675e-06	-1.31234e-05	-3.05194e-07	-1.52597e-06	-3.05194e-07	3.05194e-07	2.74675e-06	8.24025e-06	-2.16688e-05	-3.2961e-05	2.50259e-05	-7.99609e-05	-1.46493e-05
95	11	0	-2.74675e-06	-2.44156e-06	-2.99091e-05	-1.83117e-06	-2.13636e-06	0	-3.05194e-07	3.66233e-06	5.4935e-06	-2.31948e-05	-4.42532e-05	2.92987e-05	-0.000111701	-1.58701e-05
95	12	0	-5.79869e-06	-1.52597e-06	-3.54026e-05	-2.13636e-06	-1.22078e-06	9.15583e-07	-1.83117e-06	5.1883e-06	5.1883e-06	-2.47207e-05	-3.23506e-05	3.1435e-05	-0.000126656	-1.86169e-05
95	13	0	-5.1883e-06	-1.52597e-06	-2.96039e-05	-2.13636e-06	0	1.22078e-06	-3.35714e-06	7.32467e-06	7.93505e-06	-2.59415e-05	0	3.11298e-05	-9.49155e-05	-1.77013e-05
95	14	0	-3.35714e-06	-2.13636e-06	-1.98376e-05	-3.05194e-06	1.22078e-06	6.10389e-07	-3.35714e-06	8.85064e-06	9.46103e-06	-2.56363e-05	1.98376e-05	3.02142e-05	-1.64805e-05	-1.37337e-05
95	15	0	-1.83117e-06	-2.44156e-06	-1.12922e-05	-4.27272e-06	1.22078e-06	6.10389e-07	-2.74675e-06	7.93505e-06	9.15583e-06	-2.44156e-05	1.86169e-05	2.83831e-05	5.89025e-05	-1.06818e-05
95	16	0	-6.10389e-07	-2.13636e-06	-4.88311e-06	-3.96753e-06	9.15583e-07	2.44156e-06	-1.83117e-06	5.4935e-06	9.76622e-06	-2.35e-05	2.13636e-05	2.44156e-05	7.75194e-05	-1.06818e-05
95	17	0	-6.10389e-07	-1.83117e-06	-2.44156e-06	-2.74675e-06	9.15583e-07	3.96753e-06	-1.22078e-06	4.57792e-06	1.15974e-05	-2.31948e-05	4.18116e-05	2.10584e-05	4.21168e-05	-1.0987e-05
95	18	0	-1.52597e-06	-1.52597e-06	-3.66233e-06	-3.05194e-06	1.22078e-06	4.27272e-06	-6.10389e-07	5.4935e-06	1.19026e-05	-2.31948e-05	6.13441e-05	1.95324e-05	7.93505e-06	-1.0987e-05
95	19	0	-2.13636e-06	-9.15583e-07	-4.88311e-06	-3.96753e-06	1.83117e-06	3.66233e-06	0	7.32467e-06	1.03766e-05	-2.28896e-05	5.98181e-05	1.86169e-05	7.62986e-06	-1.19026e-05
96	0	0	-1.83117e-06	-3.05194e-07	-3.66233e-06	-4.27272e-06	2.13636e-06	3.96753e-06	9.15583e-07	8.24025e-06	9.46103e-06	-2.16688e-05	3.87597e-05	1.61753e-05	1.73961e-05	-1.34286e-05
96	1	0	-1.22078e-06	0	-1.52597e-06	-3.96753e-06	1.52597e-06	4.27272e-06	9.15583e-07	7.62986e-06	1.15974e-05	-1.98376e-05	8.85064e-06	1.37337e-05	2.13636e-06	-1.34286e-05
96	2	0	-9.15583e-07	-6.10389e-07	0	-4.57792e-06	6.10389e-07	3.96753e-06	-3.05194e-07	6.40908e-06	1.37337e-05	-1.77013e-05	-2.13636e-05	1.34286e-05	-3.2961e-05	-1.15974e-05
96	3	0	-6.10389e-07	-1.83117e-06	2.74675e-06	-5.1883e-06	6.10389e-07	3.35714e-06	-3.05194e-06	4.88311e-06	1.2513e-05	-1.52597e-05	-3.78441e-05	1.34286e-05	-5.61558e-05	-9.76622e-06
96	4	0	3.05194e-07	-2.74675e-06	7.01947e-06	-4.57792e-06	1.52597e-06	3.66233e-06	-4.88311e-06	3.35714e-06	8.85064e-06	-1.19026e-05	-2.89935e-05	1.00714e-05	-5.31038e-05	-9.46103e-06
96	5	0	3.05194e-07	-3.05194e-06	9.15583e-06	-3.05194e-06	2.13636e-06	3.35714e-06	-5.1883e-06	1.52597e-06	6.40908e-06	-7.32467e-06	-9.76622e-06	5.4935e-06	-3.50974e-05	-9.15583e-06
96	6	0	-1.22078e-06	-3.05194e-06	6.10389e-06	-2.13636e-06	2.13636e-06	2.44156e-06	-4.57792e-06	0	5.1883e-06	-2.44156e-06	-9.46103e-06	5.1883e-06	-1.67857e-05	-9.46103e-06
96	7	0	-2.13636e-06	-2.44156e-06	3.05194e-07	-1.83117e-06	9.15583e-07	1.52597e-06	-3.66233e-06	-1.52597e-06	3.35714e-06	1.83117e-06	-2.59415e-05	7.93505e-06	-4.27272e-06	-1.12922e-05
96	8	0	-1.83117e-06	-1.52597e-06	-1.52597e-06	-9.15583e-07	0	1.83117e-06	-3.05194e-06	-2.74675e-06	1.52597e-06	5.79869e-06	-2.41104e-05	8.24025e-06	-3.05194e-07	-1.28182e-05
96	9	0	-6.10389e-07	-1.83117e-06	0	6.10389e-07	-6.10389e-07	2.44156e-06	-3.35714e-06	-3.66233e-06	6.10389e-07	7.62986e-06	6.40908e-06	3.35714e-06	-2.44156e-06	-1.12922e-05
96	10	0	-6.10389e-07	-2.44156e-06	2.44156e-06	1.22078e-06	-3.05194e-07	2.13636e-06	-3.96753e-06	-3.96753e-06	2.13636e-06	7.32467e-06	3.02142e-05	-2.13636e-06	-3.05194e-06	-7.62986e-06
96	11	0	-9.15583e-07	-1.83117e-06	2.74675e-06	6.10389e-07	0	9.15583e-07	-4.88311e-06	-4.27272e-06	3.35714e-06	6.40908e-06	1.64805e-05	-4.88311e-06	-6.10389e-07	-4.27272e-06
96	12	0	-3.05194e-07	-3.05194e-07	2.74675e-06	6.10389e-07	0	3.05194e-07	-5.1883e-06	-4.88311e-06	3.05194e-06	6.10389e-06	-1.46493e-05	-4.57792e-06	-5.79869e-06	-4.57792e-06
96	13	0	3.05194e-07	3.05194e-07	3.96753e-06	2.13636e-06	0	1.22078e-06	-4.57792e-06	-5.79869e-06	1.52597e-06	6.40908e-06	-2.89935e-05	-1.83117e-06	-2.71623e-05	-7.32467e-06
96	14	0	0	0	4.57792e-06	3.96753e-06	3.05194e-07	1.52597e-06	-4.27272e-06	-6.71428e-06	6.10389e-07	5.4935e-06	-2.59415e-05	3.66233e-06	-5.6461e-05	-1.03766e-05
96	15	0	-1.22078e-06	-6.10389e-07	3.66233e-06	3.96753e-06	3.05194e-07	6.10389e-07	-3.96753e-06	-6.40908e-06	9.15583e-07	3.35714e-06	-1.86169e-05	1.03766e-05	-7.6909e-05	-1.19026e-05
96	16	0	-1.83117e-06	-6.10389e-07	2.74675e-06	2.74675e-06	0	-3.05194e-07	-3.66233e-06	-5.1883e-06	1.22078e-06	1.52597e-06	2.44156e-06	1.40389e-05	-8.11817e-05	-1.03766e-05
96	17	0	-1.22078e-06	0	3.35714e-06	2.13636e-06	-3.05194e-07	-9.15583e-07	-3.35714e-06	-3.96753e-06	3.05194e-07	1.22078e-06	4.57792e-05	1.31234e-05	-6.98895e-05	-7.01947e-06
96	18	0	-9.15583e-07	-3.05194e-07	4.57792e-06	2.13636e-06	-9.15583e-07	-1.22078e-06	-3.35714e-06	-3.35714e-06	-6.10389e-07	6.10389e-07	8.05713e-05	1.0987e-05	-4.36428e-05	-3.96753e-06
96	19	0	-1.83117e-06	-9.15583e-07	3.66233e-06	1.83117e-06	-1.22078e-06	-2.13636e-06	-3.35714e-06	-3.35714e-06	0	-6.10389e-07	7.29415e-05	8.85064e-06	9.15583e-07	-2.44156e-06
97	0	0	-3.66233e-06	-6.10389e-07	1.22078e-06	1.83117e-06	-1.52597e-06	-2.13636e-06	-2.13636e-06	-3.35714e-06	3.35714e-06	-2.74675e-06	4.33376e-05	3.66233e-06	5.92077e-05	-3.05194e-07
97	1	0	-5.4935e-06	0	-6.10389e-07	1.83117e-06	-2.13636e-06	-9.15583e-07	-3.05194e-07	-3.35714e-06	6.71428e-06	-3.35714e-06	3.57077e-05	-4.57792e-06	0.00010987	3.66233e-06
97	2	0	-6.10389e-06	-3.05194e-07	-1.22078e-06	1.52597e-06	-2.44156e-06	3.05194e-07	9.15583e-07	-3.05194e-06	7.01947e-06	-3.35714e-06	4.2422e-05	-1.03766e-05	0.000124825	7.01947e-06
97	3	0	-6.10389e-06	-9.15583e-07	-1.22078e-06	9.15583e-07	-2.74675e-06	6.10389e-07	9.15583e-07	-2.74675e-06	4.88311e-06	-3.96753e-06	2.31948e-05	-9.15583e-06	9.36947e-05	6.10389e-06
97	4	0	-6.10389e-06	-9.15583e-07	-2.13636e-06	6.10389e-07	-3.05194e-06	0	0	-2.74675e-06	2.44156e-06	-5.1883e-06	-1.49545e-05	-4.88311e-06	3.93701e-05	1.22078e-06
97	5	0	-7.32467e-06	-3.05194e-07	-3.35714e-06	1.22078e-06	-2.44156e-06	-9.15583e-07	-1.83117e-06	-3.05194e-06	9.15583e-07	-6.10389e-06	-1.86169e-05	-2.44156e-06	2.74675e-06	-2.44156e-06
97	6	0	-7.93505e-06	0	-3.66233e-06	1.83117e-06	-9.15583e-07	-1.22078e-06	-3.66233e-06	-2.44156e-06	6.10389e-07	-6.71428e-06	2.53311e-05	-2.74675e-06	9.15583e-07	-3.66233e-06
97	7	0	-5.1883e-06	0	-2.44156e-06	1.83117e-06	3.05194e-07	-1.22078e-06	-4.88311e-06	-3.05194e-07	9.15583e-07	-9.15583e-06	6.7448e-05	-3.05194e-06	1.40389e-05	-3.96753e-06
97	8	0	6.10389e-07	3.05194e-07	0	1.52597e-06	1.52597e-06	-1.52597e-06	-4.88311e-06	2.13636e-06	6.10389e-07	-1.28182e-05	7.29415e-05	-4.57792e-06	1.92272e-05	-4.57792e-06
97	9	0	6.40908e-06	9.15583e-07	3.66233e-06	6.10389e-07	2.44156e-06	-1.22078e-06	-4.27272e-06	3.66233e-06	3.05194e-07	-1.55649e-05	6.25649e-05	-9.15583e-06	1.92272e-05	-4.27272e-06
97	10	0	9.46103e-06	6.10389e-07	7.32467e-06	-3.05194e-07	3.35714e-06	-6.10389e-07	-3.96753e-06	3.66233e-06	0	-1.70909e-05	4.73051e-05	-1.40389e-05	2.83831e-05	-2.13636e-06
97	11	0	9.76622e-06	-6.10389e-07	1.06818e-05	-2.13636e-06	3.66233e-06	0	-4.27272e-06	4.27272e-06	0	-1.92272e-05	-9.15583e-07	-1.61753e-05	3.47922e-05	3.05194e-07
97	12	0	8.85064e-06	-2.13636e-06	1.40389e-05	-2.44156e-06	2.74675e-06	9.15583e-07	-3.96753e-06	5.79869e-06	6.10389e-07	-2.28896e-05	-7.66038e-05	-1.46493e-05	1.43441e-05	2.13636e-06
97	13	0	8.24025e-06	-2.44156e-06	1.70909e-05	-1.83117e-06	3.05194e-07	1.22078e-06	-4.27272e-06	6.10389e-06	6.10389e-07	-2.44156e-05	-0.00011048	-1.15974e-05	-3.02142e-05	3.05194e-06
97	14	0	7.62986e-06	-2.13636e-06	1.86169e-05	-1.83117e-06	-9.15583e-07	1.22078e-06	-5.4935e-06	3.66233e-06	-6.10389e-07	-2.13636e-05	-6.47012e-05	-7.93505e-06	-6.25649e-05	1.52597e-06
97	15	0	5.79869e-06	-1.52597e-06	1.67857e-05	-3.35714e-06	-9.15583e-07	1.22078e-06	-7.32467e-06	1.22078e-06	-2.74675e-06	-1.73961e-05	-5.79869e-06	-6.10389e-06	-5.92077e-05	-1.83117e-06
97	16	0	3.05194e-06	-3.05194e-07	1.28182e-05	-4.27272e-06	-9.15583e-07	1.52597e-06	-7.93505e-06	1.22078e-06	-4.57792e-06	-1.61753e-05	-1.43441e-05	-9.15583e-06	-3.50974e-05	-6.10389e-06
97	17	0	3.05194e-07	6.10389e-07	9.76622e-06	-3.35714e-06	-1.52597e-06	2.13636e-06	-7.62986e-06	1.83117e-06	-5.4935e-06	-1.67857e-05	-5.98181e-05	-1.55649e-05	-1.80065e-05	-8.54544e-06
97	18	0	-9.15583e-07	1.22078e-06	9.15583e-06	-2.74675e-06	-2.74675e-06	2.13636e-06	-7.01947e-06	1.22078e-06	-5.4935e-06	-1.58701e-05	-4.94415e-05	-1.98376e-05	-1.31234e-05	-8.85064e-06
97	19	0	-1.22078e-06	3.05194e-07	7.93505e-06	-4.27272e-06	-3.35714e-06	1.83117e-06	-6.40908e-06	6.10389e-07	-4.57792e-06	-1.31234e-05	2.77727e-05	-1.70909e-05	-9.46103e-06	-7.62986e-06
98	0	0	-1.83117e-06	-9.15583e-07	3.05194e-06	-6.10389e-06	-2.44156e-06	2.13636e-06	-6.10389e-06	1.52597e-06	-3.96753e-06	-1.0987e-05	8.45388e-05	-1.03766e-05	-2.13636e-06	-5.4935e-06
98	1	0	-1.52597e-06	-1.83117e-06	-4.57792e-06	-5.4935e-06	-1.52597e-06	3.35714e-06	-5.79869e-06	2.13636e-06	-4.88311e-06	-9.46103e-06	5.92077e-05	-6.10389e-06	3.05194e-06	-2.74675e-06
98	2	0	0	-1.83117e-06	-8.85064e-06	-3.66233e-06	-1.22078e-06	3.66233e-06	-6.10389e-06	0	-5.4935e-06	-4.88311e-06	-9.15583e-06	-8.24025e-06	6.71428e-06	9.15583e-07
98	3	0	1.52597e-06	-1.52597e-06	-6.40908e-06	-1.83117e-06	-1.83117e-06	2.13636e-06	-6.71428e-06	-2.44156e-06	-5.1883e-06	3.66233e-06	-5.12727e-05	-1.77013e-05	1.37337e-05	4.88311e-06
98	4	0	1.52597e-06	-9.15583e-07	-9.15583e-07	-1.52597e-06	-2.44156e-06	-3.05194e-07	-6.10389e-06	-1.83117e-06	-4.57792e-06	1.22078e-05	-5.27986e-05	-2.92987e-05	2.38052e-05	8.24025e-06
98	5	0	-3.05194e-07	-9.15583e-07	1.52597e-06	-1.22078e-06	-2.13636e-06	-1.52597e-06	-5.1883e-06	2.44156e-06	-5.79869e-06	1.52597e-05	-4.48636e-05	-3.41818e-05	2.71623e-05	9.46103e-06
98	6	0	-2.13636e-06	-1.22078e-06	3.05194e-07	-3.05194e-07	-1.22078e-06	-1.22078e-06	-5.79869e-06	6.10389e-06	-8.54544e-06	1.31234e-05	-4.66947e-05	-2.50259e-05	1.86169e-05	7.32467e-06
98	7	0	-1.83117e-06	-1.83117e-06	-1.22078e-06	-3.05194e-07	-9.15583e-07	-3.05194e-07	-7.62986e-06	5.79869e-06	-9.76622e-06	9.76622e-06	-4.73051e-05	-7.62986e-06	5.1883e-06	2.44156e-06
98	8	0	-3.05194e-07	-1.52597e-06	-1.22078e-06	-9.15583e-07	-1.22078e-06	-1.22078e-06	-8.54544e-06	4.57792e-06	-8.24025e-06	7.62986e-06	-3.20454e-05	3.05194e-06	3.66233e-06	-1.52597e-06
98	9	0	-3.05194e-07	-3.05194e-07	-3.05194e-07	-6.10389e-07	-1.83117e-06	-2.13636e-06	-7.62986e-06	3.96753e-06	-7.01947e-06	7.01947e-06	-9.15583e-07	-9.15583e-07	2.44156e-05	-1.52597e-06
98	10	0	-6.10389e-07	3.05194e-07	0	9.15583e-07	-2.44156e-06	-2.13636e-06	-7.01947e-06	3.96753e-06	-7.62986e-06	6.40908e-06	3.1435e-05	-1.40389e-05	6.16493e-05	2.13636e-06
98	11	0	-6.10389e-07	3.05194e-07	0	1.83117e-06	-2.74675e-06	-1.22078e-06	-8.85064e-06	1.83117e-06	-8.54544e-06	6.10389e-06	4.85259e-05	-2.47207e-05	9.09479e-05	6.40908e-06
98	12	0	-6.10389e-07	0	0	1.22078e-06	-2.74675e-06	-3.05194e-07	-1.03766e-05	-6.10389e-07	-7.93505e-06	6.71428e-06	4.15064e-05	-2.86883e-05	8.72856e-05	8.54544e-06
98	13	0	-2.13636e-06	-3.05194e-07	9.15583e-07	0	-2.44156e-06	-6.10389e-07	-9.46103e-06	-2.13636e-06	-6.10389e-06	7.93505e-06	1.83117e-05	-3.05194e-05	4.79155e-05	8.24025e-06
98	14	0	-3.35714e-06	-6.10389e-07	2.44156e-06	-3.05194e-07	-2.13636e-06	-3.05194e-07	-6.40908e-06	-2.13636e-06	-5.1883e-06	9.46103e-06	-1.22078e-06	-3.17402e-05	0	7.93505e-06
98	15	0	-2.44156e-06	-3.05194e-07	4.57792e-06	9.15583e-07	-3.05194e-06	-3.05194e-07	-4.57792e-06	-1.22078e-06	-5.79869e-06	9.76622e-06	2.44156e-06	-2.99091e-05	-2.44156e-05	8.54544e-06
98	16	0	3.05194e-07	3.05194e-07	5.79869e-06	2.74675e-06	-4.27272e-06	-6.10389e-07	-4.88311e-06	3.05194e-07	-6.71428e-06	8.54544e-06	3.38766e-05	-2.56363e-05	-1.49545e-05	1.00714e-05
98	17	0	3.05194e-06	9.15583e-07	5.79869e-06	3.05194e-06	-4.88311e-06	-1.83117e-06	-5.1883e-06	1.83117e-06	-6.40908e-06	5.4935e-06	7.04999e-05	-2.22792e-05	7.32467e-06	1.06818e-05
98	18	0	3.66233e-06	9.15583e-07	4.57792e-06	1.83117e-06	-4.57792e-06	-3.05194e-06	-3.96753e-06	2.44156e-06	-6.10389e-06	2.13636e-06	8.17921e-05	-2.10584e-05	2.13636e-05	8.85064e-06
98	19	0	2.74675e-06	3.05194e-07	3.35714e-06	3.05194e-07	-4.27272e-06	-3.05194e-06	-2.13636e-06	1.22078e-06	-5.1883e-06	0	6.19545e-05	-2.07532e-05	2.31948e-05	5.79869e-06
99	0	0	1.22078e-06	3.05194e-07	2.44156e-06	0	-4.27272e-06	-1.52597e-06	-1.22078e-06	0	-4.88311e-06	0	3.26558e-05	-1.98376e-05	1.64805e-05	3.66233e-06
99	1	0	-6.10389e-07	0	1.52597e-06	3.05194e-07	-3.35714e-06	0	-9.15583e-07	-6.10389e-07	-4.88311e-06	1.52597e-06	5.1883e-06	-1.92272e-05	-9.76622e-06	3.35714e-06
99	2	0	-1.52597e-06	-6.10389e-07	3.05194e-07	9.15583e-07	-1.22078e-06	3.05194e-07	-6.10389e-07	-9.15583e-07	-6.10389e-06	3.05194e-06	-3.81493e-05	-1.92272e-05	-6.65324e-05	3.05194e-06
99	3	0	-1.52597e-06	-3.05194e-07	0	6.10389e-07	0	-3.05194e-07	-3.05194e-07	-1.52597e-06	-7.62986e-06	3.66233e-06	-9.97986e-05	-1.98376e-05	-0.000129708	2.44156e-06
99	4	0	-6.10389e-07	9.15583e-07	0	0	0	-1.83117e-06	-6.10389e-07	-2.13636e-06	-7.32467e-06	3.96753e-06	-0.000133065	-2.16688e-05	-0.000154123	3.05194e-06
99	5	0	-9.15583e-07	1.52597e-06	-9.15583e-07	-3.05194e-07	-6.10389e-07	-3.05194e-06	-6.10389e-07	-1.22078e-06	-5.4935e-06	4.57792e-06	-9.82726e-05	-2.44156e-05	-0.000123299	5.4935e-06
99	6	0	-2.13636e-06	9.15583e-07	-2.74675e-06	-3.05194e-07	0	-3.05194e-06	-6.10389e-07	9.15583e-07	-3.66233e-06	4.57792e-06	-2.92987e-05	-2.74675e-05	-6.65324e-05	7.93505e-06
99	7	0	-2.74675e-06	0	-3.66233e-06	0	9.15583e-07	-2.44156e-06	-6.10389e-07	3.05194e-06	-3.35714e-06	3.35714e-06	9.46103e-06	-2.89935e-05	-1.31234e-05	7.93505e-06
99	8	0	-2.44156e-06	0	-3.66233e-06	9.15583e-07	1.52597e-06	-9.15583e-07	-1.22078e-06	2.13636e-06	-4.57792e-06	2.44156e-06	1.89221e-05	-2.96039e-05	4.02857e-05	5.79869e-06
99	9	0	-1.52597e-06	6.10389e-07	-3.66233e-06	1.22078e-06	9.15583e-07	0	-1.52597e-06	-6.10389e-07	-4.88311e-06	5.79869e-06	5.52402e-05	-3.17402e-05	9.8883e-05	4.88311e-06
99	10	0	-1.22078e-06	6.10389e-07	-3.66233e-06	6.10389e-07	3.05194e-07	-3.05194e-07	-1.52597e-06	-1.83117e-06	-3.96753e-06	1.31234e-05	0.000129097	-3.54026e-05	0.000135506	6.10389e-06
99	11	0	-9.15583e-07	0	-3.05194e-06	3.05194e-07	0	-2.13636e-06	-1.52597e-06	1.52597e-06	-2.74675e-06	1.92272e-05	0.000172435	-3.90649e-05	0.000119941	8.24025e-06
99	12	0	-1.52597e-06	0	-2.13636e-06	0	-3.05194e-07	-3.66233e-06	-2.13636e-06	6.40908e-06	-2.44156e-06	1.86169e-05	0.000124214	-3.99805e-05	6.01233e-05	8.24025e-06
99	13	0	-3.05194e-06	3.05194e-07	-2.13636e-06	3.05194e-07	-3.05194e-07	-2.74675e-06	-2.13636e-06	4.57792e-06	-2.44156e-06	1.31234e-05	0	-3.90649e-05	-1.37337e-05	6.40908e-06
99	14	0	-4.27272e-06	-3.05194e-07	-2.44156e-06	0	0	-6.10389e-07	-2.44156e-06	-5.4935e-06	-1.52597e-06	8.85064e-06	-0.000138253	-3.81493e-05	-8.57596e-05	5.1883e-06
99	15	0	-3.05194e-06	-2.13636e-06	-3.05194e-07	-3.05194e-07	3.05194e-07	3.05194e-07	-2.44156e-06	-1.67857e-05	-3.05194e-07	7.62986e-06	-0.000237136	-3.90649e-05	-0.000147714	5.4935e-06
99	16	0	1.22078e-06	-2.13636e-06	4.57792e-06	-6.10389e-07	6.10389e-07	-6.10389e-07	-2.74675e-06	-1.95324e-05	0	7.32467e-06	-0.000271928	-4.12012e-05	-0.000184032	6.71428e-06
99	17	0	5.79869e-06	-6.10389e-07	9.15583e-06	0	1.22078e-06	-2.74675e-06	-1.83117e-06	-1.37337e-05	-9.15583e-07	5.1883e-06	-0.000248733	-4.33376e-05	-0.000192272	7.93505e-06
99	18	0	7.32467e-06	3.05194e-07	9.46103e-06	3.05194e-07	2.13636e-06	-3.05194e-06	-6.10389e-07	-7.32467e-06	-2.44156e-06	2.13636e-06	-0.000202649	-4.3948e-05	-0.000195324	9.15583e-06
99	19	0	5.1883e-06	3.05194e-07	4.57792e-06	0	1.83117e-06	-1.52597e-06	-1.22078e-06	-5.1883e-06	-3.66233e-06	3.05194e-07	-0.000157175	-4.36428e-05	-0.000199902	1.06818e-05
100	0	0	9.15583e-07	3.05194e-07	-1.22078e-06	-3.05194e-07	-9.15583e-07	0	-3.05194e-06	-4.57792e-06	-3.96753e-06	3.05194e-07	-9.39999e-05	-4.45584e-05	-0.000163584	1.31234e-05
100	1	0	-1.52597e-06	1.22078e-06	-3.35714e-06	-3.05194e-07	-4.27272e-06	3.05194e-07	-2.74675e-06	-1.52597e-06	-2.74675e-06	9.15583e-07	3.05194e-07	-4.63895e-05	-5.12727e-05	1.58701e-05
100	2	0	-1.22078e-06	1.52597e-06	-3.05194e-07	3.05194e-07	-4.88311e-06	-3.05194e-07	3.05194e-07	2.44156e-06	-3.05194e-07	1.52597e-06	7.5383e-05	-4.66947e-05	9.18635e-05	1.67857e-05
100	3	0	6.10389e-07	3.05194e-07	4.57792e-06	1.22078e-06	-3.35714e-06	-9.15583e-07	2.74675e-06	3.66233e-06	6.10389e-07	1.22078e-06	6.95843e-05	-4.3948e-05	0.000184337	1.46493e-05
100	4	0	2.13636e-06	-6.10389e-07	7.93505e-06	6.10389e-07	-2.13636e-06	-6.10389e-07	1.52597e-06	2.44156e-06	-9.15583e-07	-3.05194e-07	1.61753e-05	-3.90649e-05	0.000206922	1.0987e-05
100	5	0	2.13636e-06	-3.05194e-07	7.93505e-06	0	-2.13636e-06	-3.05194e-07	-9.15583e-07	2.74675e-06	-4.27272e-06	-2.13636e-06	1.31234e-05	-3.54026e-05	0.00020387	7.93505e-06
100	6	0	2.44156e-06	9.15583e-07	6.10389e-06	-3.05194e-07	-2.13636e-06	0	-1.52597e-06	6.71428e-06	-5.1883e-06	-1.83117e-06	7.6909e-05	-3.2961e-05	0.000195935	6.40908e-06
100	7	0	4.88311e-06	1.22078e-06	4.88311e-06	0	-1.22078e-06	9.15583e-07	0	1.19026e-05	-2.13636e-06	1.22078e-06	0.00010987	-3.11298e-05	0.000155954	6.10389e-06
100	8	0	7.32467e-06	6.10389e-07	3.05194e-06	0	-6.10389e-07	2.44156e-06	9.15583e-07	1.67857e-05	1.52597e-06	5.1883e-06	4.79155e-05	-2.99091e-05	7.96557e-05	5.4935e-06
100	9	0	7.32467e-06	-3.05194e-07	-1.83117e-06	-1.52597e-06	-1.22078e-06	3.35714e-06	0	2.10584e-05	3.35714e-06	6.71428e-06	-4.33376e-05	-3.02142e-05	1.43441e-05	6.10389e-06
100	10	0	4.88311e-06	-9.15583e-07	-8.24025e-06	-3.35714e-06	-2.44156e-06	3.96753e-06	0	2.44156e-05	3.05194e-06	5.1883e-06	-6.68376e-05	-3.23506e-05	-7.93505e-06	8.85064e-06
100	11	0	3.05194e-06	-1.83117e-06	-1.03766e-05	-3.35714e-06	-2.74675e-06	4.88311e-06	9.15583e-07	2.53311e-05	2.13636e-06	3.05194e-06	-2.71623e-05	-3.47922e-05	-1.15974e-05	1.37337e-05
100	12	0	3.05194e-06	-3.05194e-06	-6.40908e-06	-2.44156e-06	-2.13636e-06	5.79869e-06	1.83117e-06	2.38052e-05	1.22078e-06	1.83117e-06	-3.05194e-06	-3.75389e-05	-3.08246e-05	1.73961e-05
100	13	0	3.66233e-06	-3.66233e-06	-1.22078e-06	-2.74675e-06	-6.10389e-07	6.10389e-06	2.13636e-06	2.1974e-05	9.15583e-07	1.52597e-06	-3.2961e-05	-3.99805e-05	-6.5922e-05	1.80065e-05
100	14	0	3.66233e-06	-3.96753e-06	0	-4.88311e-06	3.05194e-07	5.1883e-06	3.05194e-06	2.16688e-05	1.22078e-06	2.13636e-06	-8.97272e-05	-4.15064e-05	-0.000109565	1.67857e-05
[truncated: 22,045 more rows]
